# Supplementary material for: Newly discovered Asgard archaea Hermodarchaeota potentially degrade alkanes and aromatics via alkyl/benzyl-succinate synthase and benzoyl-CoA pathway
Source: ISME J. 2021 Jan 15;15(6):1826–43. doi: 10.1038/s41396-020-00890-x (PMC8163825; doi:10.1038/s41396-020-00890-x)
Supplement: Supplementary file 2 — Supplementary Table 4 [file 41396_2020_890_MOESM2_ESM.xlsx]

## Sheet: Sheet1
Supplementary Table 4 List of organisms used in genome trees
Database	Group	SubGroup	Organism/Name	Assembly Accession	WGS
NCBI	Asgard group	Candidatus Heimdallarchaeota	Candidatus_Heimdallarchaeota_archaeon_AB_125	GCA_001940755.1	MEHH01
NCBI	Asgard group	Candidatus Heimdallarchaeota	Candidatus_Heimdallarchaeota_archaeon_B18_G1	GCA_003662935.1	QMYZ01
NCBI	Asgard group	Candidatus Heimdallarchaeota	Candidatus_Heimdallarchaeota_archaeon_B3_Heim	GCA_003144275.1	NJBF01
NCBI	Asgard group	Candidatus Heimdallarchaeota	Candidatus_Heimdallarchaeota_archaeon_E44_bin34	GCA_004376455.1	SOJV01
NCBI	Asgard group	Candidatus Heimdallarchaeota	Candidatus_Heimdallarchaeota_archaeon_LC_3	GCA_001940645.1	MDVS01
NCBI	Asgard group	Candidatus Heimdallarchaeota	Candidatus_Heimdallarchaeota_archaeon_PL36323bin_28	GCA_011525205.1	WTIN01
NCBI	Asgard group	Candidatus Heimdallarchaeota	Candidatus_Heimdallarchaeota_archaeon_RS678	GCA_002728275.1	PBWW01
NCBI	Asgard group	Candidatus Heimdallarchaeota	Candidatus_Heimdallarchaeota_archaeon_SZ_4_bin2.246	GCA_011364965.1	RDOB01
NCBI	Asgard group	Candidatus Heimdallarchaeota	Candidatus_Heimdallarchaeota_archaeon_SZ_4_bin5.60	GCA_011364945.1	RDOD01
NCBI	Asgard group	Candidatus Helarchaeota	Candidatus_Helarchaeota_archaeon_CR_Bin_097	GCA_013375455.1	JABXJT01
NCBI	Asgard group	Candidatus Helarchaeota	Candidatus_Helarchaeota_archaeon_CR_Bin_143	GCA_013375355.1	JABXJV01
NCBI	Asgard group	Candidatus Helarchaeota	Candidatus_Helarchaeota_ASGARD_archaeon_Hel_GB_A	GCA_005191415.1	SUPS01
NCBI	Asgard group	Candidatus Helarchaeota	Candidatus_Helarchaeota_ASGARD_archaeon_Hel_GB_B	GCA_005191425.1	SUPR01
NCBI	Asgard group	Candidatus Lokiarchaeota	Candidatus_Lokiarchaeota_archaeon_AMARA_1	GCA_004524545.1	SDNX01
NCBI	Asgard group	Candidatus Lokiarchaeota	Candidatus_Lokiarchaeota_archaeon_AMARA_1S	GCA_004524535.1	SDNY01
NCBI	Asgard group	Candidatus Lokiarchaeota	Candidatus_Lokiarchaeota_archaeon_AS27yjCOA_147	GCA_012798355.1	JAAZNI01
NCBI	Asgard group	Candidatus Lokiarchaeota	Candidatus_Lokiarchaeota_archaeon_BC2	GCA_008080755.1	SHMV01
NCBI	Asgard group	Candidatus Lokiarchaeota	Candidatus_Lokiarchaeota_archaeon_BC3	GCA_008080735.1	SHMW01
NCBI	Asgard group	Candidatus Lokiarchaeota	Candidatus_Lokiarchaeota_archaeon_CR_4	GCA_001940655.1	MBAA01
NCBI	Asgard group	Candidatus Lokiarchaeota	Candidatus_Lokiarchaeota_archaeon_DZG_bin1.240	GCA_011364925.1	RDOA01
NCBI	Asgard group	Candidatus Lokiarchaeota	Candidatus_Lokiarchaeota_archaeon_E29_bin63	GCA_004376705.1	SOJD01
NCBI	Asgard group	Candidatus Lokiarchaeota	Candidatus_Lokiarchaeota_archaeon_E44_bin85	GCA_004375715.1	SOKP01
NCBI	Asgard group	Candidatus Lokiarchaeota	Candidatus_Lokiarchaeota_archaeon_Hel_238_bin105	GCA_013375475.1	JABXKD01
NCBI	Asgard group	Candidatus Lokiarchaeota	Candidatus_Lokiarchaeota_archaeon_Hel_238_bin13	GCA_013375485.1	JABXKB01
NCBI	Asgard group	Candidatus Lokiarchaeota	Candidatus_Lokiarchaeota_archaeon_Loki_b31	GCA_005222975.1	NJBI01
NCBI	Asgard group	Candidatus Lokiarchaeota	Candidatus_Lokiarchaeota_archaeon_Loki_b32	GCA_005223125.1	NJBH01
NCBI	Asgard group	Candidatus Lokiarchaeota	Candidatus_Lokiarchaeota_archaeon_SZ_4_bin10.384	GCA_011365055.1	RDOG01
NCBI	Asgard group	Candidatus Lokiarchaeota	Candidatus_Lokiarchaeota_archaeon_SZ_4_bin8.338	GCA_011364975.1	RDOE01
NCBI	Asgard group	Candidatus Odinarchaeota	Candidatus_Odinarchaeota_archaeon_LCB_4	GCA_001940665.1	MDVT01
NCBI	Asgard group	Candidatus Lokiarchaeota	Candidatus_Prometheoarchaeum_syntrophicum	GCA_008000775.1	-
NCBI	Asgard group	Candidatus Thorarchaeota	Candidatus_Thorarchaeota_archaeon_AB_25	GCA_001940705.1	MEHG01
NCBI	Asgard group	Candidatus Thorarchaeota	Candidatus_Thorarchaeota_archaeon_AMARA_2	GCA_004524595.1	SDOA01
NCBI	Asgard group	Candidatus Thorarchaeota	Candidatus_Thorarchaeota_archaeon_AMARA_8	GCA_004524565.1	SDNZ01
NCBI	Asgard group	Candidatus Thorarchaeota	Candidatus_Thorarchaeota_archaeon_B29_G2	GCA_003662815.1	QMYU01
NCBI	Asgard group	Candidatus Thorarchaeota	Candidatus_Thorarchaeota_archaeon_B41_G1	GCA_003662805.1	QMYT01
NCBI	Asgard group	Candidatus Thorarchaeota	Candidatus_Thorarchaeota_archaeon_B59_G1	GCA_003662775.1	QMYS01
NCBI	Asgard group	Candidatus Thorarchaeota	Candidatus_Thorarchaeota_archaeon_B65_G9	GCA_003662765.1	QMYR01
NCBI	Asgard group	Candidatus Thorarchaeota	Candidatus_Thorarchaeota_archaeon_BC	GCA_008080745.1	SHMX01
NCBI	Asgard group	Candidatus Thorarchaeota	Candidatus_Thorarchaeota_archaeon_das_tool.maxbin2.25	GCA_004525645.1	SPCD01
NCBI	Asgard group	Candidatus Thorarchaeota	Candidatus_Thorarchaeota_archaeon_DZG_bin1.115	GCA_011364905.1	RDNZ01
NCBI	Asgard group	Candidatus Thorarchaeota	Candidatus_Thorarchaeota_archaeon_E44_bin77	GCA_004376265.1	SOKL01
NCBI	Asgard group	Candidatus Thorarchaeota	Candidatus_Thorarchaeota_archaeon_GLR93	GCA_013138615.1	WTCK01
NCBI	Asgard group	Candidatus Thorarchaeota	Candidatus_Thorarchaeota_archaeon_L.E.AR.5	GCA_013388835.1	JACAEL01
NCBI	Asgard group	Candidatus Thorarchaeota	Candidatus_Thorarchaeota_archaeon_MP11T_1	GCA_002825515.1	PJET01
NCBI	Asgard group	Candidatus Thorarchaeota	Candidatus_Thorarchaeota_archaeon_MP8T_1	GCA_002825465.1	PJER01
NCBI	Asgard group	Candidatus Thorarchaeota	Candidatus_Thorarchaeota_archaeon_MP9T_1	GCA_002825535.1	PJES01
NCBI	Asgard group	Candidatus Thorarchaeota	Candidatus_Thorarchaeota_archaeon_OWC2	GCA_003345545.1	PRDH01
NCBI	Asgard group	Candidatus Thorarchaeota	Candidatus_Thorarchaeota_archaeon_OWC3	GCA_003345595.1	PRDI01
NCBI	Asgard group	Candidatus Thorarchaeota	Candidatus_Thorarchaeota_archaeon_OWC5	GCA_003345555.1	PRDJ01
NCBI	Asgard group	Candidatus Thorarchaeota	Candidatus_Thorarchaeota_archaeon_SMTZ1-45	GCA_001563335.1	LRSL01
NCBI	Asgard group	Candidatus Thorarchaeota	Candidatus_Thorarchaeota_archaeon_SMTZ1-83	GCA_001563325.1	LRSK01
NCBI	Asgard group	Candidatus Thorarchaeota	Candidatus_Thorarchaeota_archaeon_SZ_4_bin10.233	GCA_011365025.1	RDOF01
NCBI	Asgard group	Candidatus Thorarchaeota	Candidatus_Thorarchaeota_archaeon_SZ_4_bin3.344	GCA_011364985.1	RDOC01
NCBI	Asgard group	Candidatus Thorarchaeota	Candidatus_Thorarchaeota_archaeon_TEKIR_12S	GCA_004524435.1	SDNO01
NCBI	Asgard group	Candidatus Thorarchaeota	Candidatus_Thorarchaeota_archaeon_TEKIR_14	GCA_004524445.1	SDNP01
NCBI	Asgard group	unclassified Asgard group	Gerdarchaeota_HMA_bin2.83	GCA_013166835.1	JABLTI01
NCBI	Asgard group	unclassified Asgard group	Gerdarchaeota_HMA_bin2.96	GCA_013166775.1	JABLTJ01
NCBI	Asgard group	unclassified Asgard group	Gerdarchaeota_MP_5_1	GCA_011366235.1	VIKO01
NCBI	Asgard group	unclassified Asgard group	Gerdarchaeota_MP_5_2	GCA_011366295.1	VIKL01
NCBI	Asgard group	unclassified Asgard group	Gerdarchaeota_YT_6_2	GCA_011366245.1	VIKN01
NCBI	Asgard group	Candidatus Lokiarchaeota	Lokiarchaeum_sp._GC14_75	GCA_000986845.1	JYIM01
NCBI	DPANN group	Candidatus Diapherotrites	DPANN_Candidatus_Forterrea_multitransposorum	GCA_009392915.1	-
NCBI	DPANN group	Candidatus Micrarchaeota	DPANN_Candidatus_Mancarchaeum_acidiphilum	GCA_002214165.1	-
NCBI	DPANN group	Candidatus Micrarchaeota	DPANN_Candidatus_Micrarchaeota_archaeon	GCA_013426015.1	-
NCBI	DPANN group	Nanoarchaeota	DPANN_Candidatus_Nanopusillus_acidilobi	GCA_001552015.1	-
NCBI	DPANN group	unclassified DPANN group	DPANN_DPANN_group_archaeon_LC1Nh	GCA_009617975.1	-
NCBI	DPANN group	Candidatus Diapherotrites	DPANN_Iainarchaeum_andersonii_SCGC_AAA011_E11	GCA_000402355.1	AQRS01
NCBI	DPANN group	Candidatus Micrarchaeota	DPANN_Micrarchaeum_acidiphilum_ARMAN_2	GCA_009387755.1	ACVJ01
NCBI	DPANN group	Nanoarchaeota	DPANN_Nanoarchaeota_archaeon_SCGC_AAA011_G17	GCA_000402515.1	AQRL01
NCBI	DPANN group	Nanoarchaeota	DPANN_Nanoarchaeum_equitans_Kin4-M	GCA_000008085.1	-
NCBI	DPANN group	Nanoarchaeota	DPANN_Nanobsidianus_stetteri	GCA_000387965.1	APJZ01
NCBI	Euryarchaeota	Diaforarchaea group	Euryarchaeota_Aciduliprofundum_boonei_T469	GCA_000025665.1	-
NCBI	Euryarchaeota	Archaeoglobi	Euryarchaeota_Archaeoglobus_fulgidus_DSM_4304	GCA_000008665.1	-
NCBI	Euryarchaeota	Archaeoglobi	Euryarchaeota_Ferroglobus_placidus_DSM_10642	GCA_000025505.1	-
NCBI	Euryarchaeota	Diaforarchaea group	Euryarchaeota_Ferroplasma_acidarmanus_fer1	GCA_000152265.2	-
NCBI	Euryarchaeota	Methanomada group	Euryarchaeota_Methanobacterium_congolense	GCA_900095295.1	-
NCBI	Euryarchaeota	Methanomada group	Euryarchaeota_Methanobacterium_formicicum_1	GCA_000953115.1	-
NCBI	Euryarchaeota	Methanomada group	Euryarchaeota_Methanobacterium_formicicum_BRM9	GCA_000762265.1	-
NCBI	Euryarchaeota	Methanomada group	Euryarchaeota_Methanobacterium_formicicum_Mb9	GCA_001458655.1	-
NCBI	Euryarchaeota	Methanomada group	Euryarchaeota_Methanobacterium_lacus	GCA_000191585.1	-
NCBI	Euryarchaeota	Methanomada group	Euryarchaeota_Methanobacterium_paludis	GCA_000214725.1	-
NCBI	Euryarchaeota	Methanomada group	Euryarchaeota_Methanobacterium_sp_BAmetb5	GCA_003491305.1	-
NCBI	Euryarchaeota	Methanomada group	Euryarchaeota_Methanobacterium_sp_BRmetb2	GCA_003491285.1	-
NCBI	Euryarchaeota	Methanomada group	Euryarchaeota_Methanobrevibacter_millerae	GCA_001477655.1	-
NCBI	Euryarchaeota	Methanomada group	Euryarchaeota_Methanobrevibacter_olleyae	GCA_001563245.1	-
NCBI	Euryarchaeota	Methanomada group	Euryarchaeota_Methanobrevibacter_ruminantium_M1	GCA_000024185.1	-
NCBI	Euryarchaeota	Methanomada group	Euryarchaeota_Methanobrevibacter_smithii_ATCC_35061	GCA_000016525.1	-
NCBI	Euryarchaeota	Methanomada group	Euryarchaeota_Methanobrevibacter_smithii_KB11	GCA_002813085.1	-
NCBI	Euryarchaeota	Methanomada group	Euryarchaeota_Methanobrevibacter_sp_AbM4	GCA_000404165.1	-
NCBI	Euryarchaeota	Methanomada group	Euryarchaeota_Methanobrevibacter_sp_YE315	GCA_001548675.1	-
NCBI	Euryarchaeota	Methanomada group	Euryarchaeota_Methanocaldococcus_bathoardescens	GCA_000739065.1	-
NCBI	Euryarchaeota	Methanomada group	Euryarchaeota_Methanocaldococcus_fervens_AG86	GCA_000023985.1	-
NCBI	Euryarchaeota	Methanomada group	Euryarchaeota_Methanocaldococcus_infernus_ME	GCA_000092305.1	-
NCBI	Euryarchaeota	Methanomada group	Euryarchaeota_Methanocaldococcus_jannaschii_DSM_2661	GCA_000091665.1	-
NCBI	Euryarchaeota	Methanomada group	Euryarchaeota_Methanocaldococcus_sp_FS406-22	GCA_000025525.1	-
NCBI	Euryarchaeota	Methanomada group	Euryarchaeota_Methanocaldococcus_vulcanius_M7	GCA_000024625.1	-
NCBI	Euryarchaeota	Stenosarchaea group	Euryarchaeota_Methanocella_paludicola_SANAE	GCA_000011005.1	-
NCBI	Euryarchaeota	Methanomada group	Euryarchaeota_Methanococcus_aeolicus_Nankai-3	GCA_000017185.1	-
NCBI	Euryarchaeota	Methanomada group	Euryarchaeota_Methanococcus_maripaludis_C5	GCA_000016125.1	-
NCBI	Euryarchaeota	Methanomada group	Euryarchaeota_Methanococcus_maripaludis_C6	GCA_000018485.1	-
NCBI	Euryarchaeota	Methanomada group	Euryarchaeota_Methanococcus_maripaludis_C7	GCA_000017225.1	-
NCBI	Euryarchaeota	Methanomada group	Euryarchaeota_Methanococcus_maripaludis_DSM_2067	GCA_002945325.1	-
NCBI	Euryarchaeota	Methanomada group	Euryarchaeota_Methanococcus_maripaludis_KA1	GCA_000828535.1	-
NCBI	Euryarchaeota	Methanomada group	Euryarchaeota_Methanococcus_maripaludis_OS7mut1	GCA_003052125.1	-
NCBI	Euryarchaeota	Methanomada group	Euryarchaeota_Methanococcus_maripaludis_S2	GCA_000011585.1	-
NCBI	Euryarchaeota	Methanomada group	Euryarchaeota_Methanococcus_maripaludis_X1	GCA_000220645.1	-
NCBI	Euryarchaeota	Methanomada group	Euryarchaeota_Methanococcus_vannielii_SB	GCA_000017165.1	-
NCBI	Euryarchaeota	Methanomada group	Euryarchaeota_Methanococcus_voltae_A3	GCA_000006175.2	-
NCBI	Euryarchaeota	Stenosarchaea group	Euryarchaeota_Methanoculleus_marisnigri_JR1	GCA_000015825.1	-
NCBI	Euryarchaeota	Methanomada group	Euryarchaeota_Methanofervidicoccus_sp_A16	GCA_003351865.1	-
NCBI	Euryarchaeota	Stenosarchaea group	Euryarchaeota_Methanolacinia_petrolearia_DSM_11571	GCA_000147875.1	-
NCBI	Euryarchaeota	Diaforarchaea group	Euryarchaeota_Methanomassiliicoccus_luminyensis_B10	GCA_000308215.1	CAJE01
NCBI	Euryarchaeota	Methanopyri	Euryarchaeota_Methanopyrus_kandleri_AV19	GCA_000007185.1	-
NCBI	Euryarchaeota	Stenosarchaea group	Euryarchaeota_Methanosarcina_acetivorans_C2A	GCA_000007345.1	-
NCBI	Euryarchaeota	Methanomada group	Euryarchaeota_Methanosphaera_sp_BMS	GCA_003268005.1	-
NCBI	Euryarchaeota	Methanomada group	Euryarchaeota_Methanosphaera_stadtmanae_DSM_3091	GCA_000012545.1	-
NCBI	Euryarchaeota	Methanomada group	Euryarchaeota_Methanothermobacter_marburgensis_str__Marburg	GCA_000145295.1	-
NCBI	Euryarchaeota	Methanomada group	Euryarchaeota_Methanothermobacter_sp_CaT2	GCA_000828575.1	-
NCBI	Euryarchaeota	Methanomada group	Euryarchaeota_Methanothermobacter_sp_EMTCatA1	GCA_002356395.1	-
NCBI	Euryarchaeota	Methanomada group	Euryarchaeota_Methanothermobacter_sp_KEPCO-1	GCA_008033705.1	-
NCBI	Euryarchaeota	Methanomada group	Euryarchaeota_Methanothermobacter_sp_MT-2	GCA_003584625.1	-
NCBI	Euryarchaeota	Methanomada group	Euryarchaeota_Methanothermobacter_sp_THM-1	GCA_009914355.1	-
NCBI	Euryarchaeota	Methanomada group	Euryarchaeota_Methanothermobacter_sp_THM-2	GCA_009917665.1	-
NCBI	Euryarchaeota	Methanomada group	Euryarchaeota_Methanothermobacter_wolfeii	GCA_900095815.1	-
NCBI	Euryarchaeota	Methanomada group	Euryarchaeota_Methanothermococcus_okinawensis_IH1	GCA_000179575.2	-
NCBI	Euryarchaeota	Methanomada group	Euryarchaeota_Methanothermus_fervidus_DSM_2088	GCA_000166095.1	-
NCBI	Euryarchaeota	Methanomada group	Euryarchaeota_Methanotorris_igneus_Kol_5	GCA_000214415.1	-
NCBI	Euryarchaeota	Thermococci	Euryarchaeota_Palaeococcus_pacificus_DY20341	GCA_000725425.1	-
NCBI	Euryarchaeota	Thermococci	Euryarchaeota_Pyrococcus_abyssi_GE5	GCA_000195935.2	-
NCBI	Euryarchaeota	Thermococci	Euryarchaeota_Pyrococcus_furiosus_COM1	GCA_000275605.1	-
NCBI	Euryarchaeota	Thermococci	Euryarchaeota_Pyrococcus_furiosus_DSM_3638	GCA_008245085.1	-
NCBI	Euryarchaeota	Thermococci	Euryarchaeota_Pyrococcus_horikoshii_OT3	GCA_000011105.1	-
NCBI	Euryarchaeota	Thermococci	Euryarchaeota_Pyrococcus_kukulkanii	GCA_001577775.1	-
NCBI	Euryarchaeota	Thermococci	Euryarchaeota_Pyrococcus_sp_NA2	GCA_000211475.1	-
NCBI	Euryarchaeota	Thermococci	Euryarchaeota_Pyrococcus_sp_ST04	GCA_000263735.1	-
NCBI	Euryarchaeota	Thermococci	Euryarchaeota_Pyrococcus_yayanosii_CH1	GCA_000215995.1	-
NCBI	Euryarchaeota	Thermococci	Euryarchaeota_Thermococcus_barophilus_MP	GCA_000151105.2	-
NCBI	Euryarchaeota	Thermococci	Euryarchaeota_Thermococcus_barossii	GCA_002214465.1	-
NCBI	Euryarchaeota	Thermococci	Euryarchaeota_Thermococcus_chitonophagus	GCA_900012635.1	-
NCBI	Euryarchaeota	Thermococci	Euryarchaeota_Thermococcus_cleftensis	GCA_000265525.1	-
NCBI	Euryarchaeota	Thermococci	Euryarchaeota_Thermococcus_eurythermalis	GCA_000769655.1	-
NCBI	Euryarchaeota	Thermococci	Euryarchaeota_Thermococcus_gammatolerans_EJ3	GCA_000022365.1	-
NCBI	Euryarchaeota	Thermococci	Euryarchaeota_Thermococcus_gorgonarius	GCA_002214385.1	-
NCBI	Euryarchaeota	Thermococci	Euryarchaeota_Thermococcus_guaymasensis_DSM_11113	GCA_000816105.1	-
NCBI	Euryarchaeota	Thermococci	Euryarchaeota_Thermococcus_kodakarensis_KOD1	GCA_000009965.1	-
NCBI	Euryarchaeota	Thermococci	Euryarchaeota_Thermococcus_litoralis_DSM_5473	GCA_000246985.3	-
NCBI	Euryarchaeota	Thermococci	Euryarchaeota_Thermococcus_nautili	GCA_000585495.1	-
NCBI	Euryarchaeota	Thermococci	Euryarchaeota_Thermococcus_onnurineus_NA1	GCA_000018365.1	-
NCBI	Euryarchaeota	Thermococci	Euryarchaeota_Thermococcus_pacificus	GCA_002214485.1	-
NCBI	Euryarchaeota	Thermococci	Euryarchaeota_Thermococcus_paralvinellae	GCA_000517445.1	-
NCBI	Euryarchaeota	Thermococci	Euryarchaeota_Thermococcus_peptonophilus	GCA_001592435.1	-
NCBI	Euryarchaeota	Thermococci	Euryarchaeota_Thermococcus_piezophilus	GCA_001647085.1	-
NCBI	Euryarchaeota	Thermococci	Euryarchaeota_Thermococcus_profundus	GCA_002214585.1	-
NCBI	Euryarchaeota	Thermococci	Euryarchaeota_Thermococcus_radiotolerans	GCA_002214565.1	-
NCBI	Euryarchaeota	Thermococci	Euryarchaeota_Thermococcus_sibiricus_MM_739	GCA_000022545.1	-
NCBI	Euryarchaeota	Thermococci	Euryarchaeota_Thermococcus_siculi	GCA_002214505.1	-
NCBI	Euryarchaeota	Thermococci	Euryarchaeota_Thermococcus_sp_2319x1	GCA_902813195.1	-
NCBI	Euryarchaeota	Thermococci	Euryarchaeota_Thermococcus_sp_4557	GCA_000221185.1	-
NCBI	Euryarchaeota	Thermococci	Euryarchaeota_Thermococcus_sp_5-4	GCA_002197185.1	-
NCBI	Euryarchaeota	Thermococci	Euryarchaeota_Thermococcus_sp_AM4	GCA_000151205.2	-
NCBI	Euryarchaeota	Thermococci	Euryarchaeota_Thermococcus_sp_EXT12c	GCA_900198835.1	-
NCBI	Euryarchaeota	Thermococci	Euryarchaeota_Thermococcus_sp_IOH1	GCA_006274605.1	-
NCBI	Euryarchaeota	Thermococci	Euryarchaeota_Thermococcus_sp_IRI35c	GCA_904067545.1	-
NCBI	Euryarchaeota	Thermococci	Euryarchaeota_Thermococcus_sp_P6	GCA_002214525.1	-
NCBI	Euryarchaeota	Thermococci	Euryarchaeota_Thermococcus_sp_SY113	GCA_008152015.1	-
NCBI	Euryarchaeota	Thermococci	Euryarchaeota_Thermococcus_thioreducens	GCA_002214545.1	-
NCBI	Euryarchaeota	Diaforarchaea group	Euryarchaeota_Thermoplasma_acidophilum_DSM_1728	GCA_000195915.1	-
NCBI	TACK group	Thaumarchaeota	Aigarchaeota_archaeon_JGI_0000106_J15	GCA_000405685.1	ASPF01
NCBI	TACK group	Thaumarchaeota	Aigarchaeota_Caldiarchaeum_subterraneum	GCA_000270325.1	-
NCBI	TACK group	Candidatus Bathyarchaeota	Barhyarchaeota_das_tool.concoct_117	GCA_004525915.1	SPBR01
NCBI	TACK group	Candidatus Bathyarchaeota	Candidatus_Bathyarchaeota_archaeon_AS06rmzACSIP_217	GCA_012515445.1	JAAYYI01
NCBI	TACK group	Candidatus Bathyarchaeota	Candidatus_Bathyarchaeota_archaeon_B24	GCA_001593865.1	LUCB01
NCBI	TACK group	Candidatus Bathyarchaeota	Candidatus_Bathyarchaeota_archaeon_bog_990	GCA_003164295.1	PLTA01
NCBI	TACK group	Candidatus Bathyarchaeota	Candidatus_Bathyarchaeota_archaeon_Co191P1bin46	GCA_009786585.1	WQRU01
NCBI	TACK group	Candidatus Bathyarchaeota	Candidatus_Bathyarchaeota_archaeon_Co191P4bin18	GCA_009786255.1	WQTO01
NCBI	TACK group	Candidatus Bathyarchaeota	Candidatus_Bathyarchaeota_archaeon_E26_bin22	GCA_004377325.1	SOHV01
NCBI	TACK group	Candidatus Bathyarchaeota	Candidatus_Bathyarchaeota_archaeon_E29_bin53	GCA_004376975.1	SOJA01
NCBI	TACK group	Candidatus Bathyarchaeota	Candidatus_Bathyarchaeota_archaeon_E44_bin43	GCA_004376295.1	SOJZ01
NCBI	TACK group	Candidatus Bathyarchaeota	Candidatus_Bathyarchaeota_archaeon_Emb289P1bin127	GCA_009781675.1	WQVG01
NCBI	TACK group	Candidatus Bathyarchaeota	Candidatus_Bathyarchaeota_archaeon_fen_992	GCA_003141855.1	PLNS01
NCBI	TACK group	Candidatus Bathyarchaeota	Candidatus_Bathyarchaeota_archaeon_HyVt-155	GCA_011040605.1	DQYK01
NCBI	TACK group	Candidatus Bathyarchaeota	Candidatus_Bathyarchaeota_archaeon_HyVt-157	GCA_011040545.1	DQYM01
NCBI	TACK group	Candidatus Bathyarchaeota	Candidatus_Bathyarchaeota_archaeon_JdFR-10	GCA_002009985.1	MTLX01
NCBI	TACK group	Candidatus Bathyarchaeota	Candidatus_Bathyarchaeota_archaeon_JdFR-11	GCA_002011035.1	MTLY01
NCBI	TACK group	Candidatus Bathyarchaeota	Candidatus_Bathyarchaeota_archaeon_Kmv01	GCA_014859805.1	JACUTN01
NCBI	TACK group	Candidatus Bathyarchaeota	Candidatus_Bathyarchaeota_archaeon_KR_bin-3225	GCA_903884205.1	CAISDU01
NCBI	TACK group	Candidatus Bathyarchaeota	Candidatus_Bathyarchaeota_archaeon_L.E.AR.33	GCA_013388895.1	JACAEK01
NCBI	TACK group	Candidatus Bathyarchaeota	Candidatus_Bathyarchaeota_archaeon_Lab288P4bin25	GCA_009779045.1	WREZ01
NCBI	TACK group	Candidatus Bathyarchaeota	Candidatus_Bathyarchaeota_archaeon_Lab288P4bin61	GCA_009778815.1	WRFL01
NCBI	TACK group	Candidatus Bathyarchaeota	Candidatus_Bathyarchaeota_archaeon_MF-10.3	GCA_007050895.1	SMYP01
NCBI	TACK group	Candidatus Bathyarchaeota	Candidatus_Bathyarchaeota_archaeon_Nc150P4bin1	GCA_009787175.1	WRGM01
NCBI	TACK group	Candidatus Bathyarchaeota	Candidatus_Bathyarchaeota_archaeon_Nt197P4bin22	GCA_009778385.1	WRJX01
NCBI	TACK group	Candidatus Bathyarchaeota	Candidatus_Bathyarchaeota_archaeon_palsa_986	GCA_003133625.1	PKYH01
NCBI	TACK group	Candidatus Bathyarchaeota	Candidatus_Bathyarchaeota_archaeon_palsa_989	GCA_003151735.1	PLYI01
NCBI	TACK group	Candidatus Bathyarchaeota	Candidatus_Bathyarchaeota_archaeon_SpSt-103	GCA_011374045.1	DRVK01
NCBI	TACK group	Candidatus Bathyarchaeota	Candidatus_Bathyarchaeota_archaeon_SpSt-1034	GCA_011373965.1	DRVP01
NCBI	TACK group	Candidatus Bathyarchaeota	Candidatus_Bathyarchaeota_archaeon_SpSt-104	GCA_011373895.1	DRVV01
NCBI	TACK group	Candidatus Bathyarchaeota	Candidatus_Bathyarchaeota_archaeon_SpSt-107	GCA_011373445.1	DRXC01
NCBI	TACK group	Candidatus Bathyarchaeota	Candidatus_Bathyarchaeota_archaeon_SpSt-1169	GCA_011046065.1	DSBI01
NCBI	TACK group	Candidatus Bathyarchaeota	Candidatus_Bathyarchaeota_archaeon_SpSt-264	GCA_011051215.1	DSLF01
NCBI	TACK group	Candidatus Bathyarchaeota	Candidatus_Bathyarchaeota_archaeon_SpSt-266	GCA_011053435.1	DSLH01
NCBI	TACK group	Candidatus Bathyarchaeota	Candidatus_Bathyarchaeota_archaeon_SpSt-546	GCA_011367965.1	DSXG01
NCBI	TACK group	Candidatus Bathyarchaeota	Candidatus_Bathyarchaeota_archaeon_SpSt-701	GCA_011369655.1	DTDX01
NCBI	TACK group	Candidatus Bathyarchaeota	Candidatus_Bathyarchaeota_archaeon_SpSt-705	GCA_011369595.1	DTEB01
NCBI	TACK group	Candidatus Bathyarchaeota	Candidatus_Bathyarchaeota_archaeon_SpSt-960	GCA_011358085.1	DTOY01
NCBI	TACK group	Candidatus Bathyarchaeota	Candidatus_Bathyarchaeota_archaeon_SpSt-998	GCA_011332615.1	DTQN01
NCBI	TACK group	Candidatus Bathyarchaeota	Candidatus_Bathyarchaeota_archaeon_Th196P4bin19	GCA_009776805.1	WRNB01
NCBI	TACK group	Candidatus Korarchaeota	Candidatus_kor_Methanodesulfokores_washburnensis_MDKW	GCA_003947435.1	RCOS01
NCBI	TACK group	Candidatus Korarchaeota	Candidatus_kor_Methanodesulfokores_washburnensis_NM4	GCA_004212055.1	RXII01
NCBI	TACK group	Candidatus Korarchaeota	Candidatus_Korarchaeota_archaeon_ARK-16	GCA_002878355.1	PNIS01
NCBI	TACK group	Candidatus Korarchaeota	Candidatus_Korarchaeota_archaeon_B10_G17	GCA_003661445.1	QMWB01
NCBI	TACK group	Candidatus Korarchaeota	Candidatus_Korarchaeota_archaeon_B14_G2	GCA_003661385.1	QMWA01
NCBI	TACK group	Candidatus Korarchaeota	Candidatus_Korarchaeota_archaeon_HyVt-239	GCA_011042755.1	DRBY01
NCBI	TACK group	Candidatus Korarchaeota	Candidatus_Korarchaeota_archaeon_NZ13-K	GCA_003344655.1	MAIU01
NCBI	TACK group	Candidatus Korarchaeota	Candidatus_Korarchaeota_archaeon_SpSt-15	GCA_011056255.1	DSGI01
NCBI	TACK group	Candidatus Korarchaeota	Candidatus_Korarchaeota_archaeon_SpSt-910	GCA_011358815.1	DTMV01
NCBI	TACK group	Candidatus Korarchaeota	Candidatus_Korarchaeota_archaeon_WYZ-LMO9	GCA_004347975.1	QNVG01
NCBI	TACK group	Candidatus Korarchaeota	Candidatus_Korarchaeota_archaeon_ZAV-18	GCA_002899815.1	PNIB01
NCBI	TACK group	Candidatus Korarchaeota	Candidatus_Korarchaeum_cryptofilum_OPF8	GCA_000019605.1	-
NCBI	TACK group	Candidatus Korarchaeota	Candidatus_Korarchaeum_cryptofilum_WS	GCA_003948265.1	RCOR01
NCBI	TACK group	Crenarchaeota	Crearchaeota_Acidianus_brierleyi	GCA_003201835.2	-
NCBI	TACK group	Crenarchaeota	Crearchaeota_Acidianus_infernus	GCA_009729545.1	WFIY01
NCBI	TACK group	Crenarchaeota	Crearchaeota_Acidianus_manzaensis	GCA_002116695.1	-
NCBI	TACK group	Crenarchaeota	Crearchaeota_Acidianus_sulfidivorans_JP7	GCA_003201765.2	-
NCBI	TACK group	Crenarchaeota	Crearchaeota_Acidilobales_archaeon_SpSt-1097	GCA_011380305.1	DRYG01
NCBI	TACK group	Crenarchaeota	Crearchaeota_Acidilobales_archaeon_SpSt-113	GCA_011380155.1	DRZR01
NCBI	TACK group	Crenarchaeota	Crearchaeota_Acidilobales_archaeon_SpSt-138	GCA_011056395.1	DSFV01
NCBI	TACK group	Crenarchaeota	Crearchaeota_Acidilobales_archaeon_SpSt-96	GCA_011337845.1	DTOX01
NCBI	TACK group	Crenarchaeota	Crearchaeota_Acidilobus_saccharovorans_345-15	GCA_000144915.1	-
NCBI	TACK group	Crenarchaeota	Crearchaeota_Acidilobus_sp._7A	GCA_003431325.1	-
NCBI	TACK group	Crenarchaeota	Crearchaeota_Acidilobus_sp._EvPrim.Bin1	GCA_009903975.1	WYEC01
NCBI	TACK group	Crenarchaeota	Crearchaeota_Aeropyrum_pernix_K1	GCA_000011125.1	-
NCBI	TACK group	Crenarchaeota	Crearchaeota_Aeropyrum_pernix_YK1-12-2013	GCA_004323575.1	BDMD01
NCBI	TACK group	Crenarchaeota	Crearchaeota_Aeropyrum_sp._SpSt-606	GCA_011367065.1	DSZV01
NCBI	TACK group	Crenarchaeota	Crearchaeota_Caldisphaera_lagunensis_DSM_15908	GCA_000317795.1	-
NCBI	TACK group	Crenarchaeota	Crearchaeota_Caldivirga_maquilingensis_IC-167	GCA_000018305.1	-
NCBI	TACK group	Crenarchaeota	Crearchaeota_Candidatus_Acidianus_copahuensis	GCA_000632495.1	JFZT01
NCBI	TACK group	Crenarchaeota	Crearchaeota_Candidatus_Aramenus_sulfurataquae	GCA_000565255.1	ASRH01
NCBI	TACK group	Crenarchaeota	Crearchaeota_Crenarchaeota_archaeon_SpSt-1096	GCA_011380355.1	DRYF01
NCBI	TACK group	Crenarchaeota	Crearchaeota_Desulfurococcaceae_archaeon_AG1	GCA_003116855.1	BEWT01
NCBI	TACK group	Crenarchaeota	Crearchaeota_Desulfurococcaceae_archaeon_SpSt-1098	GCA_011380285.1	DRYH01
NCBI	TACK group	Crenarchaeota	Crearchaeota_Desulfurococcaceae_archaeon_SpSt-120	GCA_011056815.1	DSCR01
NCBI	TACK group	Crenarchaeota	Crearchaeota_Desulfurococcaceae_archaeon_SpSt-14	GCA_011056405.1	DSFX01
NCBI	TACK group	Crenarchaeota	Crearchaeota_Desulfurococcaceae_archaeon_SpSt-54	GCA_011368075.1	DSWZ01
NCBI	TACK group	Crenarchaeota	Crearchaeota_Desulfurococcaceae_archaeon_SpSt-619	GCA_011364525.1	DTAJ01
NCBI	TACK group	Crenarchaeota	Crearchaeota_Desulfurococcaceae_archaeon_SpSt-620	GCA_011369745.1	DTAL01
NCBI	TACK group	Crenarchaeota	Crearchaeota_Desulfurococcaceae_archaeon_SpSt-676	GCA_011366445.1	DTCU01
NCBI	TACK group	Crenarchaeota	Crearchaeota_Desulfurococcaceae_archaeon_SpSt-677	GCA_011366425.1	DTCV01
NCBI	TACK group	Crenarchaeota	Crearchaeota_Desulfurococcaceae_archaeon_UBA150	GCA_002496045.1	DAIG01
NCBI	TACK group	Crenarchaeota	Crearchaeota_Desulfurococcaceae_archaeon_UBA285	GCA_002495025.1	DADP01
NCBI	TACK group	Crenarchaeota	Crearchaeota_Desulfurococcaceae_archaeon_UBA8868	GCA_013329705.1	DUJT01
NCBI	TACK group	Crenarchaeota	Crearchaeota_Desulfurococcales_archaeon_EvPrim.Bin23	GCA_009904015.1	WYEQ01
NCBI	TACK group	Crenarchaeota	Crearchaeota_Desulfurococcales_archaeon_ex4484_58	GCA_002254665.1	NJDP01
NCBI	TACK group	Crenarchaeota	Crearchaeota_Desulfurococcus_amylolyticus_1221n	GCA_000020905.1	-
NCBI	TACK group	Crenarchaeota	Crearchaeota_Desulfurococcus_amylolyticus_DSM_16532	GCA_000231015.3	-
NCBI	TACK group	Crenarchaeota	Crearchaeota_Desulfurococcus_amylolyticus_Z-533	GCA_000513855.1	AZUU01
NCBI	TACK group	Crenarchaeota	Crearchaeota_Desulfurococcus_mucosus_DSM_2162	GCA_000186365.1	-
NCBI	TACK group	Crenarchaeota	Crearchaeota_Fervidicoccus_fontis_Kam940	GCA_000258425.1	-
NCBI	TACK group	Crenarchaeota	Crearchaeota_GCA_000017945.1_ASM1794v1	GCA_000017945.1	-
NCBI	TACK group	Crenarchaeota	Crearchaeota_GCA_000175555.1_ASM17555v1	GCA_000175555.1	ACUK01
NCBI	TACK group	Crenarchaeota	Crearchaeota_GCA_015209645.1_ASM1520964v1	GCA_015209645.1	JADEZV01
NCBI	TACK group	Crenarchaeota	Crearchaeota_Hyperthermus_butylicus_DSM_5456	GCA_000015145.1	-
NCBI	TACK group	Crenarchaeota	Crearchaeota_Ignicoccus_islandicus_DSM_13165	GCA_001481685.1	-
NCBI	TACK group	Crenarchaeota	Crearchaeota_Ignisphaera_aggregans_DSM_17230	GCA_000145985.1	-
NCBI	TACK group	Crenarchaeota	Crearchaeota_Ignisphaera_aggregans_SpSt-125	GCA_011055355.1	DSEU01
NCBI	TACK group	Crenarchaeota	Crearchaeota_Ignisphaera_aggregans_SpSt-629	GCA_011330825.1	DTAU01
NCBI	TACK group	Crenarchaeota	Crearchaeota_Ignisphaera_aggregans_SpSt-732	GCA_011361755.1	DTFF01
NCBI	TACK group	Crenarchaeota	Crearchaeota_Ignisphaera_sp._ILS_400	GCA_009889545.1	WUQS01
NCBI	TACK group	Crenarchaeota	Crearchaeota_Metallosphaera_cuprina_Ar-4	GCA_000204925.1	-
NCBI	TACK group	Crenarchaeota	Crearchaeota_Metallosphaera_prunae_Ron_12	GCA_005222525.1	-
NCBI	TACK group	Crenarchaeota	Crearchaeota_Metallosphaera_sedula_ARS120-1	GCA_001266695.1	-
NCBI	TACK group	Crenarchaeota	Crearchaeota_Metallosphaera_sedula_ARS120-2	GCA_001266715.1	-
NCBI	TACK group	Crenarchaeota	Crearchaeota_Metallosphaera_sedula_ARS50-1	GCA_001266655.1	-
NCBI	TACK group	Crenarchaeota	Crearchaeota_Metallosphaera_sedula_ARS50-2	GCA_001266675.1	-
NCBI	TACK group	Crenarchaeota	Crearchaeota_Metallosphaera_sedula_CuR1	GCA_000747605.1	-
NCBI	TACK group	Crenarchaeota	Crearchaeota_Metallosphaera_sedula_DSM_5348	GCA_000016605.1	-
NCBI	TACK group	Crenarchaeota	Crearchaeota_Metallosphaera_sedula_SARC-M1	GCA_001266735.1	-
NCBI	TACK group	Crenarchaeota	Crearchaeota_Metallosphaera_yellowstonensis_MK1	GCA_000243315.1	AHKJ01
NCBI	TACK group	Crenarchaeota	Crearchaeota_Pyrobaculum_aerophilum_str._IM2	GCA_000007225.1	-
NCBI	TACK group	Crenarchaeota	Crearchaeota_Pyrobaculum_aerophilum_YKB32	GCA_003400145.1	NMUF01
NCBI	TACK group	Crenarchaeota	Crearchaeota_Pyrobaculum_arsenaticum_2GA	GCA_013414235.1	JAAVJF01
NCBI	TACK group	Crenarchaeota	Crearchaeota_Pyrobaculum_arsenaticum_DSM_13514	GCA_000016385.1	-
NCBI	TACK group	Crenarchaeota	Crearchaeota_Pyrobaculum_calidifontis_JCM_11548	GCA_000015805.1	-
NCBI	TACK group	Crenarchaeota	Crearchaeota_Pyrobaculum_ferrireducens_1860	GCA_000234805.1	-
NCBI	TACK group	Crenarchaeota	Crearchaeota_Pyrobaculum_islandicum_DSM_4184	GCA_000015205.1	-
NCBI	TACK group	Crenarchaeota	Crearchaeota_Pyrobaculum_neutrophilum_V24Sta	GCA_000019805.1	-
NCBI	TACK group	Crenarchaeota	Crearchaeota_Pyrobaculum_oguniense_TE7	GCA_000247545.1	-
NCBI	TACK group	Crenarchaeota	Crearchaeota_Pyrobaculum_sp._WP30	GCA_001189275.1	-
NCBI	TACK group	Crenarchaeota	Crearchaeota_Pyrodictium_delaneyi_Hulk	GCA_002194565.1	NCQP01
NCBI	TACK group	Crenarchaeota	Crearchaeota_Pyrodictium_delaneyi_Su06	GCA_001412615.1	-
NCBI	TACK group	Crenarchaeota	Crearchaeota_Pyrolobus_fumarii_1A	GCA_000223395.1	-
NCBI	TACK group	Crenarchaeota	Crearchaeota_Staphylothermus_marinus_SpSt-642	GCA_011364225.1	DTBJ01
NCBI	TACK group	Crenarchaeota	Crearchaeota_Stygiolobus_azoricus_FC6	GCA_009729035.1	-
NCBI	TACK group	Crenarchaeota	Crearchaeota_Sulfodiicoccus_acidiphilus	GCA_003967175.1	-
NCBI	TACK group	Crenarchaeota	Crearchaeota_Sulfolobales_archaeon_Acd1	GCA_000389735.1	APJY01
NCBI	TACK group	Crenarchaeota	Crearchaeota_Sulfolobus_sp._E11-6	GCA_009602405.1	-
NCBI	TACK group	Crenarchaeota	Crearchaeota_Sulfolobus_sp._E5-1-F	GCA_009601705.1	-
NCBI	TACK group	Crenarchaeota	Crearchaeota_Sulfurisphaera_ohwakuensis_DSM_12421	GCA_014202105.1	JACHFY01
NCBI	TACK group	Crenarchaeota	Crearchaeota_Sulfurisphaera_tokodaii_str._7	GCA_000011205.1	-
NCBI	TACK group	Crenarchaeota	Crearchaeota_Thermocladium_sp._ECH_B	GCA_001516585.1	LOBW01
NCBI	TACK group	Crenarchaeota	Crearchaeota_Thermofilum_adornatum_1	GCA_000446015.1	-
NCBI	TACK group	Crenarchaeota	Crearchaeota_Thermofilum_adornatum_SpSt-116	GCA_011046265.1	DSAY01
NCBI	TACK group	Crenarchaeota	Crearchaeota_Thermofilum_adornatus_1505	GCA_000813245.1	-
NCBI	TACK group	Crenarchaeota	Crearchaeota_Thermofilum_pendens_SpSt-1125	GCA_011372985.1	DRZM01
NCBI	TACK group	Crenarchaeota	Crearchaeota_Thermofilum_sp._NZ13	GCA_002855745.1	NDWX01
NCBI	TACK group	Crenarchaeota	Crearchaeota_Thermofilum_uzonense_1807-2	GCA_000993805.1	-
NCBI	TACK group	Crenarchaeota	Crearchaeota_Thermogladius_calderae_1633	GCA_000264495.1	-
NCBI	TACK group	Crenarchaeota	Crearchaeota_Thermoprotei_archaeon_B12_G16	GCA_003650925.1	QMSP01
NCBI	TACK group	Crenarchaeota	Crearchaeota_Thermoprotei_archaeon_B15_G16	GCA_003649205.1	QMRC01
NCBI	TACK group	Crenarchaeota	Crearchaeota_Thermoprotei_archaeon_B28_G15	GCA_003649685.1	QMSM01
NCBI	TACK group	Crenarchaeota	Crearchaeota_Thermoprotei_archaeon_B3_G16	GCA_003649665.1	QMSL01
NCBI	TACK group	Crenarchaeota	Crearchaeota_Thermoproteus_sp._JCHS_4	GCA_001516655.1	LOBZ01
NCBI	TACK group	Crenarchaeota	Crearchaeota_Thermoproteus_sp._SpSt-124	GCA_011056725.1	DSEJ01
NCBI	TACK group	Crenarchaeota	Crearchaeota_Thermoproteus_tenax_Kra_1	GCA_000253055.1	-
NCBI	TACK group	Crenarchaeota	Crearchaeota_Thermoproteus_uzoniensis_768-20	GCA_000193375.1	-
NCBI	TACK group	Crenarchaeota	Crearchaeota_Thermosphaera_aggregans_DSM_11486	GCA_000092185.1	-
NCBI	TACK group	Crenarchaeota	Crearchaeota_uncultured_Acidilobus_sp._CIS	GCA_000495695.1	AYMB01
NCBI	TACK group	Crenarchaeota	Crearchaeota_uncultured_Acidilobus_sp._JCHS	GCA_000495735.1	AYMD01
NCBI	TACK group	Crenarchaeota	Crearchaeota_uncultured_Acidilobus_sp._MG	GCA_000495675.1	AYMA01
NCBI	TACK group	Crenarchaeota	Crearchaeota_uncultured_Acidilobus_sp._OSP8	GCA_000495715.1	AYMC01
NCBI	TACK group	Crenarchaeota	Crearchaeota_Vulcanisaeta_distributa_DSM_14429	GCA_000148385.1	-
NCBI	TACK group	Crenarchaeota	Crearchaeota_Vulcanisaeta_distributa_JCM_11216	GCA_001315985.1	BBBI01
NCBI	TACK group	Crenarchaeota	Crearchaeota_Vulcanisaeta_distributa_JCM_11217	GCA_001316005.1	BBBJ01
NCBI	TACK group	Crenarchaeota	Crearchaeota_Vulcanisaeta_moutnovskia_768-28	GCA_000190315.1	-
NCBI	TACK group	Crenarchaeota	Crearchaeota_Vulcanisaeta_souniana_JCM_11219	GCA_001316025.1	BBBK01
NCBI	TACK group	Crenarchaeota	Crearchaeota_Vulcanisaeta_sp._JCM_16159	GCA_001316265.1	BBDN01
NCBI	TACK group	Crenarchaeota	Crearchaeota_Vulcanisaeta_sp._JCM_16161	GCA_001316285.1	BBDO01
NCBI	TACK group	Crenarchaeota	Crearchaeota_Vulcanisaeta_thermophila_CBA1501	GCA_001748385.1	BCLI01
NCBI	TACK group	Crenarchaeota	Crearchaeota_Zestosphaera_tikiterensis_NZ3	GCA_003056265.1	NBVN01
NCBI	TACK group	Thaumarchaeota	Thaumarchaeota_Candidatus_Nitrosocaldus_cavascurensis	GCA_900248165.1	-
NCBI	TACK group	Thaumarchaeota	Thaumarchaeota_Candidatus_Nitrosocaldus_islandicus	GCA_002906215.1	-
NCBI	TACK group	Thaumarchaeota	Thaumarchaeota_Candidatus_Nitrosocosmicus_exaquare	GCA_001870125.1	-
NCBI	TACK group	Thaumarchaeota	Thaumarchaeota_Candidatus_Nitrosocosmicus_franklandus	GCA_900696045.1	-
NCBI	TACK group	Thaumarchaeota	Thaumarchaeota_Candidatus_Nitrosocosmicus_oleophilus	GCA_000802205.2	-
NCBI	TACK group	Thaumarchaeota	Thaumarchaeota_Candidatus_Nitrosomarinus_catalina	GCA_002156965.1	-
NCBI	TACK group	Thaumarchaeota	Thaumarchaeota_Candidatus_Nitrosopelagicus_brevis	GCA_000812185.1	-
NCBI	TACK group	Thaumarchaeota	Thaumarchaeota_Candidatus_Nitrosopumilus_koreensis_AR1	GCA_000299365.1	-
NCBI	TACK group	Thaumarchaeota	Thaumarchaeota_Candidatus_Nitrosopumilus_sediminis	GCA_000299395.1	-
NCBI	TACK group	Thaumarchaeota	Thaumarchaeota_Candidatus_Nitrosopumilus_sp._SW	GCA_006740685.1	-
NCBI	TACK group	Thaumarchaeota	Thaumarchaeota_Candidatus_Nitrososphaera_evergladensis_SR1	GCA_000730285.1	-
NCBI	TACK group	Thaumarchaeota	Thaumarchaeota_Candidatus_Nitrososphaera_gargensis_Ga9.2	GCA_000303155.1	-
NCBI	TACK group	Thaumarchaeota	Thaumarchaeota_Candidatus_Nitrosotalea_devanaterra	GCA_900065925.1	-
NCBI	TACK group	Thaumarchaeota	Thaumarchaeota_Candidatus_Nitrosotenuis_aquarius	GCA_002787055.1	-
NCBI	TACK group	Thaumarchaeota	Thaumarchaeota_Candidatus_Nitrosotenuis_cloacae	GCA_000955905.3	-
NCBI	TACK group	Thaumarchaeota	Thaumarchaeota_Candidatus_Nitrosotenuis_sp._DW1	GCA_013407275.1	-
NCBI	TACK group	Thaumarchaeota	Thaumarchaeota_Nitrosarchaeum_sp._AC2	GCA_013407385.1	-
NCBI	TACK group	Thaumarchaeota	Thaumarchaeota_Nitrosopumilus_adriaticus	GCA_000956175.1	-
NCBI	TACK group	Thaumarchaeota	Thaumarchaeota_Nitrosopumilus_cobalaminigenes	GCA_013407145.1	-
NCBI	TACK group	Thaumarchaeota	Thaumarchaeota_Nitrosopumilus_maritimus_SCM1	GCA_000018465.1	-
NCBI	TACK group	Thaumarchaeota	Thaumarchaeota_Nitrosopumilus_oxyclinae	GCA_013407165.1	-
NCBI	TACK group	Thaumarchaeota	Thaumarchaeota_Nitrosopumilus_piranensis	GCA_000875775.1	-
NCBI	TACK group	Thaumarchaeota	Thaumarchaeota_Nitrosopumilus_ureiphilus	GCA_013407185.1	-
NCBI	TACK group	Thaumarchaeota	Thaumarchaeota_Nitrososphaera_viennensis_EN76	GCA_000698785.1	-
JGI/IMG	TACK group	Thaumarchaeota	Unclassified-Aigarchaeota-sp.-GMQ-bin_10	2718217646	-
JGI/IMG	TACK group	Thaumarchaeota	Unclassified-Aigarchaeota-sp.-JZ-bin_10	2718217645	-
JGI/IMG	TACK group	Thaumarchaeota	Unclassified-Aigarchaeota-sp.-JZ-bin_15	2718217643	-
JGI/IMG	TACK group	Thaumarchaeota	Unclassified-Aigarchaeota-sp.-JZ-bin_19	2718217644	-
JGI/IMG	TACK group	Thaumarchaeota	Unclassified-Aigarchaeota-sp.-JZ-bin_28	2718217641	-
JGI/IMG	TACK group	Thaumarchaeota	Unclassified-Aigarchaeota-sp.-JZ-bin_40	2718217642	-
NCBI	unclassified Archaea	archaeon GW2011_AR5	DPANN_archaeon_GW2011_AR15	GCA_000806115.1	JWKQ01
NCBI	unclassified Archaea	archaeon GW2011_AR20	DPANN_archaeon_GW2011_AR20	GCA_000830315.1	-
