# Supplementary material for: Newly discovered Asgard archaea Hermodarchaeota potentially degrade alkanes and aromatics via alkyl/benzyl-succinate synthase and benzoyl-CoA pathway
Source: ISME J. 2021 Jan 15;15(6):1826–43. doi: 10.1038/s41396-020-00890-x (PMC8163825; doi:10.1038/s41396-020-00890-x)
Supplement: Supplementary file 3 — Supplementary Table 6 [file 41396_2020_890_MOESM3_ESM.xlsx]

## Sheet: Table 6
Supplementary Table 6 Metagenomic samples from a variety of environments containing homologues of Hermodarchaeota alkyl/benzyl-succinate synthase (Ass/Bss) and/or 16S rRNA genes.
ID	SRA Study	Description	Platform	SRA run	size（Gbp）	Location	Description	Total reads	16S rRNA gene (≥90%)a	Ass/Bss b	16S rRNA gene/Gbpc	Ass or Bss gene /Gbpd
1	ERP005885	Marine sediment	Illumina HiSeq 2000	ERR507301	5.63	33.43S 151.32E	BRAEMBL-Environmental Metagenomics Samples-6	28151953	3378	2014	480.645	243.471
				ERR507302	5.05	33.43S 151.32E	BRAEMBL-Environmental Metagenomics Samples-3	25233657	5932	1065
				ERR507303	4.37	33.43S 151.32E	BRAEMBL-Environmental Metagenomics Samples-7	21832172	151	758
				ERR507304	3.29	33.43S 151.32E	BRAEMBL-Environmental Metagenomics Samples-9	16440949	2456	800
				ERR507305	3.27	33.43S 151.32E	BRAEMBL-Environmental Metagenomics Samples-2	16335641	3291	702
				ERR507306	3.29	33.43S 151.32E	BRAEMBL-Environmental Metagenomics Samples-8	16440202	1010	992
				ERR507307	4.84	33.43S 151.32E	BRAEMBL-Environmental Metagenomics Samples-1	24208644	381	937
				ERR507308	4.33	33.43S 151.32E	BRAEMBL-Environmental Metagenomics Samples-4	21634103	379	822
				ERR507309	3.45	33.43S 151.32E	BRAEMBL-Environmental Metagenomics Samples-5	17263047	1002	1057
2	SRP158312	Deep sea sediment	NextSeq 500	SRR7716469	12.62	26.59 N 87.51 W	Deep sea sediments associated with petroleum seepage	68235643	837	3020	62.8201	244.366
				SRR7716470	22.21	27.43 N 86.01 W	Deep sea sediments associated with petroleum seepage	65165477	1745	5869
				SRR7716471	20.68	26.28 N 86.81 W	Deep sea sediments associated with petroleum seepage	61686626	901	4747
3	SRR6057436	Marine sediment	Illumina HiSeq 2500	SRR6057436	31.3	12.4764 N 144.8648 E	Sediment 0-1 cm, Mariana Trench	207083666	956	9	30.5431	0.28754
4	SRP218124	Freshwater sediment	Illumina HiSeq 2500	SRR9952628	33.89	81.79171 N 71.46926 W	Freshwater sediment metagenome	119493675	95	49	3.89567	9.35058
				SRR9952629	31.43	81.82483 N 70.71498 W	Freshwater sediment metagenome	95567850	36	814
				SRR9952630	34.28	81.80521 N 71.52699 W	Freshwater sediment metagenome	128752050	121	47
				SRR9952635	32.7	81.84840 N 70.83849 W	Shoreline soil metagenome	130804859	152	0
				SRR9952632	33.97	81.80343 N 70.50447 W	Freshwater sediment metagenome	135865640	496	38
				SRR9952633	38.07	81.84150 N 70.85175 W	Freshwater sediment metagenome	152296429	46	1710
				SRR9952634	33.42	81.79382 N 70.44486 W	Shoreline soil metagenome	133663155	45	0
				SRR9952631	37.71	81.80832 N 71.54239 W	Shoreline soil metagenome	150859972	71	2
5	SRR9661777	Freshwater sediment	Illumina NovaSeq 6000	SRR9661777	19.34	2.7726 S 121.4938 E	Lake Towuti sediments of Indonesia	128010117	27381	20536	1376.62	947.757
	SRP213932			SRR9661788	13.15	2.7726 S 121.4938 E	Lake Towuti sediments of Indonesia	86947765	19881	13015
				SRR9661821	17.75	2.7726 S 121.4938 E	Lake Towuti sediments of Indonesia	117445991	27276	15195
				SRR9661844	16.08	2.7726 S 121.4938 E	Lake Towuti sediments of Indonesia	106478656	16758	14205
6_1	ERP005569	Freshwater sediment	Illumina HiSeq 2000	ERR476713	6.76	17.541667N 78.3563333E	Lake sediment from Indian Lake	66801644	194	496	28.6982	73.3728
6_2				ERR476714	14.01	63.8216667N 20.3475E	Lake sediment from Swedish Lake	119664031	973	2742	69.4504	195.717
7	SRR7543971	Mangrove sediment	Illumina HiSeq 2500	SRR7543971	31.16	23.55 N 117.24 E	China: Yunxiao	207125807	497	15770	15.9499	506.098
8	SRP148529	Mangrove sediment	Illumina HiSeq 4000	SRR7188250	8.57	21.41 N 109.16 E	Sandy beach beside mangrove area	57045499	153	5611	14.3727	597.786
				SRR7188251	8.38	21.41 N 109.16 E	Sandy beach	55806654	27	4447
				SRR7188252	8.54	21.41 N 109.16 E	Sandy beach	56867751	34	5112
				SRR7188253	7.85	21.41 N 109.16 E	Sandy beach	52299033	19	3969
				SRR7188254	8.93	21.41 N 109.16 E	Mangrove	59431508	124	4912
				SRR7188255	9.31	21.41 N 109.16 E	Mangrove	61991469	364	6888
				SRR7188256	7.67	21.41 N 109.16 E	Mangrove	51043178	110	4512
				SRR7188257	7.78	21.41 N 109.16 E	Mangrove	51807858	157	4781
9	SRP187231	Mangrove sediment	Illumina HiSeq 2500	SRR8651098	5.54	18.15 N 109.30 E	China:Hainan island mangrove sediment	36508696	51	1454	17.0068	381.928
				SRR8651099	6.22	18.15 N 109.30 E	China:Hainan island mangrove sediment	41021578	40	1434
				SRR8651100	6.04	18.15 N 109.30 E	China:Hainan island mangrove sediment	39651061	128	3187
				SRR8651101	6.09	18.15 N 109.30 E	China:Hainan island mangrove sediment	40003366	190	3088
10	SRP134041	Mangrove sediment	NextSeq 500	SRR6811659	12.09	22.0109 N 88.4056 E	Mangrove sample from sundarban	81706629	107	1870	8.85029	154.673
11	SRR10555077	Hot spring	NextSeq 500	SRR10555077	1.98	38.5341 S 176.1723 E	Geothermal spring sediment in Radiata Pool	13095624	0	40	0	20.202
12	SRR3577362	Hydrothermal vent	Illumina HiSeq 2000	SRR3577362	34.67	27.025 N 111.400 W	Guaymas Basin Hydrothermal plume metagenome	341961402	4715	63	135.997	1.81713
13	SRP098348	Hydrothermal vent	Illumina HiSeq 2500	SRR5214705	14.42	22.5304 S 30.6814 E	South Africa: Limpopo hot springs metagenome	95096256	10	313	0.693481	21.706
14	SRP125161	Hydrothermal vent	Illumina HiSeq 2500	SRR6301444	65.51	27.0388 N 111.24560 W	Guaymas Basin sediment from dive 4484 depth 3-4 cm	519917691	18742	10551	150.7	185.502
				SRR6301445	51.81	27.0388 N 111.24560 W	Guaymas Basin sediment from dive 4484 depth 0-1 cm	411032119	9930	7429
				SRR6301446	56.83	27.0423 N 111.24560 W	Guaymas Basin sediment from dive 4572 depth 12-15 cm	451578379	6536	7623
				SRR6301447	69.55	27.0423 N 111.24560 W	Guaymas Basin sediment from dive 4572 depth 0-3 cm	551613388	698	21103
15	SRP154559	Volcanic crater	Illumina HiSeq 2000	SRR7545549	2.99	40.829188 N 14.147042 E	Mud pool of volcanic crater in Solfataric field -10 cm	33210552	1664	0	524.286	0
				SRR7545550	2.39	40.829188 N 14.147042 E	Mud pool of volcanic crater in Solfataric field-0 cm	26377680	1176	0
16	SRP162608	Hot spring	Illumina NovaSeq 6000	SRR7903764	40.85	44.003056 N 145.778611 E	Russia: Kunashir Island, Faust Lake, Sediments of hot spring	409161640	751	12	18.3843	0.293758
17_1	SRP216583	Hydrothermal vent	Illumina HiSeq 2500	SRR9849936	15.89	18.905558 N 155.256977 W	Pacific Ocean: Loihi Seamount, Hawaii, USA,-1271m	61886072	0	403	0.511247	37.0504
17_2				SRR9849951	14.67	18.906378 N 155.256927 W	Pacific Ocean: Loihi Seamount, Hawaii, USA,-1300m	56834720	15	715
17_3				SRR9849954	17.22	36.229330 N 33.902757 W	Atlantic Ocean: Rainbow Hydrothermal Vents, Mid-Atlantic Ridge,-2295m	66789040	34	826	1.56862	36.6049
17_4				SRR9849955	20.64	36.229335 N 33.902770 W	Atlantic Ocean: Rainbow Hydrothermal Vents, Mid-Atlantic Ridge,-2295m	80065118	24	521
17_5				SRR9849957	19.18	12.922330 N 143.649280 E	Pacific Ocean: Urashima Vent Field, Southern Mariana Trough,-2928m	71894354	20	21	3.60506	3.36998
17_6				SRR9849964	9.88	12.922330 N 143.649280 E	Pacific Ocean: Urashima Vent Field, Southern Mariana Trough,-2928m	65317582	89	79
17_7				SRR9849980	15.7	12.922377 N 143.649258 E	Pacific Ocean: Urashima Vent Field, Southern Mariana Trough,-2930m	52228624	12	16
17_8				SRR9849978	13.49	26.137188 N 44.826437 W	Atlantic Ocean: TAG Hydrothermal Vents, Mid-Atlantic Ridge,-3626m	60810114	187	49	13.8621	3.63232
17_9				SRR9849983	12.09	23.369107 N 44.950987 W	Atlantic Ocean: Snake Pit Hydrothermal Vents, Mid-Atlantic Ridge,-3505m	46879876	0	492	0	40.6948
18	SRP045692	Hydrothermal vent	Illumina HiSeq 2500	SRR1555743	4.6	73.763167 N 8.464000 E	Hydrothermal impacted sediments,marine sediment metagenome	30367508	146	1364	22.7876	274.061
				SRR1555744	54.43	73.763167 N 8.464000 E	Hydrothermal impacted sediments,marine sediment metagenome	129455848	290	7066
				SRR1555748	4.09	73.763167 N 8.464000 E	Hydrothermal impacted sediments,marine sediment metagenome	27046949	128	1619
19	SRP099281	Hot spring	Illumina HiSeq 2000	SRR5247111	49.01	44.376 N 110.69 W	USA:Joseph's Coat, Yellowstone National Park, Wyoming, USA	324857344	21231	5	433.197	0.10202
20	SRP098488	Hot spring	Illumina HiSeq 2500	SRR5216255	14.13	39.0314 N 122.4323 W	Hot spring sediment	46780713	407	4686	28.804	331.635
21	SRR7343998	Freshwater	NextSeq 500	SRR7343998	24.23	64.4870 N 17.5058 W	Subglacial lake:aquatic metagenome	161413420	0	17	3.6635	91.8624
				SRR7343999	6.88	64.4870 N 17.5058 W	Subglacial lake:aquatic metagenome	45956338	0	0
				SRR7344000	4.74	64.4870 N 17.5058 W	Subglacial lake:aquatic metagenome	30354985	61	521
				SRR7344001	10.49	64.4870 N 17.5058 W	Subglacial lake:aquatic metagenome	70106392	27	1317
				SRR7344002	6.61	64.4870 N 17.5058 W	Subglacial lake:aquatic metagenome	44483267	19	1475
22	ERP019367	Salt water	Illumina HiSeq 2500	ERR2281798	3.54	22.38S 113.78E	From a depth of 28 m within the sinkhole (1 of 2 replicates).	34902642	162	134	92.2877	41.1036
				ERR2281799	4.37	22.38S 113.78E	From a depth of 28 m within the sinkhole (2 of 2 replicates).	43017772	253	145
				ERR2281800	5.81	22.38S 113.78E	From a depth of 18 m within the sinkhole (1 of 2 replicates).	57155050	651	330
				ERR2281801	4.69	22.38S 113.78E	From a depth of 18 m within the sinkhole (2 of 2 replicates).	46210196	764	245
				ERR2281802	4.15	22.38S 113.78E	From a depth of 17 m within the sinkhole (1 of 2 replicates).	40847378	225	329
				ERR2281803	4.15	22.38S 113.78E	From a depth of 17 m within the sinkhole (2 of 2 replicates).	40823004	339	329
				ERR2281804	5.23	22.38S 113.78E	From a depth of 22 m within the sinkhole (1 of 2 replicates).	51480324	781	151
				ERR2281805	4.17	22.38S 113.78E	From a depth of 22 m within the sinkhole (2 of 2 replicates).	41062188	638	99
				ERR2281806	4.22	22.38S 113.78E	From a depth of 8 m within the sinkhole (1 of 2 replicates).	41489830	524	198
				ERR2281807	4.15	22.38S 113.78E	From a depth of 8 m within the sinkhole (2 of 2 replicates).	33722004	547	203
				ERR2281808	5.9	22.38S 113.78E	From a depth of 2 m within the sinkhole (1 of 2 replicates).	58137108	102	18
				ERR2281809	5.13	22.38S 113.78E	From a depth of 2 m within the sinkhole (2 of 2 replicates).	50498578	89	16
23	SRP128955	Seawater	Illumina MiSeq	SRR6466501	1.15	11.33 N 142.1978 E	Deep-sea water	3983332	330	0	157.304	0.773196
				SRR6466502	1.03	11.33 N 142.1978 E	Deep-sea water	3442200	43	0
				SRR6466503	1.94	11.33 N 142.1978 E	Deep-sea water	6712408	229	6
				SRR6466504	2.51	11.33 N 142.1978 E	Deep-sea water	8869658	458	0
24	SRP191219	Salt water	Illumina NovaSeq 6000	SRR8862133	21.93	68.4563 S 78.1898 E	Saline water microbial communities from Organic Lake, Antarctica	145029542	2	296	0.0911993	13.4975
25	SRP089804	Wetland sediment	PCR	SRR4241103	1.62	36.857955 S 147.315676 E	Australia wetland sediment metagenome	9998632	282	2	174.074	1.23457
26	SRR8526272	Soils	Illumina HiSeq 2000	SRR8526272	19.55	10 S 62 W	Soil from the Amazon Forest, Brazil	129781733	286	0	14.6292	0
27	SRP116248	Formation water	Illumina Genome Analyzer	SRR5980135	9.3	35.3622 N 112.3053 E	China: the Qinshui Basin, aquifer from coal seams	61854936	0	3378	0	363.226
a The number of reads mapping to the Hermodarchaeota 16S rRNA gene with ≥90% identity. b The number of reads matching the Hermodarchaeota Ass/Bss (e-value < 1e-5, bit score > 50). c,d the number of reads nomalized to sequencing depth (per Gbp)

## Sheet: 16s
BioProject	Consent	Assay Type	Center Name	DATASTORE filetype	DATASTORE provider	DATASTORE region	ENA_CHECKLIST	ENA-FIRST-PUBLIC	ENA-LAST-UPDATE	INSDC_center_name	INSDC_status	Instrument	Library Name	LibraryLayout	LibrarySelection	LibrarySource	Organism	Platform	ReleaseDate	SRA Study	Select
PRJEB12429	public	AMPLICON	SCHOOL OF BIOLOGICAL SCIENCES, THE UNIVERSITY OF H	fastq, sra	ena, gs, ncbi, s3	ena, gs.US, ncbi.public, s3.us-east-1	ERC000011	2016-03-18	2018-11-16	School of Biological Sciences, The University of Hong Kong	public	Illumina MiSeq	unspecified	SINGLE	PCR	OTHER	sediment metagenome	ILLUMINA	2016-03-26	ERP013906
BioProject	Consent	Assay Type	AvgSpotLen	BioSampleModel	Center Name	collection_date	DATASTORE filetype	DATASTORE provider	DATASTORE region	Depth	elev	env_material	geo_loc_name_country	geo_loc_name_country_continent	geo_loc_name	Instrument	LibraryLayout	LibrarySelection	LibrarySource	Organism	Platform	ReleaseDate	SRA Study
PRJNA472209	public	WGS	300	MIGS/MIMS/MIMARKS.sediment, MIMS.me	GUANGXI UNIVERSITY	42954	sra	gs, ncbi, s3	gs.US, ncbi.public, s3.us-east-1	15 cm	0 m	Sediment	China	Asia	China: urban estuary	Illumina HiSeq 4000	PAIRED	RANDOM	METAGENOMIC	sediment metagenome	ILLUMINA	43247	SRP148529
BioProject	Consent	Assay Type	AvgSpotLen	BioSampleModel	Center Name	DATASTORE filetype	DATASTORE provider	DATASTORE region	geo_loc_name_country	geo_loc_name_country_continent	geo_loc_name	Host	Instrument	Isolation_source	LibraryLayout	LibrarySelection	LibrarySource	Organism	Platform	ReleaseDate	SRA Study
PRJNA439352	public	AMPLICON	253	Metagenome or environmental	UNIVERSIDAD ESPIRITU SANTO	sra	gs, ncbi, s3	gs.US, ncbi.public, s3.us-east-1	Ecuador	South America	Ecuador	Surface sediment	Illumina MiSeq	Superficial sediment	SINGLE	PCR	METAGENOMIC	sediment metagenome	ILLUMINA	2018-12-31	SRP136139
BioProject	BioSample	Consent	Assay Type	AvgSpotLen	BioSampleModel	Center Name	collection_date	DATASTORE filetype	DATASTORE provider	DATASTORE region	Depth
PRJNA505165	SAMN10411529	public	OTHER	302	MIGS/MIMS/MIMARKS.sediment, MIMS.me	HONGKONG UNIVERSITY OF SCIENCE AND TECHNOLOGY	2016	sra	gs, ncbi, s3	gs.US, ncbi.public, s3.us-east-1	3cm
