# Supplementary material for: Newly discovered Asgard archaea Hermodarchaeota potentially degrade alkanes and aromatics via alkyl/benzyl-succinate synthase and benzoyl-CoA pathway
Source: ISME J. 2021 Jan 15;15(6):1826–43. doi: 10.1038/s41396-020-00890-x (PMC8163825; doi:10.1038/s41396-020-00890-x)
Supplement: Supplementary file 5 — Supplementary Table 9 [file 41396_2020_890_MOESM5_ESM.xlsx]

## Sheet: Sheet1
Supplementary Table 9 The genes used for metabolic reconstruction in this study
Gene product	Gene	Locus tag in bins							Chemical reactions
		h02s_80	h02m_131	h02s_68	h02m_117	h02m_52	h03m_104	h02s_26
Glycolysis / Gluconeogenesis
Sugar kinase		h02s_80_k137_1472322_13	h02m_131_k127_5456219_1	h02s_68_k137_2327739_6	h02m_117_k127_1038541_2	h02m_52_k127_4022957_10	h03m_104_k127_1573056_6	h02s_26_NODE_8950_2	Glucose<->G6P
		-	-	h02s_68_k137_3546690_2	-	-	-	-
Sugar phosphate isomerase/epimerase		h02s_80_k137_118534_51	h02m_131_k127_4448107_2	h02s_68_k137_3733669_6	-	h02m_52_k127_5718094_3	h03m_104_k127_7619634_1	h02s_26_NODE_1524_6	G6P->F6P
		h02s_80_k137_1472322_26	h02m_131_k127_6302308_9	h02s_68_k137_2935690_1	-	-	-	-
		h02s_80_k137_2340464_3	h02m_131_k127_6707642_2	h02s_68_k137_3313412_4	-	-	-	-
ATP-dependent phosphofructokinase	pfk	-	-	h02s_68_k137_2281172_3	-	h02m_52_k127_613907_5	-	-	F6p->F1,6P2
Bifunctional archaeal fructose-1 6-bisphosphate aldolase/phosphatase	fbp	h02s_80_k137_1331970_2	h02m_131_k127_801327_3	h02s_68_k137_626631_3	h02m_117_k127_344332_2	h02m_52_k127_1595410_14	h03m_104_k127_134173_19	-	Gd3P->F6P
Fructose-1 6-bisphosphate phosphatase		h02s_80_k137_267093_5	h02m_131_k127_5787361_7	h02s_68_k137_2541915_4	-	-	h03m_104_k127_7598372_3	-	F1,6P2->F6P
		h02s_80_k137_446148_1	h02m_131_k127_5512394_3	h02s_68_k137_3970048_2	-	-	-	-
Aldolase (class II)		h02s_80_k137_2127222_8	h02m_131_k127_6157281_2	h02s_68_k137_1810234_2	h02m_117_k127_1297552_10	h02m_52_k127_1433641_8	h03m_104_k127_945244_17	h02s_26_NODE_4645_2	F1,6P->Gd3P
		-	h02m_131_k127_4967282_1	h02s_68_k137_1400224_6	-	-	-	-
		-	-	h02s_68_k137_2327739_5	-	-	-	-
Triose-phosphate isomerase	tpi	h02s_80_k137_1275417_5	h02m_131_k127_5986398_25	h02s_68_k137_1145048_3	h02m_117_k127_1175639_7	h02m_52_k127_4726574_5	h03m_104_k127_2182307_3	-	Gd3P<->G1,3P2
Glyceraldehyde-3-phosphate dehydrogenase	g3pdh	h02s_80_k137_663694_13	h02m_131_k127_426323_12	h02s_68_k137_4223619_4	h02m_117_k127_227321_7	h02m_52_k127_1891125_1	h03m_104_k127_226816_5	h02s_26_NODE_336_13	Gd3P<->G1,3P2
		-	h02m_131_k127_3146932_12	h02s_68_k137_2483921_2	-	-	-	-
Phosphoglycerate kinase	pgk	h02s_80_k137_1187249_2	h02m_131_k127_6230602_7	h02s_68_k137_2402974_7	h02m_117_k127_168264_8	h02m_52_k127_6489622_7	h03m_104_k127_3629839_2	h02s_26_NODE_10161_1	G1,3P2<->G2P
		h02s_80_k137_516396_2	h02m_131_k127_7101995_1	h02s_68_k137_4479346_9	-	-	-	-
		h02s_80_k137_598715_2	-	-	-	-	-	-
Phosphoglycerate mutase (cofactor)	ipgm	h02s_80_k137_672772_39	-	-	-	-	h03m_104_k127_28062_1	h02s_26_NODE_2007_6	G3P<->G2P
		h02s_80_k137_3512849_2	-	-	-	-	-	-
Phosphoglycerate mutase	pgm	h02s_80_k137_597661_35	h02m_131_k127_2771104_2	h02s_68_k137_1145598_2	-	-	h03m_104_k127_1610918_1	-	G3P<->G2P
		h02s_80_k137_732796_2	h02m_131_k127_6321195_1	h02s_68_k137_2417939_4	-	-	-	-
		-	h02m_131_k127_7595210_2	h02s_68_k137_3855125_1	-	-	-	-
Enolase	eno	-	-	h02s_68_k137_1152478_1	h02m_117_k127_4583767_6	h02m_52_k127_3445809_9	h03m_104_k127_325443_1	h02s_26_NODE_83_24	G2P<->PEP
		-	-	h02s_68_k137_1860520_8	-	-	-	-
Phosphopyruvate hydratase (enolase)		h02s_80_k137_3606550_3	h02m_131_k127_1541694_12	-	h02m_117_k127_198690_1	h02m_52_k127_3445809_9	h03m_104_k127_325443_1	h02s_26_NODE_83_24	G2P<->PEP
Pyruvate kinase	pk	h02s_80_k137_266507_17	h02m_131_k127_5118040_2	h02s_68_k137_2046099_3	h02m_117_k127_5432083_2	h02m_52_k127_3445809_9	h03m_104_k127_2059310_3	h02s_26_NODE_838_11	PEP->Pyruvate
		h02s_80_k137_1786673_17	h02m_131_k127_5378648_1	h02s_68_k137_2896789_3	h02m_117_k127_1354579_10	-	h03m_104_k127_2786951_2	h02s_26_NODE_391_10
		h02s_80_k137_3653731_10	h02m_131_k127_7560869_14	h02s_68_k137_1817931_1	-	-	h03m_104_k127_2996974_3	-
		-	-	h02s_68_k137_2602011_4	-	-	-	-
		-	-	h02s_68_k137_3311084_1	-	-	-	-
Tricarboxylic acid cycle		-	-	-	-	-	-	-
Phosphoenolpyruvate carboxykinase (ATP)		h02s_80_k137_1820116_9	h02m_131_k127_6172383_3	h02s_68_k137_2148840_1	h02m_117_k127_1120372_6	h02m_52_k127_3153602_11	h03m_104_k127_421038_6	h02s_26_NODE_255_11	PEP<->oxa
		h02s_80_k137_3007533_8	h02m_131_k127_6900316_4	-	-	-	h03m_104_k127_442189_1	-
Phosphoenolpyruvate carboxykinase		-	-	h02s_68_k137_87843_1	h02m_117_k127_1120372_6	-	-	h02s_26_NODE_7323_5
Citrate synthase	cs	-	-	-	-	-	-	-
Aconitate hydratase	can	-	h02m_131_k127_3359738_2	-	-	-	h03m_104_k127_2867253_12	-	cit->cis-aco->iso
Isocitrate dehydrogenase (NADH)		-	-	h02s_68_k137_4065016_3	-	-	-	-	iso->oxal->2-oxo
2-oxoglutarate ferredoxin oxidoreductase (A)	korA	h02s_80_k137_801184_9	h02m_131_k127_3116745_8	-	h02m_117_k127_1077197_6	h02m_52_k127_2491701_4	h03m_104_k127_2904445_4	h02s_26_NODE_4971_6	2-oxo<-> succ-CoA
		h02s_80_k137_920000_1	-	-	-	-	-	h02s_26_NODE_4001_1
2-oxoglutarate ferredoxin oxidoreductase (B)	korB	h02s_80_k137_2039_2	h02m_131_k127_7363925_6	h02s_68_k137_3472350_4	h02m_117_k127_6782442_2	h02m_52_k127_2491701_3	h03m_104_k127_2904445_3	-
		-	h02m_131_k127_2611656_3	h02s_68_k137_2720297_17	-	-	h03m_104_k127_2354970_3	-
		-	h02m_131_k127_2142912_2	-	-	-	-	-
2-oxoglutarate ferredoxin oxidoreductase (D)	korD	-	-	h02s_68_k137_790884_3	-	-	h03m_104_k127_459357_18	h02s_26_NODE_432_11
2-oxoglutarate ferredoxin oxidoreductase (G)	korG	h02s_80_k137_979385_2	h02m_131_k127_2611656_2	h02s_68_k137_790884_7	h02m_117_k127_1293277_2	h02m_52_k127_2491701_2	h03m_104_k127_2354970_4	h02s_26_NODE_432_14
		h02s_80_k137_801184_7	h02m_131_k127_3116745_6	-	h02m_117_k127_1956531_8	h02m_52_k127_7247984_2	-	-
Succinyl-CoA synthetase (A)	scsA	h02s_80_k137_236458_10	h02m_131_k127_3620932_3	h02s_68_k137_780291_4	h02m_117_k127_1850608_6	h02m_52_k127_3275698_1	h03m_104_k127_1026219_5	h02s_26_NODE_1357_1	succ-CoA<-> succ
		h02s_80_k137_1820116_11	h02m_131_k127_6900316_2	h02s_68_k137_2485285_6	h02m_117_k127_1148718_2	h02m_52_k127_3465928_1	-	h02s_26_NODE_83_12
		h02s_80_k137_160239_8	h02m_131_k127_1541694_25	-	h02m_117_k127_6691488_5	h02m_52_k127_3290526_1	-	-
		h02s_80_k137_204103_2	h02m_131_k127_3458961_1	-	h02m_117_k127_331705_2	-	-	-
		h02s_80_k137_236458_9	-	-	-	-	-	-
Succinyl-CoA synthetase (B)	scsB	h02s_80_k137_160239_9	h02m_131_k127_3620932_2	h02s_68_k137_2485285_7	h02m_117_k127_6691488_4	h02m_52_k127_3290526_2	h03m_104_k127_1026219_4	h02s_26_NODE_83_13
		-	h02m_131_k127_1541694_24	-	-	-	-	-
Succinate dehydrogenase / fumarate reductase, iron-sulfur subunit	sdhB,/frdB	h02s_80_k137_274768_31	h02m_131_k127_1705651_1	h02s_68_k137_292780_3	h02m_117_k127_1933258_15	h02m_52_k127_1206288_3	h03m_104_k127_497_6	h02s_26_NODE_4340_3	Fum<->succ
		-	-	h02s_68_k137_1687972_1	-	-	-	-
		-	-	h02s_68_k137_4150869_1	-	-	-	-
Succinate dehydrogenase / fumarate reductase, flavoprotein subunit	sdhA/frdA	-	-	h02s_68_k137_292780_3	h02m_117_k127_1933258_16	h02m_52_k127_1206288_3	h03m_104_k127_497_7	h02s_26_NODE_19342_1
		-	-	h02s_68_k137_1254010_6	-	-	-	-
Fumarate reductase (CoM/CoB) subunit A		h02s_80_k137_274768_30	h02m_131_k127_1705651_2	-	h02m_117_k127_1933258_16	-	-	-	Fum->succ
		-	-	-	-	-	-	-
		-	-	-	-	-	-	-
Fumarate hydratase	fum	h02s_80_k137_274768_32	-	h02s_68_k137_292780_4	h02m_117_k127_1933258_13	h02m_52_k127_1206288_5	h03m_104_k127_497_4	h02s_26_NODE_4340_4	fum<->Mal
		h02s_80_k137_274768_33	-	h02s_68_k137_292780_5	h02m_117_k127_1933258_14	h02m_52_k127_1206288_6	h03m_104_k127_497_5	-
		-	-	h02s_68_k137_1687972_2	-	-	-	-
		-	-	h02s_68_k137_1687972_3	-	-	-	-
		-	-	h02s_68_k137_4150869_2	-	-	-	-
		-	-	h02s_68_k137_4150869_3	-	-	-	-
Fumarate hydratase class I aerobic	fumA	h02s_80_k137_274768_33	h02m_131_k127_886278_2	h02s_68_k137_292780_5	h02m_117_k127_1933258_13	h02m_52_k127_1206288_6	h03m_104_k127_497_4	-	fum<->Mal
Malate dehydrogenase	mdh	h02s_80_k137_3007533_33	h02m_131_k127_2700977_3	h02s_68_k137_2979465_18	h02m_117_k127_1731053_20	h02m_52_k127_2830203_1	h03m_104_k127_1903361_4	h02s_26_NODE_255_2	Mal<->oxa
		h02s_80_k137_1820116_32	-	-	-	-	-	-
NADP-dependent malic enzyme	me	h02s_80_k137_1182618_36	h02m_131_k127_3754727_14	h02s_68_k137_2979465_18	h02m_117_k127_1731053_20	h02m_52_k127_2830203_1	h03m_104_k127_1903361_4	-	Mal<->Pyruvate
		h02s_80_k137_3007533_33	h02m_131_k127_6469854_1	-	-	-	-	-
Pentose phosphate pathway		-	-	-	-	-	-	-
Coenzyme F420-dependent glucose-6-phosphate dehydrogenase		h02s_80_k137_1617561_15	h02m_131_k127_1683179_8	-	-	-	h03m_104_k127_552257_2	-	G6P-> 6-phospho-D-glucono-1,5-lactone
6-phosphogluconolactonase		-	-	-	-	h02m_52_k127_938834_5	-	-
6-phosphogluconate dehydrogenase		-	-	-	-	-	-	-
transketolase		-	-	-	-	-	-	h02s_26_NODE_28715_1
3-hexulose-6-phosphate isomerase	hps	h02s_80_k137_360552_13	-	h02s_68_k137_193311_7	h02m_117_k127_333569_14	h02m_52_k127_851465_20	h03m_104_k127_7284584_5	h02s_26_NODE_4278_3	F6P<->D-arabino-hex-3-ulose 6-P
		h02s_80_k137_3870605_11	-	h02s_68_k137_1019012_3	-	-	-	-
3-hexulose-6-phosphate synthase	hxlA	h02s_80_k137_630508_15	-	-	h02m_117_k127_227321_4	h02m_52_k127_1891125_5	h03m_104_k127_226816_1	h02s_26_NODE_336_10	D-arabino-hex-3-ulose 6-P<->D-ribulose-5P
		h02s_80_k137_648618_9	-	-	-	h02m_52_k127_4236736_11	-	-
		h02s_80_k137_2883306_4	-	-	-	-	-	-
Ribose 5-phosphate isomerase A	rpiB	h02s_80_k137_1416081_8	-	h02s_68_k137_893482_20	-	h02m_52_k127_701461_7	h03m_104_k127_4648194_3	h02s_26_NODE_2410_3	D-ribulose-5P<->D-ribose-5P
Ribose-phosphate pyrophosphokinase	prsA	-	h02m_131_k127_6719523_2	-	h02m_117_k127_1628806_4	h02m_52_k127_35956_32	h03m_104_k127_3296770_7	h02s_26_NODE_2202_6	D-ribose-5P<->Phosphoribosyl pyrophosphate (PRPP)
		-	h02m_131_k127_1105634_5	-	-	-	-	-
Ribose-phosphate diphosphokinase	prsA	h02s_80_k137_3568262_5	h02m_131_k127_90933_7	h02s_68_k137_445777_2	h02m_117_k127_1628806_4	h02m_52_k127_35956_32	h03m_104_k127_3296770_7	h02s_26_NODE_2202_6	D-ribose-5P<->Phosphoribosyl pyrophosphate (PRPP)
		-	h02m_131_k127_4229699_3	h02s_68_k137_985822_3	-	-	-	-
Ribokinase	rbsK	-	-	h02s_68_k137_2281172_3	h02m_117_k127_6320790_15	h02m_52_k127_4022957_10	h03m_104_k127_1666243_2	h02s_26_NODE_8214_2
Ribokinase-like domain-containing protein (arCOG00014)		h02s_80_k137_917019_2	h02m_131_k127_3219616_4	-	h02m_117_k127_1045975_2	h02m_52_k127_613907_5	h03m_104_k127_1573056_6	h02s_26_NODE_7323_3
		-	h02m_131_k127_5977479_2	-	h02m_117_k127_6320790_15	-	h03m_104_k127_1090359_4	h02s_26_NODE_8950_2
		-	h02m_131_k127_2130878_4	-	-	-	h03m_104_k127_134173_19	h02s_26_NODE_2960_2
		-	h02m_131_k127_5776123_4	-	-	-	h03m_104_k127_1666243_2	h02s_26_NODE_8214_2
beta-phosphoglucomutase (arCOG02293)	ppm	h02s_80_k137_801184_29	h02m_131_k127_3461557_13	h02s_68_k137_1853519_4	h02m_117_k127_3283353_9	h02m_52_k127_370783_4	h03m_104_k127_18575_20	h02s_26_NODE_377_4	D-ribose-5P<->D-ribose-1P
Phosphoglucomutase/phosphomannomutase (arCOG00767)	pgm2	h02s_80_k137_672772_33	-	h02s_68_k137_4379682_3	h02m_117_k127_243277_19	h02m_52_k127_3323274_19	h03m_104_k127_1136135_4	h02s_26_NODE_2565_3	D-ribose-5P<->D-ribose-1P
Peptide fermentation		-	-	-	-	-	-	-
Glutamate dehydrogenase	gdh	h02s_80_k137_738139_18	h02m_131_k127_3785581_2	h02s_68_k137_688881_2	h02m_117_k127_3941034_3	h02m_52_k127_6489622_31	h03m_104_k127_1672390_1	-
		h02s_80_k137_1208666_10	-	h02s_68_k137_2347829_4	-	-	h03m_104_k127_4465911_3	-
Aspartate aminotransferase	aspC	h02s_80_k137_367248_6	h02m_131_k127_4112081_1	h02s_68_k137_3129615_4	h02m_117_k127_5427086_3	h02m_52_k127_3409307_2	h03m_104_k127_7284584_14	h02s_26_NODE_2248_4
		h02s_80_k137_1325881_73	h02m_131_k127_6264549_12	h02s_68_k137_1536966_1	h02m_117_k127_505565_19	h02m_52_k127_851465_10	h03m_104_k127_2901640_2	-
		h02s_80_k137_360552_3	h02m_131_k127_1703326_28	h02s_68_k137_2914108_4	h02m_117_k127_1772962_5	h02m_52_k127_2547288_10	h03m_104_k127_1443773_3	-
		h02s_80_k137_2508910_4	h02m_131_k127_5213738_4	h02s_68_k137_4111372_2	h02m_117_k127_1129751_1	h02m_52_k127_43021_22	h03m_104_k127_4139959_2	-
		h02s_80_k137_47701_2	h02m_131_k127_3314785_4	h02s_68_k137_987169_3	-	h02m_52_k127_7478385_1	h03m_104_k127_7204398_13	-
		h02s_80_k137_602448_17	h02m_131_k127_4892834_2	h02s_68_k137_2570268_2	-	-	-	-
		h02s_80_k137_2832867_20	-	h02s_68_k137_3164669_8	-	-	-	-
		h02s_80_k137_2086745_18	-	h02s_68_k137_113670_2	-	-	-	-
		h02s_80_k137_2801429_8	-	h02s_68_k137_399796_1	-	-	-	-
		-	-	h02s_68_k137_668174_3	-	-	-	-
		-	-	h02s_68_k137_2282812_2	-	-	-	-
		-	-	h02s_68_k137_3856323_5	-	-	-	-
		-	-	h02s_68_k137_84466_7	-	-	-	-
		-	-	h02s_68_k137_367732_1	-	-	-	-
Indolepyruvate ferredoxin oxidoreductase subunit alpha	iorA	h02s_80_k137_663694_1	h02m_131_k127_426323_1	h02s_68_k137_4166924_4	h02m_117_k127_2214026_6	h02m_52_k127_4236736_20	h03m_104_k127_5087857_7	h02s_26_NODE_336_3
		h02s_80_k137_3141525_1	h02m_131_k127_1131858_21	h02s_68_k137_337170_1	-	-	h03m_104_k127_6218106_1	h02s_26_NODE_10967_1
		h02s_80_k137_2848048_7	h02m_131_k127_2975995_1	-	-	-	-	h02s_26_NODE_43812_4
		h02s_80_k137_3686449_17	h02m_131_k127_3146932_1	-	-	-	-	-
		-	h02m_131_k127_1502423_1	-	-	-	-	-
		-	h02m_131_k127_1696809_11	-	-	-	-	-
		-	h02m_131_k127_6095613_2	-	-	-	-	-
Indolepyruvate ferredoxin oxidoreductase subunit beta	iorB	h02s_80_k137_663694_2	h02m_131_k127_426323_2	h02s_68_k137_4166924_3	h02m_117_k127_2214026_5	h02m_52_k127_4236736_19	h03m_104_k127_6218106_2	h02s_26_NODE_336_4
		h02s_80_k137_3686449_16	h02m_131_k127_2975995_2	h02s_68_k137_3058591_1	-	-	-	h02s_26_NODE_43812_3
		h02s_80_k137_2848048_8	h02m_131_k127_3146932_2	h02s_68_k137_337170_2	-	-	-	-
		-	h02m_131_k127_6095613_1	-	-	-	-	-
		-	h02m_131_k127_1502423_2	-	-	-	-	-
		-	h02m_131_k127_1696809_10	-	-	-	-	-
Ketoisovalerate oxidoreductase subunit VorA	vorA	h02m_k137_979385_3	-	h02s_68_k137_776633_7	h02m_117_k127_5613561_4	h02m_52_k127_7247984_3	h03m_104_k127_1875161_10	h02s_26_NODE_451_10
		-	-	h02s_68_k137_1866699_5	-	-	-	-
		-	-	h02s_68_k137_2543901_4	-	-	-	-
Ketoisovalerate oxidoreductase subunit VorB	vorB	h02s_80_k137_2039_1	h02m_131k127_1979456_4	-	-	-	h03m_104_k127_1875161_11	h02s_26_NODE_451_9
		h02s_80_k137_266507_36	h02m_131k127_2611656_4	-	-	-	-	-
		h02s_80_k137_801184_9	h02m_131k127_7034065_16	-	-	-	-	-
		h02s_80_k137_979385_4	-	-	-	-	-	-
Aldehyde ferredoxin oxidoreductase	aor	h02s_80_k137_656487_10	h02m_131_k127_1885946_10	h02s_68_k137_2720297_1	h02m_117_k127_117784_6	h02m_52_k127_1601741_2	h03m_104_k127_5063594_1	h02s_26_NODE_7114_3
		h02s_80_k137_1236200_2	h02m_131_k127_5796530_4	h02s_68_k137_1870278_1	h02m_117_k127_580837_1	h02m_52_k127_2772518_1	h03m_104_k127_1023344_2	h02s_26_NODE_523_2
		h02s_80_k137_118534_5	h02m_131_k127_4656472_7	h02s_68_k137_3518065_2	h02m_117_k127_1297552_9	h02m_52_k127_6737811_1	h03m_104_k127_95586_4	h02s_26_NODE_35782_1
		h02s_80_k137_2127222_9	h02m_131_k127_6468027_3	h02s_68_k137_2987507_9	h02m_117_k127_2416120_1	h02m_52_k127_2155139_9	h03m_104_k127_18575_23	h02s_26_NODE_4645_1
		h02s_80_k137_2847987_3	h02m_131_k127_209721_1	h02s_68_k137_2816719_22	h02m_117_k127_3037792_11	h02m_52_k127_1433641_9	h03m_104_k127_1142666_13	h02s_26_NODE_4629_1
		h02s_80_k137_2039_18	h02m_131_k127_612437_27	h02s_68_k137_2836039_3	h02m_117_k127_2709757_5	h02m_52_k127_370783_1	h03m_104_k127_945244_18	h02s_26_NODE_1052_2
		h02s_80_k137_814757_24	h02m_131_k127_7726197_5	h02s_68_k137_3325190_1	h02m_117_k127_4270038_3	h02m_52_k127_851465_32	h03m_104_k127_3656259_15	-
		h02s_80_k137_1551872_6	h02m_131_k127_4015772_9	h02s_68_k137_1499432_4	h02m_117_k127_4526440_3	h02m_52_k127_258287_13	h03m_104_k127_753662_5	-
		h02s_80_k137_521692_27	h02m_131_k127_2145811_1	h02s_68_k137_4278681_5	-	h02m_52_k127_258287_18	h03m_104_k127_2533363_1	-
		h02s_80_k137_769480_1	h02m_131_k127_5504271_2	h02s_68_k137_838651_1	-	-	h03m_104_k127_953756_2	-
		h02s_80_k137_188197_1	h02m_131_k127_2803709_1	h02s_68_k137_1400224_7	-	-	h03m_104_k127_4585604_1	-
		h02s_80_k137_2114373_9	h02m_131_k127_7065531_4	h02s_68_k137_2327739_4	-	-	h03m_104_k127_6994530_1	-
		h02s_80_k137_3627764_2	h02m_131_k127_2142912_18	h02s_68_k137_1168003_1	-	-	h03m_104_k127_260090_12	-
		h02s_80_k137_2181311_33	h02m_131_k127_564171_2	h02s_68_k137_4405765_1	-	-	-	-
		h02s_80_k137_622789_1	h02m_131_k127_3746503_6	h02s_68_k137_3454482_5	-	-	-	-
		h02s_80_k137_3686449_5	h02m_131_k127_5180145_1	h02s_68_k137_3086077_26	-	-	-	-
		-	h02m_131_k127_6157281_1	h02s_68_k137_305502_1	-	-	-	-
		-	h02m_131_k127_2577432_1	-	-	-	-	-
		-	h02m_131_k127_4656472_21	-	-	-	-	-
		-	h02m_131_k127_4692652_2	-	-	-	-	-
Alanine aminotransferase	gpt	h02s_80_k137_409474_6	h02m_131_k127_1711584_5	h02s_68_k137_6774_1	-	h02m_52_k127_574171_8	-	-
		h02s_80_k137_4052072_1	h02m_131_k127_7491320_7	-	-	-	-	-
		h02s_80_k137_4472157_12	-	-	-	-	-	-
Glycine dehydrogenase (aminomethyl-transferring)	gcv	h02s_80_k137_1951808_3	h02m_131_k127_5785602_5	h02s_68_k137_4455398_7	-	h02m_52_k127_1697919_12	h03m_104_k127_1733097_9	-
		h02s_80_k137_1951808_4	-	-	-	h02m_52_k127_1697919_11	-	-
Aminomethyl-transferring glycine dehydrogenase subunit GcvPA	gcvPA	-	h02m_131_k127_5189079_5	h02s_68_k137_3086077_1	-	h02m_52_k127_1697919_12	h03m_104_k127_1733097_9	h02s_26_NODE_402_5
		-	h02m_131_k127_7836358_2	h02s_68_k137_4455398_6	-	-	-	-
		-	-	-	-	-	-	-
Aminomethyl-transferring glycine dehydrogenase subunit GcvPB	gcvPB	h02s_80_k137_1951808_3	h02m_131_k127_5189079_6	-	-	h02m_52_k127_1697919_11	h03m_104_k127_1733097_10	h02s_26_NODE_402_6
		-	h02m_131_k127_7836358_1	-	-	-	-	-
Glycine cleavage system protein GcvH	gcvH	h02s_80_k137_979385_10	h02m_131_k127_7034065_10	h02s_68_k137_649995_4	h02m_117_k127_6418568_2	h02m_52_k127_1164720_3	h03m_104_k127_1131303_1	h02s_26_NODE_432_6
		-	-	h02s_68_k137_1577043_3	h02m_117_k127_509359_2	h02m_52_k127_2598051_10	h03m_104_k127_459357_13	-
Histidine ammonia-lyase	hutH	h02s_80_k137_1420811_12	h02m_131_k127_4031423_7	h02s_68_k137_1362551_10	-	h02m_52_k127_4726574_23	h03m_104_k127_5916691_2	h02s_26_NODE_863_5
		h02s_80_k137_3621322_1	h02m_131_k127_3248522_3	h02s_68_k137_1804351_1	-	-	-	-
Urocanate hydratase	hutU	h02s_80_k137_1420811_17	h02m_131_k127_1334560_1	h02s_68_k137_444857_6	h02m_117_k127_457377_7	h02m_52_k127_4726574_17	h03m_104_k127_3837947_1	h02s_26_NODE_1419_2
		h02s_80_k137_3621322_6	h02m_131_k127_4031423_2	h02s_68_k137_4174927_5	-	-	h03m_104_k127_2838807_1	-
		-	h02m_131_k127_5077577_1	h02s_68_k137_13315_2	-	-	-	-
Imidazolonepropionase	hutI	h02s_80_k137_1420811_15	h02m_131_k127_4031423_4	h02s_68_k137_13315_4	h02m_117_k127_457377_9	h02m_52_k127_4726574_19	h03m_104_k127_3837947_3	h02s_26_NODE_863_9
		h02s_80_k137_3621322_4	h02m_131_k127_5077577_3	h02s_68_k137_444857_4	-	-	-	-
		-	-	h02s_68_k137_4174927_7	-	-	-	-
CoA-acylating methylmalonate-semialdehyde dehydrogenase	mmsD	h02s_80_k137_2518985_36	h02m_131_k127_1703326_26	h02s_68_k137_4192403_5	h02m_117_k127_908868_3	-	h03m_104_k127_5418513_8	-
		h02s_80_k137_4087946_3	h02m_131_k127_5213738_7	h02s_68_k137_399796_3	-	-	-	-
		-	h02m_131_k127_2516623_1	h02s_68_k137_668174_1	-	-	-	-
Aminoadipic semialdehyde synthase	aass	h02s_80_k137_1682899_28	h02m_131_k127_1070752_9	h02s_68_k137_174330_5	-	h02m_52_k127_3487991_6	h03m_104_k127_784390_2	h02s_26_NODE_526_1
		h02s_80_k137_2390211_8	h02m_131_k127_4874149_7	h02s_68_k137_1095816_1	-	-	h03m_104_k127_3141725_1	-
		-	-	h02s_68_k137_3329931_4	-	-	-	-
		-	-	h02s_68_k137_3903404_4	-	-	-	-
Methylmalonyl-CoA epimerase	epi	h02s_80_k137_1783079_42	-	h02s_68_k137_3892016_2	-	h02m_52_k127_2176038_14	h03m_104_k127_2026471_14	h02s_26_NODE_35116_1
		-	-	-	-	h02m_52_k127_5914903_4	-	-
Glu/Leu/Phe/Val dehydrogenase		h02s_80_k137_811120_3	h02m_131_k127_1595849_4	h02s_68_k137_4196892_2	h02m_117_k127_107956_2	h02m_52_k127_6489622_31	h03m_104_k127_945244_10	-
		h02s_80_k137_2127222_1	h02m_131_k127_6554079_10	h02s_68_k137_4410039_7	-	-	-	-
		-	h02m_131_k127_1595849_2	-	-	-	-	-
		-	h02m_131_k127_6554079_8	-	-	-	-	-
Beta oxidation of fatty acids		-	-	-	-	-	-	-
Long-chain fatty acid--CoA ligase		h02s_80_k137_2181311_27	h02m_131_k127_523771_2	h02s_68_k137_626631_1	h02m_117_k127_4172481_1	h02m_52_k127_1433641_15	h03m_104_k127_4621478_7	h02s_26_NODE_362_9
		h02s_80_k137_769480_10	h02m_131_k127_2283127_18	h02s_68_k137_5421_2	h02m_117_k127_4104305_1	h02m_52_k127_258287_3	h03m_104_k127_2923529_1	h02s_26_NODE_20838_1
		h02s_80_k137_118534_48	h02m_131_k127_4656472_4	h02s_68_k137_1400224_14	h02m_117_k127_1311991_8	h02m_52_k127_175614_1	h03m_104_k127_4399376_2	h02s_26_NODE_19641_2
		h02s_80_k137_1160224_3	h02m_131_k127_3548448_10	h02s_68_k137_2987507_1	h02m_117_k127_4270038_12	h02m_52_k127_4980197_10	h03m_104_k127_675435_1	-
		h02s_80_k137_2518985_27	h02m_131_k127_3841491_2	h02s_68_k137_305966_2	h02m_117_k127_1297552_3	h02m_52_k127_5718094_6	h03m_104_k127_1095378_4	-
		h02s_80_k137_1537135_1	h02m_131_k127_6764615_1	h02s_68_k137_501766_4	-	h02m_52_k127_419659_7	h03m_104_k127_1142666_3	-
		h02s_80_k137_1734816_8	h02m_131_k127_7852997_1	h02s_68_k137_2198934_5	-	-	h03m_104_k127_3030854_1	-
		-	-	h02s_68_k137_3733669_3	-	-	h03m_104_k127_3323212_1	-
		-	-	h02s_68_k137_3230823_1	-	-	-	-
		-	-	h02s_68_k137_4241735_1	-	-	-	-
		-	-	h02s_68_k137_1195265_2	-	-	-	-
		-	-	h02s_68_k137_898068_1	-	-	-	-
		-	-	h02s_68_k137_1739290_8	-	-	-	-
		-	-	h02s_68_k137_1253618_3	-	-	-	-
		-	-	h02s_68_k137_3818157_1	-	-	-	-
Acyl-CoA dehydrogenase	acd	h02s_80_k137_1525153_10	h02m_131_k127_3391635_1	h02s_68_k137_157306_10	h02m_117_k127_117784_2	h02m_52_k127_1722569_4	h03m_104_k127_1619680_6	h02s_26_NODE_23933_3
		h02s_80_k137_1537135_10	h02m_131_k127_1703326_13	h02s_68_k137_2057683_1	h02m_117_k127_505565_28	h02m_52_k127_195942_1	h03m_104_k127_4911469_2	h02s_26_NODE_1251_7
		h02s_80_k137_1734816_29	h02m_131_k127_1915046_1	h02s_68_k137_3980157_6	h02m_117_k127_391631_6	h02m_52_k127_4073112_2	h03m_104_k127_940154_3	h02s_26_NODE_5077_5
		h02s_80_k137_2832867_11	h02m_131_k127_2141902_1	h02s_68_k137_4479633_4	h02m_117_k127_111513_13	h02m_52_k127_1444459_15	h03m_104_k127_2590301_13	h02s_26_NODE_4696_4
		h02s_80_k137_367248_15	h02m_131_k127_2283127_32	h02s_68_k137_1335623_5	-	h02m_52_k127_2148649_20	h03m_104_k127_3656259_11	h02s_26_NODE_11920_3
		h02s_80_k137_597661_8	h02m_131_k127_5213738_19	h02s_68_k137_2471282_1	-	h02m_52_k127_3163015_1	h03m_104_k127_3002782_3	h02s_26_NODE_11920_2
		h02s_80_k137_1325881_81	h02m_131_k127_5946993_4	h02s_68_k137_2471282_2	-	h02m_52_k127_3539360_10	h03m_104_k127_3367815_7	-
		h02s_80_k137_1711605_1	h02m_131_k127_224988_2	h02s_68_k137_3110768_5	-	h02m_52_k127_4759869_7	h03m_104_k127_1262933_4	-
		h02s_80_k137_1783079_18	h02m_131_k127_2176264_4	h02s_68_k137_3230823_9	-	-	-	-
		h02s_80_k137_656487_23	h02m_131_k127_3812536_2	h02s_68_k137_4241735_11	-	-	-	-
		-	h02m_131_k127_5257527_2	h02s_68_k137_470133_3	-	-	-	-
		-	h02m_131_k127_2142912_15	h02s_68_k137_684073_15	-	-	-	-
		-	h02m_131_k127_4015772_2	h02s_68_k137_1210556_8	-	-	-	-
		-	h02m_131_k127_4015772_11	h02s_68_k137_1445079_2	-	-	-	-
		-	h02m_131_k127_6734527_2	h02s_68_k137_1710901_1	-	-	-	-
		-	h02m_131_k127_7655850_3	h02s_68_k137_3014985_13	-	-	-	-
		-	h02m_131_k127_1583450_2	h02s_68_k137_3929304_5	-	-	-	-
		-	h02m_131_k127_6311804_1	h02s_68_k137_4544468_5	-	-	-	-
		-	h02m_131_k127_90919_1	-	-	-	-	-
Enoyl-CoA hydratase	ech	h02s_80_k137_118534_52	h02m_131_k127_4448107_3	h02s_68_k137_2362677_3	h02m_117_k127_6782442_5	h02m_52_k127_5718094_2	h03m_104_k127_3748793_5	h02s_26_NODE_1524_7
		h02s_80_k137_3686449_15	h02m_131_k127_638115_2	h02s_68_k137_305966_7	-	-	-	-
		-	h02m_131_k127_1432729_1	h02s_68_k137_747167_1	-	-	-	-
Enoyl-CoA hydratase/isomerase family protein		h02s_80_k137_3686449_28	-	h02s_68_k137_3622446_6	h02m_117_k127_1108633_2	h02m_52_k127_2114541_6	h03m_104_k127_2992571_8	h02s_26_NODE_1052_5
		h02s_80_k137_2518985_26	-	h02s_68_k137_1195265_3	h02m_117_k127_6782442_5	-	h03m_104_k127_6994530_4	h02s_26_NODE_17488_3
		h02s_80_k137_266507_40	-	h02s_68_k137_567371_12	-	-	h03m_104_k127_3323212_2	h02s_26_NODE_958_5
		-	-	h02s_68_k137_1601915_2	-	-	-	-
3-hydroxyacyl-CoA dehydrogenase	hadh	h02s_80_k137_118534_47	h02m_131_k127_3548448_9	h02s_68_k137_305966_1	h02m_117_k127_1311991_7	h02m_52_k127_4980197_9	h03m_104_k127_1095378_3	h02s_26_NODE_1243_8
		h02s_80_k137_1160224_4	h02m_131_k127_3841491_3	h02s_68_k137_3733669_2	h02m_117_k127_866282_2	h02m_52_k127_1372763_3	-	h02s_26_NODE_1524_2
		h02s_80_k137_1402251_6	h02m_131_k127_7662328_7	h02s_68_k137_1703989_7	-	-	-	h02s_26_NODE_35632_2
		-	h02m_131_k127_4825416_3	h02s_68_k137_145907_4	-	-	-	-
		-	-	h02s_68_k137_1038763_4	-	-	-	-
		-	-	h02s_68_k137_145907_5	-	-	-	-
		-	-	h02s_68_k137_3402594_5	-	-	-	-
		-	-	h02s_68_k137_1797937_2	-	-	-	-
		-	-	h02s_68_k137_2521694_2	-	-	-	-
		-	-	h02s_68_k137_567371_11	-	-	-	-
Acetyl-CoA acyltransferase	fad	h02s_80_k137_204103_3	h02m_131_k127_7366915_14	h02s_68_k137_519134_2	h02m_117_k127_1850608_5	h02m_52_k127_2114541_5	h03m_104_k127_1395050_1	h02s_26_NODE_987_5
		h02s_80_k137_236458_11	-	h02s_68_k137_1957312_33	-	-	h03m_104_k127_182985_10	-
		-	-	h02s_68_k137_2570268_3	-	-	-	-
Urea cycle		-	-	-	-	-	-	-
Carbamate kinase-like carbamoyl phosphate synthetase (arCOG00863)	cpkA	h02s_80_k137_911268_3	h02m_131_k127_1284764_16	-	-	-	h03m_104_k127_1056008_4	h02s_26_NODE_5534_2	NH4+ +HCO3--> Carbamoyl phosphate
		h02s_80_k137_1480139_18	h02m_131_k127_4078982_2	-	-	-	-	-
Ornithine carbamoyltransferase	argF	h02s_80_k137_619847_7	h02m_131_k127_3014988_7	h02s_68_k137_530586_6	h02m_117_k127_3595695_4	h02m_52_k127_2005132_6	h03m_104_k127_5806741_9	h02s_26_NODE_140_7	Carbamoyl phosphate + ornithine (Orn) -> citrulline (Cit)
		h02s_80_k137_571436_1	h02m_131_k127_5203736_3	h02s_68_k137_3086077_14	h02m_117_k127_3595695_5	h02m_52_k127_1555728_5	h03m_104_k127_260090_6	-
		h02s_80_k137_622789_12	h02m_131_k127_6728744_23	h02s_68_k137_3477143_3	h02m_117_k127_1690122_2	-	-	-
Arginase (arCOG01700)	arg	h02s_80_k137_118534_21	-	-	h02m_117_k127_6157663_3	h02m_52_k127_18429_15	-	-	arginine (Arg) -> ornithine (Orn) + urea (Ure)
Arginine decarboxylase	pdaD	h02s_80_k137_1472322_11	h02m_131_k127_5640588_1	-	-	h02m_52_k127_4022957_12	-	-	arginine (Arg) -> agmatine (Aga)
Pyruvoyl-dependent arginine decarboxylase	pdaD	-	h02m_131_k127_4015772_1	-	-	-	-	-
		-	h02m_131_k127_7655850_2	-	-	-	-	-
Agmatinase	speB	h02s_80_k137_118534_21	h02m_131_k127_6846827_4	h02s_68_k137_1067104_3	h02m_117_k127_6157663_3	h02m_52_k127_18429_15	h03m_104_k127_6200556_3	-	Agmatine (Aga)->Putrescine (Put)
		h02s_80_k137_3101694_3	h02m_131_k127_3704493_2	-	-	-	-	-
		-	h02m_131_k127_612437_17	-	-	-	-	-
Enzymes related to methyl compound or methane metabolism		-	-	-	-	-	-	-
Trimethylamine methyltransferase	mtt	h02s_80_k137_4106946_1	h02m_131_k127_2283164_1	h02s_68_k137_421001_9	-	h02m_52_k127_5124503_29	h03m_104_k127_3874521_4	h02s_26_NODE_1283_8
		h02s_80_k137_1579590_2	h02m_131_k127_1742953_1	h02s_68_k137_1733969_1	-	-	-	-
		h02s_80_k137_597661_26	h02m_131_k127_3709250_1	h02s_68_k137_2320285_5	-	-	-	-
		h02s_80_k137_732796_10	h02m_131_k127_4813244_4	-	-	-	-	-
		h02s_80_k137_1579590_1	-	-	-	-	-	-
Trimethylamine methyltransferase corrinoid protein		h02s_80_k137_1579590_2	h02m_131_k127_2283127_12	-	-	-	-	-
		-	h02m_131_k127_3511857_2	-	-	-	-	-
		-	-	-	-	-	-	-
Dimethylamine corrinoid protein		h02s_80_k137_597661_25	h02m_131_k127_1742953_2	h02s_68_k137_887185_5	h02m_117_k127_111513_1	h02m_52_k127_1396518_2	h03m_104_k127_2026471_2	h02s_26_NODE_1357_9
		-	h02m_131_k127_4813244_3	h02s_68_k137_2324791_5	-	-	-	-
		-	h02m_131_k127_3709250_2	h02s_68_k137_2631713_3	-	-	-	-
Methylcobamide:CoM methyltransferase	mtbA	h02s_80_k137_4286904_3	h02m_131_k127_1127767_2	h02s_68_k137_1848226_1	h02m_117_k127_1202262_7	h02m_52_k127_5124503_33	h03m_104_k127_426228_2	h02s_26_NODE_865_6
		-	-	h02s_68_k137_1769295_3	-	-	-	-
Uroporphyrinogen decarboxylase	hemE	h02s_80_k137_597661_22	h02m_131_k127_663322_1	h02s_68_k137_1769295_2	h02m_117_k127_1202262_7	h02m_52_k127_14840_12	h03m_104_k127_4335339_1	h02s_26_NODE_865_6
		h02s_80_k137_732796_14	h02m_131_k127_1742953_5	h02s_68_k137_421001_13	-	h02m_52_k127_5124503_33	h03m_104_k127_426228_2	h02s_26_NODE_9534_1
		h02s_80_k137_3686449_3	h02m_131_k127_3911003_2	h02s_68_k137_1733969_5	-	h02m_52_k127_1396518_1	h03m_104_k127_3636918_6	h02s_26_NODE_21161_4
		-	h02m_131_k127_1687315_3	h02s_68_k137_3391869_1	-	-	-	-
		-	h02m_131_k127_5593578_3	h02s_68_k137_2631713_2	-	-	-	-
		-	h02m_131_k127_6929918_6	h02s_68_k137_1168003_4	-	-	-	-
		-	-	h02s_68_k137_3675041_1	-	-	-	-
		-	-	h02s_68_k137_3138883_4	-	-	-	-
Tetrahydromethanopterin S-methyltransferase subunit H	mtr	h02s_80_k137_36410_39	h02m_131_k127_2283127_11	h02s_68_k137_1257477_3	h02m_117_k127_3416034_2	h02m_52_k127_14840_10	h03m_104_k127_7422915_3	h02s_26_NODE_21988_2
		h02s_80_k137_521692_29	h02m_131_k127_3511857_1	h02s_68_k137_4358053_5	-	h02m_52_k127_2075649_12	-	h02s_26_NODE_4287_6
		h02s_80_k137_561469_3	h02m_131_k127_767401_6	-	-	-	-	-
		-	h02m_131_k127_3199960_3	-	-	-	-	-
Trimethylamine/dimethylamine corrinoid protein		-	h02m_131_k127_2283127_12	-	-	h02m_52_k127_14840_14	-	-
		-	h02m_131_k127_3511857_2	-	-	-	-	-
CoB--CoM heterodisulfide reductase iron-sulfur subunit A family protein	hdrA	h02s_80_k137_672772_56	h02m_131_k127_2101280_3	h02s_68_k137_3240729_3	h02m_117_k127_5427086_1	h02m_52_k127_472932_1	h03m_104_k127_253656_1	h02s_26_NODE_606_12
		h02s_80_k137_4543773_5	-	-	-	-	-	h02s_26_NODE_7944_2
CoB--CoM heterodisulfide reductase subunit B	hdrB	h02s_80_k137_1984232_1	h02m_131_k127_2515702_1	h02s_68_k137_1577043_7	h02m_117_k127_5111262_10	h02m_52_k127_2598051_14	h03m_104_k127_6049935_7	h02s_26_NODE_2243_1
		h02s_80_k137_147555_4	h02m_131_k127_6264549_15	h02s_68_k137_357216_2	h02m_117_k127_1956531_4	-	h03m_104_k127_459357_17	h02s_26_NODE_12716_1
		-	h02m_131_k127_2101280_2	h02s_68_k137_790884_2	-	-	-	h02s_26_NODE_432_10
		-	h02m_131_k127_7034065_15	h02s_68_k137_3193768_4	-	-	-	h02s_26_NODE_6522_5
CoB--CoM heterodisulfide reductase iron-sulfur subunit C	hdrC	h02s_80_k137_979385_7	h02m_131_k127_2515702_2	-	h02m_117_k127_1956531_3	h02m_52_k127_2598051_13	h03m_104_k127_459357_16	h02s_26_NODE_2243_2
		-	h02m_131_k127_6264549_14	-	-	-	-	h02s_26_NODE_432_9
		-	h02m_131_k127_7034065_14	-	-	-	-	-
CoB--CoM heterodisulfide reductase iron-sulfur subunit D	hdrD	h02s_80_k137_1537135_17	-	h02s_68_k137_2148840_15	h02m_117_k127_1830114_2	h02m_52_k127_76397_2	h03m_104_k127_6803907_3	h02s_26_NODE_15623_3
		h02s_80_k137_1734816_36	-	h02s_68_k137_3711587_3	-	h02m_52_k127_79859_2	-	-
CoB--CoM heterodisulfide reductase subunit E	hdrE	h02s_80_k137_1182618_9	-	h02s_68_k137_1213658_7	h02m_117_k127_2538876_9	h02m_52_k127_1277538_2	-	-
		h02s_80_k137_1786673_42	-	h02s_68_k137_3762345_1	-	-	-	-
		-	-	h02s_68_k137_1213658_8	-	-	-	-
Heterodisulfide reductase		-	h02m_131_k127_2101280_1	-	h02m_117_k127_580105_3	-	-	-
F420-nonreducing hydrogenase		h02s_80_k137_356774_9	h02m_131_k127_1203874_21	h02s_68_k137_3820235_10	h02m_117_k127_669923_3	h02m_52_k127_46106_1	h03m_104_k127_2268437_4	h02s_26_NODE_432_17
		h02s_80_k137_326979_3	h02m_131_k127_3116745_3	h02s_68_k137_4381581_4	-	-	-	h02s_26_NODE_606_10
		h02s_80_k137_1288778_29	h02m_131_k127_2612777_1	h02s_68_k137_790884_10	-	-	-	-
NADPH-dependent F420 reductase		h02s_80_k137_3556782_11	-	-	-	-	-	-
Methyl-viologen-reducing hydrogenase subunit delta	mvhD	-	h02m_131_k127_3116745_4	h02s_68_k137_3820235_9	h02m_117_k127_5111262_12	h02m_52_k127_4348043_4	h03m_104_k127_2268437_3	h02s_26_NODE_432_16
Methyl viologen-reducing hydrogenase alpha subunit (arCOG01549)	mvhA	h02s_80_k137_326979_4	h02m_131_k127_3116745_2	h02s_68_k137_3765329_8	h02m_117_k127_3774905_1	h02m_52_k127_851465_5	h03m_104_k127_1672390_7	h02s_26_NODE_606_9
Methyl viologen-reducing hydrogenase gamma subunit (arCOG02472)	mvhG	-	-	h02s_68_k137_790884_10	h02m_117_k127_669923_3	h02m_52_k127_6489622_18	h03m_104_k127_1672390_6	h02s_26_NODE_432_17
Methyl-viologen-reducing hydrogenase subunit delta (arCOG02475/arCOG02235)	mvhD	h02s_80_k137_147555_6	h02m_131_k127_1203874_22	h02s_68_k137_4381581_1	h02m_117_k127_1956531_10	h02m_52_k127_472932_1	h03m_104_k127_1672390_5	h02s_26_NODE_432_16
		h02s_80_k137_4504775_3	h02m_131_k127_2612777_2	h02s_68_k137_4381581_3	h02m_117_k127_669923_2	h02m_52_k127_1093805_14	h03m_104_k127_30104_19	h02s_26_NODE_606_11
		-	h02m_131_k127_1203874_24	h02s_68_k137_3820235_9	h02m_117_k127_1325756_1	h02m_52_k127_851465_5	h03m_104_k127_253656_1	-
		-	h02m_131_k127_2515702_3	h02s_68_k137_1536966_3	h02m_117_k127_669923_1	h02m_52_k127_4348043_4	-	-
		-	h02m_131_k127_6264549_13	h02s_68_k137_3164669_6	h02m_117_k127_1956531_9	-	-	-
		-	h02m_131_k127_3671667_1	h02s_68_k137_3240729_3	h02m_117_k127_5427086_1	-	-	-
		-	h02m_131_k127_6542539_6	h02s_68_k137_3562563_8	h02m_117_k127_1325756_2	-	-	-
Wood-Ljungdahl pathway		-	-	-	-	-	-	-
5,10-methylenetetrahydromethanopterin reductase	mer	h02s_80_k137_3686449_14	h02m_131_k127_638115_1	h02s_68_k137_2362677_4	h02m_117_k127_3317093_8	h02m_52_k127_2205498_27	h03m_104_k127_3748793_4	h02s_26_NODE_530_9
		-	h02m_131_k127_6978639_3	h02s_68_k137_3029230_1	-	h02m_52_k127_669170_3	h03m_104_k127_2518013_12	-
		-	h02m_131_k127_6243535_17	h02s_68_k137_3035137_4	-	-	-	-
		-	h02m_131_k127_6896797_6	h02s_68_k137_4276797_4	-	-	-	-
F420-dependent methylenetetrahydromethanopterin dehydrogenase	mtd	h02s_80_k137_814757_18	h02m_131_k127_2988084_2	h02s_68_k137_2800740_4	h02m_117_k127_4099243_2	h02m_52_k127_2155139_4	h03m_104_k127_1630368_7	h02s_26_NODE_437_5
		h02s_80_k137_1551872_12	h02m_131_k127_6353554_8	h02s_68_k137_553296_1	-	-	-	-
		-	h02m_131_k127_7042143_15	h02s_68_k137_1171195_2	-	-	-	-
		-	-	h02s_68_k137_1608402_5	-	-	-	-
Methenyltetrahydromethanopterin cyclohydrolase	mch	h02s_80_k137_1288778_17	h02m_131_k127_1203874_3	h02s_68_k137_2962893_3	-	h02m_52_k127_2044429_2	h03m_104_k127_5025332_4	h02s_26_NODE_3470_4
		h02s_80_k137_4126441_1	h02m_131_k127_1644111_4	-	-	-	-	-
		-	h02m_131_k127_3120451_7	-	-	-	-	-
Formylmethanofuran--tetrahydromethanopterin N-formyltransferase	ftr	h02s_80_k137_1288778_14	h02m_131_k127_1203874_1	h02s_68_k137_1174549_2	-	h02m_52_k127_3830752_3	h03m_104_k127_5025332_2	h02s_26_NODE_863_7
		h02s_80_k137_4126441_3	h02m_131_k127_1644111_1	h02s_68_k137_2839033_4	-	-	-	-
		-	h02m_131_k127_3120451_5	-	-	-	-	-
		-	h02m_131_k127_3248522_2	-	-	-	-	-
		-	h02m_131_k127_4031423_6	-	-	-	-	-
Formylmethanofuran dehydrogenase subunit A	fmdA	h02s_80_k137_1288778_5	h02m_131_k127_5081406_1	h02s_68_k137_2565553_2	h02m_117_k127_2250288_2	h02m_52_k127_837233_4	h03m_104_k127_6319319_1	h02s_26_NODE_428_4
		h02s_80_k137_4126441_14	h02m_131_k127_2053881_3	h02s_68_k137_4070212_3	-	-	h03m_104_k127_3741718_6	-
		-	h02m_131_k127_7863075_4	h02s_68_k137_4433808_2	-	-	-	-
Formylmethanofuran dehydrogenase subunit B	fmdB	h02s_80_k137_4504775_5	h02m_131_k127_3461557_12	h02s_68_k137_1853519_3	h02m_117_k127_1242314_1	h02m_52_k127_4058416_13	h03m_104_k127_1779544_9	h02s_26_NODE_377_5
		h02s_80_k137_434735_7	h02m_131_k127_933046_1	h02s_68_k137_2267234_3	h02m_117_k127_560044_6	h02m_52_k127_4348043_6	h03m_104_k127_1366727_9	-
		h02s_80_k137_801184_28	h02m_131_k127_6542539_9	h02s_68_k137_3240729_1	-	-	-	-
		-	h02m_131_k127_4921319_5	h02s_68_k137_3562563_6	-	-	-	-
		-	h02m_131_k127_870162_1	h02s_68_k137_3988884_6	-	-	-	-
Formylmethanofuran dehydrogenase subunit C	fmdC	h02s_80_k137_1288778_16	h02m_131_k127_1203874_2	-	-	h02m_52_k127_2044429_1	h03m_104_k127_5025332_3	h02s_26_NODE_3470_3
		h02s_80_k137_4126441_2	h02m_131_k127_1644111_3	-	-	-	-	-
		-	h02m_131_k127_3120451_6	-	-	-	-	-
Formylmethanofuran dehydrogenase subunit D	fmdD	-	-	h02s_68_k137_604839_3	h02m_117_k127_228846_1	-	h03m_104_k127_1366727_15	h02s_26_NODE_377_6
Coenzyme F420 hydrogenase subunit beta	frhB	h02s_80_k137_814757_19	h02m_131_k127_1629988_2	h02s_68_k137_1608402_6	h02m_117_k127_4099243_1	h02m_52_k127_2155139_5	h03m_104_k127_1630368_8	h02s_26_NODE_437_2
		h02s_80_k137_1551872_11	h02m_131_k127_2988084_1	h02s_68_k137_2800740_5	-	-	-	-
		-	h02m_131_k127_6353554_7	h02s_68_k137_2847072_1	-	-	-	-
Pyruvate ferredoxin oxidoreductase subunit alpha	porA	h02s_80_k137_341673_2	-	h02s_68_k137_475296_8	h02m_117_k127_1045051_5	h02m_52_k127_1595410_31	h03m_104_k127_2904445_4	h02s_26_NODE_51257_1
		h02s_80_k137_1682899_10	-	h02s_68_k137_4242214_3	-	-	h03m_104_k127_2354970_2	-
		-	-	h02s_68_k137_4279059_1	-	-	-	-
Pyruvate ferredoxin oxidoreductase subunit beta	porB	h02s_80_k137_341673_1	-	h02s_68_k137_475296_7	h02m_117_k127_1045051_4	h02m_52_k127_1595410_32	h03m_104_k127_2904445_3	-
		h02s_80_k137_1682899_11	-	h02s_68_k137_4242214_2	-	-	-	-
Pyruvate ferredoxin oxidoreductase, gamma subunit	porG	h02s_80_k137_446148_9	h02m_131_k127_2335222_8	h02s_68_k137_1866699_7	h02m_117_k127_5613561_3	-	h03m_104_k127_2049566_10	h02s_26_NODE_51257_3
		h02s_80_k137_740591_4	h02m_131_k127_2847166_2	h02s_68_k137_776633_6	-	-	-	-
		-	h02m_131_k127_4761469_3	h02s_68_k137_1866699_6	-	-	-	-
		-	-	h02s_68_k137_2543901_3	-	-	-	-
Pyruvate ferredoxinoxidoreductase subunit delta	porD	h02s_80_k137_341673_3	-	h02s_68_k137_4242214_4	h02m_117_k127_1045051_6	-	h03m_104_k127_459357_18	-
		h02s_80_k137_1682899_9	-	h02s_68_k137_475296_9	-	-	-	-
Acetyl-CoA synthetase (ADP-forming)	acd	h02s_80_k137_2503199_7	h02m_131_k127_6342192_4	h02s_68_k137_2220633_7	h02m_117_k127_279815_3	h02m_52_k127_691062_1	h03m_104_k127_945244_8	h02s_26_NODE_6361_2	acetyl-CoA->acetate
		h02s_80_k137_1480139_3	h02m_131_k127_2737246_1	h02s_68_k137_1573557_11	-	h02m_52_k127_2057691_9	-	-
		h02s_80_k137_1665032_5	h02m_131_k127_6869067_1	h02s_68_k137_251841_5	-	-	-	-
		-	h02m_131_k127_1344031_1	h02s_68_k137_1508378_40	-	-	-	-
Acetyl-CoA synthetase	acs	h02s_80_k137_1632629_5	h02m_131_k127_1696809_13	h02s_68_k137_157306_11	h02m_117_k127_279815_3	h02m_52_k127_1722569_6	h03m_104_k127_711058_26	h02s_26_NODE_958_1	acetate->acetyl-CoA
		h02s_80_k137_2503199_8	h02m_131_k127_6095613_4	h02s_68_k137_2362677_7	-	-	-	h02s_26_NODE_34164_2
		-	h02m_131_k127_2652474_5	h02s_68_k137_1477201_2	-	-	-	h02s_26_NODE_4640_2
		-	h02m_131_k127_3859877_3	h02s_68_k137_1171195_3	-	-	-	-
		-	-	h02s_68_k137_1509843_2	-	-	-	-
		-	-	h02s_68_k137_4410039_2	-	-	-	-
		-	-	h02s_68_k137_157306_22	-	-	-	-
		-	-	h02s_68_k137_294065_11	-	-	-	-
Acetyl-CoA decarbonylase/synthase complex subunit beta	cdh A	h02s_80_k137_673012_5	h02m_131_k127_958082_1	h02s_68_k137_482353_1	h02m_117_k127_2935928_1	h02m_52_k127_3712906_5	h03m_104_k127_1679383_5	-	acetyl-CoA<->Methyl-H4MPT
		-	h02m_131_k127_1786897_8	h02s_68_k137_1101103_1	-	-	-	-
		-	-	h02s_68_k137_2391795_3	-	-	-	-
		-	-	h02s_68_k137_3144099_1	-	-	-	-
Acetyl-CoA decarbonylase/synthase complex subunit gamma	cdh C	h02s_80_k137_1325882_26	h02m_131_k127_2130878_1	h02s_68_k137_1152478_2	h02m_117_k127_1860114_12	h02m_52_k127_2305018_4	h03m_104_k127_1779544_10	h02s_26_NODE_2588_4
		h02s_80_k137_2518985_4	h02m_131_k127_5776123_1	h02s_68_k137_3948072_2	-	-	-	h02s_26_NODE_47430_2
		-	h02m_131_k127_6990500_4	-	-	-	-	-
Acetyl-CoA decarbonylase/synthase complex subunit beta 2		-	-	h02s_68_k137_2391795_3	-	-	h03m_104_k127_1679383_5	h02s_26_NODE_6296_2
		-	-	-	-	-	-	-
CO dehydrogenase/acetyl-CoA synthase complex subunit epsilon	cdh E	h02s_80_k137_673012_4	h02m_131_k127_1786897_7	h02s_68_k137_482353_2	h02m_117_k127_2935928_2	h02m_52_k127_3712906_6	h03m_104_k127_1679383_7	-
		h02s_80_k137_673012_3	h02m_131_k127_456904_1	h02s_68_k137_2391795_2	h02m_117_k127_2935928_3	h02m_52_k127_3712906_7	-	-
		-	h02m_131_k127_1786897_6	h02s_68_k137_482353_3	-	-	-	-
		-	-	h02s_68_k137_1101103_2	-	-	-	-
		-	-	h02s_68_k137_1101103_3	-	-	-	-
		-	-	h02s_68_k137_2391795_1	-	-	-	-
		-	-	h02s_68_k137_3562563_1	-	-	-	-
CO dehydrogenase/acetyl-CoA synthase subunit delta	cdh D	h02s_80_k137_973534_2	h02m_131_k127_958082_2	h02s_68_k137_1152478_3	h02m_117_k127_1860114_12	h02m_52_k127_3712906_4	h03m_104_k127_1679383_4	h02s_26_NODE_47430_1
		-	h02m_131_k127_1786897_9	h02s_68_k137_2391795_4	-	-	-	-
		-	-	h02s_68_k137_3144099_2	-	-	-	-
CO dehydrogenase/CO-methylating acetyl-CoA synthase complex subunit beta	cdh B	h02s_80_k137_973534_1	h02m_131_k127_958082_1	h02s_68_k137_1101103_1	h02m_117_k127_2935928_1	h02m_52_k127_3712906_5	-	-
		-	h02m_131_k127_1786897_8	h02s_68_k137_3144099_1	-	-	-	-
		-	-	h02s_68_k137_482353_1	-	-	-	-
Oxidation of alkane or aromatic hydrocarbon		-	-	-	-	-	-	-
Alkylsuccinate or benzylsuccinate synthase	Ass/Bss	-	h02m_131_k127_726590_1	h02s_68_k137_1286063_3	h02m_117_k127_21078_1	h02m_52_k127_1722569_10	-	-
		-	-	h02s_68_k137_157306_13	-	-	-	-
Alkylsuccinate or benzylsuccinate synthase-activating enzyme	Ass/Bss AE	h02s_80_k137_2455425_12	h02m_131_k127_726590_2	h02s_68_k137_3621160_2	-	h02m_52_k127_2232651_3	-	h02s_26_NODE_881_7
Acyl-CoA synthetase (ligase) (AMP-forming )	fadK	h02s_80_k137_521692_17	h02m_131_k127_1892404_6	h02s_68_k137_1400224_14	h02m_117_k127_1297552_3	h02m.52@k127_5718094_6	h03m_104_k127_6260457_5	h02s_26_NODE_15134_2
		h02s_80_k137_70549_24	h02m_131_k127_7852997_1	h02s_68_k137_4241735_1	-	-	-	-
		-	h02m_131_k127_4656472_4	-	-	-	-	-
Methylmalonyl-CoA mutase	mut	h02s_80_k137_1686284_13	h02m_131_k127_3375027_3	h02s_68_k137_3549630_3	h02m_117_k127_5238471_5	h02m_52_k127_2176038_26	h03m_104_k127_2026471_3	h02s_26_NODE_7044_4
		h02s_80_k137_1783079_30	h02m_131_k127_3659837_5	h02s_68_k137_2324791_4	h02m_117_k127_5238471_6	h02m_52_k127_2176038_12	h03m_104_k127_2026471_16	h02s_26_NODE_5714_1
		h02s_80_k137_1783079_44	h02m_131_k127_5930928_5	h02s_68_k137_887185_4	-	-	-	h02s_26_NODE_3086_4
		-	h02m_131_k127_3375027_4	h02s_68_k137_2350146_9	-	-	-	h02s_26_NODE_3086_3
		-	-	h02s_68_k137_192873_2	-	-	-	-
		-	-	h02s_68_k137_3605408_3	-	-	-	-
Methylmalonyl-CoA carboxyltransferase	mmd	h02s_80_k137_1783079_34	h02m_131_k127_1494329_4	h02s_68_k137_2350146_5	h02m_117_k127_5238471_1	h02m_52_k127_2176038_22	h03m_104_k127_2026471_6	h02s_26_NODE_8756_1
		-	-	h02s_68_k137_887185_1	-	-	-	-
Phenylacetate-CoA ligase		-	h02m_131_k127_1742963_2	-	-	-	-	-
BzdV protein	BzdV	h02s_80_k137_3686449_20	-	h02s.68_k137_3394835_3	-	-	-	-
		-	-	h02s.68_k137_3447571_4	-	-	-	-
Benzoyl-CoA reductase, bzd-type, Q subunit	BzdQ（bcrA）	h02s_80_k137_3686449_21	-	h02s.68_k137_3394835_5	-	-	h03m.104_k127_2992571_1	-
		-	-	h02s.68_k137_3447571_2	-	-	-	-
Benzoyl-CoA reductase, bzd-type, subunit O	BzdO（bcrB）	h02s_80_k137_3686449_23	-	h02s.68_k137_3394835_7	-	-	h03m.104_k127_2992571_3	h02s_26_NODE_10116_2
		-	-	h02s.68_k137_3622446_1	-	-	-	-
		-	-	h02s.68_k137_3633519_1	-	-	-	-
Benzoyl-CoA reductase, bzd-type, subunit N	BzdN（bcrC）	h02s_80_k137_3686449_24	-	h02s.68_k137_3394835_8	-	-	h03m.104_k127_2992571_4	h02s.26_NODE_10116_3
		-	-	h02s.68_k137_3622446_2	-	-	-	-
Benzoyl-CoA reductase, bzd-type, subunit P	BzdP（bcrD）	h02s_80_k137_3686449_22	-	h02s.68_k137_3394835_6	-	-	h03m.104_k127_2992571_2	h02s.26_NODE_10116_1
		-	-	h02s.68_k137_3633519_2	-	-	-	-
		-	-	h02s.68_k137_3447571_1	-	-	-	-
ferredoxin	BzdM	h02s_80_k137_3686449_24	-	h02s.68_k137_3394835_4	-	-	h03m.104_k127_2992571_6	-
		-	-	h02s.68_k137_3622446_4	-	-	-	-
		-	-	h02s.68_k137_3633519_4	-	-	-	-
		-	-	h02s.68_k137_3447571_3	-	-	-	-
Cyclohexa-1,5-dienecarbonyl-CoA hydratase	dch	h02s_80_k137_3686449_28	-	h02s_68_k137_3622446_6	-	-	h03m.104_k127_2992571_8	h02s_26_NODE_1052_5
6-hydroxycylohex-1-ene-1-carboxyl-CoA dehydrogenase	had	h02s_80_k137_3686449_29	-	h02s_68_k137_305502_3	-	-	h03m_104_k127_6994530_3	h02s_26_NODE_1052_4
		-	-	h02s_68_k137_3622446_7	-	-	-	-
6-oxocyclohex-1-ene-1-carbonyl-CoA hydrolase	oah	h02s_80_k137_3686449_9	-	h02s_68_k137_145907_3	-	-	h03m_104_k127_4585604_7	h02s_26_NODE_958_5
		-	-	h02s_68_k137_3402594_4	-	-	-	-
3-hydroxyacyl-CoA dehydrogenase	fadN	h02s_80_k137_118534_47	h02m_131_k127_3548448_9	h02s_68_k137_305966_1	h02m_117_k127_1311991_7	h02m_52_k127_4980197_9	h03m_104_k127_4962451_2	h02s_26_NODE_11456_2
		h02s_80_k137_1160224_4	h02m_131_k127_3841491_3	h02s_68_k137_3733669_2	h02m_117_k127_866282_2	h02m_52_k127_1372763_3	h03m_104_k127_1673673_10	-
		h02s_80_k137_1402251_6	h02m_131_k127_7662328_7	h02s_68_k137_1703989_7	h02m_117_k127_4238744_2	-	h03m_104_k127_1673673_10	-
		-	h02m_131_k127_4825416_3	h02s_68_k137_145907_4	-	-	h03m_104_k127_1095378_3	-
3-hydroxybutyryl-CoA epimerase		-	h02m_131_k127_1979456_2	-	-	-	h03m_104_k127_2904445_2	h02s_26_NODE_1243_8
		-	h02m_131_k127_7662328_10	-	-	-	-	-
enoyl-CoA hydratase	echA	h02s_80_k137_118534_52	h02m_131_k127_4448107_3	h02s_68_k137_2362677_3	h02m_117_k127_1311991_12	h02m_52_k127_2114541_6	h03m_104_k127_7619634_2	h02s_26_NODE_35632_2
		h02s_80_k137_3686449_15	h02m_131_k127_638115_2	h02s_68_k137_305966_7	-	-	h03m_104_k127_6994530_4	-
		-	h02m_131_k127_1432729_1	h02s_68_k137_747167_1	-	-	-	-
Acetyl-CoA acyltransferase	fadA, fadI	h02s_80_k137_218355_2	h02m_131_k127_317284_2	h02s_68_k137_1581621_2	h02m_117_k127_1850608_5	h02m_52_k127_2291019_1	h03m_104_k127_1395050_1	h02s_26_NODE_987_5
		h02s_80_k137_218355_1	h02m_131_k127_7366915_14	h02s_68_k137_2258775_8	-	-	h03m_104_k127_182985_10	h02s_26_NODE_958_3
		h02s_80_k137_204103_3	h02m_131_k127_3469221_5	h02s_68_k137_3993775_6	-	-	-	h02s_26_NODE_14350_2
		h02s_80_k137_236458_11	h02m_131_k127_1683179_1	h02s_68_k137_2258775_1	-	-	-	-
		h02s_80_k137_3686449_11	h02m_131_k127_1911645_10	h02s_68_k137_1581621_1	-	-	-	-
		h02s_80_k137_1480139_6	h02m_131_k127_1979456_1	h02s_68_k137_2258775_7	-	-	-	-
		h02s_80_k137_1665032_2	h02m_131_k127_4825416_1	h02s_68_k137_3993775_5	-	-	-	-
		h02s_80_k137_266507_39	h02m_131_k127_6978639_1	h02s_68_k137_519134_2	-	-	-	-
		h02s_80_k137_3686449_12	h02m_131_k127_7662328_9	h02s_68_k137_1957312_33	-	-	-	-
		h02s_80_k137_118534_41	h02m_131_k127_138120_2	h02s_68_k137_2550363_1	-	-	-	-
		h02s_80_k137_118534_46	h02m_131_k127_1911645_1	h02s_68_k137_2570268_3	-	-	-	-
		h02s_80_k137_1160224_5	h02m_131_k127_6570158_2	h02s_68_k137_3402594_1	-	-	-	-
		-	h02m_131_k127_3548448_8	h02s_68_k137_145907_1	-	-	-	-
		-	-	h02s_68_k137_294532_1	-	-	-	-
		-	-	h02s_68_k137_1477201_3	-	-	-	-
		-	-	h02s_68_k137_1524361_3	-	-	-	-
		-	-	h02s_68_k137_3733669_1	-	-	-	-
		-	-	h02s_68_k137_567371_13	-	-	-	-
		-	-	h02s_68_k137_1601915_3	-	-	-	-
		-	-	h02s_68_k137_2362677_6	-	-	-	-
		-	-	h02s_68_k137_1477201_1	-	-	-	-
Glutaryl-CoA dehydrogenase	acd	-	h02m_131_k127_509358_9	h02s_68_k137_470133_3	-	-	-	-
		-	-	h02s_68_k137_470133_3	-	-	-	-
Glutaconyl-CoA decarboxylase		-	-	h02s_68_k137_887185_3	-	-	-	-
Glutaconyl-CoA decarboxylase G	gcdG	h02s_80_k137_1783079_31	h02m_131_k127_1494329_1	h02s_68_k137_2324791_3	h02m_117_k127_5238471_4	-	-	-
		-	-	h02s_68_k137_2350146_8	-	-	-	-
3-hydroxybutyryl-CoA dehydrogenase	PaaH	h02s_80_k137_3686449_8	h02m_131_k127_982713_2	h02s_68_k137_145907_5	h02m_117_k127_4238744_2	h02m_52_k127_2710599_3	h03m_104_k127_4585604_6	h02s_26_NODE_5283_2
		h02s_80_k137_36410_25	h02m_131_k127_3248396_2	h02s_68_k137_3402594_5	h02m_117_k127_1108633_3	h02m_52_k127_2114541_7	h03m_104_k127_1673673_10	-
		h02s_80_k137_2334660_3	h02m_131_k127_3930969_1	h02s_68_k137_1797937_2	h02m_117_k127_6782442_6	-	h03m_104_k127_4962451_2	-
		h02s_80_k137_266507_41	h02m_131_k127_5428068_2	h02s_68_k137_2521694_2	-	-	-	-
		-	h02m_131_k127_7061088_1	h02s_68_k137_567371_11	-	-	-	-
		-	h02m_131_k127_7579737_2	-	-	-	-	-
		-	h02m_131_k127_4532543_2	-	-	-	-	-
Acetyl-CoA acetyltransferase	AtoB	h02s_80_k137_3686449_12	h02m_131_k127_6978639_1	h02s_68_k137_251841_5	h02m_117_k127_1108633_1	h02m_52_k127_2114541_5	h03m_104_k127_3748793_2	h02s_26_NODE_14350_2
		h02s_80_k137_266507_39	h02m_131_k127_1979456_1	h02s_68_k137_2362677_6	h02m_117_k127_6782442_4	h02m_52_k127_2291019_1	h03m_104_k127_2904445_1	-
		-	h02m_131_k127_4825416_1	h02s_68_k137_3454436_5	-	-	-	-
		-	h02m_131_k127_7662328_9	h02s_68_k137_1477201_1	-	-	-	-
		-	h02m_131_k127_317284_2	h02s_68_k137_567371_13	-	-	-	-
		-	-	h02s_68_k137_1601915_3	-	-	-	-
		-	-	h02s_68_k137_2550363_1	-	-	-	-
Enzymes related to nitrogen metabolism		-	-	-	-	-	-	-
nitrogen fixation protein NifH	nifH	h02s_80_k137_341673_12	h02m_131_k127_1979456_17	h02s_68_k137_12395_5	h02m_117_k127_344332_7	h02m_52_k127_1595410_19	h03m_104_k127_2049566_2	h02s_26_NODE_3177_4
		h02s_80_k137_971225_2	h02m_131_k127_1498781_4	h02s_68_k137_1406255_6	h02m_117_k127_177531_1	h02m_52_k127_3730227_8	h03m_104_k127_4712942_2	h02s_26_NODE_39375_1
		h02s_80_k137_2697201_12	h02m_131_k127_6542539_13	h02s_68_k137_3312199_2	-	-	h03m_104_k127_552257_15	h02s_26_NODE_3177_3
		h02s_80_k137_2518985_10	h02m_131_k127_1786897_4	h02s_68_k137_1749986_3	-	-	h03m_104_k127_1299899_8	-
		-	-	h02s_68_k137_1696063_10	-	-	h03m_104_k127_2091681_9	-
		-	-	h02s_68_k137_1957312_6	-	-	h03m_104_k127_4139959_4	-
		-	-	h02s_68_k137_2760669_1	-	-	-	-
		-	-	h02s_68_k137_2878299_4	-	-	-	-
		-	-	h02s_68_k137_3856323_3	-	-	-	-
Nitronate monooxygenase	nmo	h02s_80_k137_266507_23	h02m_131_k127_2638812_2	h02s_68_k137_3454436_3	h02m_117_k127_5432083_8	h02m_52_k127_874529_1	h03m_104_k127_1407307_7	h02s_26_NODE_2458_8
		h02s_80_k137_1786673_11	h02m_131_k127_1979456_15	h02s_68_k137_1406248_3	h02m_117_k127_1896121_4	h02m_52_k127_2048672_7	h03m_104_k127_692889_3	-
		h02s_80_k137_1208666_32	h02m_131_k127_7037608_1	h02s_68_k137_4083463_2	-	h02m_52_k127_6358_21	-	-
		-	h02m_131_k127_6796475_4	h02s_68_k137_1749986_5	-	h02m_52_k127_4111422_1	-	-
		-	h02m_131_k127_7607051_3	h02s_68_k137_2325312_3	-	-	-	-
		-	-	h02s_68_k137_3072811_4	-	-	-	-
		-	-	h02s_68_k137_3552847_15	-	-	-	-
NifU		h02s_80_k137_118534_43	h02m_131_k127_1911645_7	h02s_68_k137_2258775_4	h02m_117_k127_1311991_2	h02m_52_k127_3539360_5	h03m_104_k127_1140865_3	h02s_26_NODE_2301_6
		-	h02m_131_k127_3548448_3	h02s_68_k137_3993775_2	-	h02m_52_k127_4980197_4	-	-
Nitroreductase	nfsA	h02s_80_k137_326979_10	h02m_131_k127_5536387_3	h02s_68_k137_331407_1	h02m_117_k127_36288_2	h02m_52_k127_4022957_6	h03m_104_k127_691553_1	h02s_26_NODE_3320_2
		h02s_80_k137_1472322_19	h02m_131_k127_3878463_2	h02s_68_k137_4158974_3	h02m_117_k127_6149432_3	h02m_52_k127_2683170_4	h03m_104_k127_132246_6	h02s_26_NODE_5077_1
		h02s_80_k137_1241295_11	h02m_131_k127_1881135_2	h02s_68_k137_1214747_4	h02m_117_k127_2295644_2	h02m_52_k127_7691162_6	h03m_104_k127_2091681_1	h02s_26_NODE_1357_2
		h02s_80_k137_1984232_15	h02m_131_k127_3192923_5	h02s_68_k137_3670324_16	h02m_117_k127_4355580_3	h02m_52_k127_669170_2	h03m_104_k127_945244_5	h02s_26_NODE_4041_5
		h02s_80_k137_236458_6	h02m_131_k127_2283127_27	h02s_68_k137_4328412_2	h02m_117_k127_243277_24	h02m_52_k127_3182259_11	h03m_104_k127_327604_2	h02s_26_NODE_49367_1
		h02s_80_k137_814757_63	h02m_131_k127_2314456_3	h02s_68_k137_2607975_4	-	h02m_52_k127_477555_2	h03m_104_k127_1732492_9	h02s_26_NODE_3258_2
		h02s_80_k137_1734816_12	h02m_131_k127_4259551_8	h02s_68_k137_287701_4	-	h02m_52_k127_3475321_4	h03m_104_k127_1154408_2	-
		h02s_80_k137_2764127_2	h02m_131_k127_5023249_1	h02s_68_k137_1509843_5	-	-	h03m_104_k127_4101132_3	-
		h02s_80_k137_672772_37	h02m_131_k127_3822084_2	h02s_68_k137_4096474_3	-	-	-	-
		h02s_80_k137_1728540_6	h02m_131_k127_1302753_2	h02s_68_k137_2816658_1	-	-	-	-
		-	h02m_131_k127_6363668_3	h02s_68_k137_971442_2	-	-	-	-
		-	-	h02s_68_k137_2713908_7	-	-	-	-
		-	-	h02s_68_k137_3006484_2	-	-	-	-
Nitrilase		-	h02m_131_k127_2283127_16	-	h02m_117_k127_1038541_10	h02m_52_k127_419659_3	h03m_104_k127_7284584_13	h02s_26_NODE_13338_4
Energy-conserving complexes		-	-	-	-	-	-	-
NADH dehydrogenase		h02s_80_k137_1182618_23	h02m_131_k127_2291015_1	h02s_68_k137_822002_1	h02m_117_k127_1731053_7	h02m_52_k127_2804040_5	h03m_104_k127_2914393_3	h02s_26_NODE_1409_1
		h02s_80_k137_1349944_3	-	h02s_68_k137_4533174_4	h02m_117_k127_117784_4	h02m_52_k127_1311737_4	h03m_104_k127_6049935_9	-
		h02s_80_k137_4503769_4	-	h02s_68_k137_4167379_5	-	-	-	-
		-	-	h02s_68_k137_4158382_6	-	-	-	-
		-	-	h02s_68_k137_2540420_4	-	-	-	-
		-	-	h02s_68_k137_3193768_6	-	-	-	-
NADH-quinone oxidoreductase subunit A	nuoA	h02s_80_k137_814757_15	-	h02s_68_k137_1028583_8	h02m_117_k127_1731053_8	-	h03m_104_k127_1630368_4	h02s_26_NODE_437_8
		h02s_80_k137_1182618_24	-	h02s_68_k137_2800740_1	h02m_117_k127_4099243_5	-	-	-
		h02s_80_k137_1551872_15	-	-	-	-	-	-
NADH-quinone oxidoreductase subunit B	nuoB	h02s_80_k137_1786673_58	h02m_131_k127_7042143_12	h02s_68_k137_553296_3	h02m_117_k127_4099243_4	h02m_52_k127_4392670_1	h03m_104_k127_1630368_5	h02s_26_NODE_437_7
		h02s_80_k137_814757_16	h02m_131_k127_2195116_3	h02s_68_k137_1608402_3	-	-	-	h02s_26_NODE_2352_6
		h02s_80_k137_1551872_14	h02m_131_k127_2988084_4	h02s_68_k137_2800740_2	-	-	-	-
		-	h02m_131_k127_6353554_11	-	-	-	-	-
NADH-quinone oxidoreductase subunit C	nuoC	h02s_80_k137_1182618_21	h02m_131_k127_2988084_3	h02s_68_k137_477540_3	h02m_117_k127_1731053_5	h02m_52_k127_4392670_2	h03m_104_k127_719450_8	h02s_26_NODE_437_6
		h02s_80_k137_1786673_57	h02m_131_k127_6353554_10	h02s_68_k137_1326421_4	h02m_117_k127_4099243_3	-	h03m_104_k127_6049935_8	h02s_26_NODE_16237_2
		h02s_80_k137_814757_17	h02m_131_k127_7042143_13	h02s_68_k137_1608402_4	-	-	h03m_104_k127_1630368_6	-
		h02s_80_k137_1551872_13	-	h02s_68_k137_3193768_5	-	-	-	-
		h02s_80_k137_2064506_45	-	h02s_68_k137_553296_2	-	-	-	-
		h02s_80_k137_4078131_5	-	h02s_68_k137_2800740_3	-	-	-	-
		-	-	h02s_68_k137_4533174_2	-	-	-	-
		-	-	h02s_68_k137_1501956_3	-	-	-	-
NADH-quinone oxidoreductase subunit D	nuoD	h02s_80_k137_1182618_20	-	h02s_68_k137_4533174_1	h02m_117_k127_1731053_4	h02m_52_k127_2804040_6	h03m_104_k127_719450_9	h02s_26_NODE_16237_3
		h02s_80_k137_1786673_56	-	h02s_68_k137_799_6	h02m_117_k127_5109493_11	-	-	-
		h02s_80_k137_1294287_1	-	h02s_68_k137_1326421_3	-	-	-	-
		h02s_80_k137_2064506_44	-	h02s_68_k137_1501956_2	-	-	-	-
		h02s_80_k137_4078131_6	-	h02s_68_k137_477540_4	-	-	-	-
		-	-	h02s_68_k137_4167379_6	-	-	-	-
NADH-quinone oxidoreductase subunit H	nuoH	h02s_80_k137_1786673_55	h02m_131_k127_4093053_3	h02s_68_k137_4158382_4	h02m_117_k127_1731053_3	-	h03m_104_k127_4695874_5	h02s_26_NODE_2352_2
		h02s_80_k137_1182618_19	h02m_131_k127_6123161_5	-	-	-	-	h02s_26_NODE_2352_3
		-	h02m_131_k127_4554925_4	h02s_68_k137_2540420_6	-	-	-	-
NADH-quinone oxidoreductase subunit I	nuoI	h02s_80_k137_1786673_54	-	h02s_68_k137_2540420_5	-	-	-	-
NADH-quinone oxidoreductase subunit J	nuoJ	h02s_80_k137_1182618_17	h02m_131_k127_6123161_3	-	h02m_117_k127_2538876_17	-	-	-
		h02s_80_k137_1786673_53	-	-	-	-	-	-
NADH-quinone oxidoreductase subunit K	nuoK	h02s_80_k137_1182618_16	h02m_131_k127_6123161_2	h02s_68_k137_1028583_2	h02m_117_k127_2538876_16	h02m_52_k127_3501521_5	h03m_104_k127_8419_6	h02s_26_NODE_437_13
		h02s_80_k137_814757_10	h02m_131_k127_6353554_16	h02s_68_k137_2584427_7	h02m_117_k127_926493_5	h02m_52_k127_5478608_2	-	h02s_26_NODE_30370_2
		h02s_80_k137_1551872_20	h02m_131_k127_7042143_6	h02s_68_k137_553296_9	h02m_117_k127_4099243_10	h02m_52_k127_5235213_8	-	-
		h02s_80_k137_1786673_52	-	h02s_68_k137_4167379_2	-	-	-	-
NADH-quinone oxidoreductase subunit L	nuoL	h02s_80_k137_1182618_13	h02m_131_k127_7469729_3	h02s_68_k137_1213658_11	h02m_117_k127_2538876_13	h02m_52_k127_3501521_6	h03m_104_k127_8419_5	h02s_26_NODE_437_14
		h02s_80_k137_814757_9	h02m_131_k127_6353554_17	h02s_68_k137_2540420_1	h02m_117_k127_926493_4	h02m_52_k127_5235213_5	-	h02s_26_NODE_2352_1
		h02s_80_k137_1786673_50	h02m_131_k127_7042143_5	-	-	-	-	-
		h02s_80_k137_1551872_21	-	-	-	-	-	-
NADH-quinone oxidoreductase subunit M	nuoM	h02s_80_k137_1182618_12	h02m_131_k127_3364732_1	h02s_68_k137_1213658_13	h02m_117_k127_2538876_12	-	h03m_104_k127_4695874_6	h02s_26_NODE_437_15
		h02s_80_k137_1182618_15	h02m_131_k127_3364732_2	-	h02m_117_k127_2538876_15	-	-	h02s_26_NODE_16978_2
		h02s_80_k137_1786673_49	h02m_131_k127_3619266_3	-	-	-	-	-
		h02s_80_k137_1786673_51	h02m_131_k127_6123161_1	-	-	-	-	-
		-	h02m_131_k127_7469729_4	-	-	-	-	-
		-	h02m_131_k127_4093053_2	-	-	-	-	-
		-	h02m_131_k127_4554925_1	-	-	-	-	-
NADH-quinone oxidoreductase subunit N	nuoN	h02s_80_k137_1786673_48	h02m_131_k127_1934148_1	h02s_68_k137_1213658_9	h02m_117_k127_2538876_11	-	-	-
		h02s_80_k137_1182618_11	-	h02s_68_k137_3762345_3	-	-	-	-
F(420)H(2) dehydrogenase subunit H	FpoH	h02s_80_k137_282245_7	h02m_131_k127_4394876_2	h02s_68_k137_29619_3	h02m_117_k127_469826_8	h02m_52_k127_3561270_9	h03m_104_k127_1802466_1	h02s_26_NODE_2352_2
		h02s_80_k137_320801_8	h02m_131_k127_7638497_1	-	-	-	-	-
		h02s_80_k137_4503769_8	-	-	-	-	-	-
F(420)H(2) dehydrogenase subunit L	FpoL	-	h02m_131_k127_3619266_4	-	h02m_117_k127_4099243_11	h02m_52_k127_3501521_6	-	h02s_26_NODE_437_14
F(420)H(2) dehydrogenase subunit K	FpoK	-	-	h02s_68_k137_2540420_2	-	-	-	-
F(420)H(2) dehydrogenase subunit M	FpoM	h02s_80_k137_814757_8	h02m_131_k127_6353554_18	h02s_68_k137_553296_11	h02m_117_k127_926493_3	h02m_52_k127_5235213_4	h03m_104_k127_8419_4	h02s_26_NODE_437_15
		h02s_80_k137_1551872_22	h02m_131_k127_7042143_4	h02s_68_k137_2584427_5	h02m_117_k127_4099243_12	-	-	-
F(420)H(2) dehydrogenase subunit N	FpoN	h02s_80_k137_814757_7	h02m_131_k127_3006539_2	h02s_68_k137_553296_12	h02m_117_k127_926493_2	h02m_52_k127_1560930_1	h03m_104_k127_8419_3	h02s_26_NODE_437_16
		h02s_80_k137_1551872_23	h02m_131_k127_6353554_19	h02s_68_k137_2584427_4	-	-	-	h02s_26_NODE_30370_1
		-	h02m_131_k127_7042143_3	-	-	-	-	-
F420H2 dehydrogenase subunit J （arCOG04654）	FpoJ	h02s_80_k137_1551872_18	-	-	h02m_117_k127_4099243_8	h02m_52_k127_5235213_9	h03m_104_k127_8419_8	h02s_26_NODE_437_11
F(420)H(2) dehydrogenase, subunit FpoD （arCOG01548）	FpoD	-	-	h02s_68_k137_1326421_3	-	h02m_52_k127_2804040_2	h03m_104_k127_719450_9	-
F420-nonreducing hydrogenase		h02s_80_k137_356774_9	h02m_131_k127_1203874_21	h02s_68_k137_3820235_10	h02m_117_k127_669923_3	-	h03m_104_k127_2268437_4	h02s_26_NODE_432_17
		h02s_80_k137_326979_3	h02m_131_k127_3116745_3	h02s_68_k137_4381581_4	-	-	-	h02s_26_NODE_606_10
		h02s_80_k137_1288778_29	h02m_131_k127_2612777_1	h02s_68_k137_790884_10	-	-	-	-
Succinate dehydrogenase		h02s_80_k137_274768_31	h02m_131_k127_1705651_1	h02s_68_k137_292780_2	h02m_117_k127_1933258_15	h02m_52_k127_1206288_4	h03m_104_k127_497_6	h02s_26_NODE_19342_1
		-	-	h02s_68_k137_292780_3	-	-	-	-
		-	-	h02s_68_k137_1687972_1	-	-	-	-
		-	-	h02s_68_k137_4150869_1	-	-	-	-
		-	-	h02s_68_k137_1254010_6	-	-	-	-
A1A0 archaeal ATP synthase subunit E (arCOG00869)	AhaE	h02s_80_k137_392665_9	-	-	h02m_117_k127_2466456_9	-	-	h02s_26_NODE_7842_1
A1A0 archaeal ATP synthase subunit H (arCOG03363)	AhaH	-	h02m_131_k127_1042718_4	-	-	-	-	h02s_26_NODE_7842_2
A-type ATP synthase subunit I (arCOG04138)		h02s_80_k137_392665_1	-	-	-	h02m_52_k127_1560930_3	h03m_104_k127_8419_1	h02s_26_NODE_1409_3
V-type ATP synthase subunit A (arCOG00868)		h02s_80_k137_446148_29	-	h02s_68_k137_3518718_6	h02m_117_k127_393076_3	h02m_52_k127_5455780_2	h03m_104_k127_489991_1	h02s_26_NODE_275_13
V-type ATP synthase subunit B (arCOG00865)		h02s_80_k137_446148_32	-	-	-	h02m_52_k127_140670_2	-	h02s_26_NODE_275_11
V-type ATP synthase subunit C (arCOG02459)		h02s_80_k137_392665_6	h02m_131_k127_1042718_6	h02s_68_k137_2051025_6	h02m_117_k127_2466456_6	h02m_52_k127_971788_8	-	h02s_26_NODE_7842_4
		h02s_80_k137_1420811_2	h02m_131_k127_7775886_1	h02s_68_k137_3794041_9	-	-	-	-
		-	-	h02s_68_k137_1362551_1	-	-	-	-
V-type ATP synthase subunit D (arCOG04101)		-	h02m_131_k127_5633959_1	h02s_68_k137_893482_10	h02m_117_k127_2815165_4	h02m_52_k127_1949124_3	-	-
		-	h02m_131_k127_3008781_9	-	-	-	-	-
V-type ATP synthase subunit E (arCOG00869)		-	h02m_131_k127_1042718_3	-	-	-	-	h02s_26_NODE_7842_1
V-type ATP synthase subunit F (arCOG04102)		h02s_80_k137_446148_28	-	h02s_68_k137_2026099_6	-	-	-	h02s_26_NODE_4848_5
		-	-	h02s_68_k137_3518718_5	-	-	-	-
V-type ATP synthase subunit I (arCOG04138)		h02s_80_k137_814757_5	h02m_131_k127_6353554_21	h02s_68_k137_2584427_2	h02m_117_k127_2466456_1	-	h03m_104_k127_8419_1	h02s_26_NODE_1409_3
Archaeal/vacuolar-type H+-ATPase, subunit K (arCOG02455)		h02s_80_k137_392665_2	-	h02s_68_k137_4286612_5	h02m_117_k127_2466456_2	-	-	h02s_26_NODE_1409_4
		h02s_80_k137_814757_4	-	h02s_68_k137_2584427_1	-	-	-	-
Electron transport complex protein RnfB	rnfB	h02s_80_k137_2832867_7	h02m_131_k127_1703326_10	-	-	h02m_52_k127_589950_16	h03m_104_k127_260090_11	h02s_26_NODE_362_11
		h02s_80_k137_3686449_20	h02m_131_k127_5213738_23	-	-	-	-	-
		-	h02m_131_k127_5646740_1	-	-	-	-	-
Electron transport complex protein RnfC	rnfC	-	-	h02s_68_k137_2467276_3	h02m_117_k127_4172481_3	-	-	-
Group 4 [NiFe]-hydrogenase	ech	h02s_80_k137_1349944_3	h02m_131_k127_4554925_3	h02s_68_k137_477540_4	-	-	-	-
		h02s_80_k137_4503769_4	-	h02s_68_k137_822002_1	-	-	-	-
		-	-	h02s_68_k137_4158382_6	-	-	-	-
Fe-S oxidoreductases (with IPR004017 and IPR017896/IPR017900 )	FeS	h02s_80_k137_1537135_17	h02m_131_k127_2283127_40	h02s_68_k137_3711587_3	h02m_117_k127_1559213_22	h02m_52_k127_35956_13	h03m_104_k127_3634368_11	-
		h02s_80_k137_1734816_36	-	h02s_68_k137_2148840_15	-	h02m_52_k127_1164080_33	h03m_104_k127_5501616_13	-
		h02s_80_k137_1182618_10	-	h02s_68_k137_417725_24	-	h02m_52_k127_566908_5	h03m_104_k127_6803907_3	-
		h02s_80_k137_1786673_43	-	h02s_68_k137_3762345_2	-	-	-	-
Electron transfer flavoprotein subunit alpha	etfA	h02s_80_k137_1686284_7	h02m_131_k127_1583450_3	h02s_68_k137_594887_3	h02m_117_k127_111513_4	h02m_52_k127_2176038_31	h03m_104_k127_1753734_3	h02s_26_NODE_5209_1
		h02s_80_k137_1783079_25	h02m_131_k127_4995852_1	h02s_68_k137_887185_9	h02m_117_k127_111513_5	-	h03m_104_k127_1903956_1	h02s_26_NODE_5209_2
		-	-	h02s_68_k137_2391117_4	-	-	-	-
Electron transfer flavoprotein subunit beta	etfB	h02s_80_k137_1686284_8	h02m_131_k127_4995852_2	h02s_68_k137_594887_2	h02m_117_k127_111513_4	h02m_52_k127_2176038_30	h03m_104_k127_1753734_2	h02s_26_NODE_4036_2
		h02s_80_k137_1783079_26	-	h02s_68_k137_887185_8	-	-	-	-
		-	-	h02s_68_k137_2391117_3	-	-	-	-
Cbb3-type cytochrome c oxidase subunit I	cco	-	-	h02s_68_k137_2881772_2	-	-	h03m_104_k127_4800989_18	-
Cytochrome bd-type quinol oxidase subunit 1		-	h02m_131_k127_68882_3	-		-	-	-
Reductive dehalogenase		h02s_80_k137_1686284_2	h02m_131_k127_5175716_2	h02s_68_k137_887185_11	h02m.117_k127_111513_9	h02m_52_k127_2176038_34	h03m_104_k127_1903956_4	h02s_26_NODE_9660_1
		h02s_80_k137_1783079_21	-	h02s_68_k137_594887_6	-	-	-	-
Nitrate reductase	narG	h02s_80_k137_521692_15		h02s_68_k137_1168003_5	h02m.117_k127_2476300_2	-	h03m_104@k127_1800329_3	h02s.26@NODE_14450_2
			-	h02s_68_k137_4078525_1		-	-
4Fe-4S dicluster domain-containing protein--putative NarH	NarH	h02s.80@k137_521692_16	-		h02m.117_k127_2476300_1	-	-	-
		-	-		-	-	-	-
Transporters		-	-	-	-	-	-	-
Spermidine/putrescine ABC transporter ATP-binding protein		h02s_80_k137_1325881_66	h02m_131_k127_4829324_4	h02s_68_k137_1847941_4	h02m_117_k127_5284448_2	h02m_52_k127_464147_9	-	-
		-	-	h02s_68_k137_4080230_2	-	-	-	-
Nitrate transport ATP-binding protein NrtD	nrtD	-	h02m_131_k127_3760697_1	-	-	-	-	-
Nitrate transport permease protein NrtB	nrtB	-	h02m_131_k127_3760697_2	-	-	-	-	-
Magnesium/cobalt transporter CorA	mg/co	h02s_80_k137_3003917_7	h02m_131_k127_1444341_3	h02s_68_k137_1636560_3	h02m_117_k127_149643_6	h02m_52_k127_1372763_10	-	h02s_26_NODE_20294_1
		-	h02m_131_k127_6368385_1	-	-	-	-	-
Dipeptide/oligopeptide/nickel ABC transporter ATP-binding protein		h02s_80_k137_104546_17	h02m_131_k127_6440780_2	h02s_68_k137_2411395_2	h02m_117_k127_74680_7	h02m_52_k127_6318203_3	h03m_104_k127_722408_10	h02s_26_NODE_2184_5
		h02s_80_k137_3262463_1	-	-	h02m_117_k127_500786_8	-	h03m_104_k127_1144476_8	-
Substrate-specific component NikM of nickel ECF transporter		h02s_80_k137_4322191_1	h02m_131_k127_4586508_9	h02s_68_k137_399796_10	h02m_117_k127_5985276_1	-	h03m_104_k127_437339_7	-
		-	h02m_131_k127_7037608_7	-	-	-	h03m_104_k127_695372_1	-
Sugar ABC transporter permease		-	h02m_131_k127_2625245_1	h02s_68_k137_1703989_9	h02m_117_k127_5731702_2	-	h03m_104_k127_7186211_1	-
		-	-	h02s_68_k137_2598321_2	-	h02m_52_k127_3852910_2	-	-
		-	-	h02s_68_k137_3399305_5	-	-	-	-
		-	-	h02s_68_k137_3399305_4	-	-	-	-
ABC-type ribose transport system, ATP-binding protein		h02s_80_k137_47701_23	-	h02s_68_k137_3208953_21	-	-	-	-
Ribose ABC transporter permease		h02s_80_k137_47701_21	-	h02s_68_k137_71725_3	h02m_117_k127_5731702_2	h02m_52_k127_3852910_1	h03m_104_k127_638012_5	-
		h02s_80_k137_4389192_4	-	h02s_68_k137_3953427_1	-	h02m_52_k127_43021_3	h03m_104_k127_638012_3	-
		-	-	h02s_68_k137_2598321_2	-	-	-	-
D-xylose ABC transporter ATP-binding protein		-	-	h02s_68_k137_2598321_1	-	-	-	-
High-affinity iron transporter		h02s_80_k137_1294287_12	h02m_131_k127_1585739_4	-	h02m_117_k127_2324561_7	h02m_52_k127_2885106_10	h03m_104_k127_2236519_3	-
		h02s_80_k137_2064506_27	-	-	-	-	-	-
		h02s_80_k137_3451862_1	-	-	-	-	-	-
Iron ABC transporter permease		h02s_80_k137_1325881_65	h02m_131_k127_4501831_1	h02s_68_k137_4080230_3	h02m_117_k127_2029829_5	h02m_52_k127_464147_8	h03m_104_k127_181330_8	h02s_26_NODE_4532_2
		-	h02m_131_k127_4829324_3	h02s_68_k137_1847941_5	-	-	-	-
		-	-	h02s_68_k137_4233166_10	-	-	-	-
Ferrous iron transport protein A		-	h02m_131_k127_7096899_1	-	-	-	-	-
Ferrous iron transport protein B		h02s_80_k137_2528351_2	h02m_131_k127_7787399_1	h02s_68_k137_2467362_12	h02m_117_k127_1559213_2	h02m_52_k127_1164080_14	h03m_104_k127_745967_1	-
		h02s_80_k137_2848048_44	h02m_131_k127_1604376_6	h02s_68_k137_3948349_3	-	-	-	-
		-	h02m_131_k127_7096899_3	-	-	-	-	-
		-	h02m_131_k127_7096899_4	-	-	-	-	-
		-	h02m_131_k127_1509471_2	-	-	-	-	-
Zinc ABC transporter substrate-binding protein		h02s_80_k137_703669_15	-	h02s_68_k137_1508378_16	h02m_117_k127_2029829_3	h02m_52_k127_589950_2	h03m_104_k127_1697814_3	-
		-	-	h02s_68_k137_2652605_1	-	-	-	-
		-	-	h02s_68_k137_3157060_3	-	-	-	-
Zinc transporter ZupT		-	h02m_131_k127_523771_1	-	-	-	-	-
		-	h02m_131_k127_3511857_8	-	-	-	-	-
Na/Pi cotransporter family protein		h02s_80_k137_453171_11	h02m_131_k127_1703326_36	h02s_68_k137_2636239_2	h02m_117_k127_6172121_3	-	-	h02s_26_NODE_2183_3
		h02s_80_k137_2455425_10	-	-	-	-	-	-
Branched-chain amino acid ABC transporter permease		h02s_80_k137_521692_23	h02m_131_k127_2358857_3	h02s_68_k137_3571487_1	h02m_117_k127_4270038_9	h02m_52_k127_167039_4	h03m_104_k127_1477342_1	h02s_26_NODE_8883_1
		h02s_80_k137_521692_22	h02m_131_k127_618654_3	h02s_68_k137_3571487_2	h02m_117_k127_4270038_8	-	-	-
		h02s_80_k137_521692_24	-	-	h02m_117_k127_4270038_6	-	-	-
Acetate uptake transporter		h02s_80_k137_2848048_31	-	-	-	h02m_52_k127_1164080_27	-	-
Daunorubicin resistance ABC transporter ATPase subunit	DrrA	h02s_80_k137_36410_5	h02m_131_k127_448484_5	h02s_68_k137_4021240_2	h02m_117_k127_1783697_2	h02m_52_k127_5232937_15	h03m_104_k127_63071_13	-
		h02s_80_k137_2518985_65	-	h02s_68_k137_2997561_4	-	-	-	-
		-	-	h02s_68_k137_877728_2	-	-	-	-
		-	-	h02s_68_k137_650987_4	-	-	-	-
		-	-	h02s_68_k137_331000_1	-	-	-	-
		-	-	h02s_68_k137_3552847_9	-	-	-	-
		-	-	h02s_68_k137_2472739_2	-	-	-	-
