# Supplementary material for: Newly discovered Asgard archaea Hermodarchaeota potentially degrade alkanes and aromatics via alkyl/benzyl-succinate synthase and benzoyl-CoA pathway
Source: ISME J. 2021 Jan 15;15(6):1826–43. doi: 10.1038/s41396-020-00890-x (PMC8163825; doi:10.1038/s41396-020-00890-x)
Supplement: Supplementary file 6 — Supplementary Table 13 [file 41396_2020_890_MOESM6_ESM.xlsx]

## Sheet: Sheet1
Supplementary Table 13 Features of homologs of Hermodarchaeota and bacterial alkyl/benzyl-succinate synthase (Ass/Bss) identified using Blasp in metagenomes generated from the six sediment samples from mangrove swamps in Techeng Island, China
Samples	Query ida	Subject id (Ass/Bsses from Hermodarchaeota）	% identity	Alignment length	Coverage	e-value	Bit score	Sequence length	motif
h02b	k127_106824_3	h02s.68_k137_157306_13	33.538	814	96	7.85e-135	410	837	GC
h02b	k127_141859_1	h02s.68_k137_157306_13	66.751	788	99	0	1139	789	GC
h02b	k127_682105_8	h02s.68_k137_157306_13	31.624	819	98	2.66e-137	416	823	GC
h02b	k127_715408_52	h02s.68_k137_1286063_3	36.22	635	80	1.75e-139	416	765	GC
h02b	k127_739936_6	h02s.68_k137_157306_13	58.906	786	99	0	1026	788	GC
h02b	k127_797574_2	h02s.68_k137_157306_13	59.415	786	99	0	1047	788	GC
h02b	k127_1370061_1	h02s.68_k137_1286063_3	42.41	639	95	0	565	671	GC
h02b	k127_1521531_1	h02s.68_k137_157306_13	60.61	787	99	0	1048	788	GC
h02b	k127_1543071_3	h02s.68_k137_157306_13	33.584	798	95	7.23e-138	418	818	GC
h02b	k127_1961996_2	h02s.68_k137_157306_13	58.493	783	97	0	1016	809	GC
h02b	k127_2025967_2	h02s.68_k137_157306_13	51.592	785	95	0	889	820	GC
h02b	k127_2561611_2	h02s.68_k137_157306_13	34.772	788	96	1.65e-138	419	806	GC
h02b	k127_2613369_1	h02s.68_k137_157306_13	53.621	787	92	0	910	851	GC
h02b	k127_2813873_6	h02s.68_k137_157306_13	32.93	826	98	1.5e-137	417	824	GC
h02b	k127_2816725_2	h02s.68_k137_1286063_3	36.364	649	81	4.55e-144	428	781	GC
h02b	k127_2956722_60	h02s.68_k137_157306_13	32.964	813	99	2.86e-141	426	810	GC
h02b	k127_3234746_3	h02s.68_k137_157306_13	34.01	788	95	6.06e-141	426	808	GC
h02b	k127_3276386_1	h02s.68_k137_157306_13	33.291	796	94	1.06e-133	407	826	GC
h02b	k127_3430982_2	h02s.68_k137_157306_13	59.391	788	99	0	1030	788	GC
h02b	k127_3600758_3	h02s.68_k137_1286063_3	34.962	655	78	2.51e-133	401	826	GC
h02b	k127_3667937_2	h02s.68_k137_157306_13	37.074	793	98	3.75e-160	475	801	GC
h02b	k127_3714594_4	h02s.68_k137_157306_13	60.229	787	99	0	1051	787	GC
h02b	k127_3858466_2	h02s.68_k137_157306_13	58.831	787	99	0	1029	787	GC
h02b	k127_4032946_8	h02s.68_k137_157306_13	56.688	785	99	0	997	787	GC
h02b	k127_4052136_1	h02s.68_k137_157306_13	35.243	803	96	1.61e-150	451	827	GC
h02b	k127_4234444_1	h02s.68_k137_157306_13	35.509	766	99	2.2e-138	417	752	GC
h02b	k127_4263959_2	h02s.68_k137_157306_13	59.924	786	99	0	1038	788	GC
h02b	k127_4439714_2	h02s.68_k137_157306_13	36.149	805	99	2.7e-148	444	795	GC
h02b	k127_4740527_1	h02s.68_k137_157306_13	33.587	789	96	1.26e-148	446	811	GC
h02b	k127_4962898_33	h02s.68_k137_157306_13	67.898	785	99	0	1156	784	GC
h02b	k127_5194110_5	h02s.68_k137_157306_13	33.208	801	97	6.16e-132	402	803	GC
h02b	k127_5462320_4	h02s.68_k137_157306_13	37.242	776	97	3.41e-152	454	788	GC
h02m	k127_8859_2	h02s.68_k137_157306_13	35.242	786	97	2.8e-145	436	790	GC
h02m	k127_68584_1	h02s.68_k137_157306_13	33.955	804	97	3.55e-147	442	822	GC
h02m	k127_92198_2	h02m.131_k127_726590_1	45.442	713	99	0	636	715	GC
h02m	k127_99246_13	h02m.131_k127_726590_1	43.681	815	97	0	677	834	GC
h02m	k127_106584_67	h02s.68_k137_157306_13	58.048	789	99	0	1020	791	GC
h02m	k127_129798_2	h02s.68_k137_157306_13	59.391	788	99	0	1030	788	GC
h02m	k127_167527_2	h02s.68_k137_157306_13	66.878	788	99	0	1153	788	GC
h02m	k127_284966_3	h02s.68_k137_157306_13	34.919	799	96	1.12e-152	456	819	GC
h02m	k127_321003_2	h02s.68_k137_157306_13	53.252	815	99	0	934	819	GC
h02m	k127_346970_2	h02s.68_k137_1286063_3	53.042	641	68	0	693	929	GC
h02m	k127_368030_2	h02s.68_k137_1286063_3	38	650	78	5.24e-155	458	835	GC
h02m	k127_396144_2	h02s.68_k137_157306_13	61.245	787	99	0	1064	788	GC
h02m	k127_400613_4	h02s.68_k137_1286063_3	35.168	654	79	4.27e-136	408	817	GC
h02m	k127_421240_3	h02s.68_k137_157306_13	56.266	782	99	0	960	786	GC
h02m	k127_433615_5	h02s.68_k137_1286063_3	36.6	653	81	1.6e-148	440	792	GC
h02m	k127_537679_1	h02s.68_k137_157306_13	32.367	828	99	3.39e-139	421	801	GC
h02m	k127_690520_10	h02s.68_k137_157306_13	34.518	788	95	2.6e-136	413	807	GC
h02m	k127_705741_3	h02s.68_k137_157306_13	34.184	784	96	1.88e-139	421	799	GC
h02m	k127_712973_3	h02s.68_k137_157306_13	62.452	783	99	0	1072	785	GC
h02m	k127_720721_11	h02s.68_k137_157306_13	60.787	788	99	0	1057	787	GC
h02m	k127_726590_1	h02m.131_k127_726590_1	100	799	99	0	1665	799	GC
h02m	k127_740636_1	h02s.68_k137_1286063_3	45.086	641	94	0	607	680	GC
h02m	k127_747132_5	h02s.68_k137_157306_13	36.157	791	96	5.84e-160	475	817	GC
h02m	k127_753794_11	h02s.68_k137_157306_13	59.949	784	99	0	1022	787	GC
h02m	k127_775179_1	h02s.68_k137_1286063_3	35.257	641	83	3.05e-135	405	769	GC
h02m	k127_777464_2	h02s.68_k137_157306_13	32.718	813	97	3.68e-138	419	829	GC
h02m	k127_836440_12	h02m.131_k127_726590_1	60.66	788	99	0	1000	795	GC
h02m	k127_961753_4	h02s.68_k137_157306_13	32.721	816	97	3.82e-140	424	818	GC
h02m	k127_1079680_2	h02s.68_k137_157306_13	55.4	787	99	0	963	786	GC
h02m	k127_1131156_8	h02s.68_k137_1286063_3	53.81	643	67	0	704	945	GC
h02m	k127_1166594_4	h02s.68_k137_157306_13	33.537	817	99	6.37e-139	420	797	GC
h02m	k127_1236844_2	h02s.68_k137_157306_13	33.702	813	95	1.11e-144	436	830	GC
h02m	k127_1252079_3	h02s.68_k137_157306_13	37.218	798	98	2.5e-173	509	804	GC
h02m	k127_1306163_1	h02s.68_k137_157306_13	33.822	819	99	1.4e-143	432	804	GC
h02m	k127_1336306_4	h02s.68_k137_157306_13	34.793	799	99	3.56e-155	462	795	GC
h02m	k127_1412424_2	h02s.68_k137_157306_13	57.398	784	99	0	991	789	GC
h02m	k127_1438573_3	h02s.68_k137_157306_13	34.116	809	99	6.59e-145	436	805	GC
h02m	k127_1454523_2	h02s.68_k137_157306_13	54.257	787	99	0	936	786	GC
h02m	k127_1614002_2	h02s.68_k137_157306_13	57.751	658	99	0	822	658	GC
h02m	k127_1722569_10	h02s.68_k137_157306_13	82.893	795	99	0	1395	795	GC
h02m	k127_1785811_1	h02s.68_k137_157306_13	34.552	793	98	6.75e-151	451	794	GC
h02m	k127_1798191_5	h02s.68_k137_157306_13	34.108	818	99	5.96e-137	415	801	GC
h02m	k127_1804784_3	h02s.68_k137_1286063_3	39.752	644	78	1.68e-176	513	824	GC
h02m	k127_1811840_2	h02s.68_k137_157306_13	36.157	791	99	4.87e-169	498	790	GC
h02m	k127_1813944_2	h02s.68_k137_157306_13	33.042	802	99	1.38e-132	404	802	GC
h02m	k127_1859257_4	h02s.68_k137_157306_13	54.406	783	99	0	902	787	GC
h02m	k127_1883656_2	h02s.68_k137_157306_13	32.685	823	99	2.35e-137	416	800	GC
h02m	k127_1991379_13	h02s.68_k137_1286063_3	53.033	643	67	0	706	950	GC
h02m	k127_2104615_3	h02s.68_k137_157306_13	54.534	783	99	0	929	787	GC
h02m	k127_2295110_1	h02s.68_k137_1286063_3	52.558	645	68	0	703	941	GC
h02m	k127_2452467_1	h02s.68_k137_157306_13	37.34	782	99	1.03e-177	520	773	GC
h02m	k127_2595278_1	h02s.68_k137_157306_13	37.438	804	97	4.34e-168	496	821	GC
h02m	k127_2677450_13	h02s.68_k137_1286063_3	43.192	639	80	0	563	797	GC
h02m	k127_2705859_1	h02s.68_k137_157306_13	57.305	705	99	0	887	705	GC
h02m	k127_2960362_5	h02s.68_k137_157306_13	58.704	787	99	0	1004	785	GC
h02m	k127_3029836_1	h02s.68_k137_1286063_3	35.703	633	79	1.89e-136	409	793	GC
h02m	k127_3037272_11	h02m.131_k127_726590_1	43.841	828	98	0	683	838	GC
h02m	k127_3070227_5	h02s.68_k137_157306_13	60.051	786	99	0	1033	788	GC
h02m	k127_3443530_3	h02s.68_k137_157306_13	33.209	804	97	3.22e-144	434	822	GC
h02m	k127_3493489_2	h02s.68_k137_157306_13	35.018	811	97	4.99e-140	423	815	GC
h02m	k127_3885707_2	h02s.68_k137_1286063_3	52.255	643	68	0	706	933	GC
h02m	k127_3906706_1	h02s.68_k137_1286063_3	40.741	567	85	2.02e-158	461	664	GC
h02m	k127_3925235_2	h02s.68_k137_1286063_3	35.148	643	80	1.72e-143	426	784	GC
h02m	k127_4039389_4	h02s.68_k137_1286063_3	36.667	630	84	1.14e-146	433	744	GC
h02m	k127_4270761_1	h02s.68_k137_157306_13	33.883	788	95	2.5e-145	437	808	GC
h02m	k127_4271619_2	h02s.68_k137_157306_13	34.264	788	92	5.22e-144	435	847	GC
h02m	k127_4426822_1	h02s.68_k137_1286063_3	52.95	644	71	0	704	904	GC
h02m	k127_4617486_1	h02s.68_k137_157306_13	63.567	785	99	0	1070	786	GC
h02m	k127_4682873_1	h02s.68_k137_1286063_3	52.877	643	96	0	701	668	GC
h02m	k127_4780286_3	h02s.68_k137_157306_13	68.274	788	99	0	1167	788	GC
h02m	k127_4816025_1	h02s.68_k137_157306_13	56.192	646	99	0	787	650	GC
h02m	k127_4839873_2	h02s.68_k137_157306_13	33.7	819	99	9.33e-143	430	798	GC
h02m	k127_4907539_2	h02s.68_k137_157306_13	34.069	816	98	3.07e-140	424	819	GC
h02m	k127_5107869_2	h02s.68_k137_157306_13	66.963	675	99	0	987	676	GC
h02m	k127_5154851_2	h02s.68_k137_157306_13	63.636	737	99	0	1020	737	GC
h02m	k127_5214956_1	h02s.68_k137_157306_13	61.438	765	100	0	1040	764	GC
h02m	k127_5258608_2	h02s.68_k137_157306_13	34.496	803	98	2.68e-147	442	804	GC
h02m	k127_5499916_1	h02s.68_k137_157306_13	34.158	808	98	1.23e-142	429	796	GC
h02m	k127_5527259_3	h02m.131_k127_726590_1	43.243	814	97	0	671	834	GC
h02m	k127_5529238_2	h02s.68_k137_157306_13	35.884	758	99	2.92e-143	429	750	GC
h02m	k127_5545918_7	h02s.68_k137_157306_13	33.169	811	98	5.49e-147	441	813	GC
h02m	k127_5672932_2	h02s.68_k137_1286063_3	45.71	641	82	0	605	785	GC
h02m	k127_5854647_1	h02s.68_k137_157306_13	33.502	791	96	2.12e-137	416	797	GC
h02m	k127_5960661_2	h02s.68_k137_157306_13	34.64	791	94	2.25e-143	432	806	GC
h02m	k127_6315179_1	h02s.68_k137_157306_13	70.37	783	95	0	1185	822	GC
h02m	k127_6315526_1	h02s.68_k137_1286063_3	36.646	644	81	1.19e-148	440	790	GC
h02m	k127_6413604_3	h02s.68_k137_157306_13	34.917	779	95	6.23e-137	415	798	GC
h02m	k127_6418134_1	h02s.68_k137_157306_13	33.503	788	97	5.44e-143	431	806	GC
h02m	k127_6445593_5	h02s.68_k137_1286063_3	44.618	641	82	0	601	785	GC
h02m	k127_6514517_3	h02s.68_k137_1286063_3	37.165	635	79	7.87e-151	446	794	GC
h02m	k127_6781355_5	h02s.68_k137_157306_13	61.753	787	99	0	1067	787	GC
h02m	k127_6924935_2	h02s.68_k137_1286063_3	38.776	637	79	2.24e-156	460	792	GC
h02m	k127_7482426_2	h02s.68_k137_157306_13	32.96	804	99	5.6e-144	433	805	GC
h02m	k127_7672819_1	h02s.68_k137_1286063_3	52.146	629	78	0	676	803	GC
h02s	k137_10998_5	h02s.68_k137_157306_13	35.142	811	99	3.66e-155	462	800	GC
H02s	k137_29845_1	h02s.68_k137_157306_13	35.839	745	99	1.37e-133	404	735	GC
h02s	k137_157306_13	h02s.68_k137_157306_13	100	799	99	0	1657	799	GC
h02s	k137_190518_46	h02s.68_k137_157306_13	32.809	826	98	2.98e-142	429	823	GC
h02s	k137_208563_43	h02s.68_k137_157306_13	59.085	787	99	0	1031	787	GC
h02s	k137_213306_2	h02s.68_k137_1286063_3	35.681	639	81	2.19e-143	426	776	GC
h02s	k137_336995_6	h02s.68_k137_157306_13	62.183	788	99	0	1073	787	GC
h02s	k137_360628_4	h02m.131_k127_726590_1	43.436	815	97	0	673	835	GC
h02s	k137_479865_3	h02s.68_k137_157306_13	57.761	786	99	0	986	789	GC
h02s	k137_537103_1	h02s.68_k137_157306_13	33.378	752	99	8.62e-133	402	747	GC
h02s	k137_567617_1	h02s.68_k137_157306_13	34.352	818	99	7.08e-144	433	799	GC
h02s	k137_640248_1	h02s.68_k137_1286063_3	38.305	637	79	2.4e-152	449	792	GC
h02s	k137_669678_3	h02s.68_k137_157306_13	60.483	787	99	0	1066	788	GC
h02s	k137_732178_3	h02m.131_k127_726590_1	69.347	796	99	0	1197	796	GC
h02s	k137_786302_12	h02s.68_k137_157306_13	35.975	795	99	3.83e-168	496	795	GC
h02s	k137_796828_2	h02s.68_k137_157306_13	75.632	673	99	0	1080	673	GC
h02s	k137_808128_17	h02m.131_k127_726590_1	69.686	795	99	0	1194	795	GC
h02s	k137_818111_1	h02s.68_k137_157306_13	61.198	768	99	0	1042	767	GC
h02s	k137_832856_3	h02s.68_k137_157306_13	58.069	787	99	0	1003	788	GC
h02s	k137_848590_2	h02s.68_k137_157306_13	57.687	787	99	0	994	788	GC
h02s	k137_864756_14	h02s.68_k137_157306_13	57.033	782	99	0	964	786	GC
h02s	k137_926982_2	h02s.68_k137_157306_13	31.678	846	99	2.17e-132	404	844	GC
h02s	k137_965482_1	h02s.68_k137_157306_13	65.191	655	99	0	922	657	GC
h02s	k137_977785_9	h02s.68_k137_157306_13	59.975	787	99	0	1053	788	GC
h02s	k137_1004920_5	h02s.68_k137_157306_13	70.431	788	99	0	1209	797	GC
h02s	k137_1022283_1	h02s.68_k137_157306_13	62.21	733	99	0	1007	733	GC
h02s	k137_1244774_4	h02s.68_k137_1286063_3	35.182	631	86	2.82e-147	434	727	GC
h02s	k137_1263958_18	h02s.68_k137_1286063_3	53.499	643	67	0	714	949	GC
h02s	k137_1270754_1	h02s.68_k137_157306_13	34.771	765	99	7.76e-140	421	764	GC
h02s	k137_1279414_1	h02s.68_k137_157306_13	57.033	782	99	0	955	786	GC
h02s	k137_1330620_2	h02s.68_k137_1286063_3	36.076	632	78	1.21e-140	420	802	GC
h02s	k137_1353537_2	h02s.68_k137_157306_13	34.601	789	95	8.64e-135	409	808	GC
h02s	k137_1389216_3	h02s.68_k137_157306_13	59.463	782	97	0	1006	807	GC
h02s	k137_1422384_1	h02s.68_k137_157306_13	62.681	761	99	0	1044	760	GC
h02s	k137_1454482_2	h02s.68_k137_157306_13	60.864	787	99	0	1047	787	GC
h02s	k137_1459615_2	h02m.131_k127_726590_1	54.626	789	98	0	915	799	GC
h02s	k137_1464695_7	h02s.68_k137_157306_13	43.893	786	99	0	666	788	GC
h02s	k137_1468917_2	h02s.68_k137_1286063_3	37.06	653	81	3.27e-154	454	792	GC
h02s	k137_1479379_2	h02s.68_k137_157306_13	35.813	793	95	1.59e-157	469	816	GC
h02s	k137_1497903_4	h02s.68_k137_157306_13	60.737	787	99	0	1047	788	GC
h02s	k137_1612507_1	h02s.68_k137_157306_13	52.157	788	99	0	884	777	GC
h02s	k137_1786374_2	h02s.68_k137_157306_13	35.724	753	99	1.55e-149	446	749	GC
h02s	k137_1789750_2	h02s.68_k137_157306_13	58.228	790	99	0	994	785	GC
h02s	k137_1822896_1	h02s.68_k137_157306_13	59.772	788	99	0	1031	788	GC
h02s	k137_1873560_16	h02s.68_k137_157306_13	58.929	784	98	0	1007	797	GC
h02s	k137_1894192_2	h02m.131_k127_726590_1	42.84	831	98	0	663	838	GC
h02s	k137_1954663_3	h02s.68_k137_157306_13	33.538	814	99	1.06e-143	432	802	GC
h02s	k137_2005906_1	h02s.68_k137_1286063_3	35.079	630	78	3.29e-137	410	802	GC
h02s	k137_2039647_5	h02s.68_k137_157306_13	58.756	788	99	0	1025	788	GC
h02s	k137_2134886_1	h02s.68_k137_157306_13	58.895	742	98	0	967	753	GC
h02s	k137_2250480_3	h02s.68_k137_157306_13	60.281	783	99	0	1030	782	GC
h02s	k137_2313616_10	h02s.68_k137_1286063_3	44.774	641	84	0	603	762	GC
h02s	k137_2319335_4	h02s.68_k137_157306_13	57.197	785	99	0	956	787	GC
h02s	k137_2358106_3	h02s.68_k137_157306_13	36.07	804	96	3.28e-159	473	811	GC
h02s	k137_2412604_2	h02s.68_k137_157306_13	58.756	788	99	0	1000	788	GC
h02s	k137_2442748_2	h02s.68_k137_157306_13	55.4	787	99	0	927	786	GC
h02s	k137_2481348_4	h02s.68_k137_157306_13	36.284	802	99	1.64e-161	478	797	GC
h02s	k137_2512096_1	h02s.68_k137_157306_13	39.365	630	92	2.56e-147	437	673	GC
h02s	k137_2528898_2	h02m.131_k127_726590_1	41.626	812	97	0	627	833	GC
h02s	k137_2534187_1	h02s.68_k137_157306_13	61.086	663	99	0	886	666	GC
h02s	k137_2731623_2	h02s.68_k137_157306_13	63.452	788	99	0	1095	787	GC
h02s	k137_2785331_5	h02s.68_k137_157306_13	33.739	821	94	1.28e-135	413	852	GC
h02s	k137_2795889_2	h02s.68_k137_157306_13	55.556	783	99	0	937	786	GC
h02s	k137_2860562_2	h02m.131_k127_726590_1	68.726	793	99	0	1204	796	GC
h02s	k137_3022730_3	h02s.68_k137_157306_13	33.459	798	95	4.95e-145	437	825	GC
h02s	k137_3075442_1	h02s.68_k137_157306_13	35.451	787	95	1.6e-166	492	819	GC
h02s	k137_3092729_8	h02s.68_k137_157306_13	33.374	815	99	3.09e-142	429	799	GC
h02s	k137_3112792_4	h02s.68_k137_157306_13	34.772	811	96	8.24e-150	449	832	GC
h02s	k137_3159686_14	h02s.68_k137_157306_13	59.848	787	99	0	1032	787	GC
h02s	k137_3181858_7	h02s.68_k137_157306_13	67.005	788	99	0	1159	788	GC
h02s	k137_3282245_4	h02s.68_k137_157306_13	56.036	787	99	0	937	789	GC
h02s	k137_3341151_2	h02s.68_k137_157306_13	32.432	814	99	7.56e-136	412	800	GC
h02s	k137_3412184_1	h02s.68_k137_157306_13	57.289	782	99	0	976	786	GC
h02s	k137_3568734_2	h02s.68_k137_157306_13	63.205	780	99	0	1082	780	GC
h02s	k137_3572255_1	h02s.68_k137_157306_13	57.614	788	99	0	995	789	GC
h02s	k137_3605523_6	h02s.68_k137_1286063_3	36.825	630	79	9.14e-146	433	799	GC
h02s	k137_3771861_9	h02s.68_k137_157306_13	34.321	810	97	2.33e-144	434	815	GC
h02s	k137_4137550_3	h02s.68_k137_157306_13	33.419	775	99	4.03e-138	417	772	GC
h02s	k137_4141665_2	h02s.68_k137_157306_13	32.949	780	93	1.38e-135	412	827	GC
h02s	k137_4189087_2	h02s.68_k137_157306_13	35.25	800	96	5.63e-147	442	824	GC
h02s	k137_4189087_11	h02s.68_k137_157306_13	34.799	796	97	6.95e-156	464	810	GC
h02s	k137_4267349_2	h02s.68_k137_1286063_3	37.52	637	78	4.36e-143	426	801	GC
h02s	k137_4301840_1	h02s.68_k137_157306_13	35.264	794	97	5.8e-145	436	799	GC
h02s	k137_4332229_1	h02s.68_k137_157306_13	63.706	788	99	0	1087	787	GC
h02s	k137_4364163_4	h02s.68_k137_1286063_3	36.578	637	79	7.77e-153	451	792	GC
h02s	k137_4456600_5	h02s.68_k137_157306_13	34.282	773	92	3.75e-133	405	824	GC
h02s	k137_4525173_8	h02s.68_k137_1286063_3	35.047	642	81	5.86e-141	420	775	GC
h02s	k137_4550606_1	h02s.68_k137_157306_13	60.895	693	99	0	936	694	GC
h03b	k127_3107_2	h02s.68_k137_157306_13	56.036	787	99	0	955	786	GC
h03b	k127_58141_26	h02s.68_k137_157306_13	58.756	788	99	0	1032	788	GC
h03b	k127_121560_3	h02s.68_k137_157306_13	35.121	783	93	1.81e-134	409	811	GC
h03b	k127_191651_6	h02s.68_k137_157306_13	37.987	795	98	0	541	802	GC
h03b	k127_262162_17	h02s.68_k137_157306_13	36.272	794	99	4.5e-170	500	789	GC
h03b	k127_262162_19	h02s.68_k137_157306_13	38.325	788	99	0	564	776	GC
h03b	k127_294295_1	h02s.68_k137_157306_13	32.761	815	99	1.77e-139	422	806	GC
h03b	k127_315044_20	h02s.68_k137_157306_13	34.067	772	95	3.89e-135	409	755	GC
h03b	k127_315433_46	h02s.68_k137_1286063_3	35.681	639	80	2.12e-145	432	794	GC
h03b	k127_357044_4	h02s.68_k137_157306_13	36.75	800	99	4.9e-173	508	791	GC
h03b	k127_364005_2	h02s.68_k137_1286063_3	53.261	644	67	0	705	950	GC
h03b	k127_380988_4	h02s.68_k137_157306_13	32.812	832	98	1.17e-134	409	824	GC
h03b	k127_472866_3	h02s.68_k137_1286063_3	47.27	641	96	0	642	667	GC
h03b	k127_473797_38	h02s.68_k137_1286063_3	46.802	641	81	0	631	791	GC
h03b	k127_565997_2	h02s.68_k137_157306_13	34.386	823	99	2.31e-142	429	800	GC
h03b	k127_602280_1	h02s.68_k137_157306_13	33.539	811	99	4.59e-138	418	800	GC
h03b	k127_603784_4	h02m.131_k127_726590_1	36.99	711	93	6.09e-147	439	733	GC
h03b	k127_621783_5	h02m.131_k127_726590_1	44.194	844	99	0	674	847	GC
h03b	k127_628597_58	h02s.68_k137_1286063_3	34.537	637	78	5.82e-140	418	798	GC
h03b	k127_707383_5	h02s.68_k137_157306_13	33.995	806	97	1.15e-147	443	822	GC
h03b	k127_721944_2	h02s.68_k137_157306_13	36.867	632	82	2.8e-138	416	732	GC
h03b	k127_727998_3	h02s.68_k137_157306_13	32.807	823	99	4.99e-138	417	800	GC
h03b	k127_752455_2	h02s.68_k137_1286063_3	35.714	658	77	1.54e-138	416	846	GC
h03b	k127_778623_41	h02s.68_k137_157306_13	58.824	782	99	0	1000	787	GC
h03b	k127_781658_54	h02s.68_k137_157306_13	61.421	788	99	0	1062	791	GC
h03b	k127_816355_2	h02s.68_k137_157306_13	35.949	790	98	3.54e-161	478	803	GC
h03b	k127_819023_3	h02s.68_k137_157306_13	34.187	781	94	4.35e-138	418	808	GC
h03b	k127_820925_1	h02s.68_k137_157306_13	36.364	781	99	6.19e-147	440	775	GC
h03b	k127_830695_4	h02s.68_k137_157306_13	60.229	787	99	0	1038	788	GC
h03b	k127_856046_6	h02s.68_k137_1286063_3	37.52	637	79	6.51e-161	471	788	GC
h03b	k127_868618_1	h02s.68_k137_1286063_3	50.671	671	83	0	688	802	GC
h03b	k127_944159_6	h02s.68_k137_157306_13	35.561	793	96	2.84e-146	439	803	GC
h03b	k127_1019913_1	h02s.68_k137_157306_13	32.754	806	100	2.11e-133	405	788	GC
h03b	k127_1087302_4	h02s.68_k137_157306_13	60.102	787	99	0	1026	787	GC
h03b	k127_1122358_9	h02s.68_k137_157306_13	36.282	780	58	1.59e-136	427	1306	GC
h03b	k127_1157967_1	h02s.68_k137_157306_13	40.102	788	98	0	573	799	GC
h03b	k127_1220088_10	h02s.68_k137_1286063_3	44.255	644	67	0	554	939	GC
h03b	k127_1336646_5	h02s.68_k137_157306_13	53.24	787	99	0	919	786	GC
h03b	k127_1356143_2	h02s.68_k137_157306_13	32.97	825	99	9.46e-139	419	799	GC
h03b	k127_1422181_2	h02s.68_k137_157306_13	55.499	782	99	0	944	786	GC
h03b	k127_1448263_3	h02s.68_k137_157306_13	62.69	788	99	0	1075	788	GC
h03b	k127_1557383_1	h02s.68_k137_1286063_3	35.659	645	76	1.33e-134	405	836	GC
h03b	k127_1587775_2	h02s.68_k137_157306_13	58.699	753	99	0	961	758	GC
h03b	k127_1595026_2	h02s.68_k137_157306_13	34.275	814	96	2.3e-159	474	824	GC
h03b	k127_1615866_9	h02s.68_k137_157306_13	42.73	784	97	0	644	802	GC
h03b	k127_1665235_4	h02s.68_k137_157306_13	56.472	788	99	0	975	788	GC
h03b	k127_1669145_2	h02s.68_k137_157306_13	34.841	818	98	6.35e-150	449	821	GC
h03b	k127_1756797_8	h02s.68_k137_157306_13	35.472	795	99	4.9e-170	500	789	GC
h03b	k127_1756797_11	h02s.68_k137_157306_13	41.899	790	98	0	619	798	GC
h03b	k127_1796112_1	h02s.68_k137_1286063_3	35.085	647	74	5.19e-135	407	870	GC
h03b	k127_1854499_15	h02m.131_k127_726590_1	44.459	758	97	0	637	770	GC
h03b	k127_1963968_2	h02s.68_k137_157306_13	68.274	788	99	0	1174	788	GC
h03b	k127_2006056_1	h02m.131_k127_726590_1	44.294	815	97	0	682	832	GC
h03b	k127_2194849_2	h02s.68_k137_157306_13	55.4	787	99	0	942	786	GC
h03b	k127_2204690_7	h02s.68_k137_157306_13	32.725	822	96	5.81e-140	424	841	GC
h03b	k127_2242938_6	h02s.68_k137_1286063_3	36.947	655	81	1.3e-154	456	792	GC
h03b	k127_2316762_15	h02s.68_k137_157306_13	57.58	785	99	0	983	787	GC
h03b	k127_2351925_2	h02s.68_k137_157306_13	35.504	783	94	1.27e-145	437	805	GC
h03b	k127_2482253_2	h02s.68_k137_157306_13	35.84	798	98	8.63e-135	409	792	GC
h03b	k127_2487092_1	h02s.68_k137_157306_13	34.171	796	97	2.65e-150	450	811	GC
h03b	k127_2629765_15	h02m.131_k127_726590_1	59.097	797	99	0	973	800	GC
h03b	k127_2672411_3	h02s.68_k137_1286063_3	44.961	645	81	0	587	794	GC
h03b	k127_2685554_2	h02s.68_k137_157306_13	58.481	790	99	0	1019	790	GC
h03b	k127_2702495_2	h02m.131_k127_726590_1	45.031	815	97	0	691	834	GC
h03b	k127_2720483_2	h02s.68_k137_157306_13	57.781	784	99	0	995	786	GC
h03b	k127_2725725_2	h02s.68_k137_1286063_3	41.577	647	81	2.31e-166	486	793	GC
h03b	k127_2850190_15	h02s.68_k137_157306_13	59.898	788	99	0	1028	788	GC
h03b	k127_2853947_2	h02s.68_k137_157306_13	58.45	787	99	0	1018	787	GC
h03b	k127_2939479_1	h02s.68_k137_1286063_3	52.877	643	86	0	696	740	GC
h03b	k127_2981152_13	h02s.68_k137_1286063_3	38.438	640	79	6.83e-153	451	792	GC
h03b	k127_3056004_2	h02s.68_k137_157306_13	53.875	787	99	0	923	786	GC
h03b	k127_3104892_4	h02s.68_k137_157306_13	60.108	742	99	0	1004	742	GC
h03b	k127_3125682_2	h02s.68_k137_157306_13	59.569	789	99	0	1025	789	GC
h03b	k127_3125900_3	h02s.68_k137_157306_13	36.431	807	98	4.12e-147	441	800	GC
h03b	k127_3280832_14	h02s.68_k137_157306_13	58.418	784	99	0	999	788	GC
h03b	k127_3294359_8	h02s.68_k137_157306_13	59.593	787	99	0	1030	787	GC
h03b	k127_3353470_1	h02s.68_k137_1286063_3	36.867	632	77	1.32e-144	430	812	GC
h03b	k127_3582887_1	h02s.68_k137_157306_13	35.467	781	99	3.93e-147	441	773	GC
h03b	k127_3595571_5	h02s.68_k137_157306_13	53.748	787	96	0	900	818	GC
h03b	k127_3643331_6	h02s.68_k137_157306_13	58.629	788	99	0	1013	790	GC
h03b	k127_3822485_1	h02s.68_k137_157306_13	40.519	770	98	0	592	779	GC
h03b	k127_3841647_1	h02s.68_k137_157306_13	59.62	790	99	0	1044	788	GC
h03b	k127_4038368_2	h02s.68_k137_1286063_3	37.697	634	80	2e-134	402	763	GC
h03b	k127_4046649_9	h02s.68_k137_1286063_3	39.557	632	77	7.42e-155	457	811	GC
h03b	k127_4087407_3	h02s.68_k137_1286063_3	42.338	633	79	1.56e-166	486	796	GC
h03b	k127_4176268_1	h02s.68_k137_157306_13	58.196	787	99	0	1021	787	GC
h03b	k127_4252612_1	h02s.68_k137_157306_13	63.137	746	99	0	1029	751	GC
h03b	k127_4438235_88	h02s.68_k137_157306_13	54.476	782	99	0	905	783	GC
h03b	k127_4493495_4	h02s.68_k137_157306_13	57.323	792	99	0	981	798	GC
h03b	k127_4581865_3	h02s.68_k137_157306_13	55.781	787	99	0	933	786	GC
h03b	k127_4621152_10	h02s.68_k137_157306_13	56.743	786	99	0	961	786	GC
h03b	k127_4758863_4	h02s.68_k137_157306_13	35.422	782	94	2.62e-140	424	811	GC
h03b	k127_4767361_1	h02s.68_k137_157306_13	35.448	804	98	3.61e-144	434	803	GC
h03b	k127_4859455_2	h02s.68_k137_157306_13	35.98	781	95	3.99e-151	452	802	GC
h03b	k127_5013031_1	h02s.68_k137_157306_13	38.133	632	90	5.66e-138	414	689	GC
h03b	k127_5109135_3	h02s.68_k137_157306_13	34.336	798	97	3.24e-140	423	801	GC
h03b	k127_5127452_1	h02s.68_k137_1286063_3	43.444	633	86	0	541	733	GC
h03b	k127_5170220_5	h02s.68_k137_157306_13	38.025	810	96	9.67e-162	480	827	GC
h03b	k127_5306083_5	h02s.68_k137_1286063_3	36.146	628	78	1.76e-146	435	798	GC
h03b	k127_5335403_2	h02s.68_k137_157306_13	67.893	788	99	0	1170	788	GC
h03b	k127_5465985_6	h02s.68_k137_157306_13	35.145	791	98	2.31e-154	460	802	GC
h03m	k127_123725_2	h02s.68_k137_157306_13	60.229	787	99	0	1048	793	GC
h03m	k127_190617_7	h02m.131_k127_726590_1	44.31	826	98	0	697	838	GC
h03m	k127_233886_1	h02s.68_k137_157306_13	36.341	798	97	3.91e-144	433	798	GC
h03m	k127_385028_4	h02s.68_k137_157306_13	33.578	819	99	1.13e-134	409	796	GC
h03m	k127_520485_2	h02s.68_k137_157306_13	53.875	787	96	0	904	818	GC
h03m	k127_754193_7	h02s.68_k137_157306_13	35.38	684	92	3.02e-134	405	721	GC
h03m	k127_1222418_2	h02s.68_k137_1286063_3	45.54	639	81	0	588	782	GC
h03m	k127_1385888_3	h02s.68_k137_1286063_3	36.735	637	89	5.39e-149	438	708	GC
h03m	k127_1454710_1	h02s.68_k137_157306_13	33.333	789	93	1.29e-132	404	812	GC
h03m	k127_1559397_16	h02s.68_k137_1286063_3	41.654	641	80	6.14e-163	477	795	GC
h03m	k127_1724117_3	h02s.68_k137_157306_13	61.506	704	99	0	958	704	GC
h03m	k127_1897636_2	h02s.68_k137_1286063_3	42.338	633	79	7.26e-162	474	792	GC
h03m	k127_1941109_2	h02s.68_k137_157306_13	34.44	813	95	3.89e-143	432	844	GC
h03m	k127_2076571_2	h02s.68_k137_157306_13	53.494	787	96	0	902	818	GC
h03m	k127_2113733_2	h02s.68_k137_157306_13	44.189	783	99	0	664	788	GC
h03m	k127_2151273_4	h02s.68_k137_157306_13	34.606	786	95	1.05e-139	422	804	GC
h03m	k127_2160034_21	h02s.68_k137_157306_13	33.875	800	94	5.94e-141	426	836	GC
h03m	k127_2277180_4	h02s.68_k137_157306_13	33.333	771	94	4.86e-133	404	798	GC
h03m	k127_2452364_2	h02s.68_k137_157306_13	33.797	790	97	1.67e-142	429	805	GC
h03m	k127_2813309_1	h02m.131_k127_726590_1	44.458	821	97	0	686	838	GC
h03m	k127_2848424_1	h02s.68_k137_157306_13	71.332	736	99	0	1142	742	GC
h03m	k127_2960927_1	h02s.68_k137_1286063_3	38.792	629	90	3.21e-153	449	695	GC
h03m	k127_2993549_5	h02s.68_k137_157306_13	55.781	787	99	0	949	786	GC
h03m	k127_3133133_8	h02s.68_k137_157306_13	61.499	787	99	0	1059	787	GC
h03m	k127_3557132_2	h02s.68_k137_157306_13	33.096	843	98	4.84e-136	413	833	GC
h03m	k127_3561881_1	h02s.68_k137_1286063_3	53.168	647	78	0	720	824	GC
h03m	k127_3934557_7	h02s.68_k137_157306_13	57.179	787	99	0	978	783	GC
h03m	k127_3998424_5	h02s.68_k137_157306_13	58.831	787	99	0	1011	787	GC
h03m	k127_4072235_2	h02s.68_k137_157306_13	53.807	788	99	0	909	782	GC
h03m	k127_4398380_2	h02s.68_k137_157306_13	54.464	784	99	0	929	786	GC
h03m	k127_4604943_11	h02s.68_k137_1286063_3	39.968	633	78	5.11e-172	501	804	GC
h03m	k127_4985892_1	h02s.68_k137_157306_13	59.591	782	99	0	1034	783	GC
h03m	k127_5139091_8	h02s.68_k137_157306_13	33.454	828	99	2.55e-138	418	803	GC
h03m	k127_5654454_1	h02s.68_k137_1286063_3	36.378	635	78	5.69e-151	447	811	GC
h03m	k127_5825254_1	h02m.131_k127_726590_1	46.861	685	100	0	614	683	GC
h03m	k127_6158594_5	h02s.68_k137_157306_13	34.75	800	94	2.56e-148	446	839	GC
h03m	k127_6619615_1	h02s.68_k137_1286063_3	35.864	619	79	2.5e-142	423	766	GC
h03m	k127_6943484_1	h02s.68_k137_157306_13	54.257	787	99	0	923	786	GC
h03m	k127_7331547_3	h02s.68_k137_157306_13	62.437	788	99	0	1078	788	GC
h03s	k127_103351_6	h02s.68_k137_157306_13	59.593	787	99	0	1023	788	GC
h03s	k127_361613_3	h02m.131_k127_726590_1	41.974	841	99	0	647	838	GC
h03s	k127_473789_2	h02s.68_k137_1286063_3	39.905	634	78	1.25e-175	510	804	GC
h03s	k127_706674_1	h02s.68_k137_157306_13	35.558	779	95	4.36e-148	444	806	GC
h03s	k127_849247_6	h02s.68_k137_157306_13	36.548	788	99	1.61e-166	491	786	GC
h03s	k127_988081_3	h02s.68_k137_157306_13	34.238	774	94	4.38e-144	434	814	GC
h03s	k127_1170623_2	h02s.68_k137_157306_13	60.23	782	99	0	1041	788	GC
h03s	k127_1388550_8	h02s.68_k137_157306_13	56.688	785	99	0	949	787	GC
h03s	k127_2037189_8	h02s.68_k137_157306_13	70.051	788	99	0	1181	796	GC
h03s	k127_2037838_2	h02s.68_k137_157306_13	63.198	788	99	0	1096	788	GC
h03s	k127_2038645_2	h02s.68_k137_1286063_3	38.545	646	81	2.93e-148	439	793	GC
h03s	k127_2281181_1	h02s.68_k137_157306_13	35.963	748	99	8.42e-150	446	744	GC
h03s	k127_2319517_2	h02s.68_k137_1286063_3	35.569	641	79	9.11e-134	402	808	GC
h03s	k127_2572377_3	h02s.68_k137_157306_13	33.857	827	98	1.06e-135	412	821	GC
h03s	k127_2712928_3	h02s.68_k137_1286063_3	36.851	616	56	1.08e-141	431	1088	GC
h03s	k127_2820731_2	h02s.68_k137_157306_13	56.962	790	99	0	985	788	GC
h03s	k127_3022873_3	h02m.131_k127_726590_1	44.324	828	98	0	696	838	GC
h03s	k127_3049047_4	h02s.68_k137_157306_13	32.555	814	99	2.34e-134	408	798	GC
h03s	k127_3072964_2	h02s.68_k137_157306_13	36.582	790	98	1.56e-170	502	801	GC
h03s	k127_3168234_2	h02s.68_k137_157306_13	60.963	789	99	0	1047	793	GC
h03s	k127_3181657_1	h02s.68_k137_1286063_3	41.981	636	89	1.87e-166	483	704	GC
h03s	k127_3209969_2	h02s.68_k137_157306_13	57.814	787	99	0	999	787	GC
h03s	k127_3575860_1	h02s.68_k137_1286063_3	41.121	642	85	4.22e-162	473	749	GC
h03s	k127_4024787_3	h02s.68_k137_157306_13	59.085	787	99	0	1012	788	GC
h03s	k127_4625851_2	h02s.68_k137_157306_13	34.048	793	98	2.96e-144	434	802	GC
h03s	k127_4834209_5	h02s.68_k137_157306_13	48.666	787	99	0	828	783	GC
h03s	k127_4893877_1	h02s.68_k137_157306_13	33.007	818	99	1.24e-137	417	799	GC
h03s	k127_4966359_2	h02m.131_k127_726590_1	43.964	787	99	0	670	786	GC
h03s	k127_5159991_2	h02s.68_k137_157306_13	60.579	794	99	0	1065	794	GC
h03s	k127_5644174_6	h02s.68_k137_157306_13	35.894	794	98	2.01e-169	499	799	GC
h03s	k127_5940171_4	h02s.68_k137_157306_13	34.296	831	99	7.17e-142	427	799	GC
h03s	k127_6052013_1	h02s.68_k137_157306_13	35.634	797	96	4.98e-172	506	814	GC
h03s	k127_6088097_15	h02s.68_k137_1286063_3	99.074	648	74	0	1326	878	GC
h03s	k127_6636948_2	h02s.68_k137_1286063_3	41.548	633	79	2.5e-162	475	793	GC
h03s	k127_7766053_2	h02s.68_k137_157306_13	64.168	787	99	0	1108	787	GC
h03s	k127_7823363_5	h02s.68_k137_157306_13	55.019	787	99	0	943	786	GC
h03s	k127_7853626_2	h02s.68_k137_157306_13	63.071	788	99	0	1087	789	GC
h03s	k127_8529777_3	h02s.68_k137_157306_13	34.875	800	99	3.57e-140	423	789	GC
h03s	k127_9207660_1	h02s.68_k137_157306_13	38.071	788	99	3.13e-176	516	784	GC
h03s	k127_9249316_2	h02s.68_k137_157306_13	35.383	797	98	8.86e-156	464	796	GC
h02m	k127_1400178_1	ABH11460.1AK01	67.764	729	100	0	1023	726	AC
h02s	k137_507204_1	ABH11460.1AK01	72.596	832	99	0	1273	834	AC
h02s	k137_885161_1	ABH11460.1AK01	70	830	99	0	1221	829	AC
h02s	k137_908769_1	ABH11460.1AK01	72.08	548	100	0	842	546	AC
h02s	k137_1906671_3	ABH11460.1AK01	71.257	835	99	0	1248	833	AC
h02s	k137_2437133_1	ABH11460.1AK01	45.455	539	96	1.41e-164	481	558	AC
h02s	k137_3956256_2	ABH11460.1AK01	74.155	828	99	0	1298	830	AC
h3b	k127_1953794_5	ABH11460.1AK01	79.902	612	99	0	1060	615	AC
h3m	k127_2291414_3	ABH11460.1AK01	66.337	707	99	0	987	705	AC
h3m	k127_6424944_1	ABH11460.1AK01	74.41	551	100	0	894	551	AC
h3s	k127_9374171_1	ABH11460.1AK01	64.504	524	99	0	697	523	AC
h02b	k127_322504_1	WP_092237733_Desulfobacula_phenolica	66.724	577	99	0	849	578	LC
h02b	k127_515284_4	WP_092237733_Desulfobacula_phenolica	71.712	806	99	0	1271	808	LC
h02b	k127_4829143_2	YP_158060.1	71.013	859	99	0	1314	864	LC
h02b	k127_6304544_1	WP_092237733_Desulfobacula_phenolica	72.165	776	99	0	1239	777	LC
h02m	k127_3133056_3	YP_158060.1	68.006	697	99	0	1025	699	LC
h02m	k127_4684668_3	WP_092237733_Desulfobacula_phenolica	70.974	503	99	0	781	506	LC
h3b	k127_268926_18	BAD42366.1	75.641	858	99	0	1396	861	LC
h3b	k127_595890_7	WP_092237733_Desulfobacula_phenolica	69.926	808	100	0	1253	808	LC
h3b	k127_1089174_11	BAD42366.1	76.923	858	99	0	1421	864	LC
h3b	k127_1100080_97	WP_092237733_Desulfobacula_phenolica	72.491	807	99	0	1295	808	LC
h3b	k127_1130341_25	YP_158060.1	71.013	859	99	0	1314	864	LC
h3b	k127_1136973_21	YP_158060.1	61.467	859	99	0	1119	860	LC
h3b	k127_1216187_3	WP_092237733_Desulfobacula_phenolica	71.658	808	100	0	1277	808	LC
h3b	k127_1405250_2	WP_092237733_Desulfobacula_phenolica	71.712	806	99	0	1271	808	LC
h3b	k127_1748352_9	WP_092237733_Desulfobacula_phenolica	74.814	806	99	0	1313	808	LC
h3b	k127_2509805_11	WP_092237733_Desulfobacula_phenolica	68.03	807	100	0	1215	807	LC
h3b	k127_2578649_12	WP_092237733_Desulfobacula_phenolica	71.043	556	99	0	876	557	LC
h3b	k127_3988649_1	EAM79462.1	76.609	637	99	0	1050	641	LC
h3b	k127_5292174_1	EAM79462.1	54.741	559	99	0	628	553	LC
h3m	k127_516359_3	YP_158060.1	71.013	859	99	0	1314	864	LC
h3m	k127_1209431_1	WP_092237733_Desulfobacula_phenolica	70.62	548	100	0	859	548	LC
h3m	k127_4294856_1	WP_092237733_Desulfobacula_phenolica	69.162	561	100	0	853	561	LC
h3m	k127_4297129_1	WP_092237733_Desulfobacula_phenolica	68.627	561	100	0	848	561	LC
a The genes predicted in metagenomes from the six sediment samples. Hits with bit score ≥ 400, length ≥ 650 amino acids and GC or AC or LC motif were listed in the table. Sequences with GC motif were possibly derive from archaea while sequences with AC or LC motif were possibly derive from bacteria.
