# Supplementary material for: Newly discovered Asgard archaea Hermodarchaeota potentially degrade alkanes and aromatics via alkyl/benzyl-succinate synthase and benzoyl-CoA pathway
Source: ISME J. 2021 Jan 15;15(6):1826–43. doi: 10.1038/s41396-020-00890-x (PMC8163825; doi:10.1038/s41396-020-00890-x)
Supplement: Supplementary file 7 — Dataset 1 [file 41396_2020_890_MOESM7_ESM.zip]

Archive with 16 entries (15 files):
- Sequence datasets used for inference of phylogenetic trees/
- Sequence datasets used for inference of phylogenetic trees/Fig. 1a Genome tree using concatenated ribosomal proteins.fasta
- Sequence datasets used for inference of phylogenetic trees/Fig. 1b 16S rRNA gene.fasta
- Sequence datasets used for inference of phylogenetic trees/Fig. 3a Sequence alignment of alkylsuccinate synthase.fasta
- Sequence datasets used for inference of phylogenetic trees/Fig. 3b Sequence alignment of alkylsuccinate synthase activating enzyme.fasta
- Sequence datasets used for inference of phylogenetic trees/Fig. 4 Alkylsuccinate synthase tree.fasta
- Sequence datasets used for inference of phylogenetic trees/Supplementary Fig. 10 Nitrate reductase.fasta
- Sequence datasets used for inference of phylogenetic trees/Supplementary Fig. 11 Reductive dehalogenase.fasta
- Sequence datasets used for inference of phylogenetic trees/Supplementary Fig. 12a Benzoyl-CoA reductase C.fasta
- Sequence datasets used for inference of phylogenetic trees/Supplementary Fig. 12b Benzoyl-CoA reductase B.fasta
- Sequence datasets used for inference of phylogenetic trees/Supplementary Fig. 12c Benzoyl-CoA reductase A.fasta
- Sequence datasets used for inference of phylogenetic trees/Supplementary Fig. 13 RubisCO.fasta
- Sequence datasets used for inference of phylogenetic trees/Supplementary Fig. 3 Genome tree using GTDBtk.fasta
- Sequence datasets used for inference of phylogenetic trees/Supplementary Fig. 7a Group3_hydrogenase.fasta
- Sequence datasets used for inference of phylogenetic trees/Supplementary Fig. 7b Group4_hydrogenase.fasta
- Sequence datasets used for inference of phylogenetic trees/Supplementary Fig. 9 Nitrate reducatase domain.fasta
