# Supplementary material for: Newly discovered Asgard archaea Hermodarchaeota potentially degrade alkanes and aromatics via alkyl/benzyl-succinate synthase and benzoyl-CoA pathway
Source: ISME J. 2021 Jan 15;15(6):1826–43. doi: 10.1038/s41396-020-00890-x (PMC8163825; doi:10.1038/s41396-020-00890-x)
Supplement: Supplementary file 7 — Dataset 1 [file 41396_2020_890_MOESM7_ESM.zip › Sequence datasets used for inference of phylogenetic trees/Fig. 1b 16S rRNA gene.fasta]

>h02m_131_k127_628877-2305-2810
CCGTCGACAGTTCGTGGCGTGAGCTGTCCTCTTAAGTGAGGCAACGAACGAGACCCCCACCCTTAGTTGCCAGCGATACCCCACGGGGTAGCCGGGCACACTAACGGGACCGCAGCTGACAAAGCTGAGGAAGGCGGGGGCCACGGCAGGTCAGTATGCCCCGAAACTCCCGGGCCACACGCGGGCTGCAAAGCCCCGGACAATGAGACGCAACCCCGAAAGGAGAAGCAAATCCCACAAACCGGGGCACAGTCGGGACCGACGGCTGCAACCCGCCGTCGCAAACATGGAATGCCTAGTAATCGCCTGTCAACACCAGGCGGTGAATACGTCCCTGCTCCTTGCACACACCGCCCGTCGCTCCACCCGAGTCAAGTTGGGATGAGCCGCTGTCCATCAGCACCGCTTCGGCGGAGCAGGTGGGTGGTGTCGAATCCGGGCTCGGCAAGGGGGGAGAAGTCGTAACTAGGTAGCCGTAGGGGAACCTGCGGCTGGATCACCTCCT
>h02s.26_NODE_7530_length_3416_cov_4.046974-0-1066
ATTCCGGTTGATCCTGCCGGACCCTACTGCTATCGGGGTGGGACTAAGACATGCTAGTCGAGCGTCTTCAGGCTATGTTGAGGGCGCGGCGTACGGCTCAGTAACACGTGGCCAACCTACCCTTAGGACGGAGACAACCCCGGGAAACTGGGGCTAATCCCCGATAGGTGAGGACGCCTGGAATGGTCTCTCACCCAAAGGACGTTGAAGACATGCTTTTCGGCGTTGCCTAAGGATGGAGCCGCGGCCGATCAGGTTGTTGGTGAGGTAACGGCTCACCAAGCCTATAACCGGTACGGGCCATGAGAGTGGGAGCCCGGAGATGGGCACTGAGACAAGGGCCCAGGCCCTACGGGGCGCAGCAGTTGCGAAACCTCCACAATGCACGAAAGTGCGATGGGGCTAACCCGAGTGCCGTCCGCTGAGGAGGGCTTTTCTCCGCTGTAAGGAGGCGGAGGAATAAGGAGAGGGCAAGACTGGTGTCAGCCGCCGCGGTAATACCAGCTCTCCGAGTGGTAGGGACGATTATTGGGCCTAAAGCGTTCGTAGCCGGCTTGGCAAGTCTCTCGTTAAATCCAGCGACCTAATCGCTGGGCTGCGGGAGATACTGTCAGGCTTGGGAGCGGAAGAGGTCGACGGTATTCTCGGGGTAGGGGTGAAATCCTGTAATCCCGGGAGGACCACCAGTGGCGAAGGCTGTCGACTAGAACGCGTCCGACGGTGAGGGACGAAAGCTGGGGGAGCGAACCGGATTAGATACCCGGGTAGTCCCAGCTGTAAACTATGCGGGCTAGGTGTCAGTGTGGCTACGAGCCACTCTGGTGCCGCAGGGAAGCTCATAAGCCCGCCGCCTGGGAAGTACGGTCGCAAGGCTGAAACTTAAAGGAATTGGCGGGGGAGCACCACCAGGCGTGAAGCTTGCGGTTCAATTGGAGTCAACACCGGGAACCTTACCGGGGGAGACAGCAGGTTGAAGGCCAGATTAAAGGTCTTGCTGGACGAGCTGAGAGGAGGTGCATGGCCGTCGCCAGTTCGTGCCGTGAGGTGTCCTGTTAAGTCAGGCAAC
>h02s_matam_8111
CAAGCTATGGTGGAGACGTGGCGAACGGCTCAGTAACACGTGGCTAACCTACCCTTAGGACGGAGACAACCCCGGGAAAC
TGGGGCTAATACCCGATAGGTGAGGGCGCCTGGAATGACCCCTCGCCCAAAGGATGTTGAAAGCATGCTTTTCAGCATTG
CCTAAGGATGGGGCCGCGGCCGATCAGGCTGTTGGCGAGGCAAAGGCTCACCAAACCTATAACCGGTACGGGCCATGAAA
GTGGTAGCCCGGAGATGGGCACTGAGACAAGGGCCCAGGCCCTACGGGGCGCAGCAGTTGCGAAACCTCCACAATGCACG
AAAGTGTGATGGGGCTAACCCGAGTGCCGTCCGCTGAGGATGGCTTTTCTCCGCTGTAAGGAGGCGGAGGAAGAAGGAGA
GGGCAAGACTGGTGTCAGCCGCCGCGGTAATACCAGCTCTCCGAGTGGTAGGGACGATTATTTGGCCTAAAGCGTTCGTA
GCCGGCCTGGAAAGTCTCTCGTTAAATCCAGCGACCCAATCGCTGGGCTGCGGGGGATACTGTCAGGCTTGGGAGCGGGA
GAGGCCGACGGTATTCTCGGGGTAGGGGTGAAATCCTATAATCCCGGGAGGACCACCAGTGGCGAAGGCTGTCGGCTAGA
ACGCGTCCGACGGTGAGGGACGAAAGCTGGGGGAGCGAACCGGATTAGATACCCGGGTAGTCCCAGCTGTAAACTATGCG
GGCTAGGTGTCGGTGTGGCTACGAGCCACTCCGGTGCCGCAGGGAAGCTCATAAGCCCGCCGCCTGGGAAGTACGGTCGC
AAGGCTGAAACTTAAAGGAATTGGCGGGGGAGCACCACCAGGGGTGAAGCTTGCGGTTCAATTGGAGTCAACGCCGGGA
>h02s_matam_3940
TCCGGTTGATCCTGCCGGACCCTACTGCTATCGGGGTGGGACTAAGACATGCGAGTTGTGCGTCTCTAAGCCATGGTAGA
GACGCGGCGTACGGCTCAGTAACATGTGGCTAACCTACCCTTAGGACGGGGACAACCCCGGGAAACTGGGGCTAATACCC
GATAGGTGAGGAGGCCTGGAATGGTTCCTAGTCGAAAAGGCGTTGAAACCATGCTTTTCGACGTCGCCTAAGGATGGGGC
CGCGCCCGATCAGGTTGTTGGTGGGGTAACGGCTCACCAAGCCTATAACCGGTACGGGCCGTGAGAGCGGGAGCCCGGAG
ATGGGCACTGAGACAAGGGCCCAGGCCCTACGGGGCGCAGCAGTCGCGAAAACTCCGCAATGCGCGAAAGCGTGACGGGG
CTACCCCGAGTGCCGTCCGCTGAGGATGGCTTTTCCCCGGTGTAAGGAGGCGGAGGAATAAGGAGAGGGCAAGACTGGTG
TCAGCCGCCGCGGTAATACCAGCTCTCCGAGTGGTAGGGACGATTATTGGGCCTAAAGCGTTCGTAGCCGGCTTGGCAAG
TCTCTCGTTAAATCCAGTGACCTAATCGCTGGGCTGCGGGAGATACTGTCAGGCTTGGGAGCGGAAGAGGTCGACGGTAT
TCTCGGGGTAGGGGTGAAATCCTGTAATCCCGGGAGGACCACCAGTGGCGAAGGCTGTCGACTAGAACGCGTCCGACGGT
GAGGGACGAAAGCTGGGGGAGCGAACCGGATTAGATACCCGGGTAGTCCCAGCTGTAAACTATGCGGGCTAGGTGTCAGT
GTGGCTACGAGCCACTCTGGTGCCGCAGGGAAGCTCATAAGCCCGCCGCCTGGGAAGTACGGTCGCAAGGCTGAAACTTA
AAGGAATTGGCGGGGGAGCACCACCAGGCGTGAAGCTTGCGGTTCAATTGGAGTCAACACCGGGAACCTTACCGGGGGAG
ACAGCAGGTTGAAGGCCAGATTAAAGGTCTTGCTGGACGAGCTGAGAGGAGGTGCATGGCCGTCGCCAGTTCGTGCCGTG
AGGTGTCCTGTTAAGTCAGGCAACGATCGAGACCCGCGCCCCCTGTTGCTACCGCTCATTCGTATGGATGGTGGGCACAC
TGGGGGGACCGCCGCCGACAAGGCGGAGGAAGGTGCGGGCTACGGCAGGTCAGTATGCCCCGAAACCCCCGGGCCACACG
CGAGCTGCAATGGCAGGGACAATGAGTTGCGACCCTGAAAGGGGAAGCCAATCTCCAAACCCTGTCGTAGTTGGGATCGA
GGGCTGCAACCCGCCCTCGTGAATCATGGAATGCCTAGTAATCGCGCGTCATCATCGTGCGGTGAATACGTCCCCGCTCC
TTGCACACACCGCCCGTCGTTCCACCCAAGTGGGGTTTGGGTGAGGCGTGGTCCTTGTGGCCATGTCGAATCTAGGTTCT
GCAAGAAGGG

>Gerdarchaeota_QMYZ01000015.1
ACCGGTTGATCCTGCCGGACCTGACTGCTATTGGAGTGGGACTAAGTCACGCTAGTCATAGGTGTGGAATGGAGCACCTGGCGCACGGCTCAGTAACACGTAGTGAACCTACCCTGAGGACGGGGACAACCACGGGAAACTGTGGCTAACCCCCGATAGGAAATTTGGCCTGGAACGGTATCTTTCCGAAAACCGGCTCGCCGTGAGATGCGGGCCTCAGGATGGCGCTGCGGCCGATTATGCTTGATGGCGGTGTAACGGACCACCATGGCGACGATCGGTATGGGCGATGGAAGTCGGAGCCCAGAGTCGGCCACTGAGACAAGGGGCCGAGCCTTACGAGGCTTAGCGGTCGCGAAACCTCGCCAATGCACGAAAGTGTGAGTGGGCCACTCCAAGTGCCATTCTTACGGATGGCTGTCGCTCAGTATAACAAGCTGAGAAAGGAAGGAGAGGGCAAGGCTGGTGCCAGCCGCCGCGGTAAAACCAGCTCTTCGAGTGGTCAGGACGAATATTGGGTCTAAAGCGCTCGTAGCGGGGCAAGTGGGTTCTTGGTTAAATCCGACAGCATAACTGCCGGACTGCTGAGAATACCGCTAGCCTTGGGAGCGGGAGAGGACAGAGGTAGTCATGGGGCAGGGGTGAAATCCAGTGATCCCATGGCGACCACCGATGGCGAAGGCATCTGTCTGGAACGTATCCGACCGTGAGGGGCGAAAGCTAGGGGAGCGAACGGGATTAGATACCCCGGTAGTCCTAGCCGTAAACGATGCAGACTAGGTGTTGCAATGGTCAAGAACCGTTGCAGTGCCACAGCGAAGGCGTTAAGTTTGCCACCTGGGGAGTACGTACGCAAGTATGAAACTTAAAGGAATTGACGGGGGCGCACCACCAGAGGTGAAGCCTGCGGTTTAATTGGATTCAACGCCAGGAAACTCACCTGACCAGACGGCAGAATGAAGCTCAAGCTGATGACTTTAGCTAACTCGCCGAGAGGTAGTGCATGGCCGTCGACAGTTCGTGCCGTGAGGTGTCCTGTTAAGTCAGGCAACGAACGAGATCCACATCCACAATTGCCAGCGGGTCCCTTAGGGATGCCGGGAACCTTGTGGAGACTGCCCGGTGCTAAACCGGAGGAAGGAGTGGGCAACGGCAGGTCAGTATGCTCCGATAGGTCAGGGCTACACGCGGGCTGCAATGGTTGGTACAATGGGCTGCTACCCCGAGAGGGGTCGCTAATCCCCAAAGCCAATCTCAGTTAGGATTGGGGGTTGCAACTCACCCCCATGAATATGGAATCTCTAGTAAGCGCTTTTCATCATGAAGCGTTGAATACGTCCCTGCGCCTTGTACACACCGCCCGTCGTTGCAACCAACTGCATGGTGGTTGAGGCGGCTGATTTTATGCGGCTGTCGATACTGCTGTGTGCTAGGAGGCAAAAGTCGTAACAAGGTAGCCGTAGGGGAACCTGCGGCTGGATCACCTCCT
>Gerdarchaeota_VIKN01000199.1
GCCGAGCCTTACGAGGCTTAGCGGTCGCGAAAACTCGCCAATGCACGAAAGTGTGAGTGGGCTACTCCAAGTGTCATTCTTACGGATGACTGTCGCTCAGTTTTACAAGCTGAGAAAGGAAGGAGAGGGCAAGGCTGGTGCCAGCCGCCGCGGTAAAACCAGCTCTTCGAGTGGTCAGGACGAATATTGGGTCTAAAGCGTTCGTAGCGGGACATGTAGGTTCCTGGTTAAATCCGATGTCACAAGCATTGGGCTGCTGGGAATACCGCAAGTCTTGAGAGCGGGATAGGACAGGGGTAGTATATGGGCAGGGGTGAAATCCAGTGATCCATATGCGACCACCGATGGCGAAGGCACCTGTCTGGAACGTATCTAACCGTGATGGACGAAAGCCAGGGGAGCGACCCGGATTAGATACCCGGTTAGTCCTGGCCGTAAACGATGCCGACTAGGTGTTGCAGCGGCCAAGAGCCACTGCAGTGCCACAGTGAAGACGTTAAGTCGGCCACCTGGGGAGTACGATCGCAAGATTGAAACTTAAAGGAATTGACGGGGGCGCACCACCAGGAGTGAAGCCTGCGGTTTAATTGGATTCAACGCCGAAAAACTCACCTAAACAGACGGCAGAATGAAGCTCAAGTTAATGACTTTAGCTAACTCGCCGAGAGGAAGTGCATGGCCGTCGACAGTTCGTGCTGTGAAGTGTCTTGTTAAGTCAAGCAACGAACGAGATCCACGTCCGCAATTGCCAGCGGGTCCCTTTGGGATGCCGGGAACCTTGCGGAGACTGCTTGGTGCTAAACCAGAGGAAGGAGTGGGCAACGGCAGGTCAGTATGCTCCGATAGTTTAGGGCTACACGCGGGCTGCAATGGTCGGTACAATGGGCCGCGACCCCGAAAGGGGAAGCCAATCCCGAAAGCCGGTCTCAGTCAGGATTGGGGTTTGCAACTCAGCCCCATGAATATGGAATTCCTAGTAAACGTGTTTCATTAAGACACGTTGAATACGTCCCCGCGCCTTGTACACACCGCCCGTCGTTGCAACCAACTGCATGGTGGTTGAGGCGCTTGATTTAATGCGAGTGTCAATACTGCTGTGTGCTAGGAGGCAAAAGTCGTAACAAGGTAGCCGTAGGGGAACCTGCGGCTGGATCACCTCCT

>Euryarchaeota-Methanotorris-igneus-Kol-5@CP002737.1
ATTCCGGTTGATCCCGCCGGAGGCCACTGCTATTGGGGTCCGACTAAGCCATGCGAGTCGATGGGCCTCGTGCCCATGGCGGACGGCTCAGTAACACGTGGCTAACCTACCCTCGGGTGGGGGATAACCTCGGGAAACTGAGGATAATCCCCCATAGGGGAAGAGGTCTGGAATGATCCTTCCCCGAAAGCATATGCGCCCGAGGATGGGGCTGCGGCCGATTAGGTAGTTGGTGGGGTAACGGCCCACCAAGCCTACGATCGGTACGGGCCCTGAGAGGGGGAGCCCGGAGATGGGGACTGAGACACGGCCCCAGGCCCTACGGGGCGCAGCAGGCGCGAAACCTCCGCAATGCGCGAAAGCGCGACGGGGGGACCCCAAGTGCCCACGCACTGCGTGGGCTTTTCCGGAGTGTAAACAGCTCCGGGAATAAGGGCTGGGCAAGTCCGGTGCCAGCAGCCGCGGTAATACCGGCAGCCCGAGTGGTGGCCACTTTTATTGGGCCTAAAGCGTCCGTAGCCGGCCCAGTAAGTCCCTGCTTAAATCCTACGGCTTAACCGTAGGACTGGCAGGGATACTGCTGGGCTTGGGACCGGGAGAGGGCGGGGGTACTCCGGGGGTAGCGGTGAAATGTGTTGATCCCCGGAGGACCACCTATGGCGAAGGCACCCGCCTGGAACGGGTCCGACGGTGAGGGACGAAAGCCGGGGGAGCGAACCGGATTAGATACCCGGGTAGTCCCGGCCGTAAACGCTGCGGACTAGGTGTCGGGTAGGCCTCGTGCCTACCCGGTGCCGAAGGGAAGCCGTTAAGTCCGCCGCCTGGGGAGTACGGTCGCAAGACTGAAACTTAAAGGAATTGGCGGGGGAGCACTACAACGGGTGGAGCCTGCGGTTTAATTGGATTCAACGCCGGGCATCTTACCAGGGGCGACGGCAGGATGAAGGCCAGGTTGACGACCTTGCCAGACGAGCCGAGAGGTGGTGCATGGCCGTCGTCAGCTCGTACCGTGAGGCGTCCTGTTAAGTCAGGTAACGAGCGAGACCCGCGCCCCATGTTGCCATCCTCCCCTCCGGGGGAGGGGCACTCATGGGGGACCGCTGGCGCTAAGCCAGAGGAAGGAGCGGGCAACGACAGGTCCGCATGCCCCGAATCCCCTGGGCTACACGCGGGCTACAATGGCTGGGACAATGGGACGCGACCCCGAAAGGGGGAGCGAATCCCCTAAACCCAGCCGTAGTTCGGATCGTGGGCTGTAACTCGCCCACGTGAAGCTGGAATCCGTAGTAATCGCGCCTCATCATGGCGCGGTGAATGCGTCCCTGCTCCTTGCACACACCGCCCGTCACGCCACCCGAGTTGGGTCTAGGTGAGGCCCTGGCCTCTGGCTGGGGTCGAACCTAGGCTCAGCGAGGGGGGCGAAGTCGTAACAAGGTAGCCGTAGGGGAACCTGCGGCTGGATCACCTCCT
>Euryarchaeota-Thermococcus-kodakarensis-KOD1@AP006878.1
ATTCCGGTTGATCCTGCCGGAGGCCACTGCTATGGGGGTCCGACTAAGCCATGCGAGTCATGGGGCGCGCTCTGCGCGCACCGGCGGACGGCTCAGTAACACGTCGGTAACCTACCCTCGGGAGGGGGATAACCCCGGGAAACTGGGGCTAATCCCCCATAGGCCTGAGGTACTGGAAGGTCCTCAGGCCGAAAGGGGCATCTGCCCGCCCGAGGATGGGCCGGCGGCCGATTAGGTAGTTGGTGGGGTAACGGCCCACCAAGCCGAAGATCGGTACGGGCCATGAGAGTGGGAGCCCGGAGATGGACACTGAGACACGGGTCCAGGCCCTACGGGGCGCAGCAGGCGCGAAACCTCCGCAATGCGGGCAACCGCGACGGGGGGACCCCCAGTGCCGTGGCATAGCCACGGCTTTTCCGGAGTGTAAAAAGCTCCGGGAATAAGGGCTGGGCAAGGCCGGTGGCAGCCGCCGCGGTAATACCGGCGGCCCGAGTGGTGGCCGCTATTATTGGGCCTAAAGCGTCCGTAGCCGGGCCCGTAAGTCCCTGGCGAAATCCCACGGCTCAACCGTGGGGCTTGCTGGGGATACTGCGGGCCTTGGGACCGGGAGAGGCCGGGGGTACCCCTGGGGTAGGGGTGAAATCCTATAATCCCAGGGGGACCGCCAGTGGCGAAGGCGCCCGGCTGGAACGGGTCCGACGGTGAGGGACGAAGGCCAGGGGAGCGAACCGGATTAGATACCCGGGTAGTCCTGGCTGTAAAGGATGCGGGCTAGGTGTCGGGCGAGCTTCGAGCTCGCCCGGTGCCGGAGGGAAGCCGTTAAGCCCGCCGCCTGGGGAGTACGGCCGCAAGGCTGAAACTTAAAGGAATTGGCGGGGGAGCACTACAAGGGGTGGAGCGTGCGGTTTAATTGGATTCAACGCCGGGAACCTCACCGGGGGCGACGGCAGGATGAAGGCCAGGCTGAAGGTCTTGCCGGACACGCCGAGAGGAGGTGCATGGCCGCCGTCAGCTCGTACCGTGAGGCGTCCACTTAAGTGTGGTAACGAGCGAGACCCGCGCCCCCAGTTGCCAGTCCTCCCCGCTGGGGAGGAGGCACTCTGGGGGGACCGCCGGCGATAAGCCGGAGGAAGGAGCGGGCGACGGTAGGTCAGTATGCCCCGAAACCCCCGGGCTACACGCGCGCTACAATGGGCGGGACAATGGGATCCGACCCCGAAAGGGGAAGGGAATCCCCTAAACCCGCCCTCAGTTCGGATCGCGGGCTGCAACTCGCCCGCGTGAAGCTGGAATCCCTAGTACCCGCGTGTCATCATCGCGCGGCGAATACGTCCCTGCTCCTTGCACACACCGCCCGTCACTCCACCCGAGCGGGGTCCGGGTGAGGCCTGGTCTCCCTTCGGGGAGGCCGGGTCGAGCCTGGGCTCCGTGAGGGGGGAGAAGTCGTAACAAGGTAGCCGTAGGGGAACCTACGGCTCGATCACCTCCT
>Odinarchaeote-LCB_4@MDVT01000007.1
CTAGTTGATCCTGCTAGACCCGACTGCTATCAGGATGAGGCTAAGCCATGCGAGTCGCGCGTCCCAAGCCATGGTGGGAGCGGCAGACGGCTCAGTAACACGTAGTTAACCTGCCCTTAGGACGGGGATAACCGTGGGAAAGCAATGTAACATAATTAATTAACAGAGTAGTGTTACATGCCCCAAAACTGCGGCTAATACCCGATAGGGGAAATGGCCTGGAATGGTATTTCCCTCAAAGGGTTTTGGCGCCATGCTCGCCAAAATCGCCTAAGGATGGGACTGCGGCCTATTAGGTAGTCGGCGGTGTAACGGACCACCGAGCCTATAATAGGTACGGGCCATGTGAGTGGGAGCCCGGAGATGGGAACTGAGACAAGGTCCCAGGCCCTACGGGGCGCAGCAGGCGCGAAACCTCCACAATACACGAAAGTGTGATGGGGTCATCCTGAGTGCCATCTGATGAAGATGGCTTTTCATCGGCTTAAGGAGCCGGTGGAATAAGGGGAGGGCAAGGCTGGTGCCAGCCGCCGCGGTAAAACCAGCTCCTCGAGTGGTCGGGGTGATTATTGGGCCTAAAGCGTCCGTAGCCGGTCTAGTAAGTCCTCGGTTAAATCCGGCAGCCTAACTGTCGGCTTGCTGAGGATACTGCTAGACTTGGGGGTGGGAGAGGCTAAAGGTACTCCCAGGGTAGGGGTGAAATCCTATAATCCTGGGGGGACCACCAGTGGCGAAGGCGTTTAGCTGGAACACGCCCGACGGTGAGGGACGAAAGCTAGGGGAGCGAACCGGATTAGATACCCGGGTAGTCCTAGCTGTAAACGATGCGGGCTAGGTGTTGGTCCGGCTACGAGCCGGATCAGTGCCGAAGAGAAGTTGTTAAGCCCGCCGCCTGGGGAGTACGGCCGCAAGGCTGAAACTTAAAGGAATTGGCGGGGGAGCACCACAAGGGGTGAAGCCTGCGGTTTAATTGGACTCAACGCCGGGAAGCTTACCGGGAGAGACAGCTGGATGATAGCCAAGCTAAAGACTTTGCTAGACTAGCTGAGAGGTGGTGCATGGCCGTCGCCAGTTCGTGCCGTGAGGTGTCCTGTTAAGTCAGGCAACGAACGAGACCCGTACCCTTATTTACCAGCGGATCCCGATGGGATGCCGGGTACAATAAGGGGACTGCCCTCGATAAGATGGAGGAAGGAGCGGGCCACGGCAGGTCAGTATGCCCCGAATCTCCCGGGCCACACGCGGGCTGCAATGGCTAGGACAATGGGTTTCGACACCGAAAGGTGGAGATAATCCCCTAAACCTAGTCTCGGTTGGGATCGAGGGTTGCAACCCACCCTCGTGAACATGGAATCCCTAGTAACCGCGTGTCACCATCGCGCGGTGAATACGTCCCTGCTCCTTGCACACACCGCCCGTCGCTCCATCCGAGTTGGGTCTAGATGAGGTTCACTCCTCAGGGGTGAATCGAATCTAGGCTCGGCAAGGAGGGAGAAGTCGTAACAAGGTAGCCGTAGGGGAACCTGCGGCTGGATCACCTCCT
>Euryarchaeota-Pyrococcus-furiosus-DSM-3638@AE009950.1
ATTCCGGTTGATCCTGCCGGAGGCCACTGCTATGGGGGTCCGACTAAGCCATGCGAGTCAAGGGGGCGTCCCTTCTGGGACGCCACCGGCGGACGGCTCAGTAACACGTCGGTAACCTACCCTCGGGAGGGGGATAACCCCGGGAAACTGGGGCTAATCCCCCATAGGCCTGGGGTACTGGAAGGTCCCCAGGCCGAAAGGGAGCCGTAAGGCTCCGCCCGAGGATGGGCCGGCGGCCGATTAGGTAGTTGGTGGGGTAACGGCCCACCAAGCCGAAGATCGGTACGGGCCGTGAGAGCGGGAGCCCGGAGATGGACACTGAGACACGGGTCCAGGCCCTACGGGGCGCAGCAGGCGCGAAACCTCCGCAATGCGGGAAACCGCGACGGGGGGACCCCCAGTGCCGTGCCTCTGGCACGGCTTTTCCGGAGTGTAAAAAGCTCCGGGAATAAGGGCTGGGCAAGGCCGGTGGCAGCCGCCGCGGTAATACCGGCGGCCCGAGTGGTGGCCACTATTATTGGGCCTAAAGCGGCCGTAGCCGGGCCCGTAAGTCCCTGGCGAAATCCCACGGCTCAACCGTGGGGCTCGCTGGGGATACTGCGGGCCTTGGGACCGGGAGAGGCCGGGGGTACCCCCGGGGTAGGGGTGAAATCCTATAATCCCGGGGGGACCGCCAGTGGCGAAGGCGCCCGGCTGGAACGGGTCCGACGGTGAGGGCCGAAGGCCAGGGGAGCGAACCGGATTAGATACCCGGGTAGTCCTGGCTGTAAAGGATGCGGGCTAGGTGTCGGGCGAGCTTCGAGCTCGCCCGGTGCCGTAGGGAAGCCGTTAAGCCCGCCGCCTGGGGAGTACGGCCGCAAGGCTGAAACTTAAAGGAATTGGCGGGGGAGCACTACAAGGGGTGGAGCGTGCGGTTTAATTGGATTCAACGCCGGGAACCTCACCGGGGGCGACGGCAGGATGAAGGCCAGGCTGAAGGTCTTGCCGGACGCGCCGAGAGGAGGTGCATGGCCGCCGTCAGCTCGTACCGTGAGGCGTCCACTTAAGTGTGGTAACGAGCGAGACCCGCGCCCCCAGTTGCCAGTCCCTCCCGCTCGGGAGGGAGGCACTCTGGGGGGACTGCCGGCGATAAGCCGGAGGAAGGGGCGGGCGACGGTAGGTCAGTATGCCCCGAAACCCCCGGGCTACACGCGCGCTACAATGGGCGGGACAATGGGACCCGACCCCGAAAGGGGAAGGGAATCCCCTAAACCCGCCCTCAGTTCGGATCGCGGGCTGCAACTCGCCCGCGTGAAGCTGGAATCCCTAGTACCCGCGTGTCATCATCGCGCGGCGAATACGTCCCTGCTCCTTGCACACACCGCCCGTCACTCCACCCGAGCGGAGTCCGGGTGAGGCCTGATCTCCTTCGGGAGGTCAGGTCGAGCCCGGGCTCCGTGAGGGGGGAGAAGTCGTAACAAGGTAGCCGTAGGGGAACCTACGGCTCGATCACCTCCT
>Euryarchaeota-Thermoplasma-acidophilum-DSM-1728@AL139299.1
CTCCGGTCGATCCTGCCGGCGGTCACTGCTATCAGGTTCCGACTAAGCCATGCAAGTCATGGGGCCGTAAGGCACCGGCGAACAGCTCAGTAACACGTGGATAATTTACCCTCAGGCGGGGCATAACCTCGGGAAACTGAGGCTAATTCCCCATAGTCATTACAAACTGGAATGGTTGTAATGATGAAAGCTTCTGCACCTGAGGATAAGTCTGCGGCCTATCAGGTAGTAGGTGGTGTAAAGGACCACCTAGCCTAAGACGGGTACGGGCCCTGAAAGGGGGAGCCCGGAGATGGACTCTGAGACAACAGTCCAGGCCCTACGGGGCGCAGCAGGCGCGAAAACTGTGCAATGCGCGAAAGCGCGACACGGGGAGCCTGAGTGCCTTGACTTTTTGTCAAGGCTTTTCTGATGCCTAAAAAGCATCAGGAATAAGGGCTGGGCAAGACGGGTGCCAGCCGCCGCGGTAACACCCGCAGCTCGAGTGGTGATCACTTTTATTGAGTCTAAAGCGTTCGTAACCGGTCTTATAAATCTTCAGATAAATTCTTCCGCTTAACGGAAGAACTTCTGAAGAGACTGTAAGACTTGGGACCGGGTGAGGTTGAATGTACTTTCAGGGTAGGGGTAAAATCCTGTAATCCTGAAAGGACGACCGGTGGCGAAAGCGTTCAACTAGAACGGATCCGACGGTGAGGGACGAAGGCTAGGGGAGCAAACCGGATTAGATACCCGGGTAGTCCTAGCTGTAAACGCTGCCCACTTGGTGTTGCTTCTCCGTTGAGGGGGGGCAGTGCCGTAGCGAAGGTGTTAAGTGGGTCACTTGGGGAGTACGGCCGCAAGGCTGAAACTTAAAGGAATTGGCGGGGGAGCACCGCAACGGGAGGAGCGTGCGGTTTAATTGGATTCAACGCCGGAAAACTCACCGGGAGCGACCTTCGGATGAGGGTCAACCTGACGAATTTACCCGATAGAAGGAGAGGTGGTGCATGGCCGTCGTCAGCTCGTACCGTAGGGCGTTCACTTAAGTGTGATAACGAGCAAGACCCCCATCTCTAATTGCCAGACTGTCTTTGCGGGCAGAGGCACTTTAGAGGGACCGCCAGCGCTAAGCTGGAGGAAGGAGGGGTCGACGGCAGGTCAGTACGCCCCGAATCTCCCGGGCTACACGCGCGCTACAAAGGACGGGACAATGAGTTGCAACCTCGAAAGGGGAAGCTAACCTCGAAACCCGTTCGTAGTCAGGACTGAGGGCTGTAACTCGCCCTCACGAATGTGGATTCCGTAGTAATCGTAGGTCAACAGCCTACGGTGAATATGCCCCTGCTCCTTGCACACACCGCCCGTCAAACCATCCGAGCTGGTGTTGGATGAGGGTCCGTCCTCTGGATGGATTCGAATCTGATGTCAGTGAGGAGGGTTAAGTCGTAACAAGGTATCCGTAGGGGAACCTGCGGATGGATCACCTCC
>Euryarchaeota-Picrophilus-torridus-DSM-9790@AE017261.1
CTCCGGTTGATCCTGCCGGCGGCCACTGCTATCAAGTTCCGACTAAGCCATGCGAGTCAAGGGGCCGTAAGGCACCGGCGTACCGCTCAGTAACACGCGGATAATCTACCCTCGGGAAGGGCATAACCTCGGGAAACTGAGGCTAATTCCCTATAGCCATTCAGAACTGGAATGTTTGGATGGTGAAGGCTCCGGCGCCCGGGGATGAGTCTGCGGCCTATCAGGTAGTAGGTGGTGTAACGGACCACCTAGCCTAAGACGGGTACGGGCCCTGGGAGGGGTAGCCCGGAGATGGACTCTGAGACACTAGTCCAGGCCCTACGGGGCGCAGCAGGCGCGAAACCTGTGCAATGCGCGCAAGCGCGACACGGGGAGCTTGAGTGTCTTGGCAAAAGCCAAGACTTTTCTTATGCCTAAAAAGCATAAGGAATAAGGGCTGGGTAAGACGGGTGCCAGCCGCCGCGGTAACACCCGCAGCTCAAGTGGTGGTCACTTTTACTGAGCCTAAAGCGTTCGTAGCCGGCTTTGTAAATCTCCAGGTAAATTCTAGCGCTTAACGTTAGATCTCCTGGAGAGACTGCAAAGCTTGGGACCGGGTGGGGTTGAACGTACTTTCAGGGTAGGGGTAAAATCCTGTAATCCTGGAAGGACGACCGGTAGCGAAGGCGTTCAACTAGAACGGATCCGACGGTGAGGAACGAAGGCTAGGGGAGCAAACCGGATTAGATACCCGGGTAGTCCTAGCTGTAAACTCTGCCCACTTGGTGTTGCCTTTCCGTTGAGGGGAGGCAGTGCCGGAGCGAAGGTGTTAAGTGGGCCGCTTGGGGAGTATGGTCGCAAGACTGAAACTTAAAGGAATTGGCGGGGGAGCACCGCAACGGGAGGAATGTGCGGTTTAATTGGATTCAACGCCGGAAAACTCACCGGGAGCGACCTGTGGATGAGAGTCAACCTGACGAGTTTACTCGATAGCAGGAGAGGTGGTGCATGGCCGTCGTCAGCTCGTACCGTAGGGCGTTCACTTAAGTGTGATAACGAGCGAGACCCCCATCTCCAATTGCAATTACCTACGCGGGTAGGTAAGCACTTTGGAGAGACCGCCAGCGCTAAGCTGGAGGAAGGAGGGGTCGACGGCAGGTCAGTACGCCCCGAATCTCCCGGGCTACACGCGCATTACAAAGGGCAGGACAATGCGTTGCAACCTCGAAAGGGGAAGCTAATCGCCAAACCTGTCCGTAGTTAGGATTGAGGGCTGTAACTCGCCCTCATGAATCTGGATTCCGTAGTAATCGCGGGTCAACAACCCGCGGTGAATATGCCCCTGCTCCTTGCACACACCGCCTGTCAAACCATCCGAGCTGGTGTTGGATGAGGGTTAGCTCGAGAGGGTTAGCTCAAATCTGATGTCAGTGAGGAGGGTTAAGTCATAACAAGGTATCTGTAGGGGAACCTGCAGATGGATCACCTCCT
>Euryarchaeota-uncultured-marine-group-II-euryarchaeote@CM001443.1
ATCTGGTTGATCCTGCCAGAGGCGACCGCTTTTGGAGTTCGATTAAGCCATGCGAGTAGAATGAATTAGATCATTGCAAACTGCTCAGTAACACGTGGATAACCTGCCCTATGCTCTGGGATAACCTCGGGAAACTGAGAAGAATACCGGATAGACCACAACGCCTGGAACGGTGTGTGGTTGAAAGGTCACGGCATAGGATGGGTCTGCGGCGTATCAGGTCGTAGGGGGTGTAACGGACCTCCTAGCCATCGACGCGTACGGGTTGTGGGAGCAATAGCCCGGAGATGGATTCTGAGACACGAATCCAGACCCTACGGGGTGCAGCAGGCGCGAAAACTTCACACTGCAGGAAACTGTGATGAGGGAACTCCAAGTGACTGCACATTGTGTAGCCTTTTCTTTACTATTAATCGGTATTGGAATAAGGGCTGGGAAAGACCGGTGCCAGCCGCCGCGGTAATACCGGCAGCTCAAGTGGTCGTCGCTTTTATTGGGCCTAAAACGTCCGTAGCCTGTTTGGTAAATCTGTGGGTAAATCAACCAGCTTAACTGGTTGAATTCTGCAGAGACTGCCAGACTAGGGACCGGGAGAGGTGTGGGGTACTCTAGGGGTAGGGGTAAAATCCTGTCATCCTTAGAGGACCACCAGTTGCGAAGGCGCCACACTGGAACGGATCCGACGGTCAGGGACGAAGCCTAGGGGCACGAACCGGATTAGATACCCGGGTAGTCCTAGGTGTAAACGCTGTGAACTTGGTGTCGGGAGTCCGCAATGGGCCCCCGGTGCCGGAGTGAAGATGTTAAGTTCACTGCCTGGGGAGTACGGTCGCAAGGCTGAAACTTAAAGGAATTGGCGGGGGAGCACTGCAACGGGAGGAGCGTGCGGTTTAATTGGATTCAACGCCGGAAAACTCACCAGGGCCGACTGTTATATGAAGACCAGCGTAATGAGCTTGTCGGATTTTCAGAGAGGTGGTGCATGGCCGTCGTCAGTTCGTACTGTAAAGCGTTCTGTTAAGTCAGATAACGAACGAGACCCTCATCTCTATTTGCTACCCGTCTCTCCGGAGGCGGCGCACTATAGGGAGACCGCTGGTGTTAAACCAGAGGAAGGCGAGGGCAACGACAGGTCAGTATGCCCCGAATGTCCTGGGCTACACGCGCGCTACAAAGGACGGGACAATGGGAAGCCAGGCCGAGAGGCCGAGCTACCCCGAAACCCGTTCATAGTTCGGATCGTGGGCTGTAACTCGCCCACGTGAAGCTGGATTCCGTAGTAATCGTGTTTCAATATAGCACGGTGAATATGCCCCTGCTCCTTGCACACACCGCCCGTCAAACCATCTTAGTTGGGGGTGGGTGAGGCTGCGCTTGCTTCGGCATGGCGTATTCGAGCCTGTCTTCGACAAGGAGGGTTAAGTCGTAACAAGGTATCTGTAGGGGAACCTGCAGATGGATCACCTCCT
>Heimdallarchaeota_KP091041
TTCCGGTTGATCCTGCCGGACCTGAGTGCTATTGGGTTTGCTAAAGACATGCAAGTGGAATGTCTCTTCGGAGGCATCGCGAAAGGCTCAGTAACACGTCGCCAATCTGCCCTGTGGTCGGGAATAACCTCGGGAAACTGAGACTAATCCCCGATAAGTATGGACTCCTGGAAAGGGCCAATATTCAATGGTCTTCGGATCGCCACAGGATGAGGCCGCGGCCGATTAGCTAGTAAGTGATGTAGCGGATCACTTAGGCATTGATCGGTAGGGGCTATGAGAGTAGGAGCCCCGAGAAGGACACTTAGACACTGGTCCTAGCACTACGGTGTGCAGCAGTCGGGAATCGTGCCCAATGCGCGAAAGCGTGAGGCCGCGAGCCCAAGTGCTAGGGTTACCCCCTAGCTGTGATGGAGTGTATAAAGCTCTAACAGCAAGCAGAGGGCAAGGCTGGTGCCAGCCGCCGCGGTAAAACCAGCTCTGCGAGTGCTCAGGACGATTATTGGGCTTAAAGCATCCGTAGCCTGGTAAGTAGGTCCCTGATCAAATCTGCAAGCTCAACTTGTAGGCTGTCAAGGATACCACTAACCTAGGGAATAGGAGAGGTGAACGGTACTGCGAGAGAAGCGGTGAAATGCGTTGATTCTCGCAGGACCCACAGTGGCGAAGGCGGTTCACTGGAATATCTCTGACGGTGATGGATGAAAGCCAGGGGAGCGAAAGGGATTAGAGACCCCTGTAGTCCTGGCCGTAAACGATGAGGATTAGGTGTTGGTTATGGCTAAGGGCCTGATCAGTGCCAAAGGGAAACTATTAAATCCTCCGCCTGGGGAGTACGGTCGCAAGGCTGAAACTTAAATGAATTGACGGGAAAGCGCCACAAGGCACGGGATGTGTGGTTTAATTCGACTCAACGCGAGGAAACTCACCTGGGGCGACTGTTAAATGTGAGTCAGGCTGAAGACCTTACTCGAATAAAACAGAGAGGTAGTGCATGGCCGTCTCAAGCTCGTGCCGTGAGGTGTGCTCTTAAGTGAGTAAACGAGCGAGACCCGCGTCCCTATTTGCTAAGAGCAAGCTTCGGCTTGACTGAGGACAATAGGGAGATCGCTATCGATGAAGATAGATGAAAGGGCGGGCCACGGCAGGTCAGTATGCTCCTAATCCCCAGGGCCACACACGCATCACAATGAGTAGGACAATGAGAGGCGACCCCGAAAGGGGAAGCGGACCCCCAAACCTGCTCGCAGTAGGGATCGAGGTCTGTAACCGACCTCGTGAACATGGAGCGCCTAGTATCCGCGTGTCATCATCGCGCGGAGAATACGTCCCCGCTTTTTGTACACACCGCCCGTCGTTGCAACGAAGTGAGGTTCGGTTGAGGTTGGGCTGTTACAGCTTATTCGAAATTGGGCTTCGCGACGATGCAAAAGTCGTAACAAGGTAGCC
>Heimdallarchaeota_MEHH01000036
CCGGTTGATCATGCCGGACCTAGGTGCTATCAGATTCGCAATAGACATGCAAGTTTAATGTCTCTTCGGAGGCATGGCGAAAGGCTCAGTAACACGTCGCCAATCTGCCCTATGGACGGGGATAACCTCGGGAAACTGAGATTAATACCCGATAGGTATGGAATTCTGGAAGGAGCCAATACCCAAAGGGGCTTCGGTTCGCCATAGGATGAGGCCGCGGCCGATTAGCTAGTAAGTGATGTAAAGGATCACTTAGGCGATGATCGGTAGGGGTAATGAGAGTTAGCGCCCCGAGAAGGACACTTAGACACTGGTCCTAGCACTACGGTGTGCAGCAGTTAGGAATTGTGCCCAATGCGCGAAAGCGTGAGACCGCGAATCTGAGTGCCAAGGAGAACCTTGGCTGTGATGGAGTGTTCGTAGCTCCAACAGCAAGCAGAGGGCAAGGCTGGTGCCAGCCGCCGCGGTAAAACCAGCTCTGCGAGTGCCTAGGACGATTATTGGGCTTAAAGCATCCGTAGCCGGGTAAGTAGGTCTCTGATTAAATCTGCAAGCTTAACTTGTAGGCTGTCAGAGATACCGCTAACCTAGGGAATAGGAGAGGTGAACGGTACTGCGAGAGAAGCGGTGAAATGCGTTGATTCTCGCAGGACCCACAGTGGCGAAGGCGGTTCACTGGAATATCTCCGACGGTGATGGATGAAAGCCAGGGGAGCGAAAGGGATTAGAGACCCCTGTAGTCCTGGCCGTAAACGATGAGGATTAGGTGTTGGTCATGGCTAAGGGCCTGGTCAGTGCCAAAGGGAAACTATTAAATCCTCCGCCTGGGGAGTACGGTCGCAAGGCTGAAACTTAAATGAATTGACGGGAAAGCGCCACCAGGCACGGGATGTGTGGTTTAATTCGACTCAACGCGAGGAAACTCACCTGGGGCGACTGTTACATGTGTGTCAGGCTGAAGACCTTACACGAATAAAACAGAGAGGTAGTGCATGGCCGTCTCAAGCTCGTGCCGTGAGGTGTGCTCTTAAGTGAGTAAACGAGCGAGACCCGCGCCCCTATTTGCTAAGAGCAAGCTTCGGCTTGGCTGAGGACAATAGGGGGATCGCTATCGATGAAGATAGATGAAAGAGCGGGCCACGGCAGGTCAGTATGCTCCAAATCCCCAGGGCTACACACGCATCACAATGGACAGGACAATGAGAAGCGACTCCGAAAGGAGAAGCGGACCTCCAAACCTGTTCGCAGTAGGGATCGAGGTCTGGAACCGACCTCGTGAACATGGAGCGCCTAGTATCCGTGTGTCATCATCGCACGGAGAATACGTCCCCGCTTTTTGTACACACCGCCCGTCGTTGCAACGAAATGAGGTTCGGTTGAGGCTGAGGCGAATCGGTTCAGTCAAAACTGGGCCTCGTGACGATGCAAAAGTCGTAACAAGGTATCCGTA
>Heimdallarchaeota_JX000838
TGAGTGCTATTGGGTTTGCTAAAGACATGCAAGTGGAATGTCTCTTCGGAGGCATCGCGAAAGGCTCAGTAACACGTCGCCAATCTGCCCTGTGGACGGGAATAACCTCGGGAAACTGAGACTAATCCCCGATAAGTATGGACTCCTGGAAAGGGCCAATACTTAATGGTCTTCGGATCGCCACAGGATGAGGCCGCGGCCGATTAGCTAGTAAGTGATGTAACGGATCACTTAGGCATTGATCGGTAGGGGCTATGAGAGTAGGAGCCCCGAGAAGGACACTTAGACACTGGTCCTAGCACTACGGTGTGCAGCAGTCGGGAATCGTGCCCAATGCGCGAAAGCGTGAGGCCGCGAACCCAAGTGCTAGGGTTACCCCCTAGCTGTGATGGAGTGTATAAAGGTCGAACAGCAAGCCAGAGGGCAAGGCTGGTGCCAGCCGCCGCGGTAAAACCAGCTCTGCGAGTGCTCAGGACGATTATTGGGCTTAAAGCATCCGTAGCCGGGTAAGTAGGTCCCTGATCAAATCTGCAAGCTTAACTTGTAGGCTGTCAAGGATACCACTAACCTAGGGAATAGGAGAGGTGAACGGTACTGCGAGAGAAGCGGTGAAATGCGTTGATTCTCGCAGGACCCACAGTGGCGAAGGCGGTTCACTGGAATATCTCTGACGGTGATGGATGAAAGCTAGGGGAGCGAAAGGGATTAGAGACCCCTGTAGTCCTAGCCGTAAACGATGAGGATTAGGTGTTGGCTATGGCTAAAGGGCCTGGCCAGTGCCAAAGGGAAACTATTAAATCCTCCGCCTGGGGAGTACGGTCGCAAGGCTGAAACTTAAATGAATTGACGGGAAAGCGCCACAAGGCACGGGATGTGTGGTTTAATTCGACTCAACGCGAGGAAACTCACCTGGGGGCGACTGTTAAATGTGAGTCAGGCTGAAGACCTTACTCGAATAAAACAGAGAGGTAGTGCATGGCCGTCTCAAGCTCGTGCCGTGAGGTGTGCTCTTAAGTGAGTAAACGAGCGAGACCCGCGTCCCTATTTGCTAAGAGCAAGCTTCGGCTTGGCTCCCGCCACTAGGGAGATCGCTATCGATGAAGATAGATGAAAGGGCGGGCCACGGCAGGTCAGTATGCTCCTAATCCCCAGGGCCACACACGCATCACAATGAGTAGGACAATGAGAGGCGACCCCGAAAGGGGAAGCGGACCCCCAAACCTGCTCGCAGTAGGGATCGAGGTCTGTAACCGACCTCGTGAACATGGAGCGCCTAGTATCCGTGTGTCATCATCGCACGGAGAATACGTCCCCGCTTTTTGTACACACCGCCCGTCGTTGCAACGAAGTGAGGTTCGGTTGAGGTTAGGCTGTTACAGCTTATTCGAAATTGGGCTTCGCGACGATGCAAAAGTCGTAACAAGGTAACC
>Heimdallarchaeota_AB797480
TGCTATCAGATTTGCAATAGACATGCGAGTATTAAGTCTCTTAGGAGGCTTTGCGAAAGGCTCAGTGACACGTCGCCAAACTGCCCTATGGACAGGGATAACCTCGGGAAACTGAGACTAATCCCTGATAGGTATGGAATCCTGGAAGGGGCCAATACCAAAATGGGCTTCGGTTCGCCATAGGATGTGGCCGCGGCCGATTAGCTAGTAAGTGATGTAAAGGATCACTTAGGCGATGATCGGTAGGGGTTATGAGAGTAAGCGCCCCGAGAAGGACACTGAGACACTGGTCCTAGCACTACGGTGTGCAGCAGTTAGGAATTGTGCCCAATGCGCGAAAGCGTGAGACCGCGAATCTGAGTGCCAAGGAGAACCTTGGCTGTGATGGAGTGTTCAAAGCTCTAACAGCAAGCAGAGGGCAAGGCTGGTGCCAGCCGCCGCGGTAAAACCAGCTCTGCGAGTGCCTAGCGCGATTATTGGGCTTAAAGCATCCGTAGCCGGATAAGTAGGTCTCTGGTTAAATCTGCAAGCTTAACTTGTAGGCTGTCAGAGATACCGCTAATCTAGGGAATAGGAGAGGTGAACGGTACTGCGAGAGAAGCGGTGAAATGCGTTGATTCTCGCAGGACCCACAGTGGCGAAGGCGGTTCACTGGAATATCTCCGACGGTGATGGATGAAAGCCAGGGGAGCGAAAGGGATTAGAGACCCCTGTAGTCCTGGCCGTAAACGATGAGGATTAGGTGTTGGCCATGGCTAAGGGCCTGGTCAGTGCCAAAGGGAAACTATTAAATCCTCCGCCTGGGGAGTACGGTCGCAAGGCTGAAACTTAAATGAATTGACGGGAAAGCGCCACAAGGCACGGGATGTGTGGTTTAATTCGACTCAACGCGAGGAAACTCACCTGGAGCGACTGTCGTATGTGTGTCAGGCTGAAGACCTTACACGAACAAGACAGAGAGGTAGTGCATGGCCGTCTCAAGCTCGTGCCGTGAGGTGTGCTCTTAAGTGAGTAAACGAGCGAGACCCGCGCCCCTAATTGCTAAGAGCAAGCTTCGGCTTGGCTGAGGACAATAGGGGGATCGCCATCGATGAAGATGGATGAAAGGGCGGGCCACGGCAGGTCAGTATGCTCCTAATCTCCAGGGCTACACACGCATCACAATGGACAGGACAATGAGAGGCGACTCCGAAAGGAGAAGCGGACCCCGAAACCTGTTCGCAGTAGGGATTGAGGTCTGTAACCGACCTCATGAACATGGAGCGCCTAGTATCCGCGTGTCATCAACGCGCGGAGAATACGTCCCCGCTTTTTGTACACACCGCCCGTCGTTGCAACGAAGTGAGGTTCGGTTGAGGCTGGGGCGATACGGTTCAGTCGAAACTGGGCCTCGCGACG
>Heimdallarchaeota_AB797473
TGCTATCAGATTTGCAATAGACATGCGAGTCTAATGTCTCTTCGGAGGCATGGCGAAAGGCTCAGTAACACGTCGCCAATCTGCCCTATGGACGGGGGCAACCTCGGGAAACTGAGACTAATCCCCGATAGGTATGGAATCCTGGAAGGGGCCAATACCCAAAGGGTCTTCGGATTGCCATAGGATGAGGCCGCGGCCGATTAGCTAGTAAGTGATGTAAAGGATCACTTAGGCTATGATCGGTAGGGGCTATGAGAGTAGGCGCTCCGAGAAGGACACTGAGACACTGGTCCTAGCACTACGGTGTGCAGCAGTTAGGAATTGTGCCCAATGCGCGAAAGCGTGAGACCGCGAATCTGAGTGCCAAGGAGAACCTTGGCTGTGATGGAGTGTTAGTAGCTCCAACAGCAAGCAGAGGGCAAGGCTGGTGCCAGCCGCCGCGGTAAAACCAGCTCTGCGAGTGCCTAGGACGATTATTGGGCTTAAAGCATCCGTAGCCGGATAAGTAGGTCTCTGGTTAAATCTGCAAGCTTCACTTGTGGGCTGTCAGAGATACCGCTAATCTAGGGAATAGGAGAGGTGAACGGTACTGCGGGAGAAGCGGTGAAATGCGTTGATTCCTGCAGGACCCACAGTGGCGAAGGCGGTTCACTGGAATACCTCCGACGGTGATGGATGAAAGCCAGGGGAGCGAAAGGGATTAGAGACCCCTGTAGTCCTGGCCGTAAACGATGAGGACTAGGTGTTGGTCATGGCTAAGGGCCTGGTCAGTGCCAAAGGGAAACTATTAAGTCCTCCGCCTGGGGAGTACGGTCGCAAGGCTGAAACTTAAATGAATTGACGGGAAAGCGCCACAAGGCACGGGATGTGTGGTTTAATTCGACTCAACGCGAGGAAACTCACCTGGGGCGACTGTCACATGTGTGTCAGGCTGAAGACCTTACACGAATAAGACAGAGAGGTAGTGCATGGCCGTCTCAAGCTCGTGCCGTGAGGTGTGCTCTTAAGTGAGTAAACGAGCGAGATCCGCGCCCTTATTTGCTAAGAGCAAGCTGCGGCTTGGCTGAGGACAATAGGGGGATCGCCATCGATGAAGATGGATGAAAGTGCGGGCCACGGCAGGTCAGTATGCTCCTAATCCCCAGGGCTACACACGCATCACAATGAGCAGGACAATGAGATGCAACTCCGAAAGGAGAAGCGGACCTCCAAACCTGCTCGCAGTTGGGATCGAGGTCTGGAACCGACCTCGTGAACATGGAGCGCCTAGTATCCGTGTGTCATCAGCGCACGGAGAATACGTCCCCGCTTTTTGTACACACCGCCCGTCGTTGCAACGAAGTGTGGTTCGGTTGAGGCTAGGTTGAATCAGCTTAGTCGAAACCGGGCTTCGCGACG
>Heimdallarchaeota_JQ817966
GCGAAAGGCTCAGTAACACGTCGCCAATCTGCCCTGTGGACGGGAATAACCTCGGGAAACTGAGACTAATCCCCGATAAGTATGGACTCCTGGAAAGGGCCAATACTTAATGGTCTTCGGATCGCCACAGGATGAGGCCGCGGCCGATTAGCTAGTAAGTGATGTAACGGATCACTTAGGCATTGATCGGTAGGGGCTATGAGAGTAGGAGCCCCGAGAAGGACACTTAGACACTGGTCCTAGCACTACGGTGTGCAGCAGTCGGGAATCGTGCCCAATGCGCGAAAGCGTGAGGCCGCGAACCCAAGTGCTAGGGTTACCCCCTAGCTGTGATGGAGTGTATAAAGCTCTAACAGCAAGCAGAGGGCGAGGCTGGTGCCAGCCGCCGCGGTAAAACCAGCTCTGCGAGTGCTCAGGACGATTATTGGGCTTAAAGCATCCGTAGCCGGGTAAGTAGGTCCCTGATCAAATCTGCAAGCTTAACTTGTAGGCTGTCAAGGATACCACTAACCTAGGGAATAGGAGAGGTGAACGGTACTGCGAGAGAAGCGGTGAAATGCGTTGATTCTCGCAGGACCCACAGTGGCGAAGGCGGTTCACTGGAATATCTCCGACGGTGATAGATGAAAGCTAGGGGAACGAAAGGGATTAGAGACCCCTGTAGTCCTAGCCGTAAACGATGAGGATTAGGTGTTGGCTATGGCTAANGGGCCTGGCCAGTGCCAAAGGGAAACTATTAAATCCTCCGCCTGGGGAGTACGGTCGCAAGGCTGAAACTTAAATGAATTGACGGGAAAGCGCCACAAGGCACGGGATGTGTGGCTTAATTCGACTCAACGCGAGGAAACTCACCTGGGGCGACTGTTAAATGTGAGTCAGGCTGAAGACCTTACTCGAATAAAACAGAGAGGTAGTGCATGGCCGTCTCAAGCTCGTGTCGTGAGGTGTGCTCTTAAGTGAGTAAACGAGCGAGACCCGCGTCCCTATTTGCTAAGAGCAAGCTTCGGCTTGGCTGAGGACAATAGGGAGATCGCTATCGATGAAGATAGATGAAAGGGCGGGCCACGGCAGGTCAGTATGCTCCTAATCCCCAGGGCCACACACGCATCACAATGAGTAGGACAATGAGAGGCGACCCCGAAAGGGGAAGCGGACCCCCAAACCTGCTCGCAGTAGGGATCGAGGTCTGTAACCGACCTCGTGAACATGGAGCGCCTAGTATCCGTGTGTCATCATCGCACGGAGAATACGTCCCCGCTTTTTGTACACACCGCCCGTCGTTGCAACGAAGTGAGGTTCGGTTGAGGTTAGGCTGTTACAGCTTATTCGAAATTGGGCTTCGCGACG
>Heimdallarchaeota_DQ640139
GGAGGCATGGCGAAAGGCTCAGTAACACGTCGCCAATCTGCCCTATGGACGGGGATAACCTCGGGAAACTGAGATTAATACCCGATAGGTATGGAATTCTGGAAGGAGCCAATACCTAAATGGACTTCGGTCCGCCACAGGATGAGGCCGCGGCCGATTAGCTAGTAAGTGATGTAAAGGATCACTTAGGCGATGATCGGTAGGGGTAATGAGAGTTAGCGCCCCGAGAAGGACACTTAGACACTGGTCCTAGCACTACGGTGTGCAGCAGTTAGGAATTGTGCCCAATGCGCGAAAGCGTGAGACCGCGAATCTGAGTGCCAGGGAGAACCCTGGCTGTGATGGAGTGTTCGTAGCTCCAACAGCAAGCAGAGGGCAAGGCTGGTGCCAGCCGCCGCGGTAAAACCAGCTCTGCGAGTGCCTAGGACGATTATTGGGCTTAAAGCATCCGTAGCCGGGTAAGTAGGTCTCTGATTAAATCTGCAAGCTCAACTTGTAGGCTGTCAGAGATACCGCTAACCTAGGGAATAGGAGAGGTGAACGGTACTGCGAGAGAAGCGGTGAAATGCGTTGATTCTCGCAGGACCCACAGTGGCGAAGGCGGTTCACTGGAATATCTCCGACGGTGATGGATGAAAGCCAGGGGAGCGAAAGGGATTAGAGACCCTTGTAGTCCTGGCCGTAAACGATGAGGATTAGGTGTTGGCCATGGCTAAGGGCCTGGTCAGTGCCAAAGGAAACTATTAAATCCTCCGCCTGGGGAGTACGGTCGCAAGGCTGAAACTTAAATGAATTGACGGGAAAGCGCCACAAGGCACGGGATGTGTGGTTTAATTCGACTCAACGCGAGGAAACTCACCTGGAGCGACTGTCGTATGTGTGTCAGGCTGAAGACCTTACACGAACAAGACAGAGAGGTAGTGCATGGCCGTCTCAAGCTCGTGCCGTGAGGTGTGCTCTTAAGTGAGTAAACGAGCGAGACCCGCGCCCCTAATTGCTAAGAGCAAGCTTCGGCTTGGCTGAGGACAATAGGGGGATCGCCATCGATGAAGATGGATGAAAGGGCGGGCCACGGCAGGTCAGTATGCTCCTAATCTCCAGGGCCACACACGCATCACAATGGACAGGACAATGAGAAGCGACTCCGAAAGGAGAAGCGGACCCCGAAACCTGTTCGCAGTAGGGATTGAGGTCTGTAACCGACCTCATGAACATGGAGCGCCTAGTATCCGCGTGTCATCAACGCGCGGAGAATACGTCCCCGCTTTTTGTACACACCGCCCGTCGTTGCAACGAAATGGATCTCGGTTGAGGCT
>Heimdallarchaeota_JX000774
TGCTCCGGGCAAGTCTGAGTAACGCGTAGTCAATCTACCCTATGGTTGATGATAACCCCGGCAAACTGGGGATAAACATCGATAATCACCGTCTGTTGGAATACTTCGGTGATAAAAGGAGTATAAGCATGGTTATACACGCCATAGGACGAGACTGCGTCCGATTAGGTATTGCGTGGGGTAATGGCCCACGTAGCCTTATCGGTAGGGGCTATGAGTAGTAGTATCCCCCAGTTGAATCCTGAGACACTGATTCAGGGCCTATGGGTTGCAGCAGGCACGAAACCTTCACAATGCACGAAAGTGTGATGAGGTCATCCCGAGTCCTAGGCTGACGTCTAGGTTTTCTGGAGTTTGATAAGCTTCACGAATAAGGAGGGGGCAAGAACGGTGCCAGCCGCCGCGGTAAAACCGTCTCTTCGAGTGGCCACCGCGTTTACTGGGCTTAAAAGCGTGCGTAGCGGGATTAGTCCGTCCCACATTAAAAGACGGCTTCTCAAGAGTCCGAAGTGTGTGAGAAACAGCTAATCTTGGCAATGGGATAGGGGCTCGGTACCCCGTGGTGTAAAGGTGAAATTTTATAATCCCACGGGGACCACCCGATGGCGAAGGCAGAGCCCTGGAACATGTGCGACCGTCAGGCACGAAAGGGTGGGTAGCGAGCCGGATTAGATACCCGGGTAGTCCACTCCGTAAACGATGCGGATTAAGTGTATGGGAAGCGAATGCTTTCCATGTGCAGTAGGGAAACCGTTAAATCCGCCGCCTGGGAAGTACGCTCGCAAGAGTGGAACTTAAAGCAATTGGCGGGAGAGCGCCACAATGGGTGGAGCCTGCGGCTTAATTGGACTCAACGCCGGAAAACTCACCAGAGTCTTCTATCCGATGCCAACCAGCTTGAAGAGCTTGTTGAAAGGATGAAAGGGAAGTGCATGGCCGTCTCCAGCTCGTGCCGTGAGGTGTCCTGTTAAGTCGGGCAACGAGAGAGATCTCCGGGAATACTTACCAGCGGAACCTAGCGGTTGCCGGGCACAGTATTCCGACTGCCACTGCTAAAGTGGAGGAAGGCGGAGGCCAAGGCAGGTCAGTATGCTCCTAATACTCTGGGCCGCACGCGGGCTACAATGCTACGGACAACGGGATCCTACTCCGAAAGGCGACGGAAATCTCTAAACCGTAGCTCAGTTGGGATTGCGGGCTGCAACTGCCCGCATGAACTTGGAATCCATAGTAATCGTGTGTCATCATCGCACGGTGAATACTGTCCCCTCTCTTTGCACACACCGCCCGTCGCAGCACGCGAGTTGGTCAAGTGAGAGGCTTAAACCCCGTGTTTATGTCAATCATAGGGTCATTGAGTGGGCTGAAGTCGTAACAAGGTAAC
>Heimdallarchaeota_GU553642
TGCTATCAGATTCGCAATAGACATGCAAGTTTAATGTCTCTTCGGAGGCATGGCGAAAGGCTCAGTAACACGTCGCCAATCTGCCCTATGGACGGGGATAACCTTGGGAAACTAAGACTAATACCCGATAGGTATGGAATTCTGGAAGGAGCCAATACTAAAATGGGCTTCGGTTTGCCATAGGATGAGGCCGCGGCCGATTAGCTAGTAAGTGATGTAAAGGATCACTTAGGCAATGATCGGTAGGGGTAATGAGAGTTAGCGCCCCGAGAAGGACACTTAGACACTGGTCCTAGCACTACGGTGTGCAGCAGTTAGGAATTGTGCCCAATGCGCGAAAGCGTGAGACCGCGAATCTGAGTGCCAGGGAGAACCTTGGCTGTGGGGGGGGTGTTCGTAGCTCCAACAGCAAGCAGAGGGCAAGGCTGGTGCCAGCCGCCGCGGTAAAACCAGCTCTGCGAGTGCCTAGGACGATTATTGGGCTTAAAGCATCCGTAGCCGGGTAAGTAGGTCTCTGATTAAATCTGCAAGCTTAACTTGTAGGCTGTCAGAGATACCACTAACCTAGGGAATAGGAGAGGTGAACGGTACTGCGAGAGAAGCGGTGAAATNCGTTGANTCTCGCAGNACCCACAGTNGCGNAGCGGTTCACTGGAATATCTCCGACGNTGATGGATGNAAGCCANGGGAGCGAAAGGNATNAGAGANCCCTGTAGTCCTGGCCGTAAACGATGAGNACTANGTGTTGGTCATGGCTANNGGCCTGGTCAGTGCCAAAGNGAAACTATTAAGTCNTCCGCCTGGGAAGTACGGTCGCAAGGCTGAAACTTAAATGAATTGACGGGAAAGCGCCCCCCAGGCACGGGATGTGTGGTTTAATTCGACTCAACGCGAGGAAACTCCCCCTGGGGCGACTGTTACATGTGTGTCAGGCTGAAGACCTTACACGGAATAAAACAGAGAGGTAGTGCATGGCCGTCTCAAGCTCGTGCCGTGAGGTGTGCTCTTAAGTGAGTAAACGAGCGAGACCCGCGCCCCTATTTGCTAAGAGCAAGCTTCGGCTTGGCTGAGGACAATAGGGGGATCGCCATCGACGAAGATGGATGAAAGAGCGGGCCACGGCAGGTCAGTATGCTCCAAATCCCCAGGGCTACACACGCATCACAATGGACAGGACAATGAGAAGCGACTCCGAAAGGAGAAGCGGACCTCCAAACCTGTTCGCAGTAGGGATCGAGGTCTGGAACCGACCTCGTGAACATGGAGCGCCTAGTATCCGTGTGTCATCATCGCACGGAGAATACGTCCCCGCTTTTTGTACACACCGCCCGTCGTTGCAACGAAATGAGGTTCGGTTGAGGTTGAGGCGAATCGGTTCAATCAAAACTGGGCCTCGTGAC
>Heimdallarchaeota_MDVS01000157
AGGCACGAAACCTTCACAATGCACGAAAGTGTGATGAGGTCATCCCGAGTCCTAGGCTTACGTCTAGGTTTTCTGAAGTGTTAAAAGCTTCAGGAATAAGGAGGGGGCAAGAACGGTGCCAGCCGCCGCGGTAAAACCGTCTCTTCGAGTGGCCACCGCGTTTACTGGGCTTAAAGCGTGCGTAGCGGGATTAGTCCGTCCCACATTAAAGACGGCTTCTTAAGAGTCCGAAGTGTGTGGGAAACAGCTAATCTTGGCAATGGGATAGGGGCTCGGTACCCGTGGTGTAAAGGTGAAATTTTATAATCCCACGGGGACCACCGATGGCGAAGGCAGAGCCCTGGAACATGTGCGACCGTCAGGCACGAAAGGGTGGGTAGCGAGCCGGATTAGATACCCGGGTAGTCCACCCCGTAAACGATGCGGATTAAGTGTATGGGAAGCGAATGCTTTCCATGTGCCGTAGGGAAACCGTTAAATCCGCCGCCTGGGAAGTACGCTCGCAAGAGTGAAACTTAAAGCAATTGGCGGGAGAGCGCCACAATGGGTGGAGCCTGCGGCTTAATTGGACTCAACGCCGGAAAACTCACCAGAGTCTTCTATCCGATGCCAACCAGCTTGAAGAGCTTGTTGAAAGGATGAAAGGGAAGTGCATGGCCGTCTCCAGCTCGTGCCGTGAGGTGTCCTGTTAAGTCAGGCAACGAGCGAGATCTCCGGGAATACTTACCAGCGGAACCTACCGGTTGCCGGGCACAGTATTCCGACTGCCACTGCTAAAGTGGAGGAAGGTGGAGGCCAAGGCAGGTCAGTATGCTCCTAATACTCTGGGCCGCACGCGGGCTACAATGCTACGGACAACGGGATCCTACTCCGAAAGGCGACGGAAATCTCTAAACCGTAGCTCAGTTGGGATTGCGGGCTGCAACTGCCCGCATGAACTTGGAATCCATAGTAATCGTGCGTCATCATCGCACGGTGAATACTGTCCCCTCTCTTTGCACACACCGCCCGTCGCAGCACGCGAGATGGTCAAGTGAGAGGCTTAAACCTTGTGTTTATGTCAATCATAGGGTCATTGAGTGGGCTGAAGTCGTAACAAGGTAGCCGTACTGGAAGGTGCGGCTGGATCACCTCCT
>Heimdallarchaeota_JQ989558
TGGCTGCTGTCGGGATGAGATTAAGTCATGCAACTGAGAGCACTACCTATGTATGTGCTCCGGGCAAGTCTGAGTAACGCGTAGTCAATCTACCCTGTGGTTGATGATAACCCCGGCAAACTGGGGATAAACGTCGATAATCACCGTCTGTTGGAATACTTCGGTGATAAAAGGAGTGTAAACATGGTTATACACGCCACAGGACGAGACTGCGTCTGATTAGGTATTGCGTGGGGTAATGGCCCACGTAGCCTTATCAGTAGGGGCTATGGGTAGTAGTATCCCCCAGTTGAATCCTGAGACACTGATTCAGGGCCTATGGGTTGCAGCAGGCACGAAAACTTCACAATGCACGAAAGTGTGATGAGGTCATCCCGAGTCCTAGGCTTACGTGGGGGGTTTTCTGGAGTGTGAAAAGCTTCAGGAATAAGGAGGGGGCAAGAACGGTGCCAGCCGCCGCGGTAAAACCGTCTCTTCGAGTGGCCACCGCGTTTACTGGGCTTAAAGCGTGCGTAGCGGGATTAGTCCGTCCCACATTAAAGACGGCTTCTTAAGGGTCCGAAATGTGTGGGAAACAGCTGATCTTGGCAATGGGATAGGGGCTCGGTACCCGTGGTGTAAAGGTGAAATTTTATAATCCCACGGGGACCACCGATGGCGAAGGCAGAGCCCTGGAACATGTGCGACCGTCAGGCACGAAAGGNTGGNTAGCNAGCNGGATNAGATACTNGNTTAGATGATNNGANTCAGCTGNAAAACCCGGNTAGTNCCACCCCNTAAACGATGCGGATTANAGTGTATGGGAAGCGTATGCTTTTCCATTTGCCGGTAGGGGAAACCGTTAAATTCCGCCGCCCTGGGAAGTATCGCTCTGCCAGAGTGAAACTTAAAAGCCAATTGGCGGGGAGAGGCGCCCACACATGGGTGGGAGGCCTGCGGGGTTTAATTTGAACTCAACGCCCGGGAAACTCACCCAGAAGTCTTTTTTTCCGATTGCCCAACCAGGCTTGAAGAAGCTTGTTGAAAAGGATTGAAAAGGGAAGTGGCATGGCCGTCTTTCCAGGCTCGTGCCCGTGGAGGTGTCCTTGTTAAGTCAGGCACCCCAGCCGAGATTCTCCCGGGGAATACTTTACCAGCCGGAACCCTAATCGGTTTGCCCGGGCACAAGTATTTCCCGACTGCCCACTGCTAAAGTGGAGGAAGGCCGGGAGGCCAAGGCAGGTCAGTATGCTCCCTAATACTCTGGGCCGCACGCGGGCTACAATGCTACGGACAACGGGATCCTACTCCGAAAGGCGACGGAAATCTCTAAACCGTAGCTCAGTTGGAATTGCGGGCTGCAACTGCCCGCATGAACTTGGAATCCATAGTAATCGTGTGTCATCATCGCACGGTGAATACTGTCCCCTCTCTTTGCACACACCGCCCGTCGCAGCACGCGAGATGGTCAAGTGAGAGGCTTATACCTTGTGTATATGTCAATCATAGGGTCATTGAGTGGGC
>Lokiarchaeota_Prometheoarchaeum_MKD1_CP042905
CTCTGGTTGATCCTGCCAGATCCGACTGCTATCCGGGTAAGACTTAGCCATGCAAGTCGAATGGAACAGCTTGTTCCATGGCGAACTGCTCAGTAACAAGTAATCAACTTACCCTTCAGTGGAGAATAACCTCGGGAAACTGAGGCTAATACTTCATAGTTGGAAATTCCTGGAATGGTTTTCCATCGAAAGATATTTCTAAATGCGGAAAATTCGCTGAAGGATAGGATCGCTTTCGATTACGGTTGTTGGTGAGGTAATGGCTCACCAAGCCTATGATCGATAAGGGCCGTGAGAGCGGTAGCCCTGAGATGGATACTGAGACAATGATCCAGGCCTTACGAGGCGCAGCAGGCGCGAAACCTTTACAATGCACGCAAGTGTGATAAGGTTACCCGGAGTGCCAAAATTAAATTTTGGCTGTTATAGGTGTGTAAATAACCCTATGAGAAAGGAGAGGGCAAGGCTGGTGCCAGCCGCCGCGGTAAAACCAGCTCTTCAAGTGGTCGGGAATATTATTGGGCTTAAAGTGTCCGTAGCCGGTTTGGTAAGTTCCTGGTTAAATCTGGCAGCTTAACTGTCAGTCAGCTAGGAATACTACTTTACTAGAGGGTGGGAAAGGTTTGAGGTACTCCAGGGGTAGCGGTGAAATGCGATAATCCTTGGGGGACCACCAGTGGCGAAGGCGTCAGACTGGAACACGCCTGACGGTGAGGGACGAAAGCCAGGGGAGCGAACGGGATTAGATACCCCGGTAGTCCTGGCCGTAAACGATGCGTGCTAGGTGTTGGTAGGGCTTTGAGCTGTATCAGTGCCGTAGGGAAACTGTTAAGCGCGCCGCCTGGGAAGTACGCTCGCAAGGGTGAAACTTAAAGGAATTGGCGGGGAAGCACCACAAGGGGTGAAGCCTGCGGTTCAATTGGACTCAACGCCGGGAAACTTACCGGGGGCGACAGCAGAATGAAGGTCAGGCTGACGACCTTACCAGACAAGCTGAGCGGAGGTGCATGGCCGTCGCCAGTTCGTGCCGTGAGGTGTCCTGTTAAGTCAGGCAACGAACGAGACCCACACGCTTAGTTGCCATCAAAAGCCCTTACGGGTTTGTTGGGAACGCTAAGCGGACTGCCACCATATAGGTGGAGGAAGGAGTGGGCCACGGCAGGTCAGTATGCCCCTAATCCCCCGGGCCACACGCGGGCTGCAATGGTATGGACAATGGGTCGCAACTCTGAAAAGAGAAGCCAATCTCGAAACCATATCTCAGTTGGGATTGTCGGCTGTAACTCGCCGACATGAACGTGGAATCCCTAGTAATCGTGTGTCATCATCGCACGGTGAATACGTCTCTGCTTCTTGCACACACCGCCCGTCGCTCCATCCGAGTGTAGTATAGTTGAAAAACGGTCCTAAGGGTCGTTTTAAAATTGTGCTGCGTGAGGAGGGTGAAGTCGTAACAAGGTAGCCGTAGGGGAACCTGCGGCTGGATCACCTCC
>Lokiarchaeota_GU135483
TCCGGTTGATCCCGCCGGATCCGACTGCTATCCGGATGGGACTAAGCCATGCGAGTTGAATGGGAAGTCTTACTTTCCATAGCGCACTGCTCAGTAACAAGTTATCAACTTACCCTTTAGAGGGGCATAACCTCGGGAAACTGAGGATAATACCCCATAGTTGGATGAGCCTGGAATGGTTCTCCATCGAAAAGTCGTATCGAAATAGAGATACGTTTGCTGAAGGATAGGATTGCTCCCGATTATGGTAGTTGGTGAGGTAATGGCTCACCAAGCCTATGATCGGTAAGGGCCGTGAGAGCGGGAGCCCTGAGATGGGTACTGAGACAAGGACCCAGGCCTTACGAGGCGCAGCAGGCGCGAAACCTTTACAATGCGCGAAAGCGTGATAAGGTTATCCGGAGTGCTGAAAGCACAACTTTTAGCTGTTATCGGGCATAGATAACCCGATGAGAAAGGAGAGGGCAAGGCTGGTGCCAGCCGCCGCGGTAAAACCAGCTCTTCAAGTGGTCGGGACGATTATTGGGCTTAAAGTGTCCGTAGCCGGTTTGGTAAGTTCTTGGTTAAATCTGACAGCTTAACTGTCAGCGTGCTAAGAAGACTGCCTTACTAGGGGGCGGGAAAGGTCTGAGGTACTCCAGGGGTAGCGGTGAAATGTGATAATCCTTGGGGGACCACCAGTGGCGAAGGCGTCAGACTGGAACGCGCCCGACGGTGAGGGACGAAAGCTAGGGGAGCGAACGGGATCAGATACCCCGGTAGTCCTAGCTGTAAACGATGCGTGCTAGGTGTTGGTAGGGCTATGAGCTGTATCAGTGCCGTAGGGAAACTGTTAAGCACGCCGCCTGGGAAGTACGCTCGCAAGAGTGAAACTTAAAGGAATTGGCGGGGGAGCACCACAAGGGGTGAAGCCTGCGGTTCAATAGGACTCAACGCCGGGAAACTTACCGGGGGCGACAGCAGAATGAAGGTCAGGCTGACGACCTTACCAGACAAGCTGAGCGGAGGTGCATGGCCGTCGCCAGTCCGTGCCGTGAGGTATCCTGTTAAGTCAGGCAACGAACGAGACCCACATGTCTAGTTGCCAGCAAGAGACTTCGGCTTCGTTGGGAACGCTAGACAGACTGCCATCGTACAGATGGAGGAAGGGGTGGGCCACGGCAGGTCGGTATGCCCCTAATCCCCCGGGCCACACGCGGGCTGCAATGGTATGGACAATGGGTTGCAACTCTGAAAAGAGGAGCCAATCTCGAAACCATATCTCAGTTGGGATTGTTGGCTGTAACCCGCCGACATGAACGTGGAATCCCTAGTAATCGTGTGTCATCATCGCACGGTGAATACGTCTCTGCTCCTTGCACACACCGC
>Lokiarchaeota_JQ989629
CCGACTGCTATCCGGGTGGGACTAAGCCATGCAAGTCGAATGGGATACCTAAATTTCCCATGGCGAACTGCTCAGTAGCACGTGATCAACTTACCCTGTGGAGAAAAATAACTTCGGGAAACTGAAGATAATTCTTCATAATTGAGAATGCTTGGAAAGGTTTCTCAATAAAAGAACATTTCAAATGGGAAATGTATCGCCGCAGGATAGGATCGCGTCCGATTATGGCAGTTGGTGAGGTAATGGCTCACCAAACCTATTATCGGTAAGGGCCGTGAGAGCGGAAGCCCTGAGATGGGTACTGAGACAATGACCCAGGTCTTACGAGACGCAGCAGGCGCGAAACCTTCACAATGCACGAAAGTGAGATGAGGTTACCCGGAGTGCTACAAAGTAGCTGTGGCAGGTGAGTAAGGTTCCCTGCTAGGAAGGAGAGGGCAAGGCTGGTGCCAGCCGCCGCGGTAAAACCAGCTCTTCAAGTGGTCGGGATTATTATTGGGCTTAAAGTGTTCGTAGCCTGTTTAGTAAGTTCTTGGTTAAATCGGATAGCTTAACTATCTGTCTGCTAAGAATACTACTATACTAGGGGGCGGGAGAGGTCTGAGGTACTCCAGGGGTAGCGGTGAAATGCTATAATCCTTGGGGGACCACCAGTGGCGAAGGCGTCAGACTGGAACGCGCCCGACGGTGAGGGACGAAAGCCAGGGGAGCGAACCGGATTAGATACCCGGGTAGTCCTGGCTGTAAACGATGCGTGCTAGNNNTTGGTATAGCTATGAGCCGTATCAGTGCCGTAGNAAAACCGATAAGCGCGCCGCCTGGGGAGTACGGTCGCAAGGCTGAAACTTAAAGGAATTGGCGGGCGAGCACCACAAGGGGTGAAGCCTGCGGTTCAATTGGACTCAACGCCGGAAATCTTACCGGGGGCGCCAGCAGGATGAAGGTCAGGCTGACGACCTTACCAGACAGGCTAAGAGGTGGTGCATGGCCGTCGCCAGTTCGTGCCGTGAGGTATCCTGTTAAGTCAGGCAACGAACGAGACCCGCACCTTTAGTTGCCAGCAAGAGGCTTCGGCCTCGTTGGGAACGCTAAAGGAACTGCCATCATATAGATGGAGGAAGGAGCGAGCCACGGCAGGTCAGTATGCCCCGAATCCCCCGGGCCACACGCGGGCTGCAATGGTATGGACAATGGGATGCAACTCCGAAAGGAGAAGCTAATCTCGAAACCATATCTCAGTTGGGATTGTTGGCTGCAACTCGCCGACATGAACGTGGAATCCCTAGTAATCGTGTGTCATCATCGCACGGTGAATACGTCTCTGCTCGTTGCACACACCGCCCGTCGCTCCATCCGAGTATACTTCAAATGAGATTTGGTCCTCTGGGTCATATCGAATTTGTATTACGCGAGGAGGG
>Lokiarchaeota_JYIM01000321
AGATGGGTACTGAGACAACGACCCAGGCCTTACGAGGCGCAGCAGGCGCGAAACCTCCGCAATACACGAAAGTGTGACGGGGTTACCCAAAGTGTTCAATTATGAACTGTGGTAGGTGAGTAATGTTCCCTACTAGAAAGGAGAGGGCAAGGCTGGTGCCAGCCGCCGCGGTAAAACCAGCTCTTCAAGTGGTCGGGATAATTATTGGGCTTAAAGTGTCCGTAGCCGGTTTAGTAAGTTCCTGGTAAAATCGGGTAGCTTAACTATCTGTATGCTAGGAATACTGCTATACTAGAGGACGGGAGAGGTCTGAGGTACTACAGGGGTAGGGGTGAAATCTTATAATCCTTGTAGGACCACCAGTGGCGAAGGCGTCAGACTGGAACGTGCCTGACGGTGAGGGACGAAAGCCAGGGGAGCGAACCGGATTAGATACCCGGGTAGTCCTGGCCGTAAACGATGCATACTAGGTGATGGCATGGCCATGAGCCATGTCAGTGCCGTAGGGAAACCGTTAAGTGTGCCGCCTGGGAAGTACGGTCGCAAGGCTAAAACTTAAAGGAATTGGCGGGGGAGCACCACAAGGGGTGAAGCCTGCGGTTCAATTGGACTCAACGCCGGGAAACTTACCAGGGGAGACAGCAGAATGATGGTCAGGTTGACGACCTTACCTGACAAGCTGAGAGGAGGTGCATGGCCGTCGCCAGTTCGTGCTGTGAGGTATCCTGTTAAGTCAGGCAACGAACGAGATCCGCACCTTTATTTGCCAGCAAGAAGTCACGACTTCGTTGGGAACACTAAAGGGACCGCCGTCGATAAGACGGAGGAAGGAGCGGGCAAAGGCAGGTCAGTATGCCCCGAAACCCCTGGGCTACACGCGGGCTGCAATGGTATGAACAATGGGCTGTAACTCCGAAAGGAGAAACCAATCCCGAAATCATATCTCAGTGGGAATTGTCGGCTGTAACCCGCCGACATGAACGTGGAATCCCTAGTAATCGTGTGTCATCATCGCACGGTGAATACGTCTCTGCTCCTTGCACACACCGCCCGTCGCTCCATCCGAGTGTGCTAAAAATGAGGTATGGTCAGTCTGGTCGTATCGAATTTCTAGTATGCGAGGGGGGAGAAGTCGTAACAAGGTAGCCGTAGGGGAACCTGCGGCTGGATCACCTCCT
>Lokiarchaeota_EF125503
TTCCGGTTGATCCTGCCGGACCCGACTGCTATCCGGGTGGGACTAAGCCATGCAAGTCGAATGGGGGCCCTAAAATCCCCATGGCGAACTGCTCAGTAACACGTGATCAACTTACCCTATGGAGAGAAATAACTTCGGGAAACTGAAGATAATGTCTCATAGTTGAAAATGCCTGGAAGGGTTTTTCAACAAAAGAACATTTCAAATGGGAAATGTTTCGCCATAGGATAGGATCGCGCCCGATTATGGCTGTTGGTGAGGTAACGGCTCACCAAACCTATTATCGGTAAGGGCCGTGAGAGCGGAAGCCCTGAGATGGGTACTGAGACAATGACCCAGGTCTTACGAGACGCAGCAGGCGCGAAATCTTCACAATGCACGAAAGTGAGATGAGGTCACCCGGAGTGCTACATAGTAGCTGTGGTAGGTGAGTAGGATTCCCTACTAGGAAGGAGAGGGCAAGGCTGGTGCCAGCCGCCGCGGTAAAACCAGCTCTTCAAGTGGTCGGGACTATTATTGGGCTTAAAGTGTCCGTAGCCTGTTTAGTAAGTTCCTGGTTAAATCGGATAGCTTAACTATCTGTCTGCTAGGAATACTACTATACTAGGGGGCGGGAGAGGTCTGAGGTACTCCAGGGGTAGCGGTGAAATGCTATAATCCTTGGGGGACCACCAGTGGCGAAGGCGTCAGACTGGAACGCGCCCGACGGTGAGGGACGAAAGCCAGGGGAGCGAACCGGATTAGATACCCGGGTAGTCCTGGCTGTAAACGATGCGTGCTAGGTGTTGGTATGGCTAAGAGCCGTATCAGTGCCGTAGGGAAACCGTTAAGCGCGCCGCCTGGGGAGTACGGTCGCAAGGCTGAAACTTAAAGGAATTGGCGGGGGAGCACCACAAGGGGTGAAGCCTGCGGTTCAATTGGATTCAACGCCGGAAATC
>Lokiarchaeota_AB161349
CCGGTTGATCCTGCCAGATCTGACTGCTATCCGGGTAAGACTAAGCCATGCGAGTTGAATGGAAGGTCCTACTTTCCATAGCGCACTGCTCAGTAACAAGTGATCAACTTACCCTATAGTAGGGGATAACCTCGGGAAACTGAGGATAATACCCTATAGTTGGAATAGCCTGGAATGGTTTTCCATCTAAAGACATCTCAAATTGGAGAGATGTTCGCTGTAGGATAGGATCGCTCCTGATTATGGTTGTTGGTGAGGTAATGGCTCACCAAGCCTATGATCAGTGAGGGCCGTGAGAGCGGGAGCCCTGAGATGGGTACTGAGACAAGGACCCAGGCCTTACGAGGCGCAGCAGGCGCGGAACCTTTACAATGCGCGAAAGCGTGATAAGGTTACCCGGAGTGCTAGGAGCATAACTTCTAGCTGTTGTAGGGTGTAGATATCCCTAAGAGAAAGGAGAGGGCAAGGCTGGTGCCAGCAGCCGCGGTAACACCAGCTCTTCAAGTGGTCAGGACGATTATTGGGCTTAAAGTGTCCGTAGCCGGTTTAGTAAGTTCCTGGTTAAATCTGGCAGCTTAACTGTCAGCTTGCTAGGAATACTGCTTTACTAGGGGGCGGGAAAGGTCCGAGGTACTCCAGGGGTAGCGGTGAAATGCGATAATCCTTGGGGGACCACCAGTGGCGAAGGCGTCGGACTGGAACGCGCCCGACGGTGAGGGACGAAAGCTAGGGGAGCGAACGGGATTAGATACCCCGGTAGTCCTAGCTGTAAACGATGCGTGTTAGGTGTTGGTAGGGCTATGAGCTGTATCAGTGCCGTAGGGAAACTGTTAAACACGCCGCCTGGGAACTACGCTCGCAAGAGTGAAACTTAAAGGAATTGGCGGGGGAGCACCACAAGGGGTGAAGCCTGCGGTTCAATTGGATTCAACGCCGG
>Lokiarchaeota_AJ579317
TCCGGTTGATCCTGCCAGATCCGACTGCTATCCGGGTAAGACTAAGCCATGCANGTCGAATGGAATCGCTGATTCCATGGCGAACTGCTCAGTAACAAGTGATCAACTTACCCTTCAGTGGAGGATAACCTCGGGAAACTGAGGCTAATCCACCATAGTTGGCACACCCTGGAACGGGGTGCCCTCGAAAGATATTTCGAAATGCCGAATGTTCGCTGAAGGATAGGATCGCTTTCGATTACGGTAGTTGGTGAGGTATTGGCTCACCAAGCCTCTGATCGATAAGGGCCGTGAGAGCGGTAGCCCTGAGATGGATACTGAGACAATGATCCAGGCCTTACGAGGCGCAGCAGGCGCGAAACCTTTACAATGCACGACAGTGTGATAAGGTTACCCGGAGTGCTAAGAGAAAACTTTTAGCTGTTATAGGTGTGTAAATAACCCTATGAGAAAGGAGAGGGCAAGGCTGGTGCCAGCCGCCGCGGTAAAACCAGCTCTTCAAGTGGTCGGGAATATTATTGGGCTTAAAGCGTCCGTAGCCGGTTAGAACAGTTCCTGGTAAAATCTGGCAGCTTAACTGTCAGGTCGCTAGGAATACTATCTTACTAGAGGGTGGGAAAGGTTTGGGGTACTCCAGGGGTAGCGGTGAAATGCGATAATCCGTGGGGGACCACCAGTGGCGAAGGCGCCAGACTGGAACACGCCTGACGGTGAGGGACGAAAGCCAGGGGAGCGAACGGGATTAGATACCCCGGTAGTCCTGGCCGTAAACGATGCGTGCTAGGTGTTGGTAGGGCTTTGAGCCGTATCAGTGCCGTAGGGAAACTGTTAAGCGCGCCGCCTGGGAAGTACGCTCGCAAGAGTGAAACTTAAAGGAATTGGCGGGGGAGCACCACAAGGGGTGAAGCCTGCGGTTCAATTGGACTCAACGCCGG
>Lokiarchaeota_HM244113
CCTGCCGGACCCGACGGCTATCCGGGTAGGACTAAGCCATGCAAGTCTGATGGGATACCTAACTTTCCCATGGCACATTGCTCAGTAACGCGTGGTTAACTTACCCTGTGGAGGGGCATAACCTCGGGAAACTGAGGATAATTCCCCCTATGGGAAGAACCTTGGAAGAGATCTTCCCTGAAAGGAGCGCGGAAAATGGTCCGCGTCTCGCCGCAGGATAGGACCGCGTTCGATTATGGTAGATGGCGAGGTAACGGCTCACCATGCCTATAATCGATAAGGGCCGTGAGAGCGGGAGCCCTGAGATGGGTACTGAGACAACGACCCAGGCCTTACGAGGTGCAGCAGGCGCGAAAACTTCGCAATGCGCGCAAGCGTGACGAGGTTACCCGGAGTGCCTTCGACTCAGGAAGGCTGTGGCGAGTGTCTAACGAACCTTGCTAGAAAGGAGAGGGCAAGGCTGGTGCCAGCCGCCGCGGTAAAACCAGCTCTTCAAGTCGTCGGGAGTATTATTGGGCTTAAAGCGTCCGTAGCCGGTTTGGTAAGTTCTTGGTAAAATATGGCAGCTTAACTGTCATTCCGCTAAGAATACTGCCTTACTAGAGGGCGGGAGAGGTCCGAGGTACTCTAGGGGTAGGGGTGAAATCCTATAATCCTTGGGGGACCACCAGTGGCGAAGGCGTCGGACTAGAACGCGCCTGACGGTGAGGGACGAAAGCCAGGGGAGCAGACCGGATTAGATACCCGGGTAGTCCTGGCCGTAAACGATGCGCGCGAGGTGTTGGCTAGGCTCCGAGCCGAGTCAGTGCCGTAGGGAAACCGATAAGCGCGCCGCCTGGGGAGTACGGTCGCAAGGCTGAAACTTAAAGGAATTGGCGGGGGAGCACCACAAGGGGTGAAGCCTGCGGTTTAATTGGAGTCAACGCCGG
>Lokiarchaeota_EU481570
TCTGGTTGATCCTGCCAGACCCGACTGCTATCCGGGTAGGACTAAGCCATGCAAGTTGAATGGAATACCTAAATTTTCCATGGCGTACCACTCAGTAACACGTGATCAACTTACCCTAAAGCGGTGTATAACCTCGGGAAACTGAGGATAATGCACCATAATTGAAACTGCCTGGAATGGTTTTTCAATGAAAGAGTAATCTCAATGGAGATTATTTCACCTTAGGATAGGATCGCGCCCGATTATGGCTGTTGGTGAGGTAGCGGCTCACCAAACCTATTATCGGTAAGGGCCGTGAGAGCGGTAGCCCTGAGTTGGGTACTGAGACAATGACCCAGGTCTTACGAGACGCAGCAGGCGCGAAATCTTGACAATACACGAAAGTGTGATCAGGTTACCCGGAGTGCTACAAAGTAGCTGTGGCAAGTGAGTTTAATTCCTTGCTAGGAAGGAGAGGGCAAGGCTGGTGCCAGCCGCCGCGGTAAAACCAGCTCTTCAAGTGGTCGGGGCTATTATTGGGCTTAAAGTGTCCGTAGCCGGTATAGTAAGTTCCTGGTTAAATCGGATAGCTTAACTATCTGTTGGCTAGGAATACTGCTATACTAGGGGGCGGGAGAGGTCTGAGGTACTCCAGGGGTAGGGGTGAAATCCTATAATCCTTGGGGGACCACCAGTGGCGAAGGCGTCAGACTGGAACGCGCTCGACGGTGAGGGACGAAAGCCAGGGGAGCGAACCGGATTAGATACCCGGGTAGTCCTGGCTGTAAACGATGCGTGCTAGGTGTTGGTATGGCCTTGAGCCGTATCAGTGCCGTAGGGAAACCGATAAGCGCGCCGCCTGGGGAGTACGGTCGCAAGACTGAAACTTAAAGGAATTGGCGGGCCTGCA
>Lokiarchaeota_AB301981
TTTCCATGGCGAACAGCTCAGTAACACGTGATCAACTTACCCTAAGGAGGAATATAACCTCGGGAAACTGAGGATAATATACCATAATTGAGGATGCCTGGAAGGGTTTCTCAATGAAAGAGTAATTCAAATGGGAATTATATCGCCTTAGGATAGGATCGCGCCCGATTATGGCTGTTGGTGAGGTAAAGGCTCACCAAACCTATTATCGGTAAGGGCCGTGAGAGCGGAAGCCCTGAGATGGGTACTGAGACAATGACCCAGGTCTTACGAGACGCAGCAGGCGCGGAACCTTCACAATGCACGAAAGTGTGATGAGGTTACCCGGAGTGCTATAATATAGCTGTGGTAGGTGAGTAAGATTCCCTACTAGGAAGGAGAGGGCAAGGCTGGTGCCAGCCGCCGCGGTAAAACCAGCTCTTCAAGTGGTCGGGATTTTTATTGGGCTTAAAGTGTCCGTAGCCGGTTCAGTAAGTTCTTGGTTAAATCCGATAGCTTAACTATCTGTTTGCTAGGAATACTGCTAAACTAGGGGGCGGGAGAGGTCTGAGGTACTCCTGGGGTAGCGGTGAAATGCTATAATCCTTGGGGGACCACCAGTGGCGAAGGCGTCAGACTGGAACGCGCCCGACGGTGAGGGACGAAAGCCAGGGGAGCGAACCGGATTAGATACCCGGGTAGTCCTGGCTGTAAACGATGCGCGCTAGGTGTTGGTATGGTCATGAGCCGTATCAGTGCCGTAGGGAAACCGTTAAGCGTGCCGCCTGGGGAGTACGGTCGCAAGACTGAAACTTAAAGGAATTGGCGGGGGAGCACCACAAGGGGTGAAGCCTGCGGTT
>Lokiarchaeota_KX952655
CNGGACCNGACTGCTTTCCNGGGTGGGACTAAGCCATGCAAGTNGAATGGGANNNNTAATTTTCCCATGGCGAACTGCTCAGTAACACGTGATCAACTTACCCTAAAGTGGAAAATAACCTCGGGAAACTGAGGATAATAATCCATAATTGAGGATGCCTGGAAGGGTTTCTCAATAAAAGCGCAATTTAAATGGTAATTGCAGCGCTTTAGGATAGGATCGCGCCCGATTATGGCTGTTGGTGAGGTAATGGCTCACCAAACCTATTATCGGTAAGGGCCGTGAGAGCGGGAGCCCTGAGATGGGTACTGAGACAAGGACCCAGGTCTTACGAGACGCAGCAGGCACGAAATCTTCACAATGCACGAAAGTGTGATGAGGTTACCCGGAGTGCTACAATGTAGCTGTGGTAGGTGAGTAAGATTCCCTACTAGGAAGGAGAGGGCAAGGCTGGTGCCAGCCGCCGCGGTAAAACCAGCTCTTCAAGTGGTCGGGATTTTTATTGGGCTTAAAGTGTCCGTAGCCGGTATATTAAGTTCTTGGTTAAATCTGATAGCCTAACTATCTGTTGGCTAAGAATACTACTATACTAGGGGGCGGGAGAGGTTTGAGGTACTCCAGGGGTAGCGGTGAAATGCGATAATCCTTGGGGGACCACCAGTGGCGAAGGCGTCAGACTGGAACGCGCCCGACGGTGAGGGACGAAAGCCAGGGGAGCGAACCGGATTAGATACCCGGGTAGTCCTGGCCGTAAACGATGCGTGCTAGGTGTTGGTATGGCTATGAGCCGTATCAGTGCCGTAGGGAAACCGATAAGCGCGCCGCCTGGGGAGTACGGTCGCAAGACTGAAACTTAAAGGAATTGGCGGG
>Lokiarchaeota_KX952720
CGGTTGATCCTGCCGGACCCGACTGCTATCCGGGTAGGACTAAGCCATGCAAGTTGAATGGGATACCTAATTTTCCCATAGCATACTGCTCAGTAACACGTGATCAACCTACCCTATGGAGGAAAATAACCTCGGGAAACTGAGGATAATATTCCATAATTGAAAATGCCTGGAATGGTCTTTCAATCAAAGAACAAACCAAATGGGGTTTGTTTCACCATAGGATGGGATCGCGCCCGATTATGGCTGTTGGTGAGGTAACGGCTCACCAAACCTACAATCGGTAAGGGCCGTGAGAGCGGGAGCCCTGAGATGGGTACTGAGACAATGACCCAGGTCTTACGAGATGCAGCAGGCGCGAAACCTTCACAATGCACGAAAGTGTGATGAGGTTACCCGGAGTGCCACAAAGTGGCTGTGGTAGGTGAGTAAGATTCCCTACTAGGAAGGAGAGGGCAAGGCTGGTGCCAGCCGCCGCGGTAAAACCAGCTCTTCAAGTGGTCGGGATGTTTATTGGGCTTAAAGTGTCCGTAGCCGGTTTAGTAAGTTCCTGGTTAAATCTGATAGCTTAACTATCTGTTCGCTAGGAATACTACTATACTAGGGGGCGGGAGAGGTCTGAGGTACTCCAGGGGTAGCGGTGAAATGCTATAATCCTTGGGGGANCACCAGTGGCGAAGGNGTCAGACTGGAACGCGCCCGACGGTGAGGGACGAAAGCCAGGGGAGCGAACCGGATTAGATACCCGGGTAGTCCTGGCCCGTAAACNATGCNTGCTAGGTGTTGGTATGGCTATGAGCCGTATCAGTGCCGTAGGGAAANCCGTTAAGCNNNCCGCCNGGGGAGTACGGTC
>Lokiarchaeota_AY542580
ACTANGCCATGCAAGTCGAATGGAACAGCTTTGTTCCATGGCGAACTGCTCAGTAACAAGTGATTAACTTACCCTTCAGAGGAGAATAACCTCGGGAAACTGAGGCTAATACACCATAGTTGGAAATTCCTGGAATGGTTTTCCATCGAAAGATATTCCTAAATGTAGGATGTTCACTGAAGGATAGGATCGCTTTCGATTACGGTAGTTGGTGAGGTAATGGCTCACCAAGCCTATGATCGATAAGGGCCGTGAGAGCGGTAGCCCTGAGATGGATACTGAGACAATGATCCAGGCCTTACGAGGCGCAGCAGGCGCGAAACCTTTACAATGCACGAAAGTGTGATAAGGTTACCCGGAGTGCCAAGAGAAAGACTTTTGGCTGTTATAGATGTGTAAATAACTCTATGAGAAAGGAGAGGGCAAGGCTGGTGCCAGCCGCCGCGGTAAAACCAGCTCTTCAAGTGGTCGGGAATTTTATTGGGCTTAAAGTGTCCGTAGCCGGTTTGATAAGTTCCTGGTTAAATCTGACAGCTTAACTGTCAGTCGGCTAGGAATACTATCTTACTCGAGGGTGGGAAAAGTTTGGGGTACTCCAGGGGTAGCGGTGAAATGCGATAATCCTTGGGGGACCACCAGTGGCGAAGGCGCCAGACTGGAACACGCCTGACGGTGAGGGACGAAAGCCAGGGGAGCGAACGGGATTAGATACCCGGTAGTCCTGGCTGTAACGATGCGTGCTGGGTGTTGGTAGGGCTATGAGCCGTATCAGTGCCGTAGGNAACTGTTANGCNCCCGCCTGGGAAGTCNCTCNCAGAGTGAACTNAAGAATNGGCGGGGACN
>Odinarchaeota_KX764885
AGTTGATCCTGCTAGACCCGACTGCTATCAGGATGAGGCTAAGCCATGCGAGTCGCGCGTCCCAAGCTATGGTGGGAGCGGCAGACGGCTCAGTAACACGTAGTTAACCTGCCCTTAGGACGGGGATAACCGTGGGAAAGCATTACAGCTGATTATTAGCTATATGCCCCAAAACTGCGGCTAATCCCCGATAGGGGAAATGGCCTGGAATGGTATTTCCCCCAAAGGGTTTTGGCGCCATGCTCGCCAAAATCGCCTAAGGATGGGACTGCGGCCTATTAGGTAGTCGGCGGTGTAACGGACCACCGAGCCTATAATAGGTACGGGCCATGTGAGTGGGAGCCCGGAGATGGGAACTGAGACAAGGTCCCAGGCCCTACGGGGCGCAGCAGGCGCGAAACCTCCACAATACACGAAAGTGTGATGGGGTCATCCTGAGTGCCATCTGATGAGGATGGCTTTTCACCGGCCTAAGGAGCCGGTGGAATAAGGGGAGGGCAAGGCTGGTGCCAGCCGCCGCGGTAAAACCAGCTCCTCGAGTGGTCGGGGTGATTATTGGGCCTAAAGCGTCCGTAGCCTGTCTAGTAAGTCCTCGGTTAAATCCGGCGGCCTAACCGTCGGCTTGCTGAGGATACTGCTAGACTTGGGGGTGGGAGAGGCTAAAGGTACTCCCAGGGTAGGGGTGAAATCCTATAATCCTGGGGGGACCACCAGTGGCGAAGGCGTTTAGCTGGAACACGCCCGACGGTGAGGGACGAAAGCTAGGGGAGCGAACCGGATTAGATACCCGGGTAGTCCTAGCTGTAAACGATGCGGGCTAGGTGTTGGTCCGGCTACGAGCCGGATCAGTGCCGAAGAGAAGTTGTTAAGCCCGCCGCCTGGGGAGTACGGCCGCAAGGCTGAAACTTAAAGGAATTGGCGGGGGAGCACCACAAGGGGTGAAGCCTGCGGTTTAATTGGACTCAACGCCGGGAAGCTTACCGGGAGAGACAGCTGGATGATAGCCAAGCTGACGACTTTGCTAGACTAGCTGAGAGGTGGTGCATGGCCGTCGCCAGTTCGTGCCGTGAGGTGTCCTGTTAAGTCAGGCAACGAACGAGACCCGCGCCCTTATTTACCAGCGGATCCCGTTGGGATGCCGGGTACAATAAGGGGACTGCCATCGATAAGATGGAGGAAGGAGCGGGCCACGGCAGGTCAGTATGCCCCGAATCTCCCGGGCCACACGCGGGCTGCAATGGCTAGGACAATGGGTTTCGACACCGAAAGGTGGAGATAATCCCCTAAACCTAGTCTCGGTTGGGATCGAGGGTTGCAACCCACCCTCGTGAACATGGAATCCCTAGTAACCGCGTGTCACCATCGCGCGGTGAATACGTCCCTGCTCCTTGCACACACCGCCCGTCGCTCCATCCGAGTCGGGTCTAGATGAGGTTCACTCCGCAGGGGTGAATCGAATCTAGGCTCGGCAAGGAGGGAGAAGTCGTAACAAGGTAGCCGTAGGGGAACCTGCGGCTGGATCACCTCC
>Odinarchaeota_MDVT01000007
CTAGTTGATCCTGCTAGACCCGACTGCTATCAGGATGAGGCTAAGCCATGCGAGTCGCGCGTCCCAAGCCATGGTGGGAGCGGCAGACGGCTCAGTAACACGTAGTTAACCTGCCCTTAGGACGGGGATAACCGTGGGAAAGCAATGTAACATAATTAATTAACAGAGTAGTGTTACATGCCCCAAAACTGCGGCTAATACCCGATAGGGGAAATGGCCTGGAATGGTATTTCCCTCAAAGGGTTTTGGCGCCATGCTCGCCAAAATCGCCTAAGGATGGGACTGCGGCCTATTAGGTAGTCGGCGGTGTAACGGACCACCGAGCCTATAATAGGTACGGGCCATGTGAGTGGGAGCCCGGAGATGGGAACTGAGACAAGGTCCCAGGCCCTACGGGGCGCAGCAGGCGCGAAACCTCCACAATACACGAAAGTGTGATGGGGTCATCCTGAGTGCCATCTGATGAAGATGGCTTTTCATCGGCTTAAGGAGCCGGTGGAATAAGGGGAGGGCAAGGCTGGTGCCAGCCGCCGCGGTAAAACCAGCTCCTCGAGTGGTCGGGGTGATTATTGGGCCTAAAGCGTCCGTAGCCGGTCTAGTAAGTCCTCGGTTAAATCCGGCAGCCTAACTGTCGGCTTGCTGAGGATACTGCTAGACTTGGGGGTGGGAGAGGCTAAAGGTACTCCCAGGGTAGGGGTGAAATCCTATAATCCTGGGGGGACCACCAGTGGCGAAGGCGTTTAGCTGGAACACGCCCGACGGTGAGGGACGAAAGCTAGGGGAGCGAACCGGATTAGATACCCGGGTAGTCCTAGCTGTAAACGATGCGGGCTAGGTGTTGGTCCGGCTACGAGCCGGATCAGTGCCGAAGAGAAGTTGTTAAGCCCGCCGCCTGGGGAGTACGGCCGCAAGGCTGAAACTTAAAGGAATTGGCGGGGGAGCACCACAAGGGGTGAAGCCTGCGGTTTAATTGGACTCAACGCCGGGAAGCTTACCGGGAGAGACAGCTGGATGATAGCCAAGCTAAAGACTTTGCTAGACTAGCTGAGAGGTGGTGCATGGCCGTCGCCAGTTCGTGCCGTGAGGTGTCCTGTTAAGTCAGGCAACGAACGAGACCCGTACCCTTATTTACCAGCGGATCCCGATGGGATGCCGGGTACAATAAGGGGACTGCCCTCGATAAGATGGAGGAAGGAGCGGGCCACGGCAGGTCAGTATGCCCCGAATCTCCCGGGCCACACGCGGGCTGCAATGGCTAGGACAATGGGTTTCGACACCGAAAGGTGGAGATAATCCCCTAAACCTAGTCTCGGTTGGGATCGAGGGTTGCAACCCACCCTCGTGAACATGGAATCCCTAGTAACCGCGTGTCACCATCGCGCGGTGAATACGTCCCTGCTCCTTGCACACACCGCCCGTCGCTCCATCCGAGTTGGGTCTAGATGAGGTTCACTCCTCAGGGGTGAATCGAATCTAGGCTCGGCAAGGAGGGAGAAGTCGTAACAAGGTAGCCGTAGGGGAACCTGCGGCTGGATCACCTCCT
>Odinarchaeota_AB019719
GACTGCTATCAGGGTGAGATTAAGCCATGCGAGTCGAGCGGCCCAAGCTATGGTGGGCAGCGGCAAACGGCTCAGTAACACGTAGTTAACCTGACCCTTAGGACGGGTATAACCGTGGGAAACTGCGGCTAATACCCGATAGGTGAAATGGCCTGGAATGGTATTTCACTCAAAGGGCATCAGAAGCATGCTTTCTGATGTCGCCTAAGGATGGGACTGCGGCCGATTAGGTAGTCGGCGGTGTAACGGACCACCGAGCCGATAATCGGTACGGGCCATGTGAGTGGGAGCCCGGAGATGGGAACTGAGACAAGGTCCCAGGCCCTACGGGGCGCAGCAGGCGCGAAACCTCCACAATGCACAAAAGTGTGATGGGGTTACCCTGAGTGCCATCCGATGAGGACGGCTTTTCACCAGTGTAAGGCGCTGGTGGAATAAGGGGAGGGCAAGGCTGGTGCCAACCGCCGCGGTAAAAGCAACTCCTCGAATGGTCGGGATAATTATTGGGCCTAAAGCGTCCGTAGCCGGTCTGGTAAGTCCCCGGTTAAATCCGGCAGCCTAACTGTCGGCCTGCTGGGGATACTGCTAGACTTGGGGGTGGGATAGGCTAAAGGTACTCCCAGGGTAGGGGTGAAATCCTATAATCCTGGGGGGACCACCAGTGGCGAAGGCGTTTAGCTGGAACACGCCCGACGGTGAGGGACGAAAGCCAGGGGAGCAAACCGGATTAGATACCCGGGTAGTCCTGGCCGTAAACGGTGCGGGCTATGTGTTGGTCCGGCCACGAGCCGGATCAGTGCCGAAGAGTAGTCGTTAAGCTCGCCGCCTGGGGAGTACGGTCGCAAGACTGAAACTTAAAGGAATTGGCGGGGGAGCACCACAAGGGGTGAAGCCTGCGGTTTAATTGGACTCAACGCCGGGAAACTTACCGGAGGAGACAGCTGGATGATAGCCAAGCTGATGACTTTGCTTAACTAGCTGAGAGGTGGTGCATGGCCGTCGTCAGTTCGTGCCGTGAGGTGTCCTGTTAAGTCAGGCAACGAACGAGACCCGTGCCTTTATTTACCAGCGGATCCGACGGGATGCCGGGTACAATAAAGGGACTGCCCTCGACAAGGGGGAGGAAGGAGCGGGCCACGGCAGGTCAGTATGCCCTGAATCCTCCGGGCCACACGCGGGCTGCAATGGCTGGGACAATGGGCTTCGACACCGAAAGGTGAAGGTAATCCCCTAAACCCAGTCTCGGTTGGGATCGAGGGTTGCAACTCACCCTCGTGAACATGGAATCCCTAGTAACCGCGTGTCATCATCGCGCGGTGAATACGTCCCTGCTCCTTGCACACACCGCCCGTCGTTCCATCCGAGTCGGTTCTGGGTGAGGCCTGTTCCTTTGGGGCGGGTCGAACCTAGGGTCGGCAAGGAGGG
>Odinarchaeota_AY280451
TGAGATTAAGCCATGCGAGTCGAGCGGCCCAAGCTATGGTGGGCAGCGGCAAACGGCTCAGTAACACGTAGTTAACCTACCCTTAGGACGGGTATAACCGTGGGAAACTGCGGCTAATACCCGATAGGTGAAATGGCCTGGAATGGTATTTCACCCAAAGGGCATCAGAAGCATGCTTTCTGATGTCGCCTAAGGATGGGACTGCGGCCGATTAGGTAGTCGGTGGTGTAAAGGACCACCGAGCCGATAATCGGTACGGGCCATGTGAGTGGGAGCCCGGAGATGGGAACTGAGACAAGGTCCCAGGCCCTACGGGGCGCAGCAGGCGCGAAACCTCCACAATGCACGAAAGTGTGATGGGGTTACCCTGAGTGCCATCCGATGAGGACGGCTTTTCACCAGTGTAAGGCGCTGGTGGAATAAGGGGAGGGCAAGGCTGGTGCCAGCCGCCGCGGTAAAACCAGCTCCTCGAGTGGTCGGGATGATTATTGGGCCTAAAGCGTCCGTAGCCGGTCTGGTAAGTCCCCGGTTAAATCCGGCAGCCCAACTGTCGGCCTGCTGGGGATACTGCTAGACTTGGGGGTGGGATAGGCTAAAGGTACTCCCAGGGTAGGGGTGAAATCCTATAATCCTGGGGGGACCACCAGTGGCGAAGGCGTTTAGCTGGAACACGCCCGACGGTGAGGGACGAAAGCCAGGGGAGCAAACCAAGCTCCAAAAACGTTTTGGCTTGGGCTTAAACCGGATTAGATACCCGGGTAGTCCTGGCCGTAAACGATGCGGGCTAGGTGTTGGTCCGGCTACGAGCCGGATCAGTGCCGAAGAGTAGTCGTTAAGCCCGCCGCCTGGGGAGTACGGTCGCAAGACTGAAACTTAAAGGAATTGGCGGGGGAGCACCACAAGGGGTGAAGCCTGCGGTTTAATTGGACTCAACGCCGGGAAACTTACCGGAGGAGACAGCTGGATGATAGCCAAGCTGATGACTTTGCTTGACTAGCTGAGAGGTGGTGCATGGCCGTCGTCAGTTCGTGCCGTGAGGTGTCCTGTTAAGTCAGGCAACGAACGAGACCCGTGCCTTTATTTACCAGCGGATCC
>Thorarchaeota_MP8T_1_PJER01000019.1
CTCTAGTTGATCCTGCTAGAGGGCACTGCTATCGGCTTGGGGTTAAGACATGCAAGTGGAACGGGCTCGCATCCGAGTCCGTCGCGAACGGCTCAGTAGTGTCGCTAACCTACCCTGTAGAGGTGGACAACGCCGGGAAACTGGCGCTAATACATCATAGGAGCATTGTTCTGGAAATGATGTTGCTCCGAAATGGAAGTTCTAGGTATGTTGAACTCTCCGCTACAGGACGGGGCGGCACCGGATCATACTTGTAAGTGGGGTAACTGCCTACTTAGGTTATGACCCGAACGGGCGATGTAAGTCGTGGCCCGGAGAAGGGCACTGAGACAAGGGCCCTAGCACCACGGTGCGCAGCAGTTACGAAACCTCACCAATGCGCGAAAGCGTGAGTGGGCCAAGCCGAGTGATGGGGGATAACTCCATCTGTGGCGGATCCGTAATGTGGACCGCTAGAAAGGAGAGGGCAAGGCTGGTGCCAGCCGCCGCGGTAAAACCAGCTCTTCGAGTGGTGTCCATGATTATTGAGCTTAAAGCGTTCGTAGCCTGTTTGGTAGGTCCCTGCTTAAATCCGGTCGCTCAACGGTCGGTCTGGTAGGGATACCGCCTTACTTGGGGACGGGAGACGGCGACGGTATTCCGTAGGTAAGGGTGAAATCTAATGATCTACGGAGGACCACCAGTGGCGAAGGCGGTCGTCGAGAACGTGCCCGACGGTGAGGGACGAAACCCAGGGGAGCAAATCGGATTAGATACCCGAGTAGTCCTGGGCGTAAACGATGTCCGTTAAGTGTTGCATTGGCCACGAGCCACTGCGGTGCTGTAGCGAAAGCGATAAACGGACCGCTTGGGAAGTACGGTCGCAAGACTGAAACTTAAAGGAATTGGCGGGGGAGCACCACAAGGGGTGGAGCTTGCGGTTTAATTGGACTCAACGCCGGAAATCTTACCTGCCCAGACAGCCGAATGAGGACCAGACTGATGATCTTGTCTGACGAGCTGAGAGCTGGTGCATGGCCATCGTAAATTCGTGCCGTGAGGTATCAGCTTAAGTGCTGCAACGAATGAGATCCCTGCCACCTAGTTGCCAGCCGGGGGCTTCGGCCCTGACGGGGCACACTAGGGGGACCGCCAGCGAAAAGCTGGAGGAAGGTGGGGGCCACGGTAGGTCAGTATGCCGCGATATGGGCGGGGCCACACGCGTGCTACAATGGCAAGGACAATGCGTCACAACACCGAAAGGTGAAGTCAATCGCGAAACCTTGTCGTAGTCGGGATCGCGGGTTGGAACTCACCCGCGTGAACCTGGAATCCCTAGTATCCGCGTCTCACTATGGCGCGGAGAATACGTCCCTGCTTCTTGCACACACCGCCCGTCGCTCCATGCGAGCGGACTTGGGGTGAGGTGTCGTCCACTGGGCGATGACGAATCTTGGGTTCGCAAGTAGGGAGAAGTCGTAACAAGGTATCCGTAGCGGAAGCTGCGGATGGATCACCTCCT
>Thorarchaeota_MP11T_1_PJET01000033.1
CTCTAGTTGATCCTGCTAGAGGGCACTGCTATCGGCTTGGGATTAAGACATGCAAGTGGAACGGGCTCGCATCCGAGTCCGTCGCGAACGGCTCAGTAGTGTCGTTAATCTACCCTGTGGAGCCGGACAACGCCGGGAAACTGGCGCTAATCCGACATAGGAGCATCGTTCTGGAAATGATGTTGCTCTGAAATGGGTGTTCCAGGTATGTGGGACTCACCGCCGCAGGACGGGACGGCACCGGATCATACTTGTAAGTGGGGTAAACGCCCACTTAGGTTATGACCCGAACGGGCGATGTAAGTCGTGGCCCGGAGAAGGGAACTGAGACAAGGTCCCTAGCCCCACGGGGCGCAGCAGTTACGAAACCTCACCAATGTGCGAAAGCACGAGTGGGCTAAGCCGAGTGATGGGGGATAACTCCATCTGTGGCGGATCCGTAGGGTGGACCGCTAGAAAGGAGAGGGCAAGGCTGGTGCCAGCCGCCGCGGTAAAACCAGCTCTTCGAGTGGTGTCCATGATTATTGAGCTTAAAGCGTTCGTAGCCTGTTTGGTAGGTTCCTGCTTAAATCCGGTCGCTCAACGGTCGGCCTGGTAGGAATACCGCCTTACTTGGGGACGGGAGACGGCGACGGTATTCCATAGGTAAGGGTGAAATCTAATGATCTATGGAGGACCACCAGTGGCGAAGGCGGTCGTCGAGAACGTGCCCGACGGTGAGGGACGAAACCCAGGGGAGCAAATCGGATTAGATACCCGAGTAGTCCTGGGCGTAAACGATGCCCGTTAAGTGTTGCATTGGCCACGAGCCACTGCGGTGCTGTAGCGAAAGCGATAAACGGGCCGCTTGGGAAGTACGGTCGCAAGACTGAAACTTAAAGGAATTGGCGGGGGAGCACCACAAGGGGTGGAGCTTGCGGTTTAATTGGACTCAACGCCGGAAAACTTACCCGCCCAGACAGCCGAATGAGAGCCAGACTGATGATCTTGCTCGACGAGCTGAGAGCTGGTGCATGGCCATCGTAAATTCGTGCCGTGAGGTATCAGCTTAAGTGCTGCAACGAATGAGATCCCTGCCACCTAGTTGCCAGCC
>Thorarchaeota_QMYT01000007
CTCTAGTTGATCCTGCTAGAGGACACTGCTATCGGCTTGGGGTTAAGACATGCAAGTGGAACGGGCTCGCATCCGAGTCCGTCGCGAACGGCTCAGTAGTGTCGCTAACCTACCCTGTGGAGGGGCATAACGCCGGGAAACTGGCGCTAATTCCCCATAGGAGCAATGTTCTGGAAATGATATTGCTCTGAAAAGGGTGTCCCAGGTATGTGGGGCTCTCCGCCACAGGACGGGGCGGCACCGGATCATACTTGTAAGTGGGGTAACTGCCCACTTAGGTTATGACCCGAACGGGCGATGTAAGTCGTGGCCCGGAGAAGGGCACTGAGACAAGGGCCCTAGCCCCACGGGGTGCAGCAGTTACGAAACCTCACCAATGCGCGAAAGCGTGAGTGGGCCAAGCCGAGTGATGGGGGATAACTCCATCTGTGGCGGATCCGCAAGATGGACCGCTAGAAAGGAGAGGGCAAGGCTGGTGCCAGCCGCCGCGGTAAAACCAGCTCTTCGAGTGGTGTCCACGATTATTGAGCTTAAAGCGTCCGTAGCCGGCTTGGTAGGTCCCTGCTTAAATCCGGCCGCCCAACGGTCGGCTTGGTAGGGATACCGCCTCGCTTGGGGACGGGAGACGGCGACGGTATTCCACGGGTAGGGGTGAAATCCTATGATCCGTGGAGGACCACCAGTGGCGAAGGCGGTCGCCGAGAACGTGCCCGACGGTGAGGGACGAAACCCAGGGTAGCGAATCGGATTAGATACCCGAGTAGTCCTGGGCGTAAACGATGCCCGTTAAGTGTTGCACGGCTACGAGCCGCTGCAGTGCTGTAGCGAAAGCGATAAACGGGCCGCTTGGGAAGTACGGCCGCAAGGCTGAATTCCCCTCAGCCTAATAGAACAGTGCCTGAGGGGACAGCAGACTTAAAGGAATTGGCGGGGGAGCACCACAAGGGGTGGAGCTTGCGGTTTAATTGGACTCAACGCCGGAAATCTTACCCGCCCAGACAGCCGAATGAGGGCCAGACTGATGATCTTGCCCGACGAGCTGAGAGCTGGTGCATGGCCATCGTAAATTCGTGCCGTGAGGTATCGGCTTAAGTGCTGCAACGAATGAGATCCCCGCCCCTAGTTGCCAGCCGGGGGCTTCGGCCCTGTCGGGGCACACTAGGGGGACCGCCGTCGACAAAGACGGAGGAAGGTGGGGGCCACGGTAGGTCAGTATGCCGCGATATGGGCGGGGCCACACGCGTGCTACAATGGCCGGGACAATGCGTTACGACACCGAGAGGTGAAGTCAATCGCGAAACCCGGTCGTAGTTGGGATCGCGGGTTGGAACCCACCCGCGTGAACCTGGAATCCCTAGTATCCGCGTGTCACTATCGCGCGGAGAATACGTCCCTGCTTCTTGCACACACCGCCCGTCGCTCCACGCGAGCGGCCCTGGGGTGAGGCGTCGTCCACTGGGCGATGACGAATCTTGGGGTCGCAAGTGGGGAGAAGTCGTAAAATCGTCAGATTTCCTGGCGATTCGGCAAACAAGGTATCCGTAGCGGAAGCTGCGGATGGAAGT
>Thorarchaeota_QMYU01000007
CTCTAGTTGATCCTGCTAGAGGGCACTGCTATCGGCTTGGGGTTAAGACATGCAAGTGGAACGGGTTCGCATCCGAGCCCGTCGCGAACGGCTCAGTAGTGTCGCTAACCTACCCTGTGGAGTCGGACAACGCCGGGAAACTGGCGGTAATCCGGCATAGATGCATCGTTCTGGAAATGATGTTGCATCGAAATGGGTGTTCCAGGTATGTGGGACTCTCCGCCACAGGACGGGGCGGCACCGGATCATACTTGTAAGTGGGGTAATTGCCCACTTAGGTTATGACCCGAACGGGCGATGTAAGTCGTGGCCCGGAGAAGGGAACTGAGACAAGGTCCCTAGCCCCACGGGGTGCAGCAGTTACGAAACCTCACCAATGCGCGAAAGCGTGAGTGGGCCAAGCCGAGTGATGGGGGATAACTCCATCTGTGGCGGTTCCGTAAGGTGGACCGCTAGAAAGGAGAGGGCAAGGCTGGTGCCAGCCGCCGCGGTAAAACCAGCTCTTCGAGTGGTGTCCACGATTATTGAGCTTAAAGCGTCCGTAGCCGGCTTGGTAGGTCCCTGCTCAAATCCGGCCGCTCAACGGTCGGCCTGGTAGGGATACCGCCTCGCTTGGGGACGGGAGACGGCGACGGTATTCCACGGGTAGGGGTGAAATCCTATGATCCGTGGAGGACCACCAGTGGCGAAGGCGGTCGCCGAGAACGTGCCCGACGGTGAGGGACGAAACCCAGGGTAGCGAATCGGATTAGATACCCGAGTAGTCCTGGGCGTAAACGATGCCCGTTAAGTGTTGCACGGCTACGAGCCGCTGCAGTGCTGTAGCGAAAGCGATAAACGGGCCGCTTGGGAAGTACGGCCGCAAGGCTGAATTCCCCTCAGCCTAATAGAACAGTGCCTGAGGGGACAGCAGACTTAAAGGAATTGGCGGGGGAGCACCACAAGGGGTGGAGCTTGCGGTTTAATTGGACTCAACGCCGGAAATCTTACCCGCCCAGACAGCCGAATGAGGGCCAGACTGATGATCTTGCCCGACGAGCTGAGAGCTGGTGCATGGCCATCGTAAATTCGTGCCGTGAGGTATCGGCTTAAGTGCTGCAACGAATGAGATCCCCGCCCCTAGTTGCCAGCCGGGGGCTTCGGCCCTGTCGGGGCACACTAGGGGGACCGCCGTCGACAAAGACGGAGGAAGGTGGGGGCCACGGTAGGTCAGTATGCCGCGATATGGGCGGGGCCACACGCGTGCTACAATGGCTGGGACAATGCGTCACGACACCGAGAGGTGAAGTCAATCGCGAAACCCAGTCGTAGTCGGGATCGCGGGTTGGAACTCACCCGCGTGAACCTGGAATCCCTATCGGGGTCAGATTCGTTCTGACTCCGGGGAAGGTATCCGCGTGTCACTATCGCGCGGAGAATACGTCCCTGCAGGGGACGTGAATCCCACGTACCCGGGGAATTCTTGCACACACCGCCCGTCGCTCCATGCGAGCGGCTCTGGGGTGAGGTGTCGTCCAATGGGCGATGACGAATCTTGGGGTCGCAAGTAGGGAGAAGTCGTAATCGACTCACACATCGTGATCGACGGCAGACAAGGTATCCGTAGCGGAAGCTGCGGATGGA
>Thorarchaeota_QMYS01000494
CTCTAGTTGATCCTGCTAGAGGGCACTGCTATCGGCTTGGGGTTAAGACATGCAAGTGGAACGGGTTCGCATCCGAGCCCGTCGCGAACGGCTCAGTAGTGTCGCTAACCTACCCTGTGGAGTCGGACAACGCCGGGAAACTGGCGGTAATCCGGCATAGATGCATCGTTCTGGAAATGATGTTGCATCGAAATGGGTGTTCCAGGTATGTGGGACTCTCCGCCACAGGACGGGGCGGCACCGGATCATACTTGTAAGTGGGGTAATTGCCCACTTAGGTTATGACCCGAACGGGCGATGTAAGTCGTGGCCCGGAGAAGGGAACTGAGACAAGGTCCCTAGCCCCACGGGGTGCAGCAGTTACGAAACCTCACCAATGCGCGAAAGCGTGAGTGGGCCAAGCCGAGTGATGGGGGATAACTCCATCTGTGGCGGTTCCGTAAGGTGGACCGCTAGAAAGGAGAGGGCAAGGCTGGTGCCAGCCGCCGCGGTAAAACCAGCTCTTCGAGTGGTGTCCATGATTATTGAGCTTAAAGCGTCCGTAGCCTGTTTGGTAGGTCCCTGCTTAAATCCGGCCGCTCAACGGTCGGCCTGGTAGGGATACCGCCTTACTTGGGAGCGGGAGACGACGACGGTATTCCATAGGTAAGGGTGAAATCTAATGATCTATGGAGGACCACCAGTGGCGAAGGCGGTCGTCGAGAACGCGTCCGACGGTGAGGGACGAAACCCAGGGGAGCAAATCGGATTAGATACCCGAGTAGTCCTGGGCGTAAACGATGCCCGTTAAGTGTTGCATTGGCCACGAGCCACTGCGGTGCTGCAGCGAAAGCGATAAACGGGCCGCTTGGGAAGTACGGTCGCAAGACTGAATATGAGAGCCATTCCGACTCTCTTCAGCAGACTTAAAGGAATTGGCGGGGGAGCACCACAAGGGGTGGAGCTTGCGGTTTAATTGGACTCAACGCCGGAAAACTTACCCGCCCAGACAGCCGAATGAGAGCCAGACTGATGATCTTGCTCGACGAGCTGAGAGCTGGTGCATGGCCATCGTAAATTCGTGCCGTGAGGTATCAGCTTAAGTGCTGCAACGAATGAGATCCCTGCCACCAAGTAGCCAGCCGGGGGCTTCGGCCCTGTCGGGGCACACTTGGTGGCCCGCCAGCGAAAAGCTGGAGGAAGGCGGGGGCCACGGTAGGTCAGTAT
>Thorarchaeota_QMYR01000005
CTCTAGTTGATCCTGCTAGAGGACACTGCTATCGGCTTGGGGTTAAGACATGCAAGTGGAACGGGCTCGCATCCGAGTCCGTCGCGAACGGCTCAGTAGTGTCGCTAACCTACCCTGTGGAGGGGCATAACGCCGGGAAACTGGCGCTAATTCCCCATAGGAGCAATGTTCTGGAAATGATATTGCTCTGAAAAGGGTGTCCCAGGTATGTGGGGCTCTCCGCCACAGGACGGGGCGGCACCGGATCATACTTGTAAGTGGGGTAACTGCCCACTTAGGTTATGACCCGAACGGGCGATGTAAGTCGTGGCCCGGAGAAGGGCACTGAGACAAGGGCCCTAGCCCCACGGGGTGCAGCAGTTACGAAACCTCACCAATGCGCGAAAGCGTGAGTGGGCCAAGCCGAGTGATGGGGGATAACTCCATCTGTGGCGGATCCGCAAGATGGACCGCTAGAAAGGAGAGGGCAAGGCTGGTGCCAGCCGCCGCGGTAAAACCAGCTCTTCGAGTGGTGTCCACGATTATTGAGCTTAAAGCGTCCGTAGCCGGCTTGGTAGGTCCCTGCTTAAATCCGGCCGCCCAACGGTCGGCTTGGTAGGGATACCGCCTCGCTTGGGGACGGGAGACGGCGACGGTATTCCACGGGTAGGGGTGAAATCCTATGATCCGTGGAGGACCACCAGTGGCGAAGGCGGTCGCCGAGAACGTGCCCGACGGTGAGGGACGAAACCCAGGGTAGCGAATCGGATTAGATACCCGAGTAGTCCTGGGCGTAAACGATGCCCGTTAAGTGTTGCACGGCTACGAGCCGCTGCAGTGCTGTAGCGAAAGCGATAAACGGGCCGCTTGGGAAGTACGGCCGCAAGGCTGAATTCCCCTCAGCCTAATAGAACAGTGCCTGAGGGGACAGCAGACTTAAAGGAATTGGCGGGGGAGCACCACAAGGGGTGGAGCTTGCGGTTTAATTGGACTCAACGCCGGAAATCTTACCCGCCCAGACAGCCGAATGAGGGCCAGACTGATGATCTTGCCCGACGAGCTGAGAGCTGGTGCATGGCCATCGTAAATTCGTGCCGTGAGGTATCAGCTTAAGTGCTGCAACGAATGAGATCCC
>Thorarchaeota_FJ351268
ACCAGCTCTTCGAGTGGTGTCCATAATTATTGAGCTTAAAGCGTTCGTAGCCTGTTTGGTAGGTTCCTGCTCAAATCCGGTCGCTTAACGGTCGGACTGGTAGGAATACCGCCTTACTTGGGGACGGGAGACGGCGACGGTATTCCGTAGGTAAGGGTGAAATCTAATGATCTACGGAGGACCACCAGTGGCGAAGGCGGTCGTCGAGAACGTGCCCGACGGTGAGGGACGAAACCCAGGGGAGCAAATCGGATTAGATACCCGAGTAGTCCTGGGCGTAAACGATGCCCGTTAAGTGTTGCATTGGCCACGAGCCACTGCGGTGCTGTAGTGAAAACGATAAACGGGCCGCTTGGGAAGTACGGTCGCAAGACTGAAACTTAAAGGAATTGGCGGGGGAGCACCACAAGGGGTGGAGCTTGCGGTTTAATTGGACTCAACGCCGGAAATCTTACCCGCCCAGACAGCCGAATGAGGACCAGACTGATGATCTTGTCCGACGAGCTGAGAGCTGGTGCATGGCCATCGTAAATTCGTGCCGTGAGGTATCAGCTTAAGTGCTGCAACGAATGAGATCCCTGCCACCTAGTTGCCAGCCGGGAGCTTCGGCTCCGCCGGGGCACACTAGGGGGACCGCCGTCGAGAAGACGGAGGAAGGTGGGGGCCACGGTAGGTCAGTATGCCGCGATATGGGCGGGGCCACACGCGTGCTACAATGGCAGGTACAATGCGTCACAACACCGAAAGGTGAAGTCAATCGCGAAAGCCTGTCGTAGTTGGGATCGCGGGTTGGAACTCACCCGCGTGAACCTGGAATCCCTAGTATCCGCGTATCACTACTGCGCGGAGAATACGTCCCTGCTTCT
>Thorarchaeota_BART01020584
GAGTGATGGGGGATAACTCCATCTGTGGCGGATCCGTAATATGGACCGCTAGAAAGGAGAGGGCAAGGCTGGTGCCAGCCGCCGCGGTAAAACCAGCTCTTCGAGTGGTGTCCATGATTATTGAGCTTAAAGCGTTCGTAGCCTGCTTGGTAGGTCCCTGCTTAAATCCGGTCGCTTAACGGTCGGTCTGGTAGGGATACCGCCTTGCTTGGGGACGGGAGACGGCAACGGTATTCCATAGGTAAGGGTGAAATCTAATGATCTATGGAGGACCACCAGTGGCGAAGGCGGTTGCCGAGAACGTGCCCGACGGTGAGGGACGAAACCCAGGGGAGCAAATCGGATTAGATACCCGAGTAGTCCTGGGCGTAAACGATGCCCGTTAAGTGTTGCATTGGCCACGAGCCACTGCGGTGCTGTAGCGAAAGCGATAAACGGGCCGCTTGGGAAGTACGGTCGCAAGACTGAAACTTAAAGGAATTGGCGGGGGAGCACCACAAGGGGTGGAGCTTGCGGTTTAATTGGACTCAACGCCGGAAAACTTACCCGCCCAGACAGCCGAATGAGAGCCAGACTGATGATCTTGCTCGACGAGCTGAGAGCTGGTGCATGGCCATCGTAAATTCGTGCCGTGAGGTATCAGCTTAAGTGCTGCAACGAATGAGATCCCTGCCACCTAGTTGCCAGCCGGGGGCTTCGGCCCTGACGGGGCACACTAGGGGGACCGCCAGCGAAAAGCTGGAGGAAGGTGGGGGCCACGGTAGGTCAGTATGCCGCGATATGGGCGGGGCCACACGCGTGCTACAATGGCAAGGACAATGCGTCACAACACCGAAAGGTGAAG
>Thorarchaeota_FJ352077
ACCAGCTCTTCGAGTGCTGCCCATAATTATTGAGCTTAAAGTGTTCGTAGTCTGTTTGGTAGGTCCCTGCTTAAATCCGGTCGCTCAACGGTCGGTCTGGTATGAATACCGCCTTACTTGCTCACGGGAGACGATGACTGTATTCCGTATGTAAGGGTGAAATCTAATGATCTACGGAGGACCACCAGTGGCGAAGGCGGTCATCGAGAACGTGCCCGACGTGGAGGGACGAAACCCAGGAGAGCACATCGGATTAGATACCCGAGTAGGCCTGGGCGTAAACGATGTCCGTTAAGTGTTGCATTGGCCACGAGCCACTGCAGTGCTGTAGCGAAAGCGATACACGGACCGGTTGCGAAATACGGTCGCAAGACTGAAACTTAAATGAATTGGCGGGGGAACACCACAAGGGGTGGAGCTTGCGGTTTAATTGGACTCAACGCCGGAAAACTTACCCGCCCAGACAGCCGAATGAGAGCCAGACTGATGATCTTGCTCGACGAGCTGAGAGCTGGTGCATGGCCATCGTAAATTCGTGCCGTGAGGTATCAGCTCAAGTGCTGCAACGAATGAGATCCCTGCCACCTAGTTGCCAGCCGGGAGCTCCGGCTCTGACGGGGCACACTAGGGGGACCGCCAGCGAAAAGCTGGAGGAAGGAGGGGGCCACGGTAGGTCAGTATGCCTCGATATGGGCGGGGCCCCACGCGCGCTACAATGGCTGGGTACAACGTGTCTCGCCCCCGAAAGAGGAAGTCAATCTCGAAAGCCAGTCGTAGTCGGGATCGCGGGATGGAACTCCCGCGCGTGAACCTGGAATCCGTAGTATCCGCGTGCCATTATCGCGCGGAGAATTCGTCCCTTCTT
>Thorarchaeota_LRSK01000239
CTCTAGTTGATCCTGCTAGAGGACACTGCTATCGGCTTGGGGTTAAGACATGCAAGTGGAACGGGCTCGCATCCGAGTCCGTCGCGAACGGCTCAGTAGTGTCGCTAACCTACCCTGTGGAGGCGGACACCGCCGGGAAACTGGCGTTAATCCGCCGTAGGAGCATTGTTCTGGAAATGATGTTGCTCCGATATGGGTGCCCTAGGTATGTTGGGCTCTCCGCCGCCCCGAACGGGCGATGTAAGTCGTGGCCCGGAGAAGGGCACTGAGACAAGGGCCCTAGCCCCACGGGGTGCAGCAGTTACGAAACCTCACCAATGTGCGAAAGCACGAGTGGGCCAAGCCGAGTGATGGGGGATAACTCCATCTGTGGCGCATCCGTAGGGAGGAGCGCTAGAAAGGAGAGGGCAAGGCTGGTGCCAGCCGCCGCGGTAAAACCAGCTCTTCGAGTGGTGTCCACAATTATTGAGCTTAAAGCGTCCGTAGCCGGTTTGGTAGGTCCCTGCTTAAATCCGGCCGCCCAACGGTCGGCCTGGTAGGGATACCGCCTTACTTGGGAGCGGGAGACGGTGACGGTATTCCATAGGTAAGGGTGAAATCTAATGATCTATGGAGGACCACCAGTGGCGAAGGCGGTCGCCGAGAACGCGTCCCCGACGGTGAGGGACGAAACCCAGGGGAGCGAATCGGATTAGATACCCGAGTAGTCCTGGGCGTAAACGATGCCCGTTAAGTGTTGCATTGGCCACGAGCCACTGCGGTGCTGTAGCGAAAGCGATAAACGGGCCGCTTGGGAAGTACGGTCGCAAGACTGAAT
>Thorarchaeota_LRSL01000047
CTCTAGTTGATCCTGCTAGAGGGCACTGCTATCGGCTTGGGGTTAAGACATGCAAGTGGAACGGGCTCGCATCCGAGTCCGTCGCGAACGGCTCAGTAGTGTCGTTAACCTACCCTGTGGATTCGGACAACGCCGGGAAACTGGCGGTAATCCGTCATAAGAGCATCGTTCTGGAAATGATGTTGCTCTGAAATGAGTGTCCTAGGTATGTTGGATATTTCGCCACAGGACGGGACGGCACCGGATCATACTTGTAAGTGGGGTAACTGCCCACTTAGGTTATGACCCGAACGGGCGATGTAAGTCGTGGCCCGGAGAAGGGCACTGAGATAAGGGCCCTAGCCCCACGGGGCGCAGCAGTTACGAAACCTCACCAATGCGCGAAAGCGCGAGTGGGCCAAGCCGAGTGATGGGGGATAACTCCATCTGTGGCGGATCCGTAAGGTGGACCGCTAGAAAGGAGAGGGCAAGGCTGGTGCCAGCCGCCGCGGTAAAACCAGCTCTTCGAGTGGTGTCCATAATTATTGAGCTTAAAGCGTTCGTAGCCGGTTCTGTAGGTCCCTGCTTAAATCCGGTCGCTCAACGGTCGGTCTGGTAGGGATACCGCATTACTTGGGGACGGGAGACGGCGACGGTATTCCGTAGGTAAGGGTGAAATCTAATGATCTACGGAGGACCACCAGTGGCGAAGGCGGTCG
