# Supplementary material for: Newly discovered Asgard archaea Hermodarchaeota potentially degrade alkanes and aromatics via alkyl/benzyl-succinate synthase and benzoyl-CoA pathway
Source: ISME J. 2021 Jan 15;15(6):1826–43. doi: 10.1038/s41396-020-00890-x (PMC8163825; doi:10.1038/s41396-020-00890-x)
Supplement: Supplementary file 7 — Dataset 1 [file 41396_2020_890_MOESM7_ESM.zip › Sequence datasets used for inference of phylogenetic trees/Fig. 3a Sequence alignment of alkylsuccinate synthase.fasta]

>h02m.117@k127_21078_1
IVGERGPEPKATPTYPELCCHTLEDFQVLQQREQAPFSVDERVREVYEDRIIPFWKNKTM
REKVFSVVSSDWQTAYDAGIFTEFMEQRAPGHAILDGKIYTRGLFDFKQDIEDSIHNLDF
INDPDALKKEQELRAMSITIDGLISYANRYSVYANQLAQSENDAKRKTELEQISRICAHV
PANAPRNFWEALQMYWFIHLGVVTELNVWDSFNPGRLDQHLFPFYTRELADDTLSTEFAK
ELLNCFWIKFNNQSAPPKVDITAAQSGTYQDFALINVGGLTTEGEDAVNALSYLILDVCE
EMRLIMPSLCIQLSHKNPETFLHRALKVVKAGFGQPSLFNTDVIIQEFLRAGKSLEDARN
GGPSGCVTISAFGKESCTLTGYCNWPKILELTLNNGIEPKTGNQIGLQTGNPNDLKTFED
LVVAYQTQLKFFIDLKIEGNNAIERLYATEMPAPFLSLLFDDCILKGKDYHDGGPRYNST
YIQGVGLGTLTDSLAALKFHVFDQETISLPDLVEALNNDFTGEEELRQRLITEAPKFGND
VEYADNLARLAFESYFSILDNRSNTKGGEYRVNLLPTTVHIYFGLITGALPNGRRAGYPL
SDGISPSHGADTCGPTAVIHSVAKIDHVKTGGTLLNQKLSPGLLRAESGLAKLAALVRTY
FKLGGHHIQFNVIDSDVLVEAQEKPELHRDLIVRVAGYSDYFVDIGKALQDEIIARTTQE
SFGLKRQIS
>h02m.52@k127_1722569_10
MLSDRVQQLREHSIRTKPSISSERAELLTDFYQNHIPRNSPFPVVRALAFKYILEHKSLY
IGNGELIVGERGPEPKATPTYPELCCHSLKDLEVLNQRDRASFSVHASVKQVYKERIIPF
WEGRTIREKVFSVVSSEWQSAYKAGVFTEFMDQRAPGHAILDDKIYHRGLREFKQDIEES
ISRLDFNKDFEALSKKNELQGMAITIDAIIRFAKRYSDYARNLAQKEKDPQRKKELEKIA
EVCARVPAHAPRDFWEALQSYWFIHLGVITELNVWDSFNPGRLDQHLHPFYETGLADGSL
SEEFARELLQCFWVKFNNQPAPPKVDIHVEQSGTYQDFALINVGGVTEAGEDAVNALSYL
ILDVCEEMRLIMPSLCIQLSHKNPDAFLQRALKVVKAGFGQPSIFNTDIIIEEFLRAGKS
LEDARNGGPSGCVTISAFGKESCILTGYCNWPKIFELALNNGIDPKTGNQIGLQTGNPHD
FETFEDLVVAYQTQLKFFINLKIEGNNAIERLYATEMPAPFLSLLFDDCILKGKDYHDGG
PRYNSTYIQGVGLGTLTDSLAAVKFHVFDHETISLPDLVEALNKNFASEEVLRQRLLTEA
PKFGNDMEYADSLARVAFDSYFSLLDNHPNTKGGEYRVNLLPTTVHIYFGQVTGALPNGR
RAGYPLSDGISPSHGADTCGPTAVIHSVSKIDHVKTGGTLLNQKLSPSLLKDESGLAKLA
ALVKTYFKLGGHHIQFNVIDRGTLIEAQKQPELHRDLIVRVAGYSDYFVDIGKALQDEII
SRTTQESFGSKRGIS
>h02s.68@k137_1286063_3
AFDKIGIFILTEVGGIGHILLNHPRVINQGLDSVIKQARTQEKAFLKKGNQDAVNFCQAV
QISTKAVIKFAKRHAALAQKLAKTEEDPNRKQELFDIAERCTRVPAQPATTFADALQATL
FTHICAQIESSIESGISLGRIDQFLWPYYEQDLDAALVTRDKAQELLECFFIKLSHSLPL
FDSDVALAFSGLTTFANAVVSGLDSKGKDATNDLSQLIFEAMHHIRTPNPTLGVRLHSNS
PPEFLEMITKLLLDGMSNIQFLNDDIIVPAMQHIGVPIEEARNYAIIGCVEPAVPGRSFT
SSDAALFNLALPVELTMHNGDGLVFQEQIGPRTGDASQFTSMNFVLTAYKKHVKHLIKLM
AEGLEGLAQAHAELKPTPFMSGITDDCLQAGKDLTMGGAHYNFTGVQGVGLATAADSLTA
IDTLLYQNPQLTWNELLPALTNDFDGAENLRQQLITKAPKFGNDNDTADQYARFVAELYC
KEVSQYETLRGGTLIPGLYSVTTHIPFGLTVGALPNGRKARTTLSYGITPSPGAAQKGPT
AAIRSVAKLNHELVANGSAFNARLSPDHFTGEEGAKLLQSLVTTYFKLGGMQLQFNLVGS
NTLREAQQHPEEYSDLIVRVAGYSALFVDLDQLVQDEIINRTQFTKPT
>AAB89800.1_Archaeoglobus_fulgidus_DSM_4304
MCMDRIEKLIKKVSKPARLSVERCRLYTESMKQTEGEPMIIRQAKALKHVLENIPIQILDSELIVGTMLP
NPPGAIIFPEGVGLRIINELDSLPNRETNRLMVDEEDAKVLREEIAPYWQRKTIEAFAFPLMPDIMQILY
TGSVFVLTEIAGISHVAVNYPYLLRRGFRWFLEESERRIRALEESGVYEGEKYSFYQAAKIVSEAVINYG
LRYSKLAEELAESEDGERREELLKIAEICRKVPAEKPETFWEAVQFVWLVQSALHQENYEQAISMGRIDQ
YLYPFFKKDIGEGRINRELAFDILANLWIKTNEIVPAFDSLLEQYFSGQATNQAVTIGGCDIYGNDATNE
LTYLMLEVTDRLRLRQPNVHVRINKGSPESFLKRLAEAISSGCNNLALFFDDAAVKALKNAEVDDRDALN
YTTDGCVEIAPFGNSFTSSDAALINVAKALEYALNEGVDLQFGYEFGAKTEKPKFLEDLLEKLREQVSHI
VKLVVRGSNVLSYANAEVKPTPLLSLCVEDCFEKGVDVSRGGARYNFTGIQAVGIADVGDSLVAIEGALN
AGYSMDDIVEACRKNFVGYEKLHKLLLQSPKYGNDDDAADKYTKMVLEWYCEEVNRHRNFRGGKFAAGCY
PMTTNVGFGFFTSALPSGRKSGEPLNPGVSPSTGMDREGVTAVINSASKLSYENLPNGASLTINLSSDVL
GEKGDAVIEALIKSSMELGVMHVQFNILKEDLLRKAQQEPEKYRWLLVRVAGWSAYFVELSRPVQEEVIR
RISCRI
>AIY89297_Geoglobus_acetivorans_Archaea
MLVSNVQKPARLSIERAALYTESMKESEGEPMPVRQAKALKHILENIPIQILPGEIIVGTMLPDPPGAIL
FPEGVGLRIINDLESLPGRESNRLVVDEEDARILVEEIAPYWESRNIEAFASKLMPDIMEVMLSGSLFVL
TELAGISHVAVNYPYLLNRGFRWFVEESERRIAEIRESGCEDAEKLVFYEATKITAEGMTRFAERYAGLA
RNMAEEEGDEARREELIRIAEICERVPAEPPESFHEAVQFVWFVQCALHQENYEQGISMGRIDQYLLPYY
LKDLREGRIDRKKAFEILANLWVKPNEIVPPFDSLLELYFSGQATNQALTIGGVDGSGSDATNELSYLML
EVTKAIPLRQPNVHVRVSSKTPDSFLEMLAGIIAEGKNNVGIFNDEAVFRALRFAGVEEGDAWNYSTIGC
VEISPFGNAFTSSDAALINVAKALEYALNGGQDMVFGYEFGVKSEKRPQTLDDVISAFREQLAHIVRLVV
TGSNILEYANACVKPTPLLSLCVEDCFDRGLDVTEGGAKYNFTGIQAVGIADVADSLAAMEHALKKGYTL
EEIIEACRSDFDGYEGLQSILLSAPKYGNDGEADRYARMVLEVYCDEVARYRNFRGGRFTAGCYPMTTNV
AFGFMTSALPSGRKQGMSLNSGVSPSTGMDREGVTAAIKSVSKINYDKLSNGASFTVNLDSGILGGKGTG
IIKALIRSFVELGGMHIQFNVLNENVLRKAQEEPEKYRWLLVRVAGWSAYFVELSRNVQDELIARISCRL
>h02s.68@k137_157306_13
MNLEVLSDRVQQLREHSVSTKPFISSERAELLTDFYQHHIPKDFPLPLVRALAFKFILEH
KTLYIGNGELIVGERGPEPKATPTYPELCCHTLEDFQVLQQREQAPFSVDERVREVYEDR
IIPFWKNKTMREKVFSVVSSDWQTAYDAGIFTEFMEQRAPGHAILDGKIYTRGLFDFKQD
IEDSIHNLDFINDPDALKKEQELRAMSITIDGLISYANRYSVYANQLAQSENDAKRKAEL
EQISRICAHVPANAPRNFWEALQMYWFIHLGVVTELNVWDSFNPGRLDQHLFPFYTRELA
DDTLSTEFAKELLNCFWIKFNNQSAPPKVDITAAQSGTYQDFALINVGGLTTEGEDAVNA
LSYLILDVCEEMRLIMPSLCIQLSHKNPETFLHRALKVVKAGFGQPSLFNTDVIIQEFLR
AGKSLEDARNGGPSGCVTISAFGKESCTLTGYCNWPKILELTLNNGIDPKTGNQIGLQTG
NPNDFKTFEDLVVAYQTQLKFFIDLKIEGNNAIERLYATEMPAPFLSLLFDDCILKGKDY
HDGGPRYNSTYIQGVGLGTLTDSLAALKFHVFDQETISLPDLVEALNNDFTGEEELRQRL
ITEAPKFGNDVEYADNLARLAFESYFSILDNRSNTKGGEYRVNLLPTTVHIYFGLITGAL
PNGRRAGYPLSDGISPSHGADTCGPTAVINSVAKIDHVKTGGTLLNQKLSPGLLRAESGL
AKLAALVRTYFKLGGHHIQFNVIDSDVLVEAQEKPELHRDLIVRVAGYSDYFVDIGKALQ
DEIIARTTQESFGLKRQIS
>h02m.131@k127_726590_1
MTGSCESSQTLWKASTTLSPRVKRLRDEYFSFEQRASYFSNEVRPYTTGRPWDQVYGFNN
WGITPEAVPFMLGFRDSLRALAEPVEFDEKNFQRTIGERRALFFNEVLRKHLPVVILDGE
LIVGGHFNTALSKVLTRKEQQGWDKQQEKFYKELKLRCETGEYNYGAIPGHLVPNYEKVL
KIGFKGIQEECQALLSSTEDLAHQAWLTALILSCEAPRILAERYAREAQRLASTEENPKR
KKELTTIAQISSKVPWNPAETFWEALQSLWMTHMLVMAAESYPGAGTSPGRIDQYLYPYY
EKDLRKGVLTREFAKELMECYWIKHNYAYDFQGRVGGTQGINSSFGQLITIGGIDQNHED
ASNDLTWLILDVIEDLNMLEPKPNIRLHGNSSDALLQRVAELVSQSQGSPFLMNFDEKSM
AGLVWQGVPKDEVWDYAPVGCLENTMIGNDVSGTVDVNVNVAKAIELVLTNGKDMRLGTQ
LGPKTGNPSQFKSFDQFKAAFKKQLQALIERAIHANNLADAIRVQYDPTPYLSLLVDGCA
ESRKDCRAGGTKYNYITVEALGLATAADSLAAVKKLVYEESRFSMDRLIQGLETDFESDE
ELRQLLINHAPKYGNDDEEADQLAREISRFWGEYVIQHTAPASGRRYRGGYLSWNYFISF
APKLASTPDGRRRGEYISNGVCPVPGRDFQGPTANAISVGKLGLEVQPNGASHTMTFSPA
SLRDEEHQNKLVAFLRTYGKVGGTALQTNVLTPETLHAAQESPEEYRNLLVRVTGYAAYF
TSLGKEQQDEIINRVSHTL
>TXT64282_Candidatus_Lokiarchaeota_archaeon
MSNAQSDSGKDKFDIARPHDLLPRSAWLREYYFKGAEREWNNEYMAFTTGVEWDIVWEEMNYYVAPEVIM
YIGVDGKGVFETSLRSIAERVELPENFWDLSLPERKIEFFERVMLDYIPQEIISDNDLIAGGRFNTQLSN
CLNEKETKQYWKEILRNRHEYLKFHYAGFGNVGATGGHLIPDLEGVVKRGFKYYHQKAKDTYKRLTDKEK
KGAKGQELRAIINATLIPKKLAAKYAEECRNLKKDASPERAEELEQMARNLERVPWEPAETFWQGVQAIW
LTHMLIMAEESYPGPGVSFGRTDQHLWELYKKDVLDEKNITKNFAKEILGSFWFHCNTAYDAQIRVGRQG
ITSAFGQLMTLSGCGPNGEDLTNDLTYTILEVIDEWSPILEPKPNIRLHRNSPNKLLDILIEMISRSQGS
PFLINFDERSIAGMIGEGIPENEAWDYACVGCLENTMQGNDRSGTVNCNPNLAKSIELTLWNGEIMPENG
KKPWSKEGERFGPKTGGPEQFKTWEEFWEAWKAQIEFIIQYVVRVNNLTEETRGRFLPTPYLSSIVKGCI
EKGIDIRNGGPELRFVTIEGVSFATVVDSLLAIKHFVYDEGKYTIEQIKEALLHNFEGEYAVMQTILKNK
APKYGNDRDKADELARKVMKVWSDETWKYTTPTNFQYRPGMLSWNYWAGEAAALTPATPDGRKAGTYLSN
AICPTDGVDTKGPTAVTNSVGKALGGKTEDGQYINYLPNGASHTITFNPSILRDAEHRDKFRSYLRGYIE
NGGTCLQINMLDSEMLKDAQKHPENYENLLVRVTGYNAYFNAIGKELQDEIIARESHKM
>OLS32298_Candidatus_Heimdallarchaeota_archaeon_AB_125
MKERVRKLREQSLTAEPYLSLERATLLTDFYETGIVEDVSIPVARALAFKHILENKEICINEGELIVGER
GPEPQAAPTYPEICVHSLDDLNILNSREKISFSVDDETRRISEERIVPFWKGKSIREKIFDNMTTEWIDA
YEAGVFTEFMEQRAPGHTVSGKHVFHMGFSDFKKEIEESINNLDFNNDPEAYAKKEELKAMEIAADAIII
LANRYSDKAKKLALEETDATRREELEKIAEICSYVPEYAPRTTWEALQHYWFIHLGVITELNTWDSFNPG
RLDQNLITFYEEDINERNISVGEIKELLQCFWIKFNNQPAPPKVGVTAEESNTYTDFCLINLGGVKEDGS
NAVNNLSFLLLDVIEEMRILQPSSMVQISKETPNDFLMRAMKVVRTGFGQPSIFNTEAIVQEMLNQGKSI
IDARNGGASGCVETGAFGKEAYILSGYFNTVKILELTLNNGIDPRTGKQIGLKTGDATTFHAFEDLFEAF
TNQLNHFIDIKIEGNNIIERLWAANLPSPFMSLLVDDCIEKGKDYNDGGARYNTTYIQGVGLGTITDSLT
SLKYNIFEEKNFSMNDLLLALENNFEEHQTIRQIVLNETPKYGNDDDYADEITKRVFEEFYKAVNGRPNT
KGGHHRINLLPTTVHVYFGSVLGATPDGRKAKEPLSEGISPVQGMDMKGPTAVIKSASKIDHLRTGGTLL
NQKFTPEILKKDEDLEKVSALIRAYFRMDGHHIQFNVVSADTLRKAQENPERFKSLIVRVAGYSDYFINL
GESLQNEIIKRTEHGAI
>OLS31674_Candidatus_Thorarchaeota_archaeon_AB_25
MTSRSKRLKQRMLDSEPTISSERAVLFTGYMKEHESEPTLLRLAGAFADVLDNMTIRIEPEELIVGNMGP
TPRSCQVFPEYSWQWIEKELDRFDKRRTERFSITDEDKKNLREVFKFWKGKSTAEIAATVMPKESIEASK
AGLFTIGAPGTGIGHVIVNYENVLRKGLLRILDEIEGEKGNYHDAVRTEIIAVLRFAERFSNLASHLAKK
ETDEDRKGELLEIARICKKVPAEPAGSFHEAIQSFWFIHLLIQTESNGHSMSTGRFDQYMFPFYNEDIKN
NRIDEEAALELLELLWVKMTSLIKIRNEYYSIAFAGHPMFQNLTIGGQNADGTDATNDLTRLILQATANI
RVTQPSVSFRWHKNTPEDVKLQVVDVISKGLGMPGLFNDDAIIPMMIEKGTDSSEVHEYSVLGCVEPIIG
GKSDPRQNIGYVNLPKILEITLNNGKDPKTGALVGRETGNPQSFKSFDELWLAFEEQIDYTIEMLTLADR
VAAGVLAENTPTPFISSLLDGCNESGKTMQEGGAVYNSGGIMGVGIAIVADSLEVLRKYIFEEKELSMDD
LLQILANDYEGHEELRVRVENDPSKYGNDIERVDILARDTGRAFCNSIQSRMTTRNGPYHGALFSVSMYI
PQGEVLGATPDGRKAGYMISDGVSPTQNRDVNGPTAAMKSVARLDHTLCYNGTLYNMKFTPDFFDTESRR
KKFISMVDAYFGMGGFHVQYNVVSRETLEDAKVNPMQHRDLIVRVAGYSAYFIELDPFVQDEVIARTEFS
>OLS21191_Candidatus_Thorarchaeota_archaeon_AB_25
MQTERVKRLRKQSLGTKPYISTERAELLTDFYQSGGADIVSTPVARALAFKHIMENKTVCINDGELIVGE
RGPAPQAAPTYPELCCHTLNDFEIANSRERTPFLSTEDTRTTYRDEIIPFWTGRTMRERVFDAMSEEWMN
AFNAGVFTEFMEQRAPGHAILDDKIYRRGLLDFIDDIKRHLAELDYYNDSEAYNKEQELKAMKIAANAVI
VFAERHAERALELAESETDADRKEELLLIADICQQVPAKAPRNFWEALQSYWFVHLAVIIELNVWDSFNP
GRLDLNLYPFYEKEFEKGDLTRDFAKELLQCFWVKFNNQPAPLKVSITEKQSGTYQDFALINTGGLTAEG
KDSVNELSHLILEVCNEMRLIQPSVCIQLSTENPDSFLTKAVEVVKEGFGQPSIFNTDVIIKEFLRAGKS
IDDARVGGPSGCVTISAFGKESCILTGYCNWPKILEITLHNGTDSQTGEKVSIDTGDPTKFKSFDELFSA
YKRQLEYFIDLKIKGNNIIERLYAEHMPAPFMSLLFDDCIARGKDYHDGGPRYNSTYIQGVGMGTITDSL
SAIKFHVFEKNQFTMKELLDGLRTDFEDNEVMRMTLLNKTPKYGNDDDFADTLAKDVFDAYFDLIDGRPN
TKGGEYRVNLLPTTVHVYFGQVTGATPNGRKAGAPLSDGISPSHGADTKGPTAVIKSVAKIDHWKTGGTL
LNQKFMPEVLADSEGRKKLGDLVRTYFKLGGHHIQFNVVHVDTLKSAQKSPEHFQDLIVRVAGYSDYFVN
IGKDLQNEIIARTEQKRI
>KKK42239_Lokiarchaeum_sp_GC14_75
MVQTLNEPIVKEPIANPTATWAKHFTIKPSPRVEILRQRYLNIRNKVIIDVARNRTQSRKETEGEPLITR
RAKSFAAIVKGVPTNIYPDELFVGWLFSEPRGTEIPFYSIPYTAFGLEKELDTLSTRTIDPFLIDDEDKK
ILREEIYPYWKEHHFMPTIPPEAKKLGIKYAIPSAKVDHYVVNYPKVLKKGLLGIKRDAEERLDRLNLSD
SEEVKKVPFLEGVILALEAAAEIGKRFTVKAKSLTEVEEDDKRKAELLKISEICENVPANPANSFYEALQ
SVWFIHMMLGWELSFHGGISLGRADQYLYPFYEKDITEGRITKEQAQELIDCWFMRFSQSFGLWTKGGFI
SQYTPGHHVDIGGLKADGTDASNELSYMFIEAIMHTPGMVEPAIGLLVHSKTPDDLLIKACQLTSVGSGN
PQYINHDVLVNNLLGRGATVGGRPVTLEMAREFGGCVGCHEPSLHTMEGGWAVNQSQLLALTTELVMTNG
WSRIFGKRRGLETGDPKQFKSFEEVRDAFRKQVVFEMKRGAIASNLGEQLLQPTIFTSALTEDCIENGKC
REEGGARYSLGAVTTLGTVDAGNSLAAIKKLVYDEKKITMDQLCQALESNFEGFEDIHKMCLEAPKFGND
DDYADEQVVWVSHLVAKEAMKYKTTYGGTKYAYQVPMSSYVPHGLMVGALPSGRKSGAPVSDGVSPTTGS
DINGPTAVIKSVGKINNAELSLGQSLNMKLDPVIFESDEGIKRLANLIRVFVDQKVDHIQINVVSAETLK
AAQKEPEKYKDLVVKVAGYNARFVDLHKLVQDSIIARTEHGL


>AHI85732.1_Smithella_sp.SCADC
MAEPAKNISIQELEKKQEWWWAAEKKRSKRLDYLRKAMWKKGAIGGLYPAGLQVDLEECQLDTAKARELE
NAPDPYVVKYAKIFAHYLDNKTIFITDKAQLVSYVGSLPNTIGWNPTTASMVNLEVLNDSSALPEPLDAS
LKVINEVAAYWAGKADADRMMPRVDMTDVMKVLSGTIGWGSAVARLGYSGKDYEYIMTGKRGFEDVIAEI
DENMDKADAQAHMPAANKEIGALYDKMNTWEAMKITLEAGIRHAQRYARLARIIAENFETDNKRKEELLQ
IANCCERVPAKPPRTLQESLQYDLFIQNFSRTEAVEGSWPARPDYYHGQYYDKDVNIDKRITKEEAMDLV
GEFLIRAAEVSQYKPKWAREGLQGIEGTWVWTLGGVKQDGSDACNDMTIALLQAARLVRVANPTFSFRWH
PKVKEEVLRECFECIRQGLGYPSMRNDPLLIANSMHWHGHPIEEARTWVHQACMSPCPTTKRGFQPMRMA
SATANCAKIIEYVFTSGFDPAVSMQIGAETPDAATFTSFEQVYAAWITQMKTIFSILTRAVNRARILGAE
LTPRPFLSAVSERSVESGLDVLTPSISQGNSWITAFTWVENADSLAAIKKLVFEEKKYTMAELKKALADD
WQGHEEMRLDFVKNAPKWGNDDDYVDKIMLRCLHDCAVFSHELKDPMGNNWPILPENVSGNIHYANVVGA
LPSGRRRGDALYDGGISPGPGLDKKGPTAVLKSCGKIDHITDGRAFLLNQRLSPTQLAGEKGYSFWKSYM
DTWYNLGLDHIQFNCVSDETLRSAQREPEKYQEVIVRVAGYSAHFVDISRKTQDNIIQRTVQGIG
>KFD41815.1_Peptococcaceae_bacterium_SCADC1_2_3
MSTAVEEKEKALHEHLEKREYWWWAEKARSSRIDYLRKAVWPKAAKGSSYLPGTKICWHGYKIYREVFDT
PDAKMDPYILTFAKAQAKVLDTIPIFIIDQSRIVGYTGSAPHKLYMTPQSSFNVAWDMYNDRMDLVDREE
DRPWIKEAIEFMKPYTYEARADRILSRRQRIMCSTSQTFTGSSHRESQTYSTTQWGYFHSGFNNILAQVN
ENIAEAEKVLYEVGARPDFPAEYDALNKLDNWRSFKIVIEAMLRWAKRYSRLAKIIAENFETDPQRKQEL
MEISRICAKVPGEAPESYHEFLMYDNMAQRAKRYEWGEGAWPAKPDTWGWPCYKKDVIDEKTLSQDDALD
LTCEYLIRAFEYGNPRNRQYRELMTGDPGPYVWALGGILPDGSDGANELSDTILKAARLVRVASPTYALR
YHPKIRTETLRQAFECIRHGLGYPNIRHDDVLVQSNMYWSGTPLEEARTWTAQACIVPCPGTKHGVMPAR
YSASSTLGSKCVELALWNGFNPVFKMQIGPKTGDPTKMTFDELFDACIEQFKVIHWEGCKIRNISRWVEE
EIGRPMLSSGWEECIETGKNAFQRREYGNNWLTTFIWTDGWDAMAALKKLVYDEKKYTMEQVLEMLKVNW
EGYEVERMDFVRAPKWGNDDDYVDEIVVKAYNRTRDEVLLPCKDWGRSSRGIPTAPQNIAAYTVAGVLLG
ALPNGRRLGDTCYDGGCSPGAGLDKKGPTAVLRSVGKIDHVTSHRANLLNQRLSPTQLVGDKGFELWHNY
IKTWHDLRINHVQFNMVDNETLYAAQKEPEKYSELMVRVAGYSAHFTGLNKKTQDTIIARNVQTL
>ABH11460.1AK01 AssA1
MEMVAEPAQDQSVQELEDKQEWWWVAEKKRSKRLDYLRKSIWKKGALGGNYAPGIKLDLECATLFTDMWK
FWKYDPIMMRRAKAIAHVLDKKTIFITDHAQLVGYFGSLPNTIMWRVDGASMVNEEAYNEPGIMPEPENE
SLQKVAELNDYWAGQTAVDKVARILDPEDAVKFLSGAIGWGAPSSAYGYSGKDYEYLFAGRRGFEDIIEE
INAAIEKAEDKTVGVPGPEILDIYDRLQNWDAMILVLEAGIRHAKRYARLARTMAENMETDEKRREELLK
IAETCERVPARAPRNLQESLQYDHFIQIFARTEAHEGAWPARPDYYHGPYYDKDVNVDKTLTKEDALDLV
GEFMIRAYEVGGFAPRWAREGLQGITGTWVWTLGGVNKDGSDACNDLTVAFLQAARLVRVSNPTFGFRWH
PKVKDEVLRECFECIRHGLGYPSMRNDPLLIQNAMHWHGHPLEEARTWVHQACMSPCPTTKHGVQPMRMA
SATANCAKMVEYALHNGYDHVVGMQMGPETGDAAKFHDFEDLFQAWVKQMEWLTSLLVRTVNLGRYKDPE
FFGRPFLSGMSERSVESGLDVVSPVGDRGNCWVTAFTWVENIDSLAAVKKLVFDDKKYTMEQLLTALKAN
WDGYEEMRLDFVNNAPKWGNDDDYVDDIMLRCLRETARHSRVMKCPSGNSWPILPENVSGNIHYASIVGA
LPNGRRCGDALYDGGISPGPGLDKKGPSAVLKSCGKIDHVSDGRAFLLNQRLSPTQLAGEKGYQLWKAYI
RTWADLGLDHVQFNMVSDETLRAAQKDPEKYSEVIVRVAGYSAHFVDISRKTQDNIIQRTVQGI
>ABH11461.1 AK01 AssA2
MTAEPAKLDVSLQEHEENQEWWWIAEKKRSKRLDYLRKAVWKKGALGGNYAPGIKVDLEGPKLFTDMWNF
WKFDPIIMRRAKALAHVFDNISIFITDHSQIVGYWGSAPHTISWRVDGASIVNEELYNEPGIMPEPEEES
LRKVAEINDYWAGQTAVDKVARILDPEDAVKFLSGAIGWGAPTSAYGYSGKNYEYYLKGERGFEDIIADI
EDHIAEAEEKTIGTPGPDILPIYDRIQNWEAMITVLEAAIRFAKRYARLARTMAEHLETDEKRKEELLRI
AETCERVPAKAPRNLQESFQMDMLIQTMCRFEASEGAWPARPDYYHGPFYEKDVLQDKTLTEEEATDLIG
EFMIRAYEVGGFGPRWAREGMQGITGTWVWTIGGVKPDGSDACNALTTAFLRTARLIRVSNPTFAFRWHP
KVSDEVMRECFECIRHGLGYPSFRHDPILVANCMNWHGHPVEEARTWVHQACMSPCPTTKNGVQPFRMAS
ATANCAKMVEYALHNGYDHVVGMQMGPQTGDARTFTDFEQLFDAWTRQMQWLLSLLVRTVNLGRYKDAEF
YGRPLLSGITERAVERGIDAVNPEGERGNCWITGFTWVENADSLAAVKKLVFDDKKYTMDQLITALESNW
DGYEQMRLDFVNKAPKWGNDDDYVDDIMLRCLRTLAKHSRVMRCTSNNTWPISPQNVSGNIHYSSVVGAL
PNGRRLGDALYDGGISPGPGLDKKGPTAVLKSCGKIDHVGDGRAFLLNQRLSPTQMAGEKGYQLWRAYMR
TWADLGLDHIQFNMVSDKTLRAAQKDPEKYQEVIVRVAGYSAHFVDISRKTQDNIIQRTVQGI
>WP_092237733_Desulfobacula_phenolica
MPTTERTTRLKDRCRFKHVAGGEYVDAGVKAGVERARLITQSHKKNVGEPNCIMRARGLENILKNITIHI
QDDELIVGANTEHPDYFPMYPELSYFATVDMVESPYCEYKEEMREIAEYWKPYTIQTKGEKYFTPEEINI
MYSATTVQPPLFVTAFSSLVPNYESVLEDGLIKRIEEVEKKIADANDKMRQSPWNAQDNLHFMDKLDQWE
AMVIAMKAVVGWAQRYARLARIMAENFLTDAKRKQELLEISDICRHVPANPARGLKDAMQSKWFTFLLCH
SMERYSSGYGHKADKLLWPYFQKSVINKTDQPMTREEAVELFECERLKVSEHGSTKGRQLREFFAGSNDL
FIFTLGGINPDGSDASNDCTNAILEAAESIVTTEPSIGFRWNKTGNVETKKRVFNCIKKGFGFPSIKNDE
LNTEQLIKYFNVPEDIARDWALVLCMSPGITGRRGTQKTRNEGGGDVYPAKAMEIALTNGFDEFFTNIQL
GPQTGDAANFTSFDEVWNAYKLQLRYAIELTLRSKDVGRIIESTHLCCPFISSIDDGCVEKGMDANALAE
VANPWHNICSGSVVVIDSLAAIKKLVFEDKKYTMAELMDALKNNWEGKEEMRLDFWNAPKFGNDDDYADA
MATKYYNLIADEWKRNTTYSGTYPLPLAQSVAGYIVNGPKTAATANGRHAGEALDDGGCSPYMGCDTNGP
TAVLKSVSRIDASRHKGVLLNQRLSNILMHSDAGFDLWHAYMKTWHSLGIDHVQFNVISTEDMKAAQIEP
EKYTNTLVRIAGYSAKFIDLARYSQDTIIARTEQDMAAG
>BAC05501.1_T.DNT-1_BssA
MNDIVSAKILEYKGKTLNFTPEDPAEAKIPADELHEHLQKPSTARTKRLKERCRWKHASAGEFIEKSVTA
GIERMRYLTEAHKASEGKPEAIRRALGLANVLNKSTLVLQEDEFIVGYHAEDPNMFPLYPELSHMAVQDY
LRSDYSPQPADEAAAINEYWKPHSLQSKCQPYFDPADLGRMYQVSSMEAPSFASGYNSIVPPYETVLEDG
LLARIKLAEKHIAEAQGDMSTFPWNGTKGLDNIAKIDNWKAMVIACKAVISWARRQARLCRIVAENFETD
PKRQAELLEIADICHRIPAEPCKGLKDAMQAKFFTFLICHAIERYASGYAQKEDTLLWPYYKASVIDKKF
QPMDHMGAVELVEMERLKISEHGAGKSRAYREIFPGSNDLFILTVGGTNARGEDACNDMTDAILEAAKRI
RTAEPSIVFRYSKKNREKTLRWVFECIRDGLGYPSIKHDEIGTEQMKEYAKFSLNGNGATDEEAHNWVNV
LCMSPGIHGRRKTQKTRSEGGGSIFPAKLLEITLNDGYDWSYADMQLGPKTGDLTSLKTFEDVWEAFREQ
YQYAINLCICTKDVSRYFEQRFLQMPFVSAIDDGCMELGMDACALSEQPNGWHNPITTIVAANSLVAIKK
LVFEEKKYTLEQLSQALKANWEGFEEMRVDFKRAPKWGNDDDYADGIITRFYEEIIGGEMRKITNYSGGP
VMPTGQAVGLYMEVGSRTGPTPDGRFGGEAADDGGISPYMGTDKKGPTAVLRSVSKVQKNQKGNLLNQRL
SVPIMRSKHGFEIWNSYMKTWHDLNIDHVQFNVVSTDEMRAAQREPEKHHDLIVRVSGYSARFVDIPTYG
QNTIIARQEQDFSASDLEFLNVEI
>BAD42366.1 M.TS-6 BssA
MTANVLEYRGKVLNFTPENLAEVNIPAEELHEHLQNPSTERTKRLKARCRWKHASAGEFIEKGVTAGIER
MRHITEAHKASVGKPEVIRRALGLKNILEKGTLCLQPDEFIVGYHAEDPNMFPLYPELSYMAVQDYLLSD
YAPQPTSEAAEINDYWKPYSLQAKCSPYFDPTDLGRMFQVSSMEAPSFASGYNSIVPPYETVLEDGLLAR
VKLAKSHIEQAQAEMGAFPWNGSKGLEWIEKIDNWQAMIIACEAVISWARRHARMCKIVAEKFEADPKRR
AELLEIADICQRVPAEPCKGLKDAFQAKWFTYLICHAIDRYASATAHKEDTLLWPYYKASVVDKSFQPMT
YENAVEWVEMERLKISEHGAGKSRAYREIFPGSNDLFILTVGGTLGDGSDACTDMTDAILEGAKRIRTTE
PSIVFRYSKKSRAKTLRWVFECVRDGLGYPSIKHDEIGTAQMLEYGAYSLTGNGATPEEAHNWVNVLCMS
PGLAGRRKTQKTRSEGGGSIFPAKLLEITLNDGYDWSYADMQLGPKTGQATQFKTFEDLWEAFRKQYQYA
IALCIRAKDVSRYFEGRILQMPFVSAIDDGCMELGVDANVLSEQPNGWHNPITTIVAGNSLVAIKKLIFD
DKKYTMEQLVEALKANWEGHEEMRLDFKNAPKWGNDDAYCDEIIKNFYEDIVGGEMSKITNYSGGPVRPT
GQAVGLYMEVGSRTGPTPDGRLGGEAADDGGISPYMGTDKKGPTAVLRSVSKVQKNQKANLLNQRLSVPI
MRSAHGFDIWHAYMNTWHDLNIDHVQFNVVSTEEMRAAQREPEKHHDLIVRVSGYSARFVDIPTYGQNTI
IARHEQDFSANDLEFLNCDL
>AAK50372.1 A.T BssA
MNDIASAKVLEYKGKTLNFTPEDPAEAKIPSDELHEHLQKPSTARTKRLKERCRWKHASAGEFIEKSVTA
GIERMRYLTEAHKASEGQPEVIRRALGLANVLNKSTLVLQEDEFIVGYHAEDPNMFPLYPELSHMAVQDY
LRSDYSPQPADEAAAINDYWKPHSLQSKCQPYFDPADLGRMYQVSSMEAPPFASGYNSIVPPYETVLEDG
LLARIKLAEKHIAEAQADMSTFPWNGTKGLDNIAKIDHWKAMVIACKAVISWARRQGRLCRIVAENFETD
PKRQAELLEVADICHRVPAEPCKGLKDAMQAKFFTFLICHAIERYASGYAQKEDTLLWPYYKASVIDKKF
QPMDHMGAVELVEMERLKISEHGAGKSRAYREIFPGSNDLFILTVGGTNAKGEDACNDMTDAILEATKRI
RTAEPSIVFRYSKKSREKTLRWVFECIRDGLGYPSIKHDEIGTAQMKEYAKFSLNGNGATDEEAHNWVNV
LCMSPGLHGRRKTQKTRSEGGSSVFPAKVLEITLNDGYDWSYADMQLGPKTGELSSLKTFEDIWEAFRKQ
YQYAINLGISTKDVSRYFEQRYLQLPFVSAIDDGCMEFGMDACALSEQPNAWHNEVSTVVAANSLVAIKK
LVFEEKKYTLEQLSQALKANWEGFEEMRVDFKRAPKWGNDDEYADSIVSRFYEEVIGGELRKITNYSGAP
VLPTGQAVGLYMEVGSRMGPTPDGRFGGEAADDGGISPYMGTDKKGPTAVLRSVSKVQKNQKANLLNQRL
SVPIMRSKHGFEIWNAYMKTWHELNIDHVQFNVVSTDEMRAAQREPEKHSDLIVRVSGYSARFVDLPTYG
QNTIIARQEQDFSASDLEFLNVEI
>AAC38454.1 TA T1 BssA
MNDIVSAKVLEYKGKKLNFTPEDPAEETIPADELHEHLQKPSTARTKRLKERCRWKHASAGEFIEKSVTA
GIERMRYLTEAHKASEGKPEAIRRALGLANVLNKSTLVLQEDEFIVGYHAEDPNMFPLYPELSHMAVQDY
LRSDYSPQPADEAAAINEYWKPHSLQSKCQPYFDPADLGRMYQVSSMEAPSFASGYNSIVPPYETVLEDG
LLARIKLAEKHIAEAQADMSTFPWNGTKGLDNIAKIDNWKAMVIACKAVISWARRQGRLCKIVAENFETD
PKRQAELLEIADICQRIPAEPCKGLKDAMQAKFFTFLICHAIERYASGYAQKEDTLLWPYYKASVVDKKF
QPMSHMDAVELVEMERLKISEHGAGKSRAYREIFPGSNDLFILTVGGTNAKGEDACNDMTDAILEAAKRI
RTAEPSIVFRYSKKNREKTLRWVFECIRDGLGYPSIKHDEIGTEQMKEYAKFSLNGNGATDEEAHNWVNV
LCMSPGIHGRRKTQKTRSEGGGSIFPAKLLEISLNDGYDWSYADMQLGPKTGDLSSLKSFEDVWEAFRKQ
YQYAINLCISTKDVSRYFEQRFLQMPFVSAIDDGCMELGMDACALSEQPNGWHNPITTIVAANSLVAIKK
LVFEEKKYTLEQLSQALKANWEGFEEMRVDFKRAPKWGNDDDYADGIITRFYEEIIGGEMRKITNYSGGP
VMPTGQAVGLYMEVGSRTGPTPDGRFGGEAADDGGISPYMGTDKKGPTAVLRSVSKVQKNQKGNLLNQRL
SVPIMRSKHGFEIWNSYMKTWHDLNIDHVQFNVVSTDEMRAAQREPEKHHDLIVRVSGYSARFVDIPTYG
QNTIIARQEQDFSASDLEFLNVEI
>YP_158060.1 A. EbN1 BssA
MTGAQTMEYKGKVLQFTPENPAEADIPADELHEHLQNPSTERTRRLKARCRWKHASAGEFCEKGVTAGIE
RMRLLTESHWDTRGKPEPIRRALGLKNILDKCTLVLQPDEFIVGYHAEDPNMFPLYPELSYMAVQDYLKS
KYSPQPAKEAQEIVDYWKPFSLQARCEPYFDPVDLRRGYQVSTIEGPVFASGYNSVIPPYETILEDGLLA
RIALAEKNIEHARAEMEKFPWNAPTGLEWIDKIDNWEAMVIACKAVIAWARRHARLCKIVAERFETDPKR
KAELLEIADICQRVPAEPARGLKDAMQAKWFTFLICHAIERYASGYAQKEDSLLWPYYKASVIDKTFQPM
EHKDAVELIEMERLKVSEHGAGKSRAYREIFPGSNDLFILTLGGTNGDGSDACNDMTDAILEAAKRIRTT
EPSIVFRYSKKNRAKTLRWVFECIRDGLGYPSIKNDDLGIQQLLEMAKYSRNGNGVTPEEAHYWVNVLCM
APGVAGRRKAQKTRSEGGSAIFPAKLLEITLSNGYDWSYADMQMGPETGHAKDFATFDQLWEAFRKQYQY
AIALAIRCKDVSRTMECRFLQMPFVSALDDGCMELGMDANALSEQPNGWHNPITTIVAGNSLVAIKKLIY
DEKKYTMEQLMDALKANWEGYEEMRRDFKNAPKWGNDDDAADTLISRFYEEILGGEMMKNINYSGGPVKP
VGQAVGLYMEVGSRTGPTPDGRFGGEAADDGGISPYSGTDKKGPTAVLRSVSKVQKNQKANLLNQRLSVP
IMRSKHGFDIWHAYMDTWHELNIDHVQFNVVSTEEMKAAQREPEKHQDLIVRVSGFSARFVDIPTYGQNT
IIARNEQDFNAQDLEFLNAEL
>EAM79462.1 G. GS15 BssA
MSTVAASIKYNDKVVDFPLANQEENAIADEVLHENLARPTTERTKRLKARCRWKHAAAGEFVDAEVRAGI
ERMRFITEAHKASAGQPEVIRRALGLANILNKSTLVLQQDEFIIGYHAEDPEMFPLYPELAYMAVQDYLM
SDYSPQPKEEAAEINEYWKKYSMQAKGERYFTQEELLQMYQVSTMEAPGFATGYNSISPPYETVLQDGLL
KRIEMAHEKIEHAKREMQKIPWDATTGLDWIAKIDVWKAMIIADEAVINWARRHARLAKIVAENFETNPA
RKEELLEIAEISHRVPAEPCKGLKDAFQAKWYTYLICHAIDRYASGYAQKEDEMLEPYYNISVKEKSFQP
MTHTDVVEMVEMERLKISEHGAGKSRAYREIFPGSNDLFILTIGGTKPGYVDACSDMTDAILEGARNIRT
TEPSIVFRWHPVGREKTKRLVFECIRDGLGYPSIKHDVIGTEQLKYYSQFSKNNNGATDDEAHYWGLVLC
MSPGVCGRRKTHKTRSEGGGSIFPAKMMEIVLADGFDWSYSGMQLGPHTGDPTTFKTFEQLWEAFRSQYA
YATSKVIRAKDIMRYYESKFLQMPFVSSIDDGCMELGIDSMELSEQPNGWHNPITTVVAANSLVAIKKLI
YDEKKYTMAQLVTALRANWHGYEDMRQDFLNAPKWGNDDEYADTIIKKFYEDIIGGEMAKITNYSGGPVL
PVGQAVGLYMEIGSRTGPTPDGRFGGDAGDDGGISPYMGTDKKGPTAVLKSVSKVQKNQKANLLNQRLSV
PIMRSVHGFTIWKSYMDAWEKLNIDHVQFNCVSTAEMKAAQKEPEKHQDLIVRVSGFSARFVDIPTYGQN
TIIARNEQAFGADDLEYLNTQL
>CAA05052.1 TA K172 BssA
MSDVQTLEYKGKVVQFAPENPREAEIPADELHEHLQNPSTERTRRLKARCRWKHAAAGEFCEKGVTAGIE
RMRLLTESHWATRGEPEPIRRAHGLKNILDKSTLVLQTDEFIVGYHAEDPNMFPLYPELSYMAVQDYLKS
KYSPQPAKEAQEIVDYWKPFSLQARCEPYFDPVDLHRGYQVSTIEGPVFATGYNSVIPPYETVLEDGLQA
RIALAEEKIEHARAEMEKFPWHAPSGLEWIDKIDNWKAMVIACKAVIAWARRHARLCKIVAEHFETDPKR
KAELLEIADICQRMPAEPARGLKDAMQSKWFTFLICHAIERYASGFAQKEDSLLWPYYKASVIDKTFQPM
EHKDAVELIEMERLKVSEHGAGKSRAYREIFPGSNDLFILTLGGTNGDGSDACNDMTDAILEATKRIRTT
EPSIVFRYSKKNRAKTLRWVFECIRDGLGYPSIKHNELGVQQMLEMAKYSRNGNGATPEEAHYWVNVLCM
APGLAGRRKAQKTRSEGGSAIFPAKLLEITLNNGYDWSYADMQMGPETGYAKDFATFDQLWEAFRKQYQY
AIALAIRCKDVSRTMECRFLQMPFVSALDDGCMELGMDANALSEQPNGWHNPITSIVAGNSLVAIKKLIY
DEKKYTMAQLMDALQANWEGYEEMRRDFKNAPKWGNDDDDADVLISRFYEEILGGEMMKNINYSGGPVKP
TGQAVGLYMEVGSRTGPTPDGRFGGEAADDGGISPYSGTDKKGPTAVLRSVSKVQKNQKANLLNQRLSVP
IMRSKHGFDIWHAYMDTWHDLNIDHVQFNVVSTEEMKAAQREPEKHQDLIVRVSGFSARFVDIPTYGQNT
IIARNEQNFNAQDLEFLNVEL
>NP_415423.1 EC K12 pfl
MSELNEKLATAWEGFTKGDWQNEVNVRDFIQKNYTPYEGDESFLAGATEATTTLWDKVMEGVKLENRTHA
PVDFDTAVASTITSHDAGYINKQLEKIVGLQTEAPLKRALIPFGGIKMIEGSCKAYNRELDPMIKKIFTE
YRKTHNQGVFDVYTPDILRCRKSGVLTGLPDAYGRGRIIGDYRRVALYGIDYLMKDKLAQFTSLQADLEN
GVNLEQTIRLREEIAEQHRALGQMKEMAAKYGYDISGPATNAQEAIQWTYFGYLAAVKSQNGAAMSFGRT
STFLDVYIERDLKAGKITEQEAQEMVDHLVMKLRMVRFLRTPEYDELFSGDPIWATESIGGMGLDGRTLV
TKNSFRFLNTLYTMGPSPEPNMTILWSEKLPLNFKKFAAKVSIDTSSLQYENDDLMRPDFNNDDYAIACC
VSPMIVGKQMQFFGARANLAKTMLYAINGGVDEKLKMQVGPKSEPIKGDVLNYDEVMERMDHFMDWLAKQ
YITALNIIHYMHDKYSYEASLMALHDRDVIRTMACGIAGLSVAADSLSAIKYAKVKPIRDEDGLAIDFEI
EGEYPQFGNNDPRVDDLAVDLVERFMKKIQKLHTYRDAIPTQSVLTITSNVVYGKKTGNTPDGRRAGAPF
GPGANPMHGRDQKGAVASLTSVAKLPFAYAKDGISYTFSIVPNALGKDDEVRKTNLAGLMDGYFHHEASI
EGGQHLNVNVMNREMLLDAMENPEKYPQLTIRVSGYAVRFNSLTKEQQQDVITRTFTQSM
>AAX87237.1 HI pfl
MTMSELNEMQKLAWAGFAGGDWQENVNVRDFIQKNYTPYEGDDSFLAGPTEATTKLWESVMEGIKIENRT
HAPLDFDEHTPSTIISHAPGYINKDLEKIVGLQTDEPLKRAIMPFGGIKMVEGSCKVYGRELDPKVKKIF
TEYRKTHNQGVFDVYTPDILRCRKSGVLTGLPDAYGRGRIIGDYRRVALYGVDFLMKDKYAQFSSLQKDL
EDGVNLEATIRLREEIAEQHRALGQLKQMAASYGYDISNPATNAQEAIQWMYFAYLAAIKSQNGAAMSFG
RTATFIDVYIERDLKAGKITETEAQELVDHLVMKLRMVRFLRTPEYDQLFSGDPMWATETIAGMGLDGRT
LVTKNTFRILHTLYNMGTSPEPNLTILWSEQLPENFKRFCAKVSIDTSSVQYENDDLMRPDFNNDDYAIA
CCVSPMIVGKQMQFFGARANLAKTLLYAINGGIDEKLGMQVGPKTAPITDEVLDFDTVMTRMDSFMDWLA
KQYVTALNVIHYMHDKYSYEAALMALHDRDVYRTMACGIAGLSVAADSLSAIKYAKVKPVRGDIKDKDGN
VVATNVAIDFEIEGEYPQYGNNDNRVDDIACDLVERFMKKIQKLKTYRNAVPTQSVLTITSNVVYGKKTG
NTPDGRRAGAPFGPGANPMHGRDQKGAVASLTSVAKLPFAYAKDGISYTFSIVPNALGKDAEAQRRNLAG
LMDGYFHHEATVEGGQHLNVNVLNREMLLDAMENPDKYPQLTIRVSGYAVRFNSLTKEQQQDVITRTFTE
SM
>CAA63748.1 CP pfl
MFKQWEGFQDGEWTNDVNVRDFIQKNYKEYTGDKSFLKGPTEKTKKVWDKAVSLILEELKKGILDVDTET
ISGINSFKPGYLDKDNEVIVGFQTDAPLKRITNPFGGIRMAEQSLKEYGFKISDEMHNIFTNYRKTHNQG
VFDAYSEETRIARSAGVLTGLPDAYGRGRIIGDYRRVALYGIDFLIQEKKKDLSNLKGDMLDELIRLREE
VSEQIRALDEIKKMALSYGVDISRPAVNAKEAAQFLYFGYLAGVKENNGAAMSLGRTSTFLDIYIERDLE
QGLITEDEAQEVIDQFIIKLRLVRHLRTPEYNELFAGDPTWVTESIAGVGIDGRSLVTKNSFRYLHTLIN
LGSAPEPNMTVLWSENLPESFKKFCAEMSILTDSIQYENDDIMRPIYGDDYAIACCVSAMRVGKDMQFFG
ARCNLAKCLLLAINGGVDEKKGIKVVPDIEPITDEVLDYEKVKENYFKVLEYMAGLYVNTMNIIHFMHDK
YAYEASQMALHDTKVGRLMAFGIAGFSVAADSLSAIRYAKVKPIRENGITVDFVKEGDFPKYGNDDDRVD
SIAVEIVEKFSDELKKHPTYRNAKHTLSVLTITSNVMYGKKTGTTPDGRKVGEPLAPGANPMHGRDMEGA
LASLNSVAKVPYVCCEDGVSNTFSIVPDALGNDHDVRINNLVSIMGGYFGQGAHHLNVNVLNRETLIDAM
NNPDKYPTLTIRVSGYAVNFNRLSKDHQKEVISRTFHEKL
