# Supplementary material for: Newly discovered Asgard archaea Hermodarchaeota potentially degrade alkanes and aromatics via alkyl/benzyl-succinate synthase and benzoyl-CoA pathway
Source: ISME J. 2021 Jan 15;15(6):1826–43. doi: 10.1038/s41396-020-00890-x (PMC8163825; doi:10.1038/s41396-020-00890-x)
Supplement: Supplementary file 7 — Dataset 1 [file 41396_2020_890_MOESM7_ESM.zip › Sequence datasets used for inference of phylogenetic trees/Fig. 3b Sequence alignment of alkylsuccinate synthase activating enzyme.fasta]

>h02m.117@k127_876001_32
MPKCLICQQVDGLAEVLPVCASCLRSRPDESSEIIQGAHKWRSYLFELPEIVYEEKDGIQ
CKVCANECRIPEGEKGYCGLRLNQNGRLVQKVSATRALLHYYLDPHITNCCASYFCPGGT
GVGYPKWSMNPRPEYGFSNLAVFFYGCSLDCLFCQNVSHKRIAQGTLVKLGDLLSVIENN
SKISCVCYFGGSPEPQLPFTIRFMEECKSHFEQRILRQCVEMNGHGNPSLIKKMGKMVEE
SGGIVKFDLKAFSNPIYRALCGISKETIFDNFAMLADTLGFGERKYTPLMATTLLVPHYV
DEYEVTEIARFLKSLNQPSIEYSLLVFHPSHLMRDLPITPLDQAQRCYNAVKRILGKPPH
VGNISLLSGNLELE
>h02m.117@k127_1354579_6
MHEAMLYNKLADKKVGCYLCSRRCTIAEGKLGYCQVRKNEKGTLYSLVYGKACSANPDPI
EKKPLWHFHPGSMVMSVATVGCNFRCQFCFHPETTIISNGIPQKIQDLFASSEKTHNENI
RIVKNAYTNSATGKKRKIRKVFCHNYEGELIEINGSYLPPLECTPEHEIYVWNGAITTKK
AEDIRVGDLLIVPKMISNETIGEIIEIAPIIGKSKTKIKKSRITDEKKLKEIMKLREMGL
SSREIGKHVGMHPTYLRKLMKKIEREGITEKTFYYTNDVKENEGNLKFRSEKGWIPARIS
MNEEFAELLGYYVAEGWVTKDKNRPNSFQVSFSYGHEEEALAERTVLLLKKIFGVTAIKR
IRRTTIAVEVNKSSLGVLFKQLCGTSAKSKKVPNLIFKSPKNVILSFLKAYIKGDGTETG
NNIAINTISKKLSVGVYFLLLKLGYLPGWYEWEPPEKKKIEGRLVHQSTLYYVKVNTNTF
GRELVGGSRKKPDPDRAVAFRSYKDFWLLPVKAIDRKPYSGPVYNMEVEDEHSYIANFIG
VGNCQNWQISHEREIVGRNISPEKLVEYALDTGCTGVSYTYTEPTIFFEYAYDTAKIAQE
HGLFNTFVTNGYMTTDAIETIAPYLDAATVDFKGNANPAFYKNYCNVNAVDPIFDALKAM
KAAKIHIEITNLLVSDVGDDTEEAETLAQWIVQELGEDTPLHLLRFYPHHKMSHLPPTPI
KKLEAAAAASSRAGLKYVYLGNVPGHQGANTICHNCGALLVERLGIQTISVRLTRDGRCP
SCNLPIPITLAEDLSSSE
>h02m.117@k127_1933258_26
MKIRLYGVIEMWKFTRNDAVTVWSQDIIRKRLQRYRSIIDLKLPARYLLARNISVDLSDT
MTMADLWKSHNNARKDFKKLFREVKETGEADVQNTTTPSFLDLKIQLANRIIESCTFCER
RCKTNRVKQLGYCRVNNTSYVSSAFLHSGEEAPLVPSGTIFFSGCNFRCAHCQNYDISCN
PKNGRVISHQQLASIADELASQGAKNINYVGGEPTPHLHTILGSMKHQQFNITQLWNSNM
YLSEEAIDLLTDIIDFWLPDLKYFSDACAERISDASNYTPVVTRNIKTAYLKGTNEMIIR
VLVLPNHLQCCVIPILDWISQNTPKALVNIMAQYRPLWQVLKQPDKYADITSRVSQDEMK
QAYDHAERLGLEFRSVS
>h02m.52@k127_410812_6
MVNRVEAYIAGKPLLSTTDWPSKVSCVVFFAGCNLRCRFCFNTPLLEFGEHYKVDLELVY
LELEASQYLIDGVIVTGGEPTLQAAPLRNLAEWTKNHGLEFGIMTNGTKPDVLNQFLDAA
LLDYIAVDIKTVPEKSQYVHLTQSTSAVLERVKETVSLCKASKIQYEFRTTLVPSIIDST
NQIDQIRKWLKTPHYVLQLFRPEDTVLDPSLNFAFTPEQVDQFHQYAKKHGIITRF
>h02m.52@k127_2092978_2
MRIRWDGVTEMWKFTRNDAVTVWSQDIVRKRFQRYRSIIDLQLPARYLLARNVSVDFSDT
MTMTDLWKSHNNARKDFIKLFREVKETDTVKLQNITTPSFLDLKIQLANHIIQSCTFCER
QCKINRMKQLGYCKVNNTSYVSSAFLHTGEEAPLVPSGTIFFSGCNFRCAHCQNYDISCN
PRNGRVVSHQQLASIADELASQGAKNINYVGGEPTPHLHTILASMKHQQFNITQLWNSNM
YLSEESIDLLIDIIDFWLPDLKYFSDDCAERISDARNYTAIVTRNIKTAYLKGTNEMIIR
VLVLPNHLQCCVIPILDWISKNTPKAFVNIMAQYRPLWQVLKQPDKYPDITSRVSQDEMR
QAYEHAERLGLEFRSVS
>h02m.52@k127_2232651_3
MGKPFLRILHTLASIWNLVGVHVPKAETSQRGRILNIQRFSTEDGPGIRTTVFLMGCALK
CHWCQNPETWTVTSPLVWYQDRCIGAQHCLSACPNDALSLSASGMTIDRQACDGCGACIP
VCPAKALELLGTERTVQEVVTEVLRDKPFYDESGGGVTLSGGDPLFQHQFSYKLLQLFSK
KNLHTAVDTAGFAPKEVFQQIIQESDLVLFDLKHMEADRHREYTGVPLEPILNNAKWLGG
LDKPVWIRTPIIPGYTDGPKNIAAIAAFIRLHLPNVERWDLLGFNRLCKAKWKRLDRTFP
CEDTHLVSEKQIISLVEIAKDSQIEQITWSGVTQESTTPNQP
>h02m.52@k127_3726024_1
TTKISKGIPQKIGDMFARSEKNHHENIRIVKNAYTNSATGKKRKIRKVFCHNYEGEFIEI
NASHLPPLECTPEHEIYVWDGAITTKKAENIRIGDLLIVPKLISNETIGEIIEIAPIIGK
RKTKIKKSRTTDENKLKEIMKLQEAGLSSREIGKLVDMHPVYLRKLINKLNREGITEKTF
YYSNDVIEDEGNLKFRSEKGWIPARISMNEELAELLGYYVAKGWATKINNRPNSFHVNFS
YGHEEEALVERTVSLLKKIFGVTVVIRRRKTTIAVEATKSSLGVLFQQLCGSSAQSKKVP
DLIIKSPKNVILSFLKAYIKGDGTETGNNIVINTISKELSLGVYFLLLKLGYLPRWYKWE
PPEKKTIEGRIVHQSTLYYVKVNTNTFGRALVGGSRKKPNPDRAIAFRSTKDFWLLPVKT
IERKPYRGPVYNMEVEDEHSYLANYIGVRNCQNWQISHEREIVGRNISPEKIVEYALDTG
CTGVSYTYTEPTIFFEYAYDTAKIAHDHGLFNTFVTNGYMTTDAIDAIAPYLDAATVDFK
GNANPAFYRNYCNVPAVDPIFDALKAMKAAKIHIEITNLLVSDVGDDTDEAETLAHWIVQ
ELGEDTPLHLLRFYPHHQMSHLPPTPIKKLEAAAAASSRAGLKYVYLGNVPGHQGANTIC
HNCGALLVERLGIQTISVRLTRDGRCPSCNLPIPIILAEDSSTSG
>h02m.52@k127_4236736_3
MTRCLICQQIDGLAEVLPICASCLRTMPDESDEIIQAAHKWRSYLFELPDIVFKGTNGIQ
CKVCANECCIPEGEQGYCGLRMNQKGRLVQKVSATRALLHYYLDPHITNCCGSYFCPGGT
GAGYPKWSMRSNSEYGFSNLAVFFYGCSLDCLFCQNVSHKQIAQGTTITSDKLLNVIENN
SKISCICYFGGSPEPQLPFTIRFMETCKNHFEQRILRQCVEMNGHGNPSLMKKMGKLVEE
SGGIIKFDLKAFSDPIYRALCGNSRNAIFDNFSMLADTLPFEKRRYPPLMATTLLVPYYV
DEYEVTEIARFLKNLNQPSIEYSLLIFHPHHLMRDLPVTPLKQVQRCYNAAKQVLGKPPH
VGNIGLLNGRLEL
>h02m.52@k127_7225059_5
YKKLCGTSNQTVLESISLSHDAGFVLEILTLYIPGWVETDQHIAIAQLIAETDPTIPTTL
LAFFPTYKLSQARQPTLQEMIQSAQAMQQQNLTNLRLGNIGVFVHHQQDYDILCSELNDI
NIG
>h02s.124@k137_1661107_1
MVGFGCWKPFISHDALWGAAVVGWVWGFAEVFVRVWCSCLVMSASRTGVVFNVQRFSTED
GPGIRTTVFLKGCALRCRWCQNPESWTLEPQLVWHADRCIGARRCLDACPKGALALEREG
MRVMRERCDGCGECVGACQAKAVELVGSERSVGDVTEEVLRDRVFFEESGGGVTLSGGDP
LFQALFARGLMASFQENGLHVALDTAGYSGVEEFASLASLADLVLLDLKVMNPNQHRAAT
GVPVDPVLRNARWLGTQSTRVWIRTPVIPGFTDSAQNISAIAVFIREHLPLVERWDLLGF
NNLCVVKWERLGMEFPCRNTPLVTRAQMDQLVDVARESDVPVISWSGMVDDKPSSP
>h02s.124@k137_2334782_8
MPKTRAAGYYSTYVTNGYMTTDTLERLAEAGLDAMNIDIKGCHDEILRYCGLEMEKIWRN
AQLARDLGIWVEITTLVIPGVNDTTKCLSTIADRICNDLGSDVPWHVSGFRPAYKSEEYG
LTTPTPLKTLETAHSIGQKAGLHYVYIGNVWNHPAENTYCKNPSCRALLVKRIGYDIHLV
GLTPTGHCSKCQTPNHFIMPPS
>h02s.124@k137_3455653_4
MTRTRCSICKREAPIAEVLPVCVECLRAERPAAEELIHQAHQWRKKIKLPVFPPQNSTGV
KCTVCANNCTIPEDEQGYCGLRSNNAGKLESEVSATQALMHYYLDPHVTNCCAAYFCPAG
TGVGYPNSAYNAGPEYGYANLAVFFYGCGFSCLFCQNASHKQISRAKHITSNQFLSVIQD
NPRISCVCYFGGSPEPQLPFTINVMERCNELFNERILRQCLEMNGNATPSLMRRAGLLAA
ESGGIIKFDLKAYSTSLNRALCGVSNEMTLKNFSMLAETLQFENRSHPPLMATTLLVPYY
VDEFEVAQIAKFIKELNQPSIEYSLLIFHPQHLMRDLPVTPLAQAQRCYDAAKEHLDKVN
IGNLGLLDGRLRL
>h03m.104@k127_18575_4
MVLVKAYVAGKPILSTTDWPSNVCCVVFFAGCNLRCRFCFNTPLLEFDEKFQVDIDQIYK
EIEASRFLIDGVLVTGGEPTLQHESLLAIAEWTHEQNLKFGLQTNGTKPSIIQQLLDANL
IDYIAVDIKTIPNATEYAQVTQIKQKILPEIKKTIAILKSSNIHYEFRTTLVPSLVYKET
QLRKILKWVGPNNYVLQAFRPTDTVLDSKLKASFSNEELDKFRKFAHKNNVVTRF
>h03m.104@k127_226816_10
MSHCEICHQKISLAEALPICVSCLRKATEESEQIIQAAHRWRQYLFELPEDVPRADDGVK
CRICANECVIPPDGLGYCGLRKNVSGRLEGRITATKALMHYYFDPHVTNCCGSYFCPGGT
GIGYPQWAKKPRAEFGFSNLAVFFYGCSLDCLFCQNVSHKQISQGTSIELEAFLKVIEQN
EKITCICYFGGSPEPQLPFTLQVMEACKTRFKNRLLRQCFEMNGHGNPKLMKKMGKYVEE
TGGIIKFDLKAYSDSIYRALCGVSKKPSFENFEMLSDTLSFDEKNYPPLMATTLLVPHYI
DEDEVTQIARFIKELNQPSIEYSLLIFHPCHLMSDLPVTPLEQAQRCYDAVKQELGKRPH
IGNINLLSGRLHL
>h03m.104@k127_560462_4
MHEAMLYTPLEDGRVNCNLCARHCAISDGKLGYCRVRKNEKGTLYSLVYGKACSANPDPI
EKKPLWHFHPGSLVMSIATIGCNFRCQFCQNWQISHEREIFGRDLSPDKIVDLALKSGCS
GVSYTYTEPTIFFEYAYDTAKIAQQKGLFNTFVTNGYLTPEAIETIAPYLDAATVDFKGN
ANPNFYERYCHVPSVDPIFSALKAMKNVGIHIEITNLVVTDVGDDVKDAEKLAKWIVEEL
GEETPLHLLRFYPHHKMSNLPPTPIKALEAAANASIQAGLKYVYLGNVPGHQGANTICAN
CGAVLIERLGVHTTSVRLTRQGRCPACNLPIPIILPDDLSSI
>h03m.104@k127_788469_5
MSKSQLEPSPCIRPALHFEKINSNTVQCGVCERRCKISSQQRGYCGARENRNGKLYVLTY
GDISSISANPIEKKPFFHFHPGTRALTIGSWGCNFACPWCQNWNISKRKANPKDCNFLSP
LQFIIEIQRRNCQGTSFSFNEPTTVFFEYALDVMPLAHEAGYYNTFVSNGYMTPTTLKRL
AEAGLDAINIDIKGCRSAVQKYCQIDIEKVWNSARLAKELGIWVEITTLVIPGFNDSTQC
LSRIAHRIHDELTAEVPWHVSAFHPAYKASQFGLTTSTPITTLEHAHSLGRKAGLQYVYL
GNVPNHPAENSYCRKCGTRLIQRKIYDISLTQLDKKGQCLNCGTFNHFIFS
>h03m.104@k127_2258460_5
MVHQIYRRNLDKCWNCGFCTETVSCPSPQVCIGCQACYLACYREAIEPIEQKNKPEITII
VDEQPVSVPSQVTIKTALETLGIRFSRFPHSTDIFAPCQTGGCFSCLVLVDGKILRSCHM
PVKAGQQVKTKLPEDFIPHRIVGWYSPHPVGGVGTPWSAKNFGRSRFSYIEVACFTAGCN
LRCKTCQNFDTTYNSRAPAVTPHEASETLTRLRKRYRVNRLAISGGEPTLNRRWLTQFFS
ELKSLNPDSDARLHLDTNASILTPDYIDELVLAGITDIGPDLKAVQLATYQIITGITDPS
LARQYLETSWAAVKYIADHYYPDQIFMGVGLPYNAAFFSSSDQKETELHEWGARLSAIDD
HIQVCILDYRPTFRRLDITRPSVEEIRHVKQLLEGIGLKTVIAQTKLGHLPPIQPAPDRL
KHQ
>h03m.104@k127_5361106_5
MWRIGRSDAVTVWSNEIVAKRLTRYRSIIDLKLLSRYLIARNLSVEFEPSESLSNLWKIH
KRVQTSFQKELTQNQKEKIREETNSLQSFMDLKAIIAERMLNQCHFCERRCNVNRETHLG
YCNVDHSSYVSSAFLHTGEEPPLVPSGTIFFSGCNFRCAHCQNYDISCNPKNGSQVSPTQ
LAAIADELASQGAKNINYVGGDPTPHLHTILTSMKFQQFNITQLWNSNMYLSMEAMELLT
DIIDFWLPDLKYFSEKCAERISDVKNYTQIVTRNIKMAYDQGTKEMIIRVLVLPNHLQCC
VFPILEWIAENTPMVLVNIMAQYRPMWQVVHKPEIYRDISQRVKREEMSQAYEYARKLGL
EFRPVS


>h02s.80@k137_2455425_12
PGIRTTVFLMGCALKCHWCQNPETWTVTSQLVWYQDRCIGAQHCLSACPKNALSLSASGM
TIDREACDGCGQCILVCPAKALELLGTEKNVQEVVEEVLRDKPFYDESGGGVTLSGGDPL
FQHQFSHKLLTQFSKENLHTAVDTAGFAPKEIFQHIIQESDLVLFDLKHMDPTQHLEYTG
VPLEPILKNAKWLGGLDRAIWIRTPIIPGYTDSPQNIAAIAAFIRLHLPNVERWDLLGFN
TLCKAKWKRLDRTFPCENIQLVTEKQIRSLVKIAKDSLIEQITWSGVTQESTIQE
>h02s.68@k137_3621160_2
MVHVLTVNGDLLLPKAATDQIGLVLNIQRFSTEDGPGIRTTVFLMGCALRCQWCQNPETW
SLTPQVVWYKDRCIGAQHCITACPQNALTLTQEGLRINRQHCDSCGECAPVCPSKAIELL
GTERSVDEVVNEVLRDRPFYEESGGGVTLSGGDPLFQHQFASALLQRFNNERLHTALDTA
GFSRREDFEKLVQQTDLVLFDLKLMDPSQHQECTGVKLEPILENAKWLGGQDQPVWIRTP
IIPGFTNQSQNIAAIAAFIRLYMPNVERWDLLGFNKLCKAKWERLDKLFPCAETVLVSEK
QMTQLTEIASDSQIEHITWSGVTQESTEQTSKSK
>h02m.131@k127_726590_2
MSEGDTTQTGRVLNIQRFSTEDGPGIRTTVFLMGCALKCQWCQNPETWTVTPQLVWYQDR
CIGIQHCLSACPNNALSLTADGMKITRNLCDGCGACIPVCPTKALELLGSERTVEDVVAE
VLRDKPFYEESSGGVTLSGGDPLFQHQFAHKLLLRFSKEGLHRALDTAGYASQEIFQKIT
KESDLVLLDLKQMNPDLHKKYTGVPLEPILANAKWLGEQEKPVWIRTPIIPGLTDSQKNI
AAIAAFIRLHLPNVERWDLLGFNKLCKAKWHRLDRAFPCEDTQLVSEKQITALVETAKNS
QI

>OLS29728.1_Candidatus_Thorarchaeota_archaeon_AB_25
MTTSGIITNIQRCSTEDGPGIRTTVFFKGCPMTCTWCHNIETIDPNSSVVWYAVKCIGDQGCVRACPEGA
LEMTPDGLRIDREKCVVCGTCEDACPTGAVKVMGKVWYSHDLVQELLRDKVFFETSNGGVTLSGGEATYQ
AKFAIETAKGLQKEGVHVALDTCGYCSEKVLREFLQHVDMVLYDLKVMDPIKHKEYTGVPLEKILTNARI
IAESKKPVWIRTPIIPEHTDAEENIRTIARFIIENIPNAERYDLLAFNRMCIDKYALFDLEYPLKDYDLM
AEETMDHLAQVARDEGLSNVVWSGMTKNSKTAERMDDQEVKTCG

>TXT64984.1_Candidatus_Lokiarchaeota_archaeon
MKGFITNIKRNSLDDGPGIRTVLFFKGCPLRCVWCQNPETQSPNQEISYECEKCVHCHKCQEHCPENAID
FSETYPINKKLCTYCGGCIDVCKMEALKFVGKYYTISQLIKAIMKDKVFYDNSGGGITLSGGEPTMQTEF
LHQFLKELKSKDIHVCLETCGYFNTDTFFKLLFPHIDLIYFDLKIFDPTLHKRYCGVSNEVIFKNFEKMA
TQENIELLPRIPLVPNITSFKKNLELWATYLKKFNIKKIGLLPYNPLWLSKIPSLGKSTNYTNSDWLSNE
QKSEIKVQFSEFEYKNF

>TXT66204.1_Candidatus_Lokiarchaeota_archaeon
MNGIIFDIQQYAIYDGPGIRTIVFMKGCPLSCIWCQNPESQQLEPQLAYFQEKCGLCGKCVEICPENALI
LSDNRIIREKKLCKKCGACVKICPNNVMEIIGEEKSIQDIIEIILRDKPFYDNSGGGITVSGGEPTMQKE
FLMNLLKNVKKEGIHTAIETCGYFNSEMVDKLVSVADLFLFDIKHIEADLHEHYTGVSNENILYNFHRIY
KLVGPERIICRIPLIPGFNTDQKTIQGIIDFLKEIRFTGSVHLMPYNRMAKTKYEKIGKKDEYHDMGELR
EDKIEKIVEQLKSQSFDVIVNE

>YP_002994043.1_Thermococcus_sibiricus_MM_739
MISGIIFDIKRYAIHDGPGIRTTIFMKGCPLSCWWCHNPEGVSPKPELMYFEFKCIHCHTCVKVCPENAI
SFDENETQQIDREKCTGCGVCASACPTSALRLVGRVITVEELLTEIEKDIKLYDDSGGGVTFSGGEPLSQ
PKFLVESLKELKKRYIHTTVDTSGYAPKEVLKQILPHTDLFLYDIKLYDSGEHEKYTGVPNDIIIENLKF
LTGQGKEVILRFPIIPGITDTDKNVKGWTNFISEIKGINEIDLLPFHDVSEKFRRIGREYKMTIHHRPPD
EILKWIKEEFESIGLRVKIGG

>KUJ94427.1_Archaeoglobus_fulgidus
MQDLEGRIFRIQRFSIHDGPGIRTTVFLKGCPLRCIWCHNPESQSFSLEVGYRKERCLGYHECLKSCERS
AIEASEGISVLREKCDGCGKCVEACPSGALEIYGMDVTASHVMEIVERDRVFYKNSGGGVTFSGGEPYFQ
PDFLLSLLEECRNRGISAAVDTSGFTDWKVIETSMEFADLFLYDLKDYSSERHRRFCGVGNEHILQNLKN
LLDAGNNVVVRIPVVPGYNFSEDFDSYIEILAKLGCRRIDLLPFHSLAKDKYRWLGREWLMPEIGDEARS
IALAFSEALEAMGFEVTVGGYF

>AIY89298.1_Geoglobus_acetivorans
MKGRIFRIQRFSIHDGPGIRTTIFLKGCPLRCVWCHNPESQRFEAEIAYRAEKCTSCHRCVAACPANALK
PESSGIEVDRDVCNGCGECVKVCMSEALFIYGQDVEPSGILDEIRKDAVFYRNSGGGVTFSGGEPYSQPD
FLLETLRLCRDEGINTAVDTSGHTPWKNIERTLDLVNLFLYDLKDYDSARHRLLTGTGNELILDNLRKLL
PASDVVVRIPFIPSCNFQSHDDFRAFLDLLLRLDAGRVDVLPYHSLSRDKYRWLGREFFEVKEGPDYREF
VEMLGEAGIDVSVGGYF

>YP_002430893.1_Desulfatibacillum_alkenivorans_AK_01
MANACLITEIQRFAINDGPGFRTNVFLKGCPLKCVWCHNPETIDAKAQVFWKKRLCVQCGACMEACPTEA
IQPPIDPVLAQSEGVDYYKIDLDRCNHSMQCAAVCPYGALEITGKLLTVKEILDEVESDLPFYKNSGGGM
TLSGGEPTAHPDFAEKLLAGAKARGLHTCLDTNGYCSWDILQRLLKYIDIVLFDLKHTDPEKHKQWTGVD
NALIMKNLARLTQTGVETWVRIPVIPGFNDSIEDHQAAVEFLNGLPGKIHRVDLLPYHNWCQDKYGWLGL
DWPLGRVEAMEPSLLEIPKEYYEMSGLKTTIGGSGFEDAN

>YP_002431363.1_Desulfatibacillum_alkenivorans_AK_01
MAETCLITEIQRFAVNDGPGIRTNVFLKGCPLKCAWCHNPETISAKPQVFWKKRLCVQCGACMDACPTGA
VQPPIDPVLSQAEGTDYYKIDLDRCDYSLSCVDACPYGALEITGQAMTVEEILDEVESDRPFYENSGGGM
TLSGGEPTAHPAFSEKILAGAKARGLHTCLDTNGHCSWSVLESLLKHTDVVLFDLKHTDPEKHKEWTGVD
NALIKENLALLVKNRVETWVRIPVIPGFNDAIQDHKAAALFLSELPGRVARVDLLPYHNWCQDKYGWLGQ
NWPLGRTEAMEPSLLEIPRELYEMSGLEATIGGSGFEGA

>YP_006759356.1_Desulfobacula_toluolica_Tol2
MTPAINSDIKHLVGNIQRFSVNDGPGIRTSVFLKGCPLNCAWCHNPENIHTYQEFFHYEDKCTKCGACAQ
VCPENAIIPPRVRYKEKPSGNCUGGGGDGSIPASLQKEREIPDVPEVKEVIAVDPPRIDRDKCTRCMKCV
DACSFDALKLTSTLKSVDEIFTEVMKDLLFYESSGGGFTVSGGEPLMHPDMTLSLLKRAKKEGLHTVLDT
TGFANWNTIKSILKYVDLVLLDIKQLDNEKHKKWTGVSNRLILENAKKMAECNTKMRLRLPIVHSVNFWD
LQYPKDIVTFAKPLGDSVIGIDLLPFHSFAAKKTNNLGEKRYFDHFPNIFKEEVEDYKKIISKGGPWQTT
IGGLIGVQQNEK

>YP_158058.1_Aromatoleum_aromaticum_EbN1
MRIPLVTEIQRFSLQDGPGIRTTIFLKGCPLHCPWCHNPETQDARQEFYYYPARCVGCGRCVAVCPAGTS
RLVHHSDGRTRIELDRTNCQRCMRCVAACLTEARSIVGQRMSVEDILREALSDSAFYRNSGGGVTISGGE
PLYFPEFTRQLAGELHAAGVHVAIETSCFPKNRETVESLLDVVDLFIVDLKSLDPRKHFEVIGWPLAPIL
ANLEMLFAAGANVRIHIPLIPGFNDSPADFDAYVDYLGSRAESITGVDLLSFHSYGEGKYAFLGRSDSYQ
YSGVEEPPAEKTMPLARALKNKGLAVTVGGIVGIIDSKSELTDGDILEVHQ

>YP_002537894.1_Geobacter_daltonii_FRC_32
MLTPLITEIQRFCLQDGPGIRTTIFVKGCPLQCPWCHNPENISLKPEFYFHANKCKGCGQCVGSCPSGVC
TSFVPQKGVEEIVDRSRCTSCLGCVSACRFGARETVGKPLDMNAIVEEAVSDRIFYNNSGGGVTISGGEP
LMYPAFTRELTRILKVREDVHVAVETCLFAEWENIVPLLEFVDLFIVDIKSLEPEKYEQVIGGSLHKILA
NLERLIKAGAATRIHLPIIPGINDTAGDFEMYAEYLGQFADYLTGVDLLPYHSYATGKYAQLGRRYHYLG
VPDLAARNLFPLADALRIKGIREVTIGGLVGTISPTGTAVGNEASRADGSILPRRPHPSRAKGVVPVRQ

>YP_002537904.1_Geobacter_daltonii_FRC_32
MPTPLITEIQRFCLQDGPGIRTTIFLKGCPLHCPWCHNPENIGSKQEFYFYANRCTGCRQCQTACTSATG
NMDHDCMERTTDRSLCTSCLQCVPACRFGAREAVGKSIPMENILLEAVSDRIFYQPSGGGVTISGGEPLL
YPEFTCELARNLKVKENLHVAIETCLFAEWETIVPLLKLVDLFIVDIKSMDPEKHQRVIGGSLQKILSNL
ERLMEAKTAVRIHLPIIPHFNDSSEDFEAYAAYLGLFAGNLSGVDILPFHSYAAGKYIQLGRSYQYLKVP
DLAVQQLAPLVQALEQQGIREITIGGLVGASAAAGNGVANRALEAKREHLPPMNMPQKKGVVTTRH

>YP_006720509.1_Geobacter_metallireducens_GS_15
MLTPLITEIQRFCLHDGPGIRTTIFVKGCPLHCPWCHNPENINPKQEFYYHASKCSNCGQCLTACPSGVD
NPEHDDCIGKTTDRSHCTSCFQCVSACRFGARETVGKFISIESIVQEAVSDRIFYQHSGGGVTVSGGEPL
MYPEFTRDLTYRLKVKENVHVAIETSLFAEWHNIEPLLKYVDLFIVDIKTPDPQKHQHVIGGSLHKILSN
LERLLEARATVRTHLPIIPGINDTSQDFEAYAEYLGQFANQLSGVDILPYHSYATGKYVQLGRSYQYLGV
PDLPAQQLTPLVNALRQQGIREITLGGMVGSSPAVENVAGTRSLKPRRDYFSRPVYSPQGRGVVVTQR

>NP_415422.1_Escherichia_coli_str_K_12_substr_MG1655
MSVIGRIHSFESCGTVDGPGIRFITFFQGCLMRCLYCHNRDTWDTHGGKEVTVEDLMKEVVTYRHFMNAS
GGGVTASGGEAILQAEFVRDWFRACKKEGIHTCLDTNGFVRRYDPVIDELLEVTDLVMLDLKQMNDEIHQ
NLVGVSNHRTLEFAKYLANKNVKVWIRYVVVPGWSDDDDSAHRLGEFTRDMGNVEKIELLPYHELGKHKW
VAMGEEYKLDGVKPPKKETMERVKGILEQYGHKVMF

>YP_247896.1_Haemophilus_influenzae_86_028NP
MSVLGRIHSFESCGTVDGPGIRFILFMQGCLMRCKYCHNRDTWDLEGGKEISVEDLMKEVVTYRHFMNAT
GGGVTASGGEAVLQAEFVRDWFRACKAEGINTCLDTNGFVRHYNHIIDELLDVTDLVLLDLKELNDQVHQ
NLIGVPNKRTLEFAKYLQKRNQHTWIRYVVVPGYTDSDHDVHLLGQFIEGMTNIEKVELLPYHRLGAHKW
KTLGLDYELEDVLPPTKESLEHIKTILEGYGHTVKF

>CAA63749.1_Clostridium_pasteurianum
MVMGRIHSIESMGLVDGPGIRTVVFFQGCGLRCSYCHNPDTWNMAGGKELTAEELLKKLLRFKPYFDRSG
GGVTFSGGEVLLQPEFLIDILKLCKEQGIHTAIDTAGYGYGNYEEILKHTDLVLLDIKHVDDDGYKCITG
KGKRGFDDFLKAVENIGVKVWIRHVIVPTLTDSKENIRKLANIIKNIRNVEKVELLPYHTLGINKYEKLN
LDYKLRDIEAMDKEKRKKLEKYLKELLE
