# Supplementary material for: Newly discovered Asgard archaea Hermodarchaeota potentially degrade alkanes and aromatics via alkyl/benzyl-succinate synthase and benzoyl-CoA pathway
Source: ISME J. 2021 Jan 15;15(6):1826–43. doi: 10.1038/s41396-020-00890-x (PMC8163825; doi:10.1038/s41396-020-00890-x)
Supplement: Supplementary file 7 — Dataset 1 [file 41396_2020_890_MOESM7_ESM.zip › Sequence datasets used for inference of phylogenetic trees/Fig. 4 Alkylsuccinate synthase tree.fasta]

>ABH11460_alkylsuccinate_synthase_AK01_AssA1
MEMVAEPAQDQSVQELEDKQEWWWVAEKKRSKRLDYLRKSIWKKGALGGNYAPGIKLDLECATLFTDMWK
FWKYDPIMMRRAKAIAHVLDKKTIFITDHAQLVGYFGSLPNTIMWRVDGASMVNEEAYNEPGIMPEPENE
SLQKVAELNDYWAGQTAVDKVARILDPEDAVKFLSGAIGWGAPSSAYGYSGKDYEYLFAGRRGFEDIIEE
INAAIEKAEDKTVGVPGPEILDIYDRLQNWDAMILVLEAGIRHAKRYARLARTMAENMETDEKRREELLK
IAETCERVPARAPRNLQESLQYDHFIQIFARTEAHEGAWPARPDYYHGPYYDKDVNVDKTLTKEDALDLV
GEFMIRAYEVGGFAPRWAREGLQGITGTWVWTLGGVNKDGSDACNDLTVAFLQAARLVRVSNPTFGFRWH
PKVKDEVLRECFECIRHGLGYPSMRNDPLLIQNAMHWHGHPLEEARTWVHQACMSPCPTTKHGVQPMRMA
SATANCAKMVEYALHNGYDHVVGMQMGPETGDAAKFHDFEDLFQAWVKQMEWLTSLLVRTVNLGRYKDPE
FFGRPFLSGMSERSVESGLDVVSPVGDRGNCWVTAFTWVENIDSLAAVKKLVFDDKKYTMEQLLTALKAN
WDGYEEMRLDFVNNAPKWGNDDDYVDDIMLRCLRETARHSRVMKCPSGNSWPILPENVSGNIHYASIVGA
LPNGRRCGDALYDGGISPGPGLDKKGPSAVLKSCGKIDHVSDGRAFLLNQRLSPTQLAGEKGYQLWKAYI
RTWADLGLDHVQFNMVSDETLRAAQKDPEKYSEVIVRVAGYSAHFVDISRKTQDNIIQRTVQGI
>ABH11461_alkylsuccinate_synthase_AK01_AssA2
MTAEPAKLDVSLQEHEENQEWWWIAEKKRSKRLDYLRKAVWKKGALGGNYAPGIKVDLEGPKLFTDMWNF
WKFDPIIMRRAKALAHVFDNISIFITDHSQIVGYWGSAPHTISWRVDGASIVNEELYNEPGIMPEPEEES
LRKVAEINDYWAGQTAVDKVARILDPEDAVKFLSGAIGWGAPTSAYGYSGKNYEYYLKGERGFEDIIADI
EDHIAEAEEKTIGTPGPDILPIYDRIQNWEAMITVLEAAIRFAKRYARLARTMAEHLETDEKRKEELLRI
AETCERVPAKAPRNLQESFQMDMLIQTMCRFEASEGAWPARPDYYHGPFYEKDVLQDKTLTEEEATDLIG
EFMIRAYEVGGFGPRWAREGMQGITGTWVWTIGGVKPDGSDACNALTTAFLRTARLIRVSNPTFAFRWHP
KVSDEVMRECFECIRHGLGYPSFRHDPILVANCMNWHGHPVEEARTWVHQACMSPCPTTKNGVQPFRMAS
ATANCAKMVEYALHNGYDHVVGMQMGPQTGDARTFTDFEQLFDAWTRQMQWLLSLLVRTVNLGRYKDAEF
YGRPLLSGITERAVERGIDAVNPEGERGNCWITGFTWVENADSLAAVKKLVFDDKKYTMDQLITALESNW
DGYEQMRLDFVNKAPKWGNDDDYVDDIMLRCLRTLAKHSRVMRCTSNNTWPISPQNVSGNIHYSSVVGAL
PNGRRLGDALYDGGISPGPGLDKKGPTAVLKSCGKIDHVGDGRAFLLNQRLSPTQMAGEKGYQLWRAYMR
TWADLGLDHIQFNMVSDKTLRAAQKDPEKYQEVIVRVAGYSAHFVDISRKTQDNIIQRTVQGI

>h02m.117@k127_21078_1
IVGERGPEPKATPTYPELCCHTLEDFQVLQQREQAPFSVDERVREVYEDRIIPFWKNKTM
REKVFSVVSSDWQTAYDAGIFTEFMEQRAPGHAILDGKIYTRGLFDFKQDIEDSIHNLDF
INDPDALKKEQELRAMSITIDGLISYANRYSVYANQLAQSENDAKRKTELEQISRICAHV
PANAPRNFWEALQMYWFIHLGVVTELNVWDSFNPGRLDQHLFPFYTRELADDTLSTEFAK
ELLNCFWIKFNNQSAPPKVDITAAQSGTYQDFALINVGGLTTEGEDAVNALSYLILDVCE
EMRLIMPSLCIQLSHKNPETFLHRALKVVKAGFGQPSLFNTDVIIQEFLRAGKSLEDARN
GGPSGCVTISAFGKESCTLTGYCNWPKILELTLNNGIEPKTGNQIGLQTGNPNDLKTFED
LVVAYQTQLKFFIDLKIEGNNAIERLYATEMPAPFLSLLFDDCILKGKDYHDGGPRYNST
YIQGVGLGTLTDSLAALKFHVFDQETISLPDLVEALNNDFTGEEELRQRLITEAPKFGND
VEYADNLARLAFESYFSILDNRSNTKGGEYRVNLLPTTVHIYFGLITGALPNGRRAGYPL
SDGISPSHGADTCGPTAVIHSVAKIDHVKTGGTLLNQKLSPGLLRAESGLAKLAALVRTY
FKLGGHHIQFNVIDSDVLVEAQEKPELHRDLIVRVAGYSDYFVDIGKALQDEIIARTTQE
SFGLKRQIS
>h02m.52@k127_1722569_10
MLSDRVQQLREHSIRTKPSISSERAELLTDFYQNHIPRNSPFPVVRALAFKYILEHKSLY
IGNGELIVGERGPEPKATPTYPELCCHSLKDLEVLNQRDRASFSVHASVKQVYKERIIPF
WEGRTIREKVFSVVSSEWQSAYKAGVFTEFMDQRAPGHAILDDKIYHRGLREFKQDIEES
ISRLDFNKDFEALSKKNELQGMAITIDAIIRFAKRYSDYARNLAQKEKDPQRKKELEKIA
EVCARVPAHAPRDFWEALQSYWFIHLGVITELNVWDSFNPGRLDQHLHPFYETGLADGSL
SEEFARELLQCFWVKFNNQPAPPKVDIHVEQSGTYQDFALINVGGVTEAGEDAVNALSYL
ILDVCEEMRLIMPSLCIQLSHKNPDAFLQRALKVVKAGFGQPSIFNTDIIIEEFLRAGKS
LEDARNGGPSGCVTISAFGKESCILTGYCNWPKIFELALNNGIDPKTGNQIGLQTGNPHD
FETFEDLVVAYQTQLKFFINLKIEGNNAIERLYATEMPAPFLSLLFDDCILKGKDYHDGG
PRYNSTYIQGVGLGTLTDSLAAVKFHVFDHETISLPDLVEALNKNFASEEVLRQRLLTEA
PKFGNDMEYADSLARVAFDSYFSLLDNHPNTKGGEYRVNLLPTTVHIYFGQVTGALPNGR
RAGYPLSDGISPSHGADTCGPTAVIHSVSKIDHVKTGGTLLNQKLSPSLLKDESGLAKLA
ALVKTYFKLGGHHIQFNVIDRGTLIEAQKQPELHRDLIVRVAGYSDYFVDIGKALQDEII
SRTTQESFGSKRGIS
>h02s.68@k137_157306_13
MNLEVLSDRVQQLREHSVSTKPFISSERAELLTDFYQHHIPKDFPLPLVRALAFKFILEH
KTLYIGNGELIVGERGPEPKATPTYPELCCHTLEDFQVLQQREQAPFSVDERVREVYEDR
IIPFWKNKTMREKVFSVVSSDWQTAYDAGIFTEFMEQRAPGHAILDGKIYTRGLFDFKQD
IEDSIHNLDFINDPDALKKEQELRAMSITIDGLISYANRYSVYANQLAQSENDAKRKAEL
EQISRICAHVPANAPRNFWEALQMYWFIHLGVVTELNVWDSFNPGRLDQHLFPFYTRELA
DDTLSTEFAKELLNCFWIKFNNQSAPPKVDITAAQSGTYQDFALINVGGLTTEGEDAVNA
LSYLILDVCEEMRLIMPSLCIQLSHKNPETFLHRALKVVKAGFGQPSLFNTDVIIQEFLR
AGKSLEDARNGGPSGCVTISAFGKESCTLTGYCNWPKILELTLNNGIDPKTGNQIGLQTG
NPNDFKTFEDLVVAYQTQLKFFIDLKIEGNNAIERLYATEMPAPFLSLLFDDCILKGKDY
HDGGPRYNSTYIQGVGLGTLTDSLAALKFHVFDQETISLPDLVEALNNDFTGEEELRQRL
ITEAPKFGNDVEYADNLARLAFESYFSILDNRSNTKGGEYRVNLLPTTVHIYFGLITGAL
PNGRRAGYPLSDGISPSHGADTCGPTAVINSVAKIDHVKTGGTLLNQKLSPGLLRAESGL
AKLAALVRTYFKLGGHHIQFNVIDSDVLVEAQEKPELHRDLIVRVAGYSDYFVDIGKALQ
DEIIARTTQESFGLKRQIS
>h02s.68@k137_1286063_3_Ass
AFDKIGIFILTEVGGIGHILLNHPRVINQGLDSVIKQARTQEKAFLKKGNQDAVNFCQAV
QISTKAVIKFAKRHAALAQKLAKTEEDPNRKQELFDIAERCTRVPAQPATTFADALQATL
FTHICAQIESSIESGISLGRIDQFLWPYYEQDLDAALVTRDKAQELLECFFIKLSHSLPL
FDSDVALAFSGLTTFANAVVSGLDSKGKDATNDLSQLIFEAMHHIRTPNPTLGVRLHSNS
PPEFLEMITKLLLDGMSNIQFLNDDIIVPAMQHIGVPIEEARNYAIIGCVEPAVPGRSFT
SSDAALFNLALPVELTMHNGDGLVFQEQIGPRTGDASQFTSMNFVLTAYKKHVKHLIKLM
AEGLEGLAQAHAELKPTPFMSGITDDCLQAGKDLTMGGAHYNFTGVQGVGLATAADSLTA
IDTLLYQNPQLTWNELLPALTNDFDGAENLRQQLITKAPKFGNDNDTADQYARFVAELYC
KEVSQYETLRGGTLIPGLYSVTTHIPFGLTVGALPNGRKARTTLSYGITPSPGAAQKGPT
AAIRSVAKLNHELVANGSAFNARLSPDHFTGEEGAKLLQSLVTTYFKLGGMQLQFNLVGS
NTLREAQQHPEEYSDLIVRVAGYSALFVDLDQLVQDEIINRTQFTKPT
>h02m.131@k127_726590_1
MTGSCESSQTLWKASTTLSPRVKRLRDEYFSFEQRASYFSNEVRPYTTGRPWDQVYGFNN
WGITPEAVPFMLGFRDSLRALAEPVEFDEKNFQRTIGERRALFFNEVLRKHLPVVILDGE
LIVGGHFNTALSKVLTRKEQQGWDKQQEKFYKELKLRCETGEYNYGAIPGHLVPNYEKVL
KIGFKGIQEECQALLSSTEDLAHQAWLTALILSCEAPRILAERYAREAQRLASTEENPKR
KKELTTIAQISSKVPWNPAETFWEALQSLWMTHMLVMAAESYPGAGTSPGRIDQYLYPYY
EKDLRKGVLTREFAKELMECYWIKHNYAYDFQGRVGGTQGINSSFGQLITIGGIDQNHED
ASNDLTWLILDVIEDLNMLEPKPNIRLHGNSSDALLQRVAELVSQSQGSPFLMNFDEKSM
AGLVWQGVPKDEVWDYAPVGCLENTMIGNDVSGTVDVNVNVAKAIELVLTNGKDMRLGTQ
LGPKTGNPSQFKSFDQFKAAFKKQLQALIERAIHANNLADAIRVQYDPTPYLSLLVDGCA
ESRKDCRAGGTKYNYITVEALGLATAADSLAAVKKLVYEESRFSMDRLIQGLETDFESDE
ELRQLLINHAPKYGNDDEEADQLAREISRFWGEYVIQHTAPASGRRYRGGYLSWNYFISF
APKLASTPDGRRRGEYISNGVCPVPGRDFQGPTANAISVGKLGLEVQPNGASHTMTFSPA
SLRDEEHQNKLVAFLRTYGKVGGTALQTNVLTPETLHAAQESPEEYRNLLVRVTGYAAYF
TSLGKEQQDEIINRVSHTL


>TXT65552_4-hydroxyphenylacetate_decarboxylase_large_subunit_Candidatus_Lokiarchaeota_archaeon_Archaea
MQIEEFDASFYDNRIKRMKNTILKAPHEICIERAHLFTQSYKKTRELAPILRFAKAMDYYLSNMTIKIWD
DEFIVGNRTTKLVGTPLYPEVRADAIKQDIDTYNNRPVQTILISEKEKQYLKEEVIPYWMDQEETVRSRF
LKYLTETERDLIDKLLYTVDVQLTNGIGHFFPGHHNLLKLGIKGLLDKTRKKLECIDYEEELSTDRAQFL
ESILILLNAAKKVIMRFSSLAANMALDEKDSQRKKELLEIAEICEYVSENPPNTFKEALQLIYFNHLICG
LEDGGFAISVGRLDQELYDYYLKDTAAGLITKKEVSFLVKCFYLKLTSIYNYVFSLAVNAGEGPPIAENL
TIGGLTREGEDATNQLSVILLDAYTDLQTVQPTFSVRVSDKTSEEFLIQVGNAIKAGASIALFNDEVMIP
GLLNRGFTLEDAREYAPVGCVEPQHPYKSFGSTNSNQFNIAKCLELTLTKGVDMATRKKYGLEYNTPINT
YEKLWKAFSKQVSYFIKYMVSTMNSLDKAIAELNPQPFLSSTTNDCLEKLLDVTRGGALYNFTGPQLIGL
ATCADSLAVIKQMVFEEKKLPLDSLVEMLRKNYRRSYHDKEGSLWRELFINKVPKFGNDNDYVDEIAIEV
AKLYCNEVAKYQNFRGGRFNPGIYSTSLHLALGTLTGASADGRKARDPLSNGVGPTHGRDKNGPTAIINS
VKKLKNELMTNGHSLILGFHPQSLKMDVFIPLIKTYFEKNGGYQIQFNVVGKKTLCEAQENPENYRGLVV
RIAGYSVYFTELSKTAQNEIIGRTQY

>WP_144060484_formate_C-acetyltransferase/glycerol_dehydratase_family_glycyl_radical_enzyme_Archaeoglobus_sulfaticallidus_Archaea
MFMDRVNKLITNIQKPPRLSIERCVLYTESMKETEGEPMPIRQAKALKHILENIPVQILPHEIVVGTMLP
DPPGAILFPEGVGLRIINELESLPSRETNRLIVREEDARILREEIAPYWQSRNIEAFASQLMPEIIEVLY
TGSVFVLTEFAGISHIAVNYPYLLKRGFRWFIEESRRNVVELEDNGCWDAPKLVFYKTAEIVSEAMISYA
NRYAKLAEKMADEADDERREELLRIAEICRRVPAEKPESFHEAVQFVWFVQSALHQENYEQGISMGRIDQ
YLLPYYLKDLKEGRIDRKQAFEILANLWIKTNEIVPPFDSLLELYFSGQATNQALTIGGIDANGNDATND
LSYLMLEVTKAVPLRQPNVHVRVSSKTPDSFLDVLADLIAEGKNNIGIFNDEVIFKALRSAGVEEEDLWN
YSTVGCVEIAPFGNSFTSSDAALINLAKALEYALNEGTDIMFGYRFGLEIKKPESLEEVIDAFRKQLAHI
IKKVVKGSNILEYANASVKPTPLLSLCIEDCFEKGVDVTLGGAKYNFTGIQAVGIADVADSLAAIELAIK
KGYSLDEIIEACRSNFNGYEELRSLLLNAPKYGNDSEADRYAKLVLEMYCEEVSRYRNFRGGRFTAGCYP
MTTNVAFGFMTSALPSGRMQGSALNSGVSPSTGMDREGVTAAIKSACKLNYEMLSNGSSLTVNLDSGILG
AKGKDVIKALIRSFVDLGGMHIQFNVLNQDLLKKAQEEPEKYRWLLVRVAGWSAYFVELSKAVQDELIAR
ISCKM

>WP_048096020_formate_C-acetyltransferase/glycerol_dehydratase_family_glycyl_radical_enzyme_Geoglobus_ahangari_Archaea
MDRLSLLVSNIQKPARLSIERAVLYTESMKETEGEPMPIRQAKALKHVLENIPIQILPGEIVVGTMLPDP
PGAILFPEGVGLRIINDLESLSERETNRLLVSEEDARVLVEEIAPYWENRNIEAFASKLMPDIMEVMLSG
SLFVLTELAGISHVAVNYPYLLKRGFRWFVEESERRIDEIRESGCEDARKLVFYEAAKIAAEGIIRFAER
YAGLARKMAEEEDDESRREELLKVAEICERVPAEPPESFHEAVQFVWFVQCALHQENYEQGISMGRIDQY
LLPYYLRDVRDGRLSKKEAFEILANLWVKPNEIVPPFDSLLELYFSGQATNQALTIGGVDSSGSDATNEL
SYLMLEVTKAVPLRQPNVHVRVSSKTPDSFLDKLAEIIAEGKNNVGIFNDEAVFRALRFAGVKEGDAWNY
STIGCVEISPFGNAFTSSDAALINVAKALEYALNGGQDMVFGYEFGVRSERSLQTLEDVISAFREQLSHI
IRLVVTGSNILEYANACVKPTPLLSLCIEDCFERGKDVTEGGARYNFTGIQAVGIADVADSLAAVEHALK
KGYTLEEIIEACRRDFDGYEELHSVLLSAPKYGNDGEADRYARMILEMYCDEVSRYRNFRGGRFTAGCYP
MTTNVAFGFMTSALPSGRKQGTSLNSGVSPSTGMDREGVTAAIKSVSKINYDKLSNGTSFTVNLDSGVLG
GKGKDVIRALIRSFVELGGMHIQFNVLNENVLRKAQEEPEKYRWLLVRVAGWSAYFVELSRNVQDELIAR
ISCRL

>WP_048090509_formate_C-acetyltransferase/glycerol_dehydratase_family_glycyl_radical_enzyme_Geoglobus_acetivorans_Archaea
MDRISMLVSNVQKPARLSIERAALYTESMKESEGEPMPVRQAKALKHILENIPIQILPGEIIVGTMLPDP
PGAILFPEGVGLRIINDLESLPGRESNRLVVDEEDARILVEEIAPYWESRNIEAFASKLMPDIMEVMLSG
SLFVLTELAGISHVAVNYPYLLNRGFRWFVEESERRIAEIRESGCEDAEKLVFYEATKITAEGMTRFAER
YAGLARNMAEEEGDEARREELIRIAEICERVPAEPPESFHEAVQFVWFVQCALHQENYEQGISMGRIDQY
LLPYYLKDLREGRIDRKKAFEILANLWVKPNEIVPPFDSLLELYFSGQATNQALTIGGVDGSGSDATNEL
SYLMLEVTKAIPLRQPNVHVRVSSKTPDSFLEMLAGIIAEGKNNVGIFNDEAVFRALRFAGVEEGDAWNY
STIGCVEISPFGNAFTSSDAALINVAKALEYALNGGQDMVFGYEFGVKSEKRPQTLDDVISAFREQLAHI
VRLVVTGSNILEYANACVKPTPLLSLCVEDCFDRGLDVTEGGAKYNFTGIQAVGIADVADSLAAMEHALK
KGYTLEEIIEACRSDFDGYEGLQSILLSAPKYGNDGEADRYARMVLEVYCDEVARYRNFRGGRFTAGCYP
MTTNVAFGFMTSALPSGRKQGMSLNSGVSPSTGMDREGVTAAIKSVSKINYDKLSNGASFTVNLDSGILG
GKGTGIIKALIRSFVELGGMHIQFNVLNENVLRKAQEEPEKYRWLLVRVAGWSAYFVELSRNVQDELIAR
ISCRL

>pdb|2F3O|A_Chain_A,_pyruvate_formate-lyase_2_Archaea
MCMDRIEKLIKKVSKPARLSVERCRLYTESMKQTEGEPMIIRQAKALKHVLENIPIQILDSELIVGTMLP
NPPGAIIFPEGVGLRIINELDSLPNRETNRLMVDEEDAKVLREEIAPYWQRKTIEAFAFPLMPDIMQILY
TGSVFVLTEIAGISHVAVNYPYLLRRGFRWFLEESERRIRALEESGVYEGEKYSFYQAAKIVSEAVINYG
LRYSKLAEELAESEDGERREELLKIAEICRKVPAEKPETFWEAVQFVWLVQSALHQENYEQAISMGRIDQ
YLYPFFKKDIGEGRINRELAFDILANLWIKTNEIVPAFDSLLEQYFSGQATNQAVTIGGCDIYGNDATNE
LTYLMLEVTDRLRLRQPNVHVRINKGSPESFLKRLAEAISSGCNNLALFFDDAAVKALKNAEVDDRDALN
YTTDGCVEIAPFGNSFTSSDAALINVAKALEYALNEGVDLQFGYEFGAKTEKPKFLEDLLEKLREQVSHI
VKLVVRGSNVLSYANAEVKPTPLLSLCVEDCFEKGVDVSRGGARYNFTGIQAVGIADVGDSLVAIEGALN
AGYSMDDIVEACRKNFVGYEKLHKLLLQSPKYGNDDDAADKYTKMVLEWYCEEVNRHRNFRGGKFAAGCY
PMTTNVGFGFFTSALPSGRKSGEPLNPGVSPSTGMDREGVTAVINSASKLSYENLPNGASLTINLSSDVL
GEKGDAVIEALIKSSMELGVMHVQFNILKEDLLRKAQQEPEKYRWLLVRVAGWSAYFVELSRPVQEEVIR
RISCRI

>TSA43686_formate_C-acetyltransferase/glycerol_dehydratase_family_glycyl_radical_enzyme_archaeon_Archaea
METSQIISPAGLWTASGLSPRVRRLRDQYFSFYERDFTNEVRSYTTGAPWDVVYAIWNWTNVPEMAMFLQ
GARSYLRAAAKPVELPEGFRNEPLVVRQALFFREVLRRYLPVQILDGELIVGSHFSTALSRCLKQDEARA
RGRDEQVFFKEYQLLNSLGVGNCGAVPGHLVPDYPKALHVGWKGIQAEAQAILAKPGITIEQRDLARAII
ICAGAVPILMERYAAEAERQATAETDPVRQKELREIARICRKVPWLPAETFPEALQSLWTAHMLAMVAES
YPGPGLSPGRVDQYLYPYYKRDLDAGRLSRDQAKEWLQCLWIKHNYAYDFQGWTGTNQGINASFGQLITL
AGMDAEGNDASNDLTYLMLDVIEEMNLLEPKPNIRVHARTSDRLLERIVDMVAKAQGSPFLINFDENSIA
GLRWEGLPEDRLWDYAPVGCLENTLQGCDRSGTVDVNLNLAKAVELALNDGRDMASGQRIGPSTGDPKLF
TSFDQFFSAFKTQLRHMLEEIIRVNDLADAGRARWEPVPYLSALVDGCLDSGKDSNAGGARYNFLTVEGV
ALATAADSLAAVKKLVFEDHQITMQQLLEALKANFDGHESLRQTLLNKAPKYGNDNSYADEIAHEVSRFW
TEEASRHVSPTGKRYRGGYLSCNYWAAYAPSTGATPDGRRRGQFLSNAVCPVNGADRQGPTAVIKSVGKL
GLETAPNGASHTMSFSPSLLKHPEQRQKLMALLRAYGKVGGTCVQLNVIDANTLREAQKHPDEYRNLLVR
VTGYNAYFVGLGKEIQDEIIARESHQLG

>TKJ21991_formate_C-acetyltransferase/glycerol_dehydratase_family_glycyl_radical_enzyme_Candidatus_Lokiarchaeota_archaeon_Loki_b31_Archaea
MQIEQISPPGYEDRISRLKNRVVLQPHELCIERAKLFTESYKSTKGEAPNIRFAKAMHHLFTNMTIKIWN
DEFIVGNRCTKFVGTPLYPEVRVDTIEQDINLYNNRETQRLLLSDDDKQIIIEEIIPYWKNEEETTKSRF
DSYLSPKLTDLMLNLLYIVDTNITNGTGHFFPGHHNVLKVGFNGLIQKAREKMKEFSKDQKKMNFLESVI
IVLDGSKEFIQRFSILATELAEKEGNSNRKKELYEIAEICSNISGNPPSSFKEAFQLLYFTHVIAGLEDG
GFAISIGRIDQVLYPFYLDDKKKGTITDEEVQFLIECFYLKLTTLWNYVLHKGIIAAEGPPLTANMTIGG
VDEDGNDATNQLSYLFLDSYKKLKTVQPTFSVRIHNKSPDDLLVKTGEAIKSGASIALFNDVVMIPGLNN
LGYTLEDARGYAPIGCVEPTHTYKSFGCTNATQLNIVKCLELTLNNGTDMFTRKPYGIENTKKLSSYQDL
LDEFSNQLSFFTKNLVETMTFLEKAIAELNPQPFLSATIDDCIERGCDITNGGAKYDFTTTQLIGLSTVA
DSLAVIKKMVYEEKLFSLEELIKILSKNYRGTYNGKKGEEIRQIFINRVPKFGNDNDYVDIIARDVADLF
CKEILKYKNYRGGKYHPGIYSTAFHLAFGVFTAASADGRKAREPLSNGVGPTNGMDKNGPTAILNSIMKL
DNELITNGNSVILAFHPNTLKIELFLPLIRTYFEENGGYHIQFNVVGKETLCDAQINPKEYQGLVVRIAG
YSVLFTELSKSAQDEIIGRTEF

>RZN66575_formate_C-acetyltransferase/glycerol_dehydratase_family_glycyl_radical_enzyme_Candidatus_Methanolliviera_hydrocarbonicum_Archaea
MRCRKMVKVTEVEKGKDLSRTERLKERHFSLISNPELSIERAKYVTESYKETEGEPEIIRRAKAIKNVLA
KISVNIWPDELIVGSYNGKELGGAFYPDANSRLSIEIEQDLIDDREQDPFSLSPADLREAKEDIIPYWRE
RTLEDHARERWSEEVNDRVNMIGTGIIFTEVQGIGHIVLNYQKVLKVGLNGIIKEIDGYLSLKEDHKRRD
FYDAAKISCRAVIDFAERYAEKAQDLMREEKDEGRRKELEEIARICRKVPAKPAETFYEALQSIYFVNII
ARIEDYEASVSIGRLDQILYPYYKGDMEKSRLSREEAQTLLECLYLKLSSITLLLDDLAELAFGGYTTWT
NAVVGGIDENGNDATNELSFLALDAREHICLHQPNFGVRLHGGTDPRFFDRVSRSMATGKGKIQVFNDEI
IIPLFEEQGITHEDATNYGIIGCVELGSVPGKSFNSADAALFDLPYCLSLALNRGKNDVLSPFRGGGQMG
FVTKDPNEFKSIDDVIDAYREQLNYLVALFAEGLEGFAESYAEYHPLPFISSITEDCLKEGKDVTWGGAK
YNFTSIQGVGLANVADSLAAIDKLVFKEKKITMDDLVDAIEKNFEGYEPLRQMLINRAPKYGNDDDEVDK
YAKRVVEIFSDAWKGHSPDYRGGKYIIGLYAATTNVALGMGDPAFPSGRMYGEPLSVGITPAQGMNTSGP
TAALKSAAKIDYKLVGNGGALNLKFNPSSFKGEEGVKRFSSLLKTYFEIGGIHLQCNMVDRKTLLAAKER
PEEYKDLIVRPAGYSVYFVQLAPMAQDDIISRTEYQEGEI

>TFH10284_glycyl_radical_protein_Candidatus_Thorarchaeota_archaeon_Archaea
MSDRVQRLRNQSVTTKPYICTERAELLTDFYQSGGADNESTPIARSLAFKHILENKTIVINDGELIVGER
GSAPRATPTYPELCSHTIEDLDIANSRERTPFLVSDETRTTFQDEIIPFWTGRTMRERVFQAMSEEWMDA
FNAGIYTEFMEQRAPGHAILDDKIYRRGLLDLIKDTQSHLTSLDYYNDPEAYSKEQELKAMEIAANAVIS
FAKRHAEKARELAQSETDSKRKEELSKIAEVCDHVPAKPPRNFWEALQSYWFVHLGVIIELNVWDSFNPG
RLDQHLHPFYVKELEAKTITREFAKELLQCFWVKFNNQPAPPKVDITEQQSGTYQDFALINTGGLTPDGS
DGVNEISYMILEVCKEMKLIQPSVCIQMSTENPEKFLMSAVDVVKEGFGQPSMFNTDVIIKEFLRAGKSI
EDARVGGPSGCVTISAFGKESCILTGYCNWPKILEITLHNGIDPRTGKQVGIKTGVSSSFTSFADLFSAY
KHQLKYFIDLKIKGNNIIERLYAEYMPAPFMSLLFDDCIKRGKDYHNGGPRYNSTYIQGVGMGTITDSLS
AIKYHVFEKQKFTMVEILEGLKTDFADNDVMRMTLMNKTPKYGNDDDFADEIAKSVFEAYFDSIDGRPNT
KGGEYRVNLLPTTVHVYFGQVTGATPDGRKAGAPLSDGISPSHGADKSGPTAVIKSVAKIDHSKTGGTLL
NQKFMPDVLVDQEGRRKLADLVRTYFKLGGHHIQFNVIKAETLRDAQEHPENYLNLIVRVAGYSDYFVNI
GKDLQNEILARTEQQHF

>TFG27774_formate_C-acetyltransferase/glycerol_dehydratase_family_glycyl_radical_enzyme_Candidatus_Lokiarchaeota_archaeon_Archaea
MIEKLLNDLVRNTPYISLKVPLSYTKALKESPGTPMIIRQAVGLKYTLETLPIIIRPDELIVGTFDENVP
VAIPRLEASGFRIMKELEMLDTRAVNPIHISEEDIRLLREEIAPFYENFKIDTYAREIAPESVFETSFSG
CAYIATEIGGIAHAVIDYPRLISMGLKKYIDMSNEQLTHYKKMLVTDSRADDKIAFYKSIVIISKALIEY
ANKFANEAERLANNELDPIRKKELEKIAESCRTVPENPPKNLQQAVQFVWFIHMALHIENFEHGISFGRI
DQYLLPYYDGNSEEALRLFKNLLLKTNEIIALYDSVATTYFGGMATTQNILLGGFDKNGKDATNPLTYIF
LKATDEASVPSPNIVVRLHSGTPSELYQAIAEILAKGNNVIGLYNDELVVKALMNYGIPLEEARNYGIVG
CVGLSTSGTSYDNTGAVFLNTVKALELALGTDNSIVSNYIQMEQDAKSFNSMNDVLETFKSKLNSMMEMA
AIAANAYQQAHKKLKPTPLMSLGIQGCFEKGIDVNEGSAKYNFSGIHVTGFSDVVDSLAAIDWAIFKEKK
VSMEELIHALKTNFRGNKELRNYLLYKCPKYGNDNDLADIYAEKLARFLIESVEGLHSARGGEYRVGIHA
MTTHVGFGIFTGALPSGRKKGKPLNRDIAPGFTGEKGITAAIKSISKLDHSLLANGLACTLNINPEIARI
ENGKVLESLVRTYVKLGGSHVQFNAISREMLEEAQKSPERHKNLMVRVSGYSARFVDLPKAVQDDIMDRY
CYNYV

>TET57752_glycyl_radical_protein_Candidatus_Bathyarchaeota_archaeon_Archaea
MVTNNRIEKLWKQSVDTVPFIDPERAVLITDFYRSEFAECLSGPILRALAFKRVLEHKTLYIGEGELLVG
EKGRSPRAVPTYPELCCHSLQDLDILESRSVTPYRVSRKTKKIYEEYVIPFWNGRDLRSRVFRSVPEEWK
RAFRAGVFTEFMEQRSPGHAIMDDKIYRLGLTDFKRLIEERRKRLDFVNDPGSYDKEQELQAMEICCDAV
VSFASRHAQLAKAMARKERNPKRRRELKKITEVCSRVPAYAPRTFWEALQMYWFVHLGVTLEVNTWDSFN
PGRLDLNLYPFYRRDIEEGRLTRDEAKELLKCFWIKFSNQPAPPKVDVTMEQSATYQDFATPNLGGVDKY
GNDAVNELSYLVLEVEDELRVMQPNTCVQISSRNPDRFLEKALKIIRTGHPKPSIFNTDIITQEQLRQGK
TIEEARLGGPSGCVTISAFGKETTVLTGYLNWVKIFEITLNNGVDPRTKERIGIETGNPAGFQSFDEVIE
AYKKQLKYIVDLKIAGNNIIERIFAKHMPVPFQSVLIDNCIETGKDYNDGGAKYNTSYIQGTGLGTLTDC
LTAIKYHAFDRKDIDFKKLLKACRDNFKGRYEIIRQILLNKTPKYGNDDDYADSIARELVEIYFEAVDGR
PNTRGGKYRINLLPTTVHIYFGKLCGATPDGRKAEQPISEGVSPTQGADREGPTAVMKSVTKWDHAKTGG
TLLNMKFSPQVLKTEEDLQKIVCLIRTFFRLGGHHVQFNIVDKETLRDAQRDPENYRNLLVRVAGYSDFF
VGLHKELQDEIISRTEHRL

>TET08794_formate_C-acetyltransferase/glycerol_dehydratase_family_glycyl_radical_enzyme_Candidatus_Thorarchaeota_archaeon_Archaea
MGNILRMTSRSQRIKQRMLESEPTISSERAVLFTQYVKEHWSEPAMTRLAGGFAHVLDNMTIRIEPEELI
VGNMGPTPRSCQIFPEYSWKWIEDELDRFDKRRTEKFVISEDDKEKLRKVFSFWKDKSISEIAAKVISNE
SINASKAGLFTIGAPGTGIGHVIVDYETVITKGLQSIISDINQKDSVFYDAVRNEFEAVIRFAERFSIHA
SELAEQEADDKRKTELQEISRICSKVPAGPAESFHEALQSFWFIHLLIQTESNGHSMSTGRFDQYMFPLY
EKDIKSKILKREDALEMLEILWVKFTSLIKIRNEYYSIAFAGHPMFQNLTIGGQDEKGNDSSNDLTNLVL
EATANIRVTQPSVSFRWYKKTPEDVRLQVIEVISNGLGMPGLFNDDAIIPMMLEKGTDPSDAHDYSILGC
VEPIVGGKSDPRQNIGYVNLPKILEITLNNGKDPKTGQLVGRETGDPREFTSFDELWIAYTEQIDYSIEM
LTQADRITAGVHIENTPTPFISALLEGSLKSGKTMQEGGAKYNSGGIMGVGIAIVADSLEILRKYVFDEK
EISMDELLQILSDDWEGHEELRVKFENDPSKYGNDIERVDNLARDTGRTFCESIQSRMTTRNGPYHGALF
SVSMYIPQGEVLGATPDGRKAEYMLSDGVSPTQNRDINGPTAAMKSVARLDHSSCYNGTLYNMKFTPDFF
DSESRRHKFVSMVDAYFEMGGFHVQYNVVSRETLEDAKENPLQHRDLIVRVAGYSAYFIELDPFVQDEVI
ARTEFSTKYA

>TDA27601_formate_C-acetyltransferase/glycerol_dehydratase_family_glycyl_radical_enzyme_Archaeoglobi_archaeon_Archaea
MDRIERLRTRLLNRKPRVFVDRARFYTDAMKATEGEPMVIRQAKALKHVLENIPVVIFPDELIVGAMVKD
PPSAILYPEGVGLRILPELEGIGKRKDNPLEISDEDVELIRNEIAPYWENRNLGAFAEKITPKFCLELLY
KGAFYVATEIAGISHFSADYPFLLEVGLEKIKEFAEKRIYEFENLELTKPEDIEKNLFYKAVAIVCDGVI
NFAKRYAAKAKELSEEAEGERKEELIKISEICERVPAKPPRNFWEALQFIWFIQIALHMESYEQGISMGR
IDQYLYPYYKRDLDSGNLTFDKAVELVGCLWIKTNEIIPLFDELLTIYFAGLPTNQAVTLGGVDVDREDA
TNELTFVMLEATKRVALRQPNVHVRISEKTPKELLEKCAEIILSGKNTISLFNDSAIIDGWLNLGVPIED
ARNYSTVGCVELSPGGKSYDSTDAALFNIAICLELALFNGETSFGDRVGYEFGKIESMDDILSSFKKQVE
NLVKCMIITCNCFEVANQVIKPTPLISVCNSNLEIGRDITTGSAKYNFSGVQMVGLSDVADSFAAIDELV
FRKRIISLQELLNALRSNFEGYEELRQILLNKAPKYGRDELANHYAKIVAEIFASEVMKYRNSRGGRYLP
GIYSMSTHVGFGMLTGALPSGRKAGEPLSNGIAPKNARSLTTAMRSVASIEQKKFMNGVSYVVNISPNIF
RGRESKEKFIALLRGYFELGGMNCHFNVVDASKLIEAQRNPEKYRDLVVRVAGFSAYFVDLTKEVQDEII
RRILEEV

>RLI55369_glycyl_radical_protein_Candidatus_Thorarchaeota_archaeon_Archaea
MTERTQRMKRAMLDSEPTISAERARLFTEYIKDHESEPRVLQMAGAFAHVLDNMTIRIEDDELIVGNMGP
TSRSCQIFPEYSWTWIEEELDRLDKRRTEKFRISDGDKETLREVFRYWRGKSTAEIAGKVMPEESIRASK
AGLFTIGAPGTGIGHVIVDYERALKEGLLGILSEVRNRLGDSSRDYDGTIFYRAVTISLEAVIRFAERFS
ELAESMACQENESKRRYELLEISRVCSKVPARPAETFHEALQSFWFIHLLVQTESNGHSMSTGRFDQYMW
PYYKRDLESGTLTRDMALEMLEMLWMKFTSLIKLRNEYYSVAFAGHPMFQNLTIGGIDENGNDASNELTD
LVLDATSNIRVTQPTVSFRWNKKTPEDLRMRVIEVVSQGLGMPGLFNDEAIMPMMADKGTDPSEVYDYSI
LGCVEPIIGGKSDPRPNIGYVNLPKILEITLNNGRDPRTGEMVGRETGNPREFTDFEQLWNAYQEQIDYA
IHLLTEADRAAAGVLSEHTPTPFISSLLEGCIERGKTMQDGGAKYNSGGIMGVGIAITADSLEAVRRHVF
DSNELSMDELLDILAADFEGHEELRVRIENDPYKYGNDIESVDLLARGTGQAFCRSILSRMTTRGGPYHG
ALFSVSMYIPQGEVLGATPDGRKAGHMLSDGVSPTQNRDRNGPTAAMKSVARLDHSLCYNGTLYNMKFVP
DFFTTEAKRAKFIGMIDAYFQMGGFHVQFNVVSRETLEDAKIHPLQHRDLIVRVAGYSAYFIELDPFVQD
EVIARTEFS

>RDE16835_formate_C-acetyltransferase/glycerol_dehydratase_family_glycyl_radical_enzyme_Candidatus_Thorarchaeota_archaeon_Archaea
MIYSLHAPVVPMTSRTMAMRDRMLNSRPTISSERAYLFTQCLRRHEGEPTKERMAKAFAYVMDNMTTQIH
PEELIVGNMGPTPRSCQIFPEYSWTWIEKELDRFDKRRTEKFDLMSEDKERLREVFKYWRGKSTAEICAQ
TMPQESQQASQAGLFTIGAPGTGIGHVIVDYKRVIQTGLESVLEQVARQRRQTPNNPEKTSFYNAVEIEI
NAIDRFARRFSDLATKMAKEEKDPQRRNELQEISRICGRVPMKPALSFHEALQSFWFIQLLVQTEGNGHS
ISTGRFDQYLYPYYAADVKSGRLTRDQALELLEMLWLKFSSLIKLRDEYYSIAFAGFPMFQNLTIGGQDG
RGNDVCNEVTYLALEATMNMRVTQPTVSFRWHRKTPKSAKLKVVEVVSRGLGMPGLFNDEIIIPMMKKKG
VEAEEAFDYSILGCVEPIVEGKADVRPNIGFVNFAKVLEITLNNGKDPKTGAKVGVETGDPRSFKSYDEL
WAAYRKQLDNTVDLLTKADRVAAEVHAKLVPTSFISSLLAGCVETGRTMQEGGAKYTAGGIQGVGIAIAT
DSLSVLRKQVFETKKMKMEQILNALSKNYEGFEELRGRFENDPDKYGNDIERIDLIARDIGKAFCESVQS
RMTTRNGPYHAALFSVSMYIPQGESVGATPDGRRAGVMLSDGVSPAHSRDVHGPTAAMKSVARLDHGLCY
NGTLYNMKFNPQVFSSAANRDNFIGLVDAYFKLGGLHVQFNVLSRETLEDAKVHPLQHRDLIVRVAGYSA
YFIELDPFVQDEVIARTEFSSGSA

>OLS31674_Benzylsuccinate_synthase_alpha_subunit_Candidatus_Thorarchaeota_archaeon_AB_25_Archaea
MTSRSKRLKQRMLDSEPTISSERAVLFTGYMKEHESEPTLLRLAGAFADVLDNMTIRIEPEELIVGNMGP
TPRSCQVFPEYSWQWIEKELDRFDKRRTERFSITDEDKKNLREVFKFWKGKSTAEIAATVMPKESIEASK
AGLFTIGAPGTGIGHVIVNYENVLRKGLLRILDEIEGEKGNYHDAVRTEIIAVLRFAERFSNLASHLAKK
ETDEDRKGELLEIARICKKVPAEPAGSFHEAIQSFWFIHLLIQTESNGHSMSTGRFDQYMFPFYNEDIKN
NRIDEEAALELLELLWVKMTSLIKIRNEYYSIAFAGHPMFQNLTIGGQNADGTDATNDLTRLILQATANI
RVTQPSVSFRWHKNTPEDVKLQVVDVISKGLGMPGLFNDDAIIPMMIEKGTDSSEVHEYSVLGCVEPIIG
GKSDPRQNIGYVNLPKILEITLNNGKDPKTGALVGRETGNPQSFKSFDELWLAFEEQIDYTIEMLTLADR
VAAGVLAENTPTPFISSLLDGCNESGKTMQEGGAVYNSGGIMGVGIAIVADSLEVLRKYIFEEKELSMDD
LLQILANDYEGHEELRVRVENDPSKYGNDIERVDILARDTGRAFCNSIQSRMTTRNGPYHGALFSVSMYI
PQGEVLGATPDGRKAGYMISDGVSPTQNRDVNGPTAAMKSVARLDHTLCYNGTLYNMKFTPDFFDTESRR
KKFISMVDAYFGMGGFHVQYNVVSRETLEDAKVNPMQHRDLIVRVAGYSAYFIELDPFVQDEVIARTEFS

>KYK37251_glycyl_radical_enzyme_Theionarchaea_archaeon_DG-70_Archaea
MSERVLQLKAQSVTATPFISTERAELLTEFYAKSGPVSTPVARASAFKYILEHKKIYIGEGELIVGERGP
SPKATPTYPELCCHTLDDLEVLASREMQPFSVDEDTKKCYREKIIPFWQGKTMRERVFAAMSKEWMDAFH
AGVFTEFMEQRAPGHAVLDNKIYRKGLQDFIREIHEQLHNLDYFNDLKAYEKEQELKAMEIAARALVTYA
NRHAENARELAAAEKNPQRKEELEKIADICSHVPAHAPRTFWEALQMYWFVHLGVITELNVWDSFNPGRL
DQHLYPFYQKDLEEGRLTKEMARELLQCFWIKFNNQPAPPKVDITEEQSGTYQDFALLNVGGLTEKGEDA
VCELSYMILEVVEEMRLIMPSACVQLSSKNADRFLKKAIHVIKQGFGQPSIFNTDVIMQEFLHAGKSMND
ARAGGPSGCVTISAFGKESCTLTGYCNWPKILEITLHNGIDPKTGNRVGLQTGDPSSFTFEELLSAYKKQ
LKHFVDIKVKGNNIIERLYAQYMPAPFMSLLVDDCVKKGKDYHDGGPRYNSTYIQGVGIGTLTDSLSAVK
YHVFDKKTMTMEELLDALQGNFASEKVRQMLVNETPAYGNDDEYADGVAQEVFEAYFSVIDGRPNTKGGT
YRVNLLPTTVHIYFGQVTGATPNGRKAGEPLSDGISPSQGADIHGPTAVIKSAAKIDHARTGGTLLNQKF
MPQLLQDEAGITNLAHLVRTYFRLGGHHIQFNVADAKTLRDAQQHPEKYRDLIVRVAGYSDYFVDIGKKL
QDEIIARTEQQHF

>KKK41141_4-hydroxyphenylacetate_decarboxylase_large_subunit_Lokiarchaeum_sp_GC14_75_Archaea
MQTEHNSSSYFSDVISEMKNRVINQPHEICVERARLITISYKKTKGENSIIRYAKAINHVLKNMKIIIWK
NEFIVGNRCTKFVGTPLYPEVRIDTIEQDLELYNKRETQKFFITEADKEDLKEIIIPYWKLEEETVQSRF
YSSLSDDLKELMMKLLYIVDTNLTNGVGHFFPGHKNILENGIDGLIQQAKRKKTDFSRNTEKVLFLDSVL
IVLYGVKSYITRFSIVSKKMAENEHEPKRRKELFEISNICANISSNPPNTFKEALQLIYFTHVIAGLEDG
GFAISIGRLDQILYPYYTKDRKEGKITDNEVKFLIQCFYLKLTTLWNYVLHKGIVAAEGPPISQNLTIGG
VDKRGKNATNELSYLLLESYTSLKTVQPAFSVRVHEETPSDLILKTGEAIKSGASLALFNDSVMIPGLLK
LGYSLEDAREYAPIGCVEPVHPYKSFGCTNATQLNIVKCLELTLNNGKDMFTKKEYGIKNSKHIQSFEDL
WSEFAAQLKFFVVNLVKTMVSLEKAIAELSPKPFLSATTDNCIDSGVDVASGGAVYDFTTTQLIGLATVA
DSLTSIKQIIFEEKLLSYEELVLMLSKNYRGSYKGKKGEEWRQIFINRAPKFGNDNEEADTITNNVVKLF
CEEIINHKNYRGGSYNPGIYSTSFHLALGFFTAASADGRKSRDPLSNGIGPSTGMDKNGPTAILNSIMRL
ENEIMTNGNSVTLDFHPSAFKLDLFLPLIRSFFKQYGGYHLQFNIAGKESLLDAQKFPEKYTNLVVRIAG
YPVLFNELSKSAQDSIIARTQF

>WP_153753915_MULTISPECIES:_formate_C-acetyltransferase_unclassified_Citrobacter_Bacteria
MTNRIQRLKTALFQNNREISLERALLYTASHQQTEGEPVILRRAKATAYILEHVEISIRDEELIAGNRTV
KPRAGIMSPEMDPYWLLKELEQFPTRPQDRFDISEEDKHLYRDVLYPYWEKRSMKDFINGQMTDEVKAAV
STQIFSINQTDKGQGHIIIDYPRLLNHGLGELVAQMRAHCLQQPENHFYQAALLLLEASQNHILRYAMLA
EKMAESCPDAQRRQELLTIAENSRHNAQSKPQTFWQACQLFWYMNIILQYESNASSLSLGRFDQYMLPFY
QASLTQGEDPAFLQEILESLWVKCNDIVLLRSTSSARYFAGFPTGYTALLGGLTENGRSAVNVLSFLCLD
AYQNVQLPQPNLGVRTNALIDTPFLMKTAQTIRLGTGIPQIFNDEVVVPAFLNRGVSLEDARDYAVVGCV
ELSIPGRTYGLHDIAMFNLLKVMEICLHENEGNRTLTYDDLLAHIRAKISHYITLMVEGSNICDIGHRDW
APVPLLSSFISDCLDKGCDITDGGARYNFSGVQGIGIANLSDSLHALNGLVFEQQRLSFDELLSVLKDNF
ATPEGEKVRARLINRFEKYGNDIDDVDNISAELLRHYCKEVEKYQNPRGGQFTPGSYTVSAHVPLGSVVG
ATPDGRLAGEQLADGGLSPMLGQDMQGPTAVLKSVSKLDNTLLSNGTLLNVKFTPATLEGEAGLRKLADF
LRAFTQLKLQHIQFNVVNADTLCEAQQRPQDFTGLVVRVAGYSAFFVELSKEIQDDIIRRTAHQL

>WP_153742297_formate_C-acetyltransferase_Kluyvera_intermedia_Bacteria
MTNRIQRLKDALFANPREISLERAVLYTESHRQTEGEPVIIRRAKATAHILDNVAISLRDDELIAGNRTI
KPRAGIMSPEMDPYWLLKELEQFAIRPQDRFNISDADQRLYRDELFPYWEKRSMKDFINAQMTDEVKAAV
STQIFSVNQTDKGQGHIIIDYPRLLGNGLDALVIEMQDHLRQQPDNVFYQAVLILLQASQRHILRYAALA
DTMATQCQDPQRRQELETIAQISRHNAGQKPQNFWQACQLFWYMNIILQYESNASSISLGRFDQYMLPFW
QASLNHGENPAFMQELLESLWVKCNDIVLLRSTSSARYFAGFPTGYTALLGGLTENGRSAVNVLSFTCLD
AYQNVRLPQPNLGVRVNELIDRPFLRKTAETVRLGTGIPQIFNDEVVVPAFLNRGVSLEDARDYAVVGCV
ELSIPGRTYGLHDIAMFNLLKVMEIVMLEHEGDTQLTYDGLLASIRDKIRHYIKLMVEGSNICDIGHRDW
APVPLLSSFVEDCIANGKDITEGGARYNFSGVQGIGIANLSDSLHALKGMVFDQQRMSFDELLAVLKANF
ATPEGEKVRARLINRFEKYGNDIDDVDNISADLLRFYCKEVENYRNPRGGQFTPGSYTVSAHVPLGSVVG
ATPDGRFAGEQLADGGLSPMVGQDGQGPTAVLKSVSKLDNYLLSNGTLLNVKFTPATLEGESGLNKLADF
LHAFTKLKLQHIQFNVVNAETLREAQQRPQDFAGLVVRVAGYSAFFVELSKEIQDDIIRRTAHQL

>WP_153689834_formate_C-acetyltransferase_Citrobacter_braakii_Bacteria
MTNRIQRLKNALFQNNREISLERALLYTASHQQTEGEPVILRRAKATAYILEHVEISIRDEELIAGNRTV
KPRAGIMSPEMDPYWLLNELEQFPTRPQDRFDISEEDKHLYRDVLYPYWEKRSMKDFINGQMTDEVKAAV
RTQIFSVNQTDKGQGHIIIDYPRLLNLGLGELVAQMRAHCLQQPDNHFYQAALLLLEASQSHILRYALLA
EQMAESCPDAQRRQELLTIAENSRHNARHKPQTFWQACQLFWYMNIILQYESNASSLSLGRFDQYMLPFY
QTSLTQGEDPAFLKEILESLWVKCNDIVLLRSTSSARYFAGFPTGYTALLGGLTENGRSAVNVLSFLCLD
AYQSVQLPQPNLGVRTNALIDTPFLMKTAQTIRLGTGIPQIFNDEVVVPAFLNRGVSLEDARDYAVVGCV
ELSIPGRTYGLHDIAMFNLLKVMEICLHENEGNRALTYEDLLKHIRAKISHYITLMVEGSNICDIGHRDW
APVPLLSSFISDCLDKGCDITDGGARYNFSGVQGIGIANLSDSLHALNGLVFEQQRLTFDELLSVLKDNF
ATPEGEKIRARLINRFEKYGNDIDDVDNISAELLRHYCKEVEKYQNPRGGQFTPGSYTVSAHVPLGSVVG
ATPDGRFAGEQLADGGLSPMLGQDMQGPTAVLKSVSKLDNTLLSNGTLLNVKFTPATLEGEAGLRKLADF
LRAFTQLKLQHIQFNVVNADTLREAQQRPQDFAGLVVRVAGYSAFFVELSKEIQDDIIRRTAHQL

>WP_153679270_formate_C-acetyltransferase_Klebsiella_quasipneumoniae_Bacteria
MTNRTQRLKASLFAQPREISLERALLYTASHQQTEGEPVIIRRAKATAWILDKVDISIRDDELIAGNRTI
KPRAGIMSPEMDPYWLLNELDAFPTRPQDRFAISEEDKQIYRETLFPYWEKRSMKDFINGQMTDEVKAAV
STQIFSVNQTDKGQGHIIIDYPRLLNHGLGALVTELKAHCEQQPGNHFYQAVLILLEASRRHILRYAALA
EEMAGHCQDPQRQQELLTIAAISRHNAQHRPTDFPHACQLFWYMNIILQYESNASSISLGRFDQYMLPFY
QASLNQGQDPAYLRELLESLWVKCNDIVLLRSSSSARYFAGFPTGYTALLGGLTETGRSAVNALSFLCLD
AYQNVQLPQPNLGVRVNELIDRPFLRKTAETIRLGTGIPQIFNDEVVVPAFLNRGVSLEDARDYAVVGCV
ELSIPGRTYGLHDIAMFNLLKVMELVLQENEGQPEVSWEGLIRQIRDKIRYYIKLMVEGSNICDIGHRDW
APVPLLSSFIEDCVQHGKDITAGGARYNFSGVQGIGIANLSDSLHALKGMVFDQQRLSFDQLMAVLKANF
RTPEGEKIRARLINRFEKYGNDIDEVDNISADLLRFYCKEVEQYLNPRGGHFTPGSYTVSAHVPLGSVVG
ATPDGRLAGEQLADGGLSPMVGQDAQGPTAVLKSVSKLDNYLLSNGTLLNVKFTPTTLAGDGGLNKLADF
LQAFCKLKLQHIQFNVVNADTLREAQQRPQDFAGLVVRVAGYSAFFVELSKEIQDDIIRRTAHQL

>WP_152803360_formate_C-acetyltransferase_Alkalibaculum_sp._M08DMB_Bacteria
MKDTSIRIKVLKDQLLENKREISLERANLYTDSFKQSEGKSSILRRALATAHILENVNIAIKPHELILGD
RTIKPRSGIASPEMSPYWILDEIDTMYSRPQDKFYFTKEDKTIFKEKLYPFWDGKSLKDYVDSKMSEQVK
QAINIGIVKINQTDKGQGHIIPTFEKIFSNGLAFLIDEIKDKLKTNVENDFLHAGLITLESLKKYMLRYA
HLATTLALEESDYNRKQELIELHDICTKISHEKPQSLHEALQLFWFVNLALQYESNASSISTGRFDQFML
PFYRQSISDGIEEEYCRELLRCLWLKMNDVVLLRSEDSAKYFAGFPTGYTIILGGVDKAGRDATNELSYI
ILETYGDIRLPQPNIGVRIHEKSPMEFLMKVAETIRLGTGIPQVFNDEVIIPGYLNRGVSLEDARDYAVV
GCVELSLPGKTYGLHDIALFNLLKVMEVTLDKHKENITSFDMLINEIKNTIKEYVKYMVDGSNITDAAHG
LIAPTPLLSCFIDDCVAKGSDVSTGGAIYNFSGVQGIGISNLSDSLYVIKKAVFEDKDISLSELHHILHN
NYHNNEIARQRFINKYDKYGNDIDEVDYIGSDILSYYCREVEKYTNIRGGIFQPGSYTVSAHIPLGEAVG
ATADGRLSKEQLADGGLSPMVGRDKNGPTSVLKSVSKLDNYLTTNGSLLNVKFSPSVLDGVEGLRKFVNY
LQGFMRLKIQHIQFNIVSAKTLKDAQKNPLKYKDLVIRVAGYSAIFVELNKAIQDDIINRTEHGM

>WP_152751604_formate_C-acetyltransferase_Clostridium_estertheticum_Bacteria
MTSDRIQKLKNQLFENKREVSLERALLYTESYKETEGQSSLIRRAKATAHILGNVQISIREEELIVGNRT
TKPRSGIISPEMDPYWINDELDTLESRPQDPFFISDDDKKIYREVLYPYWVGKSLKDYINKRLTPEVRVP
SDLDIFKLNQTDKGQGHIIPNFEKLLNSGLGQIVNETLLLSKEHPGNDFYQASIITLKASQTHILRYAAL
AKLSADGEPNKIRQAELLEIAKISTKISSEKPENFYEACQLLWFLSVILQYESNASSLSLGGFDKYMYHF
YENDLKNGITKEILRETLTCLWIKTNDVVLIRSSNSATYFAGFPTGYTITLGGLTQSGRSVVNSLSYLAL
DTYQDIRLPQPNLGVRVNELIEPAFLKKTAETIRLGTGIPQIFNDEVIVPGFLNRGVSLDDSRDYSVVGC
VELSLPGKTYGLHDIALFNLLKIMEISLRENKNDENITFDEIIQNIKTNINKYVKLMVEGSNIVDTSHKE
FAPIPLLSCFIDNCLETGKDVTYGGAKYNFSGVQGIGIANLSDSLYALKKIVFEEKRISLKDLVDALDSN
FQGVEHEKLRVRLINKYDKFGNDNDEVDNLSSDILRYYSKTVEQHITPRGGTFVPGSYTVSAHIPLGKSV
GATPDGRKAGEQIADGGLSPMVGRDVLGPTAVLKSVSKLDNYLTTNGSLLNVKFSPKTLEGEEGIHKLCD
FLYAFMKLKIQHIQFNVVSVETLKSAQASPNDYKGLVIRVAGYSAFFIELSREIQDDIIRRTQHNL

>WP_150341842_formate_C-acetyltransferase_Klebsiella_variicola_Bacteria
MTNRTQRLKASLFAQPREISLERALLYTASHRQTEGEPVIIRRAKATAWILDKVMISIREDELIAGNRTV
KPRAGIMSPEMDPYWLLNELDAFPTRPQDRFAISEEDKQIYRETLYPYWEKRSMKDFINGQMTEEVKAAV
NTQIFSVNQTDKGQGHIIIDYPRLLNHGLGALVAELKTHCARQPENPFYQAVLILLEASQRHILRYAALA
EEMAGHCQDPQRQQELLTIAAISRHNAQHRPTDFPQACQLFWYLNIILQYESNASSISLGRFDQYMLPFY
QASLNQGQDPAYLKELLESLWVKCNDIVLLRSSSSARYFAGFPTGYTALLGGLTETGRSAVNVLSFLCLD
AYQNVQLPQPNLGVRVNELIDRPFLRKTAETIRLGTGIPQIFNDEVVVPAFLNRGVSLEDARDYAVVGCV
ELSIPGRTYGLHDIAMFNLLKVMEIVLQENEHQPDVSWDGLICQIRDKIRHYIKLMVEGSNICDIGHRDW
APVPLLSSFIEDCVQHGKDITAGGARYNFSGVQGIGIANLSDSLYALKGMVFDQQRLSFDQLMAVLKANF
QTPEGEKIRARLINRFDKYGNDIDDVDNISADLLRFYCKEVEQYLNPRGGHFTPGSYTVSAHVPLGSVVG
ATPDGRLAGEQLADGGLSPMVGQDSQGPTAVLKSVSKLDNYLLSNGTLLNVKLTPATLAGDGGLNKLADF
LQAFCKLKLQHIQFNVVNAGTLREAQQRPQDFAGLVVRVAGYSAFFVELSKEIQDDIIRRTAHQL

>WP_149463424_formate_C-acetyltransferase_Pseudocitrobacter_sp._73_Bacteria
MTHRIQRLKDALFAHPREISLERALLYTESHRQTEGEPVMIRRAKATAHILDNVAISIRDDELIAGNRTI
KPRAGIMSPEMDPYWLLKELDQFPTRPQDRFAISDDDKRCYREELFPYWEKRSMKDFINGQMTDEVKTAV
GTQIFSVNQTDKGQGHIIIDYPRLLNNGLAALVLEMKAHCAQQPENHFYAAVLIVLEAAQRHILRYAVLA
ETLAAACPDATRRQELLSIAATSRHNAEQRPEDFHQACQLFWYMNIILQYESNASSISLGRFDQYMLPFW
QASLNRGVDAQTLRELLESLWVKCNDIVLLRSTSSARYFAGFPTGYTALLGGLTENGRSAVNALSFMCLD
AYQSVRLPQPNLGVRVNELIDRPFLRKTAETIRLGTGIPQIFNDEVVVPAFLNRGVSLEDARDYAVVGCV
ELSIPGRTYGLHDIAMFNLLKVMEIVLHENEGNPDITWEGLQTQIRDKIRHYIKLMVEGSNICDIGHRDW
APVPLLSSFISDCLKNGQDITEGGARYNFSGVQGIGIANLSDSLHALKGMVFDQQRMSFDELLAVLKANF
ETPEGKEVRARLINRFEKYGNDIDEVDNISADLLRFYCKEVEKYRNPRGGQFTPGSYTVSAHVPLGSVVG
ATPDGRFAGEQLADGGLSPMLGQDCQGPTAVLKSVSKLDNYLLSNGTLLNVKFTPATLEGEGGLSKLSDF
LLAFTKLKLQHVQFNVVNADMLREAQQRPQDFAGLVVRVAGYSAFFVELSKEIQDDIIRRTAHQL

>WP_149335653_formate_C-acetyltransferase_Citrobacter_portucalensis_Bacteria
MTNRIQRLKNALFQNNREISLERALLYTASHQQTEGEPVILRRAKATAYILERVEISIRDEELIAGNRTV
KPRAGIMSPEMDPYWLHKELEQFPTRPQDRFDISEEDKHRYRDVLYPYWEKRSMKDFINGQMTDEVKAAV
STQIFSINQTDKGQGHIIIDYPRLLNHGLGELVAQMRAHCLQQPDNHFYQAALLLLEASQNHILRYAMLA
EKMAESCPDAQRRQELLTIAENSRHNAQSKPQTFWQACQLFWYMNIILQYESNASSLSLGRFDQYMLPFY
QASLTQGEDPAFLQEILESLWVKCNDIVLLRSTSSARYFAGFPTGYTALLGGLTENGRSAVNVLSFLCLD
AYQNVQLPQPNLGVRTNALIDTPFLMKTAQTIRLGTGIPQIFNDEVVVPAFLNRGVSLEDARDYAVVGCV
ELSIPGRTYGLHDIAMFNLLKVMEICLHENEGNRTLTYDDLLAHIRAKISHYITLMVEGSNICDIGHRDW
APVPLLSSFISDCLDKGCDITDGGARYNFSGVQGIGIANLSDSLHALNGLVFEQQRLSFDELLLVLKDNF
ATPEGEKVRARLINRFEKYGNDIDDVDNISAELLRHYCKEVEKYQNPRGGQFTPGSYTVSAHVPLGSVVG
ATPDGRFAGEQLADGGLSPMLGQDMQGPTAVLKSVSKLDNTLLSNGTLLNVKFTPATLEGEAGLRKLADF
LRAFTQLKLQHIQFNVVNADTLREAQQRPQDFTGLVVRVAGYSAFFVELSKEIQDDIIRRTAHQL

>WP_143287171_formate_C-acetyltransferase_Caloramator_quimbayensis_Bacteria
MLSRRIETLKNELFKEKRQISLERARLYTESYKNTEGEPSVIRRAKALSNILSKVEIEIKDGELIVGDRT
VQPRSGVASPEMSPYWILEELDEFSTRPQDRFEISQEDKEYFKNELYPYWSGKSLKDYCNEHIPQNIKDT
VKAKIIALNQTDKGQGHIIPDYSKLLKKGLKAMINEVKEKINENEDNYFYRASLITLEAARDYILRYAKL
SEEMAEKERNLDRKKELEEISRISYKISEDKPDTFYEALQLFWYISVIFQHESNASSISIGRFDKYMYPY
YKKSLEEGIDIEFIKELLRCLYIKFNTIVALRSTESAKYFAGFPTGYTIVLGGVDENGRASVNELSYIML
EILGDIRLPQPNLSIRVNENTPMDFLIKASEIIRLGTGMPQVFNDEVNIPSFLNRGVSLYDSRDYAVVGC
VELSIPKKTYGLHDIALFNLLKVFEITLREKKSEIGSFEELLEKLKENISKYVKDMIEGSNIVDMAHRQC
APTPFLSNFINGCIEKGMDVTEGGAIYNFSGVQGIGAPNLSDSLYVIKKAVFEEKLITLKELVDILESNY
EGREDLRQRFINKYPKYGNDIDEVDYLGSEVLSHYCREVEKYKNIRGGIFQPGSYTVSAHIPLGAAVGAT
PDGRMKGEQLSDGGLSPMVGRDKNGPTAVLKSVSKLDNYLTSNGSLLNVKFSPQALEGVEGIKKLAGFIR
AFSRLKIQHVQFNVISADTLREAQKHPEKYQNLVVRVAGYSAIFVELDEAIQNDIIRRTEHSF

>WP_142536732_formate_C-acetyltransferase_Peptostreptococcaceae_bacterium_ZHW00191_Bacteria
MVSKRIEKIKNSLFENDREISLERALLYTESWKQTEGMDVKVRRAYALKNILEKHEISLDDYDLLLGIRS
LKPRAGIVSCEMSPYWILDELDKFPTREQDRFNMSEEDKKIYREELYPYWEGRSLKDYCNNHMSDAVKDA
CKTRIVAINQTDKGQGHIIPDYELLLDNGFDALIKELENLLEKEPENEFYKASLITLKASSDYILRYRDL
VKGILSEERYKSPSNEEDKKRAEELIEMKRICEKVSKEKPETFYEAVQLFWFMCVVLQHESNASSISVGR
FDQYMYKYYRHDIENGVDREYLNEILRCLYLKFNSIVALRSSESAKYFAGFPIGYTIALGGVDERGKDAT
NELSYIMLELQKDTMLPQPNLSSRVWENSPREFLMKTAEIISLGTGLPQIFNDEANILAYTNRGVSLKDA
RDYAIVGCVELTIPKKTYGLHDIALFNLLKTMEVTMEENKEGFKDFNEFMNAIKANIAKYVKHMVDGSNI
VDIAHRVCAPTPFLSTFIDGCIEKGLDITEGGAIYNFSGVQGIGCPNLSDSLYVIKKAVFEENRLSFREL
VEILENNWEGNEVLRQRFINKYSKYGNDDDEVDNLGSELLSFYCDEVEKYENPRGGIFQPGSYTVSAHIP
LGEAVGATPDGRMSGEQLADGGLSPMVGRDKNGPTASLKSVGKLDNILTSNGSLLNVKFSPSTLATKEGL
MKLVAYIQAFTRLKIQHIQFNVVSVDTLRDAQKHPENYKNLVVRVAGYSAMFIELSEAIQNDIINRSEHV
L

>WP_142502148_formate_C-acetyltransferase_Klebsiella_sp._2680_Bacteria
MTNRTQRLKDRLFAQPREISLERALLYTASHKQTEGEPVMIRRAKATAWILDHVQISIRDDELIAGNRTI
KPRAGIISPEMDPYWLLRELDQFPTRPQDRFTISEEDKRIYREELFPYWENRSMKDFINRQMTDEVKSAV
STQIFSVNQTDKGQGHIIIDYPRLLENGLAALVTELKAVNKQHPQNHFYQAVLILLEASQRHILRYAALA
DEMAASCDDTQRRKELKSIADISRHNARHRPEDFCQACQLFWYMNIILQYESNASSISLGRFDQYMLPYY
QASLNRGQDPRFLQELLESLWVKCNDIVLLRSTSSARYFAGFPTGYTALLGGLTVTGRSAVNVLSFLSLD
AYQNVRLPQPNLGVRVNELIDRPFLRKTAETIRLGTGIPQIFNDEVVIPAFLNRGVSLEDARDYSVVGCV
ELSIPGRTYGLHDIAMFNLLKVMEIVMLENEDNPDISWDGLISQIRDKIRYYIKLMVEGSNICDIGHRDW
APVPLLSSFIEDCVQHGKDITEGGARYNFSGVQGIGIANLSDSLHALKGMVFEQKRLSFAELMAVLKANF
QTPEGEQIRARLINRFEKYGNDIDEVDNISADLLRFYCKEVERYQNPRGGHFTPGSYTVSAHVPLGSVVG
ATPDGRLAGEQLADGGLSPMVGQDAQGPTAVLKSVSKLDNYLLSNGTLLNVKFTPATLAGDSGLNKLADF
LQAFTRLKLQHIQFNVVNADTLREAQRRPQDFAGLVVRVAGYSAFFVELSQEIQDDIIRRTAHQL

>WP_142463947_formate_C-acetyltransferase_Klebsiella_michiganensis_Bacteria
MTNRTQRLKDRLFANPREISLERALLYTASHKQTEGEPVMIRRAKATEWVLDHVQISIRDDELIAGNRTI
KPRAGIVSPEMDPYWLLKELDQFPTRPQDRFNISEEDKRIYREELFPYWENRSMKDFINSQMTDEVKAAV
STQIFSVNQTDKGQGHIIIDYPRLLENGLAALVAELKTVNKQHPQNSFYQAVLILLEASQRHILRYAALA
DEMAASCVDEQRRKELETIAEISRHNAVHRPEDFWQASQLFWYMNIILQYESNASSISLGRFDQYMLPYY
QASLNRGQDPQFLKELLESLWVKCNDIVLLRSTSSARYFAGFPTGYTALLGGLTETGRSAVNILSFLSLD
AYQNVRLPQPNLGVRVNELIDRPFLRKTAETIRLGTGIPQIFNDEVVIPAFLNRGVSLEDARDYSVVGCV
ELSIPGRTYGLHDIAMFNLLKVMEIVMLENESNPDITWDGLINQIRDKIRYYIKLMVEGSNICDIGHRDW
APVPLLSSFIEDCVQHGKDITEGGARYNFSGVQGIGIANLSDSLHALKGMVFEQQRLSFAELIAVLKANF
QTPEGEKIRARLINRFEKYGNDIDEVDNISADLLRFYCKEVEQYQNPRGGHFTPGSYTVSAHVPLGSVVG
ATPDGRLAGEQLADGGLSPMVGQDSQGPTAVLKSVSKLDNYLLSNGTLLNVKFTPATLAGDGGLNKLADF
LQAFTKLKLQHIQFNVVNADTLREAQQRPQDFAGLVVRVAGYSAFFVELSQEIQDDIIRRTAHQL

>WP_141112003_formate_C-acetyltransferase_Edwardsiella_tarda_Bacteria
MSNRIQRLKNALFQNPREISLERACLYTASHRQTEGEPAILRRAKATAYILDQVEISIRDDELIAGNRTV
KPRAGIMSPEMDPYWLLNELDQFPTRPQDRFAISDADKRLYREVLFPYWEKRSMKDFINGQMTDEVKAAI
STQIFSINQTDKGQGHIIIDYPRLVNQGLGALVAQMRQYCQPQPDNPFYQAALLLLEASQRHILRYAVLA
EAMAENCTDASRRQELLAIAANSRHTMQHKPQTFWQACQLFWYMNIILQYESNASSLSLGRFDQYMLPFY
QASLTQGEPPAFLQEILESLWVKCNDIVLLRSTSSARYFAGFPTGYTALLGGLTANGRSAVNALSFLCLD
AYQHVQLPQPNLGVRINTLIDTPFLMKTAETIRLGTGIPQIFNDEVVVPAFLNRGVSLEDARDYAVVGCV
ELSIPGRTYGLHDIAMFNLLKVMEISLYENEGNHALTYAGLLAHIRAKISHFIRLMVEGSNICDIGHRDW
APVPLLSSFISDCLDKGRDITDGGARYNFSGVQGIGIANLCDSLHALNGMVFEQQRLSFDELLLVLKGNF
ATPEGQKVRARLINRFEKYGNDIDSVDNISAELLRHYCKEVEKYQNPRGGPFTPGSYTVSAHVPLGSVVG
ATPDGRLAGEQLADGGLSPMLGQDREGPTAVLKSVSKLDNTLLSNGTLLNVKFTPATLEGEGGLRKLADF
LRAFTQLKLQHIQFNVVNAETLREAQRRPHDFAGLVVRVAGYSAFFVELSKEIQDDIIRRTAHQL

>WP_138979219_formate_C-acetyltransferase_Caloramator_sp._E03_Bacteria
MLSKRIETLKNELFKEKRQISLERARLYTESYKNTEGEPSVIRRAKALSNILSKVEIAIKDGELIVGDRT
VKPRAGVASPEMSPYWILEELDEFSTRPQDRFEISQEDKEYFKNELYPYWAGKSLKDYCNEHIPQNIKDT
VNMKIIALNQTDKGQGHIIPDYSILLKKGLKVMINEVKEKINENEDNYFYRASLITLEAARDYILRYAKL
SEDMAAKERDLDRKKELEEISRISYKISEDKPETFYEALQLFWYISVIFQHESNASSISIGRFDQYMYPY
FKKSLEDGIDIEFIKELLRCLYIKFNTIVALRSTESAKYFAGFPTGYTIVLGGVDENGRASINELSYIML
EILGDIRLPQPNLSIRVNENTPMDFLIKASEIIRLGTGMPQVFNDEVNIPAFLNRGVSIYDARDYAVVGC
VELSIPGKTYGLHDIALFNLLKVFEITLREKKSEIDSFEELLDKLKGNISKYVKDMIEGSNIVDMAHREC
APTPFLSNFINGCIEKGMDVTEGGAIYNFSGVQGIGAPNLSDSLYVIKKAVFEEKLITIKELTDVLESNY
EGKEDLRQRFINKYPKYGNDVDEVDYLGSEVLSHYCREVEKYKNIRGGTFQPGSYTVSAHIPLGAAVGAT
PDGRMKGEQLADGGLSPMVGRDKNGPTAVLKSVSKLDNYLTSNGSLLNVKFSPQALEGFEGIKKLAGFIR
AFSRLKIQHVQFNVISAETLREAQRHPEKYQNLVVRVAGYSAIFVELDEAIQNDIIRRTEHSF

>WP_137665185_formate_C-acetyltransferase_Enterococcus_sp._190-7_Bacteria
MGTGVINQEKNIANVVVKGNPRIQKMKDHLFKEKRQISLERALLYTESYRQTEGEPTIVRRAKAVAHILA
NVEISIREGELLVGNRTVRPRSGILSPEMDPYWIMQEIDTIAARPQDQFEFTEADKKIYREELYPYWEKR
SMKDFINGELTDEVKTALKDEVFKLNQTDKGQGHIIMDFPGILARGIGNYLEQLDKKIWEESDNHFYQAG
KIVFTAMRDHFLRYAELAEAMSKHEKENQRQQELQQIGKMCRKLSTEKPDSFYEALQLLWMTSIVGQYES
NASSLSLGRMDQYLYPFYEASIKAGIDKNFLYEVLGDFYIKTNDVVLLRSESSAKCFAGFPTGYTVVLGG
LDELGHTSVNPLSFVMLELYHEILLPQPNLSVRMNELIPRRFLLKTVETIRLGTGIPQLFNDEVCVPAFL
SKGVSLDDARDYATVGCVETSIPGKTYGLHDIALFNLLRIMELSMYELRDESELTYDRLVETIEQKIDYY
VELVVKGSNIVDLGHRHYAPTPFLSVLIDDCLENGKDVTEGGARYNFSGVQGIGEANLSDSLYVIKKMIF
ENKEMSFSKLVDALESNFTGEHAELQQHVIQDFEKFGNDDEELDIIAAKLFRHYAKKLEQYKNVRGGQFI
PGAYTVSAHIPLGEAVGATPDGRKAQEQLADGGLSPMVGRDHLGPTAVLKSVSKLDNYLTVNGSLLNLKF
QPNTLKGQQGLNKFADFLLAFTKLKIQHVQFNVQSKETLLEAQKHPEKYSGLLVRVAGYSAFFVDLNKQI
QDDIIARVEHQL

>WP_136374850_formate_C-acetyltransferase_Enterobacteriaceae_bacterium_ML5_Bacteria
MTSRTERLKAALFASPREISLERAQLYTESHRSTEGELTLVRRAKATAFIMDNVEIALREDELIAGNRTV
KPRAGIISPEMDPYWLLKELDAFSTRPQDRFTISGEDKQIYRGQLFPYWESRSMKDFINSQMPEEVTAAT
RTQIFSINQTDKGQGHIIIDYPRLLNSGLDNLVAELVQLNEQAPDNAFYQAALILLKGAQRHILRYAALA
EKMAESCQDDTRKQELVRIAHVSRHISGNKPQDFYQACQLFWYMNIILQYESNASSLSLGRFDQYMLPFY
QHSLSHGESPAFLKELLESLWVKCNDIVLLRSASSARYFAGFPTGYTILLGGLTETGRSAVNVLSFLCLD
AYQNVCLPQPNLGVRVNELIDRPFLLKTAETIRMGTGIPQIFNDEVVVPAFLNRGVSLEDARDYAVVGCV
ELSIPGKTYGLHDIAMFNLLKVMELTLHENKGNAAMTYPELVEQIRQKISHYVRLMAQGSNICDIGHRDW
APVPLLSSFIEGCLNSGKDITEGGARYNFSGVQGIGIANLSDSLHALKGMVFDQQRLTFDELLASLKENF
ASEEGRAIRARLINRFEKYGNDVDEVDLISADLLRYYCKEVEQYRNPRGGQFTPGSYTVSAHVPLGAVVG
ATPDGRFAGEQLADGGLSPMLGQDHEGPTAVLKSVSKLDNTLLSNGTLLNVKFTPSTLEGQQGLNKLADF
LGAFTRLKLQHIQFNVVNAELLREAQKRPQDFAGLVVRVAGYSAFFVELSREIQDDIIGRTAHQL

>WP_133627443_formate_C-acetyltransferase_Fonticella_tunisiensis_Bacteria
MLKDRIDLLKKQLFENKREISLERALLYTESYKQTEGEPVIIRRAKATANILDKVAISIREGELIAGNRT
IKPRSGIISPEMDPYWILKELDTIHARPQDPFYISEEDKKIYREELYPYWAGRSLKDSINGKLRDEIKEA
ISLNIFKLNQTDKGQGHIIMDLSSALNNGLGYVVERVKRLSKSHPENDFYRAALIVLEASQRHILRYAKL
AEQYAAREENETRRSELLEIARISSKVSREKPDSFHEACQLFWYLNVIAQYESNASSISTGRFDQFMYSF
YKKDIEKGVPLEYIKEVLECLWIKMNDVVLIRSEESARYFAGFPTGYTVALGGLTPSGRSAVNELSYLCL
ETYQDVLLPQPNLAVRLNEFIERPFLNKTVETIRFGTGIPQIFNDEVIVPGFLNRGVSLEDARDYAIVGC
VELSIPGKTYGLHDIALFNLLKVMELTLKEFKYSRDVTYEKIITRIKEKIDHYVSLMAEGSNIVDIGHRD
YAPIPFLSCFVDDCLSKGMDVTSGGAKYNFSGVQGIGIANLSDSLYALKKIVFEEKRISFEELINALDSN
FEGEEYEKLRIRLINKYDKYGNDNDEVDDIGSDILRHYNLQVEKYTNPRGGIFTPGSYTVSAHVPLGAAV
GATPDGRKAREQLADGGLSPMVGRDRLGPTAVLKSVSKLDNYLTSNGSLLNVKFSPKTLEGQEGINKMAN
YLLAFMKLKIQHIQFNVISADTLRDAMLHPENYKGLVVRVAGYSAFFIELSREIQKDIIARTEHCL

>WP_128215112_formate_C-acetyltransferase_Clostridium_sp._CT4_Bacteria
MLSERIQFLKDELFREKRQVSLERAKLYTESYKETEGEPVIIRRAKALAHILDNVEIEIKKGELIVGDRT
VKPRAGVISPEMSPYWILDELEEFPTRAQDKFEISKEDKEYFKTELFPYWQGKSLKDYCEEHIPQNIKKA
TETKIVALNQTDKGQGHIIPNYEVVLEKGLGYMIRQIEDKVKSCPKNDFYKASFIVLTSTMDYILRHEAM
AEIMAREEINLERKLELKEIARIARKISFEKPDNFYEAVQLFWYISVVFQHESNASSISPGRFDQYMYKY
YKKSIEAGEDKELLKEVLRALYIKFNTIVALRSTESARYFAGFPIGYTIVLGGLDESGNDATNELSYLML
EIMEDIRLPLPNLSIRVGEKSPRDFLMKAAEAIRIGIGMPQVFNDEVNILAYVNRAVSLKDARDYAVVGC
VELSIPKKTYGLHDIALFNLLKTMEVTLKENRKGFDSFEDLISAVKHNISKYVKDMIDGSNIVDRAHREC
APTPFLSNFICGCLESGKDITEGGSVYNFSGVQGIGGPNLSDSLYTIKKLIFDDKEMTLEELIDILDSNW
EGNEPLRQRIINKYYKYGNDIDEVDYLGSEVLSYYCQEVEKYNNIRGGRFQPGSYTVSAHIPLGEAVGAT
PDGRKAKEQLADGGLSPMVGRDRNGPTASLKSVSKLDNYLTSNGSLLNVKFSPGVLEGQEGLRKLVAYIQ
AFSRLKIQHVQFNVVSAETLRDAQNHPEKYQSLVVRVAGYSAIFVELDTGIQNDIINRTEHVL

>WP_126809626_formate_C-acetyltransferase_Vagococcus_elongatus_Bacteria
MAIATTDKTQGSVNTMSKVNPRIQIMKDNLFKDKRQISIERALLYTESHKQTVGEPVIIRRAKAVAYILE
NVTISIREGELLAGNRTVRPRSGILSPEMDPYWIIEEMDTIDSRPQDQFEFTEEDKKIYLEELYPYWENQ
SMKDFIVGQLTDEINDALKDEVFKLNQTDKGQGHIIMDFPAILEKGVQYYIDLLQDLAEEQPENDFFLAG
LIVFKAMKAHFLRYAGLAEKMAETEPVEQRVTELKKIKQMCEKLSTEKPDTFYEALQLLWMTSIVGQYES
NASSLSLGRMDQYLYPFYKKSQDEGVPEEFLYEVLGDFYIKTNDVVLLRSESSAKCFAGFPTGYTVVLGG
IDSFGRDSVNSLSYMMLELYHEILLPQPNLSVRMNELIPRKFLLKTCETIRLGTGIPQLFNDEVIIPGFL
SKGVSLDDARDFATVGCVEVSIPGKTYGLHDIALFNLLRIVELSMYELRGTKGMTYERLLENIQQKIQYY
VGLVAEGSDIVDLGHRHYAPTPFLSVLIEDCIKNGKDVTEGGARYNFSGVQGIGEANLSDSLYVVKKMVF
ENKEMTFDELVDAMESNYSGKYASLQEHVIQDFDKYGNDNDEVDDIAAEIFRFYAKELEKYQNVRQGQFI
PGAYTVSAHIPLGEAVGATPDGRKAGEQLADGGLSPMVGRDRLGPTAVLKSVSKLDNYLTVNGSLLNLKF
QPNTLKGHQGLNKFADFLMAFTKLKIQHVQFNVQSKETLLDAQKHPEKYSGLLVRVAGYSAFFVDLNKKI
QDDIIARVEHEL

>WP_125904884_formate_C-acetyltransferase_Bacillus_sp._HMF5848_Bacteria
MNERIRHLKQDLFKRDRKVSIERALLYTESYQQTKGEPTIIRRAKATENILNKVKISIRDKELIVGNRTV
EPRSGIISPEMDPYWILAELDTIHSRPQDKFVISEEDKQIYRDTLYPYWEKNSMKDFINAQISPKVKEAV
NQDVFKLNQTDKGQGHIIMDFPFILNQGVQSIIDIIDGKVGSHPDNLYYEAAKITFKATQQHILRYADLA
RVEAEMYEDDHERKNELLEIERICRKITYSKPDSFYEASQLLWFISLVGQYESNASSLSLGRIDQYMYPF
YEYSLKNGDSQEYLKELLECFFIKTNDVVLIRSENSAKYFAGFPTGYTVALGGLTETGRDAVNDLSYLFF
EAYHDVQLPQPNLSVRTNELIPRAFLNKTAETIRLGTGIPQLFNDEVIVPGFLSKGVTLEDARDYAIVGC
VEITIPGKTYGLHDIALFNLLKIMELSILEHKDNSHVTYETIIEDIQAKIKHYVELVTEGANIVDIGHRE
FAPTPFLSTLIDSCLEKGKDVTEGGAKYNFSGIQGIGQANLSDSLYAIKKLVFEEKRIEFKELVEALEND
FGTEEQERLRVRLINRYDKYGNDNDEIDDIAASLFRVYAKELEKYTNVRGGVFTAGAYTVSAHIPLGEAV
GATPDGRKAKEQLADGGLSPMVGRDKLGPTAVLKSVSKLDNYLTVNGSLLNLKFSPSSIEGEEGINKFSD
FLMAFTKLKIQHVQFNVLTKETLIDAQKHPQNYKGLIVRVAGYSAFFVELDRKLQNDIIARVEHSL

>WP_125236474_formate_C-acetyltransferase_Leptotrichia_sp._OH3620_COT-345_Bacteria
MNERIEFLKKELFKNKREISIERAVLYTESHKETINEPEIIRRARAVEKILNKMKISIREKELIAGNRTV
NPRAGIISPEMDPYWIMKEIDTMATRPQDRFIFKEEDKKIFIEMLYPYWAGKSLKDSLNGVIPEPIKKAV
NEKIVNLNQTDKGQGHIIPDFETVLRKGYGKIKKEIKEKLLKNPENDFFRASDIVLEATVNHIKRYGKLA
REMAKNEKDHTRKSELEIIAETSKKISTEPAENFYEALQLLWYTSIVLQMESNASSISLGRIDQYLYPYY
KNDIEKGEEINKLKEYLEAFYIKTNDVVLLRSEHSAKFFAGFPSGYTALLGGVTIYGRSAVNDLSYLCLD
AYQDIRLPQPNLGVRVNDIEPKKFIKKTCETIALGTGIPQLFNDEVVIPSFLSRGVSLEDARDYSVVGCV
ELSIPGKTYGLHDIAMLNILKIMENVIYDNENTENLSIEKIIEDIKNSISHYVALMAEGSNIVDKGHKKY
APVPLLSTLIKDCQENGKDITSGGARYNFSGVQGIGLPNLCDSLAVIKKFIFDNKKYTYKELVKILKNNY
KDKYEEIRNEFINDESKYGNDIDEVDGISAEILRYYCKEVEKYSNSRGGMFIPGSYTVSAHIPLGEVVGA
TPDGRYAGEQLADGGLSPMFGRDIFGPTAVLKSLSKLDNVLLTNGSLLNVKLSPGTLKTEEGMNKFVDFI
YAYMKLKLTHIQFNVINIETLRKAQKEPEKYGNLVVRVAGYSAFFSELNKKIQDDIIHRTEHQL

>WP_123650575_formate_C-acetyltransferase_Kluyvera_ascorbata_Bacteria
MTNRIQRLKDALFANPREISLERAVLYTESHRQTDGEPVIIRRAKATAHILDNVAISIRDDELIAGNRTI
KPRAGIMSPEMDPYWLLKELDQFPTRPQDRFNISDDDKRLYRNELFPYWEKRSMKDFINAQMTDEVKAAV
STQIFSVNQTDKGQGHIIIDYPRLLNNGLDALVNEMHAHLHEQPDNAFYQAVLILLEASQRHILRYAALA
DEMARHCTDPQRRQELETIASISRHNSGQKPENFWQACQLFWYMNIILQYESNASSISLGRFDQYMLPFW
QASLNHGEDPAFMQELLESLWVKCNDIVLLRSTSSARYFAGFPTGYTALLGGLTENGRSAVNILSFTCLD
AYQNVRLPQPNLGVRVNELIDRPFLRKTAETVRLGTGIPQIFNDEVVVPAFLNRGVSLEDARDYAVVGCV
ELSIPGRTYGLHDIAMFNLLKVMEIVMLEHEGDPQLTYDGLLASIRDKIRHYIKLMVEGSNICDIGHRDW
APVPLLSSFVEDCIANGKDITDGGARYNFSGVQGIGIANLSDSLHALKGMVFDQQRMSFDELLAVLKANF
ATPEGEKVRARLINRFEKYGNDIDDVDNISADLLRFYCKEVEKYCNPRGGQFTPGSYTVSAHVPLGSVVG
ATPDGRFAGEQLADGGLSPMVGQDGQGPTAVLKSVSKLDNYLLSNGTLLNVKFTPATLEGESGLNKLADF
LHAFTKLKLQHIQFNVVNAETLREAQQRPQDFAGLVVRVAGYSAFFVELSKEIQDDIIRRTAHQL

>WP_121552765_formate_C-acetyltransferase_Gibbsiella_quercinecans_Bacteria
MTSRIERLKAALFSAPREISLERALLYTASHRQTEGQPTLLRRARATAHILDHVAIGIRDDELIAGNRTI
KPRAGIVSPEMDPYWLLQELDTFPTRPQDRFAISEQDKHVYREQLYPYWAQRSMKDFINGQMPAAVKAAT
QTQIFSINQTDKGQGHIIIDYPRLLNNGLDALLAELQHYVAQQPDNAFYQAALLLLQASQRHIQRYAGLA
QQMAAACENAARKAELLRIADVSERVAHQRPQDFYQACQLFWYMNIILQYESNASSLSLGRFDQYMLPFY
QASLNQGEDPAFLRELLESLWVKCNDIVLLRSTASARYFAGFPTGYTILLGGLTETGRSAVNVLSFLCLD
AYQSIRLPQPNLGVRVNEFIDRPFLLKTAETIRLGTGIPQVFNDEVVVPAFLNRGVTLEDARDYSVVGCV
ELSIPGRTYGLHDIAMFNLLKVMELALLENEGNAALTYPQLLSQIREKIRHYVRLMAEGSNVCDIGHRDW
APVPLLSSFVEDCLQNGKDITAGGARYNFSGVQGIGIANLSDSLYALKGLVFDQQRLSFDQLLATLKDNF
ATQEGQKIRARLINRFDKYGNDIDEVDLISAELLRFYCKEVEKYRNPRGGQFTPGSYTVSAHIPLGAVVG
ATPDGRLAGEQLADGGLSPMLGQDAQGPTAVLKSVSKLDNYLLSNGTLLNVKFTPSTLEGQAGLNKLADF
LGAFTKLKLQHIQFNVVNAETLRAAQARPQDYAGLVVRVAGYSAFFVELSKEIQDDIIRRTAHQL

>WP_117232814_formate_C-acetyltransferase_Vibrio_maerlii_Bacteria
MSTPRIERLKSALFAAQREISLERALLYTESHKQTEGEHTLIRRAKATAHVMDNVAISIREDELIAGNRT
ITPRAGIASPEMDPYWIEKELDIFESRPQDKFFISEEDKAVYRDQLLSYWSERSMKDFINAQIPAEVKDA
VGQKIFSVNQTDKGQGHIIIDFDRLLHKGLGALVDELQGLSLSKPDNEFFASVVILLEASIRHIHRYADL
AEKMALEATDPQRKQELETIATISRKVATEKPNGFYEACQLFWYMNIILQYESNASSLSLGRFDKYMLPF
YEQSIAQGESPAFLRELLESLWIKTNDIVLLRSSSSAKFFAGFPTGYTILLGGLDEVGRSSVNTLSTLCL
DAYQSVQLPQPNLGVRVNEFMDRGFLMKTAETIRLGTGIPQIFNDEVVVPAFLNRGVSLEDARDYSVVGC
VELSIPGKTYGLHDIAMFNLLKVMELAMQRNADNPDVNFEGLVSEIREDIKHYVKLMVEGSNICDVGHRD
WAPVPLLSSFISDCIDNGKDITYGGGRYNFSGVQGIGIANLSDSLHALKRYVFEEKRCTFNEFIATLDNN
FDVPNGEKIRARLMNKYEKYGNDIDEVDALGSELLRLFCKEVEQYDNPRGGQFTPGSYTVSAHVPLGAVV
GATADGRLSGEQLADGGLSPMLGKDQLGPTAVLKSVSKLDNYLLSNGSLLNVKFTPATLEGQQGLSKLSD
FIRAFMKLKLQHIQFNVLNAETLKKAQEKPEDYSGLVVRVAGYSAFFVELSKEIQDDIIRRTAHEL

>WP_115873373_formate_C-acetyltransferase_Enterococcus_pseudoavium_Bacteria
METGVINQKENIANVVIKGNPRIQMMKEHLFKEKRQISLERALLYTESYRQTEGEPTIIRRAKAVAHILA
KVEISIREGELLVGNRTIRPRSGILSPEMDPYWIMQEIDTIATRPQDQFEFTETDKKIYREELFPYWEKR
SMKDFINRELTDEVKNALKDEVFKLNQTDKGQGHIIMDFPGILTQGIGSYLARLDEKISAEPENHFYQAG
KIIFIGMKEHFLRYAQLAEAMSKNEHDPQRKQELQIISQMCIKLSTQRPDSFYEALQLLWMTSIVGQYES
NASSLSLGRMDQYLYPFYKASLEAGIDEAFLYEVLGDFYVKINDVVLLRSQSSAKCFAGFPTGYTVVLGG
LDELGHTSVNPLSFVMLELYHEILLPQPNLSVRMNELIPRRFLLKTVETIRLGTGIPQLFNDEVCVPAFL
SKGVSLDDARDYATVGCVETSIPGKTYGLHDIALFNLLRIMELSIYELRNEKDLTYLQLVDTIEKKIDYY
VELVVKGSNIVDLGHRHYAPTPFLSVLISDCLEKGKDVTEGGARYNFSGVQGIGEANLSDSMYVIKKMIF
ENEEMSFSQLVGALEANFTGEYAELQKHVIQDFEKFGNDDEELDVIAAKLFRHYAKELEKYQNVRGGQFI
AGAYTVSAHIPLGEAVGATPDGRKSQEQLADGGLSPMVGRDHLGPTAVLKSVSRLDNFLTVNGSLLNLKF
QPNTLQGQQGLNKFADFLLAFTKLKIQHVQFNVQSKETLLAAQKHPEKYAGLLVRVAGYSAFFVDLNKQI
QDDIIARVEHQL

>WP_114683777_formate_C-acetyltransferase_Citrobacter_freundii_Bacteria
MTNRIQRLKNALFQNNREISLERALLYTASHQQTEGEPVILRRAKATAYILEHVEISIRDEELIAGNRTV
KPRAGIMSPEMDPYWLLNELEQFPTRPQDRFDISEEDKHLYRNVLYPYWEKRSMKDFINGQMTDEVKAAV
RTQIFSVNQTDKGQGHIIIDYPRLLNLGLGELVAQMRAHCLQQPDNHFYQAALLLLEASQSHILRYALLA
EKMAANCPDAQRRQELLTIAENSRHNAQHKPQTFWQACQLFWYMNIILQYESNASSLSLGRFDQYMLPFY
QTSLTQGEDPAFLKEILESLWVKCNDIVLLRSTSSARYFAGFPTGYTALLGGLTENGRSAVNVLSFLCLD
AYQSVQLPQPNLGVRTNALIDTPFLMKTAQTIRLGTGIPQIFNDEVVVPAFLNRGVSLEDARDYAVVGCV
ELSIPGRTYGLHDIAMFNLLKVMEICLHENEGNRALTYEDLLKHIRDKISHYIALMVEGSNICDIGHRDW
APVPLLSSFISDCLEKGCDITDGGARYNFSGVQGIGIANLSDSLHALNGLVFEQQRLTFDELLSVLKDNF
ATPEGEKIRARLINRFEKYGNDIDDVDNISAELLRHYCKEVEKYQNPRGGHFTPGSYTVSAHVPLGSVVG
ATPDGRFAGEQLADGGLSPMLGQDMQGPTAVLKSVSKLDNTLLSNGTLLNVKFTPATLEGEAGLRKLADF
LRAFTQLKLQHIQFNVVNADTLREAQQRPQDFAGLVVRVAGYSAFFVELSKEIQDDIIRRTAHQL

>WP_113921617_formate_C-acetyltransferase_Alkalibaculum_bacchi_Bacteria
MNISKRIKILKDNLLNPTREISLERATLYTESYKQTAGMPSVLRRAHATKHILENVEIKIDSYELIVGDR
TIRPRSGIASPEMSPYWILEEIDTMYSRPQDKFIFNEEDKVKFKEELFPYWDGKSLKNYVDEKMSDDVKT
SIKDGIVKINQTDKGQGHIIPNFSKVLYNGIDAIIDEAKSSLNKDQSNDFLKAAVITLEALQSYIIRYAN
LAEELYVNEKDEMRKSELATIRDICQKVAHEKPHSFYEALQLFWLVNLALQFESNASSISSGRFDQYMIS
FYRQSLADGVDEAFCRELLRCLWLKMNDVVLLRSEDSAKYFAGFPTGYTIILGGVDANGRDATNELSYIV
LETFGDIRLPQPNLGVRIHEKSPVEFMMKSAETIRLGTGIPQIFNDEVIIPGYLNRGVSLEDARDYAVVG
CVELSLPGKTYGLHDIALFNLLKVLEVTLDRHIDTIDSFDQLIEEIKKTIREYVVYMVEGSNICDEAHGE
LAPTPLLSCFIDDCIMNGSDVSTGGAVYNFSGVQGIGIGNLSDSLYVIKKAVFEDQSISIKELQSILKED
YEDNEILRQRFINKYDKYGNDIDEVDYLGSDILSFYCMEVEKYDNVRGGIFQPGSYTVSAHIPLGESVGA
TPDGRHSKEQLADGGLSPMVGRDKNGPTSVLKSVSKLDNYLTTNGSLLNVKFSPSVLEGEAGLRKFVNYL
KAFMRLKIQHIQFNIVSADTLREAQKNPHDYKDLVIRVAGYSAIFVELNEAIQNDIISRTEHGI

>WP_113374233_formate_C-acetyltransferase_Escherichia_coli_Bacteria
MTNRTQRLKTSLFAQPREISLERALLYTASHRLTEGEPVIIRRAKATAWILDKVAISIRDDELIAGNRTV
KPRAGIISPEMDPYWLLNELDAFPTRPQDRFAISEEDKRIYRETLFPYWEKRSMKDFINGQMTEEVKAAI
STQIFSVNQTDKGQGHIIIDYPRLLNHGLDALIAELKSHCARQPDNHFYQAVLILLEASQRHILRYAALA
EEMAANCANAQRQRELATIAATSRHNAQHRPQDFAQACQLFWYMNIILQYESNASSISLGRFDQYMLPFY
QASLTQGQDPAYLKELLESLWVKCNDIVLLRSSSSARYFAGFPTGYTALLGGLTETGRSAVNVLSFLSLD
AYQNVQLPQPNLGVRVNELIDRPFLRKTAETIRLGTGIPQIFNDEVVVPAFLNRGVSLEDARDYAVVGCV
ELSIPGRTYGLHDIAMFNLLKVMEIVLQENEQQPDVSWDGLISQIRDKIRYYIKLMVEGSNICDIGHRDW
APVPLLSSFIEDCVQHGKDITAGGARYNFSGVQGIGIANLSDSLHALKGMVFEQQRLSFAELMAVLKANF
RTPEGEKIRARLINRYEKYGNDIDEVDNISADLLRFYCKEVERYLNPRGGHFTPGSYTVSAHVPLGSVVG
ATPDGRLAGEQLADGGLSPMVGQDAQGPTAVLKSVSKLDNYLLSNGTLLNVKFTPATLAGDGGLNKLADF
LQAFCKLKLQHIQFNVVNADTLREAQQRPQDFAGLVVRVAGYSAFFVELSKEIQDDIIRRTAHQL

>WP_112480344_formate_C-acetyltransferase_Vibrio_variabilis_Bacteria
MEPIVSTERISRLKSALFEAQREISLERALLYTESHQQTEGEHTLIRRAKATAHVMDNVAISIRDDELIA
GNRTIKPRAGIVSPEMDPYWIDKELDIFESRPQDKFYISDEDKAVYKETLLSYWSQRSMKDFINAQVPDN
VKHAVSEKVFSVNQTDKGQGHIIIDFDRLLRNGLGALTDEMSTLATVNADNEFYRSVLILLEASTRHIRR
YETLARNMAEQCESVERAAELNRIADISAKVATEKPDDFYEACQLFWYMNIVLQYESNASSLSLGRFDQY
MMPYYQASLDKGESAAFLQELLESLWVKTNDIVLLRSSSSAKFFAGFPTGYTILLGGLTENGRSAVNTLS
SLCLDAYQSVQLPQPNLGVRVNEFIDRAFLNKTAETIRLGTGIPQIFNDEVVVPAFLNRGVSLEDARDYS
VVGCVELSIPGKTYGLHDIAMFNLLKVMELVLKRNKDNQEVSFDSLLTEIRADICEYVKLMVEGSNICDV
GHRDWAPVPLLSSFINDCIENGKDITYGGGRYNFSGVQGIGIANLSDSLMALKRFVFEEKRMSFAEFIDV
LESNFEGKDGEKVRARLMNRYEKYGNDIDEVDALGADLLRLFCKEVETYENPRGGYFTPGSYTVSAHVPL
GAVVGATPDGRLAGEQLADGGLSPMLGKDQQGPTAVLKSVSKLDNYLLSNGSLLNVKFTPSTLEGEQGIT
KLGDFLRAFMKLKLQHIQFNVLNAETLRKAQEKPEDYAGLVVRVAGYSAFFVELSKEIQDDIIRRTAHEL

>WP_112202152_formate_C-acetyltransferase_Kluyvera_cryocrescens_Bacteria
MSHRIQRLKDALFANPREISLERAVLYTESHRQTEGEPVIIRRAKATAHILDNVAISIRDDELIAGNRTI
KPRAGIMSPEMDPYWLLKELDQFPTRPQDRFNISDDDQRLYRDELFPYWKKRSMKDFINAQMTDEVKAAV
STQIFSVNQTDKGQGHIIIDYPRLLNHGLEALVCEMQAHVHQQPDNVFYRAVLILLEASQRHILRYAALA
EEMAATCDDPQRRQELETIAQVSRHNAQKKPQNFWQASQLFWYMNIILQYESNASSISLGRFDQYMLPFW
QASLNHGEDPAFMQELLESLWVKCNDIVLLRSTSSARYFAGFPTGYTALLGGLTENGRSAVNILSFVCLD
AYQNVRLPQPNLGVRVNELIDRPFLRKTAETVRLGTGIPQIFNDEVVVPAFLNRGVSLEDARDYAVVGCV
ELSIPGRTYGLHDIAMFNLLKVMEIVMLEHEGDEEISYDSLLASIRHKIQHYIKLMVEGCNICDIGHRDW
APVPLLSSFVEDCIANGKDITEGGARYNFSGVQGIGIANLSDSLHALKGMVFDQQRMSFDELLAVLKANF
ATPEGEKVRARLINRFEKYGNDIDDVDNISADLLRFYCKEVEKYRNPRGGQFTPGSYTVSAHVPLGSVVG
ATPDGRFAGEQLADGGLSPMVGQDGQGPTAVLKSVSKLDNYLLSNGTLLNVKFTPATLEGESGLNKLADF
LHAFTKLKLQHIQFNVVNAETLREAQQRPQDFAGLVVRVAGYSAFFVELSKEIQDDIIRRTAHQL

>WP_110884284_formate_C-acetyltransferase_Klebsiella_aerogenes_Bacteria
MTNRTQRLKASLFAQPREISLERALLYTASHRQTEGEPVIIRRAKATAWILDKVAISIREDELIAGNRTV
KPRAGIMSPEMDPYWLLNELDTFPTRPQDRFEISEEDKRIYRETLFPYWEKRSMKDSINGQMTEEVKAAI
STQIFSVNQTDKGQGHIIIDYPRLLNNGLDTLIAELKSHCARQPDNHFYQAVLILLEASQRHILRYAALA
EEMAANCANTRRQRELATIAATSRHNAQHRPEDFAQACQLFWYMNIILQYESNASSISLGRFDQYMLPFY
QASLSQGQDPASLKELLESLWVKCNDIVLLRSSSSARYFAGFPTGYTALLGGLTETGRSAVNVLSFLSLD
AYQNVRLPQPNLGVRVNELIDRPFLRKTAETIRLGTGIPQIFNDEVVVPAFLNRGVSLEDARDYAVVGCV
ELSIPGRTYGLHDIAMFNLLKVMEIVLQENEQQPEVSWDGLISQIRDKIRHYIKLMVEGSNICDIGHRDW
APVPLLSSFIEDCVQYGKDITAGGARYNFSGVQGIGIANLSDSLHALKGMVFEQQRLSFTELMAVLKTNF
RTPEGEKIRARLINRYEKYGNDIDEVDNISADLLRFYCKEVEQYLNPRGGHFTPGSYTVSAHVPLGSVVG
ATPDGRLAGEQLADGGLSPMVGQDAQGPTAVLKSVSKLDNYLLSNGTLLNVKFTPATLAGDSGLNKLADF
LQAFCKLKLQHIQFNVVNADTLREAQQRPQDFAGLVVRVAGYSAFFVELSKEIQDDIIRRTAHQL

>WP_107281926_formate_C-acetyltransferase_Photobacterium_lipolyticum_Bacteria
MTTERITHLKTSLFDAPREISLERALLYTESHQQTDGEPTLIRRAKATSHVMDNVAISIREDELIAGNRT
VKPRAGIVSPEMDPYWIDNELDIFFSRPQDKFEIAEQDKRIYREQLLPYWSQRSMKDFINSQFPDEIRDA
TRQKVFSVNQTDKGQGHIIIDYDRLLKNGLGRLTDEMASLATQNPDNHFYTAVQLLLEASTRHIRRYEHL
AQEMADNLGLEGNPERAAELKQIAEISAKIAIEPPETFYEACQLFWYMNIILQYESNASSLSLGRFDQYM
LPFYRASLDAGENPAFLQELLESLWVKMNDIVLLRSTNSAKFFAGFPTGYTILLGGLNETGHSAVNELST
LCLDSYQNIQLPQPNLGVRINELIDRKFLQKTAETIRLGTGIPQIFNDEVVVPAFLNRGVSLEDARDYAV
VGCVELSIPGKTYGLHDIAMFNLLKVMELVLKRNQHNPDVSYDSLVGQIRDDICHYVKLMAKGSNICDIG
HRDWAPVPLLSSFINDCIENGQDITDGGSRYNFSGVQGIGIANLSDSLHALKKFVFEEKRMGYADFIETL
NCNFENEGGNKVRARLINRYEKFGNDIDEVDMISTELLRLFCKEVEQYDNPRGGKFTPGSYTVSAHIPLG
EVVGATPDGRLAKEQLADGGLSPMLGQDQAGPTAVLKSVSKLDNYLLSNGSLLNAKFTPGTLEGEQGINK
LCDFLHAFMKLKLQHIQFNVLNADTLKKAQEKPEDYAGLVVRVAGYSAFFVELSREIQDDIIRRTAHEL

>WP_103779927_formate_C-acetyltransferase_Citrobacter_amalonaticus_Bacteria
MTNRIQRLKAALFQNNREISLERAQLYTASHQQTEGEPVILRRAKATAYILEHVEISIRDEELIAGNRTV
KPRAGIMSPEMDPYWLLKELDQFPTRPQDRFDISEEDKRLYRDVLFPYWEKRSMKDFINGQMTDEVKAAV
STQIFSVNQTDKGQGHIIIDYPRLLNHGLGALVLQMRQHCQQQPDNHFYQAALLLLEASQRHILRYALLA
EKMAQTCPDAQRRQELLILAANSRHNMQHKPQTFWQACQLFWYMNIILQYESNASSLSLGRFDQYMLPFY
QTSLSLGDDPAFLKEILESLWVKCNDIVLLRSTSSARYFAGFPTGYTALLGGLTENGRSAVNVLSFLCLD
AYQSVQLPQPNLGVRTNALIDTPFLMKTAETIRLGTGIPQIFNDEVVVPAFLNRGVSLEDARDYAVVGCV
ELSIPGRTYGLHDIAMFNLLKVMEISLYENEGNSALTYEGLLSHIRAKISHYITLMVEGSNICDIGHRDW
APVPLLSSFISDCLEKGRDITDGGARYNFSGVQGIGIANLSDSLHALNGLVFEQQRLRFDELLSVLKGNF
ATPEGEKVRARLINRFEKYGNDIDDVDNISAELLRYYCKEVEKYQNPRGGQFTPGSYTVSAHVPLGSVVG
ATPDGRFSGEQLADGGLSPMPGQDMQGPTAVLKSVSKLDNTLLSNGTLLNVKFTPATLEGEAGLRKLADF
LRAFTQLKLQHIQFNVVNAETLQEAQQRPQDFAGLVVRVAGYSAFFVELSKEIQDDIIRRTAHQL

>WP_103771961_MULTISPECIES:_formate_C-acetyltransferase_Citrobacter_Bacteria
MTNRIQRLKTALFQNNREISLERALLYTASHQQTEGEPVILRRAKATAYILEHVEISIRDEELIAGNRSV
KPRAGIMSPEMDPYWLLKELEQFPTRPQDRFDISEEDKHLYRDVLYPYWEKRSMKDFINGQMTDEVKAAV
STQIFSVNQTDKGQGHIIIDYPRLLNHGLGELVTQMRAHSRQQPDNHFYQAALLLLEASQSHILRYAMLA
EKMAEGCPDTQRRQELLKIAENSRHNAQHKPQTFWQACQLFWYMNIILQYESNASSLSLGRFDQYMLPFY
QASLTQGEDSAFLQEILESLWVKCNDIVLLRSTSSARYFAGFPTGYTALLGGLTESGRSAVNVLSFLCLD
AYQSVQLPQPNLGVRTNALIDTPFLMKTAQTIRLGTGIPQIFNDEVVVPAFLNRGVSLEDARDYAVVGCV
ELSIPGRTYGLHDIAMFNLLKVMEISLYENEGNPALTYETLLAHIRAKISHYITLMVEGSNICDIGHRDW
APVPLLSSFISDCLDKGCDITDGGARYNFSGVQGIGIANLSDSLHALNGLVFEQQRLSFDELLSVLKDNF
ATPEGEKIRARLINRFEKYGNDIDDVDNISAELLRHYCKEVEKYQNPRGGQFTPGSYTVSAHVPLGSVVG
ATPDGRFAGEQLADGGLSPMLGQDMQGPTAVLKSVSKLDNTLLSNGTLLNVKFTPATLEGEAGLRKLADF
LRAFTQLKLQHIQFNVVNADTLREAQLRPQDFAGLVVRVAGYSAFFVELSKEIQDDIIRRTAHQL

>WP_103280958_formate_C-acetyltransferase_Enterobacteriaceae_bacterium_ENNIH1_Bacteria
MTNRIQRLKAALFQYNREISLERARLYTASHQQTEGEPVILRRAKATAYILEHVEISIRDEELIAGNRTV
KPRAGIMSPEMDPYWLLKELDQFPTRPQDRFDMSDEDKRLYRDVLYPYWEKRSMKDFINGQMTDEVKAAV
STQIFSVNQTDKGQGHIIIDYPRLLNHGLGELVSQMRQHCEQQPDNHFYQAALLLLEASQSHILRYALLA
EKMAESCPDAQRRQELLTIAANSRHNMQHKPQTFWQACQLFWYMNIILQYESNASSLSLGRFDQYMLPFY
QASLTQGEDPAFLKEILESLWVKCNDIVLLRSTSSARYFAGFPTGYTALLGGLTENGRSAVNVLSFLCLD
AYQSVQLPQPNLGVRTNALIDTPFLMKTAETIRLGTGIPQIFNDEVVVPAFLNRGVSLEDARDYAVVGCV
ELSIPGRTYGLHDIAMFNLLKVMEISLYENEGNSALTYEELLAHIRAKISHYITLMVEGSNICDIGHRDW
APVPLLSSFISDCLDKGRDITDGGARYNFSGVQGIGIANLSDSLHALNGLVFEQQRLSFDELLSVLKGNF
ATPEGEKVRARLINRFEKYGNDIDDVDNISAELLRHYCKEVEKYQNPRGGRFTPGSYTVSAHVPLGSVVG
ATPDGRFAGEQLADGGLSPMLGQDMQGPTAVLKSVSKLDNTLLSNGTLLNVKFTPATLEGETGLRKLADF
LRAFTQLKLQHIQFNVVNADTLREAQQRPQDFAGLVVRVAGYSAFFVELSKEIQDDIIRRTAHQL

>WP_102868086_formate_C-acetyltransferase_Nesiotobacter_exalbescens_Bacteria
MSTPRIERLKAALFEAKREISLERALLYTESHKQTEGEHTLVRRALATAHILDNVEISIRPDELIAGNRT
VKPRAGIMSPEMDPYWLDKELDTFETRPQDKFFISEDDKKIYREQLLPYWSKRSMKDFINAQFPEEIKVA
TRHKIFSVNQTDKGQGHIIIDFDRLLGNGLGTLLDELKVLSAKNSENDFYKAVVILLEASIRHIRRYEAL
ARKMADDCDDKARAEELLKIASISAKIVTEKPEDFYEAVQLFWFMNVILQYESNASSLSLGRFDQYMLPF
YRASLANGEDPALLKEYLESLWIKTNDVVLLRSTGSAKFFAGFPTGYTILLGGLTETGRSAVNELSLLCL
DAYQSIRLPQPNLGVRVNELIDREFLRKTTETIRMGTGIPQIFNDEVVVPAFLNRGVSLEDARDYSVVGC
VELSIPGKTYGLHDIAMFNLLKVMELVLDRNKDNAEITFEQLLEEIRQDIRHYVKLMAEGSNICDIGHRD
WAPVPLLSSFISDCIENGKDITYGGARYNFSGVQGIGIANLSDSLAALKQFVFDEKRATFKEFIDVLESN
FDGERGEQIRARLMNRYDKYGNDIDGVDTYGADILRFYCKEVEQYTNPRGGVFTPGSYTVSAHVPLGAVV
GATPDGRLKGEQLADGGLSPMLGKDHKGPTAVLKSVSKLDNYLLSNGSLLNVKFTPSTLEDEQGLTKLGD
FLRAFMKLKLQHIQFNVLNAETLRDAQKRPEDFAGLVVRVAGYSAFFVELSKEIQDDIIRRTAHEL

>WP_101079396_formate_C-acetyltransferase_Rahnella_sp._AA_Bacteria
MTSRIERLKAALFASPREISLERALLYTESHRSTEGECTLLRRAKATAYILDNVGITLREDELIAGNRTV
KPRAGIVSPEMDPYWLLKELDAFATRPQDRFNISEQDKQIYREQLFPYWESRSMKDFINQQMPEDVKAAT
KTQIFSINQTDKGQGHIIIDYPRLLNTGLDNLVSELQQHIEQEAENTFYQAALILLQAAQRHILRYAALA
TEMASDCEDVRRKQELERIAAISTHISGKKPQDFYQTCQLFWYMNIILQYESNASSLSLGRFDQYMLPFY
QHSLSHGEQPEFLKELLESLWVKCNDIVLLRSTSSARYFAGFPTGYTILLGGLTETGRSAVNVLSFLCLD
AYQSICLPQPNLGVRVNELIDRPFLLKTAETIRLGTGIPQIFNDEVVVPAFLNRGVSLEDARDYAVVGCV
ELSIPGKTYGLHDIAMFNLLKVMELTLHENEGNSAITYFGLVEQIRQKISHYVKLMAQGSNICDIGHRDW
APVPLLSSFIEGCLKSGKDITAGGARYNFSGVQGIGIANLSDSLHALKGLVFDQQRLSFDELLASLKENF
ASEEGRAVRARLINRFEKYGNDVDEVDLISADLLRFYCKEVEQYRNPRGGQFTPGSYTVSAHVPLGAVVG
ATPDGRFAGEQLADGGLSPMLGQDHQGPTAVLKSVSKLDNTLLSNGTLLNVKFTPSTLEGLQGLNKLADF
LGAFTRLKLQHVQFNVVNAEQLREAQRRPQDFAGLVVRVAGYSAFFVELSKEIQDDIIGRTAHQL

>WP_090402733_formate_C-acetyltransferase_Enterococcus_sp._kppr-6_Bacteria
MGTGVINQEKNIANVVVKGTPRIQMMKDHLFKEKRQISLERALLYTESYRQTEGEPTILRRAKAVAHILA
NLEISIREGELLVGNRTVRPRSGILSPEMDPYWIMQEIDTIATRPQDQFEFTEADKKVYREELYPYWEKR
SMKDFINSELTDEVKIALKDDVFKLNQTDKGQGHIIMDFPGILSQGIGSYLDRLNEKIVLEPENNFYQAG
KIMFAAMRDHFLRYGELAEEMSKNESERLRQQELQTIAKMCHRLSTEKPTTFYEALQLLWMTSIVGQYES
NASSLSLGRMDQYLYPFYEASLQSSIEKDFLYEVLGDFYIKTNDVVLLRSESSAKCFAGFPTGYTVVLGG
LDELGHTAVNPLSFIMLELYHEILLPQPNLSVRMNELIPRRFLLKTVETIRLGTGIPQLFNDEICVPAFL
SKGVSLDDARDYATVGCVETSIPGKTYGLHDIALFNLLRIMELSMYELRNKQDLTYNQLVETIEEKIDYY
VELVVKGSNIVDLGHRHYAPTPFLSVLIDDCLENGKDVTEGGARYNFSGVQGIGEANLSDSMYVIKKMIF
ENEEMSFGHLVDALESNFTGENADLQNHVIQDFEKFGNDDEELDIIAARLFRHYAKELEKYENVRGGQFI
PGAYTVSAHIPLGEAVGATPDGRKAQEQLADGGLSPMVGRDHLGPTAVLKSVSKLDNYLTVNGSLLNLKF
QPNTLKGQQGLNKFADFLLAFTKLKIQHVQFNVQSKETLLAAQKHPEKYSGLLVRVAGYSAFFVDLNKQI
QDDIIARVEHQL

>WP_090087974_formate_C-acetyltransferase_Clostridium_uliginosum_Bacteria
MLSNRIQNLKDELFKEKRQISLERAKLYTESFKSTEGQPSIIRRAKALEYILKNVEIQIKCGELIVGDRT
KKPRAGVASPEMSPYWIEEELETFESRPQDKFKILKEDKEYLKNELLPYWKGKSLKDYCEDNIPQYIKNS
TKTKIVALNQTDKGQGHIIPNYEGVLSNGLSFLINSIKNKLENNPDNDFFKASLITLEATKSYIKRHAQI
AEKMIEDEKDLERTKELKEIARIANKVSNQKPDNFYEAIQLFWYISLVFQHESNASSISPGRFDQYMYKY
YKKSLEDGEDDEFLKEILRALYIKFNTIVALRSTESAKYFAGFPIGYTIVLGGVDENGKDVTNELSYLML
DILGEIKLPQPNMSIRVSEKSPREFLIKAAEIIRMGFGMPQVFNDEVNILSYVNRGVSLKDARDYAVVGC
VELSIPGKTYGLHDIALFNLLKVMEVTLTNEKDNIYNYDDLVESIKLNISKYIRYMIEGSNIIDMAHREC
APTPFLSNFITGCVEKGMDVTYGGAKYNFSGVQGIGCPNLSDSLYVIKKMVFENNDMTLKELCEILKNDW
KDNEALRQSIISKYDKYGNDVDEVDEIGSEFLSYYAEEVTKYKNIREGIFQPGSYTVSAHIPLGEGVKAT
PDGRMSGEQLSDGGLSPMVGRDKNGPTASLKSVSKLDNYLTSNGSLLNVKFSPSTLKGNDGVLKLVGYIQ
AFSRLKIQHIQFNVVSVKTLRDAQKNPEKYQDLIVRVAGYSAMFVELDKKIQEDIINRAEHVL

>WP_089723120_formate_C-acetyltransferase_Halanaerobium_congolense_Bacteria
MNQRIDDLKSDLFAKKREVSIERAILYTESHKETKGEATIIRRAKATAHIMDNVKISIRRGELLAGNRTI
KARSGIISPEMSPYWILDELDTIENRDQDPFFISEHDKDIYRKELYPYWKDKAMKGFINDKLTDSARKGV
KDEVVSLNQTDKGQGHITMSFPKLLNEGLGEIIKKVSAKKNKYEENYFYNASLITLKAMQRHILRYAELA
EEMAVNEEGERKDELLDIARISKKITKEKPESFKEACQLLWYAYLATQYESNASSLSFGRFDQYMYPFYI
NDLEKGNSKEQLKEVLESLWVKMNDVVLIRSEKSAEYFGGFPSGCTVALGGTNSMGKSAVNDLSYLALDS
YHDIKLPQPNLAVRVNEFMEDDFLNLTSETIRLGTGIPQIFNDEAIIPGFLNRGISLEDARNYSIVGCVE
LTIGGKMYGLHDIALFNLLKVMEITLKENRDRKDLSFEKVMDNIKKNIDYYVKSMVEGSNIVDEGHKEYA
PVPLLSTFIDDCIENGKDITAGGAKYNLSGVQGIGIANLSDSLYALKKIVFEEERITFKELVEALENNFA
GKKNEELRQRLINKYDKYGNDNQEVDSLSAEILAYYAHQVEKFDNPRGGKFHPGAYTVSAHIPLGKAVGA
TPDGRNDGDQLADGGLSPMVGRDKLGPTAVLKSVSQLDNYLTTNGSLLNVKFSPKTIEGIEGINKMSSFL
KAFTRLKLQHIQFNVIGADLLKKAQKNPEQYQGLVVRVAGYSAFFVELSAGIQNDIIARTEHSL

>WP_088931967_formate_C-acetyltransferase_Enterococcus_sp._3H8_DIV0648_Bacteria
MGTGVINQEKNIANVVVKGNPRIQRMKDHLFKEKRQISLERALLYTESYRQTEGEPTIIRRAKAVAHILA
NVEISIREGELLVGNRTVRPRSGILSPEMDPYWIMQEIDTIATRPQDQFEFTEADKKIYREELYPYWEKR
SMKDFINGELTDEVKTALKDEVFKLNQTDKGQGHIIMDFTGILARGIGNYLEQLDKKIREESDNHFYQAG
KIVFTAMRDHFLRYAELAEAMNKHEKENQRQQELQQIGKMCRKLSTEKPDSFYEALQLLWMTSIVGQYES
NASSLSLGRMDQYLYPFYEASIKAGIDKNFLYEVLGDFYIKTNDVVLLRSESSAKCFAGFPTGYTVVLGG
LDELGHTSVNPLSFVMLELYHEILLPQPNLSVRMNELIPRRFLLKTVETIRLGTGIPQLFNDEVCVPAFL
SKGVSLDDARDYATVGCVETSIPGKTYGLHDIALFNLLRIMELSMYELRDESGLTYDRLVETIEQKIDYY
VELVVKGSNIVDLGHRHYAPTPFLSVLIDDCLENGKDVTEGGARYNFSGVQGIGEANLSDSLYVIKKMIF
ENKEMSFSKLVDALESNFTGEYAELQQHVIQDFEKFGNDDEELDIIAAKLFRHYAKELEQYKNVRGGQFI
PGAYTVSAHIPLGEAVGATPDGRKAQEQLADGGLSPMVGRDHLGPTAVLKSVSKLDNYLTVNGSLLNLKF
QPNTLKGQQGLNKFADFLLAFTKLKIQHVQFNVQSKETLLEAQKHPEKYSGLLVRVAGYSAFFVDLNKQI
QDDIIARVEHQL

>WP_087050693_formate_C-acetyltransferase_Citrobacter_europaeus_Bacteria
MTNRIQRLKNALFQNNREISLERALLYTASHQQTEGEPVILRRAKATTYILEHVEISIRDEELIAGNRTV
KPRAGIMSPEMDPYWLLKELEQFPTRPQDRFDISEEDKHLYRDVLYPYWETRSMKDFINGQMTDEVKAAV
STQIFSINQTDKGQGHIIIDYPRLLNHGLDELVAQMRAHCLQQPDNHFYQAALLLLEASQNHILRYAMLA
EKMAGSCLDARRRQELLKIAENSRHNAQHKPQTFWQACQLFWYMNIILQYESNASSLSLGRFDQYMLPFY
QASLTQGEDPAFLQEILESLWVKCNDIVLLRSTSSARYFAGFPTGYTALLGGLMENGRSAVNVLSFLCLD
AYQSVQLPQPNLGVRTNALIDTPFLMKTAQTIRLGTGIPQIFNDEVVVPAFLNRGVSLEDARDYAVVGCV
ELSIPGRTYGLHDIAMFNLLKVMEICLHENEGNRTLTYEDLLTHIRAKISHYITLMVEGSNICDIGHRDW
APVPLLSSFISDCLDKGCDITDGGARYNFSGVQGIGIANLSDSLHALNGVVFEQQRLSFDELLSVLKDNF
ATPEGEKIRARLINRFEKYGNDIDDVDNISAELLRHYCKEVEKYQNPRGGQFTPGSYTVSAHVPLGSVVG
ATPDGRFAGEQLADGGLSPMLGQDMQGPTAVLKSVSKLDNTLLSNGTLLNVKFTPATLEGEAGLRKLADF
LRAFTQLKLQHIQFNVVNADTLREAQQRPQDFAGLVVRVAGYSAFFVELSKEIQDDIIRRTAHQL

>WP_085829211_MULTISPECIES:_glycyl_radical_protein_Clostridium_Bacteria
MDVLERGFSIPTKRVEKLKEQILSASPCIEVERARLLTESFKETEDQPIILRKAKALEKILNEIPIVIRE
GELIVGSLTKNSRSAQVFPEFSNKWLVEEFEKLPKRTSDSFQISEEVKSELKEIFKYWEGKTVSELATSY
MPEETLSAMGAKVFTVANYYFNGLGHISVDYKKVLELGFKGIVDEIKQQMDKADKSDPEYIKKRTFWEAV
IISCEATINYARRYAKLAKELSEKTEDSKRKEELLKIAEICNKVPENPATTFYEACQSFWFIQAVISLES
NGHAISPARFDQYMYPYFKNDIDNDVVTKEQNREILQCLWVKFNDLTKVRDETTTKAFSGYSMFQNLIVG
GQTEEGKDATNELSYMCLDATGSLKLPQPSLSVRIWSKTPEEFLLRTCELTRLGTGLPAFYNDEVIIPML
VNNGMTLKDARDYAIVGCVEPQKPGKTDGWYDAAFFNLAQIIKLTIDNGKMDGKQVGPKTGEFTEFKNID
EIIEAYKKQMKYFVSQMVSADNCVDIAHKERAPLPFLSAMLDDCIAKGKSIQEGGGHYRFSGPLGVGIAN
VGDSFMAIKKLVFDDEKITLDKLKQALDTNFGEDEKDEGKKNELQGIKQMLLHRAPKFGNDIDEVDEFTR
DGALIYCKEVLKNFNQRGGKFLPGLYPVSNNVHLGSLVGATPDGREAYQPIADGVSPTRGADVNGPTAAA
NSVAKLEHYAAPSGTLFNQKFNPNSLKGDNGLKNLATLIRSYFDHKGMHIQFNVVDKNVLLDAQKHPEKY
RDLIVRVAGYSAQFICLDKGIQDDIIKRTEQDF

>WP_084113429_formate_C-acetyltransferase_Clostridium_acidisoli_Bacteria
MLSDRIQYLKDELFKEKREISLERSKIYTESWRKTEGEAVIIRRAKALKNILDKTKITIKPGELIVGDRT
VKPRSGVVSPEMSPYWILDELDLFAERQQDKFEISEEDKSYFKNELYPYWKGKSLKDYCEEHISAYVKED
TKSGIFAINQTDKGQGHIIPDYEIIFKNGLKGMIASAKKKLEENSENNFYKASVISLEAARSYILRHAEL
IKSMLICEKEEARKNELNEILKITIKVANDKPDSFYEAVQLFWYISLIFQHESNASSISPGRFDQYMYPY
FKKSLEEGINIEFMKEVLRALYIKFNTIVALRSTESAKYFAGFPIGYTIVLGGVDEMGRDVTNELSYIML
DILGEIKLPQPNLSIRVSEKSPREFLMKAAETIRIGTGMPQVFNDEANIMAYVNRGVSLKNARNYAVVGC
VELSIPGKTYGLHDIALFNLLKIMEVTLKENQHGFESFNDLLASIKDNISKYVKDMVEGSNIVDKAHREC
APIPFLSNFITGCFESGKDVTEGGAMYNFSGVQGIGSPNLSDSLYVIKKLIFENKEMTLEQLVNILNNNW
KDNEVLRQRIINKYIKYGNDEDEVDYLGAEILSYYCNKVSEYKNIRGGIFQPGSYTVSAHIPLGEIVGAT
PDGRMAKEQLADGGLSPMVGRDKKGPTASLKSVSKLDNYLTSNGSLLNVKFSPATLEGDEGLRKLVGYIQ
AFSRLKIQHIQFNVVSQDTLREAQKHPEKYQNLVVRVAGYSAIFIELDKSIQNDIINRTEHLL

>WP_082349373_formate_C-acetyltransferase_Clostridiales_bacterium_mt11_Bacteria
MKKSTERINGLREQLFKNKREISLERARLYTESYKETEGEPQIIRRAKATAHILDNVKIVINKGELIAGG
RTVKMRSGIASPEMSPYWILEELDTISTRPQDQFFISEEDKKLYREELYPYWNGKSLKNFVNDKIDDSVK
EAIQNEIIKLNQTDKGQGHIIPSFDKVLNKGLDYMIHEANNLLKKNPENDFYSAVLITLKATQRHIERYG
QLAKHMAEKEKEENTQKELYEISRISYKIAKDKPDSFYEALQLFWFINIALQYESNASSISSGRFDQYMY
PFYRHSIDEGMDIEFAKELLRCLWLKMNDVILLRSQDSAKYFAGFPTGYTIILGGVHRNGRDATNELSYL
VLDTYSDIRLPQPNLGVRIHEKCPREFLIKVAETIRLGTGIPQVFNDEVIIPGYLNRGVSLEDARDYAVV
GCVELSIPGKTYGLHDIALFNLLKVLEITLNNNKGDFESFDHLLGEIKNNISKYVVLMAEGSNIVDKAHG
DFAPTPLLSSFIENCTEAGKDVSQGGAKYNFSGVQGIGTGNLSDSLYIIKKVVFDDKEMTLPELVKILNE
NYQNNEILRQKFINKYSKYGNDIDEVDYLGSDILAYYCREVAKYTNVRGGMFQPGSYTVSAHIPLGEAVG
ATPDGRLSKEQLADGGLSPMVGRDTKGPTAVLKSVSKLDNYLTTNGSLLNIKLSPSTLKGQEGIHKFIGY
LYGFMRLKIQHIQFNVVSVDTLKDAQKHPEKYKNLVVRVAGYSAIFIDLNKSIQDDIINRTEHIL

>WP_073270006_formate_C-acetyltransferase_Alkalibacter_saccharofermentans_Bacteria
MSQASERIEALKDRLFESKRELSLERARLYTDSYITTEGMPPVMRRAMATAHILENVEIQINEGELIVGD
RTVKSRSGIASPEMSPYWIRDELETMAERPQDQFLVSDEDKKYFNEVLYPYWEKNSLKDYVDSKMTDIVK
ASIKDGIVKINQTDKGQGHIIPTFEKVLGQGLGSMIEEVEGYSTKYQDNDFYKAALITLKATQKFILRYA
ELARKMAEKEPDDKRKDELIRIAEISEMVSTEKPVELYDALQLFWYVNLALQFESNASSISPGRFDQYMY
RFYKKSLDECEDKEFLKELLRCLWLKMNDVVLLRSEDSAKYFAGFPTGYTIILGGVDINGRDATNELSYV
ILDTYGDIKLPQPNLGVRIHEKSPIEFLNKTAETIRLGTGIPQVFNDEVIIPGYLNRGVSLPDARDYSVV
GCVELSIPGKTYGLHDIALFNLLKVLEVTLERNHEKISSFDDLMQGIKNTIDEYVDYMVEGSNITDEAHG
AFAPTPLLSCFIEKCVENGRDVSWGGAIYNFSGVQGIGIANLSDSLYIVKKYVFDDKEISLGDLVELLRD
NYENNEVLRQKFINRYEKYGNDVDEVDYLGSEVLTYYCKQVEKFKNPRGGIFQPGSYTVSAHIPLGEAVG
ATADGRLSKEQLADGGLSPMVGRDKHGPTSVLKSVSKLDNYLTTNGSLLNVKFSPSVMKGTEGIRNFVAY
LRSFMRLKIQHIQFNVVSADTLRAAQEDPAKYRNLVIRVAGYSAIFVELNKSIQDDIIKRTEHGF

>WP_073197280_formate_C-acetyltransferase_Caloranaerobacter_azorensis_Bacteria
MCTVSERIKNLKELLFKNKREISLERARLYTESYKNTEGQPAILRRAKATAHILNNVQIVINDGELIAGG
RTVKPRSGIASPEMSPYWIYDELDTLATRPQDQFYISEEDKEFFRNELFPFWKDKSLKDLVNSRLPNNVK
NAQKQRIIKLNQTDKGQGHIIPSFDKVLNKGLGYMIDEVKEKMKKNPNNNFYKAALITLEATQNHIERYG
KLARDMALNEKNQNRKKELLEISRISYKISKYKPDTFYEALQLFWYINIALQYESNASSISPGRFDQYMY
PFYKKDIENGLDIEFAKELLRCLWLKMNDVVLLRSQESAKYFAGFPTGYTIILGGLDRNGRDAVNELSYL
ILDTYGDIKLPQPNLGVRINEKTPREFLIKTIETIRLGTGIPQVFNDEVIIPAYLNRGVSLEDARDYAVV
GCVELSIPGKTYGLHDIALFNLLKVMEVTLKESNGNFNSYNELINAIKKNINKYVKDMIEGSNVVDQAHR
EFAPTPLLSCFVENALKTGMDITSGGAKYNFSGVQGIGVANLSDSLYIIKKAVFEDKEITLPELVKILNN
NYKDNEIIRQKFINKYPKYGNDIDDVDYCGSEILSHYCKEVEKYKNIRGGFFQPGSYTVSAHIPLGEAVG
ATPDGRLSGEQLADGGLSPMVGMDKNGPTAVLKSVSKIDTYLISNGSLLNVKFNPSVLEGIEGIRKFIGF
LQSFMRLKLQHIQFNIVSAETLRDAQKHPEKYKNLVVRVAGYSAIFIELNKSIQDDIINRTEHIL

>WP_072593119_formate_C-acetyltransferase_Streptobacillus_ratti_Bacteria
MNQRIKKLKEDLFKNKREISIERAILYTESHKKTEGLPEIIRRALATKNILEKMEISIREDEIIVGNRTI
KPRSGIISPEMDPYWIYSEKDTIHSRTQDKFIFNENDKKIFCEKLYPYWAGKSLKDSLNGIVRDEIQEAI
DEKIFSLNQTDKGQGHIIPDFELILNKGFENLVLDVEKQLEKNPENAFLKASLISLKASIQHIERYVVLI
DELILKEKNENRKKELEIMLEVSKNIARKPASNFIEALQLLWYTSIILQMESNASSISLGRFDQYLWKFY
KKDIENGKDVEILKEYLEAFYIKTNDVVLLRSENSAKFFAGFPSGYTALLGGLTIYGQSAVNDLSYLCLD
AYKDIKLPQPNFGVRINDIEPRKFIKKTCETIALGTGIPQLFNDDVIIQSFLSRGVTLEDARNYSVVGCV
ELSIPGKLYGLHDIAMLNIMKIMEKVLYSFENKKVEFNDIFEEIKNKISYYVSLMAEGSNLVDLGHRKYA
PVPLLSTLMENCIEKCKDITEGGAKYNFSGVQGIGLPNLSDSLMALKTLVFNQKKYKFDDVLNAMKNNFE
SKIYQEMRCNFINNADKYGNDIDEVDNISAEILRFYCKEVEKYINPRGGIFTPGSYTVSAHIPLGEAVGA
TPDGRYKGEQLADGGLSPMFGRDMFGPTAVLKSLSKLDNVLLTNGSLLNVKFSPSTLKDDKGINNFVNFV
YAYLKLKLTHIQFNVIGAETLKEAQKKPEKYSNLIVRVAGYSAFFNELNKKIQDDIIHRTEHNL

>WP_071681816_formate_C-acetyltransferase_Serratia_fonticola_Bacteria
MISRIERLKAALFSAPREISLERALLYTASHRQTEGDPTIIRRAKATAYILDHVAITLREDELIAGNRTV
KPRAGIVSPEMDPYWLLKELDAFPTRPQDRFAISEADKQVYREQLYPYWEKRSMKDFINGQMSEEVKTAT
QTQIFSVNQTDKGQGHIIIDYPRLLNNGLDSLLAELQSHADQQPDNAFYAAALLLLQASQRHILRYASLA
RQMAEQCSDETRRTELLRIAEISSHNAHHKPQDFYQACQLFWYMNIILQYESNASSLSLGRFDQYMLPFY
QASLNQGQDPAFLKELLESLWVKCNDIVLLRSTSSARYFAGFPTGYTILLGGLTETGRSAVNVLSFLCLD
AYQNIRLPQPNLGVRVNEFIDRPFLLKTAETIRLGTGIPQIFNDEVVVPAFLNRGVSLEDARDYAVVGCV
ELSIPGRTYGLHDIAMFNLLKVMELTLLDNEGNASLTYPQLLDHIREKIRHYVRLMAEGSNICDIGHRDW
APVPLLSSFIDDCLQNGKDITEGGARYNFSGVQGIGIANLSDSLFALKGLVFDQQRLSFDELLATLKANF
ATPEGEKIRARLINRFDKYGNDIDEVDLISADLLRFYCKEVEQYRNPRGGQFTPGSYTVSAHVPLGAVVG
ATPDGRYAGEQLADGGLSPMLGQDGQGPTAVLKSVSKLDNYLLSNGTLLNVKFTPSTLEGQQGLNKLADF
LGAFTKLKLQHVQFNVVNAETLKEAQARPQDFAGLVVRVAGYSAFFVELSKEIQDDIIRRTAHQL

>WP_070244779_formate_C-acetyltransferase_Edwardsiella_hoshinae_Bacteria
MSNRIQRLKHALFQNDREISLERALLYTASHRQTEGEPAILRRAKATAYILEHVAIAIRDEELIAGNRTV
KPRAGIMSPEMDPYWLLNELDQFPTRPQDRFVISDDDKRLYREVLFPYWEKRAMKDFINAQMTDEVKAAV
SSQIFSINQTDKGQGHIIIDYPRLLNQGLGALVTQLRCHRQRQPDNHFYQAALLLLEASQNHILRYAVLA
EAMAENSPDTARRQELLTIAANSRHIVQHKPQTFWQACQLFWYMNIILQYESNASSLSLGRFDQYMLPFY
QASLAQGENPACLQELLASLWVKCNDIVLLRSTSSARYFAGFPTGYTALLGGLTENGRSAVNALSFLCLD
AYQGVQLPQPNLGVRVNTLVDAPFLLKTAETIRLGTGIPQIFNDEVVVPAFLNRGVSLEDARDYAVVGCV
ELSIPGRTYGLHDIAMFNLLKVMEISLYENEGKPALTYEELLAHLRANISHYITLMVEGSNICDIGHRDW
APVPLLSSFISDCLDKGRDITDGGARYNFSGVQGIGIANLSDALHALNGLVFDQQRLSFDELLSVLKENF
ATQEGKKVRARLINRFEKYGNDIDDVDNISAELLRFYCKEVEKYRNPRGGQFTPGSYTVSAHVPLGSVVG
ATPDGRLAGEQLADGGLSPMRGQDMQGPTAVLKSVSKLDNVLLSNGTLLNVKFTPATLDGEGGLRKLADF
LRAFTQLKLQHIQFNVVNAETLREAQRRPQDFAGLVVRVAGYSAFFVELSREIQDDIIRRTAHEL

>WP_069981300_formate_C-acetyltransferase_Geosporobacter_ferrireducens_Bacteria
MSKRISELKEQLFQKRREISLERAILYTESWKFTEGEPTVVRRAKALAHILDHVNINIERGELIVGGRTI
QPRAGVISPEMSPYWILQELDTLPTRPQDQFDITGADKVLFRSELFPYWKDRSLEDRIEKKIPDHIQQTR
KKKIIKLNQTDKGQGHIIPSFEKVLNDGLDCMIAEAASKNKKDPFNPFYDAVHISLLATQRHINRYAQLA
SSLAAVEVDLDRRDELLEIARISNKIAKEPPHSFYEALQLFWYINIILQQESNASSISPGRFDQYMYPFY
QNTIDAKEDSLLVKELLQNLMIKFNTIVALRSEESAKFFAGFPIGYNIILGGVDQKGRDAVNELSYLMLE
TYADIKLPQPNLGVRIHEKTPREFLIKASETIRLGTGIPQVFNDEVIIPAFLNRGVALKDARDYAVVGCV
ELSIPGKTYGLHDIALFNLLRVMELTLQGQASQPDCFDSLLDAIKENVTLYIKDMVEGSNIIDHAHGELV
PTPFLSAFIDGCMDKGLDVSQGGAIYNFSGVQGIGIANLADSLHVVKKLIFEDNGMNLSQLVELLENNYA
GQETLRQRFIHRFDKYGNDIDAVDYLGSEILTHYCTEVEKYTNARGGIFQPGSYTVSAHIPLGEAVGATP
DGRLAKEQLADGGLSPMVGRDRLGPTASLKSVSKLDHYLLSNGSLLNVKFSPSALEGEEGIKKMIGYLQA
FMRLKLQHIQFNVISVELLKDAQKNPDKYKNLVVRVAGYSAIFIELNKAIQDDIINRREHTL

>WP_067319809_formate_C-acetyltransferase_Streptobacillus_felis_Bacteria
MNQRIQGLKEDLFKNKREISIERALLYTESHKETEGMPEIIRRALATKNILEKMEISIRENEIIAGNRTI
KPRSGIISPEMDPYWIDKEKDTIHNRPQDQFIFTENDKKIFCEELYPYWAGKSLKDSLNGIVREEIQTAV
NEKVFSLNQTDKGQGHIIPDFELVLNNGFEKLISEVEKKLEEKPDNDFLKASLITLKASISHIDRYVDLI
DKLILEEKDENRRKELKLMLEVSKNISRKPANNFIEALQLLWYTSIILQMESNASSISLGRFDQYLWKYY
EKDIAEGKDPEFLKEYLEAFYIKTNDVVLLRSESSAKFFAGFPSGYTALLGGLNIYGQSAVNELSYVCLD
AYQDIRLPQPNFGVRVNDVEPRRFIKKTCETIALGTGIPQLFNDDVIIPSFLSRGVSLEDARDYSVVGCV
ELSLPGKLYGLHDIAMLNIMKIMEKVLYSFRDREVNFDIILEEIKNKIAYYVSLMAEGSNLVDLGHRKYA
PVPLLSTLMDNCIENAKDITEGGAKYNFSGVQGIGLPNLSDSLMALKTFVFDENKYTFNEVLDAMINNFE
GEYYQDMRYNFINNANKFGNDIDDVDQISADILRFYCKEVEKYTNPRGGIFTPGSYTVSAHIPLGEVVGA
TPDGRYKGEQLADGGLSPMFGRDIFGPTAVLKSLSKLDNVLLTNGSLLNVKFSPSALKDEKGINNFVNFI
YAYMKLKLTHIQFNVVGVETLKEAQKNPEKYSNLVVRVAGYSAFFSELNKKIQDDIIHRTEHNL

>WP_065358028_formate_C-acetyltransferase_Kluyvera_georgiana_Bacteria
MTNRIQRLKDALFANPREISLERAVLYTESHRQTEGEPVILRRAKATAHILDKVAISIRDDELIAGNRTI
KPRAGIMSPEMDPYWLLKELDQFPTRPQDRFNISDDDKRLYREELFPYWEKRSMKDFINAQMTDEVKAAV
STQIFSVNQTDKGQGHIIIDYPRLLNNGLDALVNEMRGHLRQQPDNDFYRAVLILLEASQRHILRYAALA
ETMAAQCSDPQRRRELEAIATISRHNAAHKPENFRQACQLFWYMNIILQYESNASSISLGRFDQYMLPFW
QASLNHGDDPALMQELLESLWVKCNDIVLLRSTSSARYFAGFPTGYTALLGGLTENGRSAVNVLSFTCLD
AYQNVRLPQPNLGVRVNELIDRPFLRKTAETVRLGTGIPQIFNDEVVVPAFLNRGVSLEDARDYAVVGCV
ELSIPGRTYGLHDIAMFNLLKVMEIVMHEHEGDEQITYDGLLASIRDKIRHYIQLMVEGSNICDIGHRDW
APVPLLSSFVEDCIEKGKDITAGGARYNFSGVQGIGIANLSDSLHALKGMVFDQQRMSFDELLAVLKANF
ATPEGEKVRARLINRFEKYGNDIDDVDNISADLLRFYCKEVEKYRNPRGGQFTPGSYTVSAHVPLGSVVG
ATPDGRFAGEQLADGGLSPMVGQDAQGPTAVLKSVSKLDNYLLSNGTLLNVKFTPATLEGESGLNKLADF
LHAFTKLKLQHIQFNVVNAETLREAQQRPQDFAGLVVRVAGYSAFFVELSKEIQDDIIRRTAHQL

>WP_060571012_formate_C-acetyltransferase_Citrobacter_sp._50677481_Bacteria
MTDRIQRLKSALFQNNREISLERALLYTASHQQTEGEPVILRRAKATAYILEHVAISIRDEELIAGNRTV
KPRAGIMSPEMDPYWLLKELDQFPTRPQDRFDISDEDKRLYRETLYPYWEKRSMKDFINGQMTDEVKAAV
STQIFSVNQTDKGQGHIIIDYPRLLNNGLGELVAQMRAHCQRAPDNHFYQAALLLLEASQRHILRYAALA
EEMAEGCADETRRQELLTIAANSRHNAAHKPQTFWQACQLFWYMNIILQYESNASSLSLGRFDQYMLPFY
QASLTQGNDPAFLKELLESLWVKCNDIVLLRSTSSARYFAGFPTGYTALLGGLTENGRSAVNILSFLCLD
AYQSVQLPQPNLGVRTNALIDTPFLMKTAETIRLGTGIPQIFNDEVVVPAFLNRGVSLEDARDYAVVGCV
ELSIPGRTYGLHDIAMFNLLKVMEISLFENEGNNELSYESLLAHIRAKISHYITLMVEGSNICDIGHRDW
APVPLLSSFISDCLEKGRDITDGGARYNFSGVQGIGIANLSDSLHALNGLVFEQQRLSFDELLAVLKANF
ATPEGEKIRARLINRFEKYGNDIDDVDNISAELLRHYCKEVEKYQNPRGGQFTPGSYTVSAHVPLGAVVG
ATPDGRFAGEQLADGGLSPMLGQDMQGPTAVLKSVSKLDNTLLSNGTLLNVKFTPATLEGEAGLRKLADF
LRAFTQLKLQHIQFNVVNAETLREAQQRPQDFAGLVVRVAGYSAFFVELSKEIQDDIIRRTAHQL

>WP_057491425_formate_C-acetyltransferase_Streptococcus_orisasini_Bacteria
MAAGAIDKTQNIANVVLNGNPRIQLMKDNLFKEKRQISLERALLYTESYKATEGEPTIIRRAKATAHIMD
HVEISIREGELLVGNRTVRPRSGILSPEMDPYWIMKEIDTIATRPQDQFVFTEEDKKVYIEQLYPYWKER
SMKDFINSELTDDVKTAIKDEAFKLNQTDKGQGHIIMDFPSILNHGIQYYIDYLGEKIAENPDNDFFQAG
QIIFEAMKRHFIRYARLARQMAEVAEPQRSNELVNMAEICEKLSTEKPDTFYEALQMLWMTSIVGQYESN
ASSLSLGRMDQYLYPFYQYSLDQGESEELMYEVLGDFYIKTNDVVLLRSQSSAKCFAGFPTGYTVALGGL
DNYGRTAVNPLSYVMLDIYHEILLPQPNLSVRMNEVIPRKFLLKTCETIRLGTGIPQLFNDEVCVPAFLS
KGVSLEDARDYATVGCVEISIPGRTYGLHDIALFNLLRIMEMSMYALRDKEDLTYDELMEDIEQRIDYYV
DLVVKGSNIVDLGHRHYAPTPFLSVLIKDCIENGKDVTEGGARYNFSGVQGIGEANLSDSMYVIKKMVFE
NKEMTFSELVKALEMNYEGEYASLQKHLIQDFEKYGNDDDEVDEIALKIFTHYAKELEKYTNVRGGKFIP
GAYTVSAHIPLGEAIGATPDGRKAHEQLADGGLSPMVGRDHLGPTAVLKSVSKLDNYLTVNGSLLNVKFQ
PNTLKGVQGLNKFADFLMAYTKLKIQHVQFNVQSKETLLDAQKYPEKYTGLLVRVAGYSAFFVDLNKQIQ
DDIIARVEHTL

>WP_054871119_formate_C-acetyltransferase_Caloranaerobacter_sp._TR13_Bacteria
MYERIELLKKQLFENKREVSIERALLYTESYKKTEGEPTIIRRAKATAHILDNVKISIRDGELIVGNRTI
KPRSGIISPEMDPYWIYDELDILESRPQDKFFISQEDKKIYREILYPYWKGKSLKDFINAKLTPEVKEPI
ELKIVKLNQTDKGQGHIIANFESLLSKGLGKIIDETSLLLQKHPDNNFYRAALIVLEASQRHILRYAKLA
ESYAEKESNEERKRELLEIARISTKISKEKPESFYEACQLLWYLCVILQYESNASSLSLGRFDKYMYPFY
KHDIERGISKEKLREILLCLWIKTNDVVLIRSSNSAKYFAGFPTGYTITLGGLTANGRSAVNELSFLVLD
TYHDIRLPQPNIGVRINEFIERPFLNKTAETIRLGTGIPQVFNDEVNIPGFLNRGVSLEDARDYSVVGCV
ELTIPGKTYGLHDIALFNLLKLMEITLKENRYNEDVTFDLIIDKIKEKIDKYVKLMVTGSNIVDIGHREF
APVPLLSCFIDSCLEKGKDITYGGAKYNFSGVQGIGIANLSDSLYALKKIVFEEKRLSFSELIKALESNF
EGEKYEKLRVRLINKYDKYGNDNDEVDNIGSDILRYYSKTVEKYRNPRDGFFIPGCYTVSAHIPLGEAVG
ATPDGRKEKEQLADGGLSPMVGRDILGPSAILKSVSKLDNYLTTNGSLLNIKFNPKSLENNDGINKLSDF
LLAFMKLKIQHVQFNVISVDTLRKAQINPNDYKGLVVRVAGYSAFFTELSKEIQDDIIKRTEHNL

>WP_053391802_formate_C-acetyltransferase_Leptotrichia_sp._oral_taxon_212_Bacteria
MNERIEFLKKELFRNKREISIERAVLYTESHKQTENLPEIIRRAKATENILKKMEIGIREKEIIAGNRTI
KPRAGIISPEMDPYWILKEIDTIDTRPQDRFIFKEDDKKIFLEELYTYWEKKSLKDSLNGVIPPYIRNAV
NEKIVNLNQTDKGQGHIIPDFEEVLKKGYQNIKKELEENLKKDSENDFFKASLIVLNATIEHIRRYEKLA
RELAEKENDPDRKYELEIISRVSGKIATEPAETFLEALQLLWYTSIVLQMESNASSISLGRIDQYLYPYY
KKDIEKGESKEKLKEYLEAFYIKTNDVVLLRSEHSAKFFAGFPSGYTALLGGVSIYGQSAVNELSYLCLE
AYQDTRLPQPNLGVRVNEIEPKKFIKKTCETIALGTGIPQLFNDEVVIPSFLSRGVSLEDARDYSVVGCV
ELSIPGKTYGLHDIAMLNILKIMEKVLYNNELEMDLNLDKIIEKIKEAISHYVKLMAEGSNIVDEGHEKY
APVPLLSTLVKDSLEKGKDITSGGARYNFSGVQGIGLPNLCDSLMIIKKFIFDNKKYTYKELMEALRNNY
EGKYSAIREEFVNDETKYGNDIDEVDNISAEILRYYCKEVEKYSNPRGGKFIPGSYTVSAHIPLGEVVGA
TPDGRYSGEQLADGGLSPMFGRDIFGPTAVLKSLSKLDNVLLTNGSLLNVKLTPSVVNTDEGINKFVDFI
YAYMKLKLTHIQFNVIGVDTLKKAQLNPEKYGNLVVRVAGYSAFFTELNKKIQDDIIHRTEHRL

>WP_051978421_formate_C-acetyltransferase,_partial_Salmonella_enterica_Bacteria
DRFDISEEDKRLYREVLFPYWEKRSMKDFINGQMTDEVKAAVSTQIFSINQTDKGQGHIIIDYPRLLNNG
LGELAAQMRARCEQQPENDFYQAALLLLEASQRHILRYAVLAEQQAERCPDAHRRQELLTIAANSRHNAQ
HKPQTFWQACQLFWYMNIILQYESNASSLSLGRFDQYMLPFYQTSLTQGDDPAFLKELLESLWVKCNDIV
LLRSTSSARYFAGFPTGYTALLGGLTESGRSAVNVLSFLCLDAYQSVQLPQPNLGVRTNALIDTPFLLKT
AETIRLGTGIPQIFNDEVVVPAFLNRGVSLEDARDYAVVGCVELSIPGRTYGLHDIAMFNLLKVMEISLY
ENEGNDTLTYEALLAHIRAKISHYITLMVEGSNICDIGHRDWAPVPLLSSFISDCLEKGRDITDGGARYN
FSGVQGIGIANLSDSLHALNGLVFDQQRLSFDALLSILKNNFATPEGEKIRARLINRFEKYGNDIDNVDN
ISAELLRYYCKEVEKYQNPRGGQFTPGSYTVSAHVPLGAVVGATPDGRFAGEQLADGGLSPMLGQDMQGP
TAVLKSVSKLDNTLLSNGTLLNVKFTPATLEGEAGLRKLADFLRAFTQLKLQHIQFNVVNADTLREAQLR
PQDFAGLVVRVAGYSAFFVELSKEIQDDIIRRTAHQL

>WP_032094037_formate_C-acetyltransferase_Necropsobacter_rosorum_Bacteria
MTSSRINLLKTALFTGGREISLERAILYTESHKQTEGEPTVIRRAKATANILAKVRIAIRDNELIAGNRT
VKPRAGIISPEMDPYWILKELDDFPTRPQDKFTISEKDKQYYRQHLYPYWEKRSMKDFINAQIPTDVRDA
ENKRIFSINQTDKGQGHIIIDYPRLLQNGLGELVSELTALCEQQPDNHFYQAVLILLKASQQHILRYVNL
ARKMASACNDEKRRAELLRIAEISEFIIDNKPTDFYEACQLFWYMNIILQYESNASSISLGRFDQYMLPF
YQASLTKGESTADLKEYLTSLWIKCNDIVLLRSTSSARYFAGFPSGYTALLGGLSEVGHSAVNKLSFLCL
EAYQDVCLPQPNLGIRINELIDRRFLLKAAETIRLGTGIPQIFNDEVIVPAFLNRGVSLEDARDYSVVGC
VELSIPGRTYGLHDIAMFNLLKVMEITLYENEHNPNVTYESLFEQIKDNIRHYVKLMTEGSNICDIGHRD
WAPVPLLSSFILDCIQKGKDITEGGARYNFSGVQGIGIANLSDSLYALKGLVFDEKRLSFDQLLEILRSN
FATDEGQKIRARLINRFKKYGNDIDEVDEISANLLRFYCKEVEKYTNPRGGSFTPGSYTVSAHIPLGAVV
GATPDGRYAKEQLADGGLSPMLGQDQSGPTAVLKSVSKLDNYLLSNGTLLNVKFTPATLAGDNGLNKLAD
FLQAFSKLKLQHIQFNVLNAETLREAQKRPQDYAGLVVRVAGYSAFFVELSKEIQDDIIRRTAHQL

>WP_026737204_formate_C-acetyltransferase_Leptotrichia_goodfellowii_Bacteria
MNERIEFLKKELFKNKREISTERAVFYTESHKETVDEPEIIRRAKATKNILEKMEISIREKELIAGNRTI
KPRSGIISPEMDPYWIMKEIDTMATRPQDQFIFTEKDKKIFTESLYPYWKDKSLKDSLNGIIPEYIRKAV
NEKIVNLNQTDKGQGHIIPDFESVLKNGYGKIRDEVKEKVENNPENEFYKASLITLEATISHIKRYEELA
QKMASEEKDENRKKELQKISEISGKIATEPAETFLEALQLLWYTSIVLQMESNASSISLGRIDQYLYPYY
KNDIEKGEDKEKLKEYLEAFYIKTNDVVLLRSEHSAKFFAGFPSGYTALLGGVNIYGQSAVNELSYLCLE
AYHDIRLPQPNLGIRVNDIEPKKFIKKTCETIALGTGIPQLFNDEVVIPSFLSRGVSLEDARDYSVVGCV
ELSIPGKTYGLHDIAMLNILKIMEKVLYNNENSENLTLDKINEEIKESISYYVKLMAEGSNIVDEGHKKY
APVPLLSTIVKDSLEKGKDITAGGARYNFSGVQGIGLPNLCDSLMIIKKFVFDEKKYTFKEVIEALKNNY
EGNIYEKMKNEFISDETKYGNDIDEVDNISVEVLRYYCKEVEKYKNPRGGIFIPGSYTVSAHIPLGEVVG
ATPDGRLSGEQLADGGLSPMFGRDIFGPTAVLKSLSKLDNVLLTNGSLLNVKLSPSAVKTEEGINKFVNF
IYAYMKLKLTHIQFNVIGVETLKKAQVEPEKYGNLVVRVAGYSAFFSELNKKIQDDIIHRTEHGL

>WP_025121834_MULTISPECIES:_formate_C-acetyltransferase_unclassified_Serratia_Bacteria
MISRIERLKAALFSAPREISLERALLYTASHRQTEGEPTIIRRAKATAYILDHVAITLREDELIAGNRTV
KPRAGIVSPEMDPYWLLKELDAFPTRPQDRFTISEADKQVYREQLYPYWEQRSMKDFINGQMSEEVKAAT
QTQIFSVNQTDKGQGHIIIDYPRLLNNGLDSLLAELQSHVEQQPDNAFYTAALLLLQASQRHILRYASLA
RQMVQQCNDETRRAELLRIAEIASHNARHKPQDFYQACQLFWYMNIILQYESNASSLSLGRFDQYMLPFY
QASLNQGQDPAFLKELLESLWVKCNDIVLLRSTSSARYFAGFPTGYTILLGGLTETGRSAVNVLSFLCLD
AYQNIRLPQPNLGVRVNEFIDRPFLLKTAETIRLGTGIPQIFNDEVVVPAFLNRGVSLEDARDYAVVGCV
ELSIPGRTYGLHDIAMFNLLKVMELTLLDNEGNTSLTYPQLLDQIREKIRHYVRLMAEGSNICDIGHRDW
APVPLLSSFIDDCLQNGKDITEGGARYNFSGVQGIGIANLSDSLYALKGLVFDQQRLSFDELLATLKANF
ATPEGEKIRARLINRFDKYGNDIDEVDLISADLLRFYCKEVEQYRNPRGGQFTPGSYTVSAHVPLGAVVG
ATPDGRYAGEQLADGGLSPMLGQDAQGPTAVLKSVSKLDNYLLSNGTLLNVKFTPSTLEGQQGLNKLADF
LGAFTKLKLQHVQFNVVNAETLKEAQARPQDFAGLVVRVAGYSAFFVELSKEIQDDIIRRTAHQL

>WP_018372608_formate_C-acetyltransferase_Streptococcus_merionis_Bacteria
MAAGVIDKTQNIANVVLNGNPRIQLMKDNLFKEERQISLERALLYTESYKATEGEPVIIRRAKATAHIMD
HVEISIREGELLVGNRTVRPRSGILSPEMDPYWIMKEIDTIATRPQDQFVFTEEDKKVYIEQLYPFWKEH
SMKDFINSELTDDIKAALKDEAFKLNQTDKGQGHIIMDFPAILNHGIQYYIDHLAEKMEENPDNNFFKAG
QIIFQAMKRHFIRYARLARQMSENEEAQRSSELLNMAEICEKLSTEKPATFYEALQLLWMTSIIGQYESN
ASSLSLGRMDQYLYPFYRYSLEYGESEELMYEVLGDFYIKTNDVVLLRSQSSAKCFAGFPTGYTVALGGL
DKYGHTAVNPLSYVMLDIYHEILLPQPNLSVRMNEVIPRKFLLKTCETIRLGTGIPQLFNDEVCVPAFLS
KGVSLEDARDYGTVGCVEISIPGRTYGLHDIALFNLLRIMELSMYELRDKEDLTYNELLKSIEQKIDYYV
DLVVKGSNIVDLGHRHYAPTPFLSVLIKDCIENGKDVTEGGARYNFSGVQGIGEANLSDSMYVIKKMVFE
NKEMSFSELVKALEMNYEGKYAVLQKHVIQDFEKYGNDDDEVDEIALKVFTHYAKELEKYANVRGGKFIP
GAYTVSAHIPLGEAVGATPDGRRAHEQLADGGLSPMVGRDHLGPTAVLKSVSKLDNYLTVNGSLLNVKFQ
PNTLKGIQGLNKFADFLMAYTKLKIQHIQFNVQSKETLLDAQKHPEKYTGLLVRVAGYSAFFVDLNKQIQ
DDIIARVEHTL

>WP_015878973_formate_C-acetyltransferase_Tolumonas_auensis_Bacteria
MTTERISRLKKAMFAQPREISLERALLYTESYKKTEGEHVQSRRAKAVEHFLDNVEISIREDELIAGNRT
VKARSGIISPEMDPYWIAKELDIFATRPQDKFNISEEDKKIYREQLLPYWEKRSMKDFINSQFPENIKEA
VGTKVFSINQTDKGQGHIIIDFNRLLDNGLKVLTDEIAALVENNPDNHFYPAVLITLKASSRHILRYNKL
ALEMAANCADEVRKAELLKIASISEKVAFDAPTNFYEACQLFWYMNIILQYESNASSLSLGRFDQYMWPF
YQKSLAEGESPAALQEWLESLWIKMNDIVLLRSSSSAQFFAGFPTGYTILLGGLTANGRNAENPLSQLCL
TSYQSIQLPQPNLGVRVNEFMDREFLIKTAETIRLGTGIPQIFNDEVVIPAFLNRGVSLEDARDYSVVGC
VELSIPGRTYGLHDIAMFNLLKVMEITLQQNKNNDAVTYDSIIAQIEDNIRHYVKLMVDGSNICDIGHRD
WAPTPLLSSFVSDCVQNGKDVTEGGARYNFSGVQGIGIANLSDSLFALKKFIFEEKQMKYSELIDILDSD
YTLEGSDKVRARLISRYEKYGNDIDAVDDISSHLLRFYCKEVEQYKNPRGGQFIPGSYTVSAHVPLGKVV
GATPDGRKAHDQLADGGLSPMVGKDGLGPTAVLKSVSKLDNYLLSNGSLLNVKFMPSTLEGQQGLNKLAD
FLSAFMKLKLQHVQFNVVNAETLLKAQEFPEDYAGLVVRVAGYSAFFVELSKEIQDDIIHRTAHQL

>WP_015617691_formate_C-acetyltransferase_Clostridium_pasteurianum_Bacteria
MKGRIEKLKGQLFEHKREISLERALLYTESHKQTEGEAVIVRRAKATAHILDNIKISIREDELIAGNRTI
KPRSGIISPEMDPYWIYEELDTIHCRPQDSFYISEEDKKIYKEQLYTYWQGKSMKDFINSKISSSVKAAV
KEAVIKLNQTDKGQGHIIMDFEGLLKNGIEAVLLKVRRESSQFPHNNFYKAAIIVLAAAERHIMRYYSLA
LSKTENEENGLRKTELFEIARISKKVAFEKPESFQEALQLLWYVSIIAQYESNASSLSLGRFDQYMNRFY
TQDLDKGISKDKLREILECFWVKTNDVVLIRSASSAKYFAGFPTGYTIALGGLLKNGRSAVNDLSYLCLD
TYHDILLPQPNLAVRINEFTERDFLNKTVETIKLGTGIPQVFNDEVIIPGFLNRGVSLEDARDYSIVGCV
ELSIPGKTYGLHDIALFNLLKIMEITLKENVDRENISFENILKLIEEKVDRYVKLVVEGSNIVDIGHREY
SPVPLLSCFIDNCIENGKDITHGGAKYNFSGVQGIGIANLSDSLYSLKKSVFEEKRISFKNLVNALNNNF
QGQEYEKLRVRLINKYDKYGNDNDEVDYLSSDILRHFEVTIEKYENPRNGFFTPGAYTVSAHVPLGAAVG
ATPDGRRDGEQLADGGLSPMVGRDKLGPTAILKSVSKLDNYLTSNGSLLNVKFSPKTLEGDEGVNKMVNY
LLAFMKLKPQHIQFNVVSADTLKKAQKYPANYKGLVVRVAGYSAFFVELSTEIQDDIIARTEHLL

>WP_012861387_formate_C-acetyltransferase_Sebaldella_termitidis_Bacteria
MNERIRFLKKDLFKNEREISIERALLYTESYKETEGKSQIIRRAKATENILDKVEISIREKEIIAGNRTV
KPRSGIISPEMDPYWILEEIDTMISRPQDKFKFTEKDKVIYKEELFPYWQGKSMKDSIECNIGEDIKASV
KEKIVKLNQTDKGQGHIIPDFETVLNNGLGHLIELINKKLRENPDNEFYQASKIVLDASARHILRYAELA
EKMMEAENDITRKEDLKKIAEISKKISTGKPESFHEALQLLWYVCVILQYESNASSISLGRVDQYLNDFY
VSDLKKNIPENELKEYLEAFYIKTNDVVLVRSSNSAKFFAGFPTGYTALLGGLTSEGRQSVNELSYLFLE
AYKDIQLPQPNLGVRVNELEPRKFIKKTCEVIRLGTGIPQIFNDEVIIPSFLIRGVSLEDARNYSVVGCV
ELSIPGKTYGLHDIAMLNIMKIMEKVLLRNKENTGITFEFIIDEIKNDIKKYVGLMAEGSNIVDEGHRIY
APVPLLSVMVDNCIEQGKDITEGGAKYNFSGVQGIGMPNLSDSLYAVKKFIFDEGRYSFKDVIEVMENDF
NTSHGEEMRLRLINDEDKYGNDLDKVDDLSSEILRLYCKEVEKYSNPRGGIFIPGSYTVSAHIPLGEVVG
ATPDGRKSGEQLADGGLSPMFGRDKLGPTAVLKSVSKLDNVLLTNGSLLNVKLSPGPLQSDQGLENFVNY
LYAYMKLKIQHIQFNVVGRETLKEAQLYPEKYDNLVVRVAGYSAFFTELNEKIQNDIINRTEHVF

>WP_010739931_formate_C-acetyltransferase_Enterococcus_malodoratus_Bacteria
MGTGVINQEKNIANVVVKGTPRIQMMKDHLFKEKRQISLERALLYTESYRQTEGEPTILRRAKAVAHILA
NIEISIREGELLVGNRTVRPRSGILSPEMDPYWIMQEIDTIATRPQDQFEFTEADKKVYREELYPYWEKR
SMKDFINSELTDEVKIALKDDVFKLNQTDKGQGHIIMDFPGILSQGIGSYLDRLNEKIVAEPENNFYQAG
KIMFAAMRDHFLRYGELAEEMSKNEGERLRQQELQTIAKICRKLSTEKPTTFYEALQLLWMTSIVGQYES
NASSLSLGRMDQYLYPFYEASLQSGTEKDFLYEVLGDFYIKTNDVVLLRSESSAKCFAGFPTGYTVVLGG
LDELGHTAVNPLSFTMLELYHEILLPQPNLSVRMNELIPRRFLLKTVETIRLGTGIPQLFNDEVCVPAFL
SKGVSLDDARDYATVGCVETSIPGKTYGLHDIALFNLLRIMELSMYELRNKQDLTYNQLVETIEEKIDYY
VELVVKGSNIVDLGHRHYAPTPFLSVLIDDCLENGKDVTEGGARYNFSGVQGIGEANLSDSMYVIKKMIF
ENKEMSFGYLVDALESNFTGEYADLQNHVIQDFEKFGNDDEELDIIAAKLFRHYAKELEKYENVRGGQFI
PGAYTVSAHIPLGEAVGATPDGRKAQEQLADGGLSPMVGRDHLGPTAVLKSVSKLDNYLTVNGSLLNLKF
QPNTLKGQQGLNKFADFLLAFTKLKIQHVQFNVQSKETLLAAQKHPEKYSGLLVRVAGYSAFFVDLNKQI
QDDIIARVEHQL

>WP_123154797_MULTISPECIES:_formate_acetyltransferase_Proteobacteria_Bacteria
MNAIVDPQKSTTKAVTRVLNLKKAVQAEEYAACIERAMLWTQFSKNKNNKAKSRPVFIAEATRHVLRNKT
VEIYPEELVVGNFTAHRVGGIIYPEMTGIAPMMEIFKIPTRRVNPLNIKFLDRIKLALTIPYWLTRNPAV
LAFDNNEDRARFAKEQGEALQYQLYEAGGIAHLAPGYEKIIRLGAEGIIAEVEAFEAQTTDPEKLEFYRG
VKISMEALGEFGDRYAAEATRVASDERDPVRRQELEKIAEVCTRVPRHGASSFYEAVQCMTLVHIAIFQE
TTGETTCPGRIDQFLNPYYEQDLADGVITREEAKELLGAFCVKICETIPVWSETTGAMLGGMTSWEVITI
GGQDSEGNDATNELSFIMLELADELRMRQPNFHVRIHENTPKAFYDEVIRVNFGPGSAPAMYNDETIIES
MMNVGYSLEDARDYVAIGCVEPTAPGKTLGSTDAGMYNMVLALEMALNEGCQIGSGKLIGAQTPPVSSMT
CMQDVLDAYDVQTKHQLAKLHRDLQAVERFHAKHHPTPLTSATLEGCLEQGVCSTQGGAKYNFSGIQGTG
MAVVADSLGAIESAVFEDKWLTLEELVAHLKDNLSDEVVRTRLKGIDKFGNDIPKADAWMKWVGDHYSDS
IHALGKNTRGGQYLAGVYSNTSHTHFGSLTSATPNGRRAGETFASGFAPENGADKRGTTALLNSMNRIDY
KKFANGINFNIKLDASSYDCEEGRDALASLYKVYFKRHGMQVQANMLDPKILIEARDNPELHPNLLIRVS
GYSAYFNDLSPEMQDEVISRSSNRG

>WP_153919993_formate_C-acetyltransferase/glycerol_dehydratase_family_glycyl_radical_enzyme_Faecalicatena_contorta_Bacteria
MSINKKLLPPGLTRENRTEKLNQAMRSVKPEICIERARLITQSYRSTEGMPYIIRRAIGLKDLLEHMTIF
IEDEELIVGNHGSKPRCAPLFPEFGGFSKEELDRMPTRKVDTLQITEADKAALLTEIYPYWENKSIGDLS
RHYIDERIMQVLDSPYRVFNPLSRARSGYGHYLPDIQKIISHGFRKVEKEAKDCLESLDILDPEFTDKTH
FYKAVLIVCQGIRRFQNRYADLAEQMAAEEGNKRRKQELLLIASNCRQVPYEPARTYYEALQSYWFTLLI
DYCGQNGSAISGGRVDQMFYPYYKNDLENGTMVKEEARELLEALWVKSSDVIKAGTYMSARNNGGFATTI
NVVLGGVDENGENAVNDFTYVCLDAEQTVFNSEPNTSIRISQKNPDKFLNRVLQILVENEGGKLPFFNDD
LIIDGLMKDGVSLEDARNYAIVGCVEPTGQGNTMGRTNACYFNLAKCLELALFNGVCQMSGEQLGPVTGK
FEEFETFEEFKKAYEIQVNYFVDMMISSLNSIELLHARYGQHIYCSMLLEGCLEKGRDCTQGGAKYDYAG
VQGVGIADVGDSLMAIKTLIFDKKEMAPSLLLDALRHNFEGQEILKYRLINQIPKYGNDIPEADELTAYV
GKQYCESVKGHRSPYGAIYRPGLFCLSSNTPLGRQVCALPSGREAGTPLGDGGISPKHGMDICGPTAAVK
SVARVDHESAINGVNFNMKFMPTILRTKEERQKLIDLIRTYFAMGGMHIQFNILTPEKLKDAQQNPDRHR
NLVVRVAGYSAFFVELDKDIQDEIISRTMQCV

>WP_027371433_glycyl_radical_protein_Desulfovermiculus_halophilus_Bacteria
MENRGISSRAKKLKDKYLATPPGICSERAKIVTQAYQDYESLPAILRRAKVLKRVLEEMSIWIANDELIV
GNQAKVARYSPIFPEFSFEWILAEMDEEPFELRDADRFLIDEETKSDLRKIGPYWKGKTVNDLIIGRLPE
ETAASIANSAVYTFAPSVVNYSGVGHYSPSYKKVITKGFNGIRQDALEKLKVMGIPADGNEVDTYNFLKA
VIISCDAAVSFAQRYADLAKQMAVEESDSARKTELLKIASICEKVPANPATTFHEACQAFWFFQLILQLE
SSGHSISPGRFDQYMYPYYSKDLLTGQLAREDAQELVECLWIKLSEINKIRPIGGTRTAGGYPMFQNLIV
GGQDRDGKDATNDLSFICLDASQNVGLHQPSISARLWNGTPEVLWNKIVEVTKKGLGMPALYNDEVIIPG
LLNRGKSIEDARDYAIVGCVEPGPQGYEYGWSGGNGDHPYFSLPACLEHAINDGKSLKTGMQAGPSTGSL
ADFKSFEEVKKAYEKQVKYFVDHFAVITNTADLVHQDVAPLPFLSCGMEYCIEKGIDVSAGGAKYNAIGT
AGVGVSNVGDSLMAIKKMVFDEKVVSGSELLEILKSDWSGQEVLRNRIIAEVPHYGNDEEEVDAIAAWAV
EVYCKLTEKSVGPRGPYQPGLYPVSAHLYLGDGLGASPDGRKAGDALADGISPIHGRDLNGPTAVLNSVS
KIDHLINSNGTLLNLKFHPSALEGETGETALKAALKGYFSQKGLHVQYNVVDSKRLRDAQKNPDKYKDLV
VRVAGYSAFFVGLDPDLQEDIITRTEIEEIG

>BBO73149_formate_acetyltransferase_2_Desulfosarcina_widdelii_Bacteria
MGIANRIEKLKSSLFSVEPFVCAERASLVTEAYQKYEHEPVCVKRAKALNHYLTNMGIYVAPGELIVGNQ
TGAPGGVPVFPETQASWLSTQLDHISERKFHRLDVSDAVKAQLRSILPFWKGKTPLDRGPGLLPEETRAV
YDMNPPVISPNLTIKNSAGHVVPNYEMVIRRGFKHILEDAKNRAAELDRTLPESLPAAQFYRAFIIVCDA
VMTLAQRYAKECHKLSKMENDPTRASELESMAQICERVPAHPASNFHEAVQSFWFAHLVVMLEGDGLAVS
PGRLDQYLYPYYKSDLSNEVTNTDDARELIENLWIKFNQVRQLPDVPPVGQYTAAFTMAQNVIVGGQQSN
GKDATNELSYLFLQIERHIRCPQPALSVRLHSRTPEKLIRETVETIRRGGGKPAAFYDDAVIPSLMNNGV
TLEDARDYAIVGCVEPTPNGNCFGWTNAAMFNLARCLELSIFRGDQTHSENIEPEKVELPGTFAEFLDSF
KKQVAFYVEHMCVILNTWDRIQSELVPLPFLSTMVDGCLACGTDVVKGGAKYNFTGPQGAGIANVADSLA
AIKTGVFDEQFISFEALKDALRHDFPDQRIQQYLINKLPKYGNDDDSVDCFAEEIAAHYCNCIRKNKNPR
NGCFRPGLYTVAAHVALGKAVGALPDGRKKSEPLADGVSPAHGRDRNGITALAKSASKIDHVLAGNGTNL
NPRLHPQLLEDREGRLAFQTFLRALAELKILHAQFNVVTSKELKEAQYDPERYKDLLVRVSGYSAFFVDL
NTDLQDDIIARTEHMV

>WP_034422568_glycyl_radical_protein_Thermoanaerosceptrum_fracticalcis_Bacteria
MEPTLRVKSLRKRLRSFPQAICVERAVLITESYRETEGEPMVIRRAKALSRILEKMSIYIGDGELIVGNQ
ASAPNKAPVFPETGARWVAEQLDSFATRTVNRFLVTEEEKKVLRDILTYWKEKTVLEVAPKLLPAETREI
FELTYPVISPTLFLRNCVGHLVPNYAAILKRGFGGIRTEVQEKMESLDPSMPENISKLQFYRAVLIICDA
VSHFAQRYADLAEQLASTEDDESRKKELKDIAEICRWVPENPARTFREALQAFWFLQLIIHIETDGLAES
PGRFDQYLYPYFSKDLAEGKLTLEEAQELLDCVWIKMNEVIKLSDIPPAAKYFGGVTMSENLILGGINED
GEDVTNELSYLCLEADRHIMLPQPALSIRLHSGTPERFLLKVVELIKTGGGKPAIFNDEIIIPSLMSDGI
PLKDARNYAIVGCVEPTPSDNTNGWTNAAMFNLGKCLELALHNGVCQLSGKRIGLETGDAKTFTSFDQVM
SAFKKQVSYFIKHMVTMLNTWDKVHAELIPTPFVSSFMDDCIAKGQDLAEGGARFNFTGPQGIGLADVAD
SLTAIKTLVFEKKLLSMDQLIDALSNDFEGQEDVRLLLRNKAPKYGNAETTPDLLAREVGLFYCREVAQY
NNPRGGKYRPGLYPVASNVPLGGVVGALPNGRKKGIPLADGISPVHGCDVKGPTAVLRSVSRVEHAAATN
GTLLNIKFHPSALKSENDMKKLISLLRSFCSLKLMHIQFNVVSADTLRMAQLDPENNRDLMVRVAGYSAM
FVDLDKKLQDDIIERTEHML

>WP_152888469_formate_C-acetyltransferase/glycerol_dehydratase_family_glycyl_radical_enzyme_Clostridium_tarantellae_Bacteria
MKTERVKKLRKQSLEAVPSISIERAKIIDEVYKENEGVVPTAVLRGLCLKELMSRKKICINDGELIVGER
GEEPGATPTYPELCCHTIEDFEIMDKREKISFKVDEEAKNIQKDIIIPYWEKRSMRYKILSRMTDEWKEC
YAAGIFTEFMEQRGPGHTVCDDKIYKKGFIDFKSDIETAMANLDYHNDDEAVDKKHQLEGMILACDAVMA
LGKRYAEYAKELSEKEKDLVRKKELLEIYEICNRVPAYAPRTFREALQMYWFVHLCVISELNPWDAYNPG
RLDQHLYPFYKKEVEEGNLTAEKAEELLQCFWVKFNNQPAPPKVGVTLKESGTYTDFANINVGGLNKEGL
DGINDVSYMLLNVIDEMELLQPSSNVQISKKNPQKFVKRACEVSRKGLGQPSMFNADAVIQELLNAGKSI
EDARCGGTSGCVEVGAFGKEAYILTGYLNLPKILEITLNNGIDVISGKQLGLETGDVSKFHSYEELFVAY
KKQLKHFVDIKMQGNRVIEKLYATMMPVPFLSVVTDDCITKGKDYNAGGARYNVNYVQGVGIGTITDSLT
AIKYQVFDKNNITMSELMEALKDNFKGHEEILHLVKNKTPKYGNDDDYADDIMKEIFEAYFNEVDGRKSI
KGGVYKINMLPTTCHVYFGSVIGATANGRKAYIPLSEGISPEKGADTNGPTAVIKSAAKMDHLKTGGTLL
NQKFTPSVVQGEEGLNNMAALVRSYFTLDGHHIQFNVISRETLIKAQQNPEEYKDLIVRVAGYSDYFNNL
DRVLQNEIIERTEQSFEEMSC

>WP_004444164_glycyl_radical_protein_Clostridium_botulinum_Bacteria
MNVLEKGFSKPTERVKRLKDQILSAVPCIEVDRARLLTESFKETEDQPIIIRKAKALEKILNEIPIVIRD
EELIVGSLTKNLRSAQVFPEFSNKWLVDEFDKLPKRTSDSFQISEETKEELKEIFKYWEGRTVSELASSY
MSDETIKAMGAKVFTVANYHFNGLGHISVDYKKVLEKGFKGIIDEAEDAMGKFDSSDPEYIKKRKFLEAV
IISCKAAINYAKRYAKLAEELAEETSDIIRKNELLDIAKVCNKVPENPASTFYEACQSFWFVQAIISLES
NGHAISPARFDQYMYPYFKNDTDNGIATKEINKEILQCLWVKFNDLTKVRDETTTKAFSGYSMFQNLIVG
GQTPEGKDATNELSYMCIDATGSLKLPQPSLSVRIWNKTPEEFFIRVCELTRLGTGLPAFYNDEVIIPML
VNNGLTLEDARDYAIVGCVEPQKPGKTDGWYDAAFFNLAQILKLTIDNGKMDGKQVGPKTGEFTQFKNIE
EFIEAYKKQMEYFVSQMVAADNCVDIAHKERAPLPFLSSMLDDCIAKGKSIQEGGGHYRFSGPLGVGIAN
VGDSFMAIKKLIFDEEKFTLGQLKEALDTNFGENESDPVKKREFEDIKQMLLHRSPKFGNDIDEVDEFTR
EGAFIYCKEVSKHFNQRGGKFIPGLYPVSNNVHLGSLVGATPDGREAYNPIADGVSPTRGADVKGPTAAA
NSVVKLEHYAAPSGTLFNQKFSPNSLKGDNGLKNLASLIRSYFDEKGMHIQFNVVDKNILIDAQKHPEKY
RDLIVRVAGYSAQFVCLDKGIQDDIIKRTEQNF

>WP_138206767_glycyl_radical_protein_Haloimpatiens_lingqiaonensis_Bacteria
MNERVRKLREESLKAVPYITMERAELVNEAYNKYQGKVPTPILRALAFKNIMEKKRLCINPGEIIVGERG
ERPAATPTYPELCCHSLEDLDIMDKREKISFKVDKETRKIQEEVIIPFWEERSMRHMIFERMTKEWKECY
EAGIFTEFMEQRAPGHTVADDKIYHRGFKEFKKDIEEALNNIDYANDEDALNKRDELEAMKICCDAIITY
GKRYSKLAKELAAQESDSNRKEELLKISETCNWVPENAPRTFHEALQMYWFVHIGVISELNTWDSFNPGR
LDQHLYPFYKRQLEEGTIDRERAKELLQLFWVKFNNQPAPPKVGITLAESGTYTDFANINSGGLTKEGRD
GVNDVTYMVLEVIDEMRLLQPSSNIQLSKKNPDKFLKKACEIVRKGWGQPSIFNADEVISEMLRAGKTLE
DARCGGTSGCVETGAFGKEAYILTGYLNLPKILEITLMNGKDYLTGKQIGLQTGDASEFSSYEELFEAFK
KQLHHFVEIKIKGNNVIEKLYMEYMPAPFLSIIISDCIKRGKDYNAGGARYNTNYIQGVGIGTISDSLAA
IKYQVFDKENITMKELLKALEDNFEGHELVRNLVFNKSPKYGNDDDYADDIMREIFEAYYEEVTGRKSMK
GGHYRIDMLPTTCHVYFGSVMGASADGRKAREPLSEGISPSKGADKLGPTAVIKSAAKMDHIKTGGTLLN
QKFTPKVLDGEEGINSLLGLVRAYFKLDGHHIQFNVVDKSTLLDAQKHPENYKDLIVRVAGYSDYFNNLN
KDLQDEIINRTEQNI

>WP_136674206_glycyl_radical_protein_Marinifilum_sp._JC120_Bacteria
MTKNKPSVKIPKTVGASGRITKTLDRFLNTAPAVCAERAVLITESYKETEGQPMPIRRAKALEKILSGMS
IFIQDDELLVGNQCSMPRSAPIFPEFSCKWVEDELDRLEKRTADVFLISEDVKAKLRESFTYWDGKTVNE
IASQLMPPESLEAHNDVVYTVGNYFYNGVGHISADYEKVLNVGINAIIKQAEDKLAEIDFADGKQLNQMH
FLNSVITANKAVIAFAERFADLAEKMASACEEPTRKIELNEIARICRKVPAQPAENFQEALQAFWFVHLV
IQIESNGHSISPMRFDQYMNPFLQNDGISIEQAQEMLDMLWIKFAELNKVRDENSTMAFAGYPMFMNLIV
GGQKRDGSDATNAMSYLVLQAGANTKLYAPSLSVRIHEGTPDPLYKKAAELSRMGMGYPAYYNDRVIVPA
LLARGLEREDARDYGIIGCVEPQVGGKTEGWHDAAFYNMSKIIELALNDGVDQRTGKQIGPKSGAMESFK
SFEDVMDAYTQQTSYFVKLMAAADNAVDMTHGKHCPLPFLSSLVDDCIADAKSLQEGGAHYNFTGPQGVG
VANAGDSLTAIKKMVFDEKAITLKDLHAALANDFEGQEDLRMMLINRAPKYGNDDDYADEIAKEAALIYC
EEVNKYTNPRGGKFQPGLYPASANVPLGSVVMATPDGRKAWSPLADGVSPISGYDSCGPTASVLSVAKLD
HEIASNGTLLNQKFHPSAIEGEKGLESLKAVTEAYFQNGGFHVQYNVISRDTLLDAQANPEKHKGLVVRV
AGYSAFFTALDKSLQDDILARTEQNF

>KAB2846481_formate_C-acetyltransferase/glycerol_dehydratase_family_glycyl_radical_enzyme,_partial_Melioribacteraceae_bacterium_Bacteria
FMEQRAPGHTVLDDKIYKKGFIDFKNDIQKAIDGLDFYNDAEAFEKREELKAMMISADALILFSKRYSKK
LQELAEVEKDETRKKELFQISEICNHVPENKPRNFWEALQYYWFVHIGIITELNTWDSFNPGRLDQHLFP
FYKKELEDGTLNEEKAKEILFSFWIKFNNQPAPPKVGVTAQESNTYTDFALINVGGLKEDGTDAVNDLSY
IILDVIEEMRILQPSSMVQISKKNPDRFLKRAIKIVKTGFGQPSIFNSDAIVQEMVRQGKSLIDARRGGA
SGCVETGAFGRESYILTGYFNLAKVLEITLHNGFDPRTKKQLGLQTGNPENFKTFDELFEAYKKQINHFI
DIKIRGNIIIERLYADYMPAPFMSMLIDDCISKGKDYNSGGARYNTSYVQGVGLGSLTNSLTALKSQVFD
NKNYSMKEILSALQNNFNGFEEIRERLVHEAPKYGNDDDYADDIMREIFEVFYESVEGRPNTKGGQFRIN
LLPTTSHVYFGSVIGAMPDGRKAKEPLSEGISPVQGTDVNGPTAVIKSAAKIDHIRTGGTLLNQKFTPQF
LDNDEGINKVAQLVRSYFKMDGHHIQFNVVTAETLKKAQKEPEKYRDLIVRVAGYSDYFVDLNEDLQNEI
IKRTEHTEF

>WP_134219470_formate_C-acetyltransferase/glycerol_dehydratase_family_glycyl_radical_enzyme_Pelotomaculum_sp._FP_Bacteria
MSVVEKSFYAGPCGVEPYDKEWGVGVSGMVDNPSPYPRINRMLKWLDAVTPGADHERACLVTEAYQKHSY
KPQIVKCAEALSNVLRNVTVRIYPDELIVGEIAAPAKSAPVFPEFSYNWIVDEIKNNPWKSRTHDVHVLS
EETEKRLLELAEYWPGKTVEEQIKATCTDEELKGCQMGKGVYFLDLYMYGGVGHICANYESLFKQGFGGL
GKRVEEKLAGIDPSLPEDIKKRNFYQAQLIVVEASIEFIKRYARLAREMAAQEQDETRKNELVQIAGNCE
WVSENPPRTFWEAIQLYHLATNIILIESNGHSVTYGRFDQLFYPFYKNDMKNGTATKDFVQELIENFFIK
LHELNKVRDTGNTIVASGPRMGGTALDVGGIDRKGRDATNDLSFMVLDAHAHTRIPNPWMAVRFHANTPV
EFKIKVFNVIRIGTGEPKILNDEVNIPAAMAYGRSLEDARDYVGIGCVEPDAAGKEYGWHDAAYFSMAKV
FELAINDGRCVGCGSNCPRWEICASVGKRLGAQTGRLADFKSFDEVLDAYDKQMKYWCDRLVSVINIMDL
THQSLKPLPYLSLLIDDCTEKGVDVTAGGARYNFSGPQGVGTATVGDGLSTIKQLVFEEKKVTGAELLKA
VENNWEGYEPLYALVNSKKVRHYGNDDDYADELAGFALNTYCKHLERRPNAHGGVFVPGVFSVSVNVGAG
FFCGASVEGRKAFEPVSDCLGPVHTYAGSHDLSGPTAIANSVSKLDLVRVGNGTILNWKFTPTCLTGETG
RDNLISVIDGFFAKKGMQSQFNVVSRETLLAAQANPEKYKGLLVRVAGYSAYFVELSKELQDDIIGRTEL
SFD

>WP_129981586_formate_C-acetyltransferase/glycerol_dehydratase_family_glycyl_radical_enzyme_Catenibacterium_sp._co_0103_Bacteria
MRNRITILKEKMLDEKRYASIEQARIITRIYKENETLSVPMKRALSLKAALEEIEIGVEKEELIVGNRTK
GVRAGVVFPESGCSWVDREFETLPTRPQDQFEVRSEDIKEFRETIYPYWKGHSMEDVIRTRYGKEIDHIS
KVVKINQKDHAQGHICPDSALWLKYGPQGLLDKINDKQETEFYTCTKLVLEGAITFMKRYHDYIISMPDY
HESDDLKRVADNCLSLSQRPPKTFHEAVQSLWFLFVILHMESNASSFSPGRMDQYLYPYYEHDLKEGLIS
RDDALEILECLWLKFNQIVYLRNSNSAKYFAGFPIGFNIAVGGLDEKGHDTYNDLSMLCLEAQKELCLPQ
PNLSVRLNKNTSHELMQKAIEVVALGSGMPQFFNDEAIIPAMERLGVSHEDALNYAIVGCVELTTHGNNL
GWSDAAMFNLNKALELTLNNGKCLLTGQKLGLDMGSLETYQTYEQLEKAFKIQIDYFIEMMMKAEEVVER
VHQECLPTAFLSCVIDDCLEKGVDVTRGGAKYNLSGIQMIQIANLADSLAAIKKLVYEDHLLDSKELLTA
LQDDFKGHEITQAMLLNKVTKYGNDIAWVDECGAKWARYFRNKMKEYKNYRGGPIHTGMYTVSAHVPMGE
NVGASPDGRNAYTPLADGGMSPVYGRDLAGPTAVLKSVSKLDDDLTTNGGLLNMKFLPDFFKTEAGRMKF
ENFLRAFVDLHVPHIQFNVVNKKDLLDAKVHPERHRSLTIRVAGYTAYFVELAGKLQDEIIARTTYDNI

>WP_128746199_formate_C-acetyltransferase/glycerol_dehydratase_family_glycyl_radical_enzyme_Aminipila_sp._JN-39_Bacteria
MLNERLQRMKNKYFDTTPSITAERLVLATEAHKKFAGDAIPIFRARIAQYVMENMTTLVLADELIVGTPT
NEYRGANLFPEYTSSSWLIEDIDDFPVRKTDPYNIKPEDRETILETLKYWKGRALEDLAPEILPDYIENA
RQKDLISVGCRNGVSGETTPNHKKFLNLGLRGFIAECRENIDRVKGGTKEKQEQVDFWKACIIICEGMIT
YAHRMAEEAEKQAGACTDQKRKAELMQIAENCRVVPENPPQSFHQAVQMIWFIQVAFHIEAPTTACGFGR
FDQYMYPFYQADLEAGKITEAEALELIECFYLKCCEVYEVRDRWYSKSFAGYPMWEILMVGGQTTDGKDA
TNDLSYLCLEAGSDLQTTQPVLAVRVHEGTPEKLFRKGAEMMQAGMANPGFFNDDAAIPMVLGKGCTMEE
ARDWNIVGCIQPAPGGGTTDSSPDAGYVNAPKVLELVLHNGRDPKTGEQLGLQTGEAKDFKDVKELTEAV
KKQLIYFYQMIKDGYDLMVPYHMLRLPVIFASMAVDGCVELGKSVQEGGAKYSTAGMFITGAANLADSLV
AIEEVVYKDKTISMDELITALDNNFQGNERLRQLLINKPPKFGNDNEYVDGVARDILGFVAETVQQWEDS
RHGHYSFCNLSQTVNISHGEVCGATPDGRLAGQPYCDNSSPTMGRDICGPTATVKSVAAIDQKKFHDGAL
FNIRFDPKGISGEKGLQTIEGVIKTYFKHGGEHIQINVVDDETLRKAQEKPEDYKGLMVRVAGYMAYFTE
LDKAAQDTIIDRTAHLKIS

>WP_118383634_formate_C-acetyltransferase/glycerol_dehydratase_family_glycyl_radical_enzyme_Dorea_sp._AM58-8_Bacteria
MKVQHTTASGIHPYDHTYSLGYQVHHEDWSPFPRVNHLRQKFLDRPYDVDVDRLRLVTESYKEHEDCTRK
MQCAYAFDKILANIPLYIYDEDLIVGEIAAPAKAAPIYPEFSVEWLIDEVLHFPFEERAHDQFYIRNDQD
RKDIVELAEYWRGKTVDDLINSRLTPDQLKGSEAGAKVYVTNDYHYAGVGHTEVDYAMLMKLGYDGIQEK
ARESLAKLKETDEDYAERKDFLTAMIMMLDSVKMYIRRYAKLAEEMAAKEEDPKRKQELETMSANCYQIA
GGVPQTFWQAIQLFNLATTLIQIEGNGHSISYGRMDQWLYPFYEKDMKNGTIPKEFALELIENQYVKMNN
PTKLKDKSTVVVRNGRGFGGESLVIGGVDREGNDATNDLTMMMIEASAHTRMMNPWLCVRMHENTPYELK
VKTIECIRAGFGHPKVFNDAPAIEAMLKKGHTLEEARDYSVVGCVEPNLPGKENGWHGAGYINSAKIVEL
ALNNGRLMHIDGQLGPDYGSLRTYKTFDEVLEAVDKQFAYWCEQIRGSNDVIDIAHREVKPLPYISSMYE
DCIERGKCITEGGAKYNFTAPQAAGIATCADILSTIKQLVFEEKRYTGDELLQAVYDNWEGHDQLYALVN
SSKIHHYGNDDDYADELFKFVYESFCRNLNKGTNPRGGSYIPGVYTVNANVGLGLATNASLDGRKNGEPL
SDNMGPVHTQGSQHDVSGPTALINSVAKVDHSLAQNGTLLNARFPEEAVSGEEGRDNLVSFVDEYLDKGG
MHIQFNIMSADKMRKAQKHPENYKDMLVRVAGYSAYFVELGTPLQNDLIDRTEFHF

>WP_118343229_formate_C-acetyltransferase/glycerol_dehydratase_family_glycyl_radical_enzyme_Olsenella_sp._AM04-33_Bacteria
MLTTRTQHIKDSLFAQPRQISMERATLFMESYKATEGEPPIIRRAKAFRHVLENHQIVIDEWDLLVGNRS
ATPRAGVVSPEMSPYWILDELDAFPTRPQDTFEISEEDKAFFRNVLYPFWQGQTLNDWYTAHRGDDVTAA
EKDKVFAVAQTDKGQGHIICDFAEVLTRGIGALQQQSRDFLAKDPTNNFYQASCICMDALSAYVSRYERI
VRSAEEGEAPADAYATIALPHTPKRTAELQRLADILAHIATEPARDLYDALQLVWIVSIALQHESNASSL
SLGRVDQYLLPYYRASKRAGASDEKIRELLQCFYLKCNTIVAVRSTESARFFAGFPIGYNLVVGGVDASG
NDASNELSLLLLDLQRDTRLPQPNLSLRIHKGTPDKLLHKAAEIIRLGDGMPQCFNDEVNIPAFENRGVS
IEDSRDYGVVGCVELSIPGRMYGLHDISMFNMLKCLEITMHAHREGFASFDELVHATEDTIRHYVGLMVE
GCNTCDLAHRETSPTPFLSTLVHDSLEKGEDITAGGARYNPSGVQGVGTANLADSLYVIKKAVFEDKTIT
YQDLLTVLDRNWTGEGDEVLRQRFVNRYPKYGNDVDDVDLLGRRFLEFYGHCVETYENPRGGKFQPGSYT
VSAHVPLGAVVGATPDGRRAGEQLADGGLSPMVGRDQHGPTASLLSVSKLDNFLNSNGSLLNVKFSPSTL
AGEDGLQKLMAYLRSFSKLGIQHIQFNVVDRKTLLDAQAHPEKHKNLVVRVAGYSALFVELSKAIQDDII
NRTEHVL

>WP_118100309_formate_C-acetyltransferase/glycerol_dehydratase_family_glycyl_radical_enzyme_Olsenella_sp._AF21-51_Bacteria
MLTTRTQHIKDSLFAQPRQISMERATLFMESYKATEGEPPIIRRAKAFRHVLENHQIVIDEWDLLVGNRS
ATPRAGVVSPEMSPYWILDELDAFPTRPQDTFEISEEDKAFFRNVLYPFWQGQTLNDWYTAHRGDDVTAA
EKDKVFAVAQTDKGQGHIICDFAEVLTRGIGALQQQSRDFLAKDPTNNFYQASCICMDALSAYVSRYERI
VRSAAEGEAPADAHATIALPHTPERTAELQRLADILVHIATEPARDLYDALQLVWIVSIALQHESNASSF
SLGRVDQYLLPYYRASKRAGASDEKIRELLQCFYLKCNTIVAVRSTESARFFAGFPIGYNLVVGGVDSDG
NDASNELSLLLLDLQRDTRLPQPNLSLRIHRGTPDKLLHKAAEIIRLGDGMPQCFNDEVNIPAFENRGVS
IEDSRDYGVVGCVELSIPGRMYGLHDISMFNMLKCLEITMHAHREGFASFDELVHATEDTIRHYVGLMVK
GCNTCDLAHRETSPTPFLSTLVHDSLEKGEDITAGGARYNPSGVQGVGTANLADSLYVIKKAVFEDKTIT
YQDLLTVLDRNWTGEGDEVLRQRFVNRYPKYGNDVDDVDLLGRRFLEFYGHCVETYENPRGGKFQPGSYT
VSAHVPLGAVVGATPDGRRAGEQLADGGLSPMAGRDQHGPTASLLSVSKLDNFLNSNGSLLNVKFSPSTL
AGEDGLQKLMAYLRSFSKLGIQHIQFNVVDRKTLLDAQAHPEKHKNLVVRVAGYSALFVELSKAIQDDII
NRTEHVL

>WP_115716549_formate_C-acetyltransferase/glycerol_dehydratase_family_glycyl_radical_enzyme_Eubacterium_sp._Marseille-P5640_Bacteria
MKLQQTQRIKTLKEKMLAQPRYASIEQAMIITKTYKENEDKPVILKRALSLYNALTQLEIGIEPEEMIVG
NRTKGVRYGVVFPEAGSSWIEEEIETLPTRPQDRFLVRPEDIQTFREVIYPYWKGKCMEDVLKQRYGDEI
KAIAEVVKINQKDHAQGHICPDVNKWLRLGPKGIMEEAQQYLKTCNDEAKDFYEAIQIVMSGVCTFMMRY
HDLLLEESKKEEHAEWKDNMIEVARICKSLSDRPAQTFHEALQAVWFLFTVLHMESNASSFSPGRLDEIL
IPYYEKDVKKGILDEQKALEMIECLWLKFNQIVYLRNKNSAKYFAGFPIGFNIAIGGMDAHGNDYSNTLS
HLFLTAQEHLGLPQPNLSVRLHKKTNDDLLKHAIRVVAKGSGMPQFFNDESIIPALMKSGIREEDAKDYA
IVGCVEVTTQGNNLGWSDAAMFNLNKALELTLHHGKCLLTGKQLGLDLGSLSTYKTYEELEDAFGKQIQH
FMERMVKACEQVEKAHIDTLPSPFLSSVIDDCMEKGMDVTQGGAHYNLSGIQMIQVANLADSLAAIKKLV
YEEHRISAKDLESALEDNFEHQQVIRTMLLNKCPKYGNDESWVDEIGAKWARFFQQGLKQYKNYRNGPYN
TGMYTVSAHVPMGEHVGASADGRYAKSPLADGGMSPVYGRDIKGPTAVLKSVSKMDNVLTTNGGLLNMKF
LPEFFKTESGIDKFAMFLRTFVDLEIPHIQFNVVRKEDLLEAQKNPEQYRSLTVRVAGYTAYFVELAQEL
QNEIIARTSYEGV

>WP_114630546_formate_C-acetyltransferase/glycerol_dehydratase_family_glycyl_radical_enzyme_Oceanispirochaeta_sp._M1_Bacteria
MEEERIVSMDQAVSITDSYKEHEGYSIVLQRAFAFARSLKEIPIRIDPMERIVGNRTPGIRSGVVFPEAG
LSWLEREFDILDSREQDRFSKKDTDRDILFNTLLPFWKDRTLEDHINQNRGEEIKEISKVVKINQKDHAQ
GHIAPNAELWLQRGPAGLLEDVRQAKTAAGDSAADEVKDFYQAQEIMLQAGCDFMKRYSVLADSLLNEKI
EKEVDGYNEEYLTVIRNNCAKVAAEAPGSYHEALQSLWFLFVLLQAESNASSFSPGRMDQYLYPYLEKDL
EAGIIDLDEAQQLLEHLWLSFNKIVYLRNSDGARYFAGFPIGFNVAVGGLDSEGKDASNLISWMCLKAQE
HIGLPQPNLSVRLHKDSPDDFIDFCSYVIGQGSGMPQIFNDESIIPSLQNVGISREDALNYAVVGCVELT
TPGNNLGWSDAAMFNMVKALELTLNNGVCMQSGEQIAPALGSLDSYDNYEELEEAFRGQLDYFIKQMIRS
CDFVDRAHAEVVPSPFLSSVIDDCTRKGLDVTAGGARYNLSGIQLIQVANVADSLIALKTLVFDEKSVKA
ADFLQALKDDWKGQEKLRQKVLRKIPKYGNDNNDVDTIGAKWVNYFADGLKPYTNARGGVYHTGLYTVSA
HVPMGKNVGASADGRFAASPLADGGISAMYGRDEKGPTALLQSVSKIPSIRASNGSLLNMKFLPDFFSSP
EDLRKFSSMLKTFVRLNIHHVQFNVVNKEDLLDAQKNPEAYKGLTIRVAGYTAYFTELARDLQDEIIART
GYGA

>WP_087314459_formate_C-acetyltransferase/glycerol_dehydratase_family_glycyl_radical_enzyme_Olsenella_sp._An293_Bacteria
MLTPRTQRIKESLFANPRQISLERALLYRESYLRTEGQPPVMRRARAFAHVLESHRIVIDGDDLLAGNRT
PTPRAGVLSPEMSPYWIMDELDQFPVRPQDTFEMSERDKRTFREVLYPFWAGQSLNDWYQAHRPDDVAAA
EAERVFAVAQTDKGQGHIIADIPEVLGRGLGDLLAEVERLSAAAPGNDFLRAGALCVRALVGYVRRYERI
VRDAAEGRAPEDQNATVALPVTPERAAELARLADVLAHVATEPCRDLYDALQLTWLVCVALQHESNASSI
SLGRMDQYLLPYYRASVAAGANADEVRELLQCFYLKTNTVVFVRSTESAKFFAGFPTGYNLVVGGVDAEG
RDAANELSELLLDLQRDTRLPQPNLSVRVHAGSPEALLRKAAEIIRLGDGLPQCFNDEVNVESFVRRGVS
LADARDYAVVGCVELSIPGRMYGLHDICMFNMMRCLELAMTGHPEGFASYEDLEREVERTIDHYVALMVR
GCDACDEAHRETSPTPLLSVLVHDSLERGADITSGGARYNPSGVQGVGTANLADSLYVVKKAVFEEGALG
WGELLQMLARDWSGTGDEVWRQRFVNRYAKYGNDVDEVDQIGRRFLAHYGAEVEKYENVRGGHFQPGSYT
VSAHIPLGAAVGATPDGRRAGEQLADGGLSPMVGRDKSGPTASLLSVSKLENVRDTNGSLLNVKFSPSTL
EGEAGIERLVAYLRSFCRLGIQHIQFNVVDRATLIDAQKHPEDHRDLVVRVAGYSAMFVELARAIQDDII
NRTEHTLG

>WP_047382141_formate_C-acetyltransferase/glycerol_dehydratase_family_glycyl_radical_enzyme_Cetobacterium_sp._ZWU0022_Bacteria
MNLYNNTTKALGTEAFDKVYGLGYEVNHKDWSPFQRVNKLRATFLNRSYEIDVERLRLVTEAYKKHETLP
RKLQCAYAFENILMNTKLYIYDEDLILGEIAAPAKASPIYPEFSVDWIIDEILNSPFEKRSNDQFYIRNE
NERKEILELCEYWKGKSANELITSRLDENQKIGSHIGEKIFQTNNYHFAGIGHFAIDYNKLMTLGYDGVI
AQAKNYLNKLSKKDAEYGSKRDYYEATIIMLEASKKYILRYANLAEEKAKIEKNPNRKTELETIAQNCNV
VAGGTPKTFWQALQLFNFATTMIQIEGNGHSISYGRMDQWLYPFYEMDINNNDLTKEFALELIEVQYVKM
NNPTKLKDKGTVKVRNGRGFGGESLTIGGVDKTGNDATNDLTMMMLEASVHTRMMNPWICVRMHENTPYE
LKVKTVECIRAGYGHPKLFNDGPAIKAILSKGISLEEARDYCVVGCVEPSVPGKEFGWLDAGYVNTAKMM
EMVLNGGVTLDGKKIGPNTGSLETYKSFEEVLESVDKQFEYWTDQLCSCLNITDEVHRIVKPTPYVSAFF
EGCIESGKDMTEGGVKYNGTAPQGAGIATCADSLSTIKKLVFDDKTHTGAELLKALKNNWEGYDKLYALV
NSSKIPHYGNDDDYADELFKYMFECYCKHIKGRKNPRGGEFSPGVYTVNANVGMGLYTNASLDGRKSMEP
ISDNMGPVHTACGSHDISGPTAIVNSVSKVDHSLASNGTLLNLRFPEEAVSGIEGRDILISFIDEYISKQ
GMHVQFNIMSAETMKAAQANPKDYKDMLVRVAGYSAYFVELGKPLQDDLIHRTELHF

>WP_149883999_formate_C-acetyltransferase/glycerol_dehydratase_family_glycyl_radical_enzyme_Anaerostipes_hadrus_Bacteria
MDGVYQTQRIKDLKDKMLSEPRYASIEQALIITKTYQENEDDPKIIQRAKSLKAALEKMEIRVEPEELIV
GNRTAGVRYGVVFPESGSTWVDKEFETLPTRPQDRFNVHQEDIETFRKFIKPYWEGKSLEDVLNQRYGKE
INKIAKVVKINQKDHAQGHICPDCVKWLKMGPQGLLDQAEEKLKICKEEQKDFYESVKIVMEGAKHFMVR
YHDLIMDMAENESDETRKQTMIKVAKNCKNISEHPVQTFHEAVQSTWFLFVILQMESNASSFSPGRLDRH
LEAYYEKDIKEGTLDKQQALEIIECLWLKFNEIVYMRNSHGAKYFAGFPIGFNIAIGGQDENGNDTYNDL
SFLFLEAQKHLGLPQPNLSVRLHEGTSDELLKEAVRVVAKGSGMPQFFNDKAVIPSIQELGIEEKDARDY
AIVGCVELTTQGNNLGWSDSAMFNLNKALEVALTGGICLLTGEKIAPDYGNLETYETFEELEAAFKKQID
YFMDKMLLACEEVEKAHIDLLPSPFLSASIENCMENGMDVTAGGAKYNLSGIQMIQVANLADSLVAIKQL
VYDEKKCTQKEMLDALKNNFEGYEILRAMCVNKVPKYGNDIDEVDKQGTKWADYFKNRLRTFKNYRKGPY
HTGMYTVSAHVPMGENVGATPDGRYAKEPLADGGMSPVYGRDIKGPTAVLKSVSKLDKTLTTNGGLLNMK
FLPEFFKTETGIDKFANFLRTFVDLEIPHIQFNVVRKEDLLAAKKNPEQYRGLTVRVAGYTAYFTELADE
LQNEIIARTSYGDI

>WP_150355504_formate_C-acetyltransferase/glycerol_dehydratase_family_glycyl_radical_enzyme_Clostridium_sp._HV4-5-A1G_Bacteria
MSVTDRIEELRQGYLNSKPSICYERAKIWTESHESTEGEPLSIRRAKAFLKACEELPVNIFENELIVGTA
GKFKRTGILTPEYSWKWVDKEMDSFDKRPQDPYYITDSQRQFVRDKIFPYWKGKSLEECFLKRVPKETAK
LLIDTGIIDTDSKWRQAVGEITPDYQDILFAKGYGKIKSEAEEHLSELEETSVENIDKVNFYRSVKIVAS
GIIKFANRYSDKAEELAREENSLERKNELMEISRICKKVPENQPETFYEAIQFLWFVQLGCIISENPLSL
NLGRFDQYMYPYYESDIKSNKITEEKAQELIEALWIKLSEWIWTISSNTAGYFAGYNQFQNLTVGGRKRD
GSDATNDLSYMCLKATANVKTHQPGLSVRIHSGCPEEFLMAVCKLVKTGTGFPAIHNDNVGSQMLLRAGY
EPEDARDWNNCGCVVPHFRKTGEWTSAANINFGAALEYALNEGKSRLTHESMGLSEKNASEFDTYEEVKN
AFLKQLANLIKHTVIGTVIAQQLHTELVPRPFLSTCVDGCMDKGRDLSKGGAKYNIGPVLTGIGLGVVSN
SLAVIKKLVFEEDITTLEELNKAMDADWNGYEELRKKALSVPKYGNDNEYVDSIAVEISDFYYREVTKYK
DIFGSKFNSAFMGISNYIPTGRVIGATPCGRKAGTPLSEGVSPFTGSDTNTLLAAMKSAAKVNHDVHTGG
TLLNLRLSPEFLKSDRGLRNLEAIIRAYFSLGGFHVQFNTVSNEILRKAQESPEDYKDLLVRVAGYSTQF
VNLSKEVQDAIIARTVHESM

>WP_118310748_MULTISPECIES:_formate_C-acetyltransferase/glycerol_dehydratase_family_glycyl_radical_enzyme_unclassified_Olsenella_Bacteria
MLTTRTQHIKDSLFAQPRQISMERATLFMESYKATEGEPPIIRRAKAFRHVLENHQIVIDEWDLLVGNRS
ATPRAGVVSPEMSPYWILDELDAFPARPQDTFEISEEDKAFFRNVLYPFWQGQTLNDWYTAHRGDDVTAA
EKDKVFAVAQTDKGQGHIICDFAEVLTRGIGALQQQSKDLLAQHPTNDFYRASSICMDALSAYVSRYERI
VRSAAEGVAPADTHAAIALPQTPERKAELSRLADVLAHIAAEPARDLYDALQLVWIVSVALQHESNASSL
SLGRVDQYLLPYYRASKQKGVSDERIRELLQCFYLKCNTIVAVRSTESARFFAGFPIGYNLVAGGVDADG
NDASNELSLLLLDMQRDTRLPQPNLSLRIHKGTPDKLLHKAAEIIRLGDGMPQCFNDEVNIPAFENRGVS
VEDARDYGVVGCVELSIPGRMYGLHDISMFNMLKCLEITMHAHKEGFASFDELVKATEDTIRHYVGLMVR
GCNTCDLAHRETSPTPFLSTLVHDSLEKGEDITAGGARYNPSGVQGVGTANLADSLYVIKKAVFEDKTIT
YQDLLTVLDRNWTGEGDEVLRQRFVNRYPKYGNDVDDVDLLGRRFLEFYGHCVETYENPRGGKFQPGSYT
VSAHVPLGAVVGATPDGRRAGEQLADGGLSPMAGRDQHGPTASLLSVSKLDNFLNSNGSLLNVKFSPSTL
AGEDGLQKLMAYLRSFSKLGIQHIQFNVVDRKTLLDAQAHPEKHKNLVVRVAGYSALFVELSKAIQDDII
NRTEHVL

>WP_117459461_MULTISPECIES:_formate_C-acetyltransferase/glycerol_dehydratase_family_glycyl_radical_enzyme_unclassified_Catenibacterium_Bacteria
MRNRITILKEKMLDEKRYASIEQARIITRIYKENETLSVPMKRALSLKAALEEIEIGVEKEELIVGNRTK
GVRAGVVFPESGCSWVDREFETLPTRPQDQFEVKTEDIKEFRETIYPYWKGHSMEDVIRTRYGKEIDHIS
KVVKINQKDHAQGHICPDSALWLKYGPQGLLDKINDKQETEFYTCTKLVLEGAITFMKRYHDYIISMPDY
HKSDDLKRVADNCLSLSQRPPKTFHEAVQSLWFLFVILHMESNASSFSPGRMDQYLYPYYEHDLKEGLIS
KDDALEILECLWLKFNQIVYLRNSNSAKYFAGFPIGFNIAVGGLDEKGHDTYNDLSMLCLEAQKELCLPQ
PNLSVRLNKNTSHELMQKAIEVVALGSGMPQFFNDEAIIPAMERLGISHEDALNYAIVGCVELTTHGNNL
GWSDAAMFNLNKALELTLNNGKCLLTGQKLGLDMGSLETYQTYEQLEKAFKIQIDYFIEMMMKAEEVVER
VHQECLPTAFLSCVIDDCLEKGMDVTRGGAKYNLSGIQMIQIANLADSLAAIKKLVYEDHLLDSKELLTA
LQVDFKGHEITQAMLLNKVPKYGNDIAWVDECGAKWARYFRNKMKEYKNYRGGPIHTGMYTVSAHVPMGE
NVGASPDGRNAYTPLADGGMSPVYGRDLAGPTAVLKSVSKLDDDLTTNGGLLNMKFLPDFFKTETGCMKF
ENFLRAFVDLHVPHIQFNVVNKKDLLDAKVHPERHRSLTIRVAGYTAYFVELAGKLQDEIIARTTYDNI

>KAA3657904_glycyl_radical_protein_Chloroflexi_bacterium_Bacteria
MSQRVECLRQQSLDAVPTISTERAELMTAFYKKELGMVSPAVKRAMAFQYLLEHKTIYIGEGELIIGEKG
LAPKSTPTFPELCCHTPQDLEILNSREKIPFAVTAETAQTYDETIIPFWRGKSMRELILREMTDEWQAAY
EAGVFTEFMEQRSPGHTVLDDKIYHKGMLDFQADIQNSLATLDFLNDPDAYAKQEQLKAMQITAQALIRF
GERHAEEVRRQAALARDPKRKSELEHLAKVCERVPAHKPRTFWEALQYYWFVHVGVTIELNPWDAFNPGR
LDQHLYPFYRQEMAAGTLTRAQAEELLQCFWIKFNNQPAPPKVGVTAAESSTYTDFAQINTGGVKSDGSD
AVNEVTYLLLDVIEEMRLLQPSSSVQLSKKNPDRFMKRAAKIIRTGFGQPSIFNTDVVVQEMIRQGKTLV
DARNGGTSGCVETGAFGKENYSLTGYFNMPKVLEITLHNGVDPRTGSKIGLETGDPAQFNSFDDFFDAYR
RQLHHFIDIKIRGNHVIERLYATYIPVPFLSLLIDDCIAQGKDYHDGGARYNTTYIQGVGLGSMTDAVTA
VKYHIFDKQTISMAELLTAVNANFKGHERTRLMLVNKTPKFGNDDDYADDVMRELFEVYFEAVDGRSNTK
GGTYRINLLPTTVHVYFGSVIGALPDGRFAQKPLSEGISPVQGADRHGPTAVINSAAKMDHTRTGGTLLN
QKFTPQLLKDDDGLNKMVQLVRTYFKLDGHHIQFNVIDVDTLRAAQKNPEAYRDLIVRVAGYSDYFCDLG
EALQNEIIERTEHQSF

>KAA3626437_glycyl_radical_protein_Proteobacteria_bacterium_Bacteria
MHGSTQLATKKIPDLSHINRVSRLQKLLQQYNEAAPSICIERALAFTRSHKKTEGQALILRRAKSFREVC
ETIPVTIFEHELIVGTPGAMQRPGSLCPEISCNWLEGELDTIGTRAGDPYEMTEQQKKLLKEEVFPYWRG
KSLEELVLSRLPDETKKIGVDTGILDSEIKWRGGVAEITPEYEDMIFRYGFKGVRAEAESCLEALEPTCP
ENLKKIQFYEAMVEVCQGIIALGHRYADKAAEMAQTEQDEIRRIELEGISEVCRAVPENPPRSFREALQM
VWFVQIGCVLSESGPAFNLGRFDQYMHPYYEEDTEKGVIIEEDALELLECFWVKLAEWVWLLPENGAKYY
GGYNSFQNLTIGGTKKDGSDATNELSYLCLKATEEVKLPQPALSARIHNDTPEEFLRAACKLSRLGMGFP
AFHNDRVGTSMMMYAGLPPEEARDWNLLGCVVPHHRKIGEWTDAGAYNMAAAIEFTLNDGRSRLTGERMG
LQTGDPVKFKTFEEFKDAFTLQLRNILKHAVISTTVEQDIHWDNMPRPFVSAIVDGCMESGKDIAQGGAK
FNVGPGWVLVGLADTANSLAAIKKLVYDDESLTMNALCTALDSNFDGHEEIRQLLLKCPKYGNDNQYVDK
FAVEMADFVDREFRKHKDKLGNPFHNAIMGLTNNLPTGKVLGALPSGRKATVPLAEGCSPHPGTDVNGPT
ACMRSYAKINHENQPGGTLLNLKFTPAVLQGEKGISDLANLIRGFFDLGGYHCQFNVIDVETLRDAQNNP
ERYRDLVVRVAGYSARFVSLSQEVQEEIIRRTTNYNM

>GEA33504_glycyl_radical_enzyme_Clostridium_diolis_Bacteria
MISKGFSTQTERINNLKAQILNAKPCVESERAVLITESFKETEGQPAILRRALALKHILENIPITIREEE
LIVGSLTKEPRSSQVFPEFSNKWLQDELNRLDKRTGDAFQISEESKEKLKAVFEYWNGKTTSELATSYMT
EETREAVNSDVFTVGNYYYNGVGHVSVSYEKVLKIGFNGIINEAKEQLEKNRSIDPDFIKKEKFLNSVII
SCEAAIIYANRYAKKAKELADNANDLKRKSELNEIAKICLKVPAEGATSFYEACQSFWFVHAIINTESNG
HSISPARFDQYMYPYYENDENITEEFAQELIDCIWIKLNDINKVRDEISTKHFGGYPMYQNLIVGGQNSE
GKDATNKISYMALEAAVHVKLPQPSLSVRIWNKTPDEFMLRAAELTREGLGLPAYYNDEVIIPALVARGL
TLEDARDYGIIGCVEPQKPGKTEGWHDSAFFNLARIVELTINSGLDKNKQIGPKTQNFEEMKSFDEFMNA
YKIQMEYFVKHMCCADNCIDIAHAERAPLPFLSSMVDDCIGRGKSLQDGGAEYNFSGPQGVGVANIGDSL
VAVKKVVFDENKITPSELKKALNNDFENAEEIQALLKKAPKFGNDIDEVDDLAREGALVYCREVNKYTNP
RGGKFQPGLYPSSINVYFGILTGATPDGRKSGQPLADGVSPSRGCDVSGPTAACNSVAKLDHFIASNGTL
FNQKFHPSALKGDNGLTNVSALIRSYFDQKGFHVQFNVIDKQILLAAQKNPEKYQDLIVRVAGYSAQFIS
LDKSIQNDIIARTEHVM

>WP_147605520_formate_C-acetyltransferase/glycerol_dehydratase_family_glycyl_radical_enzyme_Eubacteriaceae_bacterium_Bacteria
MDGLYQTQRIKDLKDKMLSEPRYASIEQALIITKTYQENEDDPRIIQRAKALKAALEQMEIRVEKEELIV
GNRTAGVRYGVVFPESGSTWVDREFETLPTRPQDRFNVHEEDIKTFREVIKPYWEGKSLEDVLAKRYGKE
IDEIAKVVKINQKDHAQGHICPNCVKWLKMGPQGLYEQAEEKLKTCREDQKDFYESVKIVMEGAKHFMVR
YHDLIMDMAEKENDETTKATMIKVAKNCKNISERPAETFHEAVQSIWFLFVILQMESNASSFSPGRLDRH
LARYYEKDIKEGNLDKQQALEIIECMWLKFNEIVYMRNSHGAKYFAGFPIGFNIAIGGQDENGNDTYNDL
SFLFLESQKHLGLPQPNLSVRLHEGTSDELLKEAVRVVAKGSGMPQFFNDKAVIPSIQELGIEEKDARDY
AIVGCVELTTQGNNLGWSDSAMFNLNKALEVTLTGGTCLLTGEKIAPDYGNLETYETFEDLEAAFKKQID
YFMDKMILACEEVEKAHIDLLPSPFLSASIENCMENGMDVTAGGAKYNLSGIQMIQVANLADSLVAIKQL
VYDEKKCTQKEMLDALKNNFEGYEILRAMCVNKVPKYGNDIDEVDKQGTKWADYFKNRLRTFKNYRKGPY
HTGMYTVSAHVPMGENVGATPDGRYAKEPLADGGMSPVYGRDIKGPTAVLKSVSKLDKTLTTNGGLLNMK
FLPEFFKTETGIDKFANFLRTFVDLEIPHIQFNVVRKEDLLAAKKNPEQYRGLTVRVAGYTAYFTELADE
LQNEIIARTSYGDI

>WP_148396788_formate_C-acetyltransferase/glycerol_dehydratase_family_glycyl_radical_enzyme_Clostridia_bacterium_Bacteria
MKPCGTERYDQSYGVGYRVGHDDFSPYGRVNRLRKQFLDREFNIDIQRARLITQVYKNNPDMSAKLKTAY
ALENILEHVAIDLYDEELIVGEVAAPAKAAPIYPEFSVKWIIDELKHHPFDQRAHDKFYITDEDRDELLE
ILEFWRGKTVEDLVNARLTEDEKKGSELGKKVYMTNLYHFAGVGHFVLDYPQLLEQGYDGYLAQVRQKLE
TLDSGDADFEEKRDFYQAMEIELKAACAYIRRYAKLAASRAEREQNPGRKQELLQIAENCNQIAGGPART
MWQAVQLWHFATTITQIESNGHSISYGRMDQWLYPYYKKDMEQGVITKEFAQELLETAYVKTGNPSKLKD
KMTVEVRSGRGWGGESLTIGGVNEDGNDASNDLTFMLLEASAHTRMMNPWVCVRMHENTPYELKVKAVEC
IRAGYGHPKLFNDVPTIEVMLKKGMTLKEARNYEVVGCVEPDLPGYEYGFHDSAYMNIAKVMELALNGGA
CIDCSDQCPRYAKCAAIGRTLGPDTGSLADFQNIGQVLESFDKQMKFWTDQMCQGINVIDEAHRERKPLP
YASAFFNDCIDKGKDLSEGGARYNFTGPQASGIATCADTLSVISQLVFDEGRYTGQELLQAIRDNWEGHD
VLYALVNSSKVHHYGNDDDYADNFFKEVFNCYCRNIEGRKNPRGGTFCPGVYTVNANVGLGLDLGASLDG
RKSREPLSDNMGPVHTSAASHDICGPTAISNSVTKVDHSRATNGTLLNWKFPPECVAGKTGRENLISFID
TYFAKKAMHCQFNIMSTEMMRAAMKKPEDYKDMLVRVAGYSAYFVELGKPLQMDLINRTELSF

>WP_118756832_MULTISPECIES:_formate_C-acetyltransferase/glycerol_dehydratase_family_glycyl_radical_enzyme_Clostridiales_Bacteria
MEELKMTARIGRLKERMLSEPRYASIEQAKIITKTYQANEEKPRIIQRALALKAALEQMEIRVEPEELIV
GNRTAGVRYGVVFPESGSSWVDREFETLPTRPQDRFQVREEDIRCFREEIKPYWEGKSLEDVLRARYGGE
LDQIAKVVKINQKDHAQGHICPDCARWLKMGPAALRQEALERLENADGQSTEADFYRSVALVMEGAATFM
GRYHDLMEELAGQEQDLKLQESMRTVAENCRNLSNRPAETFHEAVQSIWFLFVILHMESNASSFSPGRMD
SYLEPYYNRDIEAGTLDQEKALEIIECLWLKFNQIVYLRNANSAKFFAGFPIGFNIVTGGQDENGNDFVN
DLSFLFLKAQEHLGLPQPNLSVRLHPGTGEEFLKAAIRVVAKGSGMPQFFNDNAVIPALESLGIDEKDAR
DYAVVGCVELTTQGNNLGWSDAAMFNLNKALELTLTGGKCLLTGAKLGPDYGDLTTYDTYEDLEAVLKRY
LDEYMDRMVKACEVVEKAHMELLPSPFLSTVIDDCMEKGMDVTAGGARYNLSGIQMIQVANLADSLAALK
KLVFDEKRIGREELLRALEHNFEGNEVLRATLLNKAPKYGNDVEWVDRLGAKWAEYFKERLSHYTNYRGG
RYHTGMYTVSAHVPMGENVGAGPDGRLAGTPLADGGMSPVYGRDISGPTAVLNSVARLDRNLTSNGGLLN
MKFLPEFFRTETGIDKFAAFLRTFVDLEIPHIQFNVVRREDLIAARENPEQYRGLTIRVAGYTAYFTELA
DELQQEIIARTSYTDI

>WP_013738743_formate_C-acetyltransferase/glycerol_dehydratase_family_glycyl_radical_enzyme_Sphaerochaeta_coccoides_Bacteria
MTEREKIQAILPLERSRLLKNLMLAEPRYVSIEQARIITKAYQDNEGTSRCIQRALSLKAALTEISIRIL
PDELIVGNRTAGVRGGVVFPETGASWVDREFETLPTRPQDMFNVHPEDIQEFRNDILPYWKGRSLEDHVR
AAIGEQVDAIAKVVKINQKDHSQGHICPNTKKWLALGPAGILAQAQEHIREASGKSRDFYESIVISMQGA
CIFMERYAALAAEMSQTTGNESLMEVSRICHKLACEPARTFHEAMQSVWFLYVILQMEGNASSFSPGRMD
QYVYPYYLNSRKAGMSLEQALEITECLWLKFNQLVYLRNSNSAKYFAGFPIGFNVAIGGQYGDGSDAVND
LSYLFLMAQEHLLLPQPNLSCRIHKNSPQEFLDTASRVIGLGSGMPQVFNDEAVIPALESHGVSHEDAMN
YAIVGCVELTTHGNALGWSDAAMFNLVKALELTLNHGTDMLTGQKTGLDLGDLTTYESFEELEEAFARQI
DYFSDYMVDCVSTVEKMHEQLLPTPFLSAVIDDCMTNGRDVTQGGAHYNFAGVQAIQVANIADSLAAIKD
LVFGRKMLTAERLLQALRNDFKGDEVVRTMLLNKAPKYGNDIAWVDALGAKWSNYFSDGLEKYRNNRGGI
YQMGLYTVSAHVPMGQNVGASADGRHARDPLADGGVSAMYGRDTHGPTALLHSVSTLPFRKASNGTLLNM
KFLPEFFRTSTGIKKFSNLLRAFVDLGISHVQFNVVNETDLKAAQKEPEKYRGLTIRVAGYTAYFTELAR
DLQDEIIARTVYERI

>WP_008710758_MULTISPECIES:_formate_C-acetyltransferase/glycerol_dehydratase_family_glycyl_radical_enzyme_Synergistaceae_Bacteria
MVREESLKRINGMKERMITNCPTELLPERALLVTEAYKRYASEPPVLKRAYALKHILENMTLFIDDEELF
VGHNSPRPRSPIACPELGARWILSDLDNFATRPADAIGVTEENKRILRECLEGWQDASLDSVTAALVPAE
AKEAIAEAMITVGAQGTAHGNIAVNNKKLLEKGLRGIIYEIEAKLASFKPQCAADGNKVAFWRAAKISCE
AVIAFARRYSGEALKRAAECPDPARREELYRIAETLKRVPEFPASNFREALQSVWLIYVATQIEADPHAM
LLGRFDQYMYPYYKKDIADGRLTDEEAVELLAHIWIKCTAIIKLMDSVTTRTFAGFPLFQNITLGGQGPR
GEDACNELTTLIMEAAAIARVPQPSLSFRYHNKVDPDALLKACETVKLGLGYPAVMNDNCIIPKHLIRGA
TLEEARGYCMNCVESDIEGACDSRSNGGYVNLPKAFLLALNDGADPATGRQVGPHTGKLAGFANFGGLMR
AFESQVAYFVELIVRSYDLIDGAHAVHAPEPFTSALLDDCVETGLTRQEGGVRYNFSGIFGVGLASAADA
MAAVRRVVFDDKSATPEELLSAIKNDFAGAAKLKKLCEEAPKFGNDDDYADLIARETSHIFCKEVVQYPC
MRGGFYIPELHSVSTHVYFGELTGATPDGRPAGTPFSDGASPVGGRDRNGPTAAVRSMSKLDHMEVLQGV
LYNQKFSPSVLSAPNSAALLADYVRAWCDLGGHHIQFNIVSSDDLKEAQRRPDDYRDLIVRVAGYSAYFA
ELNANTQNEIIARTEYEEMN

>WP_074025775_formate_C-acetyltransferase/glycerol_dehydratase_family_glycyl_radical_enzyme_Christensenella_timonensis_Bacteria
MNGRIEALKDTFLSATRMVDTERAVLVTESYKNNEDKSDPMKRALSIRHVMENMTITIRENELLVGCHTP
YVRSAPLFPEYASGWISAQIGDFSTRQGDQFAVTDEQMAEVHECLKYWKGRSLDERIAACVPEELQRIID
YNVFYNANYPSQSPGHIVANFEYLLKTGFDKIINICKEKIAGLDINEDDFIDKREFYLSCIEIMQATIDY
TKRFAVLARDLAEKEKDPARKAELLQIAENCENVPAKPASSYWEALQFVFIVQMTILLEGNGLGVALGRI
DKYLYPYYEADLKAGKIDHDAALELMECFYLKLSELDKIASNESTAVNTGPAHGQTITIGGTLEDGSDIT
NDISILILEADRDVGLSQPDIAVRIHRNTSQRLIDAATVNVKSGLNKVKIYNDVLIKEAVERIGYSKDES
YNFSFLGCSEPVVDGTTNSWGNSGHINLVKCLELALNDGKCMLTGVQMGPHTGEASGFKTIDDVKAAYRK
QVNYFTDALVQYDRIIDMCHKKYSSLPFCSVVIDGCIEKGVDFERGGARYNFTSPLGVAPITVGDSLMAV
KKLVFDDKKLEMDQLIHALKNDFAGEEPLRMMLKNRAPKFGNDIDEADEMSSFAMAVYCDALEKYKNARG
GIFTAGIYYLTANVPNGERTAATPNGRHAGEPLNDGGISPTHGDDKQGATAIFKSAGKLCNVRAGHGSVL
NQLLHPSIFNGKDGERVFGEYMRSIVDCGVWETQFNVITRDDLIRAQQSPDEYRSLVVRVAGYSAFFTVL
GKGVQDDIIDRTSLLEY

>WP_055233704_formate_C-acetyltransferase/glycerol_dehydratase_family_glycyl_radical_enzyme_Catenibacterium_mitsuokai_Bacteria
MRNRITILKEKMLDEKRYASIEQARIITRIYKENETLSVPMKRALSLKAALEEIEIGVEKEELIVGNRTK
GVRAGVVFPESGCSWIDKEFETLPTRPQDRFEVRSEDIKEFRETIYPYWKGHSMEDVIRTRYGKEIDHIS
KVVKINQKDHAQGHICPDSALWLKYGPQGLLDKINEKQETEFYTCTKLVLEGAIIFMKRYHDYIISMPEY
HDSVDLRRVADNCLSLSQRPPKTFHEAVQSLWFLFVILHMESNASSFSPGRMDQYLYPYYEHDLKEGLIT
KTDALEILECLWLKFNQIVYLRNSNSAKYFAGFPIGFNIAVGGLDEKGHDTYNDLSMLCLEAQKELCLPQ
PNLSVRLNKNTSHELMQKAIEVVALGSGMPQFFNDEAIIPAMERLGIRHEDALNYAIVGCVELTTHGNNL
GWSDAAMFNLNKALELTLNNGKCLLTGQKLGLDMGSLETYKTYEQLEKAFKIQIDYFIEMMMKAEEVVER
VHQECLPTAFLSCVIDDCLEKGIDVTRGGAKYNLSGIQMIQIANLADSLAAIKKLVYEDHLLDSKELLTA
LQDDFKGHEITQAMLLNKVPKYGNDIAWVDECGAKWARYFRNKMKEYKNYRGGPIHTGMYTVSAHVPMGE
NVGASPDGRNAYTPLADGGMSPVYGRDLAGPTAVLKSVSKLDDDLTTNGGLLNMKFLPDFFKTETGRMKF
ENFLRAFVDLHVPHIQFNVVNKKDLLDAKAHPERHRSLTIRVAGYTAYFVELAGKLQDEIIARTTYDNI

>WP_146404080_glycyl_radical_protein_Planctomycetes_bacterium_CA13_Bacteria
MNERVRRLREQSVQARPRISAERAQLLTQFYRANEGKHSVPVLRAMAFRYLCEHKTIYIGEEELIVGERG
PQPSVTPTFPELTCHSIEDLQILNSREKTSYGVPPEAINAYRDEVIPYWRGRSIRDRVFPLLPDSWHDAY
EAGVFTEFMEQRAPGHTVADGKLYTKGLVDFQREISESLSCLDYLNDTEAFEKREQLTAMTIAADAAILF
AKRHAVLARELAEQSTDPTRKAELERIATVCDHVPENAPRNFYEALQAYWFYHLGVITELNGWDSFNPGH
LDHHLWPFYQRELASGTLDRDSAKELLECWWVKFNNHPAPPKVGVTAAESGTYTDFANINLGGIRRDGSD
AVNDVSYLLLEVIDEMHVLQPSNNIQLSRKNPDRFVKAAAKVIRKGYGFPSVFNADGVVEQLLRQGKSVE
DAREGGTSGCVESGAFGKEAYVLTGYFNLVKILELTLHNGFDPRTKKQLGPTTGDPRSFTTFDELFSAWQ
QQVDHFAELKLKGNYIFEQMYARNAPAPFLSVITDDCIRKGKDYNAGGARYNTSYIQGVGIGSLSDCFAA
IDMHVYQNQTVSMDELLAQLSRDFDGGEKLRQTLLNKTPKYGNDCDEVDRIMVRCFDAFFQSIDGRPNSR
GGEYHIDMLPTTCHVYFGAVTGASPDGRRAGMPLSEGISPVQGADRIGPTAVFKSAAKMDHVKTGGTLLN
MKFSPDLLKGDQGIEHMTHLIRSYFKMDSHHVQFNVVDVELLRKAQANPESHRDLIVRVAGYSDYFCDLS
KALQDEIIARTEHESF

>WP_002598808_glycyl_radical_protein_Clostridium_thermobutyricum_Bacteria
MSFLEKGFVKPSERILRLKDEIFSAKPVIEVDRARLITESFKETENEPILIRKAKALKNILENLPITIRP
GELIVGSMTVNPRSSQVFPEFSNKWLEQEFDTLASRTSDAFYISEETKKELKEIFKYWEGKTVSELATSY
MSEETKKAMKSDVFTVSNYHYNGLGHLSVDYKKILEKGFNGIIEEVKLKINEVDENAAENVKKIAFWNSI
IISLEASKKFVHRYAELARGMAEIENDSIRKGELLQISEVCEIISEEPAKTFQEACQLFWFTQIIISLES
NGHAISPSRFDQYMYPYFKNDTLSEEEKREILHCLWIKFNDPNKVRDAVTTKAFSGYSMFQNLIVGGQTK
EGKDATNELSYMCLEATGSLKTPQPSLSVRIWSKTPYEFLIRTCEVTRIGLGLPAYYNDEVIIPMLVNNG
ITLEDARDYGIVGCVEPQVPAKTDGWYDAAFFNLAKVLEMTINNGNINGIQYGPTTGKFTEFKNTDEILE
AYKKQTEYFVSKMISADNCVDIAHAERAPLPFLSCLLDDCISKGLAIQQGGGHYRFSGPLGVGVANVGDS
LMAIKTLVFDQKQITLEELYNALKTNFGEYEKDKVKKERYEEIRYMLIHKADKYGNDLDEVDEFTREGAL
IYCKEVMKHKNQRGGKFIPGLYPVSNNVHLGELVGATPDGRLAFSTLADGVSPSRGFDVNGPTAAANSVA
KLDHFSAPSGTLFNQKFNTGSLKGDNGLENLGSIIRSYFDQKGMHMQFNVIDKETLLKAQKHPEDYRDLI
VRVAGYSAQFVCLDKGVQDDIIKRTEQTM

>WP_085103193_glycyl_radical_protein_Desulfovibrio_gilichinskyi_Bacteria
MTKNKPNVEIPKTVGTSERVEKILDRFLNTTPSICAERAELITESYKETEGLPMPTRRAKALEKILSGMS
IFIQDDEILVGNQCSMPRSAPIFPEFSCKWVEEELDRLAKRTSDVFLISEDVKAKLRKAFAYWDGKTVNE
IASKLMPEESLEAHNEVVFTVGNYFYNGVGHISANYDKVLKLGLNAVIAQAEAKLAEIDFSDPSQLNKMH
FLKSVVTANKAVIAFAERFAVLAEKMASACDDSERRAELIEIARICRKVPAQPAESFQEAMQAFWFIHLV
IQIESNGHSISPMRFDQYMNPFLQADSISVEKAQELLDMLWVKFSELNKVRDENSSMAFAGYPMFMNLIV
GGQKRDGSDATNTMSYLILQASANTKLYAPSLSIRIHEGTPDPLYKKAAELSRMGMGYPAYYNDRVIVPA
LLARGLEREDARDYGIIGCVEPQVGGKTEGWHDAAFYNMAKIIELCLNDGVDQRTGKQLGPKSGSMKTFK
SFEDLMASYTQQTAHFVKLMAAADNAVDMTHGKHCPLPFLSSLVDDCISKGISLQEGGAHYNFTGPQGVG
VANAGDSLTAIKKIVFDDKALTLEQLQEALANNFEGQEDLRQMLVNRAPKYGNDDDYADEIAKEAALIYC
KEVNKYTNPRGGKFQPGLYPASANVPLGSVVTATPDGRKAWTPLADGVSPISGYDSCGPTASVLSVAKLD
HEIASNGTLLNQKFHPSAIEGEKGLENLKAVTEAYFQNGGFHVQYNVISRETLLDAQANPEKHKGLVVRV
AGYSAFFTALDKSLQDDILARTEQNF

>WP_072374264_formate_C-acetyltransferase/glycerol_dehydratase_family_glycyl_radical_enzyme_Olsenella_mediterranea_Bacteria
MLTPRTARIKESLFARPRQISLERALLYRESYQQTEGQSPVMRRARAFAHVLECHQIVIDGDDLLVGNRT
PTPRAGVLSPEMSPYWIMDELDAFPVRPQDTFEVSEEDKRTYREVLYPFWAGRSLNDWYTAHRPEDVAAA
ERDRVFAVAQTDKGQGHIIADVPEVLGRGLGDLLSEVERLRDADPGNDFLRAGALCVDALIGYVRRYERI
VRDAAAGREPADEHATVTLPATPERAAELARLADVLGHVATEPCRDLYDALQMTWLVCVALQHESNASSI
SLGRMDQYLLPYYRASVAAGVGDAEVRELLQCFYLKTNTVVFVRSTESARFFAGFPTGYNLVVGGVDADG
ADAANELSELLLDLQRDTRLPQPNLSVRVHAGSPETLLRKAAEIIRLGDGLPQCFNDEVNVESFARRGVS
LADARDYAVVGCVELSIPGRMYGLHDICMFNMMRCLELTMREHPEGFASFDALEREVERTIDHYVGLMVR
GCNVCDEAHRETSPTPLLSVLVHDSLERGADITSGGARYNPSGVQGVGTANLADSLYVVKKAVFEEGALT
WSELLAMLERDWGGEGDEVWRQRFINRYAKYGNDVDEVDQIGRRFLAHYGEEVEKYENPRGGRFQPGSYT
VSAHIPLGAAVGATPDGRRAGEQLADGGLSPMVGRDKSGPTASLLSVSKLENVLDTNGSLLNVKFSPSTL
EGEAGLSRLVAYLRSFCRLGIQHIQFNVVDRATLIDAQEHPENHRDLVVRVAGYSAMFVELARPIQDDII
NRTEHRL

>WP_067535421_formate_C-acetyltransferase/glycerol_dehydratase_family_glycyl_radical_enzyme_Emergencia_timonensis_Bacteria
MVSERINRMKERQRNTVPTFSAERARLATEAYEKFGGEPNVLLKAKMLDYILTHMTVYIDDDDLIAGNYT
DRPRCAPIFPEFASQWILDEIDTFTTRTLDKMAAEDGMKEEVIEILKRWEGKSFDEVTAGVCRPEAIEAM
NSGILSIGGLETSTGHILPNYFRLFDGGLAGAIEDCEKNIKETKVARKEEQEKVDFWNAVIISCRACIKF
ANRFSVLAKEMAAAETDEQRKQELLVMSENCATVPENSPQTFWQAIQFVWFIHITLWIESNGHANSFPVF
DRLINPLYIKDLQDGKVTEREALDILECFFIKNTDILKLRNAFFSESWAGYPVWQNMIIGGIGADGKDAC
NEATMLLLKANEEVQTSQPTMSLRYHRHMSEEVFDKAISMIQKGLATPAFFNDHLCIPLVLAKSDGINIE
DARNWGVMGCVQPMVAGKSDGRAQVGTVNLLKCIEFAMHDGFDPQTGKQTGPHTGKFEDFASYEDFFQAF
LIQVDHSFDLMINAYNSVTAIHAIRQNMPFASMCVDDCIGKGTTLQQGGAKYSYSGALADGLANAIDSLA
AVRKFVFEDKVITPQELLTACDNDFADEVLRQKLLNKGPKYGNDIDEVDFIGHLIIKHINEMISDYRDSR
GARFCFDIESQSYNIVQGKCVGATPDGRKAFAPLGDNVSPVMGRDVNGPTATVLSVAKIDQFYTTDGTLF
NIRFDPRSIAGEKGKDVLGGVVKTYFDNYGEHIQINVVSDETLREAQKHPEEYKNLLVRVAGYLAYFTEL
DQSVQDNIIARTLHCCDC

>WP_066743498_formate_C-acetyltransferase/glycerol_dehydratase_family_glycyl_radical_enzyme_Cloacibacillus_porcorum_Bacteria
MIREESVKRIAGMKERMITNCPTELLPERALLVTEAYKLYAAEPPVLKRAYALRHILENMTLFIDDEELF
VGHNSPKPRSPIACPELGARWILADLDNFATRPADSIGITDENKKILRECLEGWQEASLDSVTAGLVSAE
ARSAIAEAMITVGAQGTAHGNIAVNNKKLLEKGLRGIIDEIEAKLASFKPRCAADGNKIDFWRAAKLSCE
AVIAFAHRYADEAQRRAAACSDPVRREELYEIAAVLKRVPEFPAANFREALQSVWLIYVVTQIEADPHAM
LLGRFDQYMYPYYKNDVEAGRLTDDEAVELLAHIWIKCTAIIKLMDSVTTRTFAGFPLFQNITLGGQGPR
GEDACNELTGLIMEAAAVARVPQPSLSFRYHNKVDPDALLKACETIKLGLGYPAVMNDNCIIPKHLIRGA
TLEEARGYCMNCVESDIEGACDSRSNGGYVNLPKAFLLALNDGADPATGRQAGPHTGKLADFKNFEELMV
AFESQVAYFVELIVRAYDLIDGAHAAHAPEPFTSALLDDCIETGLTRQEGGVRYNFSGIFGVGLASAADA
MAAVRKVIFDDGSASPEALLNALRDDFAGAPELKKLCEAAPKFGNDDDYADLLARDASHIFCKEVVQYPC
MRGGFYIPELHSVSTHVYFGELTGATPDGRPAATPFSDGASPVGGRDRNGPTAAVCSMSKIDHMEVLQGV
LYNQKFSPSVLSAPNSAALLADYVRAWCDLGGHHIQFNIVSSDDLKEAQRQPDDYRDLIVRVAGYSAYFA
ELNENTQNEIIARTEYEEMN

>WP_059109706_formate_C-acetyltransferase/glycerol_dehydratase_family_glycyl_radical_enzyme_Catabacter_hongkongensis_Bacteria
MSDRITALKNAFFSATRSADIERAVLVTESYQNNENKSDPMKRALALRHIMEHMTISIHDHELIVGCHAQ
KVRSTPMFPDYAAGWLSTQMDDFMTRQGDRFAITEEQKKEMHKCLRYWKGRALDERVMACVPDDLQKIID
FGVIYNASYASKSPGHLVPNYEYLLATGFDNIICICKEKLSALDSLMDDYVDKREFYLSCIEAMKAVIKY
MNRFSALAKNMAKKESNPARKKELLQIAENCANIPARPASSYWEALQFIYLTQLAIQLEGNGLAISIGRL
DKYLYPYYKADLDAGKIDHDSALELMECFYLKLSEIDKISSNESTLVNTGPAHGQTITIGGTLADGSDVT
NDVSILVLEADRGIGLAQPDIAVRIHEHTSQRLIDAVTENVKAGLNKVKIYNDKLIGQAVKQIGASDADA
YNFSFLGCSEPVIDGKTNSWGNCGHINLAKCFELALNDGKCMLTGQQMGPQTGDPCSFTSIEDVKDAYRK
QVNYFTDILIRYDRVIDMCHKKFLSLPFCSVVIDDCIEKGVDFERGGATYNYTSPLGVGPITVGDSLVAI
EKFVFDEKSLSMAELVAALKNDFADNEPLRLMLKNKAPKYGNDIDKADDMSDFAVAVFCDALEGPRNARG
GIFTAGIYYMTANVPNGEHTAATPNGRHAGEPLNDGGVSPTHGDDKCGATAILRSAGKLCNVRAGHGSVL
NQLLHPSIFKGEDSKRVFGEYMRSIVDCGVWETQFNVVTQDDLKHAQECPDEYRSLVVRVAGYSAFFTVL
GKDVQDDIIDRTSLLQY

>WP_059070257_formate_C-acetyltransferase/glycerol_dehydratase_family_glycyl_radical_enzyme_Mediterraneibacter_massiliensis_Bacteria
MEILKKLLPQGITREERTQKLNTAMRDVKPAICIERAKLITESYKQTEGMPHIIRRAKALKYLLEHMTIF
IDEEELIVGNHASHPRSAPLFPEFGGFSKKELDMMPTRKVDTLQITEEEKKILLNEIYPYWKNKSIDDLS
RYYIDERIMEVLDSEYRVFNPLSRARSGYGHYLPNIEKVLTKGFCEVEKEARDYLANLDILDKDFTDKVH
FYKAVLIVCEAVKIFQDRFADLAEQMAEKEQDDRRKKELLLIAENCRIVPYKPARTYYQALQSYWFVLLI
DYCGQNGSAISGGRVDQMFYPFWKKDIEEGRMVKEEAREILEALWVKSSDIIKAGTYMSARNNGGFATTI
NVVLGGIDEKGEDAVNDFTYVCLDAEQTVFNSEPNTSIRISKKNPDKFINKVLQILVENEGGKLPFFNDE
LIIDGLIKDGVSIEDARDYAIVGCVEPTGQGNTMGRTNACYFNLAKCLELALFDGVCQMSGQQMGPKTGA
FKDFKTFKDFLKAYETQVDYFVEMMISSLNSIELLHARYGQHIYCSTLLEGCLEKGKDCTQGGAKYDYVG
VQGVGIADVGDSLTVINQMVFETKEIMPEALLKVLKENFKGQDILKHRLINKISKYGNDIKEADEMIKYV
GEQYCRSVKGHCSPHGAIYRPGLFCLSSNTPLGRQVCALPSGREAGTPLGDGGISPKHGMDICGPTAACK
SVARVNHELAINGVNFNMKFMPTILKTKEERQKLIDMIRTYFNIGGMHIQFNILTPEKLKDAQTNPDRYR
NLVVRVAGYSAFFVELDKDIQNEIINRTMQCM

>WP_057001858_formate_C-acetyltransferase/glycerol_dehydratase_family_glycyl_radical_enzyme_Atopobium_minutum_Bacteria
MLSARTQAIKDSLFAQPRQIDLERALLYTQSWKQTKGQPVVMSRALALRHILEQHEIVIDEYDLLVGNRT
RTPRAGVLSPEMSPYWIVDELDAFPTRPQDRFEMSEQDKCRFKDELLSYWSGKSLNDWYQAHLSQQAADA
QKTKIFSVAQTDKGQGHIIADIPAVLSRGFAALAADAHQRAAQDPSNEFYAAAAVCLDATIVYIQRYEQV
CRTMATTAGEKRAQELLDMAEVLAHIATNPARDLRDALQLVWLTELVLEHESNASSISLGRMDQYLWPYY
QATRAAGVCEQDIRELIQCFYLKTNTIVFVRSTDSAKSFAGFPSGFNLVVGGVDEAGNDASNELSELLLD
IQKDTRLPQPNLSLRVFSGTPESLYHKAGEVIRLGDGIPQCFNDEVNIPAFVNRGVSLEDARDYAVVGCV
ELSIPGRMYGLHDISMFNMVRCLEIAMQARPEGYRSFQELLDAVDAVIDSYVALMAEGCNACDVAHQKTS
PTPLLSALVADCMTNGKDITAGGARYNPSGVQGVGTANLADSLIAIKYAVFEEKLLSWQELVGLLERNWA
GEGDEVWRQRLINAYPKYGNDIDEVDMLGRHFLEHYGHEVEKYTNPRGGHFQPGSYTVSAHIPLGEKCGA
TPDGRFAHEQLADGGLSPMAGRDTNGPTASLKSVSKLKNVLDSNGSLLNVKFSPAALAGESGLTKLEAFL
KAFSRLGIQHVQFNVVDKKTLLDAQIHPENHKDLIVRVAGYSAMFVELSKAVQDDIISRTEHVL

>WP_051278541_formate_C-acetyltransferase/glycerol_dehydratase_family_glycyl_radical_enzyme_Actinotignum_schaalii_Bacteria
MTSTVPTREATLSFLAPERTAFLNERMRAAVPAICTERARIVTQSYRDSEGEPAVIRRAKALRDTLAHMS
IFIDDAELIVGNHGSKPRSAPLFPEFGPLSEKELDLMPVRKVDTLQVSPEQKRELLDEIYPYWVNRSNED
LARHLLDEETNRVLSADNRPFDTRSRARSGYGHYIPNVRRIIEGGFIAVENEARTRLAELSRGDANYSDK
RVFYEAVLIVVDAVRIFQQRFAELAERMAADSVDPGRAAELRAIAENCRQVPYRPARTFWEACQAYWFVM
LIDYCSQNGSAISAGRFDQYCYPYLRADLDSGRLSREEAQTILDALWVKHIDIIKACTYSSARNNGGFST
SVALTLGGVDENGEDAVNELSYMCLDAEQAVFNSEPNVSIRVSHKTPDAFLDRVLRILVENEGGKDPFFN
DDVIIPGLVEHRHMSLKDARDWAIVGCVEPTGQGNTMGRTNSCHFNLAKCLELALHDGRCPMSGEQLGPH
TGDFTQMQSFAEVQRAYAAQVDYFVEMMVSTLNTIELLHARETPHIYCSTVLDGCLESGRDCTAGGAVYD
ATGVNGVGLPDVVDSLEDIRELVFERKVMTAAQLLEATASDFADEVIQHRCLNVAKYGNDLTRVDDLAQF
VTSQYTDSVYRFRSPHGGYFIPGLFSLSSNTPLGRQVGALPSGRAAGTPLGDGGISPKHGMDTNGPTAVV
SSVASWDHSAAINGVNLNMKFVPAMLKKPADRQKLIDLIRAYFVMGGMHIQFNILSGETLRAAQREPEKY
RGLVVRVAGYSAFFVELDREIQDEIISRTVQEL

>WP_047775265_formate_C-acetyltransferase/glycerol_dehydratase_family_glycyl_radical_enzyme_Faecalicatena_fissicatena_Bacteria
MSIDKKLLPPGLSREDRTEKLNHAMRSVKPAICIERARLITKSYRRTEGMPYIIRRAEGLKDLLENMTIF
IDDEELIVGNHGSKPRSAPLFPEFGGFTKEELDRMPTRKVDTLQITEEDKEALLTEIYPYWENKSIGDLS
RHYIDERIMKVLDSPYRVFNPLSRARSGYGHYLPDIQKIITHGFCKIEAEAKEYLEKLDILDPEFTDKTH
FYKAVLIVCDGIKIFQNRYADLAEQLAAEEQNQRRKRELLLIASNCRRVPFEPARTYYEALQSYWFTLLI
DYCGQNGSAISGGRVDQMFYPYYKNDLENGTMVKEEARELLEALWVKSSDIIKAGTYMSARNNGGFATTI
NVVLGGVDQNGENAVNDFTYVCLDAEQTVFNSEPNTSIRISQKNPDKFLDRVLQILVENEGGKLPFFNDD
LITEGLMKDGVSLEDARDYAIVGCVEPTGQGNTMGRTNACYFNLAKCLELALFNGVCQMSGEQLGPATGK
FEEFKTFEEVKKSYEIQVNYFVDMMISSLNSIELLHARYGQHIYCSMLLEGCLEKGRDCTQGGAKYDYAG
VQGVGIADVGDSLTAIKELIFDKKKMTPSQLLDALKNNFEGQEILKYRLINQIPKYGNDIPEADEMTAYV
GKQYCESVKGHRSPYGAVYRPGLFCLSSNTPLGRQVCALPSGREAGTPLGDGGISPKHGMDICGPTAAVK
SVARVDHESAINGVNFNMKFMPTILRTKEERQKLIDLIRTYFSMGGMHIQFNILTPEKLKDAQKNPGRHR
NLVVRVAGYSAFFVELDKDIQDEIISRTMQCV

>WP_042206787_formate_C-acetyltransferase/glycerol_dehydratase_family_glycyl_radical_enzyme_Paenibacillus_durus_Bacteria
MNRTLAGLKKPERVETLKKKMLDEKRYVSIEQARIITDTYERHPERSAIVTRALSLKNALLHLSIDTHNE
ELIVGNRSKGVRQGIIFPESGTSWIDREFESLPTRPQDKFQVRQEDIEVFRQDIRPYWKSRSLEDVIRER
YGGEIDEIALVVKINQKDHAQGHICPNTEKWLKLGPEGIKQEASARLAVCEGESREFYESVILVMEGAQE
FMLRYHRLILEKLESESDPAIREDMRVTAGNCRNLSRRPAESFHEAVQSLWFLFAILHLESNASSFSPGR
MDQYLYPYFKKDLDNGTIDEQRALEIIECLWLKFNQIVYLRNSHSAKFFAGFPIGFNIAVGGQTPDGKDA
TNELSFLFLKAQEHLLLPQPNLSVRLHKNTPEELLKESIRVISLGSGMPQFFNDESIIPAMTRLGISRED
ASNYAIVGCVELTTPGNNLGWSDAAMFNLNKVLELTLNNGRCLITGKTLAPDLGNIETYESFEQLEAAFA
KQIQYFIGKMIAACEAVEKAHIDTLPSPFLSSVIDNCVELGKDVTAGGAKYNFSGIQMIQIANLADSLAA
IKKFVFDEKRISSGELLEALRANFEGHEVTRAMLLNRSPKYGNDIVWVDELGAKWARTFNQYLSQYRNYR
GGLYHTGMYTVSAHIPMGENVGASPDGRYSREPLADGGMSPVYGRDLNGPTAVLNSVSRLDNHLTSNGGL
LNMKFLPEFFKTESGINKFSQFLRTFVDLEIPHIQFNVLKKEDLIAAKASPEDYRGLTVRVAGYTAYFTE
LADELQNEIIARTSYGEI

>WP_037974920_formate_C-acetyltransferase/glycerol_dehydratase_family_glycyl_radical_enzyme_Synergistes_jonesii_Bacteria
MDRNDTIKRISGMKKRMVTECPTELLPERALLVTEAYKKYASEPPVLKRAYALRHILENMTLFIDEGELF
VGHNSPKPRSPIACPELGARWILADLDTFATRPADAIGLTDENKEILRKCLESWQDSSLDSVTSKLVPDE
TKKAIADHMITVGAQGTAHGNIAVNNKKLLEKGLRGMIGEIDAKLASFQPQRARDGNKIAFWRAAKISLE
AVIAFAHRYAGEAEKRAEKCSDAKRREELRDIAAVLRKVPEFPAGSFREAIQSVWLVYVATQIEADPHAM
LLGRFDQYMYPYYKKDKEEGRLSDEEAVELIAHIWIKCTAIIKLMDSVTTRTFAGFPLFQNITLAGQGPR
GEDVCNELTELIMDAASLAKVTQPSLSFRYHNKVSHKALLRACEMIKLGLGYPAIMNDNCIIPKHLIRGA
TLEEARGYCMNCVESDIEGACDSRSNGGYVNMPKAFLLALNDGADPSTGEQCGPHTGKLADFKSFDELMK
AFDAQVAYFVKLIVRAYDLIDGAHAVHAPEPFTSALLDDCIASGLTRQEGGVRYNFSGIFGVGLASASDA
MAAVRKVIFDDKSAKAEELLGALKDDFAGADELRKLCCGAPKFGNDDDYVDLIAREAAHIFCKEVVRYPC
MRGGFYIPELHSVSTHVYFGELTGATADGRLAETHFSDGASPVGGRDRSGPTAAMLSMSKLDHIEVLQGV
LYNQKFSPSVLNTPNSAALLADYIRAWCDLGGHHIQFNVVSSGDLKEARRKPEEHRDLIVRVAGYSAYFA
ELNANTQDEIIARTEYEELN

>WP_028264410_formate_C-acetyltransferase/glycerol_dehydratase_family_glycyl_radical_enzyme_Atopobium_fossor_Bacteria
MLSARTQAIRDSLFAKPRQIDLERALLYTQSWKQTEGQSVLMRRALALRHILEQHEIVIDEYDLLVGNRT
RTPRAGVLSPEMSPYWILDELDKFPTRPQDTFEMSEADKRTFKDELLSYWSGKSLNDWYNAHISQQAADA
QKTKIFSVAQTDKGQGHIIADIPAVLSRGFGALAADAHQRAEENPSNEFYAAAVVCLEATIAYIKRYEHV
CRVMASTADEKRAGELLAMAEVLAHVATQPARDLRDALQLVWLTELVLEHESNASSISLGRMDQYLWPYY
RATVDAGVSAQDIRELIQCFYLKTNTIVFVRSTDSAKSFAGFPSGFNLVVGGVDAQGNDASNELSELLLD
IQKDTRLPQPNLSLRVFSGLPETLYHKAGEVIRLGDGIPQCFNDEVNIPAFVNRGISIEDARDYAIVGCV
ELSIPGRMYGLHDISMFNMVRCLEIAMQARPEGYAHFQELLDAVDGVIDTYVGLMVEGCNTCDLAHRTTS
PTPLLSVLVADCMINGADITAGGARYNPSGVQGVGTANLADSLIAIKHAVFEEKVLSWQDLMSMLERNWA
GEGDEVWRQRLINTYPKYGNDIDEVDTLGRHFLEHYGYEVEKYTNPRGGYFQPGSYTVSAHIPLGEKCGA
TPDGRFAKEQLADGGLSPMAGRDTNGPTASLKSVSKLKNILDSNGSLLNVKFSPATLAGEGGLTKLEAFL
KAFSRLGIQHVQFNVVDKATLLDAQAHPEKHKDLIVRVAGYSAMFVELSKAVQDDIISRTEHVL

>WP_027112233_formate_C-acetyltransferase/glycerol_dehydratase_family_glycyl_radical_enzyme_Lachnospiraceae_bacterium_NK4A144_Bacteria
MNKEAHTKAIGTEPYDKSYGLGYQVHHGDWSPFPRVNHLRQTFLDREYYIDVQRLRLVTESYKEHENESQ
IMKCAYAFQNVLLNSDLYIYDEDLIVGEICAPAKASPIYPEFSVKWIINEIKNFPFEEREHDQFYVRNDQ
ERQEILELCEWWRGKTVEDYVDDNLTREETKGSEDGARVFQTNLYHYAGVGHLAIDYPRLMALGFGGIRK
EAEEKLAAEDNAEKREFYKAVIIMYEAVSKYVLRYADLADEKASVENDPVRKAELIRLADVCRDIAEEAP
KSFYEALQLFQIATSLIVVEGNGHSISYGRMDQWLYPFYEKDVKNGAITKEFALELLEVIYVKLNNPTKL
KDRGSMALRNGRGFGGESLTIGGTDTEGNDATNDLTMLMLEASAHTRMMNPWVCVRIHENTPHELLCKAV
ECIRAGYGHPKLFNDGPAVKAMLRKGMSIEEARDYCVVGCVEIDLPGREYGWHDAAYVNTAKMMELVING
GKCLDSDDGIGPDTGSLDSFNSFDEVLESFKAQVNYWADRMCASLSVIEKGHQSLKPLPFVSAFFPDCME
KGIDLNAGGARYNGIGPQASGIATCADSLSAIKQLVFDEKVCTGAEFLDALKNNYEGYEWLYALTNSTKV
HHYGNDDDQADDLFRFVFETYCKSLEGRETVRKGGHYHPGVYSVNANVAMGVNTNATPDGRKKGEAISEN
MGPVHNSAGSHDIAGPTALANSVAKVDHSLATNGTLMNMRFPQDAVAGQRGRDNLMYFIREYMAKGPMHI
QFNIMSAETMRQAQKHPEDYKDMLVRVAGYSAYFVELGTRLQTDLIQRTELHF

>WP_015851967_glycyl_radical_protein_Desulfovibrio_salexigens_Bacteria
MTKNKPSVEIPKTVGASGRVTKTLDRFLNTAPAVCAERAVLITESYKETEGQPMSIRRAKALEKILSGMS
IFIQDDELIVGNQCSMPRSAPIFPEFSCKWVEDELDRLEKRTADVFLISEDVKAKLREAFTYWDGKTVNE
IASQLMPAESLEAHNDVVYTVGNYFYNGVGHISANYEKVLNLGINAIIKQAEDKLATLDFADGEQLNQMH
FLNSVIIANKAVLAFAKRFADLAEKMASACEEPTRRIELKEIARICRKVPAQPAENFQEALQAFWFVHLV
IQIESNGHSISPMRFDQYMNPFLQKDDISIEQAQEMLDMLWIKFAELNKVRDENSTMAFAGYPMFMNLIV
GGQKRDGSDATNAMSYLVLQAGANTKLYAPSLSIRIHEGTPDPLYKKAAELSRMGMGYPAYYNDRVIVPA
LLARGLEREDARDYGIIGCVEPQVGGKTEGWHDAAFYNMSKIIELALNDGVDQRTGKQIGPKSGKMEEFK
SFEDVMEAYTQQTSYFVKLMAAADNAVDMTHGKHCPLPFLSSLVDDCIAEAKSLQEGGAHYNFTGPQGVG
VANAGDSLTAIKKLVFDEEAITLKELHAALANDFEGQEDLRMMLVNRAPKYGNDDDYADEIAKEAALIYC
EEVNKYTNPRGGKFQPGLYPASANVPLGSVVMATPDGRKAWSPLADGVSPISGYDSCGPTASVLSVAKLD
HEIASNGTLLNQKFHPSAIEGEKGLENLKAVTEAYFQNGGFHVQYNVISRDTLLDAQANPEKHKGLVVRV
AGYSAFFTALDKSLQDDILARTEQNF

>WP_015335998_glycyl_radical_protein_Desulfovibrio_hydrothermalis_Bacteria
MTKNKPNVEIPKIVGASKRVDKTLDRFLNTTPAVCAERAVLITESYKETEGQPMPIRRAKALEKILSSMS
IFIQDDEIIVGNQCSMPRSAPIFPEFSCKWVEEELDRLEKRTADVFLISEEAKEKLRSAFTYWDGKTVNE
IASEMMPPESLEAHNEVVYTVGNYFYNGVGHISADYNKALTLGLNAVIAQAEEKLAEIDFADASQLTKMH
FLNSVITANKAVIAFAERFAVLAEKMAVSCEDSERRAELTEIARICRKVPAQPAESFQEALQAFWFIHLV
IQIESNGHSISPMRFDQYMNPFLLADPISIESAQEMLDMLWVKFSELNKVRDENSTMAFAGYPMFMNLIV
GGQKRDGSDATNTMSYLILQASANTKLYAPSLSVRIHEGTPDPLYKKAAELSRMGMGYPAYYNDRVIVPA
LLARGLEREDARDYGIIGCVEPQVGGKTEGWHDAAFYNMAKIIELCLNDGVDQRTGKQLGPKSGSLKTFK
SFDDLMDSYTQQTAYFVKLMAAADNAVDMTHGKHCPLPFLSSLVDDCISEGVSLQEGGAHYNFTGPQGVG
VANAGDSLTAIKKLVFDDKVLTLEQLQEALVTDFEGQEDLRQMLVNRAPKYGNDDDYADEIAKKAALIYC
EEVNKYTNPRGGKFQPGLYPASANVPLGSVVMATPDGRKAWSPLADGVSPISGYDSCGPTASVLSVAKLD
HEIASNGTLLNQKFHPTAIEGEKGLESLKAVTEAYFQNGGFHVQYNVISRDTLLDAQANPEKHKGLVVRV
AGYSAFFTALDKTLQDDILARTEQNF

>WP_013708353_formate_C-acetyltransferase/glycerol_dehydratase_family_glycyl_radical_enzyme_Coriobacterium_glomerans_Bacteria
MLTDRTRAIKERLFAGRRRVSLERARLLTESYRRTEGEPVIIRRAKALRHVLANHEIVIDDLDLLVGNRS
ASPRAGVLSPEMSPYWIFRELDGFPTRPQDPFEISERAASFYRDELYDYWKGRSLNDFYVEHLDDSVAAG
ERDGVFSIAQTDKGQGHIICDFSEILTRGYGGVLTEASGLLARDPENAFLRAAVICLEAVIAYVRRYERE
VIDMSGRAASTRARELARIAEILHRISTEPARDLYDALQLVWLTEVALQHESNASSLSLGRADQYLWPFY
ESSVANGESPDFIRELIQCFYLKTNSIVAIRSTSSASFFAGFPIGFNLVVGGVDDQGRDCANELSDLLLD
VQRDTRLPQPNLSVRIHAHTPPELYRRTCEIIRLGDGLPQVFNDEVNIDAFVRRGIALRDARDYGVVGCV
ELSIPGRMYGLHDISMFNMVRCLELTIEENPDGFADFEALVEALKNTISDYVRLMVRGCNTCDLAHRETS
PTPLLSCLVRDSLKKGRDITSGGARYNPSGVQGVGTANLADALMVMKRAVFGEGEHGERIEPVISYGGLL
KLLRDDWKGTEGETWRQRFINRYPKYGNDIDEVDRIGAELLAFYATEVARHSNVRGGTFQPGSYTVSAHI
PLGAACGATPDGRRAGEQLADGGLSPMVGRDRHGPTASLRSVSKLENELDSNGSLLNVKFSPATLSGETG
LEKLEAYLKAFSRLRIQHIQFNVVDRATLEDAQRHPDRHRDLVVRVAGYSAMFCELSQAIQDDIIARTEH
VL

>WP_013386521_formate_C-acetyltransferase/glycerol_dehydratase_family_glycyl_radical_enzyme_Ilyobacter_polytropus_Bacteria
MNVNATSVSQVEESNDILINSLQNTKGDGVACGTEPFDHTYGVGYQVGHEDWSPFPRVNKLRQTFLDRTY
EIDVQRLRLVTEAYKNNENVPRILQCAYAFDNVLRNVELNVYDEELILGELAAPAKATPIYPEFSVEWII
DEILNFPFEERAYDQFYIRNDKERQEILDLCEYWRGKTVASLADARLDQDQRKGSQFGEDIYKTNYYHYA
GVGHISIDYERLMKLGYDGIIESAEKAKANLNKRDFEYADKRDFYQATLIMLKAAKAHIARYVPLVREHA
EKEADPKRKEELLAMAANCEQISGGAPKTFWQAMQLFSFTTALIQVESNGHSISYGRMDQWLNPFYEADM
ENGTLTKEFALELIEVQYVKLNNPVKLKEKGTVIVRNGRCAGGESLTIGGMDKDGNDATNDITMMMLEAS
AHTRMMNPWLCVRMHENTPYELKIKTVEVIRAGFGHPKIFNDEPAIKALLRKGTSLEEARDYAVVGCVEP
NIPGKEYGWHDAAYVNTPKMMEMVVNGGRILDGADKDKQLGPDTGSLDTYESFDEVLESVDAQFAYWLDQ
MCSSLNIIDDAHKTRKPVPFLSAFYEDCIESGKDISAGGAKYNGIGPQAAGIATCADSLTAIKQLVFDEK
RCTGSELLQAIKDNWEGHEKLYALVNSKKVHHYGNDDDYADELFKFMFECYCRNVAGREISRGGQFNPGV
YTVNANVGMGMNTNASVDGRKKGEPISDNMGPVHTAGGAHDFAGPTAIANSVSKVDHSLATNGTLLNLKF
PQEAVSGIEGRDNLVSYIGEYIAKQGMHVQFNVMSSETLKAAQKNPEKYKDMLVRVAGYSAYFVELGKPL
QEDLIQRTELKF

>WP_011099190_glycyl_radical_protein_Clostridium_tetani_Bacteria
MSFLEKGFSESTDRVKRLKEQIFSAVPCVEADRAILLTESFKETEDQPIIIRKAKALEKILNEIPIVIRD
GELIVGSLTKNPRSAQVFPEFSNKWLVEEFDKLNKRTSDAFEISDEAKSQLIEVFKYWEGKTVSELATSY
MTDDTIDAMNAKVFTVANYHFNGLGHISVDYEKVLKKGFSGIIKEVNETINNADKNNPEYIKQRRFWDAI
IISCEAAISYAKRYSQLAKELAQKETNATRKDELLNISKICEKVPEKPATTFQEACQSFWFVQAIISLES
NGHAISPARFDQYMYPYFKHDIDLHPKNRESAREILHCLWVKFNDLTKVRDETTTKAFSGYSMFQNLIVG
GQTPEGKDATNELSYMCMDATGTLMLPQPSLSVRIWSKAPEEFLIRSCELTRLGTGLPAFYNDEVIIPML
VNHGLTLEDARDYAIVGCVEPQKPGKTDGWYDAAFFNMAKVLEMTINNGKVDGKQIGPKTGEFTSFSNID
EFIEAYKKQTEYFVSYMVSADNCVDIAHAERAPLPFLSCMLDDCISKGKSIQEGGGHYRFSGPLGVGIAN
IGDSFMAIKKLVFDEKKLTLNEIKEAIDTNYGEFEENPEKKIKYKDIQQMLLNRAPKFGNDIDEVDEYTR
LGALIYCKEVEKHTNQRGGQFIPGLYPVSNNVHLGTLVSATPDGRGAKKPLADGVSPTRGVDVNGPTAAA
NSVAKLEHFCAPSGTLFNQKFSPSSLQGDNGLKNLASLIRSYFDQKGMHMQFNVVDKNVLIDAQKRPEQY
RDLIVRVAGYSAQFICLDNAIQDDIIKRTEQSF

>WP_010781016_formate_C-acetyltransferase/glycerol_dehydratase_family_glycyl_radical_enzyme_Enterococcus_gilvus_Bacteria
MSSKHTAARGTEPFDKMYSLGYQVNHEDWSPFSRVNRLRQKFLDRPYDVDVERLRLVTEAYQKHETCSRK
LKCAYAFENILLNTSLYIYEDDLIVGEIAAPAKASPIYPEFSVNWIIDEILHSPFEERPNDQFYIRNEEE
RDEILELCSWWKGQTIDDMVNVRLDEDQTKGSEVGEKIFQTNLYHYAGAGHLAIDYAKLMRIGYVGLIDE
AKQRLEKLSKRDPEYADKRDFYDAMIIMHEAARTYIKRYAELAEKMAESEKSTKRKEELEAIATNCYQLA
LGAPKTFWQALQLFNIATALIQVESNGHSISYGRMDQWLYPYYEADIDSDKITKEFALELLEVEYVKMNN
PTKLKDKGSMALRNGRGFGGESLTIGGVDQYGNDATNDLTMLMLEGSAHTRMMNPWVCVRMHEDTPYELR
VKATECIRAGYGHPKLFNDAPTINGMMRKGMSLEEARDYCVVGCVEISLPGKEYGWHDAAYVNTPKMMEM
VVNGGRSLNTGKQLGPDTGSLDTYKNFDEVLESVDQQFEYWTDQMCSSLNVIDTIHRELKPLPYVSAFFE
DCLESGKDLTEGGAKYNGTGPQASGMATCADSLSSIKQLVFEEKRCTGEELLQAVKDNWKGHEVLYSLVN
SSKVHHYGNDDDYADDLFKYMFECYCKHVSGRKNVRGGEFSPGVYSVNANVAMGMNTNASVDGRKKGEAI
SDNMGPVHTDAGSHDVSGPTALVNSLAKVDHSLATNGTLMNLRFPQEAVSGIEGRDNLISFIDAYMAKNP
MHVQFNIMSSETMRAAQKKPEDYKDMLVRVAGYSAYFVELGKPLQKDLIQRTELSF

>TRZ88932_glycyl_radical_protein_bacterium_Bacteria
MNERIRKLREQSLKAVPTMTGERAKLITEFFKSDAATRVSIPLQRGLVFKYLMEHKAICINEGELIVGER
GPAPKATPTYPEVTCHSLEDIDILDTRPKTSFKADASIKKLYKEEIIPFWKGRSMRDRIMSEMTPEWQDA
YEAGIFTEFMEQRAPGHTVLDGKIYKKGMLDFKRDIEESLSKLDFLADLDAFDKQEELKAMAIAAGALIA
YARRHAEKARELAKKEKSPARKKELGLIAEVCERVPAHAPRDFHEALQYYWFVHIGVITEYNTWDSFNPG
RLDQHLWPFYQKGLAEGTLTRESAKELLEAFWVKFNNQPAPPKVGVTAEESGTYTDFALINVGGLKTDGT
DGVNDLSYLILDVIEEMRILQPSSMVQISAKGPESFLLRALRIVRTGFGQPSIFNTDAIVKEMVRAGKSV
EDARDGGSSGCVETGAFGKEAYLLTGYFNLAKVFEITLHDGLDPRTEKRIGLRTGDSSKFRTFDELFEAY
RKQIRHFVDIKIRGNNVIEKLFMEYLPAPFLSLLVSDCIARGKDYHGGGARYNTNYIQGVGVGTITDILS
SIQYNVYDNKTLTLKKLIAALDADFAGQEPLRQRFLNRTPKYGNDDDYADSLMKRVFEAYFEAVEGRPTV
RGGAYHIDLLPTTCHIYFGKVTGATADGRKAGEPVSEGVSPVQGADRHGPTAVIKSVGKMDHIRTGGTLL
NQKFTPQLIADDEGLADLGHLVRSYFRMDGHHIQFNVVTADTLRDAQKHPEKYRDLIVRVAGYSDYFVDC
GKELQEEIIKRTEHQEY

>VTN61379_4-hydroxyphenylacetate_decarboxylase_large_subunit_Raoultella_ornithinolytica_Bacteria
MEFVMTNRTQRLIAGLFAHPREISLERALLYTESHKRTEGEPTMIRRAKATAWILDHVQISIRDDELIAG
NRTIKPRAGIVSPEMDPYWLLNELDRFPVRPQDRFAISDEDKRIYREALFPYWEKRSMKDVINAQMTNEV
KAAVRTQIFSINQTDKGQGHIIIDYPRLLNKGLAALATEMKSLARQHPENDFYQAVLILLAASQRHILRY
ATLAADMARRCDDPQRRQELETIAAHSRHNAAHRPEDFWQACQLFWYMNIILQYESNASSISLGRFDQYM
LPFYQASLTRGEDPALLKTLLESLWVKCNDIVLLRSSSSARYFAGFPTGYTALLGGLSETGRSAVNVLSF
LALDAYQNVRLPQPNLGVRVNELIDRPFLHKTAETIRLGTGIPQIFNDEVVVPAFLNRGVSLEDARDYAV
VGCVELSIPGRTYGLHDIAMFNLLKVMEIVMLENEGNPDISWDGLIQQIREKIRYYIRLMVEGSNICDLG
HRDQAPVPLLSSFIQDCVLHGKDITEGGARYNFSGVQGIGIANLSDSLHALKGMVFEQQRMSYDELIQVL
KANFQTPEGEKIRARLVHRFEKYGNDIDEVDNISADLLRFYCKEVEQYRNPRGGHFTPGSYTVSAHVPLG
SVVGATPDGRLAGEQLADGGLSPMVGQDSQGPTAVLKSVSKLDNYLLSNGTLLNVKFTPATLSGESGLNK
LADFLQAFTSLKLQHIQFNVVNAQTLREAQQRPQDFAGLVVRVAGYSAFFVELSKEIQDDIIHRTTHQL

>WP_131838920_glycyl_radical_protein_Acetobacteroides_hydrogenigenes_Bacteria
MNERVKRLREETLNAINTLSSERGVLITEFYKSIENVNLSVPVQRAMAFDYILTNKKIYIGEGELIVGER
GPKPKATPTYPEICVHTQEDLEVLDTRKNVSFKVDEQTRKDFRDIITPYWTGKNNRERIMQAMSPEWKQA
FEAGIFTEFMEQRAPGHTVCGGKIYKMGMNDFIRQIDNEVIKRSNGGDANQLEELKAMRIAANAIITFAN
RHADALEEQARSEANPSRKAELVKMAEVCRNVPANKPTTFHEALQYYWFMHLGVVTELNPWDSFNPGRLD
QHLEPFYTKELEEGSLTHEQARELLQCFWVKFNNHPSPPKVGITAQESSTYTDFCLINVGGVKDNGADGV
NEVSFLILDVIEEMRLLQPSSMVQLSKKNPDSFIDRTIKITKTGFGQPSIFNTDAMIQEMLRQGKSIVDA
RRGGASGCVEVGAFGTEAYWLTGYFNLPKILELTLNNGFDPRTNTQLGLQTGDATTFTTYKQLLEAFEKQ
VNHFMKIKIEGNVKNEQIFAEHMPVPFLSILIDDCITSGKDYNAGGARYNSTYVQGVGLGTITDCLSSLR
YHVYEKGSVSMQTMLDALKDNFIGHETLRNELIFNTPKYGNDDDRADRCLDEVFEIYYNAIDGKPNARGG
VHRVDLLPTTCHIYFGKVTGALPDGRKATVPLSEGISPSQGCDTHGPTAVIKSAAKIDHVRTGGTLLNMK
FAPQFFNGDEAIRRVSSLVRSYFKLDGHHIQFNVVNADTLRKAQLQPELYRDLIVRVAGFSDYFNDLGPE
LQNEIISRTEHETM

>WP_131431614_glycyl_radical_protein_Clostridium_chauvoei_Bacteria
MDILAKGFIKPTKRIEKLKEEVMSAMPCIEADRAIILTKAFKENENEPMIIRKAKSLEAVLMEIPIVIRD
EELIVGSLTKNPRSAQVFPEFSNEWLVNEFDKFEKRTSDAFKITEKTKKDLKETFKYWKGRTVSELATSY
MSEETKNAMAANVFTVANYYFNGLGHISVDYKKVLEKGFKGIIEEVEEKLNTYDKSAPDYVEKRMFWDSV
IISCKAAIHYAKRYAKLAEKLAEDTTDIRRKDELLNIAKICTKVPEYPAETFYEACQSFWFVQAIISLES
NGHAISPARFDQYMYPYYKHDINLNESMREFNTEILHCLWVKFNDLTKVRDETTTKAFSGYSMFQNLIVG
GQTEEGKDATNELSYMCLEATGSLLLPQPSLSVRIWSKTPDDFLIRTCELTRLGTGLPAFYNDEVIVPML
VNQGLTLEDARDYGIVGCVEPQKPAKTDGWYDAAFFNLAKILELVVNNGDSNSKKVVVDTGDFTTFKSLD
DLINAYEKQMKYFVSQMVAADNCVDIAHRERAPLPFLSCMLDDCIERGKSIQEGGGHYRFSGPLGVGVAN
VGDSFMAIKKLVFDENKITLKELKEALDSNFGEFEKDDMKKLNHQAIKQMLLNRSPKFGNDIDEVDELTR
IGSLIYCNEVSKHTNQRGGKFIPGLYPVSNNVHLGSLVLATPDGRSAYTPLADGVSPTRGADLNGPTAAA
NSVAKLDHFSAPSGTLFNQKFNPRSLEGDNGLKNLAALIRSYFDKKGMHVQFNVIDKETLVDAQKHPENY
RDLIVRVAGYSAQFICLDKGVQDDIIKRTEQSM

>WP_130864338_glycyl_radical_protein_Bacilliculturomica_massiliensis_Bacteria
MGGRKMLTNRVEKLRDRMRETKPHICIERAQLMTEFYRQCSCDTPMLRRAKLLKYLLENMTIYIADDELF
AGNQAKEYRGVPVFPEFGANWIMDTIDTFSTRPTDPLMIGDEEKKQLAETLEFWRDSSFKELVDEKLTPE
VLQAEQLGVLSVGSRTTSTGHVVPNYPRILSIGLSGVIERAKEKIAAVEYVNHDTQRQIDFWQGVIIACE
GAIAFAHRYAKLAREMAEKESDEKRKAELLQIAANCGNVPEKAPQSTYEALQFFWFMHLIMQIETNGHSI
GLGRFDQTMYPFYKKDLEEGRITFDQCVEMIECLWIKITEIIKVRDDFDAQAFAGYPMWQNCAVGGVTPD
GKDAVNEFSFCILQATSEVKTTQPTVSFRYHDNIDKNFFKKALTMIQDGLATPAMFNDKLIIPLVLSKGA
TIKEARDWSIEGCVENYVTGKTDGRPVVGYINTVKLVEFVLNDGIDPLTGRQVGIKTGDPKTFETFDDFM
AAYRRQMEYFTKLMCDAYNVVGACQANMVPALLSSCLVDDCIEKGKTLQEGGAKYNFSGSFITALANAAD
SMAAVKKFVYDEKKIGFDELKEALSVNFEGHERLRQMLLNGAPKYGNDDDYVDEIARQIVESAVDEVEKY
PDSRYGKYVLSVLSQSFNVLQGKSVGATPDGRFAFDALADNASPVMSRDVNGPTAALRSVSKIDQFRPLI
GTLLNQKFDPVIVKGEKGLEILGTLVRSYFDEYGEHVQVNVVDEETLRDAQVHPEKHRNLMVRVAGYSAY
FIELDKDVQENIIARTAQQGL

>TKJ29931_formate_C-acetyltransferase/glycerol_dehydratase_family_glycyl_radical_enzyme_bacterium_(candidate_division_B38)_B3_B38_Bacteria
MNERIKRLRAQSINTRPSVSPERAILMTEFYKSDLAQSVSAPVRRALAFKYLTEHKAICINEGELIVGER
GPAPRATPTYPEICCHSLKDLETLHGREKISFVVSEETMRVYREEVIPFWKGKSMREKLFSEMSEEWIAA
YEAGVYTEFMEQRAPGHTVLDDKIYKKGFLDFKEDIQRSIESLDFFNDPEAYRKREELKAMEMAADALIR
FAERHAERAEELAGEEQDPRRREELKQIAEVCRRVPAHAPRDFWEALQYYWFVHLGVITELNGWDAFNPG
KLDQHLYPFYQKGLEEGSLTRERAKELLQAFWVKFNNQPAPPKVGVTAEESSTYTDFAQINTGGVKVDGS
DAVNELSYLILDVVEEMRITQPSSSVQISKKTPDRFLKRALQIIKTGFGQPSVFNTDEVVQELLRQGKSM
ADARNGGTSGCVETGAFGKEHYKLTGYFNLVKVLELTLNHGMDPGTGKRIGLQTGDPAEFSSFDELMEAF
KRQVHHFIDIKVRGNNIIERLYAEYVPAPFLSLLISDCIEKGKDYHNGGARYNTSYIQGVGLGSITDSLT
AIKYHVFDNKHLTINEMLNALQDNFAGHEELRQRLVNKTPRYGNDDDYPDELMRAVFEAFFEAVEGRPNT
IGGHHRINLLPTTVHVYFGSVIGATPDGRKAREPLSEGVSPVQGADRKGPTAVIKSVAKMDHARTGGTLL
NQKFTPHLLATEEGIDKLAHLIRSYFKLDGHHIQFNVVSADTLRDAQKHPEKYRDLIVRVAGYSDYFVDL
GEELQNEIIKRTEHQSF

>TKJ29347_formate_C-acetyltransferase/glycerol_dehydratase_family_glycyl_radical_enzyme_Chloroflexi_bacterium_B3_Chlor_Bacteria
MTERVARLRQQSLEAVPTLSTERAELITEFYRQDLGPVSAPVRRALAFKYLMEHKTVCINDGELIVGEKG
PAPKAAPTYPELCCHSLEDLDILNSRAKTSFVVSSEAREVYRETIIPFWQGKSIRDLIFREMTDDWKAAY
ECGVFTEFMEQRAPGHTVLDDKIYHKGFLDFERDIQHSLRHLDYLTDPQAYAKQEELKAMLICAGALIRF
AERHAEVALELAKREKDPHRKKELERIAEVCTHVPAHPPRDFWEALQYYWFVHLGVTTELNTWDSFNPGR
LDQHLYPFYTEGLEEGTLDRERAEELLQCFWIKFNNQPAPPKVGVTAAESGTYTDFALINTGGLKDDGSD
AVNEVTYLILDVVEEMRLVQPSSCVQVSKKNPNRFVKRAARIIRTGFGQPSVFNTDLIVQELIRQGKSVE
DARNGGSSGCVEVGAFGKECYILTGYLNMVKIFELTLNNGLDTRTGRRIGLETGDATQFESFEELFEAYE
KQLNHFVDVKVRGNNVIERLYASYMPAPFLSLLIDDCIVTGKDYHDGGARYNTMYIQGVGLGTVTDSATA
IKYHVFDKGTLSMEALLGVLRDNFEGHERVRQMLVNKTPKYGNDDDYADEVMVALFEAFFSAVDGRPNTK
GGSYRINLLPTTVHVYFGSVAGATPDGRQAWEPLSEGVSPVQGADRRGPTAVLKSVAKMDHARTGGALLN
QKFTPQLLQDDAGLGNLVHLIRTYFKLDGHHVQFNVVDAATLRAAQEHPEQYRDLIVRVAGYSDYFCDLS
ATLQDEIISRTEHHAF

>WP_124230486_glycyl_radical_protein_Clostridium_butyricum_Bacteria
MISKGFSTQTERINNLKAQILNAKPCVESERAVLITESFKETEGQPAILRRALALKHILENIPITIREEE
LIVGSLTKEPRSSQVFPEFSNKWLQDELDRLDKRTGDAFQISEESKEKLKDVFEYWNGKTTSELATSYMT
EETREAVNSDVFTVGNYYYNGVGHVSVSYEKVLKIGFNGIINEANEQLEKNRSIDPDFIKKEKFLNSVII
SCEAAIIYANRYAKKAKEFADNTNDLKRKAELNEIAKICLKVPAEGATSFYEACQSFWFVHAIINIESNG
HSISPARFDQYMYPYYENDENITEEFAQELIDCIWIKLNDINKVRDEISTKHFGGYPMYQNLIVGGQNSE
GKDATNKISYMALEAAVHVKLPQPSLSVRIWNKTPDEFLLRAAELTREGLGLPAYYNDEVIIQALVARGL
TLEDARDYGIIGCVEPQKPGKTEGWHDSAFFNLARIVELTINSGLDKNKQIGPKTQNFEEMKSFDEFMNA
YKIQMEYFVKHMCCADNCIDIAHAERAPLPFLSSMVDDCIGRGKSLQDGGAEYNFSGPQGVGVANIGDSL
VAVKKVVFDENKITPLELKKALNNDFENEEEIRALLKKAPKFGNDIDEVDDLAREGALVYCREVNKYTNP
RGGKFQPGLYPSSINVYFGILTGATPDGRKSGQPLADGVSPSRGCDVSGPTAACNSVAKLDHFIASNGTL
FNQKFHPSALKGDNGLMNLSALIRSYFDQKGFHVQFNVIDKEILLAAQKNPEKYQDLIVRVAGYSAQFIS
LDKSIQNDIIARTEHVM

>WP_129350397_glycyl_radical_protein_Desulfovibrio_carbinolicus_Bacteria
MSQHQVQAPDLHGPTQRTTAALARFVDTTPTICPERAMLITESYKETEALPMVLRRAKALEKILAGMPIF
IQDGELIVGNQASKPRSAPIFPEFSCKWVEAELDRLANRTADVFLISENTKAKLRQAFAYWDGKTTNEFA
AAMMPPQALEAHNDVVYTVGNYFYNGVGHISVDYAKAIGQGLSGVIADARQALEALDYADAEQLKKRHFL
EAVIIANQAVIDFAGRFAALAAALAADCADPIRRDELQEIARICRKVPAQPAETFHEAVQAFWFVHLVIQ
IESNGHSISPMRFDQYMEPYHARDKGRVLPEKAQELLDLLWIKFAELNKVRDENSTMAFAGYPMFMNLIV
GGQKRDGSDATNDLSFMCLQAAANTKLYAPSLSIRIHEGTPPALYKKAGEISRLGMGYPAYYNDRVIIPA
LLARGLTREDARDYGIIGCVEPQVGGKTEGWHDAAFFNMGKVMELALNDGVDKRTGKQIGPKSGSLETFK
TFDDVMASYKAQTAYFVRLMAAADNAVDMAHAMRCPLPFLSSLVDDCIAAGKSLQEGGAHYNFTGPQGVG
VANAGDCLTAIKKLVFDDRLLTLAELRQALDSDFEGREDLRQMLLNRAPKYGNDDDYADAVAKEAALIYC
EEVNRYTNPRGGRFQPGLYPASANVPLGSVVAATPDGRKAWSPLADGVSPISGCDTCGPTASVLSVAKLD
HEIASNGTLLNQKFHPTALEGDQGLNNLKAVTETYFQNGGFHVQYNVISRETLLEAQAQPEAYKNLVVRV
AGYSAFFTALDKSLQDDIIARTEQTF

>WP_125004611_glycyl_radical_protein_Clostridium_tagluense_Bacteria
MYVLEEGFSKPTKRIDTLKEQILLAVPCIEVDRALLITESFKETEGQPMVVRRAKALENILNKIPITIRD
EELVVGSLTKEARSSQIFPEFSNTWIKDEFETIGKRKGDSFQITEEAKEQLTEVFDYWEGKTTNELATSY
MYPETIEAMNENVFTVANYYLNGVGHVSVDYAKILAKGYKGVIKEVESAIVAADKENPEYLKQKLFWESI
LVSCKAIINYAHRYAKLAREMASKESNAVRASELLQIAKNCETVPENGATNFYEACQSFWFVHAVINIES
NGHSISPTRFDQYMYPYYEIELNSGSFDINKIQELIDCVWIKLNDINKVRDAVSTRAFGGYPMFQNLCVG
GQTREGKDATNDLSYMCIDATAHVRLAAPSFSVRIWNKTPDEFLLRSCELSRLGLGMPAFYSDEVIIPAL
VSNGLTIQDAREYGIIGCVEPQKPGKTEGWHDSGFFNLARLLEVTINNGMSNGKQIGPKTGEFTQFKSIE
EVVEAYEKQMEYFVYQLTVADNAIDIAHAERAPLPFLSCMVDDCISVGKSLQEGGAHYNFTGPQGVGVAN
VGDSFAAIKKLVFDTNMITLKQLKEALDTNFGEGQVIEGSAQSKENSSAKLDMEDIRQMLIHRAPKFGND
IDEVDELARQGAYIYCKEVEKHRNPRGGNFHAGLYPAAINILFGDLIGATPDGRKAHEALADGVSPVRGA
DSNGPTAAINSVAKLDHFIASNGTLLNQKFHPGSIKGSTGLNNLASLVRSFFDQKGMHVQFNIIDKETLV
EAQMNPNKFRDLVVRVAGYSAQFITLDKAIQDDIIKRTEQNF

>TFH36014_glycyl_radical_protein_Dehalococcoidia_bacterium_Bacteria
MNTRIEHLRRRMIEERASVDITRARIVTRVHQEHAGEPLVSVWGHVMERLFAELPIDIAHGELLVGSPTV
RPRAAQLFPEVQAGWLGAELDGVESRAWDPLLMAPKDKREVREQILPYWKGRTIAERLFAQCPAETAPLI
YLEPGVWPTKSTGVIDNYSLIQKGIGTVVPNYRRVLDEGVEGILRRIDESVERLDLTDPDSVNRMVFLQS
SRRALQGFVTFAERYAERALELADGEENEQRRAELLRIHDTCTRVPAKPARNFYEAMQSFWFTHVAVRIE
ESGHSLSPGRFDQYMYPYLAEEDDREEALELIECLFIKFSELMLFVNVDTSKFYTGVPQWQNLNLGGRRP
DGQDATNDLSYLCLDAMSDLKVVQPDISVRVHSDTPEDFMLKACELGRLGTGHPKFYNEDVIAYSMACKG
LSLAESRDFAIMGCVEPRVQAREGIHLTGGFVNLPAALELALNDGVWRRTGERIGLPTGDARSFTSFAEV
RQAFEAQLAYIIRHMFVVNAIAETAYSELLCSPFLSALTEGCIETGRPLQKGGAVHNFGPAVNEIGIADT
GDSLAAIKRLVFDEKKLTMAELLDAVESDFEGHEDLRSRLLHEAPKFGNDDDYVDLVTRDAVQFGNREVM
KYHNIFGGQAQAGIIAVTSGIPFGSVVGALPSGRKAGQPLADNSSSSAGNDRLGPTAIARSVGKLDTAAL
RNGTLLNLRLSPQSTSGPGGLRKMASFVRGLCDVGCWHVQFNVVDTCTLREAQEKPEEFRDLLVRVAGYS
AYFTQLHRDVQEDIIHRTEHGI

>WP_134637960_formate_acetyltransferase_Pseudomonas_aeruginosa_Bacteria
MNAIVDPQKSTTKAVTRVPNLKKAVQAEEYAVCIERAMLWTQFSKNKNNKAKSRPVFIAEATRHVLRNKT
VKIYPEELVVGNFTAHRVGGIIYPEMTGIAPMMEIFKIPTRRVNPLNIKFLDRIKLALTIPYWLTRNTAV
LAFDNNEDRARFAKEQGEALQYQLYEAGGIAHLAPGYEKIIRLGAEGIIAEVEAFEAQTTDPEKLEFYRG
VKISMEALGEFGDRYAAEATRVASDERDPVRRQELEKIAEVCTRVPRHGASSFYEAVQCMTLVHIAIFQE
TLGETTCPGRIDQFLNPYYEQDLADGVITREEAKELLGAFCVKLCETIPVWSETTGAMLGGMTSWEVVTI
GGQDSEGNDATNELSFILLELADELRMRQPNFHVRIHENTPKAFYDEVIRVNFGPGSAPAMYNDETIIES
MMNVGYSLEDARDYVAIGCVEPTAPGKTLGSTDAGMYNMALALEMALNEGCQFGSDRQIGVKTPPVSSMK
SMDDVLDAYDVQTKHQLAKLHRDLQAVERFHAKHHPTPLTSATLEGCLEQGVCSTQGGAKYNFSGIQGTG
MAVVADSLGAIESAVFEDKWLTLEELVAHLKDNLSDEVVRTRLKGIDKFGNDIPKADAWMKWVGDHYSDS
IHALGKNTRGGQYLAGVYSNTSHTHFGSLTSATPNGRRAGETFASGFAPENGADKRGTTALLNSMNRIDY
KKFANGINFNIKLDASSYDCEEGRDALASLYKVYFKRHGMQVQANMLDPKILIEARDNPELHPNLLIRVS
GYSAYFNDLSPEMQDEVISRSSNRG

>TEU12878_glycyl_radical_protein_Anaerolineales_bacterium_Bacteria
MSERVARLRQQSLDAVPSISSERAELLTEFYRQNEGRMMSAPVRRALAFQHLMEHKTICINEGELIVGEK
GPTPKAAPTYPELCCHSLEDLDILDSREKISFKVSPETRQVYEETIIPFWRGKTMRELLFAEMTEEWKVA
YEAGIFTEFMEQRSPGHTVLDDKIYHKGMLDFKQDIQQSLNSLDYLNDPEAYDKQEELKAMDICADALIR
FAERHAEKAQELAQQETDSQRKKELERIAEICSHVPAHAPRDFWEALQYYWFVHLGVTTELNPWDAFNPG
KLDQHLYPFYKKRLEEGMLTREQAEELLQCFWIKFNNQPAPPKVGVTAAESSTYTDFAQINLGGVKENGA
DAVNEVTYLLLDVIEEMQLLQPSSSIQVSKKNPNRFIKRAAKIIRTGFGQPSVFNTDVVVQEMIRMGKSL
ADARNGGTSGCVETGAFGKENYNLTGYFNMSKVLEITLNNGVDPCTGRKIGLETGDPAQFETFEELFEAY
QKQLNYFVDIKIRGNNVVERLYANYIPAPFLSLLLDDCIAKGKDYHDGGARYDTSYIQGVGVGTMTDALT
AIKYHVFDKKSLTMDELLTVLRDNFEGHERVRQMLLNKTPKYGNDDDYADDVMVAVFEAFFNAIDGRKNT
RGGTYRINMLPTTVHVYFGSMIGATPDGRMAEKPLSEGISPVQGADRRGPTAVIKSVAKMDHVRTGGTLL
NQKFTPQLLQDDDGLDKLVHLIRTYFKLDGHHIQFNVVDAATLRAAQRNPEQYRDLIVRVAGYSDYFCDL
GEALQDEIIARTEHLSF

>TEU03998_glycyl_radical_protein,_partial_Candidatus_Aminicenantes_bacterium_Bacteria
MNQRIKKLREQSLSAKPRMTPERAKLVTDFYKSSGVEKFSVPVQRALLFKYILEHKTVCINPGELIVGER
GPAPKATPTYPEVTAHSLKDLRILDTREKTSFSVDEKTKKLYKEEIIPFWRGRSIRDRIFREVSKEWKDA
FEAGIFTEFMEQRAPGHTVLDDKIYKKGFLDFNRDIECSIQNLDFLKDPEAYKKREELKAMAICADALIM
YAERHAEKARELAEKEKDPKRKKELERIARNCSRVPAHAPKDFWEALQYYWFVHLGVIIEFNTWDSFNPG
RLDQHLYPFYNKGLEKRTLSREKAKELLQAFWVKFNNQPAPPKVGVTAEESGTYTDFALINTGGVKSDGS
DAVNELSFLILDVVEEMRILQPSSMVQISKKTPDSFLKRALRIIKTGFGQPSVFNTDAIVQELVRQGKSI
EDARNGGASGCVETGAFGKENYNLTGYFNLTKVFEITLNNGIDPRSGKEIGLRTGDPASFQSFEELFEAF
QKQVRHFVDIKVEGSNIIERLYAEYLPTPFLSILIDDCIANGKDYHDGGARYNTSYIQGVGMGTMTDVLA
SVKHNVFDQKHISMNGLLKALKDNFKGNEPLRQRFLNKSPKYGNDDDYADEITRSIFDAYYEAVNGRPNT
KGGFYQINLLPTTVHIYFGKMVGAMPDGRKAAEPLSEGISPVQGSDRKGPTAVIQSAAKIDHLRTGGTLL
NQKFTPHLLADEEGIDKLAHLIRSYFRLDGHHIQLNVVSADTLREAQKHPEKYRDLIVRVAGYSDYFVDV
SVDLQNEIIKRTEHQSF

>TET11434_glycyl_radical_protein_Candidatus_Aerophobetes_bacterium_Bacteria
MKQSNFNRIKKLRERVISTTPKVCIERARLITEAYGENESLPVVLKRAKALERILSKMSIYIDEDELIVG
NQASKPRSAPIFPEYSVDWIEKEIDEFAERSGDKFLVDEGIKPELLEIVNYWKGKTVKDRANSTIPEDVK
KASLIKAIDAEGNLTSGDGHIVVDFEKVLKKGLNGIIKEIENEITNLNLAEPQDLKKRTFLEAARISLNA
AIIFARRYSEEARRLAKVESNFQRKEELEKISQICRCVPANPARNFWEAIQSVWFAHLITQIESNGHSFS
LGRLDQYLYPYYVKDMAEGPMGQDQILELVESLWIKLYTINKIRPWSHTQFGAGYPTYQNVTVGGQTPDG
DDATNDLSFLCLKTVQHTQLTQPNLSARFHNRCPEEFLMKCAETIRMGFGMPAMHNDEIIIPSLLLRGVE
VKDAYNYSMVGCIEVAVPGKWGYRCTGMSFLNMGKVLELALNNGKDPKTGIQLCSGNGDLGTFSSLKELM
KAWEKQVKFYTKLHVILDSCIDYALEELTPDAFCSALVEDCIKRGKAIKEGGAKYDFISGLQAGLANIAN
SLAAIKKLIFEEHLITRTQLKEALRCNFEGIEGEKIRQILINKAPKYGNDEDYVDLLGRKAYNCYIREIA
KYKNTRYGRGPIGGTYYPSTSVISANVPLGGAVGATPDGRKSGQPLAEGASPAQSTDRLGPTAVIKSVSK
LPTILITGGQLLNLKFLPEILEGLDGLRSLAFLIRTFFQDLKGWHVQFNVVSAKVLKEAQRRPEKYPNLI
VRVAGYCAVFTTLAPEIQNDIISRTEHTRI

>TEB08106_4-hydroxyphenylacetate_decarboxylase_large_subunit_Pelotomaculum_schinkii_Bacteria
MNGITERVHRLQEKYLATAPAIDAERAVIITRSYQETEGEPMIMRRAKAMKKLLNEMTIWIADDELIVGN
QAKVARSAPVFPEFSYDWIIEEMNNEPFEEGTADRFLIDEETKQILRGLYEYWKGKKVNDLVLNMLPEES
KKAIETSGVFAFGIPEVAIAGVGHYSPNYKTILEKGFSGVKKDALKQLEQLGIPRDGRDIEKYHFWNAII
MVCDAVADFAKRYANLARELADKETNKTRKIELLQIASNCDWVPENPARTFWEACQSVWFLQLVLQLESS
GHSISPGRFDQYMYPYYQKDIAAGNITKDGAQELIECLWIKLSEINKIRPSGPIKGSAGYPMFQNLCVGG
QTRDGRDATNELSYMCLDATMNVKLHQPSISVRIWNGTPDELWFKSIEVTKQGLGMPAFHNDEVIIPALL
NRGRELEDARDYAIVGCVEPGCQGFEYGWSGGTGDAPFFSLPACLELAINNGVNMLTGVKSGPATGDLAS
FSSFDEVKEAYVKQIQYFVDHFAVITNVGDLAHMQLVPLPILSCAMEPCVNRGVDVTAGGAKYNCTGTAG
VGVSNVADALSAIKKFVFDEKKYSGAVLLSALRSNWEGQEALRNEIITSAPSYGNNDAYVDDLARWAAGV
YCKLTEECSGPRGPYSPGFYPVVAHIYMGYWRAASLDGRRAGEPLADGISPVHGKDKNGPTAILNSAAAV
DHLINSNGTLLNLKFHPTAVEGDSGTRNLISAIKTFFDNKGLHLQFNVVSSKTLRDAQKNPDKYRGLVVR
VAGYSALFVGLDPAIQEDIIERTEYTELV

>WP_133529161_pyruvate_formate-lyase_Aminicella_lysinilytica_Bacteria
MLNQRIQKMRNKLWDTRPCVTSERLVLQTEAYKRFAGDATPIFRAEVIKYIMENMTTLIMDDELIVGTAT
NKYRGANLHPEFQSSSWYVSDIDDFPVRTKDPYDLSAEDREIILNTLPYWEGKSMEDASKTLLPKHTEEC
IQDDIITVGLRNGVSGETTCDHDKLLKIGIKGYIEECQENIKNVKGTSRESRECMNFWKACIIQCEGLIK
YAHRMADEADKQARECTDVKRKRELMTIAENCRIVPENPPNTFQQALQLVWFVHVYFHIEVCTTANGFGR
FDQYMWPYYEKDVIKDKIITEDEALEMLECLYLKACEVYEFRDKWYATSFAGYPMWEILVVGGQTPEGKD
ATNDLSYMCLEAANQLKTTQPVMAVRVWDGTPEKLIQKGCRMIQDGQANPGFFNDNAAMKMTLGKGCTIE
EARDWTIVGCIQPGPGGGSTDGSPDAGYVNMGKMIEFVLHNGIDPATGKLMGLQTGDPRNFKDINEFKEA
LKKQILHHYKLIAEGYNIMQSVHMIKYPVIFASMVTKGCVESGKSVQEGGAKYSTAGLFVTGAANMADSI
VAIEKCVYEDKDMTMDQLINALDNNFNGEERMRQLLLNKPEKFGNDSEHVDSVYREMMHFIADNVQQWPD
ARGGHYSFNVHSQTVNVSHGAVTGATPDGRLSGEAFCDNASPMMGRDISGPTATVKSVASMRQEDFHDGA
LFNLRFDPKGVAGEKGLRSIEGIIKTYFKFGGEHIQINVVDDETLKKAQINPENYKGLMVRVAGYMAYFT
ELDKSAQDTIIYRTTHFKQA

>TAL36215_formate_C-acetyltransferase/glycerol_dehydratase_family_glycyl_radical_enzyme_Spirochaetes_bacterium_Bacteria
MGTQNASLKDEARSRVDNLRWKIIDAPQEVCIERARYVTESMRLHWDEPPLRRISFALEHILKNISVVIR
EEELVVGCRTSKLKGAPLFPENKARWIEGDLDGFDQRVVQRALITPAEKKELAESILPFWRGKTVEECME
GRMPADVAADMDKYIFTMMLEITYGIGHFTMNHKKVLARGLRGVMDDARAKMDRLSSEEKAGEKGLFYEA
VIRSCGAAVIFARRYADHADALAAAEKNASRAAELREIARVCRHVPEFPAESFHEAAQSFYFIHLIAQIE
SGGNSISLGRIDQILYPYYKKDADAGRITPDRAREILALLYVKTNEIWNVLEEAFIPGGEGTEGKTTQNV
TVGGMDERGEDATNELSLIGLDAYADVRTVQPNFGVRISKKDTGPLLTRAAEYARDGVLLHFFNDEAIIA
SLVKSGHTIEDARDYGVVGCLEPNAQGKTFGSTFAVQFNGIKCVEFALSNGIDNIFGYRSGIETGDPASF
TSFDDVWKAYDAQMRHFIGQMVRGMGVLDGAIAEMVPSPFASAMVEGCIEKGKDLTAGGAVYNSTGVQLM
GFANIVDSLYAVSSAVFRDKRFSIGDLAEWLSADWQDHDDKRAWFLNRVPKYGNDNDEVDAMAARVVEHY
CDVLAGHRHHRGGAFWPGIFSVGFHISMGAFTGATADGRYAGDVLGNGITPTTGNAASGPTAIMNSVVKL
PLARIFNGANLNMRFQGKRIMTAHLAVLIRTYFANGGMQVQFNMLDSDVLREAKAMPEKYRDLFVRVSGY
SAEFTGLSEIAQDEIISRTEFELAK

>RZU38628_cobalamin-independent_glycerol_dehydratase_large_subunit_Fluviicoccus_keumensis_Bacteria
MTASITAFPTAANDLIPPPGARALRLKAALHDAGYSICLERPRLLKAFRKSGAGKGEHPLVQRALALAYV
MKHRQPRLYDDELIIGNVTSKRVAANFYPEGTSVNIIEDLFTLEDRPIKLKLSRKEKLELAALAADNVFT
NMGARAFAKPGYTGELLEILSPKRYIVTEEAGVGHQVGDYRRLVAEGLVETDRIAARCLETRTLPDGSPA
DADQLAFYRSLRITIDGIRGMAANLADAAECEALRTDIADSRRAELLAAAQACRRVPYYPPATFQEGLQA
CWLLHIAMLLEDFEQGMSFGRLDQALIHLYDADLACGALTREQALELWVSFEAKTGETIPLYSNRMDVYF
SGNCVGQSITVGGVDAEGRDVSNELSELVLEAFGQLGTREPALHVRVHADTPKRLLDKAVAVMQRTGGRP
TLMGDETVINSLQHTGMTLEHARDYAIIGCVELASQGRTYNSADAALFNLPLCLELALNRGESFRGERLG
LLTPPLAAMTGFEDVLAAFRSQVAFQVGRMQRAINRLEETYRIHRPTPVNSIMTQGCLAKGKDVTWGGGM
YDFTSVQAVGLADAGDSLYALNKLVFEDKRFTLPQLVEILNADFAGHEPLRVELSRRFPRFGNGDQAADT
MTQRAADAFTDAVTPRRNTRGGQWIAGFYSMSCGVGFGRHTGALPNGRKAGQRLSNGVSPSDGSDRKGPT
AALRSVAGLDKTHWGNAHVLNIKFDKKLVHGETGIRNLGTLFRDYLVRQDGMQVQVNVQDAEILRAAKLN
PEAYPDLLVRVSGYCSYFSDLRPEVQDEIIERMSHGL

>WP_101553151_glycyl_radical_protein_Anaerotruncus_massiliensis_Bacteria
MGRFYDEDIKKSPRIDRLISHLYAKMPVIEADRAVLLTESYRETEGEPVILRRAKAFLKICRELPITIRP
EELIVGSNSIAPRGCQVFPEYSWEWLEKEFDTVEKRSADPFYISDETKRRLREVLPYWKGRTTSELATSY
MAPETLTAMKHNIFTPGNYFYNGIGHFTVKYEEVLEIGFAGIRDRAAAQLAECGLGDPDYASRVSFLEAV
ILSCEAASEYGRRYSVLARELAGRETDPARRAELTRISEVCARVPEQPAASFYEACQSFWFVQMLLQTES
SGHSISPGRFDQYIYPYYKADLDAGKITRESAQELLDCIWVKLNDLNKVRDKDSAEGFAGYSLFQNLIAG
GQDAEGNDVTNDLSFMCIEASMHVRLPAPSLSVRVWNGTPNEFLIKAAKLTRTGVGLPAYYNDEVIIPAL
MSRGLTVEDARTYNIIGCVEPQKAGKTDGWHDAAFFNMCRPLELVFTGGRESGELVGVETKPISEMRSFD
EFYDAYRQQMDYCISLLVNADNAIDRAHAERCPLPFQSCMIDDCIARGKSLQEGGAVYNFTGPQGFGIAN
VTDSLLAVKKLVFEDKKLTLEEYREALRKNFGRGLGTRETEDLVAQVAGGMSAAGQPVGEAEIRAICEAV
RKDPVSPAEKAKYDQLLDWIDELPKYGNDVPGVDAFAREVAYLYTKPLQNYRNPRGGIFQAGLYPVSANV
PLGSQTGATPDGRLANTPIADGVGPAQGRDTHGPTAACNSAARLDHMIASNGTLFNQKFHPSALSGIEGL
QKFASLIRGYFDQKGMHMQFNVVSRETLLDAQAHPENYKSLVVRVAGYSALFTTLSKSLQDDIISRTTHG
F

>RXG63988_glycyl_radical_protein_Candidatus_Atribacteria_bacterium_1244-E10-H5-B2_Bacteria
MNERVEKLRQESLNTQPYISIQRASLVTEAYKIYDGTVSVPVLRALVFQHVLENKSICINKGELIVGERG
EAPRATPTFPELCCHSLEDLELINNRKKISFTVNQEVKEIQKEKIIPYWKNRSMRNRIFKEMTPEWKDCY
TAGIFTEFMEQRAPGHTVADDKIYQKGFSDFIQDIEKNIQNLDYLNDPKAYDKQEELKAMLICAKAIIRF
AERYAEKALEMADAEKNPRRKKELKKIAEVCSYVPADSPRNFWEALQMYWFVHVGVITELNTWDSFNPGR
LDQHLYPFYKKGLEEGTLTQEKAKELLECFWIKFNNQPAPPKVGVTLAESGTYTDFANINNGGLKVDGSD
GVNDLTYLILDVIDEMRLLQPSTNIQLSEKSPDKFLKRASEIIRKGWGQPSVFNAEEVIEEMLRQGKSLE
DARCGGTSGCVETGAFGKESYILTGYFNLVKVLEITLNNGNDPQTGKKIGIKTGEATQFNSFEELMAAFK
GQLHHFTDIKIKGNNIIERLYATYMPAPFLSIIISDCIEKGKDYNAGGARYNTDYIQGVGIGTITDSLSA
IKYHVFDRKNISMKKLKEVLKDNFVGHEEIRQLFLNKTPKYGNDDDYADDIMKLVFNAFYKEVNGRKNTK
GGVYRINMLPTTCHIYFGSVVGATPDGRREKQPLSEGISPVQGADRLGPTAVIKSAAKMDQVKTGGTLLN
QKFTPQLLKGEKGIDSLASLIRSYFKLGGHHIQFNVVSADILRAAQKEPEKYRNLIVRVAGYSDYFNNLS
KTLQDEIISRTEHQFC

>WP_128520834_formate_C-acetyltransferase/glycerol_dehydratase_family_glycyl_radical_enzyme_Clostridium_sp._YH-panp20_Bacteria
MRAEQIQRIQNLKEKMLSQPRYVSIEQALIITKTYQENEQDSKQVKRAKALYNALTQIEIGVEPDELIVG
NRTKGVRYGVVFPESGISWVDREFETIPTRPQDKFLVHQEDIKTFREQIVPYWKGKSLEDIVRDRAGDEV
SAISSVVKINQTDHAQGHICPNVKEWLETGPQGYIDQAKSKLGSCTPQQKEFYECVILVMQGVQKFMRRY
EDLLKETAKAYPDHAQDLMQVASICHNLQTQPTHIFHEALQSLWFLMVVLHMESNASSFSPGRLDQILYP
YYQKDIDDLTLTKEDALELIECLWLKFNEIVYLRNKNSAKYFAGFPIGFNVAIGGQDQEGKDYCNDLSHL
FLDAQEDIGLPQPNLSVRLHEHTNDALLRHAVRCVSKGSGMPQFFNDKAIIHSLEKLGISHEDAMNYAIV
GCVELTTQGNNLGWSDAAMFNLNKVLELTLNHGVCLLTGKQLGPDYGSLSTYKTFEELEAAYKKMILYFM
DKMLVCCEAVEKAHIDVLPTPFLSAVIDDCMEKGMDVTAGGAHYNLSGIQMIQVANLADSLAAIKQMVYD
EKRIAPADLVHALQTNFDGEEVMRQTLLHRVPKYGNDVEWVDELGAKWARFFRQELGKHTNYRNGPYHTG
MYTVSAHVPMGKNVGASADGRLSQDPLADGGLSPVYGRDLQGPTAVLKSVSKMDDDCTTNGGLLNMKFLP
DFFKTETGITKFCHFLRTFVDLEIPHIQFNVVSRQNLLDAQKHPEQYRSLTVRVAGYTAYFTELAGDLQN
EIIARTTYDNI

>WP_127816093_formate_C-acetyltransferase/glycerol_dehydratase_family_glycyl_radical_enzyme_Coriobacteriales_bacterium_OH1046_Bacteria
MLTERSARIKEALFANPRRISLERACLWQESYEETEGEPIILRRAKAFAHVLEKHAIVIDDDDLLVGNRS
ESPRAGVISPEMSPYWIIDELDEFSTRPQDTFEMSEDDKRKFREVVYPYWAGRSLNDWYRAHREDDVRAA
EADKVFAVAQTDKGQGHIICDFDEVLERGLGDILAECKRHLTSSPKNEFYQASVICMKAMTAYIDRYRIL
VDERIAGGVCSPQRAAELARISEVLGHIATQPARDLYDALQLVWLVSVALQHESNASSLSLGRADQYLLP
FYRASVEAGVTQAEIRELLQCFYLKFNTIIAVRSTESARFFAGFPIGYNLVVGGVDEQGDDAANELSELL
LDLQRDTRLPQPNLSLRVHKDTPEGLLRKAVEIIRLGDGLPQCFNDEVNIESFVRRGVSASDARDYAVVG
CVELSIPGRMYGLHDISMFNMLKCLEITLRENPRGFGGFEDLVSATEATIDRYVALMVRGCDTCDRAHRE
TSPTPFLSTFVHDALEKGADITSGGARYNPSGVQGVGTANLADSLYVIKKAVFDEKSVSWKELLDALERD
WTGDGDETLRQRFVNAYPKYGNDVDEVDELGRHFLAHYGREVERYGNVRGGFFQPGSYTVSAHVPLGAAV
GATPDGRRSGEQLADGGLSPMAGRDQHGPTASLMSVSKLENVLDTNGSLLNVKFSPATLAGEEGLAKLEA
YIRSFSRLGIQHIQFNVIDRATLIDAQEHPDRHRNLVVRVAGYSALFVELSKAIQDDIINRTEHVL

>WP_125142469_formate_C-acetyltransferase/glycerol_dehydratase_family_glycyl_radical_enzyme_Clostridium_sp._Marseille-P8228_Bacteria
MYYKATDRVKRLRQRFMTYKPNVDIERALIYTRVFKESDTVKDEPRIIALAKAYSIFLNERSIYIEEDQL
LAGSFGRKPRAFPIYPETLGDSLIGEYRKLTTREIDRFEYSEEDRLVLEEKLHKWHGTGMYSYVFGDMPM
YAKKLFLRDPENTVSGGTNIFSLDVPLNGPAGHITPDYQTVMAIGFQGIKANAEKRLELAEAQHDQEGIN
FLKAVIICADAITNFAHRYADLARKKAETESDSQRKQELLTIAETCDRVPGLPPRTFQECLQAVWFTFIG
IQMEAYERCFGCGRLDQYAYPYLKADLETGRITEKQAQELLDCLWMKFPETNYINTEYHSQIASGFPAQQ
QIMVGGQTPDGKDASNRLSYMCLQASMNTLLHQPSISFRYFEGTPDSLVEQACRLARKGAGHPSFFNDGR
CVPALVYKGISLEDARDYSSVGCAGIQPTRKDKGTHNAGYLNVASALELALHDGYWKRGNKQVSIHTGDA
CQFKSFQEVLDAFEKQLSYLIKVYSEEIVKVEKAHRDVCPTPFVSSFIQDCIGNARDKSAGGALINSGPT
PRGIGLADVADSLSALKKWVFEEQKYTIAEVLEAMDHNFEGYEEMRQILSTKTDDYGNDIDDVDDIARKV
VEIYGLETDNYRSLYGGRFHPGFSSVSSNVPYGTAVCALPDGRKDYTPLANGNSPCNGADISGPTAVAIS
CGKLNHDLMSGGSILNVKITPSSVAGEDGLQRFVEYVKGAMAAGVWHVQFNIVDQATLKDAQIHPENYRD
LIVRVAGYSAFFTGLSKQLQEDLIRRTEQELR

>WP_122627548_glycyl_radical_protein_Lucifera_butyrica_Bacteria
MSNKRIEDFKTSYIDAKPSISVHRAVAFTASYKNTEGESVIIRRAKAFQAVCKSIPVTIFDKELIVGAVG
EFLKSGVICPEYSWKWVDEEMDSFASRDQDSYHIDAAAKDTLRKEIFPYWKGKSLEETFLSRLNPETAKI
LVDTGIIDNDSKWRNAVGEITADYQDIIFKKGFGRLKEEALEHLQSLEPITAEALEKIDFYNAAILVCDG
IIALARRYSDEAVAMAQRETDTLRKKELLEIARSCRNVPEHPPETFYEAIQTIWFTQLGSILSENSLALN
LGRFDQYMYPYYSKDIKAGTITKEEAQELIEALWIKLSEWVWAISGNTAKFFAGYNAFQNLTVGGRTRDG
RDATNDLSYMCLNATENVKTHQPGLSVRIHPDSPDEFLLAVCKLIRVGTGFPAVHNDKIGSEMLLAEGLS
PEDARDWNNCGCVVPHFRKIGRWTSAVNINLAAALEYALNGGKSRITGEDMGLSEVSASVFKSYEEVKAA
FYKQLAYLIKHSAIGSVTLQQIHAEMVPRPYISLLVDGCMEKGKDLSKGGAKYNLSPVFTGIGVADSANS
LAAIKKLVFEDKKYTLAEINQALEADWEGYEEMRQAVLACPKYGNDDDYVDAIAVEITDFYYKEVRSYKD
YFGTPFTSAFMGISNYIPAGSVIGATPDGRKAKTPLTEGVSPHAGTDLTSPTAAMRSVTKINHDVHSGGT
LMNMKFAPELLKSERNLKNLASLIRAYFALGAFHVQFNVISTEVLRKAQEHPEDYRDLLVRVAGYSTQFV
NLSREAQNAIIERTTYETM

>WP_073031244_glycyl_radical_protein_Desulfosporosinus_lacus_Bacteria
MNKRVTMLRQRSLEAEAYISAERAELITEFYRSAGNTSVPVQRALAFKYMLEHKEICINEDELIVGERGP
APKATYTYPELCCHSLKDLDILNSRPKISFKVSQEVRQAYEERIIPYWQGNSMRDMIFAEMPEEWKTSYD
AGIFTEFMEQRAPGHTVLDDKIYRLGFHDFIAKIDAYLNKLDYFNDAEAYYKQEQLKAMRISAEAIIRFA
ERHAEKAQELAQVETDHIRKAELERIAEVCSYVPAHAPRNFWEALQAYWFVHLGVITELNTWDAFSPGRL
DQHLYPFYKKGLDEGTLNEEQARELLQCFWVKFNNQPAPPKVGVTAAESGTYTDFANINSGGLKADGSDG
VNDVTYLVLDVIDEMRLLQPSSNIQLSKKNPDRFLKRAARIIRKGWGQPSVFNADTVVEELLRQGKLIED
ARQGGTSGCVETGAFGKESYILTGYFNLPKVFELVLHNGLDPKTGRQLGLETGDPRSFESFNELFEAFKK
QLHYFMDIKVKGSNIIERLYATYMPSPFLSLLIDDCIAEGKDYNDGGARYNTNYVQGVGLGSLTDTLSGV
KYHIFEQKNLTIDQLLDALNANFSGHEAVRQLLMNKTPHFGNDHDYADEVMVDIFNTYYSEVNGRPNTKG
GVYRINMLPTTCHVYFGSVIGASAEGRKAWEPLSEGISPVQGMDLLGPTAVIKSASKLDHARTGGTLLNL
KFTPQVLEGEEGIDKLAHLVRSYFKLGGHHIQFNVVSAKTLRAAQAEPEKYRDLIVRVAGYSDYFCDLSE
ALQEEIITRTEHTTF

>WP_072897841_glycyl_radical_protein_Clostridium_fallax_Bacteria
MVSERVKKLRKQSLEAVPRISMERTQIVTEVYKKYEGTVSTPVLRALVLKELMAKKEICINDYELIVGER
GEAPAATPTYPELCCHTIEDFDIMSNREKISFKTTEQDKRIQRDVIIPFWEKRSMRHKILEKMTDQWKDC
YEAGIFTEFMEQRGPGHTAGGDKYYKKGFLDIKEDIKKAIDKLDYLNDDKALDKKEELDAMSIACDAIII
YGKRCREKAEKLAEVEEDIIRKKELIEIAEMCSWVPAYAPRTFKEALQMYWFVHICVISELNPWDAFNPG
RLDQHLYPFYKREIEEGSLTREKAKELLECFWVKFNNQPAPPKVGITLKESGTYTDFANINSGGMKVDGS
DGVNDVSYLVLDVIDEMRLLQPSSNVQISKKTPQKFLKRACEIIRKGWGQPSIFNADSVVEELIRAGKSI
EDARCGGTSGCVESGAFGKEAYILTGYMNLPKILETTLLNGIDSQSGKQIGLKTGDISALKSYDELLEAF
KKQLKHFVDIKVKGNRVIERMYGTLMPVPFLSVITDDCILKGKDYNEGGARYNTSYIQGVGIGTITDSLA
AIKYQVFDKKNITMEELMDALKDNFVGHEDIFNLVKNKTPKYGNDDDYADEIMKEVFDAYYNEVDGRPNC
RGGVYRIDMLPTTCHVYFGSVINATPDGRKANLPVSEGISPSKGGDINGPTAVIKSAAKMDHLRTGGTLL
NQKFTPSLVEGERGLDGMANLVRAYFRLDGHHIQFNVISKETLLEAQKNPNEYKDLIVRVAGYSDYFNNL
DRALQNEIIERTEQNGF

>WP_072502026_glycyl_radical_protein_Pelobacter_acetylenicus_Bacteria
MSTKVKVDPTVATMGPSERVEKIKARFLATTPEICAERARLITESYKETEGQPMSLRRARALEKILLGMS
IYIDDDELIVGNQCSMPRSAPIFPEFSCEWLEAELDRLAKRTADVFLISEDVKKTLREDVFPYWKGKTNY
EIATALMKQEAIDAGNAVAYTVGNYYFNGVGHISANYGKVMREGLNAVIAEAEAAKENFDYADAHQMKSL
HFLESTIIANKAVIAFANRFADEAERLAAAQKDAARKAELLEIARICRKVPAEPAETFAEAVQAFWFIHL
VIQIESNGHSISPMRFDQYCYPFYLASKDSMSDQQVQEMLDLLWLNFNGLNKVRDENSTMAFAGYPMFMN
IIVGGVDREGKDATNELSLMLLQCAANTKLYAPSLSIRIHEGTPDVLYMKAAEISRMGLGVPAYFNDRTI
IPALLSRGLTLEDARDYGIIGCVEPQVGGKTEGWHDAAFFNMAKIVELTLNNGYDKRTGMQVGLKTGDVT
EMKSFDDVMAAYARQMEYFVGLMCHADNMVDLAHGQNVPLPFLSSLVEDCIGRGKSLQEGGAIYNFSGPQ
GVGVANAGDSLTAIKKLCFDEKVISLPELKDILDKDFEGAENIRQMLVNRAPKYGNDDDYADEIAVESAN
IYCREVNKYRNPRGGQFQPGLYPASANVPFGAVVGATPDGRKSGTPLADGVSPIGGADISGPTATVNSVA
KLDHEVTSNGTLLNQKFHPNAVKGEEGLRNLINVTETYFKNGGFHVQYNVIDRSTLLEAQDKPEDFRGLV
VRVAGYSAFFTALDKSLQDDIISRTEQVF

>WP_072283465_glycyl_radical_protein_Pelobacter_sp._SFB93_Bacteria
MSTIVKVDPAVAKHGPSERVEKIKAKFLATTPEICAERAKLITESYKETEGKPMSIRRAKALEKILLGMS
IRIEDDELIVGNQCSMPRSAPVYPEFSCEWLEGELDRLAKRSADVFLISEDVKKTLREDVFPYWKGKTNH
EIAASMMKQEALDAGDAVVYTVGNYWFNGVGHISANYGKVMSEGLDAVIAEAEAAKEKFDFTQADQMKSL
HFLDSTIIANKAVIAFANRYADEAERLAAAEQDATRKAELLEIARICRKVPAQPAETFMEAVQAFWFVHL
IIQIESNGHSISPMRFDQYCYPFYAASKDSMSSEQVQEVLDLIWLKMNSLNKVRDEVSTMAFAGYPMFMN
IIVGGQDRDGLDATNELSLMLLQAAANTKLYAPSLSVRIHENTPEVLYMKAAELSRMGLGVPAYFNDRII
IPALLARGLSLEDARDYGIIGCVEPQVGGKTEGWHDAAFFNMAKVVELTLNNGYDKRTGMQVGLKTGTVD
EMKSFDDVIAAYTKQMEYFVGLMAHADNMVDAAHGQNMPLPFLSSLVEDCIGRGKSLQEGGAIYNFTGPQ
GVGVANAGDALTAVKKLCFEDNAISLVELKEIIDNDYEGAEEVRQMLINRAPKYGNDDDYADEVAVQSAN
IYCAEVNKYTNPRGGQYQPGLYPASANVPFGSVCEATPDGRKKGSPLADGVSPSGGVDIAGPTASVKSVA
KLDHEVTSNGTLLNQKFHPNAVKGEEGLRNLIAVTETYFKNGGFHVQYNVIDRKTMEEAQEKPEEYSSLV
VRVAGYSAFFTALDKSLQDDIMSRTEQIF

>WP_069679794_glycyl_radical_protein_Clostridium_taeniosporum_Bacteria
MEILAKGFINPTKRVEKLKEEIFSAVPCIEADRAVILTESFKETENEPIIIRKAKALEKILNEIPVIIRD
GELIVGSLTKNPRSCQVFPEFSNQWLVDEFDKLEKRTSDLFKISEKTKSKLIETFEYWKGKTVSELATSY
MSDETKNAMNTKVFTVANYHFNGLGHISVDYSKVLEKGFLGIIEETEDAINNADKSNPEYVKKKVFWDSL
ILSCKAAIKYANRYSELAKKLAGETEDKKRKNELLKISEICKKVPANPAETFYEACQSFWFVQAIISLES
NGHAISPARFDQYMYPYYKNDIENNIASKETNTEILHCLWIKFNDLTKVRDETTTKAFSGYSMFQNLIIG
GQTPDGKDATNELSYMCLEATGSLKVPQPSLCVRIWSNTPEEFLLRTCELTRLGTGLPAFYNDEVIIPTL
INQGLTIEDARDYAIVGCVEPQKPGKTDGWYDAAFFNLAKILELVMNDGKLNGEQVGPETGEFTSFTSID
DFISAYKKQIEYFVFHMVSADNCVDIAHAERAPLPFLSSMLDDCIGKGKSIQEGGGHYRFSGPLGVGIAN
VGDSFMAIKKLIFDEHKITLLKLKAAVNSDFGEKETDPVKKAEYEDIKQLILNRVPKFGNDIDEVDEFTR
DGALIYCKEVLKYKNQRGGRFIPGLYPVSNNVYLGSLVGATPDGRNATKPLADGVSPTRGADINGPTAAA
NSVSKLEHFAAPSGTLFNQKFNPNSLQGDNGLKNLGSLIRSYFDRKGMHIQFNVIDKKILLEAQKHPEQY
RDLIVRVAGYSAQFICLDKGVQDDIIKRTEQNL

>WP_068557163_glycyl_radical_protein_Thermotalea_metallivorans_Bacteria
MNERVAKLREQSVTAIPHISMERAQLVTEAYQRYAGKVSIPVLRALTFKHVMENKKICIHEGELIVGERG
PGPQATPTYPELCCHTMEDLQIMNDREKISFKVKEEAKKIHKEKIIPFWKGKSMRDLIFEQMTAQWKDCY
EAGIFTEFMEQRAPGHTVADDKIYKKGFLDFKRDIEKSLEAIDYANDREAYKKQEELKAMLICCDAIIRF
AERHGEKALELAKEEKNPERKKELEEIAQICRYVPANPPRNFREALQMYWFVHLGVIIELNTWDSFCPGR
LDQHLYPFYEKEMAEGTLNREKAKELLECFWIKFNNQPAPPKVGITLEESGTYTDFCNINIGGVKPDGSD
GVNEVSYLLLEVIREMRILQPSTNIQVSKKNPDQFVIKAAEVIREGMGFPSVFNADAVIQELLRQGKSLV
DARCGGTSGCVEVGAFGKEAYILTGYFNLVKILEITLHNGIDPRTGKKIGIETGEPTEFKSFDELMDAYR
KQLHHFVEIKIKGNQMIESLYAEYMPAPFMSIVIDDCITHGKDYNAGGARYNSRYIQGVGIGSIADCLSS
IRYHVFDKKNLTMEKLLKILKADFKGYEKERQLFLNKTPKYGNDDDYADEMMLQVFHAFHHAVDGKPSVT
GGTYRIEMLPTTCHVYFGSVTGAMPDGRKAGAPLSEGISPVQGADRHGPTAVIKSASKMDHLRTGGTLLN
QKFPPHVVDGEEGLAKMKDLIRAYFKLDGHHIQFNIIDGNTLRDAQKNPEKYKTLIVRVAGYSDYFNNLN
KGLQDEIIARTEHKSF

>WP_066676306_glycyl_radical_protein_Clostridium_septicum_Bacteria
MDILAKGFIEPTERVKKLKEEVMSAMPCIEADRAIILTKAFKENENEPIIIRKAKSLEAVLKELPIVIRD
EELIVGSLTKNPRSAQVFPEFSNEWLVKEFDKFEQRTSDAFKITEKTKDDLKEAFKYWKGKTVSELATSY
MSDETKKAMGANVFTVANYYFNGLGHISVDYKKVLDKGFKGIIEEVEEKLGNYNKSLPDYVEKRMFWESI
IISCKAAINYAKRYSNLAKELAEKATNIRRKNELLNISKICNKVPENPAETFYEACQSFWFVQAIISLES
NGHAISPARFDQYMYPYYKHDIDSDENLRGFNTEILHCLWVKFNDLTKVRDETTTKAFSGYSMFQNLIVG
GQTEDGKDATNELSYMCLEATGSLLLPQPSLSVRIWSKTPDDFLIRTCELTRLGTGLPAFYNDEVIIPML
VNQGLTLEDARDYGIVGCVEPQKPAKTDGWYDAAFFNLAKILELSINNGFSNGKRVGLDTGDFTSFKSLD
DLINAYEKQMEYFVGQMVQADNCVDIAHRERAPLPFLSCMLDDCIAKGKSIQEGGGHYRFSGPLGVGVAN
VGDSFMAIKKLIFDENKLTLEELKEALDSNFGEFDKDNKKKANHKSIKQMLLNRSPKFGNDIDEVDELTR
IGSLIYCKEVEKHMNQRGGKFIPGLYPVSNNVHLGSLVLATPDGRNAYKPLADGVSPTRGADLQGPTAAA
NSVSKLDHFSAPSGTLFNQKFNPRSLEGDNGLKNLAALIRSYFDKKGMHVQFNVIDKETLIDAQKHPENY
RDLIVRVAGYSAQFICLDKGVQDDIIKRTEQSM

>WP_066495085_glycyl_radical_protein_Clostridiales_bacterium_MCWD3_Bacteria
MNERVKKLREQSLSSVPCITIERARIVTEAYKKYEGKVSVPVLRALTFKYLMENKTICINEDELIVGERG
TKPQATPTYPELCCHTVEDLEVMNDRKKISFKVSDEVKKVERLEIMTFWQNRSMRDLIFNQMSDKWKACY
NAGIFTEFMEQRAPGHTVADDKIYKKGFLGFKDDINEKLKELDYINDIDAYEKQEQLKAMSICCDALIIF
AKRHAVLANELAGKESNERRKRELEEITKICDYVPANPPRTFREALQMYWFVHLGVITELNTWDSFCPGK
LDQHLYPFYKKDIEQGTLTSEAAKELLECFWIKFNNQPAPPKVGITLEESGTYTDFCNINIGGIKPDGSD
GVNEVSYLLLEIIKEMRLLQPSTNVQISRKNPDEFIIKACEVIREGMGFPSVFNTDAVVKELIRQGKSIQ
DARCGGTSGCVEVGCFGREAYILTGYFNLVKVLEITLNNGLDIGTGRLIGLETGKIDEFSTLDELLEAFE
KQVKYFIDIKIRGNNMIEKLYAKYMPAPFMSIIIDDCISKGKDYNAGGARYNSRYIQGVGIGTITDSLSA
IKYHVFDNKTIKMSDLMTALKQDFVGDEKLRQILLNKTPKYGNDNDYADDLMKKVFDIFYNAVDGRNTIN
GGTYRIEMLPTTCHVYFGSVIGATPDGRKAKVPLSEGISPVQGADKNGPTAVIKSASKMDQLRTGGALLN
QKFTPQILRGQKGLSRMKDLIRVYFKLDGHHLQFNVIDAETLRDAQKCPDKYKNLIVRVAGYSDYFNNLN
KALQDEIITRTEHKEF

>WP_055666284_glycyl_radical_protein_Desnuesiella_massiliensis_Bacteria
MISERVKKLREQSLNAVPRISMERAKIVDEVYKKYEGVVATPVLRALVLKELMSKKKLCINEGELIVGER
GEEPAATPTYPELCCHTLEDMDIMDRRENISFKVSEEGKTFQKEVIIPFWEKRSIRHKILNSMTEEWKAC
YKAGVFTEFMEQRGPGHTVCDDKIYKKGFLDFKKDIEESMKNLDFHNDNEALDKKHQLEAMSIACEAVMT
LGERYAKYAKELADKEENPIVRQELLDIAEVCSHVPAKAPRNFREALQMYWFVHLCVISELNPWDAYCPG
RLDQHLHPFYEKEVEAGTLTREKAEELLQCFWVKFNNQPAPPKVGITLKESATYTDFANINVGGVRPDGS
DGVNDVSYILLDVIDEMRLLQPSSNVQISKKSPQKFVKRACEISRKGWGQPSMFNTDAVIQELINAGKTL
EDARCGGNSGCVETGAFGKEAYILTGYFNLPKILEITLNNGTDVMTGEKLGIETGEAKNFKTYEELFEAY
KKQLKHFIDIKVKGNRVIERIYATMMPVPFLSVVTSDCISKGKDYNAGGARYNVSYIQGVGIGTITDALT
AVKYQVFDKKNITMAELMGALKDNFEGHEDILKLVKERTPKYGNDDDYADDVMKEIFEAYYKEVDGRKNG
KGGVFKINMLPTTCHVYFGSVIGATPNGRKAHVPLSEGISPEKGADINGPTAVVKSAAKMDHLKTGGTLL
NQKFTPSVVEGEKGLDNMANLVRTYFKLDGHHIQFNVVNRELLIEAQKNPDEYRDLIVRVAGYSDYFNNL
DKVLQDEIIDRTEQSFEGCSCC

>WP_052693037_MULTISPECIES:_glycyl_radical_protein_Desulfosporosinus_Bacteria
MTRPTRWQKMEETSGRVKKLRHELINTTPEICTDRAILISKSYEETLSQPYILRRAYALEKILLNMGIYI
HEGELIVGNLAEKLRGAPVYPEYAVDFVLNELDTFNLREADKFIISEKNKEILRQILPKWQGNTVKDAAY
QLFPSQAKEASQDLICILTTLRSGVGHMIIDYKYGIDNGLLGIIKEIETLMENLDIQDPSYATKKEYYLA
VIIVCKAAIAFANRFADLAQSLADSEEDPTRKKELLTIAKNCQKVPAYPAETFWEALQSFWFIHLILQLE
SNGHSVSPGRFDQYIYPYLKGPLEKKDEDQEFFKELIDCLWVKFNDINKVRDKVNSIAFGGYPMFQNLIV
GGQTAEGECAVNELSYMCLSATERVGLPQPSLSARWYYGSPETFLSRCCEVASFGTGMPAFYNDEILIPI
MLQQGYTLQEARDYAVVGCAEATVPGVSETWLPGGFLNLTKMIELTIFNGHDHVMNKQYQFKTGEVECLE
TFEEFKEAYFEQLSYYLKQHVACTNILDSVHGSLVPTLFESVFIHNCLENGKTSLQGGAKYNFTSPNAVS
LANTADSLAAIKKFIYEDKTITWAELKVALMNNFNNAEQLRQRLLNLAPKYGNDDAYVDAIAREVVERFS
KEIQKYSNPRGGKYQFGLYSISCHVLLADKVGATPDGRKQEMLLADGGVSCAQGRDKNGVTAMLKSVANL
DQFKSSGAALLNVKLAPSFLKDEKGLSNFASIIKSYFMLKGQHIQFNVVDAAMLRDAQKNPEKYPLLVVR
VAGFSVLFNCIDRMLQEDIIMRTEYQTL

>WP_052360147_glycyl_radical_protein_Desulfovibrio_alcoholivorans_Bacteria
MTSSIEKELLNKIDVLHLPGPTPRVEAIRERFISLTPEICVERAQYITESYKETEDQPIHIRRAKALKKI
LGQMTIFIQPDEIIVGNQCTKPRAAPVFPEFSCKWLEDELDRLEKRTGDVFLISEAKKAALRALFPYWNG
KTTNELATALMPQAAKDAQKYGVFTVGNYYFNGVGHISVDYAKVLGKGLNGIIAEARSELAELDMTNPEH
LAKITFLNAVIITNQAVIAFAKRFSDLAAGMAEKEADPSRKAELLEIARVCAAVPASPAQTFAEALQSFW
FIQLVLQIESNGHSISPMRFDQYLFPYLLRDKDLGIEKAQELLDLLFIKFNEINKVRDEGSTKAFGGYPM
FQNLIVGGVDREGEDATNPLSYMCLQATANTRLYQPSISIRVHSETPRALYEKAAEVTRLGLGMPAYYND
RFIIPGLLSRGLTREDARDYGIIGCVEPQVGGKTEGWHDAAFFNIAKVLELTLNNGVDPLSGERLGPKTG
DLTTFATYDALMAAYRKQMEYSVKLLVVSDNAVDVAHGQRAPLPFLSSLVDDCIAKGKSLQEGGAHYNFT
GPQGVGVANVADSLAALRKLVYEDKAVSLAELKAALASDFAGVEGESLRQMLVNRAPKYGNDEPYADEIA
HEGALIYCKEVEKYANPRGGRFQPGLYPVSANVPLGTVVGATPDGRKAGTPLADGVSPVSGMDHSGPTAS
VKSVTKLDHVIASNGTLLNMKFHPSALKDGQGISNLIAVTETLFNGGGTHIQYNVISKDTLTDAQMHPDN
YRGLVVRVAGYSAFFTSLDRSIQDDIISRTEQMF

>WP_050739693_glycyl_radical_protein_Acetobacterium_bakii_Bacteria
MAAVNPRIKKLIDSIYSVTPEIESQRAVLITQSYKETEALPMIIRRAKALEKILNEMTIVIRDEELIVGN
LTAKPRGTQIFPEFSNKWLISEFDTVAKRKGDVFLISDQTKEDLGEAFKYWDGRTVNELAEQYMFPETRE
AIAAGIFTVGNYFFNGVGHIGVDYAKVMAVGFKGIIAEAEAEIANADTTLPEYIKKKHFLDAVIISANAA
INYAHRFAAQARELSSQEKDPRRQNELLEIAKMCETVPENPANSFYEALQSFWFVQAITQIESNGHSISP
MRFDQYMYPYYKQDVSKGNITDEKAQELLDCLWVKFNDINKIRDEGSTKAFGGYPMFQNLIIGGQTPDGL
DATNELSFMSLIATAHTKLPQPSLSFRVWNKTPEELLLKACEISQLGLGMPAFYSDEVVIPSLVSRGVTL
SDARDYGVIGCVEPQKGGKTEGWHDAAFFNIAKVLEITLNNGMADGQQMGPETGTFESFKTFDDLMEAYK
QQMVHFVSLLINADNSVDLAHGERAPLPFLASMVDDCISKGKSLQEGGAHYNFTGPQGVGVANVGDSLAA
IKELVYDKNAITAKDLKKALDENFVGMEDMRQMLLNRAPKFGNDIDAVDNLAREGALIYCREVEKYTNPR
GGQFQPGLYPVSANVPMGAGTGASADGRLAGTALADGVSPVSGRDLAGPTAAVNSVSKLDHFIASNGTLL
NQKFHPSAIAGEAGLHNLSSLVRGFFDQKGMHVQFNVVDRAKLIDAQKNPEKYQSLVVRVAGYSAHFASL
DKSIQDDIIERTEHIF

>WP_047810121_glycyl_radical_protein_Desulfosporosinus_acididurans_Bacteria
MNERVTMLRQQSLETEAYISAERAELMTEFYRQAGNTSVPVRRALAFKYVLERKEICLNPGELIVGERGP
APKATYTYPELCCHSLEDLDILDSRPKISFKVSQVVRDAYEQEIIPYWQGNSMRDLIFQEMSEKWKAAYD
SGIFTEFMEQRAPGHTVLDDKIYRFGFLDFIQKIDDHLARLDYLNDAEAYQKQEELKAMRICAEAIITFA
ERYAQKAKEIAQTEKDPLRKAELEIISEVCSHVPAHAPENFWEALQAYWFVHLGVILELNTWDAFNPGRL
DQHLYPFYKQGLADGTLTEEKAKELLQCFWVKFNNQPAPPKVGVTAAESGTYTDFANINSGGLKADGSDG
VNDVTYLVLDVIDEMRLLQPSSNIQLSKKNPDRFIRRAARIIRKGWGQPSVFNADSVVEELLRQGKSIED
ARQGGTSGCVETGAFGKESYILTGYFNLPKIFELTLNNGIDLRTGRQLGLETGDPNNFSSYEELFEAFKK
QLHYFIDIKVKGSNIIERLYAAYMPSPFLSILIDDCILKGKDYNDGGARYNTNYIQGVGLGSLTDTLSGI
RYHVYEQKDLTMEQLLKALEQNFTGYEGVRQLLLNKTPHFGNDDDYADEIMVDIFNAYYNEVNGRPTTKG
GVYRINMLPTTCHVYFGSVIGATADGRRAWEPLSEGISPVQGSDRLGPTAVIKSASKMDHARTGGTLLNL
KFTPQVVEGDEGLEKLVQLVRSYFKLSGHHIQFNVVSAKTLRAAQKEPEKYRDLIVRVAGYSDYFCDLSE
ALQEEIIARTEHTAL

>WP_043636953_glycyl_radical_protein_Desulfovibrio_sp._TomC_Bacteria
MTSSIEKQLLSRIDVLHLPGPTPRVEAIRERFISLTPEICVERAQYITESYKETEDQPIHIRRAKALEKI
LGQMTIFIQPDEIIVGNQCTKPRAAPVFPEFSCKWLEDELDRLEKRTGDVFLISEAKKATLRALFPYWNG
KTTNELATALMPQAAKEAQKYGVFTVGNYYFNGVGHISVDYAKVLDKGLDGIIAEARSELAGLDMTNPEH
LAKITFLDAVIIANQAVIAFAKRFSDLAAGMAAKEADPTRKAELLEIARVCAAVPASPAQTFAEALQSFW
FIQLVLQIESNGHSISPMRFDQYLFPYLLRDKDLGIEKAQELLDLLFIKFNEINKVRDEGSTKAFGGYPM
FQNLIVGGVDREGEDATNPLSYMCLQATANTRLYQPSISIRVHSETPRALYEKAAEVTRLGLGMPAYYND
RFIIPGLLSRGLTREDARDYGIIGCVEPQVGGKTEGWHDAAFFNIAKVLELTLNNGVDPLSGERLGPATG
DLTTFATYDDLMAAYRKQMEYSVRLLVVSDNAVDVAHGQRAPLPFLSSLVDDCIAKGKSLQEGGAHYNFT
GPQGVGVANVADSLAALRKLVYEDKALSLGELKAALASDFAGVEGESLRQMLVNRAPKYGNDEPYADEIA
HEGALIYCKEVEKYANPRGGRFQPGLYPVSANVPLGTVVGATPDGRKAGTPLADGVSPVSGMDHSGPTAS
VKSVTKLDHVIASNGTLLNMKFHPSALKDGQGISNLIAVTETLFNGGGTHIQYNVISKDTLTDAQMHPDN
YRGLVVRVAGYSAFFTSLDRSIQDDIISRTEQMF

>WP_042683046_glycyl_radical_protein_Anaerosalibacter_massiliensis_Bacteria
MMTERVKKLREQSLNAVPYISMERAKIVDEVYKKYEGAVPTPVLRALALKEIMSKKKLCINDGELIVGER
GEAPVATPTYPELCCHTIEDFEIMDKREKISFKVNEEAKNIQREEIIPYWKKRSMRYHILENMTEEWKEC
YAAGIFTEFMEQRGPGHTVADGKIYKKGFLDFKKDIEEAIENLDFLNDDKALDKKNQLEAMGIACDAIII
LGKRYSEYAKELAEKEENTERKKELLEISEVCSWVPAHAPRTFREALQMYWFVHLCVITELNPWDSFNPG
RLDQHLYPYYKKEVEAGTLTEEKAKEYLQCFWVKFNNQPAPPKVGVTLKESGTYTDFANINSGGLKTDGS
DGVNDVSYIVLDVIDEMKLLQPSSNVQISKKTPQKFLKKALKIVRKGWGQPSLFNTDAIIQEMLRAGKTV
EDARDGGTSGCVETGAFGKEAYILTGYFNLPKILEITLNNGLDPETGKKLGIETGNPTEFKTYEELFKAY
KKQIKHFIDIKVRGNRVIERLYATKMPVPFLSVIIDDCIKEGKDYNAGGARYNTSYIQGVGIGNITDALA
SIKYNVFDKKKLTMGELLAAVKDNFEGHEDILHLVKNKTPKYGNDDDYADEIMKDVFNAYYNEVTGRPNG
KCGVHRINMLPTTCHVYFGSVIGATPDGRKANTPLADGISPSKGADKNGPTGVIKSAAKMDHVITGGTLL
NQKFTPSVVQGEEGLDSLAHLVRSYFKMDGHHIQFNIISKETLIEAQNNPEEYKNLIVRVAGYSDYFGNL
DKALQDEIIARTEQTF

>WP_039255523_glycyl_radical_protein_Clostridium_novyi_Bacteria
MDVLERGFSIPTKRVEKLKEQILSASPCIEVERARLLTESFKETEDEPIILRKAKALEKILNEIPIVIRE
GELIVGSLTKNSRSAQVFPEFSNKWLVEEFEKLPKRTSDSFQISEEVKSELKEIFKYWEGKTVSELATSY
MPEETLSAMGAKVFTVANYYFNGLGHISVDYKKVLELGFKGIVDEIKHQMDKADKSDPEYIKKRTFWEAV
IISCEATINYAKRYAKLAEELSEKTEDSKRKEELLKIAEICNKVPENPATTFYEACQSFWFIQAVISLES
NGHAISPARFDQYMYPYFKNDIDNDVVTKEQNREILQCLWVKFNDLTKVRDETTTKAFSGYSMFQNLIVG
GQTEEGKDATNELSYMCLDATGSLKLPQPSLSVRIWSKTPEEFLLRTCELTRLGTGLPAFYNDEVIIPML
VNNGMTLEDARDYAIVGCVEPQKPGKTDGWYDAAFFNLAQILKLTIDNGKMDGKQVGPRTGEFEEFKNID
EVIEAYKKQMEYFVSQMVSADNCVDIAHRERAPLPFLSAMLDDCIAKGKSIQEGGGHYRFSGPLGVGIAN
VGDSFMAIKKLVFDDEKITLDKLKQALDTNFGEDEKDEGKKNELQGIKQMLLHRAPKFGNDIDEVDEFTR
EGALIYCNEVLKHFNQRGGKFLPGLYPVSNNVHLGSLVGATPDGREAYQPIADGVSPTRGADVNGPTAAA
NSVAKLEHYAAPSGTLFNQKFNPNSLKGDNGLKNLATLIRSYFDHKGMHIQFNVVDKNVLLDAQKHPEKY
RDLIVRVAGYSAQFICLDKGIQDDIIKRTEQDF

>WP_035294410_glycyl_radical_protein_Clostridium_sp._KNHs214_Bacteria
MEERVKKLREESLKAIPYITMERATLVNEVYQKYQGKVSNPVLRALSFKNIMEKKTLCINDDEIIVGERG
EKPSATPTYPELCCHSLEDLDIMDKREKISFKVDKKTRKIQEEVIIPFWEERSMRHKIFERMTKQWQDCY
KAGIFTEFMEQRAPGHTVADEKIYHKGFRDFKKDIEEALDNIDYVNDIEAIDKRDELEAMKICCDAIITY
GKRYAKLAKELADKESDFNRKEELLKISETCNWVPENAPRTFHEALQMYWFVHLGVISELNTWDSFNPGR
LDQHLYPFYKKELEEGTIDREKAKELLQLFWVKFNNQPAPPKVGITLAESGTYTDFANINSGGLTREGRD
GVNDVTYMVLEVIDEMRLLQPSSNIQLSKKNPDKFLKKACEIIRKGWGQPSIFNADEVISEMLRAGKTLE
DARCGGTSGCVETGAFGKEAYILTGYLNLPKILEVTLMNGRDYLTGEQIGLQTGEASEFKSYEELFEAFK
KQLHHFAEIKIRGNNVIEKLYMKYMPAPFLSIIIDDCIKKGKDYNAGGARYNTSYIQGVGIGTISDSLAA
IKYQIYDKENITMQELLKALEDNFEGHEVVHNLLFNKSPKYGNDDDYADDIMREIFDAYYEEVTGRKSMK
GGHYRIDMLPTTCHVYFGSVMGASADGRKAREPLSEGISPSKGADKLGPTAVIKSAAKMDHIKTGGTLLN
QKFTPKVLEGEEGINSLSGLVRAYFKLDGHHIQFNVVDKSTLVDAQKHPENYKDLIVRVAGYSDYFNNLN
KDLQDEIINRTEQNI

>WP_035076505_glycyl_radical_protein_Desulfovibrio_zosterae_Bacteria
MTKNKPSVEIPKTVSASKRVEKTLERFLETTPAVCAERAVLITDSYKETEGLPMPIRRAKALEKILSNMS
IFIQDDELIVGNQCSMPRSAPIFPEFSCKWVEEELDRLEKRTSDVFLISEDVKEKLRTAFSYWDGKTVNE
IASAMMPPESLEAHNEVVYTVGNYFFNGVGHISADYSKVLNQGLNAVIAHAEEKLSEIDFSDASQLNKMH
FLKSVIMANKSVIAFAERFAELAEKLAVACEDSTRKAELNEIARICRKVPAQPAETFQEALQSFWLIHLV
IQIESNGHSISPMRFDQYINPFLQKDSISVEAAQEMLDMLWIKFSELNKVRDENSSMAFAGYPMFMNLIV
GGQKRDGSDATNTMSYMVLQASANTKLYAPSLSIRIHEGTPDPLYKKAAELSRMGMGYPAYYNDRVIVPA
LLARGLEREDARDYGIIGCVEPQVGGKTEGWHDAAFYNMAKIIELCLNDGVDLRTGKQLGPKSGSMKTFK
TFEDVMDSYTQQTAYFVKLMAAADNAVDMTHGKHCPLPFLSSLVDDCISDGLSLQEGGAHYNFTGPQGVG
VANAGDSLTAIKKIVFDEKSLTLEQLQEALANDFEGQEDLRQMLVNRAPKYGNDDDYADDIAKEAALIYC
NEVNKYTNPRGGKFQPGLYPASANVPLGSVVTATPDGRKAWTPLADGVSPISGYDSCGPTASVLSVAKLD
HEIASNGTLLNQKFHPSAIEGEKGLENLKAVTEAYFQNGGFHVQYNVISRDTLLDAQANPDKYKGLVVRV
AGYSAFFTALDKSLQDDILARTEQKF

>WP_034934123_glycyl_radical_protein_Erwinia_mallotivora_Bacteria
MLEQGFSEPTRRVVRLKNAILQAKPCVEAERAMLVTRAYQQNEHLPAIMRRAKAVEKLFLELPVTIRPDE
LIVGAVTVNPRSTEICPEFSYEWVEKEFETMQHRLADPFVISSQTAQDLHQAFKYWPGKTTCALAESLMS
QGTNESMARGVFSPGNYLYGGVGHVCVDYGKILNKGFRGIIEEVNDALARLDRSEPGYIRKEQFYQAVII
SYQAAIVFAHRYADEALRLASREKEPQRKRELEQIAENCKRVPEHGAENFWQACQAFWFIQSMLQIESSG
HSVSPGRFDQYMYPYLKADKTILPEFAQELVDCCWIKLNDINKTRDEVSAQAFAGYAVFQNLCVGGQTSD
GQDATNALSYMCMEATAHVRLPQPSFSVRVWQGSPDAFLYRACELVRLGMGVPAMYNDEVIIPALQNRGV
TLADARDYCIIGCVEPQVPHRTEGWHDAAFFNVARVLEITLNNGRAGNHQLGPVSGEMTDFTSIEDFYRA
FRQQMAHFVHQLVEACNAIDMAHAERCPLPFLSALVDDCIGRGKSLQEGGAVYNFTGPQAFGIADTGDSV
YALQKQVFEEGRITLAELKNALEVNFDHHPDPERQLSSALQLWVGDNNRFTETRRILESTPCFGNDIDEV
DLVARRCALIYCQEVERYSNPRGGTFQAGIYPVSANVLFGKDVGALPDGRLAGEPLADGVSPRQGKDTFG
PTAAANSVAKLDHFIASNGTLYNQKFLPSSLAGEKGLRNFSAMVRSYFDKKGMHVQFNVIDRETLLAAQN
DPRQHQDLVVRVAGYSAQFVVLAKEVQDDIISRTEQHF

>WP_034632528_glycyl_radical_protein_Desulfovibrio_bastinii_Bacteria
MTKNKPGVEIPKSVGASERIKKILDRFLNTSPAICAERAVLITEAYKETEGQPMPVRRAKALEKILSNMS
IFIQDDEVIVGNQCSMPRSAPIFPEFSCKWVEAELDRLEKRTADVFLISEDVKTKLRDAFSYWDGKTVNE
IASNLMPPESLEAHNEVVYTVGNYFYNGVGHISANYEKVLTKGLNSIIAQAEERLAEIDFSDSSQLNKMH
FLKSVIISNKAVIAFAERFAVLAEKMATASEDSERKAELMEIARICRKVPAEPAETFQEALQSFWFIHLV
IQIESNGHSISPMRFDQYMNPFLKMDNITVEKAQELLDMLWIKFSELNKVRDEDSTMAFAGYPMFMNLIV
GGQKRDGSDATNAMSYLILQASANTKLYAPSLSIRIHEGTPDPLYHKAAELSRMGLGYPAYYNDRVIVPA
LLARGLEREDARDYGIIGCVEPQVGGKTEGWHDAAFYNMAKIIELSLNDGVDQRTGKQLGPKTGNIDSFK
SFDDVMEAYKTQTAYFVKLMAAADNAVDMSHAKHCPLPFLSSLVDDCISEGLSLQEGGAHYNFTGPQGVG
VANAGDSLSAIKKLVFEDKAITLEQLHDALAKNFEGMEDLRQMLINRAPKYGNDDDFADEIAREAALAYC
NEVNKYTNPRGGKFQPGLYPASANVPLGSVVMATPDGRKAWTPLADGVSPISGYDSCGPTASVLSVAKLD
HEIASNGTLLNQKFHPSALEGEKGLDNLKAVTETYFQNGGFHVQYNVISRDTLLDAQANPEKYKGLVVRV
AGYSAFYTALDKSLQDDILARTEQTF

>WP_034604260_glycyl_radical_protein_Halodesulfovibrio_aestuarii_Bacteria
MTTNPPKLVIPKLYGPTDRVSQALDRFVKTAPAICAERAVLLTESYKATEGQPIANRRAKALENVLANMS
IFIQDGELLVGNQCSMPRSAPIFPEFSCKWVEEELDRLEKRTADVFLISEETKDKLRSAFSYWDGRTTNE
IAAAFMPPESLEAHNDVVYTVGNYFYNGVGHISPDYNKVLTEGLLSVIASAEEAIEKLDFTDAEAQNKRH
FLESVVTANKAVIAFAERFAALAEEKAATADKERKEELLEIARICRKVPAHPAETLQEALQAFWFVHLVV
QIESNGHSISPMRFDQYMNPFLQEGSTSVERAQELLDMLWIKFSELNKVRDEASTMAFAGYPMFMNLIVG
GQTRDGADATNAMSFLVLQASANTKLYAPSLSIRIHEGTPDVLYKRAAEVSRLGLGYPAYYNDRVIIPAL
LARGLSREDARDYGIIGCVEPQVGGKTEGWHDAAFFNMSKVIELCLNDGVDKRTGKQIGPKSGKLEDFTS
FDEVMKSYEAQTSYFVKLMAAADNAVDMTHGKHCPLPFLSGLVEDCIGRGMSLQEGGAIYNFTGPQGVGV
ANAGDSLAAIKKLVFEDKLITAKELQDALHSNFEGQEDLRLMLVNRAPKYGNDNDFADAVAKEAAGIYCR
EVNRYTNPRGGKFQPGLYPASANVPLGSVVTATPDGRMAWTPLADGVSPISGYDSCGPTASVLSVAKLDH
EIASNGTLLNQKFHPSALEGENGLENLKAVTETYFQNGGFHVQYNVISRQTLEEAQENPDDYKGLVVRVA
GYSAFFTALDKSLQDDIIARTEQTF

>WP_034602741_glycyl_radical_protein_Desulfovibrio_frigidus_Bacteria
MTKNKPNVQIPKTVGASDRVEKTLDRFLNTAPAICAERAVLITESYKETEGQPMPLRRAKALEKILAGMS
IFIQDDEITVGNQCSMPRSAPIFPEFSCKWVEEELDRLEKRTADIFLISEDVKTKLRKAFTYWDGKTVNE
IASQLMPEESLEAHNEVVYTVGNYFYNGVGHISADYNKALTLGLNAVINQAEEKLAEIDFSDAAQLNKMH
FLKSVVIANKAVIAFAERFADLAEKMGSVCEDSTRKAELNEIARICRKVPAQPAETFQEAMQAFWFIHLI
IQIESNGHSISPMRFDQYMNPFLQSDNISVEQAQEMLDMLWVKFSELNKVRDENSTMAFAGYPMFMNLIV
GGQKRDGSDATNMMSYLILQASANTKLYAPSLSVRIHEGTPDLLYKKAAELSRMGMGYPAYYNDRVIVPA
LLARGLEREDARDYGIIGCVEPQVGGKTEGWHDAAFYNMAKIIELCLNDGVDQRTGKQLGPKSGGLKSFK
SFEDLMDSYTQQTSHFVKLMAAADNAVDMTHGKHCPLPFLSSLVDDCISEGLSLQEGGAHYNFTGPQGVG
VANAGDSLTAIKKLVFDDKALTLEQLQEALANDFEGQEDLRQMLVNRAPKYGNDDDYADEIAKEAALIYC
NEVNKYSNPRGGKFQPGLYPASANVPLGSVVMATPDGRKAWSPLADGVSPISGYDSCGPTASVLSVAKLD
HEIASNGTLLNQKFHPSAIEGEKGLESLKAVTEAYFQNGGFHVQYNVISRDTLLEAQANPEKHKGLVVRV
AGYSAFFTSLDKSLQDDILARTEQNF

>WP_027637614_glycyl_radical_protein_Clostridium_cadaveris_Bacteria
MRERVRRLRGKSLKAIPTLSIERAKIVTDTYKGYCDKVSIPVLRALALKDICEKKTICINNDELIVGERG
PKPKAVPTYPELCCHTLEDFRVIDSREKTFFKVDKEAFRVQEEEIIPYWQGKSMRDKILNAMTEEWKTCY
GDGIFTEFMEQRGPGHTAGDKKIFTRGFLEVIDLIDKELEKLDYVNDMDAYDKGEELKAMRIAAEAVITF
AKRHSALAREMAEKESDKRRKAELYKIAEVCDRVPAHRPETFWEAVQGYWFIHLTVITELNPWDAFTPGR
FDQHLYPIYKKDVEENNLAREDAEELLQCLWVKFNNQPAPPKVGITLKESGTYTDFANINSGGLTADGED
GVNDVTYLVLDVIDEMRLLQPSSNIQLTEKNPDEFIERACKIIRKGWGQPSVFNADMVVKELMRQGKSLE
DARTSGTTGCVEAGSFGKEAYILTGYFNLVKILEITLNNGLDPRTGRHIGIETGNAAEFKNFDELIEAYK
KQVHHFIDIKIRGNNVIERLYMKHMPVPFLSLLVDDCISKGKDYNGGGARYNSNYIQGVGIGTLTDSLAS
IKFNVFDKNKITMEELLEALKEDFKGREPLRQMLLNKTPKYGNDDDYADDIMRVCFDIFFNEVDGRDTVR
GGKYRIDMLPTTCHVYFGEVTGATADGRKAGVTQSEGISPVGGADKYGPTSVVKSASKMNHENTGGTLLN
QKFTPSLLQGEQGIKNLRSLIRAYFKMGGHHIQFNVISRDTLLKAQENPEAYKDLIVRVAGYSDYFCDLG
RALQDEIINRTEQENF

>WP_027364100_glycyl_radical_protein_Desulfallas_alcoholivorax_Bacteria
MNERVATLREQSLKAEARVSTERAELMTRFYKSAGVYSAPVLRALAFKFLMENKAIYIGDGELIVGERGP
APKATPTYPELCCHSLQDLEILNSREKVSYTVSEEARRVYEEEIIPFWRGRSMRDIIFDQMTAEWKDAYD
SGIFTEFMEQRAPGHTVLDDKIYRKGFLDFKKDIAQSLEKLDYLNDPDAYNKQEQLKAMAICADAIIAFA
RRHAEKALEMARFESNPTRKKELEKIAEVCHRVPAHAPANFWEVLQCYWFVHLGVITELNTWDAFNPGRL
DQHLYPFYKQGLEEGSLTKEQARELLQCFWIKFNNQPAPPKVGVTAEESGTYTDFANINSGGLKPDGSDG
VNEVTYLILDVIDEMRLLQPSSNIQLSKKNPDRFLKRACKIIRKGWGQPSIFNADMIVEELLRQGKSIED
ARCGGASGCVETGAFGKESYILTGYFNLVKILELTLNNGIDPRTGRQLGLKTGDPAQFKTIEDLLDAFKR
QLKYFIDVKIKGNNIIERLYAAHMPAPFLSIVIDDCIAKGKDYNDGGARYNTNYIQGVGLGSITDCISAI
KYHVFDQHNLTMQELLEALRVNFAGREKVRLLLLNKTPRYGNDDDYADDIMKMVFDIYYNEVNGRKNTKG
GVYRINLLPTTCHVYFGSVIGATPDGRKAGEPLSEGISPVQGADRKGPTAVIKSAAKMDHARTGGTLLNQ
KFTPQVLEGDSGIDNLAHLVRSYFKMDGHHIQFNVVDAATLREAQANPEKYRDLIVRVAGYSDYFCDLSR
ALQDEIIARTEHKSF

>WP_026895341_glycyl_radical_protein_Clostridiisalibacter_paucivorans_Bacteria
MMTERVKKLREQSLNAVPYISMERAKIVDAVYKKYEGTVPKPVLRALVLKEFMSSKKLCINDGELIVGER
GEAPAATPTYPELCCHTLEDLQIMNDREKISFKVDEEAKKIQEDIIIPHWEKRSMRYHILENMTQQWKDC
YEAGMFTEFQEQRGPGHTVADGKIYKKGFLQFKKDIQEAIENLDYNNDDNALDRKNQLEAMSIACDAIMI
LGKRYAQLAKDMAKDEKDNNRKKELLEIADICDWVPANAPRTFREAIQMYWFVHLCVISELNPWDSFNPG
RLDQHLYPFYKKQLEEESLTREEAEELLQCLWVKFNNQPAPPKVGITLKESATYTDFANINSGGLKPDGS
DGVNDVSYLVMDVIDQMKLLQPSSNVQISKKTPQRFLKRALKIVRKGWGQPSLFNADAVVQEMLNAGKDI
VDARCGGTSGCVETGAFGKEAYILTGYFNLPKVLEITLNNGIDPMTGKKLGIETGNPKAFSSYEELFEAF
KKQLNHFIDIKVRGNRVIEKLYAERMPVPFLSVIIDDCIKKGKDYNAGGARYNISYIQGVGIGDITDSLT
SIKYHVFDKKNITMGELLEALADDFEGHGDILNLVKNRTPKYGNDEEYADEIMSSVFRAYYEEVTGRPNI
KGGEHRINMLPTTCHVYFGSVIGALSSGRKAKEPLADGISPSKGADKNGPTGVIKSASKMDHLITGGTLL
NQKLTPSAIDGEDGLDKLANLVRAYFRMDGHHIQFNVISKDTLLEAQQKPDEYKNLIVRVAGYSDYFSNL
NKDLQDEIIARTEQSI

>WP_024615804_glycyl_radical_protein_Clostridium_sp._Ade.TY_Bacteria
MEILQKGFEKPTKRVEILKEEILAAFPEIEVDRARILTDSFKKTENEPIIIRKAKALKALLEQMPITIRN
GELIVGSLTKNPRSAQVYPEFSNKWLVDEFDKLEKRTSDAFRISEENKSELKEIFKYWDGKTVSELATSY
MPESTKKAMKANVFTVANYHFNGLGHISVDYEKVLKNGFAGIMKEVKEQIKKSVESDPNYIHKKMFWDSI
LICCNAAIDYAHRYSNLAKELASKEKDENRKKELLEISRVCKKVPEYPAETFYEACQSFWFIQLIISMES
NGHAISPARFDQYMNPFYKRDLEKSNNIKDFNREVLHCLWVKFNDLTKVRDETTTKAFSGYSMFQNLIVG
GQTPDGKDATNELSYLCMAATGSLKLPQPSLSVRVWNNSPDEFLIRACEVARLGTGLPAFYNDEVIIPML
VNQGLTLEDARDYGIVGCVEPQKPGKTDGWYDAAFFNLAKVLEISINNGFENGKRVGSKTGEFTDFKNID
DLIEAYKKQIHFFVNHMVAADNCVDIAHRERAPLPFLSCMLDDCIPLGKSIQEGGGHYRFSGPLGVGVAN
IGNSFMAIKKLVFDEKKISLEDLKEALNNNFGKDLEDANEKMKYENIRQMLLNRAPKFGNDIDEVDEFTR
EGSLIYCDEVLKHYNQRGGKFLPGLYPVSNNVHLGSLVGATPDGRNSGEPIADGVSPTRGTDVNGPTAAA
NSVAKLDHFSAPSGTLLNQKFNPSALEGDNGLKNLMNLIRSYFDKKGMHMQFNIISKETLLKAQKHPEKY
RDLIVRVAGYSAQFICLDKGVQDDIIKRTELEL

>WP_018249965_glycyl_radical_protein_Orenia_marismortui_Bacteria
MKDKVYEIQSSRVERLRESVLSKTPGVCIERARYITEAYEENEAAPIYLKRAKAVEKTLESMSIYIKDGE
LVVGNQASDERTAPIFPEYAVEWMENEIEAEGNFDKRAGDNFHLPKEHIDELLELVQYWKGKTLHAKCYE
LLPEEVKKASKAKVIHGEGNMTSGDGHIVPDFEKVLNRGLEGVIEEAKIELENLNLGELDAIRKKAFWEG
VILTNESIIKFAKRYSQLAKKQAEEVDDLTRKEELIKIAEICDRVPAKAPRNFYEAVQAIWFIHLVIQIE
SNGHSASLGRVDQYLYPFYKKDIEQGAITKDFAKELLECLWVKLFSIIKLRPTSHAGYGAGYPTYQNVTI
GGQNAQGKDETNELTYLILESVAEMKLTQPNLSVRVHANSPERLLREAAQVIKTGYGMPALHNDEIIIPS
LLDKGVSYEDAYGYTMVGCVEVAVPGKWGYRCTGMTFTNLIKALELTLNDGVDPRTGYELFRGQGRLQDF
QSFEDFWKAWEAHIAYYTKLSVVVDHIADAQLEEFPDMLCSSLVNDCIKRGKTAKEGGAVYDMVSGLQVG
IANVANSMAAIKKYIFEEKSLKAEELMEALANNFAGDKGKFIQKILLDAPKYGNGHDYVDQLAVDAYKTY
MNEINNYKNTRYGRGPIGGNYYMSTSGISSNVPMGTVTGATPDGREAEKPTAEGASPTQGTDMKGPTGVL
NSVTKFPTIMMTGGQLLNQKFPPELLEGEDRFDRFVSFIKAFINLKAWHVQFNIVSGETLRAAQQNPEEY
RDLIVRVAGYCAQFVTLDKKTQDDIISRTEQKF

>WP_011341125_glycyl_radical_protein_Pelobacter_carbinolicus_Bacteria
MSIQVKVNPAVASQGPTERVEKIKARFLATTPEICAERAKLITESYKETEGQPMSIRRAKALEKILLEMS
VYIDDDELIVGNQCSMPRSAPIYPEFSCEWVEDELDRLAKRSADVFLISEDVKKTLREDVFPYWKGKTNH
EIATALMKQEAIDAGNAVVYTVGNYYFNGVGHISANYGKVMNQGLNSVIAKAEAAKEKFDFADAHQMKSL
HFLESTIIANKAVIAFANRFADEAESLAAAEKNAARKAELLEIARICRKVPAEPAETFQEAVQAFWFIHL
VIQIESNGHSISPMRFDQYCYPFYAASKNSLSDEKAQEMLDLLWLKFNGLNKVRDENSTMAFAGYPMFMN
IIVGGVDREGKDATNELSLMLLQCAANTKLYAPSLSIRVHEGTPDVLYMKAAEVSRMGLGVPAYFNDRTI
IPALLSRGLTLEDARDYGIIGCVEPQVGGKTEGWHDAAFFNMAKVVELTLNNGYDKRTEMQVGPKTGDVT
EMKSFDDVMAAYAKQMEYFVGLMCHADNMVDLAHGQNVPLPFLSSLVEDCIGRGKSLQEGGAIYNFSGPQ
GVGVANAGDSLTAIKKLCFDDKVISLPELKEVLDKDFAGAEEIRQMVINRAPKYGNDDDYADEIAVESAN
IYCAEVNKYRNPRGGQFQPGLYPASANVPFGGVVEATPDGRKKGTPLADGVSPIGGADISGPTATVNSVA
KLDHEVTSNGTLLNQKFHPNAVKGEEGLRNLIAVTETYFKNGGFHVQYNVIDRNTLLDAQKKPEDFKGLV
VRVAGYSAFFTALDKSLQDDIISRTEQVF

>WP_010238804_glycyl_radical_protein_Clostridium_arbusti_Bacteria
MENLVVCEPVENPYGIVSDFWRTVKLNNELLLVKPEMCIERARIVTESYKQSEGEPMVIRRAKSIADVLT
KMTIFIQKDQPIVGNQASKLRSAPLFPETEAGYLEKEIDLFEKREQDRLVLPQAVRKELLEEVIPYWKGK
TIQEIALKAMPERTRKLVTLENQIFSVGIHLAGSIGHIIADYEKVLNKGFKGLKQEVIEKLETLDITEPD
YGEKYDFYQSELILCDAMVDWAHRYAEEARKLAKNETDENWKKELENIADICSRVPENPPTNFREAIQSF
WLTHLVLYIEQNGLAVSVGRFDQYMYPFYKSSIEKGEITKHEAQELIECLWIKFTEVMRAYDYEGAKYYA
GFSISENMVIGGVDSHGNDVTNELSYMCLKAEADTKLSQPNLSVRIHENTPEEFFMAAVRVSSTGRSKPQ
FFNDRIAVPMLVSLGVPLEEARDYSISGCVEAVPPHCNGMTNAAMSNIAKALELALNDGVCRLSGKQIGP
KTGDPRKFNSIEDVFKAFREQVSAYVNEMVSALNIIEKTHDKYHPLPYFSLLMDDCVEKALDITAGGARY
NYTGPQGVGLGNVANSMAAIKKLVFEDKKISMKELIDALDKNFEGQEYLRQMLINKAPKWGNDEDYVDNL
GKEVANIYCEEVSKHKNTRGGVYRPGIYSVSANVPLGLHVGALPDGRLGKETLSDGIAPQHGTDLKGPTA
VTKSASKLDHLKVYNGTILNQKFTPKLLETESGKAALKNLIKSYFDIGGWHIQFNVVDAATLKKAQGDPE
KYKGIIVRVAGYSAFFVELDKAVQDDIIDRAEYANF

>WP_005995765_glycyl_radical_protein_Desulfovibrio_fructosivorans_Bacteria
MSQQQVTTARKAPAHPTLTMPEAHGPTERIEKALERFVATEPAICPERAVLITESYKETEALPMVLRRAK
ALEKILANMSIFIQDGELLVGNQAGKPRSAPIFPEFSCKWVASELDRLEKRTADVFRISEDTKAQLRQAF
AYWDGKTTNEFAAAMMPPEALEAHNDVVYTVGNYFYNGVGHISVDYAKAIGQGLNSVIAAAKKAMAALDY
ADAGQLKKYHFLEAVIIANKAVIAFAGRFAELAEKLAATCDDPLRADELKEIARICRKVPANPAETFHEA
LQAFWFVHLVIQIESNGHSISPMRFDQYMYPYYAREKQRLLPEKAQELLDQLWIKFSELNKVRDETSTMA
FAGYPMFMNLIVGGQKRDGTDATNDLSFMCLQAAANTRLYAPSLSIRIHEGTPAALYRKAAEISRMGMGY
PAYYNDRVIIPALLARGLAREDARDYGIIGCVEPQVGGKTEGWHDAAFFNMGKVVELTLNDGVDQRTGKQ
IGPMTGSLETFRTFDDVMAAYKAQTAYFVRLMASADNAVDMAHAMRCPLPFLSSLVDDCIASGKSLQEGG
AHYNFTGPQGVGVANAGDSLTAIKKLVFDDKALTMAELRELLATNFEGHEDLRQMLLNRAPKYGNDDDYA
DALAHDAALVYCEEVNRYENPRGGKFQPGLYPASANVPLGSVVAATPDGRKAWTPLADGVSPISGCDTCG
PTASVLSVAKLDHEIASNGTLLNQKFHPSALEGDTGLDNLKAVTETYFQNGGFHVQYNVISRETLLDAQA
NPDAYKGLVVRVAGYSAFFTALDKSLQNDIIARTEQTF

>RQW05982_glycyl_radical_protein_candidate_division_KSB1_bacterium_Bacteria
MTERVAALRQQSLDAAPSLSSERAELLTEFYQSAADPTQSTAMRRALAFHYIMERKTIYIGQGELIVGEK
GPAPKAAPTYPELCCHTLEDLDLLHAREKTPFAVSEHVRSFYRSQAIPFWHGKTMRERLFAEMTPAWRDA
YAAGVFTEFMEQRSPGHTTLDDKIYRNGMLDFTNAIRDSIDHLDYFNDPAAWAKREELRAMVICADALIL
FAGRHANKARDLANAENDPQRAKELRRIADICSHVPAHAPRNFWEALQCYWFVHLGVTIELNPWDSFNPG
RLDQHLLPFYQKGLQDGTLTREKARELLHCLWIKFNNQPAPPKVGVTAAESGTYTDFAQINMGGVTAHGS
DGVNEVSYLLLDVIEEMRLLQPSSSIQVSKKNPDQFIKRAAQIIRTGFGQPSVFNHDLVVQEMLRVGKSI
EDARNGGTSGCVETGAFGKEDYNLTGYFNMPKILELTLHDGIDPRTGKQLGLRTGAADGFTSFEELFAAF
EQQLRHFIDIKIEGNNIIERLYAACMPAPFLSLLIDDCIVKGRDYHDGGARYDTSYIQGVGLGSITDALS
SIKRHVYDKGTLTLAEMVEALDADFVGHESLRQLFLNKTPKFGNDDDDADSIMRQVFEAYYRAIDGRPNS
RGGRYAIDLLPTTCHVYFGSVTGALPDGRKAGLPLSEGISPVQGADRRGPTAVIRSVAKMDHVRTGGTLL
NQKFAPQLLSTDKGLDNLVHLIRTHFNLDCHHIQFNVVDADTLKKARQHPEDYRDLIVRVAGYSDYFCDL
SEALQEEIIARTEQKNF

>RPJ84210_formate_C-acetyltransferase/glycerol_dehydratase_family_glycyl_radical_enzyme,_partial_Acidobacteria_bacterium_Bacteria
EDADRAVSRLRQDDEDFAGRCDFLESVRIACNAAVLLSERYAAEASRLAALEPDTARRHELLGVADVCTR
VPAAPARNFHEALQSFWFAHLALNLETDGHAFGPGRWDQYLYPYYRHSIDSGELTQEQAQELLDLMWVKF
DEITLAKDSGESQTSSSYPDFQNLNIGGLGREGRDQTNELSFMCLTALEHTRLPQPGLSAQVSSKTPPKF
LVRCAELLRQGMGMPAMFNADVLTLGMASRGKTLEDARASSLNGCVACFCDGKDRMASSGYFNLAKCLEL
ALGNGVDRLTGERLGSATGDAARFRSFDELLHAFQSQVAHFVAEKVRYDNIVRTVYATYCPVPFTSALID
DCIDRALDWHAGGSHYKIATMSGVAIGTVADALSAIRTHVFENGTVKMAGLAEALDRDWEGYELLRQTLV
NKPPHYGNDDDRADQLAEHAPSILCEEVEKHTDVQGAKYYVDLLPTTSHIALGELTGATPDGRRARSPLS
EGVSPVQGHDLQGPTAAARSVAKLDHARTNGTLLNMKIDPAALRTEDDLQKLAALIRSYFDHGGHHVQFN
IVDRAILEDAMEHPERHRDLIVRVAGYSDYFVLLSRDIQQEILSRTEHQL

>RPI11083_formate_C-acetyltransferase/glycerol_dehydratase_family_glycyl_radical_enzyme_Zetaproteobacteria_bacterium_Bacteria
MAAAHGSTTSPMPPAGGPRGVTARIRRLRDRLLAAPAEITTERAILVTESYQETEVDPVEVRRAKALDRI
LRRMTIFILDDELIVGHLGEKHHCAPVHPEVNVQWILNEDELDSFEKRRQNRLLVSPETKATLREIARYW
KGKTLFDKSWAALPEPVRLMRTTGGMTLAHEKNMLGHCIPDWGKLLRVGFGGLRREVEERLAALRLADPE
DLAKWNFLRSLLIVTDACSAFIRRYAALAAETAQETADPVRHDELERIASVCERIAEGPAGDFHEALQLL
WFGHLITAIEGDARSTSYGRFDQYMLLYYLGDRGAGTLTPEAAQELLECFWIKPNEMILLDDREHATYRG
GYPNGWNLVVGGMTATGTDGTNDLSYMCLQAFEDVRLFQPNFGVRTFGGSPERFLARAWEVIALGAGVPQ
VFNDEVVIDALVRSGLPLEEARDYTPTGCVEHATPKTWIRGNGGWINLAKAVEFALHNGRCALTGVQVGP
RTGEIEEFIAYEAFESAVKQQLAYEIEQMVVENNLVDRIHAELVPELLISLLIHDCVANGKSAAAGGARY
NYTSPMSIGVATMGDSLAAVRKLVYDERRIGLADLRAALAVDFEGREPLRQMLINRAPKFGNDDEYVDSI
VVEIQRFFAAEMTKYRTPRGGSYRPGFWTVLANMGLGRLTGATPDGRKAREALSDSIGPSNGCDRKDTTA
MLCSAGKIDQRAAANGTVLNLRLSPTVVQGAGGTARIGHLVRSYFDLGGSQLAINVVSTNTLRDAQKHPE
RYRDLLVKVAGYAAFFVELGEQAQNEIIARSEHA

>RPH88303_formate_acetyltransferase_Deltaproteobacteria_bacterium_Bacteria
MQTQAIKENKGDAQAYPRYKRIRETLLSTPVSLCPERALLVTEYFKRHDNKKEPMVVRRAKALKHILENK
KINIYGDELIVGNMGSSRISAIMQPELAGVFMSEELLWINRRKTTPFKIPLRERLNLFLKVIPYWMMRNM
AFRAFSPHLGAMARYVKEQLNATYYLINEAGGIGHFLPNYEKALKLGLRGYSDKLKGKNGDFCQAAQIAC
EALSIYAARLAGEAAKLADIEPDSLRALELREIARICRKVPMDPPGTFYEALQALWLIHMAVNLEGLNSA
ISFGRIDQYLYPFFKADLEAGRITPEKARELLLLFSAKAVEHVFLISERTSQYHGGYLVVQAAIVGGLTE
EGEDSTNDLTYIFLDVMEQLGLRDPNYQARIHKDCPESYLRRVVDVARKGGGIPAVFCDEAAIAALTSHG
YPISEARNYAVVGCVELALPGKSFFSTDAGLMNLPLCLELALNQGRRFGEKTGLGADTPDPLTMANTDQV
VDAFRRQVEFMVKRMVDDLRLMERGNRDYHPTPFSSMLVDGCIESGRDVTAGGAHYNSSGVQGVGLADVA
DSLAAIEEVVFVQKKYSLPDVIKAVKSNFKDAAVLRSELLKAPKFGNDNPLPDGYANLAAHVFHDALTSH
TNTRGGRYVPGFYSVTCHVAFGKRTPALPSGRLSGEPFAPSLGPANGKDRLGPTALLNSVAHVDSRLAMN
GYALNLRFDPETLAGEKGVNILSSLVKGFFSQGGMELQLNVLDAEKLEDARRYPGKYPGLVVRVAGYCAY
FDDLPDASKLEIISRTRLRA

>WP_122643421_formate_C-acetyltransferase/glycerol_dehydratase_family_glycyl_radical_enzyme_Clostridiales_bacterium_Marseille-P5551_Bacteria
MREKNKIFLPEGLARERRTEFLNGRMRENVPGICVERARLVTESYRMTEGEPYILRRAKALKYLLEHMTV
FIDEEELIVGNHASKPRNAPLFPEYGIFDKKELDLMPERKVDTLQITEEDKNFLLNEIFPYWKTRATGER
AAYYFNRTLLDVLDSPYRVFNPLSRTRSGHGHYLPDIEKVLKYGFIKIENDAKEFMEQLDYCDIDYAEKM
QFYQSVLICIEGVKIFQERYARLSEKMAWECGCRRRKEELLLIAACCRRVPYKPAGNYFEAVQSFWFVIL
IDYCSQNGSSISGGRIDQILRPFYENDIEEGILCRDEAREILECLWIKHSDIIKACTYSSARNNGGFSTA
NNIVVGGVDQKGKDGVCDFTYVCLDAEEAVFNSEPNTSIRVSSKNPDCFIKRVIEILVRHEGGKMPFFND
DIIIRELMADGLTKKEALNYGIVGCVEPTGSGNTMGSTNAGFFNVAKCLELALFDGVCQMSGMQMGPKTG
KLKDFSEFEDICKAFKAQMEYFRSMMVCSLNCTEKLIGDYGPHIFSSMLLEGCMENGKDCTRGGAKYNYI
GIQGVGIADVGDSLTAIRQAVFKEKRVSLDELGKVLCTDYKGQEMLRQYMINKVPKYGNDVEEADRMAGW
VAKLYCDLVSAKQTARGGHFRPGLFCLSSNTPLGRQVCALPSGRLSGMPLGDGGISPKHGMDIKGPTAAV
KSVSSIPQELASNGVNYNLKFMPSMLKTDEERQKLTYLIRTYFQLGGVHIQFNILTGEKLRAAQKHPEKY
RSLVVRVAGYSAFFTELDRDIQNEIISRTQYGEM

>WP_122014273_glycyl_radical_protein_Thermoanaerobacterales_bacterium_SK-G1_Bacteria
MDNRILSERIKRLKDEVVSIKPKICIERARLITESYKETESLPMVMRRAKALEKILLNMSIYISEGELIV
GNQASKPRSAPIFPEYSWDWIVEEIDSFDKRPSDRFEISEDDKKELLRILEYWKGKTVKDRVLATQTEDV
LEDRKIGVLGWEGNVTAGQGHIVVDYEMALNKGFKGIIEDSREKLKSLNLSDPEDLRKKPFYEAVIIAFN
AGIQFGKRYANLAQKLACEETNPIRKKELEAISEICNWVPENPPRNFKEAIQIIWFVQLILQIESNGHSI
SLGRFDQYMYPYYKKDIEKGILTKEEALELIECFYIKLFSVNKIRPWSHTRFVSGYPTYQNLIVGGQTKD
GRDATNELSYLCLDALADIRLSEPNFYVRYHENMPKDFLKKCIEVIKIGFGMPALVNDKVIIPSLMNRGV
TLEDAMNYSTMGCLEVQVPGKWGYRANGKSKFNLLKILELALNNGVDPRTGIQLCPGEGNLTDFKSFDDV
MKAWEKQLKFFMELQVTADNINDLAMEELAPDVFCSALVQDCLGRGKTLMEGGAVYDMMSGCQVGVANVG
NSLSAIKELVFDKKVISLEDLDKALKNNFEGIEGKRIQELLINRAAKYGNDDDSVDLITKEAFDIYVNGI
ENYKNTRYGRGPIGGIFIPATVTISANVPSGAVVGATPDGRKAGEPVNDGVSPVHGTEKHGPTAVIKSVT
KLSTLLMTGGQLLNMRFNKTMLNSEETIEKFMALIRTFFDRYGWHVQFNMISSEVLKEARRNPEKYKDLV
IRVAGYSAVFVSLDPTVQEDIINRMEYQL

>WP_120768351_glycyl_radical_protein_Thermoanaerobacteraceae_bacterium_SP2_Bacteria
MEGILMSMSEIESFQIGFKQNVTDRVKALYDNARDAYPSICVERARYWTESWKSTEGQPIPIRRAKALAN
VLEKMKIYILDGELIVGNVSSKPRASVVCPEYDTTILYKEFLDNEKAPFVRPYDHHEISEEVKRELMEDI
FPYWNEKTIESHVVKALPSDTIRAAIPSLSEVSTIPPGPEIYLRHGPSHLNVNYEKLIRRGALSIIEEVK
KRINELNEGEEEKRIFYEAVLIVYDALIKFAERYSELAISLAEKEENITRKNELLEIAKICKKVPAKPAE
TFHEALQTFWFTQIVLFGLEQDDTAISPGRMDQYLYPYYKADIEAGRLTKDEAQELIELLFIKFAHMSVL
WDYTTAKYYAGFSLTQTITIGGVKEDGTDATNELTYMFLEAEKQVGLFQPEFAARINKNSPHEYLMKIAD
VIRMGHGKPKIFVDETAIQMMLKRGATLEEARNYCIVGCVEPSTSNNQCGWTNATQFNLAKCLELALNSG
VCMLTGKQIGVKTQDPMTFKNINEVLEAYRQQVAYFVEQTVKVLNCCIFYHAKLAPNIFTSSLLDGCLES
GKDMTEGGSKYKAVGLNGVGVPDVGNSLAALEYFVFRNNKITMKDMLKALRNNFEGEEDLRQMLEKEAPK
YGNDDPYVDLFVRKAGQIWCEEVEKHTGPHGEKYFAGLFAVSSNVPYGLNVAALPNGRKAKEPLANGGIS
AVNGTDHLGPTALIRSASRLDHVKACNGTLLNMRFSPGVLKEERDLAKFANFLRAYALMDGFHVQFNVVS
SSLLKKAQKEPQKYRNLMVRVAGYSAYFVELCKEVQDDLINRTVYSEIA

>WP_119972418_glycyl_radical_protein_Clostridium_sp._JN500901_Bacteria
MLTKRVEKLKSRLRDTKPSIDVDRARLITEFYRQCTLDSPVLVRAKSTKYLLENMSIYIADDELIVGNQS
SEFRKVPVFPEYGSTWIINEMDQFSTRGTDPLAIAEDDKKELLSILKFWDGKSFNEFATSKLSKEVLEAE
QAGVLSVGSRITSTGHVVPNYSKILDIGLSGIIKEAKTQIEAVNTVDDVTQRKVDFWEAVIIVCESAIKL
AERFSLTAKKLAAKTIDGKRKAELELIAENCMNVPKNSPKTFYEAIQFVWFMHFIMQIETNGHSIGLGRF
DQYMNKFYQKDLKAGIIDHDKAVELIECLWIKITEIIKVRDHFEAQAFAGYPMWQNVAVGGQTPDGLDAT
NDVSYLVLDATEDVQTTQPSVSFRYHDNIDHRFFRKALKITQKGLATPAFFNDKLVIPLVLQKGATIEEA
RDWSIEGCVENYVTGKTDGRPVVGYINTVKIVELVLNNGKDPLTGKQLGLKTGELNSFKDFEDIMIANEK
QTKYFVKLMLDAYNIVGALHATRVPAPFASCLVDDCIKKGRSLQEGGAKYNFSGTFITALANAADSLAAV
NELVFKKKLFTLDELNNILKDDFKNNEQVRQLLLNKAPKYGNDDDLVDGIARRIVKINADELVDYRDNRG
GKYVLSVLSQSFNVMQGKSVGATPDGRHAYEPLSDNASPVAGRDVNGPTAVIKSLSKIDQMKPLTGSLLN
VKYDPNIVKGEKGLDILENLITSYFDIYGEHIQINVVDEKTLRNAQKNPNDYKNLMVRVAGYSAYFIELD
KEVQENVIARTAHTC

>WP_120353418_formate_C-acetyltransferase/glycerol_dehydratase_family_glycyl_radical_enzyme_Alteromonadaceae_bacterium_ALS_81_Bacteria
MDNFSLDAEHLQVQGTQHHTLAKGLDDFDKVYGLGYEVGHEDWSPYPRVNYLRQTFLDRPYDIDVERLRL
VTQSYQANEACPRIIQCARAFENILLNSTLHIYDQDLILGEIAAPAKASPIYPEFSVDWILDEIRNSPFE
ERSNDQFYIRNAQDRNEILALCEYWKGKSANEIITAHLDEDQKKGSHMGEKVFQTNNYHFAGIGHFAMDF
TKLMTLGYDGVLQQAREAFAKLSKQDPDYSEKRDYYKATLISLEAAKTYIQRYATLAREMAKVESNIKRQ
HELQQMAQNCEQIAGGAAQSFWQALQLFNFAVTLTQIEGNGHSISYGRMDQWLFPFYEKDLEQNAVDKSF
TLELLEVLYVKMNNPTKLKDKGTVKVRNGRGFGGESLTIGGVNSLGDDATNDLSMLMLEASVHTRMMNPW
VCLRLHENTPYELKVKAIECVRAGYGHPKSFNDGPAIKAMISKGLSLEEARNYAVVGCVEPTLPGKEFGW
LDAGYVNTAKMLEMVINGGRILAGPNAGKQLGPDTGSLESYKNFDEVLESVDKQFAYWCDQLCSCLNVTD
KIHRQVKPTPYISAFFEGCIESGKDMTYGGVKYNGTAPQAAGIATCADSLSSIKELVFEQKKYSGKELLD
AVKDNWQGHEKLYALVNSSKIPHYGNDNDEADQLFNFMFECYCRHIKGRRNARGGEFSPGVYTVNANVGM
GLYTNASLDGRKNEEPISDNMGPVHTAGGSHDISGPTAIVNSVTKVDHSLATNGTLLNLRFPEDAVSGIE
GRDILLSFVDEYIAKQGMHVQFNIMSSEKMRAAQKAPEKYADMLVRVAGYSAYFVELGKPLQDDLIHRTE
LRF

>AJA46912_formate_acetyltransferase_2_Clostridium_pasteurianum_DSM_525_=_ATCC_6013_Bacteria
MMISKRIEKLKEGLFKEKRQISLERAKLYTESWKQTEGEPVIIRRAKALANILDKVEIDIKLGELIVGDR
TIKPRAGVISPEMSPYWILEELDEFLVRPQDRFDISEEDKIYFKEELYPYWKGKSLKDYCQQIIPEYIKE
AAKTKIVSLNQTDKGQGHIIPNYNFIFRKGLQNMIEDMKVKVNENTENDFYKASLISLEASKNYILRHAE
ITKTMAERERDLKRKAEIEEISKISYKVAYEKPESFYEAVQLFWYISVIFQHESNASSISPGRFDQYMYP
YFKKSLQDGIDIEFIKELLRALYIKFNTIVALRSRESAKYFAGFPIGYTIVLGGEDERGKDATNELSYIM
LDILGDIRLPQPNLSIRVGEKSPRDFLRKAAEIIRLGTGMPQVFNDEANILAYVNRGVSLEDARDYAVVG
CVELSIPGKTYGLHDIAMFNLLKTMEVTLKENPKAFKNFEDLLKAIKINISKYVKYMVEGSNFVDTAHRK
CAPTPFLSNFIENCVEKGKDVTEGGALYNFSGVQGIGTPNLSDSLYVIKKFVFDEKQISLEELVDILDKN
WEGNEVLRQKFINRYYKYGNDIDEVDKLGADILSYYCKEVEKYKNSRGGIFQPGSYTVSAHIPLGEAVGA
TPEGRKDGDQLADGGLSPMVGRDKKGPTASLKSISKLDNYLTSNGSLLNVKFSPDALERDEGLNKLVGYI
QAFSRLKIQHIQFNVVSADTLREAQKHPEKYQSLVVRVAGYSAMFVELDESIQNDIINRTEHVF

>RJP74645_formate_C-acetyltransferase/glycerol_dehydratase_family_glycyl_radical_enzyme_Candidatus_Abyssubacteria_bacterium_SURF_17_Bacteria
MEECRMAVLAADMLKAEARERLRSLREAMLRTPYSVCIQKARLVTDFMKSREGQVGPMIVRRARALEHVL
DHAEVIIYPDDLIVGSTASRRIAAMLHPDLSGLLLWPELHDLRTRRTNPLQITDEEIRLLEEEIFPFWSD
KSIAAYAGKFCCPEQPMEMLMQIGYYILTQFAGISHITPKYEKVLKQGFLGIVEEADAHIEQLEKIENAG
GMTPELLSQMHFYDAVRITCRAAARFAERYRAKALELAESAESNEQREELRGIADALEQAPSRPARTFRE
ALQAVWFAHVAVHQESFQHGISFGRLDQILYPYYAADIESGNLDYADAVELIGCMMVKCAEILPLFNSVG
TKFFSGLSSAQGITLGGTDREGNDATNELSYAFLDAYDAVRLRQPNLHVRVHAATPAEFLTKAANVVKAG
GGMPALFGDKGIIPGLSLQGDNQSDAWDYSIVGCVEPNVQGKTFSACGAAFVNLGIALEMALNNGRSRFN
DSAVGPHTGDPTRFSSIDDLMNALRKQTAFLVRNAVAGNNAIELAHMDIYPTPLLSALVDGCMESGKDVT
AGGALYNCTGMQGVGVADVADSLAAIDALVFRDKSVTMKELVQAIEKNFIGHERLLQRMRNHAPKFGNEE
AEADRFARELIALYCDAVIKYRNPRGGNYVPGFWSMTTHNGFGSYTGALPNGRTAGASLAEGITPSAGMD
RRGPTAAMKSVVSLDLDRIGNGCTLNQKFSPSALAGDKGSQDLASLIKTYFDLGGMHVQFNVVDRETLID
AKQHPEKHLGLLVRVSGYSAYFADLTPEMQDEIIARTEQSFGGGCCS

>RJP23072_formate_C-acetyltransferase/glycerol_dehydratase_family_glycyl_radical_enzyme_Candidatus_Abyssubacteria_bacterium_SURF_5_Bacteria
MTVTARETSKDKVHARLQSLRGIMLQTPYSVCIQKARLVTEYMKTRDAQAAPILLRRARALEYILHNAEV
IIHPEELVAGSPATHRIAAMLHPDLSGLLLWPEIHELRTRPTNPLQITDEEIRLLEQEIFPFWSDKSIAA
YAGKFCCPEQPMEMFMQIGYYILTQFAGISHITPAYDKVLKLGFLGIVEEAESHIKRLEEIELSGGMTPD
LLQQLHFYEAVKITCTAAAAFGERYRRKALELAQGCVDQERRRELLDMAGVFERVPAMPARTFREAVQSL
WLAHVIVHQENFQHGISFGRLDQILYPFYAADVEAGRLEYDEAVELIGCMLVKSAEILPLFNSVGTKFFS
GLSSAQGITLGGTDRDSNDVTNELSYIFLDAFDAVRLRQPNLHVRVHPKSPDAFLVKVAEVIKKGGGMPA
LFGDEGIKPGLLLQDDNGADVWDYSIVGCVEPNVPGKTMSACGAVFVNLGMALEMALTNGLSRFNDARNG
PQTGDARGFTSIDDVLAALREQTGFLVRNAVAGNNAIELAHIHMYPTPLLSALIDGCMESGLDVTRGGAL
YNCTGIQGVGLAEVADSLAAIDRLVFRDKTLTMEQLLGSLDDDFDGNERLRQQIRNQAPKFGNGSPDADV
LAGKVVRMYHDEVIRYRNPRGGRYVPGFWTMTTHNGFGSYTGALPNGRKAGATFAEGITPSAGADRNGPT
AAMRSVVSLGMKHIGNGCALNQKFPPSALAGEKGSRDLASLIRTYFELGGMQVQFNVVDRQTLIEAKKHP
EAYPGLLVRVSGYSAYFADLTPEMQDEIIARTEQSFQGSCCG

>WP_119008012_formate_C-acetyltransferase/glycerol_dehydratase_family_glycyl_radical_enzyme_Vibrio_superstes_Bacteria
MEETIVKGQVTDARGVDTFDKVYGLGYEVGHDDWSPYPRVNRLRQTFLDRPYDVDVERLRLVTQAFKNHE
VETRILQSAYAFENILLNTSLYIYDEDLILGEIAAPAKASPIYPEFSVDWIIDEINNAPFEERENDQFYI
RNEEERAEILELCAYWKGKTVNEMITATLDQDQKNGSHMGEKIFQTNNYHFAGIGHFAMDFAKLMTLGFD
GVIEQVEVAMSKLSKRDADYATKRDYYKATLITQHAAKKYVTRYADLAIEMAASESDLTRKQELLAMAEN
CYQIAGGVPQTFWQAIQLFNFATTLTQIEGNGHSISYGRMDQWLHPIYLADIEKNGTSKEFILELLEVLY
VKMNNPTKLKDKGTVKVRNGRGFGGESLTIGGVDTDGNDATNDLTMLLLEASVHTRMMNPWVCVRMHENT
PHELKVKATECIRAGYGHPKLFNDTPAIKAMQLKGVTLEEARDYAVVGCVEPTIPGKEHGWQDAGYVNAA
KMMEMVLNNGRLVAGPNTELQLAPDTGSLETYQSFDEVLESVEKQFEFWCDQLCSSLNITDKIHATLKPT
PFISAYFDGCIESGRDMTAGGVKYNGIGPQAAGIATCADSLATIKKLMFEDKSYTGKQLLDALRDNWEGH
DKLYALVNSSKIPHYGNDIDEADELFKYMFECYCKNIAGRPTSRGGAFSPGVYTVNANVGMGLFMNASLD
GRKAQEPISDNMGPVHTAGGSHDFAGPTAVVNSVTKVDHSKATNGTLLNLRFPEDAVAGVEGRDILVSFI
DEYMSKKGMHVQFNIMSADKMRAAQMNPEQYKDMLVRVAGYSAYFVELGKPLQDDLIDRTELRF

>WP_021871408_glycerol_dehydratase_cobalamin-independent_large_subunit_Clostridium_sp._AM32-2_Bacteria
MRAEGLTEKNRPCAIEPYDKEWGVGVSGLDEDISPFPRINRMRQKTRDAHRTADVQRLNIVTEGYKKYNN
LPQEKKVACVFRDILKNVDVHIDEDELLVGELAAPAWAAALYPEFSINWVKEEIEASRRGELPWFDQRKN
DKYYIPDEVIDQILKAAEFWEGKSIDSAILAECTEEEHKGGCCGGKGVYSEQLYTYNGVGHVCANYEKLF
KGGFGAIEKRVREKRAEIQLGDPEGRKKQVFYDAVLTVLEGVYIYFNKYAALAKKMAETAEPVRQKELLR
IASNCEWLGAGNAPRDFWEAMQLMVMATNLIMVESNGHSITWGRFDVLYYPFYKRDIENGTLTREQMQEL
IECMFIKMDHHCKIRDYGSSLMASGVNFGGEALLVGGVDARGNDITNDLSYMVLDAHAHTRIPNPWMGVR
LSSKTPYEFKVKVFNVIRIGTGEPKIYNDEQMIQALMNYGKPIEDARNYVGIGCVEPSIPGKSYGWCDSA
YFDMAKIIELTVNDGYELTAKEGDGRLGLATGKFTEMKSFDEFKDAFSRQMKYWVDRCLSMINVQDMVHQ
RLKPLPYLSLIMDDCVERGIDVTAGGAIYNHAGPQGVGLGTCADSLATIKQLVFEEKMITAEELLTALKD
NWKGHEKLQAYVNSDRVHHYGNDDDYADELAQFVIDCYCKNVEHRPTAHGGEFMPGVYSVSINVALGTSC
NATPDGRVNGEPVSDCLGPVHTVSGGSHDVRGPIAMANSIAKLDQARIGNGVILNWKFTPSTLTGEIGKE
NLINLMGTYFEKGGMQSQFNVTSKETLLAARKNPEKYKNLMVRVAGYSAYFTELSEELQNDLIGRTELSF
D

>WP_118303919_formate_C-acetyltransferase/glycerol_dehydratase_family_glycyl_radical_enzyme_Lachnospiraceae_bacterium_AM21-21_Bacteria
MDGVYQTQRIKDLKDKMLSEPRYASIEQALIITKTYQENEDDPKIIQRAKSLKAALEKMEIRVEPEELIV
GNRTAGVRYGVVFPESGSTWVDKEFETLPTRPQDRFNVHQEDIETFRKVIKPYWEGKSLEDVLNQRYGKE
INEIAKVVKINQKDHAQGHICPDCVKWLKMGPQGLLDQVEEKLKICKEGQKDFYESVKIVMEGAKHFMVR
YHDLIMDMAENELDETRKQTMIKVAQNCKNISERPVQTFHEAVQSTWFLFVILQMESNASSFSPGRLDRH
LEAYYEKDIKEGTLDKQQALEIIECLWLKFNEIVYMRNSHGAKYFAGFPIGFNIAIGGQDENGNDTYNDL
SFLFLEAQKHLGLPQPNLSVRLHEGTSNELLKEAVRVVAKGSGMPQFFNDKAVIPSIQELGIEEKDARDY
AIVGCVELTTQGNNLGWSDSAMFNLNKALEVALTGGICLLTGEKIAPDYGNLEMYETFEELEAAFKKQID
YFMDKMILACEEVEKAHIDLLPSPFLSASIENCMENGMDVTAGGAKYNLSGIQMIQVANLADSLVAIKQL
VYDEKKCTQKEMLDALKNNFEGYEILRAMCVNKVPKYGNDIDEVDKQGTKWADYFKNRLRTFKNYRKGPY
HTGMYTVSAHVPMGENVGATPDGRYAKEPLADGGMSPVYGRDIKGPTAVLKSVSKLDKTLTTNGGLLNMK
FLPEFFKTETGIDKFANFLRTFVDLEIPHIQFNVVRKEDLLAAKKNPEQYRGLTVRVAGYTAYFTELADE
LQNEIIARTSYGDI

>WP_117975445_formate_C-acetyltransferase/glycerol_dehydratase_family_glycyl_radical_enzyme_Ruminococcus_sp._AF18-22_Bacteria
MEILKKLLPEGITREERTQKLNTAMRNVKPAICIERAKLITESYKQTEGMPHIIRRAKGLKYLLEHMTIF
IDKEELIVGNHASNPRCAPLFPEFGGFSKKELDMMPTRKVDTLQITEEEKKILLNEIYPYWKNKSIGDLS
RYYIDERIMEVLDSEYRVFNPLSRARSGYGHYLPNIKKILTKGFCEVEREARDYLINLDILDKDFTDKVH
FYKSILIICEAVKIFQDRFADLAEQMAAKEQDDRRKQELLLIAENCRIVPYKPAKTYYQALQSYWFVLVI
DYCGQNGSAISGGRVDQMFYPFWKKDIEEGRMVKEEAREILEALWVKSSDIIKAGTYMSARNNGGFATTI
NVVLGGIDEKGEDAVNDFTYVCLDAEQTVFNSEPNTSIRISKKNPDKFINKVLQILVENEGGKLPFFNDE
LIIDGLIKDGVSIEDARDYAIVGCVEPTGQGNTMGRTNACYFNLAKCLELALFDGVCQMSGQQMGPKTGA
FKDFKTFKDFLRAYETQVDYFVDMMISSLNSIELLHARYGQHIYCSALLEGCLENGRDCTQGGAKYDYVG
VQGVGIADVGDSLTVINQMVFETKELMPEKLLKALKENFKGQDILKHRMLNKISKYGNDIKEADEMVKYV
GEQYCRSVKGHRSPHGAIYRPGLFCLSSNTPLGRQVCALPSGREAGTPLGDGGISPKHGMDICGPTAACK
SVARVNHELAINGVNFNMKFMPTILKTKEERQKLIDMIRTYFNIGGMHIQFNILTPEKLKDAQMNPDRHR
NLVVRVAGYSAFFVELDKDIQNEIINRTMQCV

>SYJ07223_pyruvate_formate-lyase_Klebsiella_pneumoniae_Bacteria
MGFIMTNRTQRLKASLFAQPREISLERALLYTASHRQTEGEPVIIRRAKATAWILDKVMISIREDELIAG
NRTVKPRAGIMSPEMDPYWLLNELDAFPTRPQDRFAISEEDKQIYRETLSPYWEKRSMKDFINGQMTEEV
KAAVNTQIFSVNQTDKGQGHIIIDYPRLLNHGLGALVSELKTHCARQPENPFYQAVLILLEASQRHILRY
AALAEEMAGHCQDPQRQQELLTIAAISRHNAQHQPTDFPQACQLFWYMNIILQYESNASSISLGRFDQYM
LPFYQASLNQGQDPAYLKELLESLWVKCNDIVLLRSSSSARYFAGFPTGYTALLGGLTDTGRSAVNVLSF
LCLDAYQNVQLPQPNLGVRVNELIDRPFLRKTAETIRLGTGIPQIFNDEVVVPAFLNRGVSLEDARDYAV
VGCVELSIPGRTYGLHDIAMFNLLKVMEIVLQENEHQPDVSWDGLICQIRDKIRHYIKLMVEGSNICDIG
HRDWAPVPLLSSFIEDCVQHGKDITAGGARYNFSGVQGIGIANLSDSLYALKGMVFDQQRLSFDQLMAVL
KANFQTPEGKKIRARLINRFDKYGNDIDDVDNISADLLRFYCKEVEQYLNPRGGHFTPGSYTVSAHVPLG
SVVGATPDGRLAGEQLADGGLSPMVGQDSQGPTAVLKSVSKLDNYLLSNGTLLNVKFTPATLAGDGGLNK
LADFLQAFCKLKLQHIQFNVVNADTLREAQQRPQDFAGLVVRVAGYSAFFVELSKEIQDDIIRRTAHQL

>WP_116369198_formate_acetyltransferase_Parahaliea_mediterranea_Bacteria
MAANSDRCAQPPSERVEALKKAVQSETNGACIERALLWTEYDKDKRNRGKIPAVRIAEATRHVLNHKSVK
IYPRELIVGNFTSKRVAGFCYPELAGIQVMVEAFGLPKRRVNPLEISLWDRFKLASKVPYWLNKNAAYRA
FDNMKDRFRFAAEQGEALQYQVYEAGGIAHLAPDYEKLIKVGAQGIIDEVASMEAQTSDPEKLDFYRSVK
IAMSGLAEFGDRYAAEAKAMAVQESDPVRKQELLDIAAVCSRVPRQGATNFHEAVQSMTLAHIAIFQETF
GETTCPGRIDQFLRPYYEKDLAEARIDRAQAKEILGAFCVKLCETIPMHSDVATSTLGGLTSWEVVTIGG
QDSEGNDATNELSYVLLELADELRMRQPNFHVRIHENTPKAFYDEVIRINFGAGSAPAMYNDETIIESMM
NVGYSLEDARNYVAIGCVEPTAPGKSLASTDAGMYNMPLAVEMALNEGKQFHSSKQIGAKTPPVSEMRSM
DDFVAAYDTQVKHQLGKLRRDLEAIERFHAEHHPTPLTSSMVEGCVEQGVCSTSGGAIYNFSGIQGCGMA
TVADSLGAIESAVFDDGWLTLEELVAHLKDDLSDEVVRARLEGIDKFGNDIPKADAWMKWVGDHYSDSIH
ALGKNTRGGQHLAGVYSNTSHTHFGGLVGALPNGRRAGETYASGFAPENGADKRGTTALLNSMNRIDYKK
FANGINFNIKLDASSYDCEEGRDALASLYKVYFKRHGMQVQANMLDPKILIEARDNPELHPNLLIRVSGY
SAYFNDLSPEMQDEVIGRSSNKG

>WP_115640398_glycyl_radical_protein_Clostridium_putrefaciens_Bacteria
MITNRVKRLREESLNAVPRISMERAQVVDRVYKLYEGKVSVPVIRALVLKEFMSTKKLCINEGELIVGER
GEEPAATPTYPELCCHTTWDMEIMNKRENISFKVKDGDIKMQKDVIIPFWEKRSIRHKILENMTEEWKHC
YKAGIFTEFMEQRGPGHTVCDDKIYKKGFLDFKKDIEDSIKGLDFNEDNEALDKKNQLEAMSIACDAIMI
LGKRYSEYAKELAEKETDLMAREELLEISKVCSHVPANAPRNFREALQMYWFVHLCVISELNPWDAYNPG
RLDQHLNPFYEREIEGGTLTHDKAEELLQCFWVKFNNQPAPPKVGITLKESATYTDFANINVGGVKVDGA
DGVNDVSYMLLDVIDEMKLLQPSSNVQISKKSPQKFVKRACEISRKGWGQPSMFNTDAVIQELINAGKSL
EDARCGGNSGCVETGAFGKEAYILTGYFNLPKILEITLNNGIDIITGEKLGIETGNANDFKTYDELFEAY
KKQLKHFIEIKVRGNRVIERIYATMMPVPFLSIVTDDCISNGKDYNAGGARYNVSYIQGVGIGTITDALT
AIKYQVFDKKNITMDELSKTLKDNFKGHEDVLKLLKDKTPKYGNDNDYADDVMKEIFEAFFKEVDGRKNG
KGGVFKINMLPTTCHVYFGSVIGATPNGRKAYVPLSEGISPEKGADLKGPTAVIKSASKMDHLKTGGTLL
NQKFTPSVVEGEKGLNNMADLVRTYFKLDGHHIQFNVVNKEVLIEAQKSPDEYKDLIVRVAGYSDYFNNL
DEVLQNEIIDRTEQTFA

>WP_112712780_glycyl_radical_protein_Moritella_yayanosii_Bacteria
MYILKDNFSQPSDRIITLKNQMRDAVPRVEASRALLLTASYKETEDKPTVLRRAKAFEKILNEIPIIIRD
EELIVGSQTIEPKSSQVFPEFSHKWIVDEFETMDKRSGDAFQISDEVKEQLKDVFNYWEGKTTSELAISY
MTKENIEALEENVFTVGNYHLNGIGHVSVDYAKILKKGYRGIIEEVENTMAAADKTAPNYLKQRPFWESI
IISCNAVIRYANRYADLANEMAAQENNTRRKEELLIIAKNCKKVPEFGASNFYEACQSFWFIDMVISIES
NGHSISPGRFDQYMYPYYEMDTKSTDFDIDKAQELIDCIWVKFNDLNKVRDAISTRAFGGYPLFQNLIVG
GQTKDGKDATNDLTYMCIDASAHVRLSAPSFSVRIWNKTPDELLMRSCELSRLGTGMPSYYNDEVIIPSL
VNNGLTLKDAREYAIIGCVEPQVPGKTEGWHDSAFFNLARLLQIVVDNGMSNGKQIGPETGEFTEFSSME
EIIDAYRKQMEFFVYQLISTDNVIDIAHAERAPLPFLSCMVDDCISTGTSLQDGGAHYNFSGPQGVGVAN
VGDAFAAIKYLVFDTKKLTLKDLKEALATNFGDDAENAEDKRKHEEIRLLIKNKAPKFGNDIDDVDELAR
IGALIYCEEVEKYTNPRGGDFHAGLYPAAINVLLGDLIGPSLDGRKAHDPLADGVSPCTGADTNGPTAAV
NSVAKLDHYIASNGTLLNQKFYPGSIKGTKGLQNLGSLLRGYFDQKGLHIQFNVVDKETLIAAQENPNEY
KDLVIRVAGYSAQFIILDKRIQDEIIRRTEQEF

>WP_111943979_glycyl_radical_protein_Clostridiaceae_bacterium_14S0207_Bacteria
MKTKRVEKLRAQSVNAVPYISMERANLVTEIYKKYQGAVPTPILRALAFKNIMENKKLCINDGELIVGER
GEAPAATPTYPELCCHTLSDFDIMDQREKISFKVSEHSKKFQEETIIPFWENRAMRHILLENMTKEWMDA
YEAGIITEFMEQRAPGHAALDDKIYHRGFGDFKAQIQNEIDKLDCFNDTMFFEKKAELEAMAIACDALII
YGKRYSEYARELADKEEDLNRKKELMEISERCAWVPEHAPRNFAEALQMYWFVHLGVITELNTWDSFCPG
RLDQHLYPFYKREVDEGTLTKENAMELLECFWVKFNNQPAPPKVGITLEESGTYTDFCNINIGGVTKDGK
DGVNELSYMLLDVIEEMRLLQPSSNVQISRLNPDKFIKRAAKIVRTGFGQPSMFNVETVIEEMLRVGKSI
EDARCGGTTGCVETGAFGKERYSLTGYFNLPKILEVTLNNGVDPMTGKQIGLKTGDVTEFKSYDELFDAY
KEQIKYFADVKIEGNQIIEKLYAITMPSPFMSVIIDDCITKAVDYNAGGARYNTRYIQGVGIGTISDALS
SIKYNVFDNKKFTMKELMGALKDNFEGHEDIYNIVNNRTPKYGNDDDYADDVMKSIFDAYYDSINGRLAP
TGATYRIDMLPTTCHVYFGKVMGASADGRLSRKPLSEGISPSKGADKNGPTSVVKSASKMDHVKTGGTLL
NQKFTPDVIAGDEGLENVKNLVRAYFKMGGHHIQFNVVDKQTLLNAQKHPEEYKDLIVRVAGYSDYFCNL
NKVLQDEIIERTEQSFNC

>WP_109604727_glycyl_radical_protein_Oceanotoga_teriensis_Bacteria
MITERVRKLREESLKAIPRISMERAKIVDEVYKKFEGSVSIPVLRALVLKEIMSNKELCINDGELIVGER
GEAPAATPTYPELCCHTIEDMEIMDKREKISFKVKKEDMQFQKDVIIPYWEKRSMRHLILENVTEEWKEC
YAAGIFTEFMEQRGPGHTVADGKIYKKGFLQFKDDIEASIKELDFLNDDEALNKREQLKAMSIACDAIMI
LGERYSKYAKKLAEKENDEKRKKELLEISEICSHVPANAPRTFREALQMYWFVHLCVISELNPWDSFNPG
RLDQHLYPFYKKEIEEGSLSREKAEEFLQCFWVKFNNQPAPPKVGVTLKESGTYTDFANINSGGVKADGS
DGVNEVSYLVLDVIDEMKLLQPSSNVQISKKTPQKFLKRALEISRKGWGQPSFFNADAIIQEMLNAGKSI
EDARCGGTSGCVETGAFGKEAYILTGYMNLPKILEITLNNGIDPNTNKRIGIETGNPEDFKSYDQLFNAY
KDQLHHFINIKMIGNRIIEKLYAEKMPVPFLSVIIDDCIKKGKDYNAGGARYNVSYIQGVGIGTITDCFA
AMKTQVFDKKNISMKELLMAIKENFEGYEDILHLVKEKSPKYGNDDDAADDLMRDIFNAYCEEVNGRPNI
KGGQFRINMLPTTCHVYFGSVIGATPDGRKAKLPLTDGISPSKGADRNGPTAVVKSAAKMDHLKTGGTLL
NQKFTPSVIEGENGLDNLAYLVRTYFRMDGHHIQFNVIDKQILLDAQKKPEEYNDLIVRVAGYSDYFNNL
DRALQNEIIERTEQSFC

>WP_108103831_glycyl_radical_protein_Geobacter_sp._DSM_2909_Bacteria
MASKSDALCRTKIDVSNLPGPTPRVEAIKERFIKTTPEICVERAQLITESYKETEDLPIHIRRAKALEKI
LNGMTVFIQDDELVVGNQCTKPRSAPVYPEFSCKWLEAELDRLEKRTGDVFLISEDKKKILRELFPYWDK
KTSNELATSLMTADALAAQGAGVFTVGNYYFNGVGHISVDYAKVLAKGLNGVIAEAGAELAKLDIADPDD
LRKMHFLNAVIISNEAVIAFAGRFAVEAKKLAASENNGRRKAELKEIARICRKVPAQPAGSFWEAIQSFW
FIQLVLQLESNGHSISPMRFDQYMYPYLQMDTAITAEKAQELLDLLYIKFSEINKVRDEGSTKAFGGYPM
FQNLIVGGVDREGDDATNDLSFMCLQATANTKLYQPSISIRVHSNTPAELYKKAAEVSRLGLGMPAYYND
RFIIPALLSRGLTREDARDYGIIGCVEPQVAGKTEGWHDAAFFNMAKVLELALNNGVDALTGKQLGPETG
DLASFTSFDDVMKAYTTQMEYFVKLLIVSDNAVDIAHGQRTPLPFLSSLVDDCMAKGKSLQEGGAHYNFT
GPQGVGVGNVGDSLTAIRKLVFDDKAITLADLKKGLASDFAGVEMESMRQMLQNRAPKYGNDNEYADMIA
HEGALIYCREVEKYSNPRGGKFQPGLYPVSANVPLGTVVGATPDGRKSGTPLADGVSPVSGMDQAGPTAS
VKSVSRLDHVIASNGTLLNMKFHPNALKDDRGIRNLVGVTETFFNGGGTHIQYNVIGRDTLLDAQKHPDN
YQGMVVRVAGYSAFFTSLDKAIQDDIIARTEQMF

>WP_107752979_glycyl_radical_protein_Carboxydocella_thermautotrophica_Bacteria
MNERVARLRQRSLEAIPTLSTERAEIVTEVYQQYSGKVSIPVLRALVFQALMERKTIYIGEDELIVGERG
PAPKATPTYPELCCHTLEDFTIIDSREKIFFRVSDKEKRIQAEKIIPYWQGRSMRDRIFARMSQEWLDCY
QAGIFTEFMEQRAPGHTAGDDKVFRKGFLDFLREIEQQLQQIDYLHDPEAYRKQEELRAMAICARAIIRY
AERHAEKALQLATSEPNPRRRQELEQIAAICRKVPAQAPSTFWEALQAYWFVHLGVITELNIWDAFNPGR
LDQHLYPFYQKEIAAGTLTSERAKELLQCFWVKFNNQPAPPKVGITLQESATYTDFANINCGGLTAEGED
GVNEVTYLILDVIDEMRLLQPSSNIQLSQKNPDDFLKRACQIIAKGWGQPSVFNADAVVAELIRQGKSLV
DARCGGTSGCVEAGAFGKEAYWLTGYFNLVKVLEITLNNGLDPRTGKQLGPKTGDPANFTSYEELFQAYK
QQLQHFLEIKLRGNQIIEKLYGEYMPAPFLSIIIDDCIANARDYNAGGARYNTNYIQGVGIATLTDSLAA
IKKHVFLDGTITMEQLLTALRQNFRGQEDLRQLLQNKTPKYGNDDDFADSIMQEVFEAYYQAIEGRKSVR
GATYHINLLPTTCHVYFGAVTGATPDGRRAGEPQSEGISPVQGADRFGPTAVIKSAAKMDHLRTGGTLLN
QKFTPGLLQTEEGIHKLMALIRAYFRLKGHHIQFNVVSAATLREAQRQPERYRDLIVRVAGYSDYFCDLS
EALQNEIIQRTEHQVL

>WP_107186265_formate_C-acetyltransferase/glycerol_dehydratase_family_glycyl_radical_enzyme_Photobacterium_leiognathi_Bacteria
MEANLAKEHRTDAIGVDTFDKVYGLGYEVGHADWSPYPRVNRLRQTFLDRPYEIDVERLRLVTEAFKNNE
VAPRILQCAYAFENILLNTSLYIYDEDLILGEIAAPAKASPIYPEFSVDWIIDEITNSPFEERNNDQFYI
RNDEERAEILELCAYWKRKTVNEMITATLDQDQINGSHMGEKIFQTNNYHFAGIGHFAMDFAKLMNQGFD
GVIEQAESALAKLSKKDAEYASKRDYYKATLITQNAAKKYITRYADLASEMAANEADEQRKQELATMAEN
CYQIAGGVPQTFWQAIQLFNFAVTMTQIEGNGHSISYGRMDQWLHPIYQADIQNNGTSKDFILELIEVLY
VKMNNPTKLKDKGTVRVRNGRGFGGESLTIGGVDIHGNDATNDLTMLMLEASVHTRMMNPWVCLRMHEKT
PYELKVKAIECIRAGYGHPKLFNDIPAIKAMLAKGVTLEEARDYAVVGCVEPTIPGKEHGWQDAGYVNTA
KMMEMVLNHGRLVSGPNTDLQLGPDTGSLETYQSFDEVLKSVNQQFEFWCDQLCSCLNITDKVHAALKPT
PFISAFFDGCIESGRDMTAGGVKYNGIGPQAAGIATCADSLATIKKLMFEDKSYTGKQLLDALRDNWEGH
ERLFALVNSSKIPHYGNDIDEADELFKYMFECYCKNIAGRPTLRGGHFSPGVYTVNANVGMGLFMNASLD
GRKAQEPISDNMGPVHTSGGSHDISGPTAIVNSVTKVDHSLATNGTLLNLRFPEDAVGGIEGRDILISFV
DEYVAKKGMHVQFNVISADKMRAAQQNPELYKDMLVRVAGYSAYFVELGKPLQDDLISRTELRF

>WP_103787000_formate_acetyltransferase_Enterobacter_cloacae_complex_sp._ECNIH14_Bacteria
MNAITNVVGQSLEDGARVARLKKAVDEATYGGCIERAVLWSEYYMDEANDGKSTAVQIAEATRHVLANKT
VKIYPDELIVGNFTAKRVAGICYPELGGLGIMIGVDKLPTRKVNPLEISEDEQAKLQSYIPFWMDKNMVY
LAFDGQEEQMRFVKEQIEALQYQLYEAGGIAHLAPGYEKVIKLGAEGIIAEVEAFEAQTNDPSKLDFYQS
VKISMNALAEFGDRYATEARRLAEAEADPQRKLDLERIAEVCARVPRYGATSFYEAVQSMTLTHIAIFQE
TIGETTCPGRVDQFLNSYYEEDLAAGRISRQEAKDILGAFCVKLCETIPMYSDELTSMLGGLTSWEVVTI
GGQDSEGNDATNELSFILLELADELRMRQPNFHVRLHENTPKAFYDEVIRVNFGPGSAPAMYNDETIIES
MMNVGYSLEDARDYVAIGCVEPTAPGKTLGSTDAGMYNMALALEMALNEGCQFGSDRQIGVKTPPVSSMK
SMDDVLDAYKVQVKHQLGKLHADLQKCEQFHAKYHPTPITSATLEGCLEQGVCSTQGGAKYNFSGIQGTG
MAVVADSLGAIESAVFEDKWLTLEELVAHLKDNLSDEVVRTRLKGIDKFGNDIPKADAWMKWVGDHYSDS
IHALGKNTRGGQYLAGVYSNTSHTHFGGLINATPNGRRAGETFASGFAPENGADKRGSTALINSMNRIDF
KKFANGINFNIKLDASSYDCDDGKSALGSMYKVYFKRHGMQVQANMLDPKILIEARDNPELHPNLLIRVS
GYSAYFNDLSPEMQDEVISRSSNGAEQ

>WP_102401684_glycyl_radical_protein_Khelaifiella_massiliensis_Bacteria
MNERVRKLKEESLMAVPYITMERAQLVNEVYQKYQGKVSNPVLRALVFKNIMEKKTLCINHDEIIVGERG
EKPAATPTYPELCCHTLEDLDIMDKREKISFKVDEKTRKIQEEVIIPFWEERSMRHKIFERMTKQWQDCY
KAGIFTEFMEQRAPGHTVADEKIYHKGFKDFKKDIEETLNNIDYVNDVEALDKKDELEAMKICCDAIIIY
GKRYAKLAKKMADKEKNSNRKEELLKISETCNWVPENAPRTFYEALQMYWFVHLGVISELNTWDSFNPGR
LDQHLYPFYKKELEEGTIDREKAKELLQLFWVKFNNQPAPPKVGITLAESGTYTDFANINSGGLTKEGRD
GVNDVTYMVLEVIDEMRLLQPSSNIQLSKKNPDKFLKKACEIIRKGWGQPSIFNADEVISEMLRAGKTLE
DARCGGTSGCVETGAFGKEAYILTGYLNLPKILEVTLMNGKDYLTGEQIGLKTGEASEFKCYEELFEAFK
KQLHHFVEIKIRGNNVIEKLYMEYMPAPFLSIIIDDCIKKGRDYNAGGARYNTNYIQGVGIGTISDSLAA
IKYQVFDKENITMKELLKALEDNFKGHEVVHNLVFNKSPKYGNDDDYADSIMREIFDAYYEEVTGRKSMK
GGHYRIDMLPTTCHVYFGSVMGASSDGRKAKEPLSEGISPSKGADKLGPTAVIKSAAKMDHIKTGGTLLN
QKFTPKVLDGEDGINSLASLVRAYFKLDGHHIQFNVVDKSTLLDAQKHPEKYKDLIVRVAGYSDYFNNLN
KDLQDEIIDRTEQNI

>WP_102390235_formate_C-acetyltransferase/glycerol_dehydratase_family_glycyl_radical_enzyme_Enterovibrio_norvegicus_Bacteria
MYESVANTQSTSARGVDTFDKVYGLGYEVGHDDWSPFPRVNRLRQTFLDRPYEIDVERLRLVTEAFKKHE
VAPRMLQSAYAFENILLNTTLYIYEEDLILGEIAAPAKASPIYPEFSVDWIIDEITNSPFEERTNDQFHI
RNDEERAEILELCAYWKGKTVNEMITATLDQDQKNGSHIGEKIFQTNNYHFAGIGHFAMDFARLMREGFD
GVIAQAEEALAKLSKKDADNAAKRDYYKATLITQNAAKKYITRYADLANQMAASESDEKRKQELAAMAEN
CYQIAGGAPQTFWQAVQLFNFATTLTQIEGNGHSISYGRMDQWLHPIYLADVKNNGVSKEFVLELIEVLY
VKMNNPTKLKDKGTVRVRNGRGFGGESLTIGGVDTKGNDATNDLTMLMLEASVHTRMMNPWVCVRMHENT
PYELKVKVTECIRAGYGHPKLFNDGPAIKAMLAKGMTQEEALDYAVVGCVEPTIPGKEHGWQDAGYVNAA
KMMEMVLNHGRLVAGPNTDLQLGPDTGSLETYQSFEDVLASVDKQFEFWCDQLCSTLNTTDKVHAALKPT
PFISAFFEGCIESGRDMTAGGVKYNGIGPQAAGIATCADSLATIKKLMFEDKSYTGEELLAALRDNWEGH
DKLYALVNSTKIPHYGNDIDEADELFKYMFECYCKNISGRPTLRGGSFSPGVYTVNANVGMGLFMNASLD
GRKAQEPISDNMGPVHTAGGSHDYAGPTAVVNSVTKVDHAKATNGTLLNLRFPEDSVAGVEGRDILISFI
DEYMSKQGMHVQFNIMSADKMRAAQKNPELYKDMLVRVAGYSAYFVELGIPLQNDLIDRTELRF

>WP_091232832_glycyl_radical_protein_Anaerobium_acetethylicum_Bacteria
MKKYYDGEIQKSPRIQGLVDDLYEKMPEIEADRAVLLTRSYMETEGEPVITRRAKAFRTICEELPIIIRR
NELIVGSNSKSPRSCQVFPEYSFEWLEAEFDTVETRSADPFYISEETKKSLHEVFQYWKGKTTSELATSY
MAPETLLAMEHNIFTPGNYFYNGIGHLTVQYEKILAVGYKGIIAEAEAELACCRVSDGDYAKKSHFLNAV
IISCQAAITFARRYAELALKEAENCRDEQRKSELLGIAMNCARVPEHGAESFWEACQSFWLVQMLLQTES
SGHSISPGRFDQYMYPYYKADLDAGKITREFAQELMDCIWVKLNDLNKVRDAGSAEGFAGYSLFQNLIAG
GQDEDGNDVTNDLSFMCIEASMHVMLPAPSLSVRVWNRTPDEFLIKAAILTRTGIGLPAYYNDEVIIPAL
VNRGVTLQDARTYNIIGCVEPQKAGKTDGWHDAAFFNMCRPLELVFGNGMDQGVQVGIRTGEIQELDTFE
KFYNAYKKQTEYCIGLMVNADNAIDVAHAERCPLPFQSCMVDDCIKRGKSLQEGGAVYNFTGPQGFGIAN
MADSLVAIQRLVYDEKRLTLAELKKALEDNFGRGMEGGMAEKITARIAGDIAAAGKPVGEKEVSDIYRMV
VAGLAAGPEKEKYEKLLETIEALPKYGNDIPEVDAFARDVAYSYTRPLEKFKNPRGGQYQAGLYPVSANV
PLGAQTGATPDGRLAYTPIADGVGPASGRDVKGPTAAANSVACLDHFIASNGTLFNQKFHPSALAGMKGL
QNFTSLIRGFFDQKGMHMQFNVVSRETLLDAQAHPENYKSLVVRVAGYSALFTSLSRSLQDDIISRTTQG
F

>WP_090042042_glycyl_radical_protein_Clostridium_frigidicarnis_Bacteria
MDILAKGFMEPSKRVRKLKDEILSAVPCIEADRAIILTESFKETENQPVIIRKAKALEKMLNELPIIIRD
DELIVGSLTKNPRSSQVFPEFSNQWLVDEFDTLEKRTSDLFKISEDTKSKLKEVFKYWKGKTVSELASSY
MSDETINAMGAKVFTVANYHFNGLGHVSVDYSKVLEKGFRGIIKETEEAIKNADTTNPEYVKKKIFWDSI
IISCNAAINYAKRYAKLARELAEKTTDNTRKNELLNIARVCDNVPENPAQTFHEACQSFWFVQIIISLES
NGHAISPARFDQYMYPYYKNDIDTKMENKEVNREILHCLWVKFNDLTKVRDETTTKAFSGYSMFQNLIVG
GQTPEGRDATNELSYMCLEATGSLKLPQPSLSVRIWSKTPEEFLIRTCELTRLGTGLPAFYNDEVVIPML
VNQGLTLEDARDYAIVGCVEPQKPGKTDGWYDAAFFNLAKILELCINNGKAYGNQIGPKTGDFNSFTNID
EFIEAYKKQTEYFVSQMVAADNCVDIAHAERAPLPFLSCMLDDCISKGKSIQEGGGHYRFSGPLGVGIAN
VGDSFMAIKKLIFDEHKITLDKLKEAINSNFGEEENDLSKKSEYEDIKQLILHRAPKFGNDIDEVDEFTC
EGALIYCKEVEKYTNQRGGKFIPGLYPVSNNVHLGSLVGATPDGRNAYEPLADGVSPTRGADIKGPTAAA
NSVAKLDHFSAPSGTLFNQKFNPSSLQGDNGLKNLGSLIRSYFDKKGMHIQFNVVDRKILIEAQKHPEQY
RDLIVRVAGYSAQFICLDKGVQEDIIKRTEQSL

>WP_025231947_formate_C-acetyltransferase/glycerol_dehydratase_family_glycyl_radical_enzyme_Clostridium_sp._ASBs410_Bacteria
MENLIMTDRISILMKKMLSEPRYASIEQAKIITDTYKANEEKPRIIQRALSLKAALKQMEIHAEPEELIV
GNRTAGVRYGVVFPESGSTWVDREFETLPTRPQDRFGVRQEDITYFREKITPYWRGKSLEDVLRERYGKE
IDHIAKVVKINQKDHAQGHICPNCKEWLHKGPAEIKQDADDRLRIAGGQQREFFESVSIVMSGSIHFMQR
YQKLLLDMAQGEEDTDRRCSMEEVARICKKLSEHPPETFHEAVQSLWFLFVILHMESNASSFSPGRMDEY
LWEYFDRDRREGRLNEQGALEIIECLWLKFNEIVYMRNAYSAKFFAGFPIGFNIAIGGQDAEGNDFVNDL
SFLLLKAQEHLGLPQPNLSVRLHEHTGDALLKQAVKVVSMGSGMPQFFNDKAVIPSMEELGVATKDARDY
AIVGCVELTTQGNNLGWSDAAMFNLNKALELTLTGGKCLLTGEQLAPNYGDLTTYGTFEELEAVFQRYLD
EYMDLMVKACEEVEKAHIDLLPSPFLSSVIDECMKKGIDVTTGGARYNFSGIQMIQVANLADSLAAIKLL
VFDKHKVDAGELLEALKNDFEGKEVLNTMLLNKVPKYGNDVDWVDQMGVKWAEYFKNRLSRYTNYRGGKY
HTGMYTVSAHVPMGENVGASPDGRHARQPLADGGMSPVYGRDTTGPTAVLKSVSKLDKNLTTNGGLLNMK
FLPELFRTEQGINKFALFLRAFVDLEIPHIQFNVVRKEDLIAAKKNPEQYRSLTIRVAGYTAYFTELADE
LQNEIIARTSYADI

>PMP87623_formate_C-acetyltransferase/glycerol_dehydratase_family_glycyl_radical_enzyme_Desulfurella_sp._Bacteria
MQINCSIVDFKKPKTLRGCTTRVKNLYKQSIQAQEKISVERAMLLTEFYKNNNIDSIPLKRAAAFDYILE
NKKVTIFEGELIVGERGELPKATPTYPEINLHSLEDLKILNEREKVPYKVDKEVFELYKDVIIPYWSGKT
IREKIFSNMDKAWLNAFEAGIFTEFMEQRAPGHTVLGDRIYKFGMLDIIDQIDQTIVDLKNDSDSLSKIE
ELQAMKIAAKAIIKFARRYAEQALELSKTENDQKRKEELLEIARICNKVPAYKPDSFYEALQYYWFVHLG
VVIELNGWDSFSPGKLDMHLYPFYKKDIENGNLTKEKARELLECLWIKFYNHPAVAKVGVTAQESATYTD
FAQINLGGLDEKGNPSVNELSYLILDVIEEMRLVQPNPSIHVSKKTPDEFIKRAIDIIKTGFGQPAIFNA
DAVVQELLRQGKSIEDARLGGTSGCVESGAFGKESYTLTGYFSLPKVLEITLNNGIDPLTNKQIGLKTGD
FKDFETFNELFDAFKKQLKYFIDVKIKGNLVIEQIYAKYCPAPFLSILIDDCVKNGKDFNAGGARYNTCY
IQGTGIGTITDSLSSIKYLVFEKKTIKPQDLLSMLKSNFEGFEVQRQIMLNKVPKYGNDDDYADTIMQEV
FEEFFNNIDGKATYKGGTFRINMLPTTVHVYFGSKMLATPDGRLAYEPISEGISPVQGADRKGPTAVIKS
ASKMDHIKTGGTLLNMKFTPDLLKDKKGTDALVSLIRAYFKLDGHHVQFNVVDAHTLRQAQKKPQDYSDL
IVRVAGYSDYFCHLNEQLQNEIIARTEHSFE

>WP_101518622_formate_acetyltransferase_Halioglobus_lutimaris_Bacteria
MATNSDRCAQPPSERVEALKKAVQSETNGACIERALLWTEYDKDKRNRGKTPAVRIAEATRHVLNHKSVK
IYPRELIVGNFTSKRVAGFCYPELAGIQVMVEAFGLPKRRVNPLEISLWDRFKLASKVPYWLNKNAAYRA
FDNMKDRFRFAAEQGEALQYQVYEAGGIAHLAPDYEKLIKVGAQGIIDEVASMEAQTSDPEKLDFYRSVK
IAMSGLAEFGDRYAAEAKAMAVQESDPVRKQELLDIAAVCSRVPRQGATNFHEAVQSMTLAHIAIFQETF
GETTCPGRIDQFLRPYYEKDLAEARIDRAQAKEILGAFCVKLCETIPMHSDVATSTLGGLTSWEVVTIGG
QDSEGNDATNELSYVLLELADELRMRQPNFHVRIHENTPKAFYDEVIRINFGAGSAPAMYNDETIIESMM
SVGYSLEDARNYVAIGCVEPTAPGKSLASTDAGMYNMPLAVELALNEGKQFHSSKQIGAATPPASEMHSM
DDFVAAYDTQVKHQLGKLRRDLEAIERFHAEHHPTPLTSSMVEGCVESGVCSTSGGAIYNFSGIQGCGMA
TVADSLGAIESAVFDDGWLTLEELVAHLKDDLSDEVVRTRLEGIDKFGNDIPKADAWMKWVGDHYSDSIH
ALGKNTRGGQHLAGVYSNTSHTHFGGLVGALPNGRRAGETYASGFAPENGADKRGTTALLNSMNRIDYKK
FANGINFNIKLDASSYDCEEGRDALASLYKVYFKRHGMQVQANMLDPKILIEARDNPELHPNLLIRVSGY
SAYFNDLSPEMQDEVIGRSSNKG

>WP_072903674_glycyl_radical_protein_Hathewaya_proteolytica_Bacteria
MKTARVEKLRKQSVEAVPYISLERAKLVTEVYKEYLGAVPAPILRALAFKNIMENKKLCINDGELIVGER
GEAPAATPTYPELCCHTVEDFDIMDRREKISFKVSQEDKDYQRDVIIPFWKNRAMRHILLSEMPEAWHAA
YETGIITEFMEQRAPGHTALDDKVYIKGFADFKAEIQAELDKIDVFNDKDFYERQSQYKAMIICCDAIIA
YGKRYAAYAKGLAEKETDSARKAELLQIAERCDRVPEKAPRNFAEALQMYWFVHLGVISELNTWDSFCPG
RLDQHLYPFYKNEVDAGTLTKDQAMELLECFWVKFNNQPAPPKVGITLEESGTYTDFCNINVGGLTPEGR
DGVNEVSFMLLDVIEEMRLLQPSSNVQISRLNPDSFIKRAAKIVRTGFGQPSMFNVETVIEEMLRVGKSI
EDARCGGTTGCVETGAFGKERYSLTGYFNLPKILEITLNNGYDPVAKRQTGIKTGDVTTFKSYEELFEAY
KKQINYFADIKIHGNQIVEKLYASFMHCPFMSIVVDDCIKNGIDYNAGGARYNTRYIQGVGIGSISDELS
AIKYNVFDHKKFTMAELMQALKDNFEGHEDIYNMVANKTPKYGNDDDYADDIMKEVFDAYYDSVNGRLAP
TGATYRIDMLPTTCHVYFGKVMGASPEGRLAHKPVSEGISPSKNADVNGPTAVVKSAAKMDHVRTGGTLL
NQKFVPSLLAGDEGLENLKDLVRAYFKMGGHHIQFNVVDRQTLINAQQHPEEYKDLIVRVAGYSDYFCNL
NKVLQDEIIERTEQPMDGCSCTVC

>PKP72216_formate_acetyltransferase_Alphaproteobacteria_bacterium_HGW-Alphaproteobacteria-5_Bacteria
MDRIGRLKQAVQTAKPGICAERALIWTAYFRDRRNRGKPRAIQAAEALCEVLAHKTVRIYPDELIVGNFV
SRRVGGAIYPELHGVAMLREIETFPARDVNPLQVTPEDIAALSNITRFWMPRMLAFKTYRAPWRKMRFLK
EQFAPSHYTLNELGGIAHIVPGYARLIATGTDGIIADARTARRQYAPGSENRAFLDAVITMAEGLARFGE
RYADEAAALARTEKDEARKAELELIARTCRHVPRHGARTFIEALQSATFAQIAINLESLDNGVSPGRMDQ
FLFPCYERDLARGEIDRERAKEYLSAFSIKMCEIIPVFSETATRMHGGLMSGQAVTIGGTDSDGRDATND
LSHIFIEIADELRMRQPNFHARIHRGTPQAYLARINTNLCGGANSPALYNDEVIVPALQGIGYTLEDARD
YAVCGCVEPVVPGKTFGSTDAALFNLPIVLELALNRGRRFGARRRTGARTPALTRMRAMEDVKAAFETQL
AFQIDRLVRDLKAVELAHRKYHPTPLSSMLLEGCIESATCSTAGGARYNGSGVQCVGPSDTGDSLYAIEQ
AVFRDHRLTLPALADMLAHDIPDDGMLAYLRGLGKFGNDEEAVDRYTLYAVQCFADRLAAHRNTRGGPYT
TGLYSMTTHYYFGSLTGALPNGRRKGACFSSGIAPGNGMDRKGPTALFNSVNRFDFTRLRNGINLNARFD
RHTLRGRTGQATFASLLKTYFRRGGMQIQTNVLDPTVLIEARDNPDLHPNLLVRISGYSAYFNDLTPEMK
DEIIRRSHHLAA

>PKP58657_formate_C-acetyltransferase/glycerol_dehydratase_family_glycyl_radical_enzyme_Candidatus_Atribacteria_bacterium_HGW-Atribacteria-1_Bacteria
MDFGVLSKRVKKLRDKLVAFTPTTCIERARIVTDFYKRKDIYKYPVVIQRAMVLDEILRKMTIIINEDEL
IVGNRGTNIRPGVIFPEMSVDWIEKELDTFETRNVDKFITPDSIKNELREVIIPFWKGKTVDERSLFYMP
DDAINFLKSGCYSTARLKNGMGHFMPDYENVLKEGLSGIKNRAQEELNKLDFTVYENVKKANFLKAVIIT
SDAAIAFGRRFANKAKKMAKQEKNEKRIKELRAISNVCNRVPEFPANSFYEALQSLWFCHVIINLETDAM
AISPGRFDQYMYPYFRRDINEELLTKEEARELLECLWIKFPEMVELWDESFARYSAGFGIGQNIILGGIN
SEGEDVTNELSYICLYATARLKITQPNLSVRIHNRTSNKFLKTVCEVIKVGTGMPQLFSDNVIIKLLINR
GVLLKDARNYAILGCVEPTIPGKVTGNQAGGYINLPKLLELALNNGTCLLTNKKINVSTGNPRTFRTFEE
IVISYKKQVEFAVKEAVKVLQSIELAYKDLLPTPFISSVIKDCIGRGKDVSKGGAVYNFSGLQGIGIGTV
ADSLAAIRKFVFEDNYLSIDTLLGALNKNFKGFELLQQKLINKAAKYGNDDDYVDILAKQALDIYFDEVE
KYTTPRGGIYHPGAFSVSANVAHGLNVGATPDGRLARKPISDGVSPSPGRDVNGPTAVIKSVGKLDHIRA
SNGSLLNQRFHPMLLKDEKGLQSFAHLIRTYLLDLEGMHVQFNVVSSETLKKAQVNPNKYKNLIIRVAGY
SAFFVDLSKELQEHIIERTEFNSFY

>PKN46774_formate_acetyltransferase_Deltaproteobacteria_bacterium_HGW-Deltaproteobacteria-20_Bacteria
MATTSHEVRALRTVEPQAPGGDGAAGPQGSPRIARLRKQYFTHKPSVCLERALAYTESFKETEGEPMVVR
RAKGLKRTCETKTILIQDDELIVGNAGRKPRTGILGPEMSNYWFDKEMDTLSTRPQDPYIVDEEQKALFR
EKIHPYWKGKTVIEHWLKRVPADTRAFGYETGVIDVEIKTESGPGEIAPGYGEILLPKGWGGIRRWAEER
LAALDPADPASEEKGYFLQAVIISTEAMGILARRHAEAARKLAKASTPERAEELEKVAEVCDWIAEEPPR
TFHEALQLIWFAQFSLMIELNAPSYSPNRMDQYLLPFYEADVQGGALTHEDAQELLECLWVKFAEQCWIL
NANCCQYFAGYQGFFNVTAGGIKADGEDATNAVSYMMLQATTDVRLNSPSLAVRLHRNCPEEFLLKVAEL
ARLGTGFPAIHNDEVGIKALLRKGVTTEEARDWCLVGCVEPNLPGKLHQWSDYGHYNFGSAVEFALFNGE
HLLSGRTLGLETGDPNDFATFEEFEAAVMAQLGNELRHIAIQGHVTEALHRDLLPCALASSLMLDCIDNG
ADLLRGGTRYKRGPGTLGIGVADGVNSLAAVKRLVYDDKRLTMDELREALRADFEGHEEVRDLCLAVPKY
GNDDDTVDQYVRHFAHFVVTEHDKYDTLTGGKMMPSWYPVSSNVPQGMTVAALPSGRKAGKPLADGVSPN
QGTDRLGPTAVLRSVGKFQHEDLDGGTLLNVKFEPQVVAGEEGLQRLAAYLRGFLDLPIYHIQFNVVDEK
TLRCAQAQPDEYRSLLIRVAGYSAFFVELHKAIQDDIISRTANARM

>PKN37500_formate_acetyltransferase_Deltaproteobacteria_bacterium_HGW-Deltaproteobacteria-2_Bacteria
MQTSQVKIEGVDDRITRLKRQVQEYERGICTERALLWTEYFKDRKNRKKPIIIQMAEALRHVLINKSVII
YPNELIVGNYTSKRVGGIIYPESHGLVVLLDLLKFTGRAVNPLFISRKEQLKLAMIMPFWQNRFIIAKAF
PNVFERIRYSLEQLRAKDYFINEVGGIAHFTPNHAKLMALGTDTIKKEIEDLRKRNTYPEKDAFYQAALT
SAEALALFGERYADCAESLAVAETDKTRRAELLNIATICRNVPRHGAKTFREALQSLFFLHIAIFQESMG
ETVCPGRVDQLLYPYYQRDLAAGRITPEQTRELLAAFSIKLCETIPVFSQALTILFGGMPSWQVVTIGGM
DREGKDATNELSYMLIDIANDLRMRQPNFHARLHAESPAGFKKIIYTALAGGSNTPSLFNDDVIIPTMTG
VGYDIHDARDYVAIGCVEPTAPGKTLGSTDAAMVNVPLAMELALNQGRCFGSFLRIGAKTLPVERMKNID
DVTAAFVTQLNHMVGRMIKDLQCIERAHARYRPVPLTSVFIDGCLTSGACATQGAALYNFSGIQGVGVST
AGDSLCAIEKIVFQDKKISLARLREVLTARNADPYWFTLMRKAPKFGNNNDRADFWTDFVVSEYAKAMRN
AGQNTRGGQYIAGLYSNTAHIHFGKLTGPFPCGRQRGESFASGMAPQNGMDRSGPTALINSMNKIDYKQI
ANGINFNLKLDASTLRDEQGRGLMNSLLDVYFKRGGMQVQLNVLDASVLREAKENPEKYPFLLVRISGYS
VYFGDLSTDLQDELIARTMNAVH

>PKM82531_formate_C-acetyltransferase/glycerol_dehydratase_family_glycyl_radical_enzyme_Firmicutes_bacterium_HGW-Firmicutes-14_Bacteria
MAVSKKEMDSVSPRIEKLIEGLLSVVPEVESERAVLITKSFKETESMPMIIRRAKALEKILSEMTVVIRD
EELVVGNLTTNPRGTQIFPEFSNKWLLAEFETLAKRKGDVFLISEQTKKELREAFQYWDGRTVNELAEQY
MFPETREAIAAGVFTVGNYFFNGVGHISVDYAKVMSIGYNGIIAEAEAEKAKSDTSDPDYIKKNQFLTAV
IITAKAAITYADRFAAKARELAKSCQDPRRRDELLRIAENCEWVPANPARSFYEALQSFWFVQAIIQLES
NGHSISPMRFDQYMYPYYQQDITSGKITREKAQELLDCLWVKFNDVNKVRDEGSTKAFGGYPMFQNLIVG
GQTADGVDATNEMSFMCLEATEHTKLPQPSLSIRVWNKTPDSLLLKSCEVSRLGLGMPAYYSDEVIIPAL
AGRGVTLRDARDYGIIGCVEPQKGGKTEGWHDAAFFNTAKVMEITINNGTVNGKQLGPQTGEFTSFKSFE
EFMNAYTKQMEYFVSLLINADNSVDLAHGERAPLPFLSSMVQDCIGKGKSLQEGGAHYNFTGPQGVGVAN
VGDSLAAIKKLVFDDKAVSVKELKSALDSNFTDKEDLRQMLLNRAPKFGNDNDEVDNLAREGALIYCREV
EKYMNPRGGQFQPGLYPVSANVPMGAGTGATPDGRQQGVALADGVSPVSGRDMAGPTAAVNSVSKLDHHI
ASNGTLFNQKFHPSAMEGESGLRNLAALVRSYFDQKGLHVQFNVVSREKLLDAQKNPDKYRNLVVRVAGY
SAHFTSLDKSIQDDIIARTEHIF

>PKM60095_formate_C-acetyltransferase/glycerol_dehydratase_family_glycyl_radical_enzyme_Firmicutes_bacterium_HGW-Firmicutes-4_Bacteria
MASVNPRIQKLIDDLYSVTPEIEAERALLITQSFKETEAMPMIIRRAKALEKILNEMTIVIRDEELIVGN
LTTKPRGTQIFPEYSNKWLISEFDTVAKRKGDVFLISDETKEDLVEAFKYWDCRTVNELAEQYMFPETRE
AIAAGVFTVGNYFFNGVGHIGVDYAKVMKVGFKGIIAEAEAEMANADTSLPDYIKKKHFLDAVIITANAA
INYAHRFAALARDLSSREKDSRRQNELLEIAKICEQVPENPANSFYEALQSFWFVQAIIQIESNGHSISP
MRFDQYMYPYYKQDVSKGNITDEKAQELLDCLWVKFNDINKIRDEGSTKAFGGYPMFQNLIVGGQTPDGL
DATNELSFMSLVATEHTKLPQPSISFRVWNKTPEDLLLKACEISQLGLGMPAFYSDEVVIPSLVSRGVAL
RDARDYGIIGCVEPQKGGKTEGWHDAAFFNIAKVLEITLNNGMVDGQQMGPETGTFESFKTFDDLMAAYK
KQMVHFVSLLINADNSVDLAHGERAPLPFLASMVDDCISKGKSLQEGGAHYNFTGPQGVGVANVGDSLAA
IKELVYDKNAITAKDLKKALDENFVGMEDMRQMLLNRAPKFGNDIDAVDNLAREGALIYCREVEKYKNPR
GGQFQPGLYPVSANVPMGAGTGASADGRLAGTALADGVSPVSGRDLAGPTAAVNSVSKLDHFIASNGTLL
NQKFHPSAIAGEAGLHNLSSLVRGFFDQKGMHVQFNVVDRAKLIDAQNNPEKYQSLVVRVAGYSAHFASL
DKSIQDDIIERTEHIF

>PKM51645_formate_C-acetyltransferase_Firmicutes_bacterium_HGW-Firmicutes-7_Bacteria
MSFSRIEALKKQLFENPREVSIERALLYMQSHKETEGDPIILRRAKATAYILDHVNISIRKSELIAGNRT
IKPRSGIISPEMSPYWINNEIDTLATRPQDHFIFNDEDKKTFSEVLYPYWKGRSLKDYISDKLTDEVKAT
TRLKIVTLNQTDKGQGHIIPDFENILKKGLGTIVDELKNYHKKDQTNHFYQAAIIVHEATKRHISRYAIL
AKLEASNTTDETRKSELLAIATISEKITTQAPDTFYEACQLIWFICIALQYESNASSISLGQFDKYMYPY
YKKDIERGIPLSALKEILKCLWIKTNDVVLIRSENSAKYFAGFPTGYTITLGGLTSNGRCAVNDLSYLAL
ETYQDIRLPQPNLGVRINELIPRDFLLKTAETIRLGTGIPQIFNDEVVVPAFLNRGVSLEDARDYSVVGC
VELTIPGKTYGLHDIALFNLLKVMEVSLKELEDVPNIGFDQIIEFIKKNIEYHVNLMVKGSNLVDIGHRE
YAPVPLLSSIIDNCLEKGLDITEGGAKYNFSGVQGIGIANLSDSLYALKKIVYEEKRISFKELIIALDNN
FEGEENRLLQARLINKYDKYGNDIDEVDYISSDLLRYYSKVVEKHLTPRGGHFTPGSYTVSAHIPLGEAV
GATPDGRNAAEQLADGGLSPMVGRDSHGPTAALKSVSKLDGYLLSNGSLLNVKFSPSALAKEDGLHKLAD
FLLAFMKLKILHVQFNVVNAKTLKEAQKNPSKYSGLVVRVAGYSAFFSDLSIQIQNDIIERTEHEL

>PKM40141_formate_C-acetyltransferase/glycerol_dehydratase_family_glycyl_radical_enzyme_Firmicutes_bacterium_HGW-Firmicutes-9_Bacteria
MKSKLDQLPLSLRVQQLKSVMFAEERFASIEQAKIVTDVYKTHGELPRNTLRALALKEALTRIEIRITEG
ELIVGNRTTGVRAGVIFPESGLSWVDREIETLPTRPQDPFQIREEDIRSFKEEIFPFWQGKTLEDILDDR
IGDEMRAIGKVAKINQTDHAQGHICPNTERWLKFGPAGLIAEAKAEREQHPGNAAFYDALILSLEGACLF
MKRYAKLAREMADNSVRREELLEIAQVCDALSERAPETFREAVQASWFLYVILQMESNASSFSPGRMDQY
LLPYYEKDIASGALTHESALELIECLFLKFNQIVYLRSSGSAKYFAGFPIGFNVAIGGQDEDGKTAENEL
TFLFLRAQEHLLLPQPNLSARVFAGSTDHFLTRCSEVVGKGSGMPQFFNDEAVIPALKGKGISDEDARNY
AIVGCVELTTMGNNLGWSDAAMFNLVKALELALNDGVCTLTGKQMGAHTGTLDDFDTYESVIAALNTQID
FFFERMIRCCEVVEKAHAELLPSPFLSCVIDDCMKRGIDVTEGGAHYNLSGIQAIQCANIADSLAALKTL
VYDEKLVDRKELHAALVNNFENAELLRLRMLNKAPKYGNDIEWVDAIAFDWARDFAERLSHYTNVRGGPY
QMGLYTVSAHVPMGQNVGATPDGRFAKEPLADGGMSPVYGRDTKGPTAVLKSVSRVKSEYGSNGTLLNMK
FLPSLFHTELGVAKFVRLLKAFIELKIIHVQFNVVNREDLLAAQKQPELYKSLTIRVAGYTAYFTELAPD
LQREIIERTEFSDI

>PIE35685_pyruvate_formate-lyase_candidate_division_KSB3_bacterium_Bacteria
MNSLTYTQLQEDPTLAFPEELWDTTRPGERISGIKERLLLNEREIDIERARYTTESYKETEGQPMPVRRA
RMLLHLVRKMSIRIEPDEIIVGNRSLLPRMGIVAPEGAVDWIDKELDILATRPQDKFNIRPEYVQELREE
IFPYWRGQTLEDTVATRVPDDVMVAVKGKAFSLNQTDHAQGHILPDVEGWLKLGIAGLRKKVQTAGQNAK
QLSDEQEIFYKAESIVLQAAQEFIRRYADLARQLGKQAEGSECRQELQRIAEVCDWISEQPPRDFHEALQ
FSWFLFVLLQIESNASSFSPGRFDQYMLPFLERDLMSEKLTFSQAQELLEYFWLKCNEVVLLRSSSSARY
FAGFPIGFNIVLGGQKADGSDASNFLSYMCLRAQADLGLTQPNLSIRIHNNSPQEFLLAASSVVSKGSGM
PQVFNDEVIIPGQINRGIDPEDAMNYAVVGCVELSTPGKALGWSDASMFNLTRVVELTLFGGKDPQTGEQ
IGLETPTLNEMQNFDELEAAYDRQLAYFIPLMVKGCNIVDGIHAEKLPSPFLSLVIDDCIERGLDVTAGG
ARYNFSGVQGVQIANVADSLVGIKQAVFEEKWLSAAELLTVLRNNFNGQETLRQRLIHRVPKYGNDDDRV
DTFEKKWADRYSELVVRHSTIRGGVYQPGFYTVSAHVPMGAHVGATPDGRKAGEPLADGGVSPTAGRDLK
GPTAVLRSVGKMNLRLASNGTLLNMKFLPAFFEGKHALEKFVTLLRGFCKLKIPHVQFNVVSAKTLRQAQ
AEPDQFRHLVVRVAGYSAYFTELDKDLQDEIIRRTEFDAA

>WP_089089089_formate_C-acetyltransferase/glycerol_dehydratase_family_glycyl_radical_enzyme_Lactobacillus_pentosiphilus_Bacteria
MLSTEKRYHTNAIGIEPFDKSYGLGYQVNHADWSPFPRVNDLRQTFLDRPYDIDVERLRLVTESYQKHQS
CSRKLQCAYAFENVLLNTKLYIYDEDLIVGEIAAPAKAAPIYPEFSVNWIIDEIRHSPFEEREHDKFFIR
NDKDRQEILDLCQWWKGKTIDDHLQASLDKDQLKGSEVGEKIFQTNLYHYAGVGHLAIDYAKLMKVGYVG
LIKEAKEHLAALSKRDPEWASKRDFYLAAIIMHEAARTYIKRYAKLAEKMAQTEPDKKRKTELKQIAANC
YQIADGTPKTFWQALQLFNIATTLIQVESNGHSISYGRMDQWLYPYYEADMKKKSLTKKQALELLEVEYV
KMNNPTKLKDKGSMAVRNGRGFGGESLTIGGVDREGNDATNDLTMLMLEGSVHTRMMNPWICVRMHEKTP
YELKTKVVQCIRAGYGHPKLYNDAPAIKAMMRKGMTLEEARDYCVVGCVELSLPGKEYGWHDAAYVNTAK
MMEMVLNGGRSFNTGKQLGPDTGNLAEYKSFDEVLASVDKQFEYWTDQMCSSLNIIDSLHRQLKPLPYVS
LFFSDCMDSGKDLTEGGAKYNGIGPQASGTATCADSLSSIKQLVFEDHYCTGAELLKAIKDNWEGHDILY
AMVNSSKVHHYGNDDDYADDLFKYMFECYCRHITGRKNLRGGDFRPGVYSVNANVAMGMNTHASADGRKK
GEAISDNMGPVHTDAGSHDICGPTALVNSLAKVDHSLATNGTLMNLRFPEDAVAGVQGRDDLLNFIDSYI
AKGPMHVQFNIMSSKTMRAAQKHPENYKDMLVRVAGYSAYFVELGKPLQKDLIQRTELHF

>WP_050606627_glycyl_radical_protein_Clostridium_niameyense_Bacteria
MMTERVKKLREQSLNAVPRISMERTQIVTDVYKKYEGTVSIPVLRALVLKELLERKTLCINDGELIVGER
GEAPAATPTYPELCCHTIEDFDIMDKRDKISFKTTDGDKKIQEELIIPFWERRSMRHKILSKMTPEWKTC
YELGIFTEFMEQRGPGHTAGGDKYYKKGFLDIKKDIEEAIAKLDYLNDDEALDKKEQLDAMNIACDAIII
YGKRYSEYAAKLAKEEKDPQRKKELMEISEVCAWVPAHAPRTFREALQMYWFVHLCVISELNPWDAFNPG
RLDQHLYPFYKKETESGTLDREQARELLQCFWVKFNNQPAPPKVGITLKESGTYTDFANINSGGMKADGS
DGVNDVSYLVLEVIDEMRLLQPSSNVQISKKTPQKFLKKACEIIRKGWGQPSIFNADSVVQELVRAGKSI
EDARCGGTSGCVEAGAFGKEAYILTGYMNLPKILEVTLLNGVDSQTGKQIGLKTGDITTLKTYDDIFEAF
KKQLKYFIDIKVNGNRVIERMYATLMPVPFLSVITDDCVTKGKDYNAGGARYNTSYIQGVGIGTITDSLS
AIKYQVFDKKNITMEELMEALKNNFEGHEDILNLVKNKTPKYGNDDDYADEIMQQVFNAYYNEVNGRPNG
RGGSYRIDMLPTTCHVYFGSVINATPDGRKANVPVSEGISPSKGGDINGPTAVVKSAAKMDHLRTGGTLL
NQKFTPSVVQGEAGLDGMTNLVRAYFRMDGHHIQFNVVSKDLLLKAQQNPDEYKDLIVRVAGYSDYFNNL
DRVLQNEIIERTEQTGF

>WP_032076938_glycyl_radical_protein_Clostridium_drakei_Bacteria
MITERVKKLRQQSLNAVPRISMERAQIESEVYKKYEGKVSIPVLRALVLKELMSKKKLYVNDGELIVGER
GEEPAATSTYPELCCHTLEDFDIMDVREKISFKVDEEAKKIQDEVIIPYWKERSMRYKILNSMSEEWKDC
YAAGLFTEFMEQRGPGHTAGDGKIYKKGFLDFKKDIEEAISKLDYYEDDGALDKKNQLEAMSIACDAIMI
LGKRYSEYAKELAQNEKDEQRKKELLEISEVCSNVPANAPKNFREALQMYWFVHLCVISELNPWDAYNPG
RLDQHLIPFYEKEVEEGALTHEKAEELLQCFWVKFNNQPAPPKVGVTLKESGTYTDFANINVGGVRPDGL
DGVNDVSYLLLDVIDEMRLLQPSSNVQISKKSPQKFVKRACEVSRKGWGQPSMFNADAVVQELVRAGKTI
EDARSGGTSGCVEAGAFGKEAYILTGYFNLPKILEITLNNGIDIMTGKKLGVETGDVTKFESYEQVFDAF
KKQLKHFVDIKVKGNRVIEKLYATLMPVPFLSIVTDDCISKGKDYNAGGARYNTSYIQGVGIGTITDSLS
SIKCQVFDKKNITMKELMGALKDNFEGHEDILNLVKNKTPKYGNDDDYADAVMRTIFDAYYNEVNGRKNG
RGGVHRIDMLPTTCHVYFGSVMGASANGRKAHVPVSEGISPEKGADVNGPTAVVKSASKMDHLRTGGTLL
NQKFDPSVVQGEEGLNNLASLVRSYFTLDGHHIQFNIVSRETLLAAQKNPDDYRDLIVRVAGYSDYFNNL
DKVLQGEIIERTEQSFDGCAVC

>WP_029162774_glycyl_radical_protein_Clostridium_scatologenes_Bacteria
MITERVKKLRQQSLNAVPRISMERAQIESEVYKKYEGKVSIPVLRALVLKELMSKKKLYINDGELIVGER
GEEPAATSTYPELCCHTLEDFDIMDMREKISFKVDEEAKKIQDEVIIPYWKERSMRYKILNSMSEEWKDC
YAAGLFTEFMEQRGPGHTAGDGKIYKKGFLDFKKDIEEAISKLDYYEDDGALDKKNQLEAMSIACDAIMI
LGKRYSEYAKELAQNEKDEQRKKELLEISEVCQNVPENAPKNFREALQMYWFVHLCVISELNPWDAFNPG
RLDQHLIPFYEKEVEEGTLTHEKAEELLQCFWVKFNNQPAPPKVGVTLKESGTYTDFANINVGGVRPDGS
DGVNDVSYLLLDVIDEMRLLQPSSNVQISKKSPQKFVKRACEVSRKGWGQPSMFNADAVVQELVRAGKTI
EDARSGGTSGCVEAGAFGKEAYILTGYFNLPKIFEITLNNGIDIMTGKKLGIETGDVTKFESYEEVFDAF
KKQLKHFVDIKVKGNRVIEKLYATLMPVPFLSVVTDDCISKGKDYNAGGARYNTSYIQGVGIGTITDSLS
AIKCQVFDKKNISMKELMEALKDNFEGHEDILNLVKNKTPKYGNDDDYADAIMKTIFDAYYNEVNGRKNG
RGGVHRIDMLPTTCHVYFGSVMGASANGRKAHVPVSEGISPEKGADVNGPTAVVKSASKMDHLRTGGTLL
NQKFDPSVVQGEEGLNNLASLVRSYFTLDGHHIQFNIVSRETLLAAQKNPDDYRDLIVRVAGYSDYFNNL
DKVLQGEIIERTEQSFDGCAVC

>WP_007059691_glycyl_radical_protein_Clostridium_carboxidivorans_Bacteria
MITERVKKLRQQSLNAVPRISMERAQIESEVYKKYEGKVSIPVLRALVLKELMSKKKLYINDGELIVGER
GEEPAATSTYPELCCHTLEDFDIMDMREKISFKVDEEAKKIQEEVIIPYWKERSMRYKILNSMSEEWKDC
YAAGLFTEFMEQRGPGHTAGDGKIYKKGFLDFKKDIEEAISKLDYYEDDEALDKKNQLEAMSIACDAIMI
LGKRYSEYAKELAQNEKNEQRKKELLEISEICSNVPANAPKNFREALQMYWFAHLCVISELNPWDAYNPG
RLDQHLIPFYEKEVEEGTLTREKAEELLQCFWVKFNNQPAPPKVGVTLKESGTYTDFANINVGGVRPDGL
DGVNDVSYLLLDIIDEMRLLQPSSNVQISKKSPQKFVKRACEVSRKGWGQPSMFNADAVVQELVRAGKTI
EDARSGGTSGCVEAGAFGKEAYILTGYFNLPKILEITLNNGIDIMTGKKLGIETGDVTKFESYEQIFDAF
KKQLKHFIDIKVKGNRVIEKLYATLMPVPFLSIITDDCISKGKDYNAGGARYNTSYIQGVGIGTITDSLS
AIKYQVFDKKNITMKELMEALKNDFEGHEDILNLVKNKTPKYGNDDDYADGVMRTIFDAYYNEVNGRKNG
RGGVHRIDMLPTTCHVYFGSVMGASANGRKAHVPVSEGISPEKGADVNGPTAVVKSASKMDHLRTGGTLL
NQKFDPSVVQGEEGLNNLASLVRSYFTLDGHHIQFNIVSRETLLAAQKNPDDYRDLIVRVAGYSDYFNNL
DKVLQGEIIERTEQSFDGCAVC

>WP_090414155_glycyl_radical_protein_Eubacterium_callanderi_Bacteria
MEEYRMITKRVEKLRDRMRETKPHICVERAELITRFYRQCSCDTPMLRRAKLLKYLLKNMTIYIADDELF
AGNQAKEYRGVPVFPEFGANWIIDTIDTFSTRQTDPLFISDENKKRLLEDFEFWKDNSFKELVDEKLTEE
VLEAEQLGVLSVGSRTTSTGHVVPNYPKVFKLGLKGIILNAQKKIESVDYVNHETQRQIDFWQGVIISCE
ACIDFAHRYEKLAKEMAKKESDPKRKNELLQIASNCSNVPENPPQTTYEALQFFWFMHLIMQIETNGHSI
GLGRFDQTMYPFYKKDIEEGNITFDQCVEYIECLWIKITEIIKVRDDFDAQAFAGYPMWQNCAVGGVTPD
GKDAVNEFSFCVLQATSEVKTTQPTISFRYHDAINEEFFRKALTMIQAGLATPAMFNDKLIVPLVLSKGA
TIKEARDWSIEGCVENYVTGKTDGRPVVGYINTVKLVEFVLNDGIDPLTGKQIGLKTGEPNSFESFDDFM
DAYQKQMEYFTKLMCEAYNIVGACQANMVPALLSSSLVDDCIEKGKTLQEGGAKYNFSGSFITAMANAAD
SIAAIKKFVYDEHKISFNELKAAIADDFKNQEPLRQMLMNDAPKYGNDDDDVDEIARKIVEIATDEIEKY
PDSRNGKYVLSVLSQSFNVLQGKSVGATPDGRHAFEALADNASPAASRDVNGPTAALRSVSKIDQFRPLI
GTLLNQKFDPVIVKGEKGLNILGTLIKSYFDEYGEHVQINVVDEETLRDAQIHPEKHRNLMVRVAGYSAY
FIELDKDVQENVIARTAQQGL

>WP_090833680_formate_C-acetyltransferase/glycerol_dehydratase_family_glycyl_radical_enzyme_Paenibacillus_sophorae_Bacteria
MNRMLTGLKKPERVETLKKKMLDEKRYVSIEQARIITDTYKRHSERSAIVKRALSLKNALLHLSIDTHNE
ELIVGNRSRGVRQGIIFPESGTSWIDREFESLPTRPQDKFQVRQEDIEVFRQDIRPYWKSRSLEDVIRER
YGGEIDEIALVVKINQKDHAQGHICPNTEKWLKLGPEGIKQEASARLAVCEGESREFYESVILVMEGAQE
FMLRYHRLILEKLESESDPAIRQDMRVTADNCRNLSRRPAESFHEAVQSLWFLFAILHLESNASSFSPGR
MDQYLYPYFKKDLDNGTIDEQRALEIIECLWLKFNQIVYLRNSHSAKFFAGFPIGFNIAVGGQTPDGKDA
TNELSFLLLKAQEHLLLPQPNLSVRLHKNTPEELLKESIRVVSLGSGMPQFFNDESVIPAMTRLGISQED
ANNYAIVGCVELTTPGNNLGWSDAAMFNLNKVLELTLNNGRCLITGKALAPDLGNIETYESFEQLEAAFA
KQIHYFIDKMIAACEVVEKAHIDILPSPFLSSVIDNCVELGKDVTAAGAKYNFSGIQMIQIANLADSLAA
IKKLVFDEKRISSGELLEALRANFEGHEVTRAMLLNRAPKYGNDIVWVDELGAKWARTFNKCLSQYRNYR
GGLYHTGMYTVSAHIPMGENVGASPDGRYSREPLADGGMSPVYGRDMNGPTAVLNSVSRLDNHLTSNGGL
LNMKFLPEFFKTESGINKFSQFMRTFVDLEIPHIQFNVLKKEDLIAAKESPEDYRGLTVRVAGYTAYFTE
LADELQNEIIARTSYGEI

>WP_093796348_glycyl_radical_protein_Sporomusa_acidovorans_Bacteria
MINERIKSFKESYINSTPSISIERAAAFTASHKKTEGEAVIIRRAKAFLEVCRTLPTTIFADELIVGSIG
EFRRPGIICPEYSWKWVKDEMDSFENRKQDPYCIAATAKKILRDEIFPYWQGKSLEETFLARINQETAKL
LIDTGIIDNDSKWRSAVGEVTADYQDVVFKKGFGGLRTEALDHLKNLEPVTPAALEQIDFYRAASLACEG
IITLARRYADKAAELAQTETDADRKAELLQIAATCRRVPEHPPESFYEAMQTVWFTQLGSILSENSLALN
LGRFDQYMYPYYAADQAKAAITREKAQELIEALWIKLSEWVWAISSNTAKFFAGYNSFQNLTVGGRTREG
RDATNELSYMCLKATENVKTHQPGLSVRIHPDSPPEFLLAVCKLVRAGTGFPAIHNDRVGSEMLLAAGLS
PADARDWSNCGCVVPHFRKVGEWTSAVNINFAAAIEYALNDGKSRITGQDMGLRQAGEFSSYEQVKNEFL
RQLAYLVKHAVSGSITAQQIHAEIVPRPYLSLLVDGCMEKGKDLSRGGAAYNIGPVLTGIGVADAANSLA
VIKKLVFEERKYTLAELRKALAANWEGYERLRQEALACPKYGNDDDYVDSIAVEITDFYHKEVRAYRDYF
GSPFNSAFMGISNYIPAGSVIGATPDGRKAKSPLTEGVSPHAGTDLTSPTAAMRSAAKINHDVHAGGTLL
NIKFAPELLQSERNLKNLAAIIRAYFALGAFHVQFNVISSEILKKAQERPEDYKDLLVRVAGYSTQFVNL
SREAQDAIIARTTYETM

>WP_092482328_glycyl_radical_protein_Desulfallas_geothermicus_Bacteria
MSIDVERKRFREACLKKLRQPKLTTERVVLVTEVHKESEGLPTIMRRALMLKKILSKMTIYIKDYELIVG
GLGPEPFSAPIYPEFSWQWVLEQLDDFNRRDGDRFNVCKEDKKILSDLLPYWRGKAVEDVALAAMPEEVK
AAREAKLIAFENMLTGGIGHYLPNYEKVLRKGLRNILAEIDEKQKKLDLTNPEEFDQYVFYKAVKISCEA
VIYFAKRYADLAESQMSSCSTKRKAALEEIVRVCKRVPAEPAQTFHEALQSLWFIHLICYINQNGLAVTL
GRMDQYLYPYYKTDIEKGVMDKEKVLSLLESFWIKCNEIIKLYNNTAASYYGGFPITQAPQVGGFTPEGR
DATNELSELILEVEERVKLPQPDIGVLYTKEMSNDFLAKACSLIPHTMKPKIFNAHIGLDILLSLGIPLQ
DARNYAFVGCVESSVPGKTWGWHNAGLINFGKCVELAMNDGIDMKSGQRLGPPTGNFESFGTFDDFLYAY
RTQVASAVRLLVTALHVVEDAHRKVLPLPFESVLIDDCLEKGQELNSGGACYNFTGIQGIGLATAADSLA
AINSHIFEHKRLKPSELLNAVKSNFVGKENIRLLLLNDSPKYGNDNDQVDSLARLISQHYCEEVFRYQNR
RGGKFIPGLFSISAHVPFGQGVVTADGRKCNDPLSDACSPAQGRIRRGPTAVARSVAKLDHVQVANGTLL
NVKFPVSTLKGEEKIIKLASYVRTFMELGGFHIQVNVVNVELLREAQKYPEKYPDLMVRVAAYVALFTQL
SKEMQDEIIARSELEI

>WP_092162884_glycyl_radical_protein_Desulfovibrio_ferrireducens_Bacteria
MTKNKPNVEIPKTVGASKRVERTLERFLNTAPAICGERAVLITESYKETEGQPMPIRRAKALGKILAGMS
IFIQDDEFTVGNQCSMPRSAPIFPEFSCKWVEDELDRLEKRTADVFFISEDVKANLRSAFAYWDGKTVNE
IAAQLMPEESLEAHNDVVYTVGNYFYNGVGHVSADYNKALTLGLNAVIAQAEDRLAEIDFSDASQLNKMH
FLKSVVTSNKAVIAFADRFAKLAEKMAADCKDSTRKAELNEIARICRKVPAQPAESFQEALQAFWFIHLV
IQIESNGHSISPMRFDQYMNPFLQSDNLSVEQAQEMLDMLWVKFSELNKVRDENSTMAFAGYPMFMNLII
GGQKRDGSDATNTMSYLILQASANTKLYAPSLSIRIHEGTPDPLYKKAAELSRMGMGYPAYYNDRVIIPA
LLARGLEREDARDYGIIGCVEPQVGGKTEGWHDAAFYNMAKVIELCLNDGVDQRTGKQIGPKSGGLNSFK
SFEDLMASYTQQTAYFVKLMAAADNAVDMTHGKHCPLPFLSSLVDDCISKGLSLQEGGAHYNFTGPQGVG
VANAGDSLTAIKKLVFDDKALTLEQLKEALANDFEGQEDLRQMLVNRAPKYGNDDDYADEIAKEAALIYC
NEVNKYTNPRDGKFQPGLYPASANVPLGTVVMATPDGRKAWSPLADGVSPISGYDSCGPTASVLSVAKLD
HEIASNGTLLNQKFHPSAIEGEKGLESLKAVTEAYFLNGGFHVQYNVISRETLLEAQANPEKYKGLVVRV
AGYSAFFTALDKSLQDDILARTEQNF

>SNU16013_4-hydroxyphenylacetate_decarboxylase_large_subunit_Acinetobacter_johnsonii_Bacteria
MNALVKLADREMAVETSMEVSNRVERLKKAVQAETNGACIERPMLWTKYHRNKANSDKTTNVKIAEAVRY
VLNNKTVRIYDDELIVGNFTSKRVAGFCYPELSGLEPMSQVFNMPSRKVNPLEISLKDRFKLFSQIPFWL
NKNTSTLAFDGMKEGMRFAKEQSEALQYQIYEAGGISHIAPNYEKIINVGAQGIIEEVEALESETDDSEK
LDFYKAVKISMKGMAEFGDRYAAEASKMASVETDPVRKQELLEIASICARVPRFGATSFYEAVQSMTLAH
ICIFMETLGETTCPGRIDQFLNPFYEKDVAAGNISRERAKEILGAFCVKLCETIPMHGEVGTSTLGGLTS
WEVVTIGGQDKDGNDATNELSFVLLELADELRMRQPNFHVRIHKNTPKAFYDEVIRINFGPGSAPAMYND
ETIIESMTDIGYSLEDARNYVAIGCVEPTAPGKTLASTDAAMYNMPLAIELLLNEGRQFGSKKQIGAKTP
PVSEMKTMDDVVAAYDTQVKHQLGKLRRDLEAVEKFHAKHHPTPLSSALLEGCVETGVCSTKGGAVYNFS
GIQGCGMAATADSLRCIEKAVFEDGWISLEGLVDQLKDNISDEKVFTKLNAIDKFGNDIPEADKWMIWVG
EHYADNIKALGKNTRGGNHNAGVYSNTSHTHFGGLVNALPNGRRAGETFASGFAPENGADKRGTTALLNS
MNKINYKNFANGINFNIKLDASSYECDDGKSALGSLYKVFFKREGMQVQANMLDPKILIEARDNPELHPN
LLIRVSGYSAYFNDLSPKMQDEVISRSSNAA

>WP_089972797_glycyl_radical_protein_Clostridium_gasigenes_Bacteria
METLKRNFLSKGFKNSTERVYKLKEEILSAQPCVEVERARLITESFKETEDQPIIIRKAKALEKILNEIP
VVIRDGELIVGTLSKNPRSAQVFPEFSNKWLVSEFDRIGKRTSDKYEISEDVKSELVELFKYWDGKTVSE
LAKAYMPQETQDAMSTNVFTCGNYYFNGLGHYVVDYEKVIKNGLKGIVEEVQNKINNSNKADPEFIKNRE
FWESIIISCNAAINFAKRYSKLALNMAEDENNSTRKRELINISEICDRALGNGSDTFYEAVQSFWFIQVI
ISLESNGHAISPGRFDQYTYEYFRKDIDSGNIDMLEAQELIDCLWVKFNDITKIRDEVVTKAFSGYGMFQ
NLIVGGQTVDGNDATNELSYMCIEATGSLKLPQPSLSARIWSKTPEEFLLRCCELVRLGLGFPALYNDEV
IIPSLLNRGVTLEDSRNYSIVGCVEPQCGGKTDGWYDAAFFNLAKVLEMTVNNGKFNEKQIGPKTGEFTS
FKNLDEFIKAYKEQTQYFVSQMVCADNCVDMAHRERAPLPFVSCMMDDCIERGKSIQDGGAHYRYSGPLG
VGIANIGDSFMAIKKLVFEDKKITLNDLKDALLTNFGQDEKCDEFKRNKFNEIKNILIHKAPKFGNDLDE
VDELTREGALIYCKEVEKHTNVRGGKFLPGLYPVSNNVHLGSQVGATPDGRSANQPLADGVSPNRGMDTN
GPTAAANSVAKLDHFIAASGTLFNQKFNPSSLKNDNGLKNLASLIRGYFDEKGMHVQFNVIDKAVLIEAQ
KHPEQYRDLVIRVAGYSAQFICLDKSIQDDIIARTEQAF

>WP_075756178_glycyl_radical_protein_Sporomusa_sphaeroides_Bacteria
MTTGVSVNDRVTKLKEQSLNTVPRLSIERARLITEAYQKYAGKVSIPVLRALAFKHLMENKTICINEGEL
IVGERGTGPQEAPTYPELCCHTVEDFEIIDQRDKIFFRVDEETKRIQKDEIIPFWQGKAIRDLIFAQMTP
AWQDSYEAGIFTEFMEQRSPGHTVADGKIYQYGFLDFKNRIERKLQELDFHQDPLSYDKQEQLTAMAICC
EAIIAFANRHAAKAKELAGKEQEPVRKRELEEIADICSHVPAYAPRTFREALQAYWFVHLGVITELNTWD
SFCPGKLDIHLYPFYEKETQAGTLTREAAKELLQCFWVKFNNQPAPPKVGITLQESGTYTDFCNINIGGI
KPDGTNGVNDVSYLLLDIIEEMRILQPSTNVQISRKNPDQFVIRAAEVIREGMGFPSVFNTDAVLEELLR
QGKSLEDARGGGTSGCVEVGCFGKEAYILTGYLNLVKILEITLHNGVDSRTGKKIGIETGDATTFASLDE
LLAAFKEQVKHFVDIKIRGNNVIERLYAQYMPAPFMSIIIDDCIETAKDYNAGGARYNSRYIQGVGIGSI
TDCLAAIEYHVYDHKKLSMGELLDVLQADFQGYEKVRQQFLHKTPKYGNDDDYADNIMLKVFEIFHDVVN
GRKTPNGGTYRIEMLPTTCHVYFGSVIGATPDGRHAGRTLSEGISPVQGADTNGPTAVIKSAAKMDQLRT
GGALLNQKFTPQVVQGEEGLRKLKDLIRAYFKMDGHHIQFNIVDADTLRDAQKNPENYNNLIVRVAGYSD
YFNNLTKSLQDEIIDRTEHTGF

>WP_084578180_glycyl_radical_protein_Sporomusa_malonica_Bacteria
MSSKRIEGFKKSYLDAKPSISIHRAMAFTASHQKSEGESVIRRRAKAFQDVCKSIPVTIFDNELIVGSVG
EFLKSGAVCPEYSWKWVDEEMDFFESRDQDPYCIDQEAKNILRKEIFPYWKGKSLEENFLSRINPETAKI
LIDTGIIDNDSKWRNAIGEITADYQDIIFKKGFGGLKEEALRQLQSLEPVSAEALEKIDFYNSAVWVCEG
IVILANRYADKAMQLAQVEEDSLRKEELLEIARICRKVPEQPPENFYEAVQAVWFTQLGSILSENSLALN
LGRFDQYMYPYYAADIKAGSVTAEKAQELIEALWIKLSEWVWAISSNTAKFFAGYNSFQNLTLGGRTREG
RDATNELSYMCLKATENVKTHQPGLSVRIHPDSPAEFLLAVCKLIRVGTGFPAVHNDGIGAAMLLAEGLS
PEDARDWSNCGCVVPHFRKIGKWTSAVNINLAAALEFALNSGKSRIYGKDMGLAEIPVSEFNGYEEVKAA
FYKQLAYLVKHSVIGSITAQQIHAEMVPRPYLSMLVEGCMEQGKDLSKGGAKYNLGPVLTGIGIADSANS
LAMIKKLVFEDKKYTLEEIGKALEADWEGYEELRQAALACPKYGNDDDYVDFIAAEISDFFYREVRAYKD
YFGAPFNSAFMGISNYIPAGSVIGATPDGRKAKTPLTEGVSPHAGTDLTSPTAAMRSVAKINHDVHSGGT
LMNVKLSPDLLKTDRDLKNLAAIIRAYFALGAFHVQFNVISTEVLRKAQEHPEEYKDLLVRVAGYSTQFV
NLSREAQDAIIERTTYEAM

>WP_083048732_glycyl_radical_protein_Marispirochaeta_aestuarii_Bacteria
MGISKRGQSLKDQVVSCTPSISAERAEIVTRSYKKYGHEDPLILRARALEDILDNKTLYILENDLLAGNQ
APRPRCAEVFPEFSTRWILKELDDFEKRDSDIFTIDESVKGSLRNILPWWEGRCVQDRVLQLLPQEIESA
NRELVFILTSLSSGVGHIAVDYERCIRYGLRRIIDDSSRLEAALITDSQEAIEKRNFYRALRIVCEALIR
FARRCSSYAQKLAAEETDPERRKELSGIAEICSRIPDEPARTFHEALQSFWFVHLVLQIESNGHSISPGR
FDQYMYPWYRRDLDAGLLTRDRARELLENLWIKMNELIKLRDLTGSKAFGGYPLFQNLIVGGVDEYGRDA
SNELSYLCMEVTRDLKLPQPSFSVRWHAGTPRRFMTEAASVVKGGFGMPAFFNDEVIIPMMLDMGYSFDE
ARNYAEVGCVEPQTAGTTEGYYPSGFMNLSKVLELTLNNGTNPLTGNRIGVQTGKDFDNFADFHEAYLTQ
LGYFCDLMADAINCIDSVQGRYVPTPFCSCFVDDCLESGTDVRRGGARYNFSSPNVVALANVADALMVLK
EAVFKEKKVSYGSLRTILRDNYDGNEVLRQRFLKNYPKYGNDNDEVDSFARDITLFLDKRFRRRKNVRGG
CFFVGLQSISAHALFVNSLGATPDGRKMETLLADGGCSPAQGRDRLGPTAIACSVAKIDHFKVPNGTLLN
IKLNPSLLETAEGIQHLITLIESYFTMKGQHVQFNVVSADVLRAAQKSPEEYGDLVVRVAGFSVYFVSID
RILQEDIIQRTEQSSFG

>WP_079933170_glycyl_radical_protein_Carboxydocella_sp._ULO1_Bacteria
MNERVAKLRQQSLEAIPTLSTERAEIVTEVYQQYSGKVSIPVLRALVFQALMERKTIYIGEDELIVGERG
PAPKATPTYPELCCHTLEDFTIIDSREKIFFRVSDKEKRIQAEKIIPYWQGRSMRDRIFARMSQEWLDCY
EAGIFTEFMEQRAPGHTAGDDKVFRKGFLDFLREIEQQLQQVDYLHDPEAYRKQEELRAMAICARAIIRY
AERHAEKALQLATSEPNPRRRQELEQIAAICRKVPAQAPSTFWEALQAYWFVHLGVITELNIWDAFNPGR
LDQHLYPFYQKEIAAGTLTPERAKELLQCFWVKFNNQPAPPKVGITLQESATYTDFANINCGGLTAEGED
GVNEVTYLILDVIDEMRLLQPSSNIQLSQKNPDDFLKRACQIIAKGWGQPSVFNADAVVAELVRQGKSLV
DARCGGTSGCVEAGAFGKEAYWLTGYFNLVKILEITLNNGLDPRTGKQLGPKTGDPTTFTSYEELFQAYK
QQLHHFLEIKLRGNQIIEKLYGEYMPAPFLSIIIDDCIANARDYNAGGARYNTNYIQGVGIATLTDSLAA
IKKHVFLDGTITMEQLLTALRHNFRGQEDLRQLLLNKTHKYGNDDDFADSIMQEVFEAYYQAIEGRKSVR
GATYHINLLPTTCHVYFGAVTGATPDGRRAGEPQSEGISPVQGADRFGPTAVIKSAAKMDHLRTGGTLLN
QKFTPGLLQTEEGIHKLMALIRAYFRLKGHHIQFNVVSAATLREAQRQPERYRDLIVRVAGYSDYFCDLS
EALQNEIIQRTEHQLL

>WP_079906339_glycyl_radical_protein_Carboxydocella_sp._JDF658_Bacteria
MNERVAKLRQQSLEAIPTLSTERAEIVTEVYQQYSGKVSIPVLRALVFQALMERKTIYIGEDELIVGERG
PAPKATPTYPELCCHTLEDFTIIDSREKIFFRVSDKEKRIQAEKIIPYWQGRSMRDRIFARMSQEWLDCY
QAGIFTEFMEQRAPGHTAGDDKVFRKGFLDFLREIEQQLQQIDYLHDPEAYRKQEELRAMAICARAIIRY
AERHAEKALQLATSEPNPRRRQELEQIAAICRKVPAQAPSTFWEALQAYWFVHLGVITELNIWDAFNPGR
LDQHLYPFYQKEIAAGTLTPEQAKELLQCFWVKFNNQPAPPKVGITLQESATYTDFANINCGGLTAEGED
GVNEVTYLILDVIDEMRLLQPSSNIQLSQKNPDDFLKRACQIIAKGWGQPSVFNADAVVAELVRQGKSLV
DARCGGTSGCVEAGAFGKEAYWLTGYFNLVKVLEITLNNGLDPRTGKQLGPKTGDPTTFTSYVELFQAYK
QQLQHFLEIKLRGNQIIEKLYGEYMPAPFLSIIIDDCIANARDYNAGGARYNTNYIQGVGIATLTDSLAA
IKKHVFLDGTITMEQLLTALRQNFRGQEDLLQLLQNKTPKYGNDDDFADSIMQEVFEAYYQAIEGRKSVR
GATYHINLLPTTCHVYFGAVTGATPDGRRAGEPQSEGISPVQGADRFGPTAVIKSAAKMDHFRTGGTLLN
QKFTPGLLQTEEGIHKLMALIRAYFRLKGHHIQFNVVSAATLREAQRQPERYRDLIVRVAGYSDYFCDLS
EALQNEIIKRTEHQRL

>WP_038351921_glycyl_radical_protein_Eubacterium_limosum_Bacteria
MEEYRMITKRVEKLRDRMRETKPHICVERAELITKFYRQCSCDTPMLRRAKLLKYLLENMTIYIADDELF
AGNQAKEYRGVPVFPEFGANWIIDTIDTFSTRQTDPLFISDENKKRLLEDLEFWKDNSFKELVDEKLTEE
VLEAEQLGVLSVGSRTTSTGHVVPNYPKVFKLGLKGIIENAQKKIESVDYVNHETQRQIDFWQGVIISCE
SCIDFAHRYEKLAKEMAEKESDSKRKNELLQIASNCSIVPENPPQTTYEALQFFWFMHLIMQIETNGHSI
GLGRFDQTMYPFYKKDIEEGNITFDQCVEYIECLWIKITEIIKVRDDFDAQAFAGYPMWQNCAVGGVTPD
GKDAVNEFSFCILQATSEVKTTQPTISFRYHDGINEEFFKKALTMIQAGLATPAMFNDKLIIPLVLSKGA
TIKEARDWSIEGCVENYVTGKTDGRPVVGYINTVKLVEFVLNDGIDPLTEKQIGLRTGDPNSFESFDDFM
DAYQKQMEYFTKLMCEAYNIVGACQANMVPALVSSSLVDDCIEEGKTLQEGGAKYNFSGSFITAMANAAD
SIAAIKKFVYDEHKISFNELKAAIADDFKNQEPLRQMLMNDAPKYGNDDDYVDEIARKIVEIATDEIEKY
PDSRNGKYVLSVLSQSFNVLQGKSVGATPDGRHAFEALADNASPAASRDVNGPTAALRSVSKIDQFRPLI
GTLLNQKFDPVIVKGEKGLNILGTLIKSYFDEYGEHVQINVVDEETLRDAQVHPEKHRNLMVRVAGYSAY
FIELDKDVQENVIARTAQQGL

>WP_062081798_glycyl_radical_protein_Bacteroidales_bacterium_6E_Bacteria
MTPRISRLRHESMEAIHRISAERALLVTEFYKNHLAFGDSIPVQRAKAFRHIMQQKTIYIHPDELIVGER
GPAPKATPTYPEITVHSLQDLDILDSRKKVWFRVNDETRNAYRDIIIPFWKGRSNRDRIMNAMSADWKDA
YESGIFTEFMEQRAPGHTVAGNKIYRKGMFNIIEDIDQAEQQLDLLNDPDAFNRYEELKAMRIAAETLIL
FANRHAEILTQMSVEEKDPHRRSELEMMAAICRKVPAHAPSSFHEALQYYWFVHLGVVTELNPWDSFNPG
RLDQHLYPFYKEELEAGTLTREEATELLQAFWIKFNNHPAPPKVGVTALESNTYTDFALINLGGVREDGS
DAVNELSYVILDVIEEMRLLQPSSMVQLSRKNPDRFIDRAVKITKTGFGQPSIFNTDAIVQELINQGKDI
MDARNGGASGCVETGAFGVESYILTGYFNLPKILEITLHNGWDPRTGKKIGPETGDPASFKNYGDLLDAY
RKQVEHFVQIKIRGSNIIESIFMQHVPTPFLSLIIDDCVSKGKDYMAGGARYNTNYIQGVGMGTVTDSLT
ALKLLTFEEKTISINEFLKAIHQNYDGFENLRFRLIYKTPKYGNDDDRADDQLRNLFTIYHDAVTGRKSP
RGATYRINLLPTTCHVYFGSVMIASPDGRKAGLPVSEGISPVQGADTHGPSAVIRSAAKIDHLRTGGTLL
NQKFSPSFFKDEESIRKVSSLVRSYFKMDGHHIQFNVVNAATLRDAQKNPEKHRDLIVRVAGYSDYFNDL
GEDLQEEIIRRTEHESM

>SBW07758_Pyruvate_formate-lyase_uncultured_delta_proteobacterium_Bacteria
MEQQTSMPATNGYIPDIPMTERINRLRQVLVMAEPEICSERAVIVTGSYRETEGQPAVIRRAKAIKHILE
EMTIHIWDDELIVGNHANGRRSAPIFPEWAVYWLEEQLDCIPTRPQDKMVVSDKVNRELRSVFPYWKGRT
VHDRVWGTLPDDVKQARTAYIFTVDLYERGSFGHLVYDTPMVLRKGFAGIAEEARRHLASVDESRPDQFQ
RSLFWKAALIVCEGVIAFAHRYAALAGEKAASETNPARKAELLQIAEICGHVPEKPARNFREALQTAWFL
QLLVQIEGNGNSVSLGRLDQHLYPYFAADREKGAITLPAAQELLDCLWIKLNEIIKCWDTEACKVHAGFP
MTQNVTVGGQTADGKDATNELTYLFLNTQDHIRLASPQFVCRVHKNTPRELMVRACEIIRNGGGMPALFS
DDVVMNSLVNAGVPREKTMDYAIIGCVEPTVIGAFGRNNGGYFNLARVVDCALNDGVDRLTGKQLGVRTG
DPAAFTSFEDVKNAVRIQMAHFVKLLATENSIIDVVQAEMAPHVLASTIIPGCMESGKDITAGGARYHWT
TPFGAGIATASDSLAAVNRVVYEDKLFSMAELRDALNSNFEGVQGERIRQTLLRMPKYGNDEPEVDTLAD
FVSTLFFDEAEKYPTGRGGHMVGGLFTLSSTVPHGNRTGATADGRKAREPISDSISPTNGVDGNGPTAVL
TSASKLKHGRCSGGNVLNLKFSPGALASADSLEKFASMLRTYLTDLGGMEVQVNVVSGKALREAQADPDR
HRDMIIRVAGYSARFVELAADIQEDLITRTEHETV

>WP_087164113_formate_C-acetyltransferase/glycerol_dehydratase_family_glycyl_radical_enzyme_Lachnoclostridium_sp._An131_Bacteria
MKKLLLPDGPCRAERTEFLNARMRSAVPEICVERARLVTESYRSTEGEPYILRRAKALRYLLEHMTIFID
EEELIVGNHAAKPRCAPVFPEFGLFDEKELDLMPVRKVDTLQISEKDKRFLLDEIFPYWKTRCAGERAQH
YFSPELLRILDSPYRVFNPLSRTRSGHGHYLPNVRRILHEGFAAVEKEAREHLQTLDPCDPDYAEKMQFY
QAALICVEGVKAFQKRFAQLAEDMAAACGDERRKQELLLIAANCRRVPYEPARTYFEAVQSFWFVILIDY
CGQNGSSISDGRVDQIFRPYFERDLAEGILTRDEAQEILECFWIKHSDVIKAGTYSSVRNNGGFSTANNL
VIGGLDENGDDAVCDFTYLCLDAEENVFNSEPNTSIRLSSKNPDAFINRVLEILVHKEGGKMPIFNDDQI
IPALMRDGLSKKEALDYAIVGCVEPTGYGNTMGSTNAGMFNLAKCLELALFDGVCQMSGMQMGPKTGMLT
DFTSFEQVKEAFRIQVEYFVNLMICSLNCTEKLIGDYCPHIFSSLLLDGCMEHGRDCTRGGAKYNHIGIQ
GVGMADVADSLTVLKKLVFDEPRVSREEMLEAMRTNFEGKEVLRQIFLNRVPKYGNDIEEADEMAAWVAE
LYCDCVRGKATVRGGSFRPGLFCLSSNTPLGRQVCALPSGRQAGTPLGDGGLSPKHSMDTHGPTAAARSV
AKIPQALAINGVNYNMKFLPSILKTQEDRQKLTDLIRTYFSLGGMHIQFNVLTRETLLSAQKHPEKYRSL
VVRVAGYSAFFVELDRDIQNEIISRTEYGG

>WP_079546518_formate_C-acetyltransferase/glycerol_dehydratase_family_glycyl_radical_enzyme_Christensenella_massiliensis_Bacteria
MIGCLSSVGFLTCAAEPILKKRGQNIMDKYMRIDTNDVMVSGTPEYERIQRLRRQVVSAVPHLCFERAKI
VTDFFKRNQNLSPFELYTGAFRETLSKMKIYILPDELIVGHQASMHRSAPVFPEFSVEWIKDEIDLFPVR
KQDPFLVAEKDKQLFLNEIYPFWKGRTISDKILHMMPEDIFLQRFPAGAFSLGIHEQGGFGHVLPDFKQL
VNCGLETIIEECKERKNVLKSWIVDDLKKAEFYDACITVCEAIIEFAKRYSKLANEMAEQETESKRRKEL
FEISEICSKVPARPAENLHEALQAAWFYQLTLQIYENAVAQSIGRVDQIFYPYYQKDILGKKLTKAQAEE
LLCAFFLKFAEPLKVYCAADCEIHAGFPMGQNACVGGLDIHGCDQTNDLSYRFLEANRHLKLGQPNFTAR
VHKNSPTEFLRAVAQTIRRGNGMPQLANDDVFIPSLMEIGVSLKEARDYGIIGCIEACTTNAWGRTNGGY
FNIAKYVELALNDGKCMISNRQVGPKTGDASRFTSFEQVQEAFKVQLNYGMRLLVTWNNIIDVMHERLHP
SPIVSMLVGGCIESGRDVTSGGAKYNWTAPLGVGVADTGNSLFAIQYAVFQEKRYTMTELTDALKNNFEG
YAEMQAYLKNCVPKYGNNQKEVDGITSWAMDIFFDSMLPYTTPRGGPFVASLLPVASYVSFGKTTGALPY
GRKAGEVLSDGISPTAGTDTEGPTSVFQSVCKIDHERCPNGVIFNQKFVPAVFEGRDGLDKFVSLMRAYI
ILGGGHVQFNIISSDILKEAQKDPDKYNGLVVRVAGYSALFNELSKEVQDTIIKRTQQGI

>WP_025691264_formate_C-acetyltransferase/glycerol_dehydratase_family_glycyl_radical_enzyme_Paenibacillus_zanthoxyli_Bacteria
MNRTLAGLKKPERVETLKKKMLDEKRYVSIEQARIITDTYKRHPDRSAIVKRALSLKNALLHLSIDTHNE
ELIVGNRSRGVRQGIVFPESGTSWIDREFESLPTRPQDKFQVRQEDIEMFRQDIRPYWKSRSLEDVIRER
YGSEIDEIALVVKINQKDHAQGHICPNTEKWLKLGPEGIKQEASARLAVCEGESREFYESVILVMEGAQE
FMLRYHRLILEKLESESDPAIRQDMRATADNCRNLSQRPAESFHEAVQSLWFLFAILHLESNASSFSPGR
MDQYLYPYFKKDLERGTIDEQRALEIIECLWLKFNQIVYLRNSHSAKFFAGFPIGFNIAVGGQTPDGKDA
TNELSFILLKAQEHLLLPQPNLSVRLHTNTPEELLKESIRVVSLGSGMPQFFNDESVIPAMTRLGISQED
ANNYAIVGCVELTTPGNNLGWSDAAMFNLNKVLELTLNNGKCLITGKALAPDLGNIETYESFEQLEAAFA
KQIHYFIGKMIAACEAVEKAHIDTLPSPFLSSVIDNCVELGKDVTAGGAKYNFSGIQMIQIANLADSLAA
IKKLVFDEKRITSGELLRALRANFAGHEVTRAMLLNRAPKYGNDIVWVDELGAKWARTFNECLSHYRNYR
GGLYHTGMYTVSAHIPMGENVGASPDGRYSREPLADGGMSPVYGRDLNGPTAVLNSVSRLDNHLTSNGGL
LNMKFLPEFFKTESGINKFSQFLRTFVDLEIPHIQFNVLKKEDLIAAKASPEDYRGLTVRVAGYTAYFTE
LADELQNEIIARTSYGEI

>WP_009004686_formate_C-acetyltransferase/glycerol_dehydratase_family_glycyl_radical_enzyme_Clostridium_sp._D5_Bacteria
MSIDKKLLPPGLSREDRTEKLNHAMRSVKPAICIERARLITKSYRRTEGMPYIIRRAAGLKDLLENMTIF
IDDEELIVGNHGSKPRSAPLFPEFGGFTKEELDRMPTRKVDTLQITEEDKEALLTEIYPYWENKSIGDLS
RHYIDERIMKVLDSPYRVFNPLSRARSGYGHYLPDIQKIITHGFCKVEAEAKEYLEKLDILDPEFTDKIH
FYKAVLIVCGGIKMFQNRYADLAEQLAAEEQNQRRKRELLQIASNCRRVPYEPARTYYEALQSYWFTLLI
DYCGQNGSAISGGRVDQMFYPYYKNDLENGTMVKEEARELLEALWVKSSDIIKAGTYMSARNNGGFATTI
NVVLGGVDQNGENAVNDFTYVCLDAEQTVFNSEPNTSIRISQKNPDKFLDRVLQILVENEGGKLPFFNDD
LITEGLMKDGVSLEDARDYAIVGCVEPTGQGNTMGRTNACYFNLAKCLELALFNGVCQMSGEQLGPATGK
FEEFKTFEEVKKAYEIQVNYFVDMMISSLNSIELLHARYGQHIYCSMLLEGCLEKGRDCTQGGAKYDYAG
VQGVGIADVGDSLTAIKELIFDKKKMTPSQLLDALKNNFEGQEILKYRLINQIPKYGNDIPETDEMTAYV
GKQYCESVKGHRSPYGAVYRPGLFCLSSNTPLGRQVCALPSGREAGTPLGDGGISPKHGMDICGPTAAVK
SVARVDHESAINGVNFNMKFMPTILRTKEERQKLIDLIRTYFSMGGMHIQFNILTPEKLKDAQKNPGRHR
NLVVRVAGYSAFFVELDKDIQDEIISRTMQCV

>OON93737_formate_acetyltransferase_Epulopiscium_sp._AS2M-Bin001_Bacteria
MNASGTQPFDQVYDLGYQVNHLDWSPFPRVNYLKQTFLDRPYEIDLERLKLVTSSYKKHESQPRKIQCAY
AFKNILENITIYIYDQDLILGEIAAPAKASPIYPEFSVDWIIDEILHSPFEERANDQFFIRNDSDRKEIV
ELCKYWQDKTVDYFVRNKLDPSQTIGSQTGDKIFQTNVYQYAGIGHLAMDYDMLMKEGYDGLINKTEKAF
LNLSKKDPDYSNKEEFYQAVLIMLKASKEYIRRYADLAKAESLNIDDEVRKAEFEQLSTNCYEIAGGVPK
TFWQALQLFNFATTMTQIESNGHSISYGRMDQWLYPFYKSDIASGNLTKAFALELLEVLFVKMNNPTKLK
DKGTVLVRNGRGFGGESLTIGGVDNHGQDITNDLTMLILEASAHTRMMNPWVCVRMHENTPYELKVKAIE
CIRAGYGHPKLFNDEPTIKAMLRKGMSLYEARNYAVVGCVEPSLPGKEFGWHDAAYINTAKMLELVWNAG
QCIDGGVFQKPIAPNTGSLETYKNFDEVLESVKQQLDYWCDQICSTLNIIDHAHRECKPTPYVSAFFEDC
IVSGKDLTEGGAKYNGTGPQASGIATCADSLSTVKQLVFDEKKYTGAELLQALKDNWQGHEKLYALVNSS
KVHHYGNDDDYADNLFKFMFEEYCNHVNHRENPRGGKYSPGVYSVNANVGMGMFTNASLDGRFKGEAISD
NMGPVHTYGGSHDINGPTALANSVAKVDHSLASNGTLLNLRFPQEAVSGKTGRDNLVYFIEEYMSMNPMH
VQFNIMDAKTMRAAQKNPENYKDMLVRVAGYSAYFVELGKPLQKDLIQRTELHF

>OON92863_glycyl_radical_enzyme_Epulopiscium_sp._AS2M-Bin002_Bacteria
MKKYNTTVEPKSERITRLVDRMFKDMPEVESYRAVLLTESYKQTEDEPAVLRRAKAFAHVLENIPVGIRE
EELIVGSNSTKPRGCQTYPEYSNKWLEAEFDTLATRSADPFYISEESKKALSESHKYWDGKTVSELALSL
MAPETIRSMDHNIFTVGNYLYGGVGHVTVNYGEVLAIGYNGIIQKTKDAIAKCDISEKDYPEKRAFYDAV
ITSCEGVITYANRHAKLAREEAERCQDETRKKELLQIAINCENVPANGAKNFYEACQSFWFVQQLMQIES
SGHSISPGRFDQYMYPYYEKDIKEGKITRVFVQELIDSLWVKLNDLTKCRDLGGAEGFAGYGAFQNLIVG
GQTPDGVDATNDLSFMCIQASHNVFLPQPSLSMRVWNGTPDDLMVAASGLTKTGIGLPAFYNDEVIIPAL
MSRGLTLQDARDYNIIGCVEPQKGGKTEGWHDSAFFNMCRPLELVFSNGMDNGVLVGKQTGEINSFKTFD
EFYNAYKTQMDYQISLMINSNNAIDKAHSTRGLNPFQSCMIEDCIGRGKTVQEGGAIYNFTGPQGFGIAN
MADSLYSVQKLVFEQNKITLEQFKKVLELNYGYGVNEEAAKNISAEDKQLCENVKKWIDELPKFGNDLDE
VDMLARDVAYVFTKPVEKYKNPRGGTFQAGLYPVSANVPLGGQTGATPDGRLAFTPVADGVSPSAGKDTA
GPTAAANSVSKMDHFIASNGTLFNQKFHPTALDGQSGIDNFIGLIRVFFEKKGSHIQFNVVDRDTLRDAQ
EHPDKYKQLVVRVAGYSAIFVTLSKSLQEDIINRTELTF

>ONI46719_pyruvate_formate-lyase_Epulopiscium_sp._SCG-C06WGA-EpuloA1_Bacteria
MNSRINKLKEKMQTSKRYATIEQALIITKTYKENEDKPKIIKRALALKNSLEQIQIGIEDEELIVGNRTK
GVRYGIIFPESGISWVDKEYETLPNRPQDKFNINEQDIKIFREEIVPYWKDKTLEDIIKNRNGKENDAIV
KVVKINQKDHAQGHICPNVKSWLNEGIENIKQRTFNNLRDCQDVEQKNFYESVILTMEGAQSFIMRYHDL
AVQKAAEAENPSIKQDLLKVATICKNLSKDAPTTFHEALQSVWFLFVILHMESNASSFSPGRMDQYLYPF
YKNDIEKGILTPDEALELIECIWIKFNEIVYLRNSHSAKFFAGFPIGFNIAIGGIDEFGNDASNELSTLF
LQAQNHLGLPQPNLSVRLHKNTPSDILVDSIKVVAKGSGMPQFFNDESIINSMIDLGISKKDARDYAIVG
CVELTAQGNALGWSDAAMFNLNKALELTLNNGVCLLTGEQIGINVGNITSFKTYEELEEAFKKQIDHFID
RMISACEVVEKAHMEVLPSPFLSSVIDDCIKKGKDVTAGGAVYNLSGIQMIQVANLVDSLVAIKKLVYDE
GKIDKQDLLDALRQNFEGHIVLKNILLNKAPKYGNDIDWVDEIGVKWARYFRNAMDNYTNFRGGKYHTGM
YTVSAHVPMGENVGASPDGRNAQEPLADGGMSPVYGRDVEGPTAVLKSVSKLDNYLTTNGGLLNMKFLPE
FFSTETGINKFASFLRTFVDLEIPHIQFNVLNREDLLEAKKNPEQYQNLTVRVAGYTAYFVELDDKLQNE
IIARTAYANI

>ONI42520_formate_acetyltransferase_Epulopiscium_sp._SCG-D08WGA-EpuloA1_Bacteria
MSEKHTTASGTLPFDHSYGIGYKVNHEDWSPFPRVNRLRQKFLDRPYEIDVERLRLVTESYKKHERKPQK
LKVAYAFENILSNTTLYIYPDDLICGEIAAPAKASPIYPEFSANWIIDEILNSPFEERAHDQFYIRNDEE
RAEIVELCKYWQGKSIEDSVNERLEYDQIKGSQMGEKIFQTNLYHYAGAGHLAIDYAKLMRVGYDGLLKQ
ARELLEALSKRDADYGEKRDFYQAMIIMHEAAKTYLNRYGKLAEEMAETEKDAQRKQELEQISKNCYAVA
GPPPTTFWEALQLFNIATTLIQIESNGHSISYGRMDQWLYPYLKSDLDAGRITKEKALELLEVEYVKMNN
PTKLKDKGTVAVRNGRGFGGESLTIGGMDSEGNDITNDLTMLMLEASAHTRMMNPWVCVRMHENTPYELK
VKAAECIRCGYGHPKLFNDAPTIKGMISKGMTLEEAREYAVVGCVEPTLPGKEYGWHDAAYVNTPKMMEM
VFNGGRILDGPNAGKQLGPDLGTLETYESFEQVLEAVEGQFRYWTDQMISSLNIIDRVHRNLKPLPYLSA
FYEESLMSGYDVTEGGAKYNGTGPQASGMATCADSLATIKQLVFDEKKYTGAQLLQAIKDNWDGHEKLYA
LVNSSKIHHFGNDDDYADELFKYMFECYCRNVKNVPNVRGGHFSPGVYSVNANVAMGLNTNASLDGRKKY
EPISDNMGPVHTDGGSHDIMGPTALANSVGKVDHSLASNGTLLNVRFPEEAVSGVEGRDNLISFIDEYMF
KGPMHVQFNIMSSKTMRAAQKNPENYKDMLVRVAGYSAYFVELGKPLQKDLIQRTELHF

>ONI37566_glycyl_radical_enzyme_Epulopiscium_sp._SCG-B11WGA-EpuloA1_Bacteria
MKKYNTTVEPKSERITRLVDRMFKDMPEVESYRAVLLTESYKQTEDELAVLRRAKAFAHVLENIPVVIRE
EELIVGSNSTKPRGCQTYPEYSNKWLEAEFDTLATRSADPFYISEESKKALSEAHKYWDGKTVSELALSL
MTPETILSIDHNIFTVGNYLYGGVGHVTVNYGEVLAIGYNGIIQKTKDAMAKCDISEKDYPEKCAFYDAV
ITSCEGVITYANRHAKLAREEAERCQDETRKQELLQIAKNCENVPANGATNFYEACQSFWFVQQLIQIES
SGHSISPGRFDQYMYPYYEKDIKEGKITRAFAQELIDSLWVKLNDLTKCRDLGGAEGFAGYGAFQNLIVG
GQTPDGVDATNDLSFMCIQASHNVFLPQPSLSMRVWNGTPDDLMVAASGLTKTGIGLPAFYNDEVIIPAL
MSRGLTLQDARDYNIIGCVEPQKGGKTEGWHDSAFFNMCRPLELVFSNGMDNGVLVGKQTGDMNNFKTFD
EFYTAYKTQMDYQISLMINSNNAVDKAHSIRGLNPFQSCMIEDCIGRGKTVQEGGAVYNFTGPQGFGVAN
MADSLYTVKELVFEQNKITLEQLKKVLELNYGYGVNEEAAKNISPEDKQLCENVKKWIDELPKFGNDLDE
VDLLARDVAYVFTKPVEKYKNPRGGTFQAGLYPVSANVPLGGQTGATPDGRLAFTPVADGVSPSAGKDVA
GPTAAVNSVSKMDHFIASNGTLFNQKFHPTALDGQSGIENFISLIRVFFERKGSHIQFNVVDRDTLREAQ
EHPDKYKQLVVRVAGYSAIFVTLSKSLQEDIINRTELTF

>WP_044907197_formate_C-acetyltransferase/glycerol_dehydratase_family_glycyl_radical_enzyme_Lachnospiraceae_bacterium_MC2017_Bacteria
MNKEAHTKAIGTEPYDKSYGLGYQVHHGDWSPFPRVNHLRKTFLDREYYIDVQRLRLVTESYKAHENESQ
IMKCAYAFQNVLLNTDLYIYDEDLIVGEICAPAKASPIYPEFSVKWIINEIKNFPFEEREHDQFYVRNDQ
ERQEILELCEWWRGKTVEDYVDDNLTREETKGSEDGARVFQTNLYHYAGVGHLAIDYPRLMTLGFGGIRK
EAEEKFSTEKDPAKREFYKAVIIMYEAVSKYVIRYADLAEEKAAVEKNPGRKAELTRLSEVCRAIAEDAP
KGFCEALQLFQIATSLIVVEGNGHSISYGRMDQWLYPFYENDIKNGAITKEFALELLEVIYVKLNNPTKL
KDRGSMALRNGRGFGGESLTIGGTDTEGKDATNDLTMLMLEASAHTRMMNPWVCVRIHENTPHELLCKAV
ECIRAGYGHPKLFNDGPAVKAMLRKGMSLEEARDYCVVGCVEIDLPGREYGWHDAAYVNTAKMMELVING
GKCLDSDDRIGPDTGSLDSFNSFDEVLESFKAQVNYWADRMCASLSVIEKGHQSLKPLPFVSAFFPDCME
KGIDLNAGGARYNGIGPQASGIATCADSLSAIKQLVFEEKVCTGAEFLKALKNNYEGYEWLYALTNSTKV
HHYGNDDDYADDLFRFVFETYCKSLEGRETVRKGGHYHPGVYSVNANVAMGVNTNATPDGRKKGEAISEN
MGPVHNSTGSHDIAGPTALANSVAKADHSLATNGTLMNMRFPQDAVSGQRGRDNLMYFIREYMAKGPMHI
QFNIMSAETMRQAQKHPEDYKDMLVRVAGYSAYFVELGTRLQTDLIQRTELHF

>WP_028020069_MULTISPECIES:_formate_C-acetyltransferase/glycerol_dehydratase_family_glycyl_radical_enzyme_Enterococcus_Bacteria
MSNTHTTARGMEPFDKMYSLGYQVNHEDWSPFPRVNHLRQTFLDRPYDVDVERLRLVTEAYQTHETCSRK
LKCAYAFENILLNTSLYIYEEDLIVGEIAAPAKASPIYPEFSVNWIIDEILHSPFEDRPNDQFYIRNEEE
RQEILELCAWWKGQTIDDMVNARLDEDQTKGSEVGERIFQTNLYHYAGAGHLAIDYAKLMRVGYVGLIDE
AKERLEKLSKRDPEYADKRDFYEAMIIMHEAARTYIKRYAELAETMAGTEQDANRKKELEEMATNCYQIA
LGAPKTFWQALQLFNIATTLIQIESNGHSISYGRMDQWLYPYYEADMKNGRITKEFVLELLEVEYVKMNN
PTKLKDKGSMALRNGRGFGGESLTIGGVDREGNDATNDLTMLMLEGSAHTRMMNPWVCVRMHENTPYELR
VKTTECIRAGYGHPKLFNDAPTIKGMMRKGMTLEEARDYCVVGCVEISLPGKEYGWHDAAYVNTPKMMEM
VVNGGRSLNTGNQLGPDTGSLDTYQSFDEVLASVDEQFEYWTDQMCSSLNVIDTIHRELKPLPYVSAFFE
DCLESGKDLTEGGAKYNGTGPQASGMATCADSLSSIKQLVFEEKRCTGAELLQAVKDNWKGHDVLYSLVN
STKVHHYGNDDDYADDLFKFMFECYCKHVAGRKNVRGGEFSPGVYSVNANVAMGMNTNASVDGRKKGEAI
SDNMGPVHTDAGSHDVSGPTALVNSLAKVDHSLATNGTLMNLRFPQEAVAGIEGRDNLISFIDAYMAKNP
MHVQFNIMSSETMRAAQKNPENYKDMLVRVAGYSAYFVELGKPLQKDLIQRTELSF

>SHJ54859_formate_C-acetyltransferase_Paramaledivibacter_caminithermalis_DSM_15212_Bacteria
MKRGMNERVQKLRQQSLTTKPRISMERAVLVTQAYKKYAGKVSIPVLRALTFKYLCENKTICINDGELIV
GERGPAPQATPTYPELCCHTLEDLKIMDEREKISFKVDEESEKIQEKVIIPYWKGKSIRDLIFDQMTQEW
KDCYEAGIFTEFMEQRAPGHTVEDGKIYKKGFLDFKKEIEKEIEKLDFINDPEAYDKQEQLKAMAISCDA
IIRFAERHAEKAEEMAKNETNPVRKKELEEIAKVCRYVPAHAPRNFREALQMYWFVHLSVITELNTWDSF
CPGKLDQHLYPFYKKGLEDGTLTRDKAKELLECFWVKFNNQPAPPKVGITLEESGTYTDFCNINIGGIKP
DGSDGVNDVSYLLLEIIEDMRILQPSTNVQISRKNPDEFIIKAAEVIREGMGFPSVFNTDAVVEELLRQG
KSLEDARCGGTSGCVEVGCFGKEAYILTGYFNLVKVLEITLHNGIDPRTGKKIGIETGDPTKFNSLDELL
GAFKKQLHHFIEIKVRGNNVIERIYAKYMPATFMSIIIDDCIKKAKDYNAGGARYNSRYIQAVGIGSITD
CLSAIQYHVFDKKNLSFEKLMEILNANFEGYEKERLLLLNKTPKYGNDDDYADNIMIKVFNIAHDEINDR
STVNGGKYRIEMLPTTCHVYFGAVCGATPDGRKAGVPLSEGISPVQGADKNGPTAVIKSASKMDHLKTGG
TLLNQKFTPKILEGREGLEKMKDLIRAYFKLDGHHIQFNVVNADTLRDAQKNPEKYNNLIVRVAGYSDYF
NNLNKNLQDEIIERTEHQRF

>SHK51955_formate_C-acetyltransferase_Caminicella_sporogenes_DSM_14501_Bacteria
MEQRGMNERIQKLRKQSVSAQPYISMERAQLVTEVYQKYEGKVSTPILRALTFKHIMENKKLCINDGELI
VGERGEAPCATPTYPELCCHTLEDLEVMHKREKISFKVDEEARKIQEKEIIPYWRGRSMRDKIFKEMTQE
WKDCYEAGIFTEFMEQRGPGHTVADDKIYKQGFADLKKKIRDRIAQLDFLNDPDALDKKDELEAMLICAD
AIITLGKRYSKLAAEMAEKEQDSKRKEELLLISKICDKVPEHKPETFHEALQMYWFVHIGIITELNIWDA
FNPGRLDQHLYPFYQKEIEKGTLTPDRAKELLECFWVKFNNQPAPPKVGITLQESATYTDFANINIGGLK
ADGSDGVNELSFMLLDVIQEMRLLQPSSNVQISMKNPDHFVDRAIEIIKTGFGQPSFFNADEIIEQMVAV
GKSFEDARCGGASGCVEVGAFGKEAYILTGYFCFPKVLEITLHNGVDPRTGKKIGLETGDPRNFTSFEEL
MEAFKKQFKHFIDIKMRGNLVIEKLYAKYIPVPFMSIIIDDCITKAVDYNAGGARYNTNYIQGVGIGTIT
DCLAAIKMHVYDKKNITMAELMDAMDKNFEGKEAIRNMLLNKSPKYGNDDDYADDLMREVFDIFYNSVNG
RKSVRGGIYRIEMLPTTSHVYFGSIMKASANGRKEGEPLSEGISPTQGADTNGPTAVIRSAAKMDHPRAG
GTLLNLKFPPNVLEGKEGTKNLRHLIRTYFKMGGHHVQFNVVDSKTLLDAQKNPEKYNDLIVRVAGYSDY
FNNLNKGLQDEIIKRTEQSFC

>OIP92661_formate_acetyltransferase_Syntrophaceae_bacterium_CG2_30_58_14_Bacteria
MIWTRYFKDKENRKKSPYIRIAEALTEVLKDKSIRIYPDELIVGNYSSKRVGGAIYPELHGIPVIAEAHT
FAKRKTNPLDISNGELRQLLSIVPFWLPRFLAMKLDAGFVKKLALIADQLTAKFYLINELGGVAHIAPDY
AKLIAVGTEGIAAEAEGYQKDAPPGSETWCFYEGVRIILAGLARFGERYAGLALEMAAQEKEPKRKAELE
TIAEVCQRAPRLGARTFYEALQSLFFAQIAVNLESLDNGICPGRIDQYLYPYYQTSLKDPSFSPRQAKEL
LAAFSIKMAEIVPVFSKPMMRFHGGMFNGQVVTVGGVDESGNDAANELSDLLLEIMDELRMRQPNFHARV
HRSSPEAYRHKISRTLASGSGSPALYNDEVIIEALCKHGYKTADARNYTAVGCVEPVCQGKSFSSTDAAL
FNLPIMLEMALNEGRRFGSFFRSGRKTKPANRMKSMEDVREAFEGQLHFLIQRLIGDLHLVEKANHKEHP
TPLSSALLDGCLKSGRCSTGGGAVYNFSGIQCVGPADTGDALYAIDRAVFRERKMTLPGLVELLKKDIPD
EKWLLYLRGLDKFGNDEPEADGWTRYVIAAFDGALGGYASARGGRYVTGLYSVTAHQYFGKITGALPHGR
RRGEAFASGIAPVNGMDRKGPTALLNSVNSIDFTQIANGVNLNLQFDRALLKGEKGASLLDALLKIYFER
GGMQVQVNAFDPRILVEARNDPHKYPHLLVRVSGYSAYFNDLAPAMKDEIISRTVIAAVH

>OHB66128_glycyl_radical_enzyme,_partial_Planctomycetes_bacterium_RBG_13_62_9_Bacteria
LDDKIYRKGMLDFKQDIQRSLDGLDYFNDPQAHDKQEELRAMGICADAVIRFAERHAEKARELAARESDP
QRKAELERIAEVCSHVPAHAPRDFWEALQYYWFVHVCVTTEMNPWDSFCPGRLDQHLYPFYKKGLDEATL
TREQAQELLQCFWIKFNNQPAPPKVGVTAAESGTYMDFAQVNSGGMKEDGSDGVNDVTYLVLDVIEEMRL
VQPSASIQVSKKNPDQFIRRAARIIRTGFGQPSVFNCDLIAQELIRMGKSVADARNGGSSGCVEVGAFGK
EAYILTGYFSLPKVLELTLNDGMDPRTGKRIGLETGEPEQFGSFEKLFEAYRRQVNYLIDVKIRGNNVIE
RLYATRMPAPFLSILIDDCIARGKDYHDGGARYNTNYIQGVGMGTITDCLTAIKYHVFDQRTITMAELLA
ALRADFEGHEALRQTLRQRTPKYGNDDDYADDVMRSVFEAYFQAVDGRPTMRGGRYRINLLPTTVHVYFG
SVMGATPDGRKAGVPLSEGISPVQGADRQGPTAVLKSAAKMDHGRTGGTLLNMKFNPQVLEGDDGLENLK
DLIRSYFRLDGHHIQFNVVDADTLRKALANPDEYRNLIVRVAGYSDYFVDLGRALQEEIIARTEQKGF

>SDK01395_formate_C-acetyltransferase_Natronincola_ferrireducens_Bacteria
MERQLRGMNERVQKLRYQSETTPPSISIERAVLVTEAYKEYEGKVSIPVLRALTFKHLMENKTICINEDE
LIVGERGEKPQSAPNYPELCCHTLEDLKIMHDRKKISFFVSEEVSRTQKEKIIPYWQGRSIRDLIFNEMT
DEWKDCYEAGIFTEFMEQRAPGHTVGDDKIFKKGFLDFKKEIKEQLENLDYYNDPEVYEKQEQLKAMDIC
IDAIIIFAKRYAEKARELAEKEENPNRKKELQKIADICTRVPANPPQNFWEALQAYWFIHLGVITELNTW
DAFCPGRLDQHLYPFYKKGIEDGTLTYEKAKELLQCFWVKFNNQPAPPKVGITLQESGTYTDFANINIGG
LKIDGSDGVNEVSYLLLEVIDEMRLLQPSSNVQVSKKSPDYFIKKAGEVIRKGWGQPSVFNADAVIEELL
RQGKSIEDARCGGTSGCVETGAFGKESYILTGYFNLTKILEITLNNGIDPKSDKKIGVETGDPEDFHSFD
ELMEAFKRQVQHFVDIKIRGNNIIEKLYANYMPAPFLSIIIDDCIKNGKDYNCGGARYNTNYIQGVGIGS
ITDSLSGIHYHVFDKQTLSMKELLEVLKKNFEGKEEVRQLFLNKTPRYGNDDDYADDIMIKVFNSFYEAV
NGRRSMRGGIYRINMLPTTCHVYFGSVIGATPDGRRGGSPLSEGISPVQGTDRKGPTAVIKSAAKMDHLK
TGGTLLNQKFTPRLLADEKGIENLTYLIRAYFKLDGHHIQFNVADANTLKKAQKNPEAYGDLIVRVAGYS
DYFNNLNKGLQDEIIGRTEHESF

>OGO77793_glycyl_radical_enzyme_Clostridiales_bacterium_GWB2_37_7_Bacteria
MNERVKVLRQKSLDAEPAITIERALIVTAAYKEHYGKVSIPMMRALAFKALMENKTICINEGELIVGERG
HMPKATPTYPELCCHTLEDFEIIDKRQKTYFRVSGEAYQGHRDVVIPYWEEKSIRDMLLTQMTAEWKECY
YSGIFTEFMEQRAPGHTVADDKIYKKGMLEFIQEIDAQLNTLDYIQDVEAYDKQEELKAMRVCAEAIVVF
AERHGQKALQLAEIEQDEARKQELLKIAEVCNRVPANPPRTYWEALQAYWFVHLGVITELNTWDSFCPGR
LDQHLYPFYRKEFEAGTLTEEQAVELLELFWIKFNNQPAPPKVGVTLAESSTYTDFANINNGGLKIDGSD
GVNDVTYLILKVIDEMRLLQPSSNIQLSKKNPDKFLKHAERIIAKGWGQPSIFNADAVIEELIRQGKSIE
DARCGGTSGCVEAGAFGKEAYILTGYFNLVKVLEITLNNGLDPRTGKQLGINTGDPRDFKSYEELLEAYK
KQVHHFIEIKIRGNNMIEALYAKYMPSPFLSILVDDCIKKGKDYNAGGARYNSNYIQGVGIGTLTDSFAA
IKLHVFENKTMAMEELLTALNSNFEKNERIRQLMLNKTPKYGNDDDYADDIMKALFDVYYNEVNGRKTVK
GGTYRIDMLPTTCHVYFGSVTGATADGRKSGMPQSEGISPVQGSDTKGPTGVIKSASKMDHLKTGGTLLN
LKLTPGLVQNEEGIDKLSHLVRSYFKLDGHHIQFNVVNADTLRKAQKNPEQYKDLIVRVAGYSDYFCDLN
EALQNEIIARTEHKEF

>OGN93523_glycyl_radical_enzyme_Chloroflexi_bacterium_RBG_13_48_10_Bacteria
MSERVNKLRTQSLEAVETLSDERAQLLTEFYQQDIDLVSIPVHRAMAFRYLLDHKAISIQEGELIVGEKG
PASKNAPTFPELCCHSLEDLDVLDQREKTTFKVSLETRTRYEKIIIPFWRGKSMRELIFREMTGEWKAAY
QAGIFTEFMEQRAPGHTVLDDKIYRKGIVDLQSEIDTHLTMLDYLNDPQAYEKQEELRAMRIAAEAIIRY
ARRHAEKALELATHETDEQRKNELVKIAEVCQHVPAYAPRNFWEALQSYWFIHLGVTIELNTWDAFSPGR
LDQHLLPFYQQGLDSGVLSPESAEELLQCFWIKFNNQPAPPKVGVTAEESGTYTDFAQINLGGVRRDGSD
GVNEVTYLLLDVIEEMRLLQPSTSIQVSKKNPDRFIKRAAKIIRTGFGQPSVFNADLIGQELVRMGKSIV
DARCGGSSGCVEVGAFGKENYNLTGYFNLPKVLEITLHNGVDPRTGRQIGVATGEPSEFQNMEELLVAFD
KQVNYFVDVKVRGNQVIERLYAHYMPCPFLSLLIDDCISKGKDYHDGGARYNTTYIQGVGLGTMADTLTS
LSYHIFEQKTLPMGEILNILDANYDGHEQLRQKLINRTPKYGNDDDYADGIMQRVFEIYYNAVDGRRNTK
GGEYHINLLPTTVHVYFGSVTGATADGRKAWTPLSEGVSPVQGADHKGPTAVLRSVAKMDHARTGGTLLN
QKFTPQVLESDEGLDKLVQLIRTYFRLDGHHVQFNVVDAGTLRLAQQHPEMYRSLIVRVAGYSDYFCDLS
KTLQDEIIARTEHEAF

>OGD32037_glycyl_radical_enzyme_Candidatus_Aminicenantes_bacterium_RBG_19FT_COMBO_58_17_Bacteria
MNERIKKLREKSLKAEPSISAERALLLTDFYRKNAAATLSGPMKRALAFRHVLDNKTICLDDGELIVGER
GTGPKSTPTYPELTTHSLQDLDILNSRPKTSFKVDRETRNAYEQEIIPFWRGQTIREKIFAEMDGEWKAA
YEAGIFTEFMEQRAPGHTVLDDKIYKKGFADFQADIRKTIRSLDFRTDPEAFQKKEELEAMSVAADALVR
YAERHAEKARELAAQEKDHLRKAELERIAEVCSSVPKNAPRDFWEALQYYWFVHLGVITELNTWDSFNPG
RLDLNLYPFYKKGLEEGTLTEEKARELLQAFWIKFNNQPAPPKVGVTAEESGTYTDFCLINVGGVKKDGS
DAVNDLSFLILDVIEEMRLLQPSSMVQISKKTPDNFLRRALRIVKTGFGQPSIFNTDAIIQEMIRQGKSI
EDARLGGASGCVEAGIFGKENYNLTGYFNLPKVLEVTLHNGVDPRKGKRIGLETGDPAAFAGYEELFAAF
RSQVNHFIDIKIKGNSIIERIYAEYMPTPFLSLLIDDCISRGKDYHDGGARYNTSYIQGVGIGTMTDSLT
AIKHSVYDQKTLPMPELLDALKDDFAGREVLRQRLINKTPKYGNDDDYADEIMVSIFELYHDAVNGRPNA
KGGTYRINLLPTTVHVYFGKVTGATPDGRKAAEPLSEGVSPVQGSDRHGPTAVIKSVAKMDHLRTGGTLL
NQKFTPQLLSTEEGIVKLAHLVRSYFKLDGHHIQFNVVTAETLREAQKHPEKYRDLIVRVAGYSDYFVDI
GLELQEEIIRRTEHAAF

>OGD26561_glycyl_radical_enzyme_Candidatus_Aminicenantes_bacterium_RBG_19FT_COMBO_59_29_Bacteria
MNERIKKLREKTLQAVPLISAERGLLVTDFYRKNASATLSAPMKRALAFRYVLEHKTVYIDDGELIVGER
GTGPKSTPTFPELTAHSLQDLDILNSRLKTSFKVDTETRRSYEQEIIPFWRGQTIRDRIFAEMDEEWKAA
YEAGIFTEFMEQRAPGHTVLDDKIYKKGFAGFQADIRKSIGSLNFHTDPEAFHKKEELEAMSVAADALIR
FAERYAEKALELAAREKDPGRKDELERIAEICSYVPKNAPRDFWEALQYYWFVHLGVITELNTWDSFNPG
RLDQHLYPFYRKGLEDGTLTEEKARELLQAFWIKFNNQPAPPKVGVTAEESGTYTDFCLINIGGLKKDGS
DAVNDLSFLILDVIEEMRLLQPSSMVQISKRTPDNFLRRALRIVKTGFGQPSIFNSDAIVQEMVRQGKSL
EDARLGGASGCVEAGIFGKENYNLTGYFNLPKVLEVTLHNGVDPRTGKTIGLQTGDPAAFDGYERLFEAF
RRQVNHFIDIKIKGNSIIERIYAEYMPTPFLSLLIDDCIARGKDYHDGGARYNTSYIQGVGVGTLTDALT
AIQYNVYDQKTLTMPGLLEALKNNFAAQEALRQRLINKTPKYGNDDDYADEVMVSIFNLYHDAVNGRPNA
KGGTYRINLLPTTVHVYFGKVTGATPDGRKATEPLSEGVSPVQGSDRQGPTAVIKSVAKMDHLRTGGTLL
NQKFTPQLLATEEGIGKLAHLVRSYFKLDGHHVQFNVVTAETLREAQKHPEKFRDLIVRVAGYSDYFVDL
GPELQEEIIRRTEHASF

>OGD22243_glycyl_radical_enzyme_Candidatus_Aminicenantes_bacterium_RBG_16_63_16_Bacteria
MTDRIKRLRELSLEAKPSLSSERAVLMTEFYKKTSNATLSAPMKRALAFRHLLENKSIFLGEGELIVGER
GPAPKATPTYPEITAHSLQDLDILDSRPKTSFRVSPEDRKNYEDVVIPFWKGQTIREKIFAEMDRPWLDA
YEAGVFTEFMEQRAPGHTVLDDKIYKKGFEDFKEDIRRSLAALDFKTDPAAFRKKEELEAMAVAVDALIL
FAERHSEKARELAAAEKDSARKAELERIAANCFRVPRLAPRNFWEALQYYWFVHLGVITELNTWDSFNPG
RLDQHLHPFYKKGLEDGSLTEETARELLQAFWIKFNNQPAPPKVGVTAEESGTYTDFCLINVGGLAKDGA
DAANDLSFLILDVIEEMRLLQPSSMVQVSKKSPDRLLDRALRIIKTGFGQPSLFNSDAIIQEMVGQGKSL
EDARSGGASGCVEAGIFGKENYNLTGYFNLPKILEITLHGGLDPRTGKMIGAATGDAAGFTSYEELFAAF
RKQVNHFVDIKVRGNGIIERIYAEYLPAPFLSLLIDDCIARGLDYHDGGAHYNTSYIQGVGIGTAADALA
SLKYHIYDQKDLAMPELLGALASNFDGRETLRQRLVNSTPKYGNDDDYADRVMVSIFEAYHAAVDGRPNM
RGGRYRVNLLPTTVHIYFGRVTGALPDGRRAGEPLSEGVSPVQGADRHGPTAVIKSVAKMDHLRTGGTLL
NQKFTPQLLATEEGLTKLRHLVRSYFKLDGHHIQFNVVTADTLREARKHPERYRDLIVRVAGYSDYFVDL
GPELQEEIIRRTEHASA

>BAH74918_putative_pyruvate_formate-lyase_Desulfovibrio_magneticus_RS-1_Bacteria
MSRFLRRHVATTHNHPEEAMSQHQVQAPDLHGPTQRTTAALARFVDTTPTICPERAMLITESYKETEALP
MVLRRAKALEKILAGMPIFIQDGELIVGNQASKPRSAPIFPEFSCKWVEAELDRLANRTADVFLISENTK
AKLRQAFAYWDGKTTNEFAAAMMPPQALEAHNDVVYTVGNYFYNGVGHISVDYAKAIGQGLSGVIANARQ
ALEALDYADAEQLKKRHFLEAVIIANQAVVDFAGRFATLAAALAADCADPIRRDELQEIARICRKVPAQP
AETFHEAIQAFWFVHLVIQIESNGHSISPMRFDQYMEPYYARDKGRVLPEKAQELLDLLWIKFAELNKVR
DENSTMAFAGYPMFMNLIVGGQKRDGSDATNDLSFMCLQAAANTKLYAPSLSIRIHEGTPPALYKKAGEI
SRLGMGYPAYYNDRVIIPALLARGLTREDARDYGIIGCVEPQVGGKTEGWHDAAFFNMGKVMELALNDGV
DKRTGKQIGPKSGSLETFQTFDDVMASYKTQTAYFVRLMAAADNAVDMAHGVRCPLPFLSSLVDDCIAAG
KSLQEGGAHYNFTGPQGVGVANAGDCLTAIKKLVFDDRLLTLAELRQALDSDFEGREDVRQMLLNRAPKY
GNDDDYADAVAKEAARIYCEEVNRYTNPRGGRFQPGLYPASANVPLGSVVAATPDGRKAWSPLADGVSPI
SGCDTCGPTASVLSVAKLDHEIASNGTLLNQKFHPTALEGDQGLNNLKAVTETYFQNGGFHVQYNVISRE
TLLEAQAQPEAYKNLVVRVAGYSAFFTALDKSLQDDIIARTEQTF

>ODS49576_formate_C-acetyltransferase_Halanaerobium_sp._4-GBenrich_Bacteria
MINFSISERGNKLKEQFFGTNPGICSERAKIVTQAHKDFIADPAVIRQAKTLKRVLENVSIWIADNELIV
GNQAKKPRYAPIFPEFSFDWIIDQLDQLENEPFELRSADRFDIDEETKNDLRSIQEYWKGKTVNDRVKAR
LPEETFEAIKTSAVYAFDPDVVICTGIGHYSPNYKTILTKGFLQIKKDAENNIQSMGIPANGRDLDKHNF
WRSVIISCEAVIAFAKRYSELAKKMANEETNDIRKKELEEIAVVCERVPAFPASSFHEACQSFYFFQLVL
QLESSGHSISPGRFDQYMYPYYKADIESAKLNQEQALEILECLWVKLSEINKIGDLGGAAGFYPLFQNLC
VGGQTREGQDATNDLSYLCLDASKNIGLHQPSISARIWNFTPEEFWKKVIQVTKTGIGMPALFNDEVIIP
GMLNRGKSVEDARDYAIVGCVEPGVQGYEYGWCGGNGDAPFFSMPACLEYALNDGKNMLTGAQTGPKTGL
LSDFETFEELQNAYDIQVQYFIDHFTVITNAADLVHQEFTPLPFLSCGMEPCVERGIEVNAGGAKYNTIG
TAGVGVSNAGDSLMALKKFVFDEGIIEKTEFLEILKNNWEGQEILRNRILAEVEHYGNDDDDADNMASWV
AKRYCEMTEKSMSCRGPYSPGLYPVTAHILMGYGLAASADGRKAREPLADGISPVHGRDTNGPAALLNSA
AKLDHFISSNGTLLNMKFHPSAVKGEKGESSLEALMKNYFYSKGLHVQYNVVSSKKLRDAQCNPAKYRDL
VVRVAGYSALFVGLHPVIQEDIITRTEIMEMA

>SCI97880_4-hydroxyphenylacetate_decarboxylase_large_subunit_uncultured_Clostridium_sp._Bacteria
MHKEQVTGYVNDFMQMKPEDMCRSERLKKRLLDTVPEVDSERMRLVTEAYRQTEGEEIQIRRAKAFRYIV
EHMTLRIMPDELIVGNNGRYIKGGVLYPENNVDWIENDLDMFEIRPQDPYRCTEQTKEEIRKCVPYWKQY
RKTTRFLSMISAETKAVYDTGIYNAALPLNYGIGHTNASYGKVLNTGFKKMKEDIDRKLETVDMGNNPEQ
YEAFNFYQAAGICMEGAMNYCKRYGAYAEELAGQETDAARKKELEEISARCYYVSENPARDFKDACQLFF
FAHVMQWIEEDGYSYCPGRFDQYMYPFYEKDVAAGKLTREEAVELVECLYVKFSEINQFVDTASAKYWAG
DPTGQDLNVGGMDSAGNDVTNEMSYICLDAMEHIKVIQPNLSVCYHDKTPEKLRLRAAEVIKTGIGMPQN
FNIEVAKDALMNRGVSLQDARNLCIIGCVELVVGEDSWGNGGAAWVTVPKMLELALNGGVSYYGKDKGKL
IGVKTQDPRTFQSYEEVWNAFLTQMKYFIYHGAIIMNMADWIHGEMVPQPYLSSLMLNPLENGRDITRGG
GRYNCLCPQAVGIVNVGDALSALKKLVFEEQVFTMSEMTDMLLNDFEGKENERQMLLNRAPKYGNDDDYV
DAIVSEVGRAWCEEVAKYTIPRRKGVHSPGIYTVISNVPFGALVGALPSGRLAGFPLADGGLSPQVGSDK
KGPSAVINSASKVDQRLASNGTLLNQRFHPSALEGDAGTRNLASLIKTYQQKGGYHIQFNVVSSKTLRDA
QEHPEKYQDLLVRVAGYSAYFTSLAPEVQDNIIRRAEIGNF

>SCI54646_4-hydroxyphenylacetate_decarboxylase_large_subunit_uncultured_Roseburia_sp._Bacteria
MIAESLTKGNRPEAIEPYDKVWGVGVSGLDENISPFPRINSMLEKTKDAVSMVDTERAVILTKAYEKYKG
DPQIIKVAKAFRDILSQVTIHIDEEELIAGEIAAPAWHAPLYPDFSVQWLVQEMDDTSIPDFSERSNDKY
VISDEVRKVVREIAPKWDGVSNVDLIKKALSEEEAKGSTLLGNGMYANDLYSYNGIGHICIDYPMLLKTG
FGGIKKKVAEKLAQLETGSTPEASKQRLFWQAQLISLEGAITYFKRYAQLATEMAASCKDENRKSELLRM
ASNCGWVAENPARDFWEAVQLWYLATNLILIESNGHSVTYGRFDIIMGPYYEKSINEGILTREFMQELIE
SSFIKMDQLRKIRGFGETIIASGIGWGGTALNVGGVDADGEDAVNDVSYMVLDAHAHTRITNPWMGVKLS
EKNPKEFWIKAFNVIRIGTGEPKIYNDEKVVESMTKYGVPLSDARDWVGIGCVEPEVPGYTYGWHDADYF
NTAKVLTFALNGGRDPATGEQAGPDRGTLADFKSFEEVKEAFEVQLKYWIDCMVSTINTMDMVHQQNKPL
PYLSLLVNDCIEKGKDISAGGARYNYTGPQCVGLATVADALSTIRQLVFDEKKITGEELMKVLQDNWEGH
EALRAYINSDQVHHYGNDDDYADEMAQYVMNKYCEFVEHRPNARGGEFRPGVYSVSINVPCGMGCTATPD
GRVSGEAVSDCLGPAHPGGVSHDVNGPLAVADSLAKLDQARIANGVILNWKFTPDTLSGDIGLDNFMNLM
QGYFEKGGMQSQFNVTSREILQKAQKEPQKYKNLMVRVAGYSAFFTELSPELQSDLIGRTELSF

>SCI12218_4-hydroxyphenylacetate_decarboxylase_large_subunit_uncultured_Ruminococcus_sp._Bacteria
MSMTNTHTTACGTEPFDKNYCIGYQVHHEDWSPFPRVNHLRQTFLDGKYWIDIERLRLVTETYQKYENKL
PRKVLCAKAFENILLNCTLYIYDEDLIVGEIAAPAKASPIYPEFSVNWIIEEILNSPFEERAHDQFYIRN
DEERAEIVELCKWWQGRSVADMIEARLTDDQIKGSEAGEKIFQTNLYHYAGAGHLSLDYSRLMSLGFDGL
IAEAKKYKAALDMRDVEYNDKVEFYDAVIITYEAAKKYIERYAKLAEEKAAVEKDPKRKEELLGIAKSCY
EVAGPAPKTYWGAMQLFNVATELLKVEGNGHSISYGRFDQWLYPFYKHDVDNGIITKEFALELLEVEYVK
MNNATKLKDKGSMALRNGRGFGGESLTVGGVDKYGHDATNDMTMLCLEASVHTRMMNPWLCVRMHKDTPY
ELLIKTTECIRAGYGHPKLFNDETAIKGMLRKGMSLEEARDYICVGCVEIDLPGKEYGWHDAAYVNTPKM
MEMVMNGGRSMNTGKQLGPDTGSLETYKTFDEVLESVNAQFKYWTDQMCSSLCMIDNCHRARKPLPYLSG
FYEDAMKSGHDLTEGGAKYNGIGPQASGLATSTDILCTIKQLVFEEKKCTGAELLQAVKDNWVGHEKLYA
YVNSSKVHHYGNDDDYADELFKFMFECYCKNVAGRTTPRGGQFNPGVYSVNANVAMGLNTNASLDGRKKG
EPISENMGPVHTAFSSHDISGPTALVNSLTKVDHSLASNGTLMNLRFPQDAVSGIEGRDNLANFIEEYIN
KGAMHVQFNVMSVATMKAAQKKPEDYKDMLVRVAGYSAYFVELGKPLQDDLIGRTELHF

>AAY34226.2_glycerol_dehydratase,_partial_Clostridium_sp._IBUN_22A_Bacteria
QSRIVPHRKNNILKAHILNAKPCVESERAILITESFKQTEGQPAILRRALALKHILENIPITIRDQELIV
GSLTKEPRSSQVFPEFSNKWLQDELDRLNKRTGDAFQISEESKEKLKDVFEYWNGKTTSELATSYMTEET
REAVNCDVFTVGNYYYNGVGHVSVDYGKVLRVGFNGIINEAKEQLEKNRSIDPDFIKKEKFLNSVIISCE
AAIIYVNRYAKKAKEIADNTSDAKRKAELNEIAKICSKVSGEGAKSFYEACQLFWFIHAIINIESNGHSI
SPARFDQYMYPYYENDKNITDKFAQELIDCIWIKLNDINKVRDEISTKHFGGYPMYQNLIVGGQNSEGKD
ATNKVSYMALEAAVHVKLPQPSLSVRIWNKTPDEFLLRAAELTREGLGLPAYYNDEVIIPALVSRGLTLE
DARDYGIIGCVEPQKPGKTEGWHDSAFFNLARIVELTINSGFDKNKQIGPKTQNFEEMKSFDEFMKAYKA
QMEYFVKHMCCADNCIDIAHAERAPLPFLSSMVDNCIGKGKSLQDGGAEYNFSGPQGVGVANIGDSLVAV
KKIVFDENKITPSELKKTLNNDFKNSEEIQALLKNAPKFGNDIDEVDNLAREGALVYCREVNKYTNPRGG
NFQPGLYPSSINVYFGSLTGATPDGRKSGQPLADGVSPSRGCDVSGPTAACNSVSKLDHFIASNGTLFNQ
KFHPSALKGDNGLMNLSSLIRSYFDQKGFHVQFNVIDKKILLAAQKNPEKYQDLIVRVAGYSAQFISLDK
SIQNDIIARTEHVM

>KXB89957_formate_C-acetyltransferase_Veillonellaceae_bacterium_DNF00751_Bacteria
MAIIIMPKNHYSSFVLIYKKCSIIINCRKEKFQLKGGFTMKDTDFKELSPRVQALKEEILSAKPCIEAER
AVIVTESFKETEDKPMILRKALALKKILEEIPIAIRDRELIIGTMTKNPRSAQVFPEFSNQWLVNEFDEI
GKRKSDSYMISEETKKTLLSCFSYWRGKTVNELATGYLEPETRDAMNANTFTVGNYWFNGLGHYVVDYEK
VLTKGIRGLREEVEQQMATASKADPSYMEHMKFWEALLITFDGAVTYARRYSALAKELAEKEKNPERRAE
LENLAEICAKVPEYPAETFYEAMQSFWIIQLVISLESNGHAISPGRFDQYMYPFYKKDAAEGKISHEFAQ
ELINCLWVKFNDLSKIRDYVTTLAFSGYGMFQNLIVGGQTRDGRDAANDVTFMCIDATGEVKLPQPSFSA
RVWTGATQKYLRHTARLTRLGLGFPAFYNDEVIIASLVSRGIALEDARDYAIVGCVEPQAVAKTDGWFDA
AFFNLARVLEITLHNGKADGKQIGPVTGDLEDFKNIEEIIAAYKKQIAYFVNQMVLADNCVDLAHRKRAP
LPFVSSLMDDCIAVGKSIQEGGAHYRSSGPLGVGVANVGDAFMAIKELVFDKKMLSLRDLKKALETDFGK
QCDDEFSKKKYEKIRLMLINRAPKYGNDIDEVDYYTREGAQIYCKEVEKYTNLRGGKFLPALYPVSNNVH
LGDQVGATPDGRYSHSPIADGVSPSRGMDVKGPTAAASSVAKLDHMIATSGTLYNQKFSPQALKGDSGLD
HLISLITAFFAKKGMHIQFNVVDKDTLLKAQQHPEEYRDLIVRVAGYSAQFIILDKDVQNDIIARTEQEF

>KUO73919_glycyl_radical_enzyme_Clostridia_bacterium_BRH_c25_Bacteria
MNERVKMLRQKSLDAVPTMSLERARIVTETYKEYAGKVSVPVLRALAFKALMENKTICINDGELIVGERG
PAPKATPTYPELCCHTVEDFDVIDKRQKIFFRVSEEAKEIQRDEIIPYWKGRSMRDLMFDQMTQEWQDCY
NSGIYTEFMEQRAPGHTVGDGKIYTKGFLGFKKDIENQLTALDFVNDMDAYSKQEELKAMDICADAIISF
GKRHAEKALELEAAETNPERKEELKQLAEVCSHVPANAPRNFREALQMYWFVHLGVITELNTWDAYNPGR
LDQHLYPFYKKGTEDGTLTPGKAEELLQCFWVKFNNQPAPPKVGITLQESGTYTDFANINSGGLKTDGSD
AVNEVTYMVLDVIDEMRLLQPSSNIQLSKKNPDRFLKRACRIVSKGWGQPSIFNADSVVEELVRQGKSVE
DARNGGTSGCVEAGAFGKEAYILTGYFNLVKVLEITLNNGVDPRTGKKIGLTTGAADKFNNYEELMDAYK
KQLHHFIEIKIKGNNVIEKLYADLMPSPFLSILTDDCIKNGKDYNAGGARYNSNYIQGVGIGTLTDSFAA
IKKHIFDNKSYRMAEFLEALKNNFEGSDRMRQLIMNNTPKYGNDDDYADDIMKELFDAYYNEVNGRKTVK
GGIYRIDMLPTTCHVYFGAVTGATPDGRRSGQPQSEGISPVQGSDVYGPTAVIKSAGKMDHIRTGGTLLN
IKFTPDLVKDEEGISRLSQLVRSYFKLDGHHIQFNIVSADTLRKAQKSPEQYKDLIVRVAGYSDYFCDLT
EALQEEIITRTEHKSF

>WP_014809982_pyruvate_formate-lyase_Desulfomonile_tiedjei_Bacteria
MSRSPEDMYATVPSPRVERLRAYYINAAKGSEPNYNIFSDLAIARVMKQTEGEPMALRRAKAFAAVVEAA
PVDIFPDEPFVGWVAGDPVSVQISAEQRGSRMEIELDHYRFINDEDRRILQEEIIPYWKGDGNWKRHWFA
RAYQLLPPETRKALYGDPDPREEKIGILTNSNPPAQPRVDVPGRVKTLGMGIITDLMSRHHIGHSCFGYE
KVLKKGFSGIKRDAEERIARLNVAEPEDMKKTAFLKGVIIAMEAAARIGTRFAARARDMAAEESDSARKK
DLLTIADTCDRVPAHPARTFREALQSVWFTQIMNWWETPLILSVSPGRVDQYLRPYYESDIREGRLTKDE
AQELIDCWLMRFAQGVAPFVSHSGAAFHIDVGGFKADGSDATNELSFMFLEGMMHTRMIEPNIGVLIHSK
TPDDFLIKACRLCSLGTGHPMFLNNDVFVENLLSRGTLGGPPVPLELARTSGAIGCNEPHVANYESDHNV
GAIFQMPIVLELVLFNGMSRFHKKLMGLETGEATEFQNFEDLLKAFERQLAYMVGHCGAAIRAFELAMAE
VYPTVYQSALIEDCIEKGVSREDGGARFNFGPCVATLGATDVGDSLAAIKKLVFEEKRITMEQLIEALET
DFEDREEIRQLLLKAPKFGNDDDYVDRLVAWVMDVFSREVIRHKNTRGGHVLPYQNPLSGYVGMGRLMGA
LPSGRKAGEPLSDGISPTRGSDVNGPTAVLNSAGKIDNASIFLGETLNLRLSPDVVAADEGVYRLAALLR
TFVDLKIHHIQFNLVSSATLRAAQEKPEEYQDLMVRVAGYVAYFVNLSKGLQDSIIARTEHAL

>GAP07663_pyruvate-formate_lyase_Anaerolinea_thermolimosa_Bacteria
MSISERVARLKQQSLEAIPVLSPERALLMTEFYASSSILESTPVKRARSFQYLLEHKTICIHPGELIVGE
KGPAPKATPTYPELCCHSLQDLDLLNTREKIPFKVAPETRRLYEERIIPFWQGRSMRDLIFASMTPEWLA
AYRAGIFTEFMEQRAPGHTVLDGKIYHKGMLDFIAEIDAALARLDFLNDPHAYSRQEELRAMRICARALI
HFAGRHADLARQLAGQESDPQRKKELERIASVCEWVPAHAPRDFWEALQYYWFVHLGVTTELNTWDSFSP
GHLDQHLEPFYYRGLSEGTLTREMARELLQCFWIKFNNQPAPPKVGVTAAESGTYTDFAQINLGGLRPDG
SDAVSEVTYLILDVVEEMRLLQPSASVQVSKKNPDRLIQRAGEIIRTGYGQPSLFNADLIVQELVRQGKR
VEDARLGGSSGCVEVGVFGHENYNLTGYFNLPKVLEITLHNGVDPRTGEKIGLETGDPRSFQSFDDLFAA
FERQMQHFIDIKIRGNNVIERLYATHMPAPFLSLLINDCIARGQDYHDGGARYNTSYIQGVGIGTMADSL
AALDTHVFQRREVSMEELLTALARDFEGHERLRLSLLNRAPKYGNDDPAADRMMQRVFDAYFNAIDGRPN
TRGGTYHINLLPTTCHVYFGSVTGATPDGRRAWTPLSEGVSPVQGADRRGPTAVIQSLARMDHVRTGGTL
LNQKLTPRLLQDEEGLRHLVQLVRTYFRLDGHHIQFNVVDAATLRRAREHPEQYRDLIVRVAGYSDYFVD
LSEALQEEIIARTEHQTF

>KPJ88928_pyruvate_formate-lyase_Spirochaetes_bacterium_DG_61_Bacteria
MTTLQATKDVIHWRTKKLNDELLAVKPEICIERARLVTCSYRETEAEPMIIRRAKAIAKVLREMTIFIQR
DQLIAGTQASTLRAAPLFPETEAEYLESEIDLFEKREQDRLIVRSEVKKELLEHILPYWKNRNVKEVALA
AMPAHTRKLVKLKEQIFSVDIHLTGSIGHVLVNYDKVLSKGLLKLREEIEDRIASLDLADPEQGIKIKFY
EAELILCDAIMEWAGRYTQEARRLAEGEEDGRWRRELTMIADICERVPAHPSRDFREAVQSFWFIHLLLY
MEQNGLAVSPGRFDQYMYPYYERSIRDGLISKHEAQELLECLWIKFTEVMRAYDYECAKYYAGFSISENV
VLGGQDRHGKDSTNELSFMCLDAEAHTRLPQPNLGVRIHRNTPQAFMMRAAEVASSGRTKPEFFNDDVAI
PVLMSTGVTLEDARDYGISGCVEAVPLHCNGMTNAAMSNIGKALELALNNGVCRLTGEQIGPKTGDPFSF
ICIEDVIGAFSMQVKHYVKEMVSAINVIERTHAQIFPLPYFSLVIEDCVERGIDVTAGGARYNFTGPQAV
GLGDVADSLAAIKKLVFEEKKVTMEELLEALDDNFEGKEPLRQMVITKAPKWGNDDDYVDELAREVVRIF
CEEVSQYKNTRGGVYRPGVYSVSANVPLGLHVGALPNGKLARAPLSDGVAPVHGCDLKGPTAIAKSVAKL
DHEIITNGTILNMKFSPQLLEGEKGRKGLADLIRTYFDLGGWHVQFNVVSADTLRTAQKKPEEHKGLIIR
VAGYSAFFVELDSAVQNDIIDRTELKGF

>KPJ87607_formate_acetyltransferase_Gemmatimonas_sp._SG8_17_Bacteria
MSDRVRQLREQSLNAPPTLSAERAQLITQFYKQDIGTVSNPVRRALAFQYLLERKHIFIGDGELIVGERG
PAPKAAPTFPEICCHTLDDLDVLDSREKISFRVSDEVRRTFRDEIIPFWSGKSMRELIFEEMTEEWEAAY
HAGVFTEFMEQRAPGHTVLDDKIYRKGFLDLKQDIATRRERLDYLNDRQAYAKQEQLKAMSICAYALIHY
AGRYAQLAQDLADAERDPRRKGELKRIADICIHVPAHPPRDFWEALQYYWFVHVGVITELNTWDSFNPGR
LDQHLYPFYRAGLDQGTLTTDRAKELLQCFWIKFNNHPAPPKVGVTAEESSTYTDFAQINTGGVRSDGSD
AVNDLTYLILEVIGEMRLLQPSSSVQLSKKNPDRFLKRAAKIIKTGFGQPSIFNTDVIVQQLIRQGKSVE
DARNGGSSGCVEVGAFGKENYNLTGYFNMPKVFEIALNSGRDPQTGDMIGVATSDPASFDSFDQLMNAYQ
QQLAHFIDVKVRGNNVIERLWALHTPTPFLSLLIDDCIENGADYHDGGARYNTSYIQGVGLGTLTDAVTA
VKYHVFDKRTIPMQELLAALRSNFDGHEEVRLTLLERTPKYGNDDDYADQVMQDLFEMYFAAVEGRKNTR
GGTYHINLLPTTVHIYFGSVVNATPDGRRAREPLSEGVSPVQGADRSGPTAVLRSVGKMDHVRTGGTLLN
QKLAPGILDTEDGLSKFVHLVRSYFRMDGHHIQFNVVDADTLRAAQANPEKYRDLIVRVAGYSDYFCDLG
RILQDEIIARTEHQAL

>ADO81843_glycerol_dehydratase,_cobalamin-independent,_large_subunit_Ilyobacter_polytropus_DSM_2926_Bacteria
MNINVTSASNTQNQENILFKVLMGTNACGTEPFDKTYSLGYQANHEDWSPYPRVNYLRQKFLDRPYDIDV
ERLRLVTEAYKKHELAPRKLQCAYAFENVLLNSTLYIYDQDLILGEIAAPAKASPIYPEFSVDWIIDEIL
NSPFEERSNDQFYIRNDEERQEILELCKYWKGKSANELITARLDEDQKKGSHMGEKVFQTNNYHFAGIGH
FAMDYKKLMTLGYNGVIQEVKAAFANLSKQDPEYGEKRDYYKATVIMLEASKKYITRYAKLAEDMAAVET
DKKRKQEFDSMATNCHAIAGDPPKTFWQALQLFNFATTLIQIEGNGHSISYGRMDQWLYPFYEADMKNSN
ISKEFILELIEVQYVKMNNPTKLKDKGTVKVRNGRGFGGESLTIGGVDTQGNDATNDLTMLMLEGSAHTR
MMNPWVCVRMHENTPYELKIKTTECIRAGYGHPKIFNDGPAIKAMLSKGVTLEEARDYCVVGCVEPSLPG
KEFGWQDAGYVNTAKMMEMVINGGRTLIEGKQLGPDTGSLETYKSFDDVLESIDKQFAYWCDQLCSCLNI
TDAVHRMVKPTPYVSAFFEGCIESGKDMTEGGAKYNGTAPQAAGIATCADSLSTIKKLMFDDKTQTGSEL
LQAVKDNWEGHEKLYALVNSSKIPHYGNDDDYADELFKFMFECYCRHIKGRKTPRGGEFSPGVYTVNANV
GMGLYTNASLDGRKNNEPISDNMGPVHTAGGSHDISGPTAVVNSVAKVDHSLASNGTLLNLRFPEEAVAG
IEGRDILVSFIEEYIYKQGMHVQFNVMSSETMRAAQKNPEKYKDMLVRVAGYSAYFVELGKPLQEDLIQR
TELHF

>KKM10634_formate_acetyltransferase_Clostridiales_bacterium_PH28_bin88_Bacteria
MNERVAMLRQQSMETKACISTERAELITQFYRERGGAISFPVLRALAFKFLMENKTICINDGELIVGERG
TGPKATPTYPELCCHSLEDLEILDTREKIPFAVSGEARRVYEEVIIPFWKGKSMRDLIFREMSAEWKDAF
DSGVFTEFMEQRAPGHTVLDDKIYRRGFLDFKKDILASLESLDFLNDPEAYAKSEELKAMAICADAIIRF
AERHAEKARELAGEEANLERKRELEQIAEICGRVPAHAPRNFWEALQAYWFVHLGVITELNTWDAFNPGR
LDQHLYPFYKQGLEEGTLTVEKARELLQCFWVKFNNQPAPPKVGVTAAESGTYTDFANINCGGLRPDGSD
GVNDVTYLMLEVIDEMRLLQPSTNIQLSKRSPDRFLKAACRIIRKGWGQPSIFNADLIVEELLRQGKSIE
DARNGGASGCVETGAFGKESYILTGYFNLVKILEITLHNGLDPRTGKRIGPETGDPAGFTSFDQLFEAFK
QQLKHFIDIKIKGNNIIERAYATYMPAPFLSIVIDDCIKQGKDYNDGGARYNTTYIQGVGLGSVTDSLAA
LKYHVFDEKNLAMEELLRVLGDNFSGHEKVRQLFLNRTPKYGNDNDYADSMMTSVFDAFYEAVNGRKNTK
GGLYRINMLPTTCHVYFGSVVGATPDGRRAWEPLSEGISPVQGADRHGPTAVIKSASKMDHVRTGGTLLN
QKFTPQVLEGEEGIEKLVNLVRSYFKLDGHHIQFNVVSAETLRAAQAEPEKYRDLIVRVAGYSDYFCDLG
KALQDEIIARTEHTRF

>GAK48912_formate_C-acetyltransferase_Candidatus_Moduliflexus_flocculans_Bacteria
MTNTPTLYDLQANPGLAFPPEDWKTTRPIERIARMKTNLLRPARQIDLERARYTTASYQATEGQPMPLRR
ARMLLDLARQTSIAIGADKLIVGNRSLLPRMGVIAPEGAVDWVDRELDILATRPQDKFTIRPEEIQELRE
RIFPYWRGKTLEDTVAKRVPDDIMVAVKGKAFSLNQTDHAQGHILPDVEGWLRLGPSGLRAKVEAAKQRR
PERQVFYDAALIALQAAQELMRRYAELAHQLSTQTDDAARSAELIRVADVCDWISEQPPRDFREALQAMW
FLFVLLQMESNASSFSPGRFDQYMLPFLARDLERGALTLPEAQILLEYFWLKFNEIVLLRSSSSARYFAG
FPIGFNLVVGGQLANGRDATNFLSYMCLRAQADVGLTQPNLSIRIHNGSPQEFLTAAAQVISQGSGMPQV
FNDEVIIPGQINRGIAPEDALNYAVVGCVELSTPGKALGWSDASMFNMTRVLELTLFGGKDPQTGTQIGL
PTPPLDAMADLDELEAAYDAQLAHFVPLMVKGCNIVDSIHAETLPSPFLSLVIEDCVERGVDVTAGGAHY
NFSGVQGVQVANVADSLAVIRQAVFEEHWVGSQELLAILRNNFAQQETLRQRLIHRVPKFGNDDDRVDRY
AQKWANRFSELVAQHPTIRGGVYQPGFYTVSAHVPMGSHVGATPDGRLAGTPLADGGLSPTAGRDAKGPT
AALRSVGKLDLKLASNGTLLNMKFLPSFFDGREALKKFVTLLRGFCQLNIPHVQFNVVSAETLRQAQANP
EEFRHLVVRVAGYSAYFTELDHELQEEIIRRTEFGTI

>KJS84390_formate_acetyltransferase_Peptococcaceae_bacterium_BICA1-8_Bacteria
MKERVAKLRKESLETVPSISLERARLVTEAYKMYEGKVSVPVLRALTFKYLMENKTICINEGELIVGERG
PSPQATPTYPELCCHSLEDMEVMHSRETISFFVNEEAKKIQEEVIIPHWKGKSMRDLLLNSMTDQWKDCY
AAGIFTEFMEQRSPGHTVADDKIYQKGLIDLMQDIVKSIKGLDFFNDTYAYEKQEELNAMLICADAVLTF
ARRHAEKAAEMAELETDPIRKKELEEIAEICERVPARKPTTFREALQMYWFIHLGVITELNTWDSFCPGK
LDQHLYPFYKADMAQGILSPEGAKELLQCFWVKFNNQPAPPKVGITLEESGTYTDFCNINIGGLKPDGTD
GVNELSYMLLEIINEMRILQPSTNIQVSRKNPDKFIQKASEVIRKGLGQPSVFNTDAVIEELLRQGKSIE
DARCGGISGCVETGAFGKEAYILTGYFNLVKVLEITLYNGMDPRTGKLIGIQTGNPRYFTSFEQLMDAFK
EQLKHFIDIKIQGNNIIEKLYALHMPSPFLSIIISDCIEKGKDYHDGGARYNTNYIQGVGIGSITDSLSA
FKYHVFEEKTLTMDELFTALEDDFKGNEKIRQLLLNLTPKYGNDNDYADNIMQTVFDAFYAEVNGRKNMK
GGVYRINMLPTTCHVYFGSVIGATPDGRKNGDVLSEGISPVQGADRKGPTAVIKSAAKMDHLRTGGTLLN
QKFTPQVLEGNEGLIKLTHLIRSYFKLDGHHIQFNVISAETLRNAQAEPEKYRDLIVRVAGYSDYFRNLN
KKLQDEIIARTEHDSM

>KJS76105_pyruvate_formate-lyase_Comamonadaceae_bacterium_BICA1-1_Bacteria
MCAKRIDVANLPGATAKVEAIKERFIKITPEICVERAQLITESYRETEDLPIHLRRAKAFEKILHGMTIF
IQDDELVVGNQCTKPRSAPVYPEFSCKWLEAELDRLEKRTGDVFLISEDKKKILRELFPYWDKKTSNELA
TSLMTSDALAAQGAGVFTVGNYYFNGVGHISVDYAKVLANGLNGVIAEAKTELAGLDIANPDDLKKMHFL
NAVIISNEAVIAFAGRFAGEAEKLAASEANAGRKAELLEIARICRKVPAQPAGSFWEAVQSFWFIQLVLQ
IESNGHSISPMRFDQYMLPYLQMDAAITTEKAQELLDLLYIKFSEINKVRDEGSTKAFGGYPMFQNLIVG
GVDREGEDATNELSFMCLQATANTKLYQPSISIRIHSNTPAELYSKAVEVSRLGLGMPAYYNDRFIIPAL
LSRGLTREDARDYGIIGCVEPQVAGKTEGWHDAAFFNMAKVLELALNDGVDALTGKQLGPKTGDLASFVS
FEELMKAYKTQMEYFVKLLVVSDNAVDIAHGQRTPLPFLSSLVDDCLSKGKSLQEGGAHYNFTGPQGVGV
GNVGDSLTAIKKLVFDDKAITLIELKKGLASDFAGVDMESMRQMLLNRAPKYGNDNEYADMIAHEGALIY
CREVEKYVNPRGGKFQPGLYPVSANVPLGTVVGATADGRKSGTPLADGVSPVSGVDQSGPTASVKSVARL
DHVIASNGTLLNMKFHPSALKDDRGIQNLVGVTETFFNGGGTHIQYNVIGRDTLLDAQKHPDNYQGMVVR
VAGYSAFFTSLDKAIQDDIIARTEQVF

>GAK56164_pyruvate_formate-lyase_Candidatus_Vecturithrix_granuli_Bacteria
MMNSNTLLTQLRQEPQIAFPKEIRNTTRPCERIARIRDRLIRNEREIDLERARYTTESYQQTEGEPMSIR
RAKMLLHLVRKMSITIDQDELIVGNRSLKPRMGVIAPEGAVDWIDKELEILPTRPQDKFQITPEQITELR
EKIFPYWRGKTLEDTVAARVPVDVMTAVKGKAFSLNQTDHAQGHILPDVEGWLCLGIRGLREKINKAADS
QKQNTDTQNFYDAAFIALQAAQEFMRRYAKVARRLCKEHENEQRQRELARIAEVCEWLSEHPARDFRDAL
QAVWFLFVLLQIESNASSFSPGRFDQYMLPYLEQDLESGKLTLDEAQNLLEHLWLKFNEIVLLRSSSSAR
YFAGFPIGFNIGLGGQRQNGSDATNFLSYMCLRAQADLGLTQPNLSIRIHQNSPQEFLLAASQVISKGSG
MPQVFNDEVIIPGQIKRGIAPEDAINYSVVGCVELSTPGKALGWSDASMFNLTRILELTLFGGKDPHSGQ
QIGIVTPTLDRMTSFEELEAAYDQQLAHFVPLMVKGCNIVDSIHAEMLPSPFLSLVISNCIERGLDVTAG
GARYNFSGVQGVQIANVADSLAAVKQAVFDEQWLSAGELLEVLRKNFDGQEILRQRLIHRVPKYGNDDDR
VDQFEQKWADRYSELVAQHPTRRGGVYQPGFYTVSAHVPMGANVGATPDGRLAGEPLADGGVSPMAGRDR
KGPTAVLRSVSKMNLRLASNGTLLNMKFLPSFFEGKHALEKFVTLLRGFCTLEIPHVQFNVVSAATLREA
QAHPEQYRHLVVRVAGYSAYFIELDQELQNEIIRRTEFESV

>ACL19303_pyruvate_formate-lyase_Desulfitobacterium_hafniense_DCB-2_Bacteria
MYNVVFMKDKGKKQEQVSERIRALREEIVATVPEIFMDRALLVTESYEETFGSSYIYRRAKALEKVLLNM
DICINDKELIVGSYAGKPRGCQVFPEYDMKFLVDEMDEFALRQADKFTISEDNKAIARQIYEKWKGNTIT
DQALNLFPEEAAKASQQLIFLLTCLGSGIGHMLVNYEKVIQKGLAGFMLEIEELENGLDICDPEYNDKKT
YYQSLTIVCQAVCKFAGRFSLLALAQAEKTADPQRKEELLQIAENCRRVPAQPAQNFWQALQALWFVQLV
LHLESNGHSVSPGRFDQYMYPYYAAETDKDACEELLHCLWLKFFELNKIRNKVSSVVFGGYPMFQNIVVG
GQNANGESAVNELSHLCLEATAKVHLPQPSLSVRWFYGCPEEFIRHALEVVSYGTGMPALFNDEVIIPNM
LQLGYTIEEARDYAIIGCTEMNVPHKTEPFLTGGFLNILKILELTIFDGFDPVSQTQQAFQSGCVESFTT
FEEFQKAYYEQLSYYLRQHVTCDNILDALHGKICPTPFESMLLSDCLENGKSNLEGGARYNTTTLQLVGM
ANVADSLATIKKLIYVEKSLTWNQLKAALQNNYEDDELLRQRIINHVPKYGNDHDFVDRLGRDVVYHCCR
EAAKYRSPRNGTYNIAVYTLATNVLWASKVGATPDGRKMGSVLADGGVSCSHGMDKNGLTALFNSVRKID
PYKPLGSALLNIRLSPSSFNETDFQKTVDVVKSFFMNKGQHVQFNVFDVNALRDAQKNPEKYPLLMVRVA
GFSVLFTTIETILQEDIINRTLHSSH

>WP_012174334_formate_C-acetyltransferase_Desulfococcus_oleovorans_Bacteria
MEDRISRLKKVVQEAVPGVCPERALLWTAYFKNRANRQKPVAVQIAGAVSHVLKNKSIYIYPDEILAGNY
TSRRVGGIIYPESHGISVLMEIFKFHKRRLNPLETTPAHRWKLFATIPFWLNRNIIRKAFPTIRQQLTFA
VGQLTAREYQIYETGGISHLTPNHEKILAIGLEGFLKEIEAHEQAATAPEQRDFYQAARIAAGGLIAFAE
RYADLARKMAKNEADPVRKADLERIADACKRVPRHGANTFFEAVQAMLLTHISLFQESLGESLCVGRMDQ
ILWPYYQKDLSEGRLTRDQAKEILGAFCVKLSETVPAYPEILAKTLGGLTSYQVVTTGGMDKNGEDATNE
LSYILLELMDELRMRQPNSHVRIHKNTPKAFYDKVVEVTTGKGSAPALYNDETIIATMQKAGYTLADARN
YVAIGCVEPTSQGKTLGSTDAAIINMPLALELALNEGRRFGARRRTGAKTMAVLQMRTMADVTDAYRTQL
RHQLGRLKNDLQAIEKAHAAFHPTPLTSMLIDGCLEKGKCSTSGGAVYNFSGIQGVGVSTVGDSLYAVEK
MVFEDRAMGLAELVDHLKSGLSNEAVRTRLRRLEKFGNDHAEADRWTRFVMDDYADAMAEMGQTTRGGRY
NAGLYSNTTHIHFANFVGALPNGRRQGEPFASGIAPENGMDRRGPTALVNSMNRLDFTRMANGINFNIKF
NALNMKDDAGKNALGSIFRVYFDRGGMQVQANMLDPEMLMAARDNPSLHPHLLVRVSGYSAYFNDLSPEM
KDEIIARSFVAA
