# Supplementary material for: Newly discovered Asgard archaea Hermodarchaeota potentially degrade alkanes and aromatics via alkyl/benzyl-succinate synthase and benzoyl-CoA pathway
Source: ISME J. 2021 Jan 15;15(6):1826–43. doi: 10.1038/s41396-020-00890-x (PMC8163825; doi:10.1038/s41396-020-00890-x)
Supplement: Supplementary file 7 — Dataset 1 [file 41396_2020_890_MOESM7_ESM.zip › Sequence datasets used for inference of phylogenetic trees/Supplementary Fig. 11 Reductive dehalogenase.fasta]

>h02s.80@k137_1686284_2
MGLPNTHVCQVNKPPYTIDKTRLHRYNLAHLIFNRVFSDSQWPGHQRMIDERVPEFINHP
RPGYTHIDFALEEAAWTLHDTYQGTFARTRIPKYRQPAAEIDHDLATIPFKPKSPRQMST
YVKRAATLYGASLTGICKVNPNWIYANTDIPSNCDTAIVMAIEMEPEGIATSPAIPAAAA
TGVGYSRMGFVLALLGEFLRNLGYEAIQCANDTGLSVPLAIDAGLGQLGRHGLLITPQYG
SRVRLCKVFTNLPLKEDKPIEFGVTAFCKHCKRCADACEVDAISTDDEPTFTPTCKSNNP
GVLKWPVDAERCYEFWCDNGGDCSSCIAACPYTKRSFSEVPYDPKAFWGDPVQP
>h02s.80@k137_1783079_21
MGIPIKHIRQVKNPPYTINDEQLARYNLDNLIFNRVYSDSQWPGHQRMIDERVPELIRHP
KPGYSHVDFALEEAAWTLHDTYKGTFAHSRISKFREPAAELDHDLSKIDFEVPEPLKMSA
YVKRAAFLYGASLVGICQVNSNWIYANTDIPEDCTSAIVMAIHMDPEGIATSPAIPAAAA
TGVGYSRMGFVLALLGEFIRNFGYTAIQCANDTGLSIPLAIDAGLGQLGRHGLLITPKFG
ARVRLCKIFTNLPLHYDQPIDFGVTEFCSSCKCCAEACEVDAISKEDEPTFTPSCKSNNP
GVLKWPVNAELCYEFWCDNGGDCSTCIAVCPYTKRTFNDVPLDPDKFWETKTSSKSG
>h02m.131@k127_5175716_2
MGIPIKRIKQVETPPYTINEERLARYNLDNLIFNRVYSDSHWPGHQRMIDERVPELIQHP
KLGYSHVDFALEEAAWTLHDTYKGTFAHSRISKFREPAAELDHDLSKINFEVPEPLKMSA
YVKRAAFLYGASLVGICQVNSNWIYANTDIPEDCTSAIVMAIHMDPEGIATSPAIPAAAA
TGVGYSRMGFVLALLGEFIRNLGYTAIQSANDTGLSVPLAIDAGLGQLGRHGILITPEFG
ACVRLCKIFTNLPLHYDQPIDFGVTEFCSSCKCCAEACEVDAISKDDDPTFTPSCKSNNP
GVLKWPVNAELCYEFWCDNGGDCSTCIAVCPYTKHTFNDVPLDPDKFWETKNPSKSG
>h02s.68@k137_887185_11
MSKNRILQRDIKQVRQPPYIIKPDEIHKYDLKNLIFNRVVTDPNWPGHQRMIDERVPEML
KDPQPGYTHVDFALEEAAWTLHDTFEGSFARSRIPKYRKPKAEIDHDLSTIPYKVENPAR
MSIYVKRAAQLFGASLTGICQLNLNWLYADTEIPRNCNTAIVMAIEMDPEGIATSPAIPA
SSATGVGYSRMGFVLALLGEFIRNLGYDAIQCGNDSGISIPLAIDAGLGQLGRHGLLITP
QFGSRVRLCKIFTNLPLRPDSPIDFGVTETCRRCKRCAEACEVDAISFDDEPTFTPKCSS
NNAGALKWYVDSEVCYEFWCNNGGDCSTCISVCPYTKNTFDKVPLQPEEFWTLKTQHNGM
LI
>h02s.68@k137_594887_6
MGIPNQRRQQVENPPYTIDEKQLTRYNLDNLIFSRVFSDPHWPGHQRMIDERIPDFIKNP
KPGYSHVDFALEEAAWTLHDTYKGTFAHSRIPKFRKPAAELDHDLSKFPFELPDPLKMST
YVKRAAFLYGASLVGICRVNPHWIYANMEIPEDCTTAIVMAIEMDPEGIATSPAIPAAAA
TGVGYSRMGFVLALLGEFIRNLGFDAVQCANDTGLSIPLAIDAGLGQLGRHGLLITPEYG
SRVRLCKIFTNLPLHPDKPIDFGVTDFCKSCKRCAEACEVGAISKEDNPTLKTTCKSNNP
GVLKWPVNAELCYEFWCDNGGDCSTCIAVCPYTKRTFNNVPLDSETFWKNEIHSKSS
>AAW80323_Desulfitobacterium_hafniense_Y51
MGEINRRNFLKVSILGAAAAAVASASAVKGMVSPLVADAADIVAPITETSEFPYKVDAKYQRYNSLKNFF
EKTFDPEANKTPIKFHYDDVSKITGKKDTGKDLPTLNAERLGIKGRPATHTETSILFHTQHLGAMLTQRH
NETGWTGLDEALNAGAWAVEFDYSGFNATGGGPGSVIPLYPINPMTNEIANEPVMVPGLYNWDNIDVESV
RQQGQQWKFESKEEASKIVKKATRLLGADLVGIAPYDERWTYSTWGRKIYKPCKMPNGRTKYLPWDLPKM
LSGGGVEVFGHAKFEPDWEKYAGFKPKSVIVFVLEEDYEAIRTSPSVISSATVGKSYSNMAEVAYKIAVF
LRKLGYYAAPCGNDTGISVPMAVQAGLGEAGRNGLLITQKFGPRHRIAKVYTDLELAPDKPRKFGVREFC
RLCKKCADACPAQAISHEKDPKVLQPEDCEVAENPYTEKWHLDSNRCGSFWAYNGSPCSNCVAVCSWNKV
ETWNHDVARVATQIPLLQDAARKFDEWFGYNGPVNPDERLESGYVQNMVKDFWNNPESIKQ
>CAD28792_Desulfitobacterium_hafniense_TCE1
MGEINRRNFLKVSILGAAAAAVASASAVKGMVSPLVADAADIVAPITETSEFPYKVDAKYQRYNSLKNFF
EKTFDPEANKTPIKFHYDDVSKITGKKDTGKDLPTLNAERLGIKGRPATHTETSILFHTQHLGAMLTQRH
NETGWTGLDEALNAGAWAVEFDYSGFNATGGGPGSVIPLYPINPMTNEIANEPVMVPGLYNWDNIDVESV
RQQGQQWKFESKEEASKIVKKATRLLGADLVGIAPYDERWTYSTWGRKIYKPCKMPNGRTKYLPWDLPKM
LSGGGVEVFGHAKFEPDWEKYAGFKPKSVIVFVLEEDYEAIRTSPSVISSATVGKSYSNMAEVAYKIAVF
LRKLGYYAAPCGNDTGISVPMAVQAGLGEAGRNGLLITQKFGPRHRIAKVYTDLELAPDKPRKFGVREFC
RLCKKCADACPAQAISHEKDPKVLQPEDCEVAENPYTEKWHLDSNRCGSFWAYNGSPCSNCVAVCSWNKV
ETWNHDVARIATQIPLLQDAARKFDEWFGYNGPVNPDERLESGYVQNMVKDFWNNPESIKQ
>CAD28790.2_Dehalobacter_restrictus_DSM_9455
MGEINRRNFLKASMLGAAAAAVASASAVKGMVSPLVADAADIVAPITETSEFPYKVDAKYQRYNSLKNFF
EKTFDPEANKTPIKFHYDDVSKITGKKDTGKDLPTLNAERLGIKGRPATHTETSILFQTQHLGAMLTQRH
NETGWTGLDEALNAGAWAVEFDYSGFNAAGGGPGSVIPLYPINPMTNEIANEPVMVPGLYNWDNIDVESV
RQQGQQWKFESKEEASKMVKKATRLLGADLVGIAPYDERWTYSTWGRKILKPCKMPNGRTKYLPWDLPKM
LSGGGVEVFGHAKFEPDWEKYAGFKPKSVIVFVLEEDYEAIRTSPSVISSATVGKSYSNMAEVAYKIAVF
LRKLGYYAAPCGNDTGLSVPMAVQAGLGEAGRNGLLITQKFGPRHRIAKVYTDLELAPDKPRKFGVREFC
RLCKKCADACPAQAISHEKDPKVLQPEDCEVAENPYTEKWHLDSNRCGSFWAYNGSPCANCVAVCSWNKV
ETWNHDVARIATQIPLLQDAARKFDEWFGYNGPVNPDERLESGYVQNMVKDFWNNPESIKQ
>ACH87594_Dehalobacter_spWL
MGEINRRNFLKASMLGAAAAAVASASAVKGAVSPLVAEAADIMAPITETSEFPYKVDAKYQRYNSLKNFF
EKALDPEANKTPIKFHYDDVSKITGKKDTGKDLPILNAERLGIKGRPATNAETGVLFFSQHIGAMLTQRH
NETGWTGLDAALKAGAFAVDFDYSGFNCVSGGPGCVITPYPINPMTNEIANEPVVVPGLYNWDNIDVESV
RQQGQQWKFKSKEEASKMVKKAACFLGADLAGIAPYDERWTYSTWGRKILKPCKMPNGRTKLMPWDLPKM
LSGGGVEVFGHAKFEPDWEKYAGFKPKSVIVFVLEEDYEAIRTSPSIISSTSVGKGHSNMGEVAYKIAVF
LRKLGYYAAPCGSDTGLNVPMAVQAGLGEAGRNGLLITQKFGPRIRIAKVYTDLELAPDKPRKFGVREFC
RLCKKCADACPAQAISHEKDPKVLQPEDCEVAENPYTEKWHFDSNRCGSFWAYNGSPCINCVAVCSWNKV
ETWNHDVARIATRIPLLQDAARKFDEWFGYNGPVNPDERLESGYVQNMVTDFWNNPESIKQ
>CAJ75430_Desulfitobacterium_dichloroeliminans_LMG_P_21439
MGEINRRNFLKASMLGAAAAAVASASVVKGMVSPLVADAADIVAPITETSEFPYKVDAKYQRYNCMKNFF
EKTFDPEANKTPIKFHNDDVSKITGKKDTGKDLPTLNAERLGIKGRPATHSETGVLFFGQHTGVMPHQRS
KETGNTLLDDALQAGVWAVEFDFHGFNATDNGPGTVITPYPINPMTNEIANEPVMVPGLYNWDNIDVESV
RQQGKQWKFKSKEEASKMVKKAACFLGADLVGIAPYDERWTYSTWGRKIPKPCKMPNGRTKLMPWDLPKV
LSGGGVEVFGHEKFEPDWEKYAGFKPKSVIVFVLEEDYEALRTSPSVIANAATGKVYSSMGGVSYKIAVF
LRKLGYYAAPSGNNTGLNVPMAVQAGLGEAGRNGLLITQKFGPRHRISKVYTDLELAPDKPRKFGVREFC
RLCKKCADACPAQAISHEKDPKVLQPGDCEESENPYTEKWHVDSNRCGSFWAYNGGLCANCVAVCSFNKI
ETWNHDVARIATRIPLLQDAARKFDEWFGYSGPVNPDERLESGYVQNMVKDFWNNPESIKQ
>AAQ54585.2_Desulfitobacterium_hafniense
MNLDRRSFLKASLVSVAAVAAASAAAAKETFAPLTAEAAEIIAPIRETAEFPYQVDPKYQRLPAEKLAYL
RMFDPEENKGPIKFHFDDVSKITGKKDTGKDLPLLNAESLGIKGRPATLSETGAIFFSHHDGSVLPLREK
EMGWRALDMALVVASWSVEYHYNGFTAPGSGPGGVIAHYPFNPMTNETGTEPVFLAGMYSWDNTKARERR
EQGRQWKFESVEEASRIVKKAARFLGADMAGIAPYDDRWTFSTWCRPNLKPFKLPNGRTEYFLTDPFKLM
KGEVEVYGSTSVEADWEKYAGFTPKSVIAMTFEMDYEAYRTAPSVLQGAAPGKSYSNMGEVAYKVASFLR
EIGYNAVPSGNDTGMSVPIAVQAGLGEAGRSGQLITQKYGPRVRIAKVYTDLELVPDKPINIGAREFCRL
CLKCADVCPAQAISHVKDPWVLQPEDCTPSENPYTEKWQFDSQRCLSFFAYNGGDCGSCIAVCSWNKIDA
WQHDVARIATQIPLVQDAARKFDEWFGYNGPVNPEERIESGYIANMVKDFWKDTEPTK
>YP_002457196_Desulfitobacterium_hafniense_DCB_2
MKMNLDRRSFLKASLVSVAAVAAASAAAAKETFAPLTAEAAEIIAPIRETAEFPYQVDPKYQRLPAEKLA
YLRMFDPEENKGPIKFHFDDVSKITGKKDTGKDLPLLNAESLGIKGRPATLSETGAIFFSHHDGSVLPLR
EKEMGWRALDMALVVASWSVEYHYNGFTAPGSGPGGVIAHYPFNPMTNETGTEPVFLAGMYSWDNTKARE
RREQGRQWKFESVEEASRIVKKAARFLGADMAGIAPYDDRWTFSTWCRPNLKPFKLPNGRTEYFPTDPFK
LMKGEVEVYGSTSVEADWEKYAGFTPKSVIAMTFEMDYEAYRTAPSVLQGAAPGKSYSNMGEVAYKVASF
LREIGYNAVPSGNDTGMSVPIAVQAGLGEAGRSGQLITQKYGPRVRIAKVYTDLELVPDKPINIGAREFC
RLCLKCADVCPAQAISHVKDPWVLQPEDCTPSENPYTEKWQFDSQRCLSFFAYNGGDCGSCIAVCSWNKI
DAWQHDVARIATQIPLVQDAARKFDEWFGYNGPVNPEERIESGYIANMVKDFWKDTEPTK
>WP_019849102_Desulfitobacterium_spPCE1
MDSEKENTLDQKEEKRSVGISRRNFFKASGIAAGVAALGLVTKSQPVYAGQESESAIVNFAVQEVDQSPY
NLPPFANAENLKRYELGKNAFYSKELSMDKFGGNPWHIEAEKYIVKFIKEGVPGYSLMDNAFYDAAWASY
KGTPLFSWEPLGVSNIKRAETVGKWEATPEQNNRYIKKVANEYGSGDTGVAVLNEQWFLSQDEKGKPYVF
STEHSKPTITEEAYYIPKTMNRVIVMLAPMNPNMLKYAPTTLSEATVGTGYSQMAESAGKMAEFIRGLGY
NAIPMGNDASLSVPIAIDAGLGELGRHGLLVHPEYGSSVRISKVLTDLPIAPDKPISFGAAEFCRTCMKC
AEACPSESISKDKDPSDKVACASNNPGMKKWYVNTWTCLNQWVENGGGCNICLSACPYNKPKTWIHDVVK
GVSAKTTVFNSTFATLDDALGYGTHDKNPKEFWDSDKNVPKWW
>AFQ20272_Dehalobacter_spenrichment_culture_clone_rdhA01
MDKEKSNNDKPATKINRRQFLKFGAGASSGIAIATAATALGGKSLIDPKQVYAGTVKELDELPFNIPADY
KPFTNQRNIYGQAVLGVPEPLALVERFDEVRWNGWQTDGSPGLTVLDGAAARASFAVDYYFNGENSACRA
NKGFFEWHPKVAELNFKWGDPERNIHSPGVKSAEEGTMAVKKIARFFGAAKAGIAPFDKRWVFTETYAFV
KTPEGESLKFIPPDFGFEPKHVISMIIPQSPEGVKCDPSFLGSTEYGLSCAQIGYAAFGLSMFIKDLGYH
AVPIGSDSALAIPIAIQAGLGEYSRSGLMITPEFGSNVRLCEVFTDMPLNHDKPISFGVTEFCKTCKKCA
EACAPQAISYEDPTIDGPRGQMQNSGIKRWYVDPVKCLEFMSRDNVRNCCGACIAACPFTKPEAWHHTLI
RSLVGAPVITPFMKDMDDIFGYGKLNDEKAIADWWK
>AFQ20273_Dehalobacter_spenrichment_culture_clone_rdhA02
MDKEKSNNDKPATKINRRQFLKFGAGASSGIAIATAATALGGKSLIDPKQVYAGTVKELDELPFNIPADY
KPFTHQRNIWGQALLGVPEPLALRERFAEVRWNGWQTDGSPGLTVLDGAAAHASWAVDYYLNGENSACRA
NKGFFEWHPKVPELNFRWGDPERNIHSPGVKSAEEGTMAVKKIARFFGAAKAGIAPFDKRWVFTETAAFV
KTPEGESLKFIPPDFGFEPKHVISMIIPQSLEGTKCAPSFLGSAEYGLSYTQIGYAAFGLSMFIKDLGYH
AVPIGADSALAIPIAIQAGLGEYSRSGLMITPEFGPNVRLCEVFTDMPLNHDKPISFGVTEFCKTCKKCA
EACAPQAISYEDPTIDGPRGQMQNSGIKRWYVDPVKCFEFWSRDNVRNCCGACIAACPFTKPEAWHHTLI
RSLVGAPVITPFMKDMDDIFGYGKPNDEKAIADWWK
>YP_001475501_Shewanella_sediminis_HAW_EB3
MTTEKDNNSTDAPADPSRRKMFRLSAVAAGIAAVGGAGTFISHRVEGVPFEGGFPMPIDDKVLKPFNQRN
WIFSQGGSERNRAEFPNRDKAFSELIGEEDWSFQDGMFAASDYTRSPEQWDNARPGYQQIDWALFCAASH
PLEYLGKMAKFGMPDAPGICGWPQKNLAPVKWQFASKKEAATKIKRAAKLFGATRVGITYNDPRWNYEPM
YNIFESKEVSWDEYPFKPKTVIVMLHEMDYDAIRTSPSPASVGAVNKGYTDMAVKAGSLADFIRRLGYKA
IASHNDSINKVAYGIMAGLGEGARNGALVAPGLGPRVRISAVITDFDFVEYDKPRNFGIMEFCEHCKLCA
DRCPSKAITFDDKPGFKPTYEGADNPDLAWAGQIGVKKFYNDAKKCFKFWADNTVACTNCIKACPWNKPD
FWHHRLIDASNTFTKGPVHTFMKDMDTLFGYGDMDVAKATKLFWNKED
>sp|O68252|O68252_DEHMU
MEKKKKPELSRRDFGKLIIGGGAAATIAPFGVPGANAAEKEKNAAEIRQQFAMTAGSPIIVNDKLERYAE
VRTAFTHPTSFFKPNYKGEVKPWFLSAYDEKVRQIENGENGPKMKAKNVGEARAGRALEAAGWTLDINYG
NIYPNRFFMLWSGETMTNTQLWAPVGLDRRPPDTTDPVELTNYVKFAARMAGADLVGVARLNRNWVYSEA
VTIPADVPYEQSLHKEIEKPIVFKDVPLPIETDDELIIPNTCENVIVAGIAMNREMMQTAPNSMACATTA
FCYSRMCMFDMWLCQFIRYMGYYAIPSCNGVGQSVAFAVEAGLGQASRMGACITPEFGPNVRLTKVFTNM
PLVPDKPIDFGVTEFCETCKKCARECPSKAITEGPRTFEGRSIHNQSGKLQWQNDYNKCLGYWPESGGYC
GVCVAVCPFTKGNIWIHDGVEWLIDNTRFLDPLMLGMDDALGYGAKRNITEVWDGKINTYGLDADHFRDT
VSFRKDRVKKS
>AAD44542_Desulfitobacterium_dehalogenans_ATCC_51507
MENNEQRQQTGMNRRSFLKVGAAATTMGVIGAIKAPAKVANAAETMNYVPGPTNARSKLRPVHDFAGAKV
RFVENNDEWLGTTKIISKVKKTSEADAGFMQAVRGLYGPDPQRGFFQFIAKHPFGGTISWARNLIAAEDV
VDGDAEPTKTPIPDPEQMSQHIRDCCYFLRADEVGIGKMPEYGYYTHHVSDTVGLMSKPVEECVTPVTKI
YPNVIVVMIDQGIETMWASTGYDGISGAMSMQSYFTSGCIAVIMAKYIRTLGYNARXHHAKNYEAIMPVC
IMAAGLGELSRTGDCAIHPRLGYRHKVAAVTTDLPLAPDKPIDFGLLDFCRVCKKCADNCPNDAITFDED
PIEYNGYLRWNSDFKKCTEFRTTNEEGSSCGTCLKVCPWNSKEDSWFHKAGVWVGSKGEAASTFLKSIDD
IFGYGTETIEKYKWWLEWPEKYPLKPM
>BAE45337_Desulfitobacterium_spKBC1
MENNEQRQQTGMNRRSFLKVGAAATTMGVIGAIKAPAKVANAAETMNYVPGPTNARSKLRPVHDFAGAKV
RFVENNDEWLGTTKIISKVKKTSEADAGFMQAVRGLYGPDPQRGFFQFIAKHPFGGTISWARNLIAAEDV
VDGDAEPTKTPIPDPEQMSQHIRDCCYFLRADEVGIGKMPEYGYYTHHVSDTVGLMSKPVEECVTPVTKI
YPNVIVVMIDQGIETMWASTGYDGISGAMSMQSYFTSGCIAVIMAKYIRTLGYNARAHHAKNYEAIMPVC
IMAAGLGELSRTGDCAIHPRLGYRHKVAAVTTDLPLAPDKPIDFGLLDFCRVCKKCADNCPNDAITFDED
PVEYNGYLRWNSDFKKCTEFRTTNEEGSSCGTCLKVCPWNSKEDSWFHKAGVWVGSKGEAASTFLKSIDD
IFGYGTETIEKYKWWLEWPEKYPLKPM
>AAG46187_Desulfitobacterium_spPCE1
MENNEQRQQTGMNRRSFLKVGAAATTMGVIGAIKAPAKVANAAETMNYVPGPTNARSKLRPVHDFAGAKV
RFVENNDEWLGTTKIISKVKKTSEADAGFMQAVRGLYGPDPQRGFFQFIAKHPFGGTISWARNLIAAEDV
VDGDAEPTKTPIPDPEQMSQHIRDCCYFLRADEVGIGKMPEYGYYTHHVSDTVGLMSKPVEECVTPVTKI
YPNVIVVMIDQGIETMWASTGYDGISGAMSMQSYFTSGCIAVIMAKYIGTLGYNARAHHAKNYEAIMPVC
IMAAGLGELSRTGDCAIHPRLGYRHKVAAVTTDLPLAPDKPIDFGLLDFCRVCKKCADNCPNDAITFDED
PVEYNGYLRWNSDFKKCTEFRTTNEEGSSCGTCLKVCPWNSKEDSWFHKAGVWVGSKGEAASTFLKSIDD
IFGYGTETIEKYKWWLEWPEKYPLKPM
>sp|P81594.2|CPRA_DESHD
MENNQKRQQSGMSRRSFLKVGAAATTMGVIGAIKAPAKVANAAETLNYVPGSGKIRSKLRPVHDFAGAKV
RFVENNDQWLGTTKILTKVKMTSEADAGFMQAVRGLYGPEPQKGFFQFIAKDPFGGSISWARNLIAPEDV
VDGAPEATKTPIPDPEQMSQHIRDCCYFLRADEVGIGKMPEYGYYTHHVADTVGLMTKPVEECVTPVTKI
YPNVIVVMIDQGIETMWASTGYDGISGAMSMKSYFTSGCIAVILAKYIRTLGYNARAHHAKNYEAIMPVC
IMAAGLGELSRTGDSAIHPRLGFRHKVAAVTTDLPLAPDQPLDFGLLDFCRVCKKCADNCPNEAISFDED
PIEYNGYLRWNSDFRKCTEFRTTNEEGSSCGTCMKVCPWNSKEDSWFHKAGVWVGSKGETASTFLKSIDD
IFGYGTETIEKYKWWLEWPEKYVMK
>AAL84925_Desulfitobacterium_chlororespirans
MTRSGKMEKLKKNEESKALSINRRNFLKIGAATTAMGLIGAVKSSSQVAAAATDTLNYVPGRKSQNSKLH
PEHNYGGASVRFVEHNDQWLGTTKIIGTIKNPNEADMGFNLAARGILGDQAKKGVNNFIAKHPFGSSISS
GLMFIAGEEAVTGQPAKEKLPIPDPEQMSQHIKDAAYFLRADEVGIGRMPEFAYYSHKTTVPRTKMAAAP
VEEWTVPFEEKHPYVIVVMVDQHLETTLASTGYDGISGAQSFKGYHATGNIAVILAQYIRNLGYNARAHH
ARNYGAVMPPAVIAAGLGELSRTGDSTIHPRMGFRHKVAAVTTDLPLEPDKPIDFGLQDFCRICGKCAEN
CPGEAITTDRDHVEFNGYLRWNSDMKKCAVFRTTNEEGSSCGRCMKVCPWNSKEDSWFHEAGLWIGSRGE
MASSLLKNIDDMFGYGTETIDKYKWWLEWPELYKIQ
>AAK06764.2_Desulfitobacterium_hafniense
MFRSSDRQNKPQEQKFQMNRRKFLKAGVASALTAGMVGAMRTLPVSAAEAVASTGSSGSVNGARSKLHPK
VDYGGASVRFVENNDQWLGTSQIVGTVNRTHEAEQGFNLALRGKLSSEAQVAMYHYNFVMKHPFDGALGI
FSNYVSAENIVGGTPNQEKLPIPDPEQMSQNIKDTAYFLRADEVGIGKMPEYAYYSHKAPFSHEELIRDD
ISHSTPVTEKLPYVIVVMVDQHLETMLASTGYDGISSAQSMRGYHATAVISVILAQYIRNLGYNARAHHF
ANYAAAMPPVTIAAGLGELSRTGDCTVHPRLGYRHKVAAVTTDLPLLPDKPIDFGLQDFCRVCKKCADNC
PSEAITHDTDMVEYNGYLRWNSDMKKCAEF
>WP_008597722_Nitratireductor_pacificus
MRLYSNRDRPNHLGPLALERLARVDDVVAQPARQPEDGFAASEDSLLGDVEEYARLFTRFLDGPVAPLGD
AIPDDPARRAENLKASAYFLDASMVGICRLDPDDRAGDCDPSHTHALVFAVQFGREPEAGEAGAEWIRGT
NAARTDMRCAEIAAILSGYVRWMGFPARGHFSGDAQVDLARLAVRAGLARVVDGVLVAPFLRRGFRLGVV
TTGYALAADRPLAPEGDLGETAPEVMLGIDGTRPGWEDAEEEKRPLHMGRYPMETIRRVDEPTTLVVRQE
IQRVAKRGDFFKRAEAGDLGEKAKQEKKRFPMKHPLALGMQPLIQNMVPLQGTREKLAPTGKGGDLSDPG
RNAEAIKALGYYLGADFVGICRAEPWMYYASDEVEGKPIEAYHDYAVVMLIDQGYETMEGASGDDWISAS
QSMRAYMRGAEIAGVMAAHCRRMGYSARSHSNAHSEVIHNPAILMAGLGEVSRIGDTLLNPFIGPRSKSI
VFTTDLPMSVDRPIDFGLQDFCNQCRKCARECPCNAISFGDKVMFNGYEIWKADVEKCTKYRVTQMKGSA
CGRCMKMCPWNREDTVEGRRLAELSIKVPEARAAIIAMDDALQNGKRNLIKRWWFDLEVIDGVAGAPRMG
TNERDLSPDRGDKIGANQKLAMYPPRLQPPPGTTLDAVLPVDRSGGLAEYAAAETPAAARARLKSSAG
>AAF73916_Dehalococcoides_mccartyi
MSEKYHSTVTRRDFMKRLGLAGAGAGALGAAVLAENNLPHEFKDVDDLLSAGKALEGDHANKVNNHPWWV
TTRDHEDPTCNIDWSLIKRYSGWNNQGAYFLPEDYLSPTYTGRRHTIVDSKLEIELQGKKYRDSAFIKSG
IDWMKENIDPDYDPGELGYGDRREDALIYAATNGSHNCWENPLYGRYEGSRPYLSMRTMNGINGLHEFGH
ADIKTTNYPKWEGTPEENLLIMRTAARYFGASSVGAIKITDNVKKIFYAKAQPFCLGPWYTITNMAEYIE
YPVPVDNYAIPIVFEDIPADQGHYSYKRFGGDDKIAVPNALDNIFTYTIMLPEKRFKYAHSIPMDPCSCI
AYPLFTEVEARIQQFIAGLGYNSMGGGVEAWGPGSAFGNLSGLGEQSRVSSIIEPRYGSNTKGSLRMLTD
LPLAPTKPIDAGIREFCKTCGICAEHCPTQAISHEGPRYDSPHWDCVSGYEGWHLDYHKCINCTICEAVC
PFFTMSNNSWVHNLVKSTVATTPVFNGFFKNMEGAFGYGPRYSPSRDEWWASENPIRGASVDIF
>YP_001214307_Dehalococcoides_mccartyi_BAV1
MHNFHCTISRRDFMKGLGLAGAGIGAATSVMPNFHDLDEVISAASAETSSLSGKSLNNFPWYVKERDFEN
PTIDIDWSILARNDGYNHQGAYWGPVPENGDDKRYPDPADQCLTLPEKRDLYLAWAKQQFPDWEPGINGH
GPTRDEALWFASSTGGIGRYRIPGTQQMMSTMRLDGSTGGWGYFNQPPAAVWGGKYPRWEGTPEENTLMM
RTVCQFFGYSSIGVMPITSNTKKLFFEKQIPFQFMAGDPGVFGGTGNVQFDVPLPKTPVPIVWEEVDKGY
YNDQKIVIPNKANWVLTMTMPLPEDRFKRSLGWSLDASSMIAYPQMAFNGGRVQTFLKALGYQGLGGDVA
MWGPGGAFGVMSGLSEQGRAANEISPKYGSATKGSNRLVCDLPMVPTKPIDAGIHKFCETCGICTTVCPS
NAIQVGPPQWSNNRWDNTPGYLGYRLNWGRCVLCTNCETYCPFFNMTNGSLIHNVVRSTVAATPVFNSFF
RQMEHTFGYGMKDDLNDWWNQSHKPW
>YP_003330719_Dehalococcoides_mccartyi_VS
MSKFHKTISRRDFMKGLGLAGAGIGAVAASAPVFHDIDELVSSEANSTKDQPWYVKHREHFDPTITVDWD
IFDRYDGYQHKGVYEGPPDAPFTSWGNRLQVRMSGEEQKKRILAAKKERFPGWDGGLHGRGDQRADALFY
AVTQPFPGSGEEGHGLFQPYPDQPGKFYARWGLYGPPHDSAPPDGSVPKWEGTPEDNFLMLRAAAKYFGA
GGVGALNLADPKCKKLIYKKAQPMTLGKGTYSEIGGPGMIDAKIYPKVPDHAVPINFKEADYSYYNDAEW
VIPTKCESIFTFTLPQPQELNKRTGGIAGAGSYTVYKDFARVGTLVQMFIKYLGYHALYWPIGWGPGGCF
TTFDGQGEQGRTGAAIHWKFGSSQRGSERVITDLPIAPTPPIDAGMFEFCKTCYICRDVCVSGGVHQEDE
PTWDSGNWWNVQGYLGYRTDWSGCHNQCGMCQSSCPFTYLGLENASLVHKIVKGVVANTTVFNSFFTNME
KALGYGDLTMENSNWWKEEGPIYGFDPGT
>YP_181066_Dehalococcoides_mccartyi_195
MLNFHSTLTRKDFLKGIGMAGAGLGAASAVAPMFHDLDELVASTPSTRNLPWFVKEREHGDPTTPIDWDM
IQRRPYTWVRMDPTLPVYDNLKSIGAPVSRWLDWEDKKAEDEILYAKAREDFPGWEPGLDGFGDIRTTAL
THASEMFSFGNFPTRMNLGGNMVDLVAAVRAAGGYLGSTDSYAGPKMVHTPEEMGGTKYQGTPEDNLRTL
KAGIRYFGGEDVGALELDDKLKKLIFTVDQYGKALEFGDVEECIETPKQVTIPNKCKYIFLWTMRQPYEW
TRRQSGRFEGAATETSYERAYNTKAHFQDFVRGLGYQMISAGNNSLSPAGAWAVLGGLGELSRASYVNHP
LYGITVRVTWGFLTDMPLPPSRPIDFGARKFCETCGICAENCPFGAINPGEPTWKDDNAFGNPGFLGWRC
DYTKCPHCPICQGTCPFNSHPGSFIHDVVKGTVSTTPIFNSFFKNMEKTFKYGRKNPATWWDEVDDYPYG
VDTSY
>ACF24863_Dehalococcoides_spMB
MKEFHSTLSRRDFMKSLGVVGAGLGTISAAAPVFHDLDEVTSSAIGINKNPWWVKERDFKNPTVPIDWSK
VTRQMGVFQSLPRPTVADFENAGVVGGTSTDLETPEMALTLYDAMAKEFPGWTPGYAGMGDVRTTSLCNA
SKFMMFGAWPGNMEMGGKRVNVIGAIMAAGGSATFTPWLGPQLDTTTRPQDFGAPVWQGTPEENLKTCRT
AIRFFGGSDVAALELDDDILKFIHSQIGGKEVVVEDVDEAYETVTKMVIPRKCKWVLMWSARQSLEGTRR
QAGITENFAVWYSYSRFPKVGAQFQEFIRGLGYQALNPGMGGFLANPLAALSGMGEHGRMSSPTITPKYG
TTNRAMWALITDLPLLPTPPIDFGAYKFCKTCGICADSCPFGLIQQGDPTWENPASAKSGIQQGTFEGWR
TNTADCPHCPTCQGTCPFNSKPDSFIHAVVKGTVANTPLLNSFFTNMEKAMDYGRKDPEEFWNLDNDFTY
GIDTSY
>YP_307261_Dehalococcoides_mccartyi_CBDB1
MSNFHSTVSRRDFMKALGLAGVGLGAAGAATPVFHDLDELISSKPEVRESPWWVKEREFEDPTVEIDWSL
KTHFDYNLVHSWVSKETAQEWQEKQAELIREAVANNTPGNTLKDMALANMGLHYAGSDLFNYSQLSRPEY
STVILDTFDVSGQIDNKYGLTRTQLGIPKWQGTPEENSAMVAAVLHFLGSTRVGYVSINENNKKVWFSPD
KANRIISWGDVEEPVNTPGILWPGNKLGSLVLPNKCNSLISFVIPQSGISKYHHTALSRAATFLGYAEST
IISARLQIFLKTLGYDGVGSDASANNVGFGVLAGNGELGRLNYLVNPWHGALIRKADFMLTDLPLAPTRP
IDSGITRFCATCKKCAEMCPGSALSLADGPSWDTLSAQNGLGVKNYTNDWHKCRPWAWPPSPNTVGSCGV
CQAVCVFSKLEESSVHDIIKPVVSQTPLFNRFFKRMDDMFNYNNPENPEEWWSRDYKNYPYSRAVPGN
>AAO60101_Desulfitobacterium_spPCE_S
MGEINRRNFLKASMLGAAAAAVASASVVKGVVSPLVADAADIVAPITETSEFPYKVDAKYQRYNSLKNFF
EKTFDPEENKTPIKFHYDDVSKITGKKDTGKDLPMLNAERLGIKGRPATHTETSILFHTQHLGAMLTQRH
NETGWTGLDEALNAGAWAVEFDYSGFNAAGGGPGSAIPLYPINPMTNEIANEPVMVPGLYNWDNIDVESV
RQQGQQWKFESKEEASKILKKATRLLGADLVGIAPYDERWTYSTWGRKIQKPCKMPNGRTKYLPWDLPKM
LSGGGVEVFGHAKFEPDWEKYAGFKPKSVIVFVLEEDYEAIRTSPSVISSATVGKSYSNMAEVAYKIAVF
LRKLGYYAAPCGNDTGISVPMAVQAGLGEAGRNGLLITQKFGPRHRIAKVYTDLELAPDKPRKFGVREFC
RLCKKCADACPAQAISHEKDPKVLQPEDCEASENPYTEKWHVDSERCGSFWAYNGSPCSNCVAVCSWNKV
ETWNHDVARVATQIPLLQDAARKFDEWFGYSGPVNPDERLESGYVQNMVKDFWNNPESIKQ
>Heimdalarchaeote_LC_2
MALKVEKQIYIDYAICDPKECEFECLDVCPVTKRDIQNPAICNKEGKPVIVEEICTECRR
CQRSCPLGAIFFNGKPLLSKVKKIKNGKLVDLKIWKSKPYVLDEMKFNRFNRQNTIFSRV
SNDPQFPSFKKGIYSSHEMIIEQNKSGYSIIEAALSTASWTVHDKFAGAFSWGKIQTTPD
IKFDEVEVDIKKFEIDNPKEMSKVIKQVGKGFGAALVGITKLNRDWIYTHDRSGEIVNIP
DTIQNVIVIAIEMDLEALQTSPAFTAAFATGNGYSRMAFVQSCMAEFIRNLGYAAIPAGN
GVGLSVPLAIDAGLGQYGRHGLLITEEYGSNVRLCKVFTDMPLDSDEPIDLGVLDFCRTC
KRCAESCPSNSISTEVNPTWEGPTKSNNPGIYKWYVNVETCYQFWTKNGNDCSNCIVACP
FTKNKHWSHKIARFFIKKFPRFNKLWVKLDHLFGYGKQRDPQEFWNDDKKFIHTRSNSKT
>Heimdalarchaeote_LC_3
MSISINQSLCNMELCEQECISSCPQNIKNIPTLFVDNDLMLLEEDSCTNCLLCVNKCPLN
AIEIVVGSRLENNPGSDKKLDIVDEFEDIFYPFEVDPEKYKPFNEKNVIFSRYRWDKNFS
NYNNHPFSGGPTKISLNQEGYSKIEYAASQAAWTIENIITENENQEFSSSGVVGSKQKPV
FDQKNAIKETPENLTIWIKKFAKFSGANLVGITKYDPNWFYTANRHGENYHFPEDFKSVI
VFAVEMDEDGINTTPRMSSMVATGLGYSKIAFVRSILAKFINNLGYNSIPAGNQVGLSVP
LAVMAGLGGYGRHGLLITKSYGSRVRIAKIVTDMPLIYDKPNKKFIKSVNRFCDSCFSCA
RNCPSASISFEKFSLGKTHSVSNNPGILKYYINPDSCYDFWIKNGGDCSNCIAFCEYSHS
PKIQHKFANFLIQYFPIFNPIWPHIGKLFRYGGNKPAKKFWKKLKI
>Lokiarchaeum_sp_GC14_75_3
MYEIDDTVYKRFKQKNNMLFRRLWDKSLRTYHQMIDTNLEKHIESKKEGYSRLDFALVAA
GWTVYERFPYAFKWKRKHLMDIGYGVNWMKSKHVIENRQNFTNYIKKGARFYGASIVGIA
DVNEKWIYKTGFMRPDEVSEAEAKQGIRGGKAEESIYEQPIELPDGMNKVIVMAIEMDQD
SISTAPAQPAAAAASLAYSKMAFTISCLGEFIRNLGYRAIQCGNDTALSIPLAVDGGLGA
LGRLGLLITPEFGPRVRICKIFTDLPLISDKPNEKFINKIAEFCKTCLKCAKSCETNAIS
KEVQPSFKGNNISNNSGIKKYYTDAEKCFEFWIKNSSDCGSCIATCPFSKIKQYLSPHEF
WDSI
>Lokiarchaeum_sp_GC14_75_4
MYAIDDTVYKRFKQKNNMLFRRLWDKSLPTYHQMIDTNLEKHIESKKEGYSRLDFALVAA
GWTVYERFPCAFTWKRKHLMDIGYGVNWMKSKHVIKNRQNFTNYIRKAAKFYGASIVGIA
DVNEKWIYKTGFKRPDEVSEAEAKQGIRGGKAEDSIYEQPIELPDGINKVIVMAIEMDQD
AISTAPAQPAAAAASLGYSKMAFIISCLGEFIRNLGYRAIQCGNDTALSIPLAIDAGLGA
LGRLGLLITPEYGPRVRICKVFTDLPLISDEVNKDFIHKVENFCKRCSKCANACETKAIT
EEREPSFKGKNISNNSGIKKYYINAEKCFEFWIENSSDCGSCIAACPFSKITKYVTPNEF
WNRV
>Thorarchaeota_archaeon_SMTZ1_45
MYVKTDLCDSSKCTIECLGACQQIHGDDSPLSIQENRYPIINLEKCTRCLACVRDCPLGA
IVINQMPHKSAQLSEIGVNKTTEYCPYDVSDTLHQMSEAKTIFARVQYDPSFQFYHKTEF
SGAELMISKDLPGYGRFEHELCVAAWKLYDSRQSIQRPGIGLDPNATEIGVKRTSDSNTL
TQMVKRAARFFGAELVGIAPLNRKWLYSENRRGESYDIPETMQYVIVMAIEMDYDAIATS
PSFTSSAATALGYSIMAFVEVELAAFIQRLGYNAMSCGNNVSLSVPQAIDAGLGQYGRHG
ILITKQYGPRVRIAKVLTDMPLLRDYPDENFCKAVVRFCETCKKCATTCPSQSIPYGKEQ
TWSGNSPSNNPGIKKWYINVERCYGFWVDNGSECSNCIRSCPYNKKDGLFHKAILWLVQY
APWLNRLIVRMDDIVGYGRQKSGAKFWKKFNQ
>Thorarchaeota_archaeon_SMTZ1_83
MQVLEDLCKPDKCDRECVEACIQQHGRNAPLRFADGDRFPTIENGCTICLACVRECPYGA
ITSSFADGHLKRRNVGARGHRRPRIMLRPYEASESYERFSEKDMIFARVYNDPEFEHYNK
DEFYGSERMISKRLPGYSRAERDMAAAGWNLYDSRKSVTGPLLEDTSKEQETAEPSAAES
RAMTRAIKKAARMYGAALTGIAEIDRRWLYTTDRAGEPYEIPESINRAIVIAVEMDYEGI
STSPAFPSALSTAVGYSKMAFVEIELTAFIRRLGFRAVPCGNDIALSVPLAIDAGLGQYG
RHGLLITKEYGPRVRLAKVLTDMPLLPDCPDTGFCEAVLRFCETCEKCAHHCPSQSIPSG
TLRTWAGATRSNNPGIKKWYVNPETCYGFWMDNGSDCSNCIRSCPYNKRNGLLHRSVLWV
VRYLPWMNRLVLMFDDLMGYGKQRAPDTLWRKFS
>Thorarchaeote_AB_25
MCSVHPRKSVVQMVRKRLCVSSIYSILIVSRSGSFAVIYSYPIEECISCVVEFVLTIGDS
LMFVRTDTCDPSSCNHECLDACRRVHGDESPLSFQEGPDHPVINLETCTVCLACVRVCPL
DAIKAERATTEGPIDAVEASAFHVSDYVPYEVSDEFKQMSEADTVFARVQFDPEFQFYQQ
AEFSGAQLMISKDIPGYSLFEHELIVAAWKLYDSRHSIHRPGIGLDPDGSEFGERKVKDL
GELTQMVKKAARFFGADLVGIAPLNRDWLFSVNRRREPYDVPETMEYVIVMAIEMDYDAI
ATSPAFASSAAVGFGYSSMAFVEIELAAFIQRLGYRAMTSGNDVSLSVPQAIDAGLGQYG
RHGLLITKEFGPRVRIAKVLTDMPLQRDYPDEGFCKSVIRFCETCEKCATTCPSQSIPYG
KEQTWEGTTISNNPGIKKWYVEVESCYGFWVENGSDCSNCIRSCPYNKKDGIFHRTILWF
VQHAPWLNRLIVKMDDIAGYGKQKSGTNFWKKFR
>h02s.26_NODE_9660_1
MYFEAYRELEKTVVQQRRRIVKIRNDACNPNQCNYECIDVCPVGRRKERLAPIKLIKESS
KPVIEGSLCTSCGKCVTRCPLGAIIISYEIGGQKIQGTQLPIDLKRWKQSPYIINPTVFR
RFSEKDTIFGRVQCNPNFENYQVGIHSHLDAILQARRSGYSRVDHALSAASWTVYDHFRG
AFSWNKLTYAPGAKFDEGLGEPPTGRFEVKDPERTTHIVKHAARSYGAALVGICKLDRNW
LYTHDLKGVSENIPAHIENVVVMAIEMDLEALQTTPAYPGAYATGNGYSRMAFTQACLAE
FIRELGYDAIPAGNNLGLSVPLAIDAGLGQYGRHGLLITPEFGSNVRLCKVFTDLPLLPD
APIDFGALDFCRTCKSCADACPSSSISYDDNPSWVGPTISNNPGILKWYVNVESCYNFWT
LNGNDCSRCIISCPFTRNRHWSHGVKRFFIKQIPWLNRLWVKLDSWMGYGKQRNPTAFWK
PEKEFIHTRKGNR
>h02m_117_k127_111513_9
MGIPIKHIRQVKNPPYTINDEQLARYNLDNLIFNRVYSDSQWPGHQRMIDERVPELIRHP
KPGYSHVDFALEEAAWTLHDTYKGTFAHSRISKFREPAAELDHDLSKIDFEVPEPLKMSA
YVKRAAFLYGASLVGICQVNSNWIYANTDIPEDCTSAIVMAIHMDPEGIATSPAIPAAAA
TGVGYSRMGFVLALLGEFIRNFGYTAIQCANDTGLSIPLAIDAGLGQLGRHGLLITPKFG
ARVRLCKIFTNLPLHYDQPIDFGVTEFCSSCKCCAEACEVDAISKEDEPTFTPSCKSNNP
GVLKWPVNAELCYEFWCDNGGDCSTCIAVCPYTKRTFNDVPLDPDKFWETKTSSKSG
>h02m_52_k127_2176038_34
MGIPNQRRQQVENPPYTIDEKQLTRYNLDNLIFSRVFSDPHWPGHQRMIDERIPDFIKNP
KPGYSHVDFALEEAAWTLHDTYKGTFAHSRIPKFRKPAAELDHDLSKFPFELPDPLKMST
YVKRAAFLYGASLVGICRVNPHWIYANMEIPEDCTTAIVMAIEMDPEGIATSPAIPAAAA
TGVGYSRMGFVLALLGEFIRNLGFDAVQCANDTGLSIPLAIDAGLGQLGRHGLLITPEYG
SRVRLCKIFTNLPLHPDKPIDFGVTEFCKSCKRCAEACEVGAISKEDNPTLKTTCKSNNP
GVLKWSVNAELCYEFWCDNGGDCSTCIAVCPYTKRTFNNVPLDSETFWKNEIHSKSS
>h03m_104_k127_1903956_4
MSKNRLLQRDIKQVKQPPYIIKPDEIRKYDLKNLIFNRVVTDPNWPGHQRMIDERVPEML
KDPQPGYTHVDFALEEAAWTLHDTFQGSFARSRIPKYRKPKAEIDHDLSTIPYKVENPAR
MSIYVKRAAQLFGASLTGICQLNLNWLYADTEIPRNCNTAIVMAIEMDPEGIATSPAIPA
SSATGVGYSRMGFVLALLGEFIRNLGYDAIQCGNDSGISIPLAIDAGLGQLGRHGLLITP
QFGSRVRLCKIFTNLPLRPDSPIDFGVTETCRRCKRCAEACEVDAISFDDEPTFTPKCSS
NNAGALKWYVDSELCYEFWCNNGGDCSTCISVCPYTKNTFDKVPLQPEEFWTLKT
