# Supplementary material for: Newly discovered Asgard archaea Hermodarchaeota potentially degrade alkanes and aromatics via alkyl/benzyl-succinate synthase and benzoyl-CoA pathway
Source: ISME J. 2021 Jan 15;15(6):1826–43. doi: 10.1038/s41396-020-00890-x (PMC8163825; doi:10.1038/s41396-020-00890-x)
Supplement: Supplementary file 7 — Dataset 1 [file 41396_2020_890_MOESM7_ESM.zip › Sequence datasets used for inference of phylogenetic trees/Supplementary Fig. 12a Benzoyl-CoA reductase C.fasta]

>TKJ21613_bcr_bzd-type,_subunit_N_Candidatus_Lokiarchaeota_archaeon_Loki_b32_Archaea
MEAISVFEQFKDWYENRHEYAKKWKERTGGKVIGTFCTYVPEEILYAADILPVRILGSHEPQDVSEPHIF
AMFCPFCRDCLAQGLKGRFDYLDGITIAQSCLHIRQTFTSWDLHIPVDFTYYLTHPMHIQSPRAIPYLTE
ELKEFKKAVEEWTGKEITEEDLKRGIEIMNTNRRLLQQVYELRKQPNPPLTGLEAMIMVVSSQMVDKREH
NKALVELLEKLPSRSLDEPGERLMILGSEDDDTKFIAMVEDLGSRIVIDEHCTGTRYFYEEVNTNGDALA
SIAERYVKRIPCPSKDWPERTRVDHIVKLAKEYDIQGAIVMQMKFCDPHELDTPAIKKALENDVGVPTIF
LEFDVTVPIGQFKTRVEAFLEILREEDLF

>PWI46704_bcr_bzd-type,_subunit_N_Candidatus_Heimdallarchaeota_archaeon_B3_Heim_Archaea
MQLVQKEENNFFNQFKDWYEDRHEYAKAWKERTGGKVIGYFCTYVPEEILYAANILPVRILGSHEPQDVT
EPHIFAMFCPFCRDCLAQGLKGRFDYLDGIMIAQSCLHIRQAYTSWDLHIPTDYSYYLPHPMHVQSPHAI
PYLKDELIQFKKSLEKWIGHPITEKDLKNGSELMNKNRRLMNQVYELRKKPNPPLTGLEAMYMVVSSQMI
DKEEHNSELEVLLQKLPSRDIGDPGERLIIIGSEDDDTKFIEMVEDLGATFVTDDHCTGTRYFQEEVNPS
EDLMTAIAERYVKRVPCPSKDWPKRTRLDHIMRMSKEYSVQGAILIQQKFCDPHELDTPAIKEKLEDKGI
STLFLEFDVTVPIGQFKTRVEAFLEILREEDLF

>TET89294_bcr_bzd-type,_subunit_N_Methanomassiliicoccales_archaeon_Archaea
MGFERPACILQINRLRKERIHQPGEEDEEMIEMFKEWYDAKHEYAKEWKEKTGGKVMGYFCTYVPEEILL
AADVLPVRILGSHEPQDVTEPHIFGMFCPFCRDCLAQGLKGRYDYLDGLMIAQSCLHIRQAYTSWEMHIP
VPFSYYLPMPNKVQSPRAVPYLKGELERFKKAVEDWTEKEITDEDLDRGIEMMNKNRRLMREAYELRKEA
DPPMTGLEAMYMAVSSQTIEKNDHSDILEETIKELQGRKLERSTGQRLMILGSENDDTKFVDMVEGCGST
IVADDHCTGSRYFWNDVQPNGDRLLAIAERYVQRPPCPSKDWEVRTRIPHILNIAKDWNVSGAILLQQKF
CDPHELDIPSIKKTLESNGIQTLFLELDVTVAVGQFKTRVEAFLEMLEGEDLF

>TET64596_bcr_Candidatus_Bathyarchaeota_archaeon_Archaea
MVEQVFEKFREWIDNRHEYAKAWKERTGYKVVGYFCTYVPEEILYAANILPVRILGSHEPPTVTEPYIFA
MFCHLCRDCLAQGLKGRFDYIDGIVEGQSCLHLRQAFNAWRLHIPIDFAHYLFIPHGVQSPHAIPYLTQE
FVKFKKALEDWTGKKTTNEDLDRGIRIMNRNRELMRKVYEYRKLDNPKITGLEAMEMVLSSQMVNKEEHS
KLLEKLLQELPNRNLNRNPGIRLMIIGSENDDRVFMKNVEALGATFVTDEHCTGSRYIWDDVTPKEDRLS
AIASRYVRRVPCPSKDWPEFTRINHAVKLAKDFSVQGALVIQNKFCDPHGIEIPPLRDALKQVGVQTYPL
EFDVTVPWGQFRTRVEAFLETLTGLEELF

>RLI84498_bcr_Archaeoglobales_archaeon_Archaea
MGKKVEEVPQLKQFREWFDKRHEYAKEWKRENGGKIVGYYCTYCPEEILYAAGVLPVRILGSHEPESITR
PYLHDMYCPFCHDTLAQGLQGRYDYLDGVTLAQSCLHMRQSYFSFVDRVPNIQWSYYMHFPHGVNNPHAT
PYLRWELEKFKSAVEEWTGVTITNKELDKAIEIYNKNRQLMKKVFELRRGEKPPITGLHAMEMVVSSQVV
DKKDHNEILESFLEDLKDVEVDRETGTRLILIGSEDDDRSFLELVEYGINYPATFVYEECCTGARYFWDE
VRPNEDRLMALAERYVKRIPCPAKDWAAGELIRRRFQHIEKVIKDYNVQGAIIAQMKFCDPHELDIPSLR
VLFDKNNVKHLTLELDITQPIGQFRTRVEAFLEALGEEDLFF

>RLI14505_bcr_Candidatus_Bathyarchaeota_archaeon_Archaea
MFQQFKDWIDSRHEYAKAWKERTGGKVCGYFCTYVPEEILYAAGVLPVRILGKHEPIVGTEPYIFAMYCH
VCRSALAEGIKGRCNYLDGIVEGQSCLHMRQAFNAWRLHLPTEWAYWIYVPHMVQTPHAVDLLTNELAGF
KKAVEEWTGKKITDEELDRGIQILNKNRELMRKVYEYRKLDDPKLTGLEAMEMVLSSQYVDKEEHSKLLE
TLLEKLPSRQINRGSSIRLMIVGSENDDRVFMKNVEDLDAIFVIDDHCTGTRYFWNSVIPEKDRLRAIAA
RYVTRPPCPSKDFPDFNRIKNHILPLAQEYKVKGAILVQNKFCDPHGIEIPPLREALKSIGVDTYPLEFD
ALVPWGQFRTRVEAFLEQLSGMADLF

>RLG20972_bcr_Candidatus_Micrarchaeota_archaeon_Archaea
MFDKFREWYENRHEYAKDWKEKTGGKVVGYICTYIPEEILYAANVLPVRILGGHEPESIGLAEPYLFGMY
CPFCRDCLAQGLQGKYAYLDGIVIGQSCIHIRQTFFSWRQRIPHEFDHYIPMPMNVVTPRASIPFLRKEL
EIFKSALERWLEKEITDDDLRRGIEIVNKNRRLMKKVYNLRREPNPKLTGLEAMYMVVSSQLTDKNEHSD
AIEEMFNNGLATRDLGRESSIRLMTVGSENDDVEFTKMVEETLGATIVIEDHCTGSRYFWEEVKLDEKDP
LTAIAERYVTRTPCPQRDWEPERIRFRRILDLIEEFGVQGVLLIQQKFCDPHELDIPALRDLLNEKGIKN
YFLEFDVTVPVGQFRIRVEAFLETFASDELFAEDIV

>RLF16039_bcr_Thermoprotei_archaeon_Archaea
MVNADEILNEFKEVVEKRHEYAKAWKERTNGKVVGYFCTYTPEEIFYAADNILPVRVAPGHALEGMGVVE
PYIYSMFCPLCRDCCAQGFLGRYDYLDGICIGQSCIHMRQAFNAWRHYMKEDRGKDYEFKYYIYVPHGVQ
NPPAVPYMAAEVAEFKRAVEKWIGKTLTDADMDKGIKIMNRTRQLLTQLYEFRKRDDPPITGTEALYTVL
AAMYMDKREYNDKLEQLVKLLPDRKLDRQTGFRLMTLSSLNDHVDFIHKVEELGSTVVIDEQCTGIRYFW
GEVPEKPDRMMAIAERYILKRIPCPAKDWPERWRLEHVKRLAKEWNVKGALYLQYKFCDPHELDVVAVRD
ALNEMGIPMYFLELDVTVPWGQFRTRVEAFFEALGGIEELF

>KYK34015_bcr_Thermoplasmatales_archaeon_SG8-52-3_Archaea
MIEQFKQIEKNRHDYAKDWKKKKDGKVLGYFCTYVPEEILYAAGVLPVRILGSHEPQDVTEPHIFGMFCP
FCRDCLAQGLKNRYKYLDGLMIAQSCLHIRQAYTSWIKHRPVDFSKFLCMPHKVQSPHAYEFLTEEYKVF
KKELENWTGNKITDNDLDKAIEVYNENRRLMRKLYDLRKRDKPPLTGEQVMEVVMAMQMTDKAEHNKMLK
ELLKKIENYIPDRETGSRLMILGSEDDDTVFMNMVEESGATFVIDDHCTGSRYFWNEVEDGKDPLSSIAA
RYVNRIPCPSKDWEERKRIPHILNLCKDWKVDGVIIMQQKFCDPHELDFVAIKKALEDAGIPTLFLEFDV
TVPIGQFKIRVEAFLEMIGEEDLF

>KYK30428_bcr_Euryarchaeota_archaeon_SG8-5_Archaea
MIEQFKDWEKNRHEYAKQWKERTGGRVMGYFCTYVPEEILYAAGILPVRILGSHEPQDVTEPHIFAMFCP
FCRDCLAQGLKGKYDYLDGIMIAQSCLHIRQAFWSWEKHVGVDYSKFFIMPHKVQSKDAAEFLRGEMEDL
VKEIEEWTGNDITKEALDNAIAVYNKNRELMRQLYDLRKEPNPPISGEEAMEITMAQQMVDKAEHNKALE
ELLQKLPSRADRPSGTRLMIVGSEDDDLKFLNMVETSGGLFVIDDHCTGSRYFWNKVEPEEDTLMALAKR
YINRPPCPTKDWEERKRIPHILGLAKDWDVAGAIIMQQKFCDPHELDFVAIKKALEGNGVPTLFLEFDVT
VPIGQFKIRAEAFLEMIGEEDLF

>KYK25906_bcr_Thermoplasmatales_archaeon_SG8-52-1_Archaea
MIEQFKNLEKNRHDYAKNWKDKTGGKVIGYFCTYVPEEILYAADVLPVRILGSHEPQDVTEPHIFAMFCP
FCRDCLAQGLKNRYKYLDGLMISQSCLHIRQAYTSWIKHRPVEFEKFLCMPHKVQSPHSYNFLTTELQTF
KKEVEKWTGKKISDKDLDKAINIYNENRRLMRQLYELRKRDNPPITGEECMEIVIAMQMTDKSEHNKMLK
DLLKKLENYEPNREVGSRLMILGSEDDDTVFMNMVENCGATFVIDDHCTGSRYFWNEVENGKDKLASIAA
RYIDRIPCPTKDWEERKRIPHILNLCKEWKVDGVIIMQQKFCDPHELDFVAIQKALKDAGIPTLFLEFDV
TVPIGQFKIRVEAFLEMIGEEDLF

>KYK25488_bcr_Thermoplasmatales_archaeon_SM1-50_Archaea
MEMIEQFKEWEKNRHEYAKQWKENTRGKVMGYFCTYVPEELLYAAGVLPVRILGSHEPQDVTEPHIFAMF
CPFCRDCLAQGLKNRYTYLDGLMIAQSCLHIRQAYTSWIKHRPVEFEKFLCMPHKVQSPHAYEFLTEEYK
VFKKEVENWTGKEITDKALDDAINVYNENRRLMKKLYDLRKRDNPPLTGEEVMEVVIANQMTDKAEHNKE
LKKLITTLEKHTPEREVGSRLMILGSEDDDTVFMNMVEKCGATFVVDDHCTGSRYFWNEVKPGKDRLSSL
AARYVDRIPCPSKDWEERKRIPHILQMCKDWRVNGVIIMQQKFCDPHELDFVAIKKALEDAGYPTLFLEF
DVTVPVGQFKIRVEAFLEMIGEEDLF

>KYK24730_bcr_Thermoplasmatales_archaeon_SG8-52-4_Archaea
MIEQFKQWEENRHDYAKEWKKKNDGKVIGYFCTYVPEEILYAAGVLPVRVLGSHEPQDVTEPHIFGMFCP
FCRDCLAQGLKNRYKYLDGLMIAQSCLHIRQAYTSWIKHRPVEFEKFLCMPHKVQSPHSYEFLTDEYKVF
LKEVEKWTGKKITDKALKDAIEVYNENRRLMRKLYELRKKDNPPVTGEEVMEVVMAMQMTDKAEHNKELK
TLLAKLENHKSNREVGSRLMILGSEDDDRVFINMVESCGATFVVDDHCTGSRYFWNEVENNGKDLLASIA
ARYIDRIPCPTKDWEERKRIPHILNMCKEWKVDGVIIMQQKFCDPHELDFVPIKKALEVAGIPTLFLEFD
VTVPVGQFKIRVEAFLEMIGEEDLF

>KYK20456_bcr_Thermoplasmatales_archaeon_SG8-52-2_Archaea
MELIEQFKDWEKNRHNYAKQWKEKSGGKVIGYFCTYVPEEILYAADVLPVRVLGSHEPQDVTEPHIFAMF
CPFCRDCLAQGLKNRYKYLDGLMIAQSCLHIRQAYTSWIKHRPVEFEKFLCMPHKVQSPHSYEFLTEELK
TFKKEIEDWTGKKITDSDLKKSIEVYNENRRLMKQLYELRKRDKPPITGEEVMEIVMAMQMTDKAEHNKK
LKELIKELEKYNPDREVGSRLMILGSEDDDTVFMNMVENCGATFVIDDHCTGSRYFWNETENGKDPLASI
AARYIDRVPCPTKDWEERRRIPHILNLCKEWNVDGVIIMQQKFCDPHELDFVAIEKALKDAGIATLFLEF
DVTVPVGQFKIRVEAFLEMIGEEDLF

>WP_048091365_bcr_Geoglobus_acetivorans_Archaea
MTTSVDDMPQMKKFREWFENRHEYAKKWKEKTGGRVVGYYCTYVPEEILYAAGILPVRVLGSHEPESITR
PYLHDMYCPFCHDTLAQGLQGRYDYLDGVTLAQSCLHMRQSYFSFADRVPNIEWSYYLPFPHGVNNPHAG
DFAKHEFEKFKESVEEWTGASISDSDLDRAIEVYNKSRELLTKVFELRKAENPPITGLHAMLIVVSSQVV
DKEEHNEVLESFLEDVAEVEPDREVGTRLMLIGSEDYDIELFELIEYGMSYPATFVFEENCTGSRYFWGL
VENGGDRLKAIAERYVYRVPCPAKDWARGDFFGRRRFQFIENVIREWNVDAVIIAQMKFCDPHELDIPSL
RDMLDRMGVRHLHLELDLTQPVGQFRTRVEAMIEAMGEEDLFI

>WP_121430595_bcr_bzd-type_subunit_N_Azoarcus_sp_DN11_Bacteria
MNDGLFDQFKEWYEKRHDYARAWKARTGGQVVATMCTYTPEELLIAAGMLPVRVLGAHEPQNVTEPHIFG
MFCPFCRDSLAQGLLGRFDYAEGVTLTQSCIQYRQAYSSWRQNVPTVQWDYYVAMPNDVQSPHSRKAHYA
EIERFRVFLQTLTGKPLTDDMLRDALAVMDENRRLLRELFDYRKADEPKVTGVEALYASITAQFIDKREH
NEMLKKVLAALPKRQVTRPTGARFMTIGSENDDVAFMAMVESVGATIVIDDQCSGTRYFWNASKPEADVV
KAIAERYCDRPACPTKDYPAHTRFDHVLNLAKEYKVQAAVFLQQKFCDPHEGDYPDLKRHLEANGIPTLF
LEFDITNPIGPFRIRIEAMLETLSEEELF

>WP_121428939_bcr_bzd-type_subunit_N_Azoarcus_sp_DN11_Bacteria
MSDGLFDQFKTWYEKRHDYARDWKARTGGQVVATMCTYTPEELLIAAGMLPVRVLGAHEPQNVTEPHIFG
MFCPFCRDSLAQGLLGRFDYAEGVTLTQSCIQYRQTFGSWRLHVPTVKWDYYVPMPNEVQSQHSRKAHYE
EVQSFRVFLQTLTGKEITDAMLKDALAVCDENRRLLRELYELRKEADPKVTGVEALYASLTAQFIDKREH
NEMLKKVLAALPTRKVERKTGARFMTIGSENDDVAFMGMVESVGATIVVDDQCSGSRYFWNASKPEGDVI
KAIAERYCDRPACPTKDYPTHTRFDHVLGLAKDYGVQGAIFLQQKFCDPHEGDYPDLKRHLEDNGIPTLF
LEFDITNPIGPFRIRIEAFLETLSEEELF

>WP_015435753_bcr_bzd-type_subunit_N_Azoarcus_sp_KH32C_Bacteria
MSDGLFDQFKTWYEKRHDYARDWKARTGGQVVATMCTYTPEELLIAAGMLPVRVLGAHEPQNVTEPHIFG
MFCPFCRDSLAQGLLGRFDYADGVTLTQSCIQYRQTFNSWRMHVPTVKWDYYVPMPNDVQSPHARKAHYE
EVQSFRVFLQTLTGRELSDARLREALEIVDENRRLLRELFDLRKQSNPQVTGVEALYASITAQFVDKREH
NEQLKKVLAAVKTRNLNRPEGIRFMTIGSENDDVAFMAMVESVGATIVVDDQCSGTRYFWNASKPEADVI
KAIAERYCDRPACPTKDYPNHTRFDHVLGLAKDYGVQGAIFLQQKFCDPHEGDYPDLKRHLESNGIPTLF
LEFDITNPIGPFRIRIEAFLETLTEEELF

>TYO95162_bcr_Desulfallas_thermosapovorans_DSM_6562_Bacteria
MHKKSRSYTPIDYLELLLEEAALNGTKRRERYPGRHFFGYFCSYWPEEFILAAGFEPLRILPTSTRGTPA
ELPAYCCSLARISLATAISGGYRDLAGVGFAHTCDTMQCLGGVWNQTTQSGTILSMVPPVLPNAPGAHRY
YEGELKSLLAQMSSLADCQISDTRLRPAMELCHSIRQLVAELDHMRHDLPSPLVSALMRAGQVMPRTDYA
RALEAALPAVREKTSRGQKRLRVMISGAVFENDSLFQMVEELGGRVVADDTCTGFRHYEAGNKWDYTDPL
KALVQRYANMPPCPCRHRGLEERINYLIKLARDRQATGAVLVIRKYCEPHAWDCVPLTSGLRSAGINTLV
LELEGAVPGGQERTRLQAFLESL

>WP_116535752_bcr_bzd-type_subunit_N_Rhodocyclales_bacterium_Bacteria
MSGLFDQFKEWYEKRHDYARAWKSRTGGQVVATMCTYTPEEILIAAGMLPVRVLGAHEPQNVTEPHIFGM
FCPFCRDSLAQGLLGRYEYCEGVTLTQSCIQYRQAFNSWRMHVPTVKWDYYLPMPNEVQSRFARAQHYAE
VKKFREYMEGVIGKKLPDADLKRGIEIVNENRRLLRELFEYRKETNPRVTGVEALYASITAQFVDKEEHN
KELKRVLAELPKRKNDRPEGIRFMTIGSENDDVSFMAMVESVGSTIVIDDQCSGTRYFWNEARVQDDPIA
TIADRYCERPACPTKDYPAHTRFDHVLKLAKDYNARAAVFLQQKFCDPHEGDYPDLKRHLEANGIPTLFL
EFDITNPLGPFRIRIEAFLETLGEEELF

>WP_047829472_bcr_bzd-type_subunit_N_Peptococcaceae_bacterium_CEB3_Bacteria
MFTQFEQWYAKRHDYARDWKERSGGKVIGYFCTYVPEEILYAANVLPVRILGGHEPQDVTEPHIFGMYCP
FSRDVLAQGLKDRFSYLDGITIAQSCLHIRQAYTSWDLHRPTEFSYYLPMPHNVQSDHSRTFLRAELEQF
KGAVEEWTGQAITDADLDRGIDIVNTNRRLLKQIFELRRQENPPLTGQEAMYLVLSSQMTDKREHNQALR
ELLEQLPQRELKRSTGERLMILGSENDDIPFTEMVEQVCGATFVIDDHCTGTRYFWNESVPNEDRLLEIA
NRYVDRVPCPTKDWPQRKRLEHIEQLIEDYGVQGVIVIQQKFCDPHELDIPAIQKVLKGKGIPTLFLEFD
VTAPLGPFRIRVEAFLEMMRQEDLF

>TNC99769_bcr_subunit_Rhodocyclaceae_bacterium_Bacteria
MADGMFDQFKDWYEKRHDYARDWKARTGGQVVATMCTYTAEELLIACGMLPVRVLGAHEPQNVTEPHIFG
MFCPFCRDSLAQGLLGRYDYCQGVTLTQSCIQYRQTFSSWRSNVPTVEWDYYVAMPNDVQSPHARKAHYA
ELQSFRTFLQALTGKPLTDDMLREALAVVDENRRLLRELFEYRKVANPQVTGVEVLYASITAQFVDKREH
NEQLKKVLAALPTRNLNRPEGVRFMTIGSENDDLAFMAMVESVGSTIVIDDQCSGTRYFWNESKPEDDVI
KAIADRYCDRPACPTKDYPVHTRFDHVLGLAKEFNARAAVFLQQKFCDPHEGERHPDAVPRIRHHQPHRP
LPYPYRGIPRNDERRRAVLTLTGD

>WP_066667034_bcr_bzd-type_subunit_N_Desulfotomaculum_copahuensis_Bacteria
MQKFQEWFENRHEYAKEWKQRTGGKVIGYFCTYVPEEILYAAGVLPVRILGSHEPQDVTEPHIFGMFCPF
CRDCLAQGLKGRFDYLDGITIAQSCLHIRQAYTSWDLHRPREFSYYLPMPHHVQSKRAYPFLRSELAAFK
EAVEKWTGKTISDADLDRGIEIMNTSRRLMREVYELRKRENPPLTGLEAMYLVLSGQMVDKREHNAYLEQ
KLKELSERQPDRQTGERLMILGSEDDDTAFMAMAESLGTTFVVDDHCTGSRYFWNRVEPQEDRLMAIAAR
YIDRPACPTKDWPERSRLPHILKLAKEWNVQGAIVMQQKFCDPHELDIPAIRKYLEENGVPTLFLEFDVT
VPIGQFRIRVEAFLEMLRQEDLF

>WP_041101989_bcr_bzd-type_subunit_N_Sulfuritalea_hydrogenivorans_Bacteria
MADALFDQFKNWYEKRHDYARDWKQRTGGQVVATMCTYTAEELLIAAGMLPVRVLGAHEPQNVTEPHIFG
MFCPFCRDSLAQGLLGRFDYCEGVTLTQSCIQYRQTFSSWRSNVPSVQWDYYVPMPNDVQSPHARKAHYA
EIQSFRTFLSALTGKELTDAMLKEALAVVDENRRLLRELFEYRKEENPRVTGVEALYASITAQFVDKREH
NEMLKKVLAALPSRKMDRKEGVRFMTIGSENDDIAFMAMVESVGSTIVIDDQCSGTRYFWNESKPEDDVI
KAIADRYCDRPACPTKDYPSHTRFDHVLGLAKEFNARAAIFLQQKFCDPHEGDYPDLKEHLEKNGIPTLF
LEFDITNPIGPFRIRIEAFLETMSDEELF

>WP_006523461_bcr_bzd-type_subunit_N_Desulfallas_gibsoniae_Bacteria
MEVYKNWYENRHQYAKEWKKKTGGKVVGYLCTYVPEEILYAADILPVRILGSHEAQDVTEPHIFDMYCPF
CRDCLAQGLEGRYDYLDGIVIAQSCLHIRNTFASWDLHIPIDFSYYLPVPQHVQSASSYSFLREELALFK
KAIEDWTGKPISNADLDKGIEVMNTNRRLMRELYEFRKQPETPITGLESLYMVVSGQMTDKREHNRALEK
KLKEIPGHNLNRETGERLMIIGSEGDDTAFISMVEGLLGATFVIEDHCTGSRYFWNQVVPQEDRLAAIAA
RYVDRTPCSSKDWPDRKRLTNALELAREWNVKGAVLAQQKFCDSHEFDIPAFKKAFEENGIPTLLLEFDS
LNPLNPFRVRAEAFLKMLGQ

>TKJ40049_bcr_bzd-type_subunit_N_candidate_division_LCP-89_bacterium_B3_LCP_Bacteria
MFTQFQEWYDKRHEYAKDWKQRTGGKVMGCFCSYVPEEMLVAGNILPVRILGSHEPQNVTEPYIFGMYCP
FCRDVLAQGLKGRYDYLDGITLSQSCIHLRQSYVAWREHVGVPFDYYLYMPNKVQARAATPYLKSELVKY
KAHIEEINGRELTDADLDAGIAAVNRNRELMHKVYEFRKGDTPKLTGLEAMYMTVSSTWIDKEEHSAEIE
KVLEQLPDRQVTRDTGARLMLVGSEDDDVSFIDMIESVGATVVVDDHCTGTRYFWNSVVPDDDRLMAIAD
RYVKRPPCPTKDWEERWRFPHILELCKNFDVQGAVIIQQKFCDPHECDIMPLREAFVKSDIPSLFLEFDV
TVPIGQFKVRVEAFLEMIGSEDLF

>WP_131919355_bcr_bzd-type_subunit_N_Heliophilum_fasciatum_Bacteria
MKQFQSWYENHHQYCKDWKARTGGKIVGYMCTYVPEEILYAAGILPTRVLGSHEPHDVTEPHIFGMYCPF
CRDVLAQGLKKRYDYIDGLTISQSCLHIRQAFTSWQMHLPLEWSYYLPMPHHVQSPRAVPFLREELVSFK
KSVEEWTGKEITDEALDHAIDVYNTNRRLMRQIYELRKAENPPITGLEAMYMVVSSQFVDKADHNKELER
VLQNIDGRLADREVGTRLMIIGSENDDVAFMSMAESVGATFVTDDHCTGSRYFWNEAPQDADRLNALAIR
YVERPRCPTKDWPERSRIPHLLSMAKEWGVEGVILIQQKFCDPHELDIPAIKKAFEEIDIPTLFLEFDVT
TPVGPFRIRVEAFLEMIRGEDLF

>TEU18027_bcr_bzd-type_subunit_N_Anaerolineales_bacterium_Bacteria
MFETFQEWYENRHEYAKDWKARTGGKVMGYFCTYVPEEILYAADILPVRIMGSHEAEDVTEPHIFKMFCP
FCRDCLAQGLEGRYDYLDGIMIAQSCLHIRQAFTSWRIHIPVDYTYYIPFPHGVQNRAVYNYLTGELEKL
KKSIEDWTGKTLTDEDLDRGIEIMNTNRRLMKQVYETRKADSPPLTGLEAMHTVVSSQMTDKRDHSSALE
GVLKELPSRNLDRETGVRLMIVGSEDDDTEFVEMTESLGSTIVVDEHCTGTRYFWNEVEPQENRLAALAQ
RYIDRPRCPSKDWPDLTRIQHILDLAKEYNVQGALVIQQKFCDPHELDIPAVRQALEAKGIATYFLEFDV
TVPIGQFKTRVEAFLEEYLLEDALF

>TET88526_bcr_partial_Dehalococcoidia_bacterium_Bacteria
EKRHESAKDWKARRGGKVVGYFCTYAPEEILYAANILPVRILSGHEAPSLATPHMLDMWCPFSRDCLSQG
LKGKYNDYLDGIMEAQSCLHLRQAFSAWEIHVPTPWKYYLCMPNAVRSPRAKPFLAGELAEFKKAVEEWV
GTTITDQALDRGIDIMNSNRRLMKQVYEFRKEDNPPITGTEAMTMVWASQLMDKREHNELLKQLLEELPN
RKLDRDPGVRLMTVGSENDDREFLEMVESIGGTFVIEDHCTGSRYFWDEVVPNQDRIQAIANRYCDRIPC
PSKDWGPTDWQRARFPHILHLAREYRVQGAVLTQQKFCDPHELDTPSLRRYLEGNGIPCYFVEFEVTVPL
ARCYAGMEAFLEQIEAEELSV

>TET78035_bcr_bzd-type_subunit_N_candidate_division_TA06_bacterium_Bacteria
MKMKEMFKEFYEARHEYAKEWKKKNGGKVMGYFCTYVPEEMLYAAGVLPVRILGSHEPQDLTEPHIFGMF
CPFCRDCLAQGLKGRFDYLDGIMIAQSCLHVRQAYTSWDLHIPTEYSYYLSTPHHVQSPRAIPYLAGELE
DFKKSLEGWLGKKMTDADLDKGIQIMNTNRSLLRELYELRKQEAPPLTGLDAMYAVVSGQMIDKVEHNRI
LEDTLKSLKNKHPERPTGTRLMLIGSEDDDTGFIEMVESLGATFVIDDHCTGSRYIWEDVKPNGDRLTAI
AERYVKRVPCPTKDWPLRNRLPHILKLAKEYKVEGAIIVQQKFCDPHELDIPAIKKLLEENGIRTLFLEL
DVTVPIGQFKVRVEAFLEMLSEEDLF

>TET71068_bcr_bzd-type_subunit_N_Candidatus_Aminicenantes_bacterium_Bacteria
MEKFKEWYQKRHEYAQEWKNKTGGKVVGYFCTYVPEEILYGAGVLPVRILGSHEPQDVTEPHIFGMYCPF
CRDCLAQGLKGRYDYLDGIMIAQSCLHIRQTFTSWKLHIPIDFSYYLPMPNNVQSKRALPYLTGELRVLK
EALEKWTGKAITDEDLNRGIEIMNKSRRLTRDLYELRKQSNPALTGLEAMYAVVASQMVDKKDYNETLQG
ILEKLPQRPVEKDSKVRLMILGSEDDDTKFLQMVESLGAIFVVDDHCTGSRYFWNEVTPSQNPLEAIASR
YVERVPCPSKDWPERTRMEHIKKLAQDWEVQGAIVIQQKFCDPHELDIPATIESLKQIGIPAQFLELDVT
VPVGQFKTRVEAFLEMLREEDLY

>TET21152_bcr_bzd-type_subunit_N_Candidatus_Cloacimonetes_bacterium_Bacteria
MEKYKEWYDNRHEYVKKWKKKTGGKVLGYMCTYVPEEILYAAEVLPVRILGSHEPQNVTEPYIFAMYCPF
CRDVLAQGLQGHYDYIDGIMISQSCLHVRQAYTSWDIHIPQEFSYYLPMPHHVQSKHAIEFTRCEFESFM
KSVEKWTGRKITDIDLKRGIEIVNRNRRLMKQVFETRKKDDIPMTGLEAMYMVVASQIIHHEEHSNITEE
VLVELKTRSVGNDKTRLMILGSENDDVEFIEMVEACDAVIVQDDHCTGTRYFWDEVNPGDDPVRQIAERY
VNRTPCPTKDWPKRLRIDRILQFVRDWNVEGAIIIQQKFCDPHEIDIPAIKKALEKADIKVLFLELDVTV
PVGQFKVRVEAFLEMFQEDDLF

>TET15859_bcr_Dehalococcoidia_bacterium_Bacteria
MGAIERFQEVVANRHQYAQEWKQRKGGRAVGWICTYVPEEIIYAADMLPVRILGSHETQDVTDAYVSGMY
CPFCRDALAQGLKGSYGYLDGIVHARSCVHIRNTFVNWKKHVPIDFTYLMFMPAHVQSARAKPFLTKEYA
DFKEALENFGGKSISQDDLDNAIEVHNTNRRLMKQVYELRKADNPPLTGAEAMEMVIASQLMDKAEHNEL
LEQLVEELSDRNAGRETGSRLMLIGSEMDDIEFIRLVEGLNTTFVIDEHCSGTRYFWNEVIPEDDRLAAI
AARYIDRPACPPKDWPERRRLAFILELAQDYNAQGVILFQQKFCDPHEFDIPPLQQLFTENDIPTLFLEF
DITVPWGQFRTRVEAFLETLELELV

>TAL68151_bcr_bzd-type_subunit_N_Bacteriodetes_bacterium_Bacteria
MISQFRDWEENRHAYAKNWKEKTGGKVLGYFCTYVPEEILYAADILPIRILGSHEPQDVTEPHIFGMFCP
FCRDCLAQGLKGRYDYLDGVMISQSCLHIRQAYTSWVKHIPQSFSYYLPMPNNVQSKHAVPYLTAELKQF
KSAVEKWTGREITNDDLKKGIEIMNENRSLMHKLYSFRKNDTPPVSGEEAMQVAMSQQMVDKREHSPLLK
SLVEQLEGGAINSVNKGTRLMILGSEDDDIPFVRMVESVGGTVVIDDHCVGTRYFWNNVNVNRGDLLESI
AKRYIERPACPSKDWIERNRIPHLLKLAKDFDAKGAIVIQQKFCDPHELDIPAIIKTFNENDIKTLFLEF
DVTVPIGQFKIRVEAFLEMLQEEDLF

>TAK72272_bcr_bzd-type_subunit_N_Betaproteobacteria_bacterium_Bacteria
MSDGLFDQFKTWYEKRHDYARAWKQKTGGQVAATMCTYSPEELLIAAGMLPVRVMGAHEPQNVTEPHIFG
MFCPFCRDTLAQGLLGRYDYAEGVTLTQSCMQYRQTFTSWRDHVPTVKWDYYLPMPNEVQSKFAKQAHYA
EVKKFRTFLEGVIGKPIGDDQIKEAIGVVDENRRLLKQLFDLRKQANPKATGLEALYASITAQFIDKREH
NEQLKKVLAALPGRPMSRKEGVRLMTIGSENDDCAFMAMVESVGCTIVIDDQCSGTRYFWNETRPEADPI
KAIADRYCDRPACPTKDYPLHTRFDHVLKLAQDYNARAAIFLQQKFCDPHEGDYPDLKKHLEDNGIPTLF
LEFDITNPLGPFRVRVEAFLETLSAEELF

>RZI41082_bcr_bzd-type_subunit_N_Herbaspirillum_sp_HC18_Bacteria
MSGLFDQFKSWYEQRHDYARAWKQRTGGTVVATMCTYTPEEILIAAGMLPVRVLGAHEPQNVTEPHIFGM
FCPFCRDSLAQGLLGRYDYCEGVTLTQSCIQYRQTFNSWRAHVPTVKWDYYLPMPNEVQSKFAKLLHYSE
VKKFRTYMEGVIGKPITDEDLRRSTALVNENRRLLHELFEYRKEENPRVTGVDALYASITAQFIDKEDHN
RELKRVLAELPKMPKNARKEGVRFMTIGSENDDVSFMAMVESVGSTIVIDDQCSGTRNFWNEARIQDDAI
ATIADRYCERPACPTKDYPAHTRFDHVLKLAKDYNVRAAVFLQQKFCDPHEGDYPDLKEHLEKNGIPTLF
LEFDITNPIGPFRIRIEAFLETLSEEELF

>SPD72119_bcr_gamma_subunit_uncultured_Desulfobacterium_sp_Bacteria
MFEKFSEILTNRHEYARDWKKRTGGKVVGFFCSYAPEEPLKAAGILPVRIIGGHKSSDKVGKYIAPNIGC
SFCRDALGRGLEGDYDYLDGIVQGQTCLHTGEAFWVWQKHLPVKFSYFLAVPHSTQTIGREEYLAVEYAK
FKTALEKWIGKEITNEDLDRGIESYNTNRQLIRQIFEFRQQDNPLVTGSEALDLALSGQIMDRDEHNAMM
KEVLKKLPDRKMDRDPGTRIMIIGSVNTDREFMHMVEHECDLPATIVIDDTCTGIRYNFNDVNPQEDRLM
AISLRYNHRPPCPNKDWPRRRRIPFIKHLIKTYKVDAVILFNHKFCQPHQLDNAVIEREMKAMGIPTLTL
EFDIRIPIGQFRTRVEAMLETTMDII

>SPD73609_putative_bcr_bzd-type_N_subunit_uncultured_Desulfobacterium_sp_Bacteria
MIEDFKKIYENRHNYMKAWKAKNPDWKVLGYMCSYMPEEILYAAKVLPIRWLGGHEPQNVTEPHIMGMFC
PFCRDVLAQGLLGKYDYCDAIGITHTCKHINQAYESMILHRGVDHFFIPTPSKMQDKQALPYYAGILKIF
KEQLENWTGKKITEDDLKRGIAIVDENRRLMRQVYETRKADNPPISGLDSMYMVTASQMYDKQEVNKIIA
DVIKNELPGRKAKNDPGIRLMILGSEDDDTAFINMVENCGSSLVIDDHCTGSRYFWNTTEPGNDLMSVIA
DRYLKRPPCPIKDMPNRTRIPHIQGLAKEWNVAGAIVIQQKFCDPHELDKVAIVNGLKAVDVPTLYLEFD
VTVPIGPFRIRVEAFLETLGSEDLF

>AZW07340_4-isopropylbcr_subunit_C_partial_Aromatoleum_aromaticum_Bacteria
MGELFDQFKAWYEKRHDYARDWKARKQGAVVATMCTYVPEEVLIAAGMLPVRVLGAHEPQNVTEPHIFGM
FCPFCRDSLSQGLLGRFDYCDGVTLAQSCIQYRQTFNSWRLHVPTVKWDYYLPMPNEVQSPCAKTLHRSE
VAEFRRFIEKVGGKPVTDSDLRTAVDVVNENRRLLRQLFEYRKETNPRVTGVEALYASITAQFVDKAEHS
AELRRVLAEVEKRGHERQEGVRFMTIGSENDDVAFMAMVESVGSTIVIDDQCSGTRYFWNEAVIQENVID
TIADRYCERPACPTKDYPAHTRFDHVLGLATEFNAKAAIFLQQKFCDPHEGDYPNLKRHLEENGIPTLFL
EFDITNPIGPFRIRVEAFLETLREEELF

>ROL61047_bcr_bzd-type_subunit_N_Bacteroidetes/Chlorobi_group_bacterium_ChocPot_Mid_Bacteria
MISKFREWNSNRHAYAKEWKNKTGGKVLGYFCTYVPEEIIYAADVLPIRILGSHEPQDLTEPHIFGMFCP
FCRDCLAQGLKGKYSYLDGVMIAQSCLHIRQAYTSWEKHIPTSFTYYLPMPNNVQSPHALKYLTEEIRDF
KKALEKWIGKELSDDDIIRGIQLMDENRLLMHQLYDFKTQENPPISGEETMQIAITQQMVRKEEHNFVLR
EFLQNIKSNKKNTGTRLMILGSENDDIPFVKMVEECGATVVIDDHCIGTRYFWNSVNYTGGDPIEAIAKR
YIERPACPSKDWMDRKRIQHLLKLAKDFDAKGAILIQQKFCDPHELDIPAIRKAFKEADIPTLFLEFDVT
VPIGQFKIRVEAFLEMLNEYDLF

>RMD82651_bcr_subunit_C_Lentisphaerae_bacterium_Bacteria
MIPSTPFDPLQQQWRSIDFEPVKNWKAQHPKGSVIATFPVWVPVEIIHAAGALPVMILGAGGLIDVEYAD
ARMQSFICSISRSTLELGLRGYLKFLDGFVFPSICDVARNLSGVWQRNFPEQMVVYLHLPENIQSPHAIR
YMVQELKRLARALEERTGRTITDEALRQAIHAYNQVRNRLGILQQIREQEPDRLSTYEFYQLLRAGAMYP
VDAYLEILNDAIEKVRTREARPRDRIRVILEGSFCEQPPPELIWAIEEAGCYILDDDFMLGLKYLTRPVP
EEGDPWENLAMTYLRHARPSAIRYDGVRERAEGFIRRVKDLGVDGVIFAYAKFCDPAQFDYVVLKTHLER
LGIPHLSLEFEEKMTVFETVRNQVETFVESILFYA

>RLC68319_bcr_bzd-type_subunit_N_Chloroflexi_bacterium_Bacteria
MEVREMIEQFKQWEENRHDYAKDWKKKNGGKVMGYFCTYVPEEILYAAGVLPVRILGSHEPQDVTEPHIF
AMFCPFCRDCLAQGLKGRYKYLDGLMIAQSCLHIRQAYTSWIKHRPVEFEKFLCMPHKVQSPHAYEFLTE
EYKVFVKEVEKWTGKKITDKALNEAIEVYNENRRLMKKLYELRKSDNPPLTGEEVMEVVIAMQMTDKAEH
NKELKKLLTKLEKHTSDRDVGSRLMILGSEDDDRVFINMVENSGATFVVDDHCTGSRYFWNEVENNGKDL
LASIAARYIDRIPCPTKDWEKRKRIPHILNMCKDWKVDGVIIMQQKFCDPHELDFVPIKKALEDADIPTL
FLEFDVTVPIGQFKIRVEAFLEMIGDEDLF

>RLC32622_bcr_Deltaproteobacteria_bacterium_Bacteria
MADFEKIYENRHDYMKAWKEKNPDWKVLGYICSYMPEEILYAANVLPIRMFGAHEPQNVTEPHILGMFCP
FCRDVLAQGLLGRYDYCDAIGITHTCKHVNQAYESMVTHKGFTHFFVPTPNKMQAKQALPYYSGILGLFK
KQIEEWVGREITDDDLKRGIEIVDTNRRLMREVYETRKAEDPPISGRDSMLMVCASEMYDKVEVNKIIED
VLKNELPGRKAKDDPGIRLMILGSENDDVKFVNMVEEVGASLVIDDHCTGSRYFWNTTEPADDLLTSIAD
RYLKRPPCPIKDMPNRSRIPHLLGLAREWDVAGVIMIQQKFCDPHELDKVALMDAFEEAGFPTLYLELDV
TVPLGPFRIRVEAFLETLGSEDLF

>RKY89942_bcr_bzd-type_subunit_N_candidate_division_KSB1_bacterium_Bacteria
MFEKFIDWEKNRHKYAKDWKKRTGGKVVGYFCTYVPEEILYAGGILPVRILGSHEPQDITEPYIFGMFCP
FCRDCLAQGLQGRYDYLDGIMISQSCLHIRQAFTSWQKHIPVDFDYYLYMPNKVQSKRAYPYLRGEIADF
KKAVEEWTGKEIRDSEIDRAIEIYNKNRRLMKNLYEFRKEDNPKLTGLEAMEVVISNQMTDKEEHNKALE
EVLKNLPERDLNRETGVRLMIIGSEDDDTEFIKMVESIGATFVVDDHCTGTRYFWNEVIPEEDRLMALAK
RYIDRIPCPSKDWEDRLRIPHILNLAKEFKVDGAIIIQQKFCDPHELDIPAIKKALEENGIPTLFLEFDV
TVPIGQFKIRCEAFFEMFMEEDLF

>GBC85106_bcr_subunit_C_bacterium_HR11_Bacteria
MSGRFPFEDLADRWSDLRFVEVRRWREQHPDGKVVGTFPVWVPAEVIHAAGALPVGLYGAGTLIDIEYAD
ARMQSFICSIARSTLELGLRGYLDFLDGMVFPSICDVARNLSGVWARNFPRQWVFYMHLPENPESRHAVP
YMVAELRRLVRGLEDLTGRPISAEALRRSIELYEENRRLLRTLYRIKAEEPARLSTCETYVLVRVGALIP
VEEHNRLLTEALGEIRGRDVHHRRDRIRVLLEGSFCEQPPLDFLWVLEEAGCYILDDDLLVGRRFFEAAV
PPAEDPLEALAVAYLRSGRSTAIRYDGPARRLEGFLERVRRLRVDGVIFAYAKFCDPAQFDYVLLKERLE
KAGVPCLVLEFEEKMTTFEAVQNQVETFVESILFYS

>SMB27511_C-subunit_of_bcr_Sterolibacterium_denitrificans_Bacteria
MFEEFKSWYAKRHDYARDWLARTAGEGEVVATMCTYAPEEILIAAGMLPVRVLGAHQTQNVAEPHIFGMF
CPFSRDSLAQGLLGRYDYCSGLVLAQSCLHYRQTFTSWRDHVASLRWDYYLPMPNEVQSPFARALHREEV
ARFCDFVGERRGAAIGAVELRAALELVDENRRLLRRLFALRQAENPPLTGAEALYASLTAQFVDKREHNR
ALQRVLDALPQRAVSRAAGVRLMTIGSENDDVGFMEMIESLGATIVIDDQCSGTRNFWNEARAHDDPLAA
IADRYCARPACPTKDYPAHTRFAHVLDLAREYRVEAAIFLQQKFCDPHEGDYPGLKQHLENHGIPTLLLE
FDITNPLGPFRTRIEAFLETLAEEDLF

>PKN62022_bcr_Deltaproteobacteria_bacterium_HGW-Deltaproteobacteria-15_Bacteria
MKKGSEATIEKFRRITEDTHAYAKSLKAKGRLVAGYMCTHVPEEILYAAGIVPVRVLSSHVSQGMTRSYI
HETYCSFSHDCAYQGLQHSYDYLDLLVHSSSCIHMAEAFNVWVRFAGFEKKSFLIPFPHIIHAKAAGGFM
KDSFQDFKTFVEQFTKKTITEDEIEKAIKTYNRTRRLLKRLWEFLKRDKPPITGADVATVTLASQVMDKQ
ECNRMLDRLIKQLESEPGKEPGVRLMVTGGACDDLRIFELVEGLNYPTTLVFVDSCTAARYFWFEVPEDR
PDKLEAIAEGLISRIPCPAKDTVPGTGEKKRFRFVQQFIQDFKPDGVLFLYQRFCSPQSMDIIALKPIVS
MMGIPYTELELDTTVPTVQFGTQLEALVEIIRQVAP

>PIU56534_bcr_Chloroflexi_bacterium_CG07_land_8_20_14_0_80_45_17_Bacteria
MTEKFQQWADNRHDYAREWKKKNGGKVVGYFCTYMPEEILYAADLLPVRIFGSHEPDISIVEPHIFGMYC
PVCRGCLAEGLKGRYEYLNGIVLAQSCMHMRQAFWSWEMHIPIEYSHYMWMPHGIQVKGRYEYFRSELVL
FKESLEKWIGKKISDDDLDRGIDICNTNCRLLRQIYEFRKQDNPPVTGEEAMEAVLSSQTCDKKEHNKVL
KGFLKKLPNRKLDRDQGTRLMIIGSEDDDREFTKMIEQGLSLPATLVIEEHCVGTRYFWNDVVPEKDRLM
AIGRRYLDRIPCPSKDWPERLRFPHILNLIKEYKVEGVILMQQKFCDPHETDIPPLTKLLKENGIPTYFV
ELDTTVALGQFRTRLEAFLETLTMELL

>OQY00433_bcr_bzd-type_subunit_N_Desulfobacteraceae_bacterium_4572_130_Bacteria
MAIEQFQHWYENRHIYQKDWKKRTGGKMIGFFCTYVPEEIYYAFDVLPVRILGSHELQDVTEPHIFAMFC
PFCRDVLAQGLKGKYNYLDGITIGQSCIHLRQAYTSWDQHLNPGWSHYLPMPSHVQSPSSVPFLKGEFEL
LIKKLETLTGKTITDADLEKGIEIMNQVRQTMKKIYEFRKQENPPITGEEAMYMTCSQFFTDAREWLPVA
KQVLKELETRKLDRDPGKRLMLVGSENDDIAFINMVEHLGETEAVGATIVIEEHCTTTRYFWDETQEKTD
DPLKAIAARYVARTPCPSKDWPKRTRLDRILKFAKDFNVDGAIVLQQKFCDPHEADIPFVKQALEKAGVP
TYFLEFDVTTPVGPFSIRVEAFLETLETEDDLFD

>OQX02894_bcr_bzd-type_subunit_N_Desulfobacteraceae_bacterium_IS3_Bacteria
MAVEKFKEWYENRHAYQRDWKKRTGGKMVGFFCTYEPEEIFYAFDVLPVRILGSHETQDVTEPHLFAMFC
PFCRDVLAQGLKGKYDYLDGISIGQSCIHLRQAYTSWEIHKNPGWSHYIPMPNHVQSPRAVPFLRGEYEL
LIKKLETLTGKKITDSDLNRGIDIMNKARRAMKDIYEFRKQENPPITGLECMYMTCSQFFTDAREWLPVA
EEVKKELKTRKLDRETGKRLLLVGSENDDLDFIRMVETLGERESVGATVVIEEHCTTTRYFWDEVEEGTG
DPLKAIADRYVSRTPCPCKDWPQRSRLQRILKFAKDFKADGAIVIQQKFCDPHETDIPFVRRFLEENGIP
TYFLEFDVTTAVGPFAIRVEAFLETLDTEDDLF

>OPY77198_bcr_subunit_C_Syntrophorhabdus_sp_PtaU1.Bin058_Bacteria
MTGLQNSNGLETADRYYAQYGSRAKELKNEGRKVIGYMSALTPVEILTAAGVVPLRLKGFMDEAITKGDA
YMETIVCPFVRSVFDAAIKGRFSFMDGMVLPHQCDSMDRTSDVWSYNLGLPYWHFLNVPHVTDDPSIEFM
KEILRVFIRTLERFTNAKITDEAIGQAIDDHNENRRLMRELYDLRKSNPPLISGVEMMKVLVAAMSLPVS
ESSALIKNVTEEVKKRKAPADGDRKRIMIIGDQIDSAAIAEAIESAGAWLVVDDLSIGGKIYWPEVDKTA
DPLQGIAERYLRKLKIATTFVGEGNTYEENLEARFGHLRERITGFKVDGAILFIYKYCDPYGFEVPAMKS
YIESAGIPVLYLEDEYSTSTLARVKTRIEAFLEMIA

>OPY75782_bcr_subunit_C_Syntrophorhabdus_sp_PtaU1.Bin058_Bacteria
MQVDTTAAFETMKMHYRERYAFARKWKKEGGKVVGYHYTSVPEEVIAAAGLLPVMVTGDPSISTEEGDKY
MEDYFCPFVRSVHNLYVTGRYDFLDLAIFTQTNDSIKRGYYYVWTEKQLGLCTGIPPITAFDSLHTRKYI
ASQYVCGRVAALKKQMEQLSGKEITEEKLKKTIEVYNENRSLLKKVADLRRADPPRITGVEALQIIGAGF
FIPKEEHNRLLKAFLAGADTLPARDGVRIYVSGTIIDNLQLYELIESCGAVVVSEDVCTGNRYSDNLVDT
SIDAVDALAERYHFKAHEGRMFPMWELVDYVKSTAQACDADGAIFNYLRWDDSHGWNYPSQRDALAAIGI
PSTAFEMQDYTISGQEQLRTRIEAFLEMIRGGK

>OPY66914_bcr_subunit_C_Syntrophorhabdus_sp_PtaU1.Bin050_Bacteria
MPNTDTLALVDKYYSDYGSRARELKAAGNKILGYLSALGPVEIMTAAGAVPLRLKGNVSEPITRADAHME
TIACPFIRNVFDSALKGRFDYLDGMVMPHQCDSTDKTSNVWSHNLGLPYWHFLNVPHLADDPSVGFFTSV
LGVFKKSLEKFMGREITDKDLARAVEAHNENRRVMRELYSVRRFVPPLISGVEMTKVLVAAMSLPVDEST
SLIKGVIREVQERAAHSGTTSGPRVMIIGDQIDNTAIAEIIEGAGAELVMDHLSLGSKIYWSDVDVTADP
LVGIADRYLRKVKLPTTFVAGGDTYEENLEARFGHIREFITEFKVNAAIIFVYKYCDPYGFEVPALKGFI
ESTGVRVLYLEDEYSTSTLGRMKTRIEAFLEMIE

>OPY59266_bcr_subunit_C_Syntrophorhabdaceae_bacterium_PtaU1Bin034_Bacteria
MTQLTNGLATADKYYTHYGSRARELKAAGRKVIGYLTALGPVEILTAAGVVPLRLKGNVSEAITRGDAFM
ETIVCPFVRNVFDAAVKGKYDFLDGMVLPHQCDSIDRTDDVWNYNLKLPYWHFLNMPHVTDDPSIDFTKD
ILHLFISTLENFTGTKITDDALAQAIKAHNENRRLMRELYELRKSNPPLISGTEMMKVLVAAMSLPVDES
SALVEAVTKEVKGRTVSNGKAARIMLIGDQIDDVAMIDAIEGTGARLVMDDLSIGSKMYWQDVDVTSDPI
QGIAERYLRKLKIPTTFVDTGKGYQENLEARFGHMKQYIKEFNVNGVILFVYKYCDPYGFEVPAIKSFIE
SGGTPVLYLEDEYSTSTLARVKTRIEAFLEMIA

>OPY13948_bcr_subunit_C_Syntrophus_sp_PtaB.Bin138_Bacteria
MSDKENGIMAEVERQYGDYGVRTRELCAEGGKAIGYICSFVPLEFMTAAGCIPFRIRGDIREPITRGDSL
LETIVCPFVRSCFDLCVKDRYDFLSGIVIPHGCDSMVRSYSVWSYSLNFPYFHFVNTPTVVKESSHEFFK
EELRSYQKSLEDFTGKAITAEDLRKAIRLHNDHRLKTKALYEFRKADPPLVSAAEISKILTVGASLPVAE
ANALLDEVLAELGGRTEAPVKKGPRILLDGACVDHSVIADIVAESGGNVVVDTTCMGTRDLWPLADEDGD
PVASLARRYLDQLNCPKTYRENTAGTFAGDAESRFGDIGARAKEFAVNGAILYLYKYCDPFGFEVPARKA
YYESLNVPLLCLEDTYSAGTVGQLKTRIQAFLEMIG

>OIN95941_bcr_bzd-type_subunit_N_Deltaproteobacteria_bacterium_CG1_02_45_11_Bacteria
MIEQFQQWYENRHEYALKWKKKTGGKVLGYFCTYVPEEILYAANILPVRILGSHEPQSVTEPHLFAMYCP
FCRDCLAQGLEGRYDYLDGVMIAQSCLHIRQSFHSWKQHIPTDFNYLLPMPNAVQRKSSLPFLIAEINRF
KKAVEGWVGYEITEDDLVRGIKAMNRNRKLMKKVYELRKSDSPPVTGLEAMYMVVSSQIVDKNDHSKVLE
KALSGGLKDRLQDRDPGVRLMIIGSEDDDTKFVKMVEEEGSTIVCDDHCTGTRYFWDEVEMDSDPISSIA
KRYIERTPCPSKDWPELRRFKRILEFAKDFNVAGAIVMQQKFCDPHECDMVALRKTLAENGIKTLSLEFD
VTVPLGPFRIRVDALLETLSEDDLF

>OIN95863_bcr_bzd-type_subunit_N_Deltaproteobacteria_bacterium_CG1_02_45_11_Bacteria
MIERFKEIYDNRHQYAQEWKKKYPDRKIVGYMCTYMPEEVLYAADILPLRILGSHEPQNVTEPHILGMFC
PFCRDVLAQGLLGRYDYLDAISITHSCQHIQQAYESWVLHKETKDFFIPTPNKFQSPHALPYLAGQIGIF
KKQLEEWTGKQITDDDLQKGIEIVDRVRKLMREIYELRKSDDPPMSGLEAMYMVVASQMSDKVEFAQILE
DVVKNELPGRKAKEDPGIRLMMIGSENDDVKFIEMVENSGASIVIDDHCTGSRYFWNTTEIEGDPLTVIA
DRYIKRPRCPAKDFPARDRVPHLIGLAKDWNVAGVIVIQQKFCDPHELDKVAITEALEKAGFPTLYLEFD
VTVPMGPFRIRAEAFLETLGSEELF

>OHB74186_bcr_Planctomycetes_bacterium_RBG_16_59_8_Bacteria
MTLERFEKVCRSRHEYAREWKQRTGGKAIGTFCTYVPEEILYAGGVLPVRILGSHEPADDAEPYVFGMFC
PFSRDCISQAIRGRYDYLDGTALAQTCLHIRNTFWAWQKVNPGKFHYYMNFPIKVQSPRAVDFATEEMRI
FRKSFEEWLGRPLEESKIREAIDLYDENRALLERIYETRKAENPPLTGSEAMRIVLAGQLMDKREHNELL
RTTLAEVESRNLGRDPGVRLMIVGSEDDDTEFIGYTEDLGATIVVDEHCTGTRSFFNRTKPDPDPLRALA
LRYIGKPPCPSRDWDARTRAESTLRLAKAYNVQGALLVQQKFCDPHELDIPAIKETLEKNGIPTLFLEFD
VTIPFGQFRTRIEAFLEMIRAEALF

>OGW18016_bcr_Nitrospinae_bacterium_RIFCSPLOWO2_12_FULL_45_22_Bacteria
MDRFREIFDKRHDYAREWKARTGGRVLGYFCTYLPEELAYAAGALPVRIFGSHQPQDVTDRHIYSMYCPY
CRDCLAQGLLGKYDYLDGIAKARSCIHMRNAFASWELNIPLSYSHFISTPSNIQSSRAKPFLIKELDRFK
KSLEEWTAKEISQEDMERAIDIYNTNRCLTKQLYMLRQRTIPPILGAEAMDIVLSSQVMDKAEHNVLLQE
IWQNIDQRQNERDPGIRLMLIGSEDDDTEFVRMVESLGATIVVDEHCTGTRYFWNEVISEEDKLAAIAQR
YIERPPCPAKDFPERRRWPYIFKLIDDYHVQGVILIQQKFCDPHEFDIPPLIALLKERNIPSLFLEFDIT
TPIGQFRTRVEAFLEMLAMEVI

>OGW17414_bcr_Nitrospinae_bacterium_RIFCSPLOWO2_12_FULL_45_22_Bacteria
MGISEKFHDLLNNRHQYTSEWKEKKGDKVVGYLCNYVPEEMLYAAGILPVRILGSHEPQDITEPHIFNMY
CPFCRDCLAQGLQGRYNYLDGIVTAHTCMHMRQVFDSWTKHLPVSYSYYMYMPAHVQSKYAQELLLEELV
CFKQSLEGWIGNTISDRALDKAIDAYNTNRRLLKQAYELRKSDPPAISGAEAMEMVLTSMFMDKEEHSRL
LQQALTELPKRKNSRESQIRLMLIGSANDDVEFARMTESLGADVVIEDHCTGSRYFWHEVVPEENRLAAI
AANLIKKPPCPQKDLVERERFSYVLDLARDYDVQGAIVIQQKFCDPHEFDIPPIRALLEKNDIPVLFLEF
DLTIPAGQFRTRIEAFLEMLQPKVA

>OGW15245_bcr_Nitrospinae_bacterium_RIFCSPLOWO2_12_FULL_45_22_Bacteria
MEALDKFQQVVTERHQYAQEWKARTGGKVMGYLCTYVPEEVIYAAGILPVRIMGSHEPQDISEMHIYGMY
CAHSRDCLAQGLKGEYSYLDGIITAHSCMHIRQTFDSWRRHIPITFSYYLYMPAHLVNPSARDCLTEELQ
ALKQALEDWSGNTISTQALDHSIEIYNTNRRLMRQIYELRKRERPPISGAGSMEMVLASMFMDKEEHNYW
LRSMLEELQQEKNGLEPGVRLMLIGSESDDLGFLHLTESLGANLVIDDHCTGSRYFWNEIIPEEDRLAAI
AQRYIQRPLCPQKDLVERRRLPHILQLVKDYKVHGAILIQQKFCDPHGYDLPVIKSLLKSHNIPTLELET
DITIPVGQFRTRVEAFIEVLRQEIL

>OGW14834_bcr_Nitrospinae_bacterium_RIFCSPLOWO2_12_FULL_45_22_Bacteria
MEKFHEVVQSRHQYARAWKERTGGKILGYFCTYIPEEIVYAAGILPVRVLGSHEPQDVTDPHIYPMFCPF
CRDCLAQGLLSRYDYLDGITIGHSCMHIRQTFASWEMHIPLSYSYFIAMPATVQSPSAKPFLKGEFAAFM
KSLEEWTGKTISQGDLDRGIDMLNTNRRLMRQIYELRKAEAPPVSGVEAMEMVLSSHFADKTEHNQWLAE
TLQELPERDNSRDPGIRLMLIGSEDDDTEMIRLAEELGSTVVIDEHCTGSRYFWNEVVNGEDRLGAIAAR
YLERPPCPQKDWPARLRLPHIMQLAQDYQVQGAIVIQQKFCDPHEFDNPVIMRELKEKLGIPSLFLEFDI
TIPAGQFRTRIEAFLEMLQLELV

>OGW14509_bcr_Nitrospinae_bacterium_RIFCSPLOWO2_12_FULL_45_22_Bacteria
MESFKELIDNRHEYAREWKKRTGGKVLGYLCSYVPEEIAVAAGVLPVRIFGSHEPQDVAEKHIYSMFCPF
CRDCLAQGLLGRYDYLDGLVMAHSCMHLRQTYFSWKTNIPLSYTCYIGMPSKPQSPLAKKFLKGELEDFK
ESLEEWTGKTTGNKELDEGIEVLNQNRRLLREIYELRKDEIPPLTGAEAMEIVLSSQVVDKTEHSNRLSK
YLEEIKQRSGKGEKDQVRLMVIGSENDDTEMIKLAESLGGIVVIDDHCTGTRYFWNEVIPEEDRLSAIAT
RYLDRPRCPQKDFETRSRLPHIAQLVKGYNVHGAIVIQQKFCDPHELDIPIIMNYLKEELNTPSLFLEFD
VTFPAGQFRTRIEAFIETLQLEVV

>OGQ82157_bcr_bzd-type_subunit_N_Deltaproteobacteria_bacterium_RIFCSPLOWO2_12_FULL_60_19_Bacteria
MIEQFKEWYINRHAYAKQWKERTGGKVIGTFCTYVPEEILVAANMLPARILGSHEPQDVTEPHIFGMFCP
FCRDSLAQGLKGRFNYLDGVVLAHSCIHFRQTFNSWRIHLPVEFAYYIPMPNTAQTPHAPAYHRAEVDKF
KKAIEEYAGRPIAEQDLDRGIEILNRNRRLLRKAYEHRKLDNPPLTGEEAMYMAVTSQFIDKEEHSNLLE
AVLKELPQRKLPRDAGIRLMAVGSENDDAEFFKMVENVGGTVVIDEQCAGSRYFWNESVPNGDRLAAIAN
RYLDRPACPVKDYPAHSRFQHVLNLAKDYRAQGAIIMQEKFCDPHEGDNPRLKKYLEENGIPTLSLEFDS
TNPLGPFRIRVEAFLETIRGEELF

>OGQ75712_bcr_bzd-type_subunit_N_Deltaproteobacteria_bacterium_RIFCSPLOWO2_12_FULL_60_16_Bacteria
MVEKFKEWYVNRHAYAKQWKERTGGKVIGTFCTYVPEEILVAAKMLPVRVIGSHEPQDVTEPHIFGMFCP
FCRDALAQGLKGRFQYLDGVVLAHSCIHFRQTFNSWRIHLPVEFSYYIPMPNTVQTPHARPYHKGEVEKF
QAALQEYIGRPITDEDLDRGIRILNRNRRLLRQVYEYRKLDSPPLTGEEAMYMAVTSQFIDKEEHSDVLE
AALKELPGRKLPRDPGIRLMAVGSENDDAEFFKMVESVGGTVVIDEQCAGSRYFWNESAPNGDRMAAIAN
RYLDRPPCPVKDYPSHSRFAHVLNLAKDYRAQGAIIMQEKFCDPHEGDNPRLKKFLEENGIPTLSLEFDS
TNPLGPFRIRVEAFLETIRGEELF

>OGP85271_bcr_bzd-type_subunit_N_Deltaproteobacteria_bacterium_RBG_16_54_11_Bacteria
MIEEFKQWYDDRHSYAKEWKKNNRNGKVVGYFCTYVPEEILYAANCLPVRIMGGHEPPALATPHMFDMWC
PFSRDCLSQGLAGKYDYLDGVMIAQSCLHIRQAFGAWQLQVPTPWSYYLCMPNAVTTSHAKKFLAGELAE
FKKAVEEWVGKTITDADLDRGIDIMNTNRRLMKQVYEFRKEDNPPLTGAEAMTMVWSSQIMDKREHTVLV
EQLLRDLPNRRLDRDPGVRLMIVGSENDDRLFMEMVESIGATFVIDDHCTGSRYFWDEIVAQGDRLQAIA
NRYCDRVPCPSKDFTQGTWERKRFPHITNLAKEYRAQGAVLIQQKFCDPHECDIPSLRRQLENNGIPCYF
LEFEVTVPVGQFRIRIEAFIEQLRADELFD

>OGP59852_bcr_partial_Deltaproteobacteria_bacterium_RBG_13_49_15_Bacteria
YAFDVLPVRILGSHEVLDVTEPHLFGMFCPFCRDVLAQGLKGRYDYLDGITIGQSCLHLRQAYTSWDIHI
NPGWSHYIPMPSHVQSPRAVPFLVAEYQILIKKLEELTGKKITDGDLKRGIRIMNRVRRVMKEIYEFRKQ
EHPPITGTEIIYMTCSQFFTDAREWIPVAEAAREELKTRKLNRDPGKRLMLVGSENDDLEFVGMVETLGE
RESIGATVVVEEHCTTTRYFWDEVDESFEDPLTAIADRYVSRTPCPSKDWPVRSRLQRILKFAKDFKVDG
AIVIQQKFCDPHEADIPFVRKFLHENGIPTYFLELDITTAVAPFSIRVEAFLETLEEEGDLF

>OGI69023_bcr_bzd-type_subunit_N_Candidatus_Muproteobacteria_bacterium_RBG_16_60_9_Bacteria
MSELFDQFKQWYEKRHDYARGWKARTGGQVVATMCTYTPEEVLIAAGMLPVRVLGAHEPQNVTEPYIFGM
FCPFCRDSLAQGLLKRFDYAEGVMLTQSCIQYRQTFNSWRAHVPTVKWDYYLPMPNEVQSPFAKKLHYDE
MKKFHAFVETTSGRTISVADLNQAIATINENRRLLRDLFEYRKEQNPRVTGLEALYASITAQFVDKEEHN
RELKRVMAEARKRSNDRDEGVRVMTIGSENDDCGFMAMIESVGCTIVIDDQCSGTRYFWNEARIQDDPIA
TIADRYCERPACPTKDYPVHTRFDHVLKLAKDYNARAAIFLQQKFCDPHEGDYPDLKQHLEANGIPTMFL
EFDITNPLGPFRIRVEAFLETLREEELF

>OGF58782_bcr_bzd-type_subunit_N_Candidatus_Fischerbacteria_bacterium_RBG_13_37_8_Bacteria
MIDIFKDWYEHRHDYAKEWKKRTKGEVVGYFCTYAPEEIMYAAGILPVRILGSHEPQDVTEPHIFGMFCP
FCRDCLAQGLKGRFDYLGGIMLSQSCLHLRQSYTSWQINIPVPFSYYLPMPHGVQSKRAYKYLRNELETF
KKAVEKWLGKEIKDEDIDRAIEIYNKNRQLLHKLYALRKSSKVPLSGMEAMYVTITSQMVDKAEHNEMLE
KYINTLTDRDVTNDRVRLIFVGSEDDDIEFIKMVESLPAIVVVDEHCTGSRYFWNEVKQDDDRLMAIAAR
YIDRPACPAKDWPELTRLDHIVNLVKDYNVQGAVLIQQKFCDPHEFDMPVIEKKLKEMGIPSYNIEFDVT
VPIGQFKIRIEAFLEMLRADELF

>OGF55076_bcr_bzd-type_subunit_N_Candidatus_Fraserbacteria_bacterium_RBG_16_55_9_Bacteria
MFEPFRHWYEHRHEYAREWKSRTSGKVVGCFCTYEPEEILYAAELLPLRVYGSHQPSSVTEPHVFGMYCP
WTRDVLAQGLLGKYTYLNGITISQSCLHFRQCFTSWQKHVPCEFSYYLPMPHGIQSPHGRKFFTEELKKF
KQALEKWVGREITTGELHEGIEVMNENRRLLTQLYELRKAEDPPLTGQEALWVVASAQMTDKRDHNQALK
ELLPKLVDRKLDREPGVRLMLIGSENDDVEFMEMTETLGATFVVDENCVGTRYFWGEVDSERFEDPLEAI
AARYLERPACPAKDWPELSRWPHIERLARDWRVQGAVLMQQKFCDPHELDMFTVKKRLEEMGIRTLFLEF
DVTTPVGQFRTRVEAFLEMLRSEDLFAEELL

>OGD20838_bcr_bzd-type_subunit_N_Candidatus_Aminicenantes_bacterium_RBG_16_63_16_Bacteria
MMDSFKEWYEGRHQYAREWKKRTGKKVVGYFCTYVPEEILIAADVLPVRILGSHEPQDVTEPHIFGMFCP
FCRDCLAQGLQGRYEYLDGIMISQSCLHIRQAYTSWKLHVPVEFSYYLPMPHHLQSRRAVPYLTGELEAF
KKAVEEWTGTTITEEGLNRGIAIMNRSRRLTRAVYDLRRRPDPPVTGLEAMRMVAASQMVDKREYNEALQ
ETLDRLPDRAERDGPRVRLMMLGSENDDVAFVEMVESLGAIFVIDDHCTGSRYFWNEASTDRKPMESIAA
RYVDRIPCPTKDWPERRRIGHIRQLAKDWNVKGAIIVQQKFCDPHEIDIPAIIKALKEDGVPAQVLELDV
TVPLGQFKTRIEAFLEILREEDLF

>OFW30166_bcr_bzd-type_subunit_N_Acidobacteria_bacterium_RIFCSPLOWO2_12_FULL_60_22_Bacteria
MMEVFRDWVGHRHEYATEWKRRSGGRLMGYFCTYAPEELIYAAGILPVRVLGGHEPQAVTEPHIFGMFCP
FCRDCLAQGLLGKYNYLDGIMIAQSCLHLRQAFASWRMHVPISYDYYLPMPHGVQSRHAYKYLTAELQAF
QKSLEEWTGQPIKEDALDYAIELYNTNRRLLRQIFELRRLKHPPLSGLDAMYLALSAQMVDKAEHNVMLE
ELLQRLRAEGASARAGNGNSRIRLMLIGSENDDTTFVKMVEDLGADIVIDEHCTGTRYFWNEVEPQPDRL
AAIAARYIDRPPCPSKDWPERRRVPHIMTLAQDYGVQGAVLIQQKFCDPHEFDMPAIADALKKEGIPSYN
LEFDVTLPMGQFKIRMEAFLEMLRGEELF

>OFW00042_bcr_bzd-type_subunit_N_Acidobacteria_bacterium_RIFCSPLOWO2_02_FULL_60_20_Bacteria
MVEVFRDWFEHRHEYAKDWQKRTEGKVLGYFCTYAPEEIMYAAGILPVRVLGGHEPQALTEPHIFGMFCP
FCRDCLAQGLKGSYDYLNGIMLSQSCIHLRQAFTSWRIHIPTSYKYYLPFPHGVQNPPAYKYLTSELRVF
QKSIEDWTGLKISNEALDKSIEVYNKNRRLLREIFDLRRAKHPPISGLEAMYLALSSQMVDKAEHNALLE
QLLERLKAGTHAGNGNSHIRLMLIGSENDDTTFVKMVESLGADIVIDEHCTGTRYFWNEVEPQEDRLAAI
AARYIDRPPCPSKDWPMRRRLPHITQLAKDYGVQGAVLIQQKFCDPHEFDMPSIAKALKEEGIPSYNLEF
DVTVPLGPFKIRMEAFLEMLRGEELF

>KPL07597_bcr_bacterium_SM23_57_Bacteria
MFSQFQRWYEDRHSYAKDWKQRTGGKVIGCFCSYVPEELLVASNILPVRVLGSHEPQDVTEPHIFGMFCP
FCRDVLAQGLKGRYNYLDGITLSQSCLHLRQAYTSWKMHVPVPFNFYLYMPNKVQTPAAKPYLTGELAKY
KAALEELIGREITVADLDRGIEVLNRNRQLMHQIYEYRKMDPPLVTGLEAMYMTTSSMWVDKEEHSAEIE
KVLAELPARQTDRDSGARLMIVGSENDDISFINMVESVGGTIVIDDHCTGSRYFWNETIPEEDRLAAIAD
RYIKRPACPTKDWEERTRFPHILQLAQDHNVQGAILIQQKFCDPHECDIPVLKKYLNDNDIPTLFLEFDV
TVPLGPFRIRVEAFLEMIGEEDLF

>KPK31406_bcr_Nitrospira_bacterium_SG8_3_Bacteria
MIDDFRKIYENRHEYIKEWKEKNPDRKILGYMCTYMPEEILYAADVLPIRILGSHEPQNVTEPHILGMFC
PFCRDALAQGLLGRYDYLDAIGITHSCQHIHQAFESWVLHKEIKDFFIPTPNNVQTPRALPYLTGQLKIF
KEQVEEWTGRTISDEDLRRGIEIVDENRRLMGEVYEARKVDDPPISGLDSMYMVVASQMVDKVEFNQTLA
DVLKNELPGRTAKEDTGIRLMIIGSEDDDAKFIGMVESVGASIVVDDHCTGSRYFWNLTEAQDDPLTAIA
DRYIKRPPCPIKDFPARNRIPHLIGLAKDWNVAGVIIIQQKFCDPHELDKVAITKALEAAGFPTLYLEFD
VTVPIGPFRIRVEAFLETLGAEDLFAEDLF

>KPK31238_bcr_Nitrospira_bacterium_SG8_3_Bacteria
MGAIEKFQEIYENRHAYARDWNSRHPDGKILGCFCTYVPEEIPYAAGILPVRILGSHEIEDDSSPHLFGM
FCPFCRDVLAQGLQGRYEYLDGISDGNCCMHLLQAYEAWGLNVKPQPKILRVDTPSSTQNRHSRTYLRDE
LECFKEDLEEWVGKEITDEALDYAVEVYNENRRLMKQIYELRKADDPPITGLESMYMVASSQMMDKAEHN
KILLEALEQVKERKLDRETGTRLMTVGSENDDVEFLSMIEQKMVLPATVVTDDHCTGTRYFWQEIIPEED
RLQAIATRYIARTPCPCKDFPELRRFNNLLKLAKEWRVEGVLLMQQKFCDPHEIDIPSLKDFFEENGFPT
YFLELDVTVPLGQFSTRVEAFIESLTLDII

>AKH70343_bcr/2-hydroxyglutaryl-CoA_dehydratase_subunit_BcrC/BadD/HgdB_Spongiibacter_sp_IMCC21906_Bacteria
MSINDSLMEDFIFAAQHPLDYAKKWKEEHKRPVVGILPMNFPAELAHAAGALPVVLQEDDEPVTIGLKRI
FSFYCGFNRSLVNQTVSDAFQFLDAILLGDHCVQLLGTADVMRNHMPEVPVLYDQLVSTIEAPWAFNESR
RVVGELRNQLQNVLGVTISNDDINASVEVFNKSRALLRSLYDMRMTGKIRISSSDLMHIVQASMTMDRAE
HTEKLEKVLDALQEQGTGENSSFADKVPVFLSGHMCHAPKKELLDLVEECGGLVVADDLYTGYRYISTDV
EITDEPLDALTNWYLERNKRVPCPTRSAREHDWHTYLLNSVKNAKAQGVIILMVKFCEPHMYFYPEIKEA
FEAVGIPNLLIETEHEEMPMESVKTRLETFMEMAGRASTI

>KKM12497_bcr_Clostridiales_bacterium_PH28_bin88_Bacteria
MDIFREWYQNRHQYAKEWKEKTGGKVIGYFCTYVPEEIIYAAGMLPVRILGSHEPQDVTEPHIFGMYCPF
CRDCLAQGLKGRYDYLDGVMIAQSCLHIRQAYTSWDLHVPREFSYFLPMPHHVQSARAYPFLREELSAFK
KAIEGWTGKIITDDDLDRGIEIINANRRLMRQVYELRKKEEVPVTGLEAMYMVLASQMTDKRDHNTALEE
ILNYLPARNLGRETGDRLMILGSENDDTAFMEMVESVLGATFVIEDHCTGSRYFWNEVEPQEDRLAAIAA
RYVDRPPCPTKDWPKRKRLDWVLEMARDWGVKGAIVVQQKFCDPHEADIVAFQKALKEKGIPTLFLEFDV
TVPLGPFRIRVEAFLEMLRQEDLF

>EQB63315_bcr_gamma_subunit_candidate_division_Zixibacteria_bacterium_RBG-1_Bacteria
MFEVFKNWEKQRHTYAKEWKKTTGGKVLGYFCTYVPEEILYAAGVLPVRILGSHEPTDLTEPHIFGGMFC
PFSRDCLAQGLKGRYDYLDGIMIAQSCLHIRQAFTSWQKHIPLEFSYYLCMPNNVQSSRAEDYLAGEILE
FKKAVEEWTGKEINEESLSQSIETYNHSRRLLHQVYSTRKQENPPLTGEEAMEMVISNQMTDKSEHNQAL
GDLVKNLEGRKLDRQTGTRLMLIGSENDDIPFIHMLESLNATVVIDEHCTGTRYFWNEVVTQNDLIKAIS
KRYIDRPPCPSKDWEVRRRIPHILSLAKEYQVSGAILIQQKFCDPHELDIPAIAKALETNGIRTLFLEFD
VTVPIGQFKTRCEAFLEILQQEEELF

>CDB43285_bcr_Firmicutes_bacterium_CAG:240_Bacteria
MEAITINTEKLFDLDNINSFAKEWKEAARGNKVLAYYCSHMPEEILYAADILPYRLSGTGVTDDSQAETY
MSPFSCSFCRACFQKFLDGSYDFLDGFVASDGCLQPQRVFDNWKFYVRKEDQFVHQFNAPRVYDESALGM
YRREMLDLKNAVERFGNYVTNEKLINAIKVYNETRRLIRELYELRKADAPKVTGEECLRITLASMAMRKD
TFNELLAQFIEEAKQREPITDYRARLMLIGSSCDIPTYLKIFEDKGGLFVADANCYGSRYLYEDVEIDEK
DPLAGLARSYLKRPVCPRMLNIHDDILKNILDTAKEFKVDGVVYTKMKNCDLWGGESIFIDDKIREAGLG
LLILDREEIVANAGQVGIRAEAFVEMIETGGLE

>EFK08260_putative_bcr_bzd-type_N_subunit_delta_proteobacterium_NaphS2_Bacteria
MINDFIDVYKNRHDYAKDWKKKNPDSKVVGYMCSYFPEELFYAAGMLPVRILGSHEPQNVTEPYIFGMYC
PFSRDVLAQGLQGHYDYLDAVSTAYPCMHLGQAFDSWTLHVTQKKFYVDMPNRVQTPYAVPFLTGRLEET
KQEIEEWIGREITDSDLKEAINVYNENRALLREIYEMRKADDVPLTGTECMYITTASLFMDKKDANKLLK
ETIENELKGRKAKTADDTRLMVLGSENDDIKFLNMVEEFSAVIVTDDHCTGSRYFWNPVEEQDDPIQAIA
QRYIDRPLCPQRDYPERKRLPYLLDMARDWNVAGIIALQQKFCDPHELDKVALLDWFKENDIPTIYLELD
VTVPIGQFKIRVEALLERLREDELW

>CAI78866_bcr_gamma_subunit_uncultured_bacterium_Bacteria
MLDQETFETFRNWRVNRAEYAKKWKERTGGKVIGYFCTYAPEELMYAAGILPVRILGSHEVQDVTEPHIF
AMFCPFCRDCLAQGLKGRFDYLDGIMIAQCCLHIRQTYTSWQKHIPIDYSYYLPMPHHVQSPRATPFLTK
ELAVFKQSLEQWLGKKIDDQAIDDAIEVYNRNRQLMWKVYETRKGESAPLTGEEAMEVVLSSQMVDKQDH
NAALETLLSRLSQRQATRPTGTRLMILGSENDDLEFIRMVELCGATFVIDDHCTGSRYFWNNVEPDGDRL
GSIAQRYVKRVPCPTKDWPDRTRVAHVLDLAKTYDVQGAVVMQQKFCDPHEIDTPALIKALNQAGIKTLF
LEFDVTVPIGQFKVRVEAFLEMLQEDDLF

>h02s.80@k137_3686449_24
MFDKFKEWYENRHDYAKAWKKQTGGKVLGYFCTYVPEELLIAADILPVRILGSHEAQDVT
EPHIFGMFCPFCRDCLAQGLKGRFDYLNGIMIAQSCLHIRQTYNSWVKHVPQEFSYYMYM
PHGIQTPHAYPYLRGELEEVKKALEKWIGRSISDKDIDRGIEVMNKNRQLMKQIYEFRKQ
DNPPLTGLEAMYMVVSSQMVDKEEHNQALEAVLKELPNRKLDRNTGTRLMIIGSEDDDTE
FVKMVESLDSTLVVDEHCTGTRYFWNKVEPQEDRLAALAIRYIDRPPCPSKDWPDRRRFP
HILQMAKDYNVQGALVIQQKFCDPHELDMPSLRAMLEENGIPTYFLEFDVTVPIGQFKTR
VEAFLETFALPDLF
>h02s.68@k137_3622446_2
MFDKFKEWYTNRHDYAKDWKKRKGGKVIGYFCTYVPEELLVAADILPVRILGSHEAQDVT
EPHIFGMFCPFCRDCLAQGLKGRYDYLNGIMISQSCLHIRQTYNSWVKHIPQEFSYYLYM
PHGVQTPHAYPFLHGELEVFKNALEKWIGHPISDKDIDRGIEIVNKNRQLMKQVYEFRKQ
EDPPLTGLEAMYMVVSSQMVDKEEHNRALEEVLKELPNRKLNRNTGTRLMILGSEDDDTE
FVEMLESLDSTLVVDDHCTGTRYFWNEVEPQEDRLAAITARYIDRPPCPSKDWPERKRFP
HILQLAKDYNVQGALVIQQKFCDPHELDMPALRKMLEENGIPTYFLEFDVTVPIGQFKTR
VEAFLETFALPDLF
>h02s_68_k137_3394835_8
LRSMLEENGIPTYFLEFDVTVPIGQFKTRVEAFLETFALPDLF
>h03m.104_k127_2992571_4
MFDKFKEWYTNRHDYAKDWKKRKGGKVLGYFCTYVPEELLVAADILPVRILGSHEAQDVT
EPHIFGMFCPFCRDCLAQGLKGRYDYINGIMISQSCLHIRQTYNSWVKHIPQEFSYYLYM
PHGVQTPHAYPFLHGELEVFKNALEKWIGHPISDKDIDRGIEIVNKNRQLMKQVYEFRKQ
EEPPLTGLEAMYMVVSSQMVDKEEHNRALEEVLKELPNRKLNRNTGTRLMILGSEDDDTE
FVEMLESLDSTLVVDDHCTGTRYFWNEVEPQEDRLAAIAARYIDRPPCPSKDWPERKRFP
HILQLAKDYNVQGALVIQQKFCDPHELDMPALRKMLEENGIPTYFLEFDVTVPIGQFKTR
VEAFLETFALPDLF
>h02s.26_NODE_10116_3
MFEQFKEWYTNRHDYAKAWKERTGGKVLGYFCTYVPEEILVAANVLPVRILGAHEPQDVT
EPHIFAMFCPFCRDCLAQGLKGRFDYLDGLTIAQSCLHIRQAYTSWVKHIPPGFSYYMYY
PHGIQTPHAYPYLRSELEEFKTAVEQWVGRKITDADLDRGIEVCNKNRRLMRQVYELRRQ
DKPRLTGLEAMYMAVSSQIVDKAEHNQALEALFKELPSRKVDRETGTRLMILGSEDDDTE
FVKMCESLGATIVIDDHCTGTRAFWNEVQPQEDRLAAIAARYIDRPPCPSKDWPERKRFA
HILKLAKDYNVEGVLVIQQKFCDPHELDIPAARKMFQDNGIPTYFLEFDVTVPIGQFKTR
VEAFLETFALPDLF
