# Supplementary material for: Newly discovered Asgard archaea Hermodarchaeota potentially degrade alkanes and aromatics via alkyl/benzyl-succinate synthase and benzoyl-CoA pathway
Source: ISME J. 2021 Jan 15;15(6):1826–43. doi: 10.1038/s41396-020-00890-x (PMC8163825; doi:10.1038/s41396-020-00890-x)
Supplement: Supplementary file 7 — Dataset 1 [file 41396_2020_890_MOESM7_ESM.zip › Sequence datasets used for inference of phylogenetic trees/Supplementary Fig. 12b Benzoyl-CoA reductase B.fasta]

>TKJ21612_bcr_bzd-type_subunit_O_Candidatus_Lokiarchaeota_archaeon_Loki_b32_Archaea
MTETKYPMEPLKCWNNAKILRENYYRDFAEAHDKGGLRWAGGAWSFDAIPAGLGEDIYSLTGEPYGATVA
FNDKLALECQEAAEAKGFARDLCSYMRNYWGSILINKYAWPQFSEEFPKPDFIWQDHICCSHAKWYQVAS
DLEGGIPMFSIDVSVGPYEERTEHKINYIVGQMHDGIKWLEKITGRDYDDELLIKAVKNEFRSCHYWAAI
CELNKAIPAPLDEKSMYSLYVLGTLRKSAQWAADFYEKELYPEVKDRVERGIAAVGNERCRIMTDTQPPW
AFLRIFRYLEHYGCVSIGSLYTFGLIGLWEDKEDGSWGPKTIPDIEITNRDEALRALADWNLSKPEWQHF
YHPKLKSDMMIRIANEWKLDGVFLHFNRGCEGLSLGIAENRLAIQQSGIPTMPFEGNMGDEREFDLERTM
KRVDAFMESLEIEKIDLK

>PWI46705_bcr_bzd-type_subunit_O_Candidatus_Heimdallarchaeota_archaeon_B3_Heim_Archaea
MMSKAKYPSEKLKSWGKAKILRENYYRDFAEAHDKGGIRWAGGAWSFDAIPAGLGEDVWCLTGEPYGATI
AFNKDLALECQEAIETKGYARDLCSYMRNYWGSIILNKYAWPQFSEEFPKPDFMWQDHICCSHAKWYQVA
SDLEGGIPMYSIDVSVGPYEELTESRINYVVGQMHDGIKWLEKQTGRDYDDELLIKAVHNEFRSCHYWAA
ICELNKTIPAPLDEKTMYALYVLGTLRKSSQWTADFYEKELYPEVKSRVERGIAAVENEQCRIMTDTQPP
WAFLKVFRYMEKYGCVSIGSLYTFSLIGLWEDREDGTWGPRAIPEIEISNRDEALRALAKWNLSKPEWQH
FYHPKLKSEMMIRIAREWKLNGALLHFNRGCEGLSLGIAENRLAIQKAGFPVMPFEGNMGDEREFDLTRT
MTRIDAFMESLGIKKLVD

>TET89293_bcr_bzd-type_subunit_O_Methanomassiliicoccales_archaeon_Archaea
MATETKYPTEPLKCWKEAKRLRMKYYEDYAKAHEEGGIRWCGGAWSFDAVPYGLGDDVYPLTGEPYAASI
AFNREFSLQCLEATEAAGYARDLCSYMRNYWGSIILNKYAFGGEFPKADFVWQDHICCSHAKWYQVVSEL
EGDIPAYSVDVAVGPFEAIDENRIQYIVGQLMDGIDWLEKTTGRTYDDKKLIEAVKTEFRSTNSWAKICE
LNKNIPAPLDEKTMYSLYVFAVLSRAKKEFADFYDTLYEEMKDRVKRGIAAVGNEQARVMSDTQPPWGFL
SVFRYLEKFGCISIGSLYSFGLAGAWEVKEDGTWEPKTTPMERGITINTREDALRELVIWNLAKPEWQHF
YSPQLKSEMMIRIAREWHVNGVMLHYNRGCEGLSLGIAENRLALQKAGFPVLVFEGNMGDEREFDEAGTM
GKMDAFMEALEVKKLVD

>TET56059_bcr_bzd-type_subunit_O_Candidatus_Bathyarchaeota_archaeon_Archaea
MIETLKKYPTERLKCWDEAKNLRKNYYENYLNAHEKGGLRWAGGAWSFSTIPAGLGEDIYSVTGEPYGAT
IAFHKDFATKCHDAVEAAGFPRTLCAYMRNYWGALLLNKFILADGTIIDEYPTPDFIWQDHICCSHGKWY
EVVKWLEKKKGKEVPMYCTDVSVGFSLQPMEEYKINYIIQQLDDGIKWLKEVTGREYNDQLLCDAVWNEM
RSTSLWAEVCTLNQAIPAPLDEKTMYSLYVIGTLMKHRPECVTFYETLKKEVKDKVERGMAAVPNERFRV
ITDTQPPWGFLKIFREMEKYGVVSLGSLYTFGLIGMWEYKSDGSWVPKPLPPKKPETREEALRAIVEWTL
NRPEWAHFYKPELKTKMMKSIVDQWKADAVLLHYNRGCEGLSVHIAENRLGLIDAGVPVFPFEGNMGDER
EFDFPGTMSRLTTFFESMGLKKIDG

>RMG22117_bcr_subunit_B_Euryarchaeota_archaeon_Archaea
METIVASEKKDLKYAGAARKLQRQLVRDFYRQDVTKPVVYLFVGGNPAELLRALGFQVYMPEITALTMAI
RHQSLQYILKAESIGYGLDVCGYVKTDIGLTHLSGGESDMGKIPRPDLLVCNYSGCSVYAKWWEALAEFY
KVPLIMLDVPYHRFNDPQKEDIEYIIGQLQEMVEKIEQLFDITFDMNRLKEVLTYSRKAEDGWGRSFEMA
KHVPSPIDAYFESIFYMFPINALRGTKEAADFYELLNMELDERVAHGIGPIENEEFRTVIEGVPPYPGYR
SFWNMFKKWNAVSVAATYPKVGGMFDLPELRHDPSNPWESIARYSIFSYCNLSWDFRRETIKRYLKDFQA
DALVIHGIKSCRSFTAGQGDLRDYVINELGYPALYVESDHQDPRYWAEAQILNRVDAFFEALKMKR

>RLI84507_bcr_bzd-type_subunit_O_Archaeaglobales_archaeon_Archaeo
MMEVKVRPLECWNDFKKYRERYYKNYLEAKDKGGIRWAGSAWAFDAIPHGLGEDVYPLTGEPYGATCAFF
HEFSRQCLETIERKGAARDLCGYMRNYWGSIAQNKYLLADGSIVEPFPRPDFNFTIHICCSHAKWYHYAA
ELENGVPTYAVDISVGPGYLLDDKKINYVVKQLNDAIPWMEKITGREYDDELLIKAVYAEADAMSTWAKI
CKLNQARPAPLEEKSMFSLYVLNLINRSDPEVAKLYHKLYDEVESRVKRGIGALTHEQFRFFTDNPPPWA
FLKVYRYLEKEYAAISLGAIYTFGLGGGWIGMDEKGEKWIWEPAPTPEEAGVEITNREEALRWTAEYNLR
YRASWQHEYSHWIRKLETYQMIKDWNADAIIMHINRGCELWNMSTLEVRDYLVKKGIPVATYEGNMADPR
DFDEARTFNVIDSFMQSLGIERISEK

>RLG21006_bcr_bzd-type_subunit_O_Candidatus_Micrarchaeota_archaeon_Archaea
MDSENKYPTEGFKCWKKAKELRLQYYKNYMQAKEKGGIRWAGNAPSIDAVPYGLGDDVYHLTGEPYGATV
AYNKEFARRCHEVVEAKGYARDLCAYMRNYWGSVLLNEFVFGGPFPKPDFMWVLHSCCSHAKWYQEASRI
EGGIPYFVIDWSAGMYYKWDEKREDYVVDPNQEHRIQYLVDQMQEGIEWLEDITGREYDDEKLIQAAKNY
FESTSLWAEICTLNQAIPAPMDEKTMYSFYVFAALHKAHREVVEFYKELRDEMRDRVARGIAAIPNEKAR
IMTDIQPPWGFLEIYRYMESYGVVSIGSFYTFTLMGHWEIAEDGTFRPRTTPMEKGIEIRTREDALRLLA
DWALGLPMAQIFYDHRFKSHIMKKIFTQWKCNGIIMHFNRGCEGLTLGVAENKQALVEAGIPVAYYEGNM
GDEREFELATVKEQITAFIESLGLIK

>RLF16010_bcr_bzd-type_subunit_O_Thermoprotei_archaeon_Archaea
MVRKDVPEYPTEPLKCWDEAKALRRKYYEDYLTAKEKGGIRWAGGAWSFSAIPEGLGDDVYCITSEPYGA
TIAFFKEFAMKCQEATEAAGYARDLCAYMRNYWGSELRDEYILADGRIVKGFPLPDFIWQDHICCSHAKW
YQVVREIAKKKHGKDIPMYCIDVSVGPHIPRLHDELTDWRLEYVTKQLLDGIEWLEKVTGRRFDDKRMID
AIYNEMRSTSLWAEICTLNANVPAPLDEKTMYSLYVLGTLMKHKKECVEFYEKLLAEVKDRVRRGIAACK
HERCRIITDTQPPWGFLSIFRYLEREYGCVSVGSLYTFGLIGMWEVKEDGTLGPKTVPPKSALKDRETAV
RMYAEWMLNKPEWPHFFNPRVKSDLLIKIAKQWKLDGVALHYNRGCEGLSVHITQNRLDLLRAGIPVMVF
EGNMGDEREFDMPRTLARFDMFMESLGLSKIKKE

>KYK30429_bcr_Euryarchaeota_archaeon_SG8-5_Archaea
MEGAEDRYPTESLKCWDKSKAIRLKYYQDYAEAHDKGGLRWAGGAWTFDAIPAGLGDDVYPITSEPYGAT
LAFDKELSLECMEATEVKGYPRDLCSYMRNYWGSILVDKFAFGYKDGEFMPRFAGADPLPFPKPDFIWQD
HICCSHAKWYQVVSELEGGIPNFTVDNAVGPAHEINDRKIKYIVEQLKEGIQFLEKTTGRDYDDELMYKA
IRNHFVSTSKWAEVCALNKAIPAPLDEKSIYSLYVFGTLQKAGQQVADFYEKDLLPEVQDRVARGIAAVP
NERFRVMSDTQPPWSFLKVFRYLEKFGCVSVGSLYTFGLLGQWEVKEDGNWGPKTIPEVEFTSRDQALYE
YVKYELHKPEWQHFYSCHLKSDMMIRIAKEWQLNGAMLHYNRGCEGLSVGIAENRLALLDAGFPVMAFEG
NNADEREFDEARTKAKIDAFMETLGAK

>KYK25907_bcr_Thermoplasmatales_archaeon_SG8-52-1_Archaea
MEQEQKYPTEKLKCWNGAKEIRMKYYKDYAEAHDKGGLRWAGGAWTFDAIPAGLGDDVFPITSEPYGATI
AFDKELSIECMEAAEKEGYPRDLCSYMRNYWGSIIIDKYPFGYNDKKEFVPRFEGAKALGFPKPDFIWQD
HICCSHAKWYQVVSDLEGGIPMFTVDNAVGPSHELTDSKIKYVVEQLKDGIKFLEKVTGRDYDDELLYKA
IRNHFISTSKWAEICALNKAVPAPLDEKSIYSLYVLGTLQKAGEQVADFYEKNLLPEVKQRVKKGIAAIP
NERYRVMSDTQPPWSFLSIFRYLEKFGCVSVGSLYTFGLIGQWEVKKDGTWGPKTIPEIEFSSRDQALYE
YVKYELHKPEWQHFYSCHLKSDMMIRIAKEWKLNGVMLHYNRGCEGLTVGIAENRLALLEAGYPVMAFEG
NNADEREFDEARTKAKINAFMETLGAK

>KYK25489_bcr_Thermoplasmatales_archaeon_SM1-50_Archaea
MEQQAKYKTEKLKCWDEAKQIRMKYYQDYAEAHERGGIRWAGGAWTFDAIPAGLGDDVYPITSEPYSATV
AFDKEFSLQCLEATEKKGYPRDLCSYMRNYWGSIITNKFAFGYKDGQFTPRFAGAKPLGFPKPDFIWQDH
ICCSHAKWYQTVSDLEGGIPMFTVDNAVGPANELTDSKIKYVVEQLKDGIKFLEKVTGRDYNDELLFKAI
RNHFVSTSKWAEICEQNKAIPAPLDEKTIYSLYVLGTLQKAGKQVAYFYEKVLLPEVKERVKKGIAAVPN
ERFRVMSDTQPPWSFLSIFRYLETFGCISVGSLYTFGLIGQWEVKKDGTWGAKTIPDVEFSSRDQALYEY
VKYELHKPEWQHFYSCHLKSDMMIRIAREWKLNGVMLHYNRGCEGLTVGIAENRLALLDAGFPVMAFEGN
NADEREFDEARTKAKINAFMETLGAR

>KYK24729_bcr_Thermoplasmatales_archaeon_SG8-52-4_Archaea
MVPEDKYPTEQLKSWGKAKEIRMKFYQDYAEAHDKGGLRWAGGAWTFDAIPAGLGDDVYPITSEPYSATI
AFDRDLSMECMEATEVKGYPRDLCAYMRNYWGSIITDKFAFGYNKDGEFVPRFAGAKPIGFPKPDFIWQD
HICCSHAKWYQVVSDLEGGIPMFTVDNAVGPSSEITDSKIKYVVEQLKDGIKFLEKTTGRDYDDELMYKA
IRNHFVSTSKWAEICELNKAIPAPLDEKSIYSLYVLGTLQKAGKQVADYYEKDLLPEVQDRVKRGIAAVP
NEKFRVMSDTQPPWSFLSIFRYLEKFGCVSVGSLYTFGLIGQWEVKKDGTWGAKTIPDVEFTSRDQALYE
YVKYELHKPEWQHFYSCHTKSDMMIRIAKEWKLSGVMLHYNRGCEGLSVGIAENRLALLDAGFPVMAFEG
NNADEREFDEARTKAKINAFMETLGAK

>BAJ49394_bcr_subunit_B_Candidatus_Caldiarchaeum_subterraneum_Archaea
MSQVAFEAYDQAKKLQGEMVKEYYGELRAHHEAGGKVAWGFVMANPVEIFRAFDIPVVYPEITSLQCSFK
GGAPPLIQLAEEEGYSTDCCGYVKMGVATVLNKGQTAIGYIPPPDILALTYSGCQIYIYWWEQLHYWTGS
PIFTVDIPYLRGYDGHVPGHDVRYVAGQLYELVDRLERLTGRKLDWEKLQRIVKLSDEAWRLWRECLEMG
RLKPSPIDGYFEAIYYMSAITLLRGTQKCVDFYRFTLNELKERAKLGIGPGGEERFRLVFEGVPNYPFFR
RFWNMFSGWGGRCVAATYPKVAGMADFYGTHFRMDPEKPIESIAEYMIHAYCNWNMVLRTQLIEKYVKDY
SADGVVIHSIKSCRSFSMGQGDIREYMMKELDVPTLLIESDHVDPRYYAEAQLKNRIDAFFEALSVRKKR

>ADC65343_bcr_bzd-type_O_subunit_Ferroglobus_placidus_DSM_10642_Archaea
MTEVKVRPFECWDDFKKYRMEYYKNYLEAKEKGGIRWAGSAWAFDPVPAGLGEDVYPLTGEPYGATCAFF
RDFSYRALEAIERKGVARDLCGYMRNYWGSIVLDKYLLADGTEVEPFPKPDFNFTIHICCTHAKWYHYAA
ELEGGVPTYAVDISVGPGYLLDDKKIEYVVRQLEDAIQWMEKVTGREYDDELLIKAVENEAKSMTLWAKI
CKLNQATPAPMEEKSMFSFYVLTLLKRSDEKVVKLYEKLYKEVESRVKRGIGALTYEQFRFVTDNPPPWP
FLKVYRYLEQTYGAVSVGSIYTFGLGGAWKCMDEKGEKWVWEPAPTPEEVGYEIHDRRSALWWTAMFNLK
YRASWQHEYSHRIRKLETYQMIKDWKVDAIIMHLNRGCELWNMSTLEVRDYLVKQGVPVATYEGNMADPR
EFDEARTFNVIDSFMQSLGVEKLA

>WP_025917446_bcr_bzd-type_subunit_O_Herminiimonas_sp._CN_Bacteria
MAKYPTEPLKCWKKAKELREQYYLNYARAHETGGIRWSGSAWALDAIPAGLGNDVYSLTGEPYGAAVALD
KKFNQECQNAAESAGFARDLCAYMRTYWGSIYLDKYLFGGPFPKPDFNFQSQICCSHAKWYQHASKLENT
PVNFIDVSVGPYKDLTEDRLMYVVNQGLESIEWMEKVTGRKYNDELFIEAVKNEMRSTSLWAEICCLNKA
KPAPLDEKTMYSLYVLATLSKSSKWCADFYEECRDEVKDRVARGIAAVPNERARVMSDTQPPWAFLKVFR
YLEEFGAVSIGSLYTFGLEGIWETKPDGSWGPRTTPMEQGIEITTREQAMRLYCDWNLSKPQWQHFYDPR
LKTEMMKTIVKEWGVDGVMLHLNRGCEGLSLGIMENRLGLAAAGIPVMTYEGNMGDEREFDIGRTQNRVD
SFMETLNIKRDFIHA

>WP_027715421_bcr_subunit_B_Desulfuromonas_sp._TF_Bacteria
MSQQDVIKSRSMLLQKEMIARNYDKITSGEVKVSSTFVPGNLNELLMCFDIANNLPEINAIQNAMRKKSG
EMIMEAERSGHSEDVCTYVKADIGMMAKGNIAPNGKPFPDPDVLLLSYTGCFTFLKWFELLREQYKCPTV
MLQVPYSADGQPTKNHRDYIVKQLKEEVIPTLEKISGIKFDIDRLREYLRKSAKAEDDLVWMLEQSKRKP
SPIDCYFGGVYYMGPIFTAFRGTDEAITYYQMLREEIQERIDKGLGVQTPEGEMGEEKYRLVVEGPPNWT
SFREFWKMFHEAGAVVVASSYTKVGGVYDYDNFRHDPDHPLESLADYCLGVYTNRNLPTRVDMLARNIKE
YEADGLLINSIKSCNSFSAGQLVLMREVEKLTGKPGAFVETDLVDPRYFSAANVKNRLESYFQMIDQKRR
AGGSATTLA

>WP_150095660_bcr_subunit_B_Blastochloris_sulfoviridis_Bacteria
MSEAVKEPSMLLQKEMIAKNYDAITSKHQSGRKVSSTFVPGNLNELLASFGILNNLPEINAIQNGMRKLS
GDYILEAEKSGHSEDVCTYVKADIGMMGKGNIAPNGKPFPDPDVLLLSYTGCYTFMKWFELLREEYKCPT
LMLHVPYEGDGHSTKNMRDYIVSQLKEVIIPGLEQVSGVKFDIDRLREALRNSAKAEDDLVWVLEQGKRT
PSPIDAYFGGVYYIGPIFTAFRGTPEAIAYYQALRKEVQARIDAGVGPVTPDGSNFSDQKYRLVVEGPPN
WTSFRDFWKMFYDEGAVVVASSYTKVGGMYDLGFRHDPDHPLESLADYCLGCYTNRNLPTRVDILTKYVE
DYQADGLLINSIKSCNSFSAGQLMIMKEVERRTSKPGAFIETDLVDPRYFSAANVKNRLESYFQMIEQKR
RGAARAA

>KAA3607764_bcr_subunit_B_Planctomycetes_bacterium_Bacteria
MSQSYLHQGSGQKLQRKLLGDWYQNLQEAPQRGEKVAYLFISGNIGELLQACGFHLVYPEVNALQCGIKK
VAGPNILSAEDLGYSGDVCGYVKNDIGLLTGGNQMPQGTVLPPPDLLVCNYAGCATYLRWFEALAEFYQA
EMVVVDVPYLRGTDGPTAEEKAYVERQLRELVTVCERITGQEFDPEAYRQAVARSAQTEDLWVDILQSAK
RKPSPIDAYFEAVFFMAPIYVMRGTEACLDYYRAVKEEIDERVQRGIGPLAREEVRILMEGPPAWPHFRR
FWEMFKKWGAVSVASTYSKVGGVWDLGFRHDPDRPFESMAEYMLGCYTNRNWGMRSDMLKSYAEEYEADA
LVIHSVKSCRSFSVGQADLREQFIREYDIPTLFIESDLADPRYFAEAQMKNRIDAFFEALKHRRVTAQV

>KAA0246710_bcr_subunit_B_Chlorobi_bacterium_Bacteria
MSVNVEKEKSMIIQKEMIAKLFKDLSTAKETGKKVVYTFVPGNLSELIHAFDMLPVYPEINALQSGMRKR
SGEYIHEAEKFGHSEDVCTYVKCDIGMMLKGNIGPTGEKIPAPDLLLLSYTGCFTFMKWFENLEDLYPGV
PVAMLHTPYQQAGEITPEMTEYMVKQLRTEVIPKMEMVSGIKYDEDKLKQILNNSVKAEDLIVKIFDTPK
NVPSPIDAYFAGVYYIGPINIGFRGTAEAVTYYNELYKEILERSAQGLGPVTPEGEIKEEKYRLVVEGPP
NWTSFREFWKLFYDMGAVIVASSYTKVGGVYDLGFRHDAERPLESLSEYCMNCYTNLNLNQRVDLLAKCI
TDYHADGFLINSIKSCNSFSAGQLLMMRELEEKLEIPVGFIESDLVDPRYFSYSNIKNRLESFFQMLEQR
KIIMQQ

>TYO95163_bcr-type_bcr_subunit_B_Desulfallas_thermosapovorans_DSM_6562_Bacteria
MATKRRYLPLASTRHLEKMMTKYYALSRYHRLWGKPLKRPLAWITSGAPVELLRAFNIHPVYPENYGAIC
GTRRVSTDLCQVAEAAGYSQDLCSYARSHIGSILRPDLAPMGGLPKPPDMLVCCTNICGTVLKWYEALAR
IFNVPLLVLDTPFLPGDLTAHARQYVLEQLKEMVTALERLTGRPLNRDELNRQLARSSETIRLWKEIRQL
CRATPSPLNAPDLFIHMAPIVTLRGTRQAVDYYRRLKDEVKQRVQQGQGAVEGEKIRLVWDNIAIWYQIF
GFFKMFSQQGACFVTDTYSGGWVMELSPGDPLESMAATYTEIFLNRSPEFRARQMIELIQDYKADGFVMH
SNRSCKPYSLVQEVIRRRVMQQTGVPGLVVEADMTDQRVYAEEPIRNRVQAFLETVGGL

>TRZ69741_bcr_subunit_B_Bacteroidetes_bacterium_Bacteria
MTKDVVKEKSMIIQKEMITRIFKDLSTAKETGKKVVYTFVPGNISELILSFDMLPVYPEINALQSGMRKK
SGGFILDAEKHGHSEDVCTYVKCDVGMMINGNIGPMGEKIPDPDLLLLSYTGCFTFMKWFETLERLYPGV
PVALLHTPYQEGHKITLEMTSYMVKQLKEEVIPKMEKVSGNKYSEEKLKMQLANSSKVEDYIIKIFDTTK
HRPSPIDAYFAGVYYIGPINIGFRGTPEAVTYYEELYKEILLRIEKGLGPITPEGVIEEERFRLVVEGPP
NWTHFREFWKLFYDMGAVIVASSYTKVGGVYDMGFRVNPDKPLESLAEYCMNCYTNLSLQQRVELLSKCI
TEYHADGFLVNSIKSCNSFSAGQLMIMQQLEKQLEIPVGFIESDLVDPRYFSYSNIKNRLESFFQMLEQR
KYILNK

>TRZ56095_bcr_bzd-type_subunit_O_Rhodocyclaceae_bacterium_Bacteria
MVVATRYPSEPLKFWKKAKQLRDQYYINYAKAKENGGIRWGAAGWSFDAIPTAFGDDVHPLTGEPYAAAI
AHDRKFAKECLEKAESMGFARDLCAYMRIYWGSMHLNKYLMGGEFPKPDFNFQTQICCSHSKWYQHASSY
EKVPDFYVDVNIGAYKDITESRLEYVTAQLHESIAFVEKVTGRKCDDERLIRAVQNEMRATSLWAEICTL
NKAIPAPLDEKSMYSLYVLAVLHKSSQWCADFYQEVLDEVKDRVARGIAAVPNERCRIMSDTQPPWAFLK
IFRYLEEFGAVSIGSLYTFGLEGTWETRADGTWAPRTTPMQQGIAITSRDQALRLYADWNMSKPLWQHFF
DPNLKTEMMKTIVRDWKVDGVMIHMNRGCEGLSLGIMENRLGLAAAGIPVMTYEGNMGDEREFDEGRAQN
RVDSFMETLNLKRDFTTLG

>WP_066667035_bcr_bzd-type_subunit_O_Desulfotomaculum_copahuensis_Bacteria
MSKQKYPTEPLQCWAKAKELREKYYLDYRDAHLKGGLRWAGGAWTFDAVPRGLGDDVYPLTSEPYGATIA
HNKELALECMEATEKAGYARDLCSYMRIYWGSILLDKYPFGGGYPKPDFIWQDHICCSHAKWYQVVKDLE
PAIPMYEIDVAVGPYHEINEAKIQYVADQILDGIEWMEKVTGRKYDDEKLIAAVKDECRSTSTWAEICSL
NKAVPAPLDEKSMYSLYVFGTLHKAARWVADFYEEVRDEVKDRVARGIAAVGNEQCRLISDTQPPWAFLK
VFRYLERYGAVSVGSLYTFGLEGIWEEKPDGSWGPRTTPMEKGIEIKTREQAVRINVEWNLSKPEWQHFY
HPKFKTGMMKRIFDEWKLNGVLLHYNRGCEGLSVGIAENRLGLIEAGCPVMTFEGNMGDEREFDEVATFA
RIDAFMESLGFKKQY

>WP_047829471_bcr_bzd-type_subunit_O_Peptococcaceae_bacterium_CEB3_Bacteria
MSTQIYPTEPLQLWGKAKELREKYYLNYRDAHKNGGLRWAGGAWSFDAVPAGLGRDVYSLTSEPYGATLA
HNKELSLECLEASENAGYARDLCSYMRLYWGSILIDKYPYGGGYPKPDFIWQDHICCSHAKWYQVVSDLE
GGIPMWDVDVAAGPYKDVTPAKVKYIVDQLQDGVEWLEKTTGRKFDDELFIEAVKNEMRSTSLWAAVCAE
NKAVPAPLEEKTMYSLYVLATLSKASREVADFYAELLAEVKDRVARGIAAVGNEQVRLMSDTQPPWAFLK
IFRYLERYGAVSVGSLYTFGLEGIWEVKEDGSWGPRTTPMEKGLEIKTRQQALELMVDWNLSKPEWQHFY
HPQLKTDMMLRIAKEWKLNGIMLHYNRGCEGLSLGIAENRLGLLKAGFPVMTFEGNMGDEREFDENMTMA
RVDAFMESLGVKKIR

>WP_041098437_bcr_bzd-type_subunit_O_Sulfuritalea_hydrogenivorans_Bacteria
MNAPNKYPTESLKLWGKAKQLREQYYKNYAAAKDNGGLRWSGSAWALDALPAGLGDDVYSLTGEPYAAAV
AHDKKFAKECMDAAESVGFARDLCSYMRIYWGGMHLDKYLYGGKFPKPDFIFQTQICCSHSKWYQHVAKE
EKVPQFYVDVGVGPYKDMNAARLDYVTNQLHDGIEFLEKSTGRKFDDEKFLKAVKNEMRSTSRWADICAL
NKVKPAPLDEKTMYSLYVLATLSKSSQWCADFYDELYEEVKDRVARGIAAVPNEKCRMMSDTQPPWSFLK
IFRYLETYGAVSIGSLYTFALEGIWEDKPDGSWGGRSLPWEKGIEMNTRDQILRLYADWNLSKPQWQHFF
DPRLKTEMMLRIVKEWQVDGVMLHLNRGCEGLSLGIMENRGGIAKAGVPIMTFEGNMGDEREFDEVRTQA
RVDAFMEQLGLRRQAA

>WP_105481555_bcr_bzd-type_subunit_O_Burkholderiales_bacterium_Bacteria
MNAPLYPTEPLKLWKKAKELREQYYHNYATAKEKGGIRWSGSAWALDAIPTAFGDDVFSLTGEPYAATVS
HDRKFAKDCMDAAEAYGFARDLCSYMRIYWGGMHLNKYAFGGAFPKPDFIFQTQICCSHSKWYQHVAKEE
KVPQFYLDVGVGPFKDLTKDRVEYVANQLHDGIAFIEKVTGRKCDDELLIRAIKNEMRSTSRWADICALN
KAKPAPLDEKTMYSLYVLATLHKSSQWCADFYDELYEEVKDRVARGIAAVPNERCRVISDTQPPWAFLKI
FRYLETFGAVSVGSLYTFGLEGIWEVKADGTWGGRTLPWDKGIEIKDRAAALRLYADWNLSKPQWQHFYD
PGLKTEMMLRIVREWHVDGVMLHLNRGCEGLSLGIMENRMGIAKQGVPIMTFEGNMGDEREFDEVRTQAR
VDAFMEQLGLRKQAA

>WP_116535751_bcr_bzd-type_subunit_O_Rhodocyclales_bacterium_Bacteria
MANYPTEPLKCWKKAKELREQYYINFAKAKEKGGIRWSGSAWALDAIPAGLGNDVYSLTGEPYGAAIAID
KKFNKECQDAAESYGFARDLCAYMRTYWGSIILNKYPFGGEFPKPDFNFQTQICCSHAKWYQAASKLEHD
TPSFFIDVSVGPYNEMTSERLDYVTNQGLEAVEWLEKTTGRKFNDELFIEAVKNEMRSTSLWAAICCENK
VKPAPLDEKTMYSLYVLATLSKSSKWCADFYQECLDEVKDRVKRGIAAVPNERCRVMSDTQPPWGFLKVF
RYLEEFGAVSIGSLYTFGLEGIWETKPDGTWGPRTLPWEKGIEMNTREQAMRLYADWNLSKPQWQHFYDP
RLKTEMMKTIVKEWQVDGVMLHLNRGCEGLSLGIMENRLGLAAAGIPVMTFEGNMGDEREFDLGRTQNRV
DSFMETLGLKREFAHA

>WP_006523460_bcr_bzd-type_subunit_O_Desulfallas_gibsoniae_Bacteria
MATLKQKYPTESLKCWNKAKELREEYYLNYRDAKKNGGIRWAGGAWSFDAVPQGLGDDVYNITSEPYAAS
IAANKELAVQCMEATEKAGYARDLCAYMRIYVGSILLDKYLWGGAYPKPDFIWQDHICCGHSKLYQVVRD
LEPDVPMFSIDVSAGPYDVIKDHQIKYIVDQLSEGIEWLEKVTGRKFDDEKYIKAVKNECLTTSLWAEIC
SLNRATPAPLDEKSMYTLYVFGTLGKSNEKYVEFYRELLDEVKDRVARGIAAVGNEQCRLISDSQPPWGF
LKVFRYLESYGAVSIGSIYTFGLGGIWEDKPDGTWGARTTPMENGIEIKTREQALWINAEWNLSKPLWQH
FYHPKYKTEIMKRIYDEWNANGIILHYNRGCEGTSLGVAENRLGLMKAGCPVMTYEGNMGDEREFDEVAT
MSRIDTFMENLGVKKLY

>WP_037240361_bcr_subunit_B_Rhodomicrobium_udaipurense_Bacteria
MSEIVKEPSMLLQKEMIARNYEAITSKHETGRKVSSTFVPGNLNELLLCFDIVNNLPEINAIQNGMRKLS
GNYIMDAEKSGHSEDVCTYVKADIGMMGAGNIAPNGKPFPKPDVLLLSYTGCYTFMKWFELLREEYKCPT
LMLHVPYEGDGHSTKNMRDYIVKQLKEVIIPGLEQVSGIKFDIDRLREALRNSAKAEDNLVWVLESGKHK
PSPIDAYFGGVYYIGPIFTAFRGTPDAIAYYDALRTEVQARIDTRQGPITPDGSNFNDQRYRLVVEGPPN
WTHFREFWKMFSDEGAVVVASSYTKVGGMYDLGFRHDADNPLETLADYCLGCYTNRNLPTRVDILAKYIE
EYEADGLLINSIKSCNSFSAGQLMMMNEVERRTGKPGAFIETDLVDPRYFSAANVKNRLESYFQMIEQKR
LGTAKAA

>TKJ40047_bcr_bzd-type_subunit_O_candidate_division_LCP-89_bacterium_B3_LCP_Bacteria
MTNYKSEPLKCWQKAKELRDKYYKDYQTAHERGGIRWTGGAWSFDAIPYGLGDDVYPLTGEPYAASIAFM
KDFSLECLEATEAKGWARDLCAYMRNYWGSMYLNKWAFGGEFPKADFAWQDHICCSHGKWDQHVAEYENI
PYFCIDVSVGPHKDLDDPKLLYVVDQMHEGIEFLEKATGREYDDEKLIAAVNDECRQTSTWAEICVLNKH
KPAPLDEKSMYSLYVFSTLSKAKKEYADFYEEVRDEMKDRIARGVAALPTERCRLISDTQPPWAFLSVFR
YLEKFGAVSVGSLYTFSLVGIWEDKPDGTWGPRTTPEQAGIKIETRDQALRILADWNLSKPEWQHFYDPT
LKTKMMKRIYDEWDLDGIMLHLNRGCEGLSCGIMENHWGLTDMGVPVMSFEGNMGDSREFDEARTMDRID
SFMERLDLKKIS

>TKJ30936_bcr_bzd-type_subunit_O_Chloroflexi_bacterium_B3_Chlor_Bacteria
MAKKTKYKTAPLKTWQRAKEIRANYYRNYQAAHERGGLRWAGGAWTFDAIPAGLGDDLYPLTSEPYGATI
AYQKEFSDQCLEAAEREGYARDLCAYMRNYWGSILLNQYGWVEPGEERKPFPKPDFIWQDHICCSHAKWY
QVVSDLEGGLPMYCIDVGVGPYQELSKNGLEYIVGQMHDGIEWLQKTTGRKYDDEKLIEAVYNTCRSAST
WAELCALNQTIPAPLEEKTMYALYVLGTLQKSSKEVADFYDELKAEVQDRVDNQIAAVGNEQTRVMTDTQ
PPWGFLRVFRYMENVYGCASVGSLYTFALIGNWVWDDEGHFVPRPTPQSQGIEIKDRDHALRVLAEWELS
KPEWQHFYHPTYKSDMMIQIAKDWSLDGVMLHYNRGCEGLSLGIAENRLALLEAGFPVMIFEGNMGDERE
FDEARTMARIDTFMESLDIPKLEQ

>TEU18028_bcr_bzd-type_subunit_O_partial_Anaerolineales_bacterium_Bacteria
MAEERWKSKRLDCWNQGKQLRLDYYKNYAQAHEKGGIRWAGSAWAFSAIPAGLGEDVWSLTGEPYGASVA
WNKDFAAQCHEAAQAKGYARDLCAYMRNYWGSILLNKYVFGGEWPEPDFQWTSHTCCSH

>TEU10198_bcr_bzd-type_subunit_O_partial_Anaerolineales_bacterium_Bacteria
YMRNYWGSILLNKYVFGGEWPEPDFNWTSHTCCSHAKWYQVASELEGGIPTFAIDGSVGPYDELDENRLN
YLVDQMQEGIEWMEKVTGRKYNDELLIQAVYNECRATSLWAEICTLNKAVPAPLDEKSMYSLYVFGTLMK
HRKECVDFYTVLRDEVQDRVDNQIAAVSTERFRVITDTQPPWAFLSIFRYMESKGTVSIGSLYTFALIGI
WEVKEDGTWGPRTPPEEGTITNREEALRTIAEWTCSRPEWQHFYSPELKTEMLKRIVEEWKVDGVMLHYN
RGCEGLTVGIAENKLGLKEAGIPVMSFEGNMGDEREFDPERTKTEIDTFLEILGAR

>TET88527_bcr_bzd-type_subunit_O_Dehalococcoidia_bacterium_Bacteria
MAKYKTKGLDCWGKAKELRMNYYRDYAEAHARGALRWEGGAWTFDAIPQALEGEVHALTEEPYGASCGAN
PEVQVRYQEAAESKWGCARDLCAYLRNYWGSIVLDEYIFGGKWPKADFIFQNHICCSHAKWLQVVAELEG
GDIPYFCFDVGVAPYDKVGERQINYVVGQLYDGIEFLEKVTGRKIDDEKLIQNVYNTYRSACFWAKTCEL
NKAIPAPLDEKTMFSLYVLGTLEKSNKDIADFYEKELYPEVKDRVANQIAAVANEQCRVLGDSQPPWGFL
RIFRYLQKYGVVSIASLYTFSLIGWWKVDEKGNLMPYPTLEEQGITIKDRDHALRLLTEGELKGKLMWAP
FYGATYKNNIVTKIAKQWKCDAAIIHLNRGCEGTAQHQLEMKMALANMGLPIMTFEGNMADEREFDEART
KGLIDLFLTETLGLKKLTD

>TET78034_bcr_bzd-type_subunit_O_candidate_division_TA06_bacterium_Bacteria
MAKYETERLKCWNKAKELRKNFYEDYAKAHEKGGIRWAGGAWSIGSIPAGLGRDVYPITSEPYAASIAFD
RPFSEECLAAIEKEGYARDLCSYMRNYWGSVLLNKYAFGGEFPTPDFIWQDHICCSHAKWYQVVKDIEEK
DIPYFCLDVAVGPYSELNENKLNYVVGQLHDAIEWMEKLTGRKYQDELLIEAVNDECRSTSVWAEVCALN
KAIPAPLDEKSMYSLYVLGTLKKHSKDIADFYEELRDEVKDRVDRGIAAVGNERCRVMTDTQPPWGFLKI
FRYMEKFGCISVGSLYTFGLIGMWEDKPDGTWGPKTTPQQKGIEIKDRDQALRIIAEWNLSKPEWQHFYH
PKYKTDMMVRIAKEWKLDGVMLHYNRGCEGLSIGIAENRLGIQEAGFPVMTFEGNMGDEREFDEAKTVGR
IDTFMESLGFSKDEE

>TET71067_bcr_bzd-type_subunit_O_Candidatus_Aminicenantes_bacterium_Bacteria
MGAKYKTEPLKCWDKAKEIRLNYYKDFAAAHEKGGLRWAGGAWSFDAIPAGLGDDVYPLTGEPYAAAVAF
NKDFALKCHEAVEKAGYARDLCSYMRNYWGSIMLNKYVFGGEFPKPDFIWQDHICCSHAKWYQVVRDLEG
KDIPMYCIDVSVGPYEELTDNKLDYVVGQMHDGIEWLEAVTRRKYDDERLIRAVHDHCRSESIWAEVCAL
NKTVPAPLDEKTMYSLYVHGTLNKSSQIVADFYEELLDEVRDRVKRGIAAVANERCRVMSDTQPPWAFLN
VFRYLEKYGCVSVGSLYTFGLIGMWDIKEDGSWGPRKTPQEEGIEIKDRDKALRILASWELNKPEWQHFY
SPQLKSEMMIRIAKEWKLDGVLLHYNRGCEGLSLGIAENRLALKEAGFPVMVFEGNMGDEREFDEAQTMT
RIDAFMESLDFEKEEL

>TET21149_bcr_bzd-type_subunit_O_partial_Candidatus_Cloacimonetes_bacterium_Bacteria
MANKYKTEPLRLWQKAKELRLEYYKNYAQAQDKGGLRWAGGAWTLDAIPRGLGDDVWSITSEPYAASIAF
KKDFSLRCMEATEKAGFARDLCSYMRNYWGGIILNEYAFPEYSKTWPRPDFIYQDHICCSHAKWYQVVRD
LEGDIPM

>TET15857_bcr_bzd-type_subunit_O_Dehalococcoidia_bacterium_Bacteria
MTTVAKYPTKRLDCWQKAKELVLEHYMEIATAKEKGKLLVSGCAASCLALPAGLGDFVYLGGEPYGATVA
HDPSFSVPAMEAAEARGFSRDMCGYMRNYLGSMFLDKYYFTGGPWPKADLCFGRSFCDAGHASWYRVLNE
YEGIPYYCYDEPHGLEWDGRAEPKMEYVVAQLHDGIEWMEKVTGRTYDDEKLIEALKNFFRTEALWGEVC
LLNAAIPAPLDLKSMLALMPISMLRRHEKCAVEFMETLRDEVKDRIANGIAAVATERCRLGTNAPPPWSF
LKMFRYLEGYGVCFVGTLVYTINSGEVKFLEDGSVVPAVPPEERGWPPIKNREDALQTLVRWMFEHPFGF
RVDWDSYLVSVANHWNVDGMALFLNRGCPAMNLGLQDSKRALQQAGFPVTIYEGNFADCRDVDETLVLDR
MESFLEGLGIYKLPES

>TES92666_bcr_bzd-type_subunit_O_partial_Desulfobacteraceae_bacterium_Bacteria
RGIAAILNEKIRIISDTHRPWCFLKIFLYLQEFGCNSVGSLYTFGLIGQYEIKPDGSWGAKSYPDSIDEL
PSDRQEMLAQYVRYELNKPEWQHFYHPKLKSAMMIKIAREWNLSGVILHYNRGCEGLSIGIAENRLALQK
AGFPVMTFEGNMGDEREFDEARTLTRIDAFMETLGAKKGGHE

>TCP64006_bcr_subunit_B_Heliophilum_fasciatum_Bacteria
MVKSSLYPTEQLKCWGKAKELRDAYYQNYANAHKKGGLRWAGGAWTFDAVVAGLGDDVYCLTSEPYGASI
AFNKELSRECMEAAERAGYARDLCSYMRNYWGSIIIDKYAFGGPFPKPDFIWQDHICCSHSKWYQVVSEL
EKGIPMYCTDVSVGPYSQMTDAKIRYIVDQLHDGIEWLEKTTGRKYDDEKLIQAVLNDCRTTSLWAEICE
LNKAVPAPLDEKTMYSLYVLATLQKSSKEIADFYEELRDEVKDRVARGIAAVANERCRVMSDTQPPWSFL
KVFRHLEQFGVVSVGSLYTFGLEGIWEEKEDGTWGPAKRRNSWAKSPKTATKRSGHWPSGTFPNRSGSTS
IARN

>TAL68150_bcr_bzd-type_subunit_O_Bacteriodetes_bacterium_Bacteria
MKEKIMAIPTYKTEQLKCWNKAKELRANFYKRYANAHDNGGLRWAGGAWSFGAIPAGLGNDIFPITGEPY
AAGIAFNKEFSLRCLEATEKKGYARDLCSYMRTYWGSIILDEFLYGGKFPKPDFMWQDHICCSHAKWYQV
ANELEGGGVPTYSIDVAVGPYQDVTESRIDYLVSQMHEGIEWLEKVTGRRYNDDLLIEAVNNECRATSVW
AEVCRLNKGIPAPLDEKSMYSLYVLGTLEKHAKTTADFYEELRDEVKYRAENQIAATAHERCRLMSDTQP
PWGFLNVFRYLENFGAVSIGSLYTFGLIGVWEDKPDGTWGPRTTPQQNGIKIETRDQALRILADWNLSKP
EWQHFYSPHIKSDMMIRIAKEWKLDGIMLHYNRGCEGLSLGIAENRLALIDAGYPVMTFEGNMGDEREFD
EAKTMGRIDSFMETLGMNQIH

>TAK72273_bcr_bzd-type_subunit_O_Betaproteobacteria_bacterium_Bacteria
MVAANRYPTEPLKLWKKAKELREQYYINYARAHDKGGLRWSGSAWALDAIPTAFGDDVYSLTGEPYAAAI
SADRKFAKQCMDAAESVGFARDLCAYMRTYWGAMHLNKYLFGGEYPKPDFIFQTQICCSHSKWYQHVARV
EKVPAFFLDVGVGPYKDLTEDRLSYVASQLHEGIEFVEQATGRKCDDERLIRAVRNEMRSTSLWAEICNL
NKAVPAPLDEKTMYSLYVLSTLHKSSQWCVDFHEELLDEVKDRVSRGIAAVPNERCRIMTDSQPPWAFLK
IFRYLEQFGAVAIGSIYTFGLEGIWETKPDGSWGARTLPWEKGIEMRTREQALRQYADWSLSKPLFQGFF
DPEIKTEQMKTIAKEWKVDGVMLHLNRGCEGTSMGIMENRLGLAETGIPVMSYEGNMGDDREFDEVRSMA
RVDAFMEQLGLRKLAA

>TAK66975_bcr_bzd-type_subunit_O_Betaproteobacteria_bacterium_Bacteria
MVAANRYPTEPLKLWKKAKELREQFYINYARAHEKGGLRWAGSAGALDAIPTAFGDDVYPLTGEPYAASI
SADRKFAKECMDAAESVGFARDLCSYMRIYWGAMHLNKYLFGGESPKPDFLLTSQFCCSHSKWYQHVAKV
EKLPAFYMDLSVGLYQNLTPERLDYVVNQMHDAIEYVEKVTGRKCDDERLIRAIQNHMRSTSLWAEVCSL
NKAVPAPLDEKTIFSLYAIALLHGSSQWSADFYAELVDEVKDRVARGIAAVPNERCRVITDVQPPWGFLR
IFRYLEQYGAVSVGSLYSYGLTGAWETKSDGSWDARTTPMDKGIEMKDRNTALRLYADWVLAKPILAGFY
DPRPKTEMMKIIIKDWKVDGVMMHLNRGCEGLSLGIMENRLALAKVGIPVMTYEGNMGDDREFDEVRTQA
RVDAFMEQLGLRKLAA

>TAK17338_bcr_subunit_B_Acidobacteria_bacterium_Bacteria
MTPTTQTAKKDDSQVRQKEMIARHYDKLAAAPQTGDKNVYTFVPGNLTELLLSFDLLPVLPEINSLQSAM
RGKTAEYISLAEKAGHSEDVCTYVKSDIGMMRSGNIGPTGQKLPNPDLLLLSYTGCFTFLKWFELLREEY
HAPVAMLHVPYQPDGRITPAMRDYVVKQLKDDIIPALERISGRAFDEAKLSEHLRLSAQAEDDLVWVLQS
AKHRPSPIDAYFGAVYYVGPIFSAFRGTEDAVAYYRALRSEIEERIREGKGPVTPDGDIEKERFRVVVEG
PPNWTSFRQFWKMFADEGAVAVASTYTKVGGVYDAGFRHDPSRPLESLAEYCLGCYTNLGLPTRIEMLAN
YVRDYEADGFLINSVKSCNSFSAGQLHILREVEKRSGKPGGFIESDLVDPRYFSAANIKNRLESYFQMLE
QKRMGGAA

>TAH39456_bcr_subunit_B_Planctomycetes_bacterium_Bacteria
MSEPYLHQGAGQRIQKDLLTRWYRQLEEAPGRGEKVAYLFISGNIGELLQAFGMRLVYPEVNALQCGIKK
AAGANILAAEDMGYSGDVCGYVKNDIGLMAKGNHMPHGTQLPPPDLLVCNYAGCATYLRWFEALSRYYGA
EMVVLDVPYLQGTEGPAPEQVRYVVRQLEELCRVCERVTGRPFDHAGYRRALELSRRSEGLWVEILQSAR
RRPSPIDAYFEAVFFMAPLYVMRGTPECLGYYEAVHAEVMERVLRGLGPAAAEEVRIVVEGPPPWPHFRA
FGELFKRWGAVCVASTYSKVGGVWDFGFRHDPGRPMESMAEYMLGCYTNRNWAMRSRMIRDYVRDYQADA
LVIHSVKSCRSFSVGQADLREQFIRDFGVPTLFIESDLADPRYFAAAQMKNRIDAFFEALEHRRVTAGA

>RZI41083_bcr_bzd-type_subunit_O_Herbaspirillum_sp._HC18_Bacteria
MAKYQTEPLKCWKKAKELREQYYINYARCKETGGIRWSGSAWALDAIPAGLGKDVYSLTGEPYGAAVALD
KKLNADCQNAAESAGFARDLCAYMRTYWGALYLDKYIDGGKFPKPDFNFQTQICCSHAKWYQVAAKIEDT
PVRFIDVSVGPYKELTEERLMYVTNQGLESVEWLEKVTGRKFDDELFIQAVKNEMRSTSLWAEICTLNKA
KPAPLDEKTMYSLYVLATLSKSSQWCADFYEECRDEVKDRVQRGIAAVANERCRVMSDTQPPWGFLKIFR
YLEEYGAVSIGSLYTFGLEGIWEDKPDGTWGPRTVPWEKGIEMNTREQAMKLYCDWNLSKPQWQHFYDPR
LKTEMMKKIVKEWGVDGVMLHLNRGCEGLSLGIMENRLGLASAGIPVMTYEGNMGDEREFDLGRTQNRVD
SFMETLNLKREYTYA

>SPD72120_putative_bcr_beta_subunit_uncultured_Desulfobacterium_sp._Bacteria
MSKYKTEPMKLWKRIKEFKQNHFKEYHEAHKNGRLRFLGATALSISQYTGFENAVIMGSEPFAANIAFWK
DFGLKCMEECERRGMTRELCGYSKCVWGAQFLNKNIMPDGTMLSEWGKPDFASSFSLAPCHCKWFQILCE
NSDTPMYLFDLTKAYPYNDENLIKYMTGQMLDCIEQAEKAVGQPFIDELFIKGVKNEFKSYRTWCDIMIL
NQTIPAPLDEKTIFSFIVPNLTKAYGDDTVALMQELKEEVQDRVNRGIAAVANEQFRIITDAIPPWPALE
LYRYLEREYGGVVVGSPYVICLCGSWKFENDKGDLIPTPTPVELGMPLTTREEVARALVWYRSHFSTETP
YNIACGEVLHELTLKIAKQWHADGGMLHQNIGCTMQALGSMESRNAVAEAGIPCMNYEGNDADSREIDLT
NMKRKFDIFFEANNVKRLTKKAA

>SPD73608_putative_bcr_bzd-type_O_subunit_uncultured_Desulfobacterium_sp._Bacteria
MGIYKTEPLKCWGKAKELRLGVYEGIKKARDNGTMIVAGGTESAIALPAGFDMDFLGGEPYGASCAFAGI
QDPSWNRGLMEASEAASYPRDMCAYMRIGIGSLLSDKFVFGGKYPVPTFNLQTHICDTHGKWYQIMSDIE
GVPYNCVDYVPYEWETENESEESKRLKRVYMKDQMLDVIDWMEKVSGKKFDDEKFINAVNWECESTSLWA
QCCMVNQAIPAVMDEKMMYSLYIIAVLMRQQKAAVEFYKVLLDELKDRAARGIAAFENEKFRMIHDSQPP
WHNLQIFRYLEQFGAVSIGAHYSFSLSGGWAYDKEQDKYLPAKAPKEAGVTLKTREEACDWYSEWLLAYQ
TLLRSLRYSGRGKHKRIQDIIDNWKIDGMMIHLNRGCEGTAVGQMELRRYLADRGIPALTYEGNLADVRE
FDLERTIDKIDTFMETVGLTKIAK

>AZW07341_4-isopropylbcr_subunit_B_partial_Aromatoleum_aromaticum_Bacteria
MNMSNARYPTEPLKCWAKAKELREQYYLNYARAKENGGLRWSGSAATLDAIPAGLGRDVYSLTGEPYGAA
VSLDRKFNKACQDAAESAGYARDLCAYMRSYWGSVMLNKYAFGGEFPRPDFNFQIQICCSHAKWYQVAGK
LENTPTYFVDLSVGPHKRLTEDRLMYVTNQALDGVEWLEKTTGRKFDDELFIEAVKNEMRSTSTWAKICE
LNQARPAPLDEKSMYALYVLAALSKSSKWCADFYDELYDEVKDRVARGIAAVGNERCRVMSDTQPPWAFL
KIFRYLEEYGVVSIGSLYTFGLKGIWETTAEGKWVPRTPPWEKGIEMNTREQAMKLYVDWNLSKPEFQQF
YDPTIKSEMMLQIVKQWGVDGAMLHLNRGCEGLSLGIMENRIDLGKAGVPVMTYEGNMGDEREFDEVRTQ
ARVDAFMEQLDLRREAV

>RPH81421_bcr_subunit_B_Candidatus_Rokubacteria_bacterium_Bacteria
MPPGVTERQYQGRVHQRSRELMSAWMGELGRAEAEARPTAALMISGNCVELLRACHLLPMFPEVTALQNA
IRHRSLPLILKAEQAGYSSDNCAYVKADIGLYLDGGMGPGTPIPFPTLTVCNYVGCNVYVKWFEHLADVS
GSRLFMLDVPFARTDALSEGDVRYVVGQLRELIALAESVTGRRFDIDELREILAFSARAQDGYARCKHLT
KHHPAPFDAYFDSINMMGPINVLRGTREAAEFFDDAVAEFEGLVAQGLSPLSEERFRTVIEGPPPYPYYK
SFRNLMSRWGAVAVQSTYSTVGGIWEFGFRHDPRRPLESIAEQMLRENLTNRSIVARYAQIRRYVEEWEA
DALIIHSIKSCRLFSAGQGDMREYFTRELGVPTLLVESDLEDPRYYAEAQIKNRIDAFFEALEHRKLVGA
RG

>ROL61046_bcr_bzd-type_subunit_O_Bacteroidetes/Chlorobi_group_bacterium_ChocPot_Mid_Bacteria
MKIQTYKTEQLKCWNKAKELRLKYYKDYATAHERGGLRWSGGAWSFGAIPAGLGNDIYPITGEPYAAGIA
FNKEFSLRCMEVVEKKGYARDLCSYMRNYWGSIILDEYLYGGKFPKPDFMWQDHICCSHSKWYQVASELE
GGIPTFSIDVAVGPYNTVKDHKIDYLVNQMLDGIEWLEKTTGRKYNDELLIQACKNEFRSTSVWAKICEL
NMTKPAPLDEKSMYSLYVLGTLAKHSGEFADFYEELYDEVKYRVENQIAAIPYEVCRLMSDTQPPWGFLK
IFRYLESFGAVSVGSLYTFGLIGVWEDKPDGSWGARTTPMEKGIDITSREQALRLLADWNLSKPEWQHFY
SPHLKSEMMIKIAKQWKLDGIMLHYNRGCEGLSLGIAENRLALIEAGYPVMTFEGNMGDEREFDESQAKA
RMDSFMETLGIKQLKI

>RMH93086_bcr_subunit_B_Calditrichaeota_bacterium_Bacteria
MSQKDVAKEHSMVLQKKMLAQRFKELSQAKQTGQKVVYTFVPGNLSELILAFDMLPVYPEINALQSGMRQ
KSRGFIRDAEKFGHSEDVCTYVKCDIGMFLNGNVGPTGEKLPEPDLLLLSYTGCFTFMKWFENLEKLYPG
VEVAMLHTPYQEGGKITPEMVEYMVKQLKEEVIPKMEKVSGKKFDMDRLKEILKYSRQSQDLITQIFETA
KRKPSPIDAYFAGVYYIGPINAGFRGMPEAVEYYQKLYEEVLERAEKGLGPVTPEGELEEERFRLVVEGP
PNWTHFREFWSLFYNMGAVIVASSYTKVGGVYDWGFRHDPERPLESLSEYCMNCYTNLNLPQRIDLLAKC
IQEYQADGFLINSIKSCNSFSAGQLLMMRTLEERLGVPVGFIESDLVDPRYFSYANIKNRLDSFFQMLEQ
RKIIQQQVITS

>RMH45089_bcr_subunit_B_Deltaproteobacteria_bacterium_Bacteria
MSESAHKEPSQLRQKQMIADHFARLARAKQDGKKVVYTFVPGNLTELFHAFGVLPVYPEINALQSGMRQK
SGAYIAEAEKLGHSEDVCTYVKCDIGMLKSGNIGPTGEPLPEPDLLVLSYTGCFTFMKWFELLKEEYDCP
VVMLHVPYQGDGRITDSMRRYVVDQLRTELIPALESITGTRYDEARLQEALALSARAEDDLVAVLESAKH
RPSPIDAYFGGVYYIGPIFTAFRGTQAAVDYYRDLRAEVEDRIAKGLGPVTPDGVLTEEKYRLVVEGPPN
WTSFREFWKMFYDEGAVVVASTYTKVGGVYDNGFRHDPERPLETLADYCHGCYTNLNLPTRVEMLARYVR
DYDADGLLINSVKSCNSFSAGQLLILREVEKRTGKAATFIETDLVDPRYFSAANVKNRIESYLQMVDQKR
RAA

>RMH21891_bcr_subunit_B_Gammaproteobacteria_bacterium_Bacteria
MAKEVVKEKSMVLQKEMLARQFRELSTAKETGKKVVYTFVPGNLSELIHAFGMLPVYPEINALQSGMRKK
SGSFIRDAEKAGHSEDVCTYVKCDVGMLLNGNIGPTGDKLPEPDLLLLSYTGCFTFMKWFETLDRLYPGV
PVAMLHTPYQENGRITQEMTDYMVEQLKTEVIPKMEKVSGVKYDETRLAEILEHSAKAEDLITKIFSTTK
HKPSPIDGYFAGVYYIGPINAGFRGTPEAVEYYQALYDEIMERVEKGLGPITPEGVMEEEKFRLVVEGPP
NWTSFRNFWKLFYDMGAVVVASSYTKVGGVYDYGFRHDPAKPLESLAHYCMNCYTNLNLPQRIDLLAKYI
TDFQADGFLVNSIKSCNSFSAGQLLMMRQLEERLGVPVGFIESDLVDPRYFSYSNIKNRLDSFFQMLSQR
KAIRGQMEAMPA

>RMH03212_bcr_subunit_B_Planctomycetes_bacterium_Bacteria
MNSPYQHQGSGQKIQKQLLTDWYRHLEQAPERGEKVAYLFISGNIGELLQACGFHLVYPEVNALQCGIKK
VAGPNILAAEDIGYSGDVCGYVKNDIGLMLSGNRMPHGTTLPKPDLLVCNYAGCATYLRWFEALAEFYGA
EMVVIDVPYLRGTEGPTAEEVRYVERQLRELVAVCERVAGREFDPAAYRQAIDRTVRSEDLWVQILESAR
HRPSPIDAYFEAVFFMAPIYTMRGTQGCLDYYQAVAKEVEERIQAGMGPVAEEKVRIVMEGPPAWPHFRK
FWEMFKKWGAVTVASTYSKVGGIWDLGFRHDPDRPFESMAEYMLGCYTNRNWAMRSQLIRGYLEDYGADA
LVIHSVKSCRSFSVGQADLREQFIREFEVPTLFIESDLADPRYFAEAQMKNRIDAFFEALEHRRLTAGV

>RMG45138_bcr_subunit_B_Acidobacteria_bacterium_Bacteria
MSDVQKDRSMVLQKQMIARHFERLEKAPETGEPVVYTFVPGNLTELIRSFGALPVLPEINALQSGMRKRS
GDFINEAEKSGHSEDVCTYVKCDIGMLKSGNIGPTGTRLPKPDLLLLSYTGCYTFMKWFELLREEYDCPT
VFFQVPYQGDGAIEPQHKEYMVKQLRDEVIPALEKVTGKKYDEDRLKEMLALSAQAEEDLVAVLQSAKNK
PSPIDAYFGAVYYVGPIFSAFRGTPEGVEYYKELRREVEQRVAEGRGPITPDGPLDDQKYRIVVEGPPNW
THFRDFWRMFAEEGAVVVASTYTKVGGVYDFGFRHDPNDPLGTLAEYCAGCYTNINLPGRIAMIERYIRD
YDADGFIINSVKSCNSFSAGQLMMVREIERRTGIPGGFIESDLVDPRYFSAANIKNRLESYFQMIDARRM
GVSA

>RMG12875_bcr_subunit_B_Planctomycetes_bacterium_Bacteria
MSDPKEALKDASQLRQKAMLADYFQRLARAPETGHKVVYTFVPGNLTELLLSFDLIPVLPEINALQSGMR
KKSRAYIREAEKQGHSEDVCTYVKCDVGMKLSGNLGPTGERIPDPDLLLLSYTGCFTFMKWFEVLREEYG
APAVMLQVPYQAAGKYTTAQRDYVVDQLRREVIPALERISGKAYDEDRLKELLARSARAEEDLVWVLESA
KHRPSPIDGYFGAVYYVGPIFSAFRGTEDAVRYYQELRSEVQERIDKGLGPVTPAGTLTEERYRLVFEGP
PNWTDFRKFWSFFHEEGAVAVASTYSKVGGSYDEGFRHDPDRPLETLAKYCLGCYTNKSLPSRIDKIVRY
VEDYQADGLVVNSVKSCNSFSAGQLLILREVERRTGKPGAFIESDLVDPRYFSAANIKNRIESYLQMIAQ
KRGDSQPRGRRLATV

>RME40429_bcr_subunit_B_Planctomycetes_bacterium_Bacteria
MTTTTTEIREHRGLVHELSKKIMTEWMQSLKAAAADGVPSAYMMISGNCVEILRSFDILPVFPEINALQL
AIRKNSLPFIIKSEEVGYASDNCAYVKADIGFTLCGGVGASGNIPKPSLIVCNFVGCNVYIKWFEHCAEL
LDVPLIMLDIPFVREERPTKEDVEYVTCQLKELIATCEKLTGRRFDIDRLREILRFSARAEEGWSRAKAL
CKHKPAPFDAYFDSINMMGPINALRGTPEAAEFFERAVEEYERMVAEGKGPLPEENFRIVVEGPPPYPYY
RNFRNLFSAWGAVAVQSTYSTVGGTWEFGFRHDPDRPLESIAEQMIVHNLCNRSMLERYRQIRTYVEEWQ
ADALVIHSIKSCRLFSAGQGDMREHFTKDLGVPTLMVESDLEDPRYYAEAQMKNRIDAFFEALKYKRLRG
DHVEAGTT

>RME23022_bcr_subunit_B_Deltaproteobacteria_bacterium_Bacteria
MAPTTKEEVKVQKDRSMILQKEMIAGHFERLEKAPETGEKVVYTFVPGNLTELIRSFGALPLLPEINALQ
SGMRGKSKGYIAEAERNGHSEDVCTYVKCDIGMLRSGNIGPTGTRLPKPDLLLLSYTGCYTFMKWFELLR
EEYDCPTVFLHVPYQGDGTLLPEHRAYVVKQLRETIIPALEQVTGRPYDEDLLRENLARSAQAEDDLVAV
LHSAKNRPSPIDSYFGGVYYVGPIFSAFRGTPEGVDYYRALRQEVEARVAAKQGPLTPVGRLDDQKYRLV
VEGPPNWTSFREFWKMFAEEGAVVVASTYTKVGGTYDFGFRHDPSDPLGTLADYCGGCYTNHNLPGRIEM
LERYVKEYEADGFIINSVKSCNSFSAGQLMILREVERRTGIPGGFVESDLVDPRYFSAANIKNRLESYLQ
MIEARRAGGATSSEALGRLA

>RMD82652_bcr_subunit_B_partial_Lentisphaerae_bacterium_Bacteria
MTDTLAWQGFGRRRQKEMLKQWWKNLETAPERGQPVVYLFISGAIEELMRAFGFEVALPEVTALNCAVRQ
ASARFILRSEDIGYSQDVCGYVKNDIGLLLSGNASPMGKLPPPSLLVCNYSGCTTYVKWFEALAEFYDAP
LFVLDVPYVRLDEVPASDIDYVVGQLEELIEVCERVTGRSLDEAQLERQLIHARDAEELWVKVLELCKHR
PAPFDAYFEAVYFMAPIYILRGLPETVDYYAGLMKELGERIEHGMGPVPEERFRVVVEGPPPWPYLRDFW
DMFRQWGAVTVASTYTKVGGLWDACGVRHDPNRPLESIAEYAMHCYVNWSLARRRRLILD

>RLC68322_bcr_bzd-type_subunit_O_Chloroflexi_bacterium_Bacteria
MEDKYPTEKLKSWGKAKDIRMKFYQDYAEAHDKGGLRWAGGAWTFDAIPAGLGDDVYPITSEPYSATIAF
DKELSMECMEATEVKGYPRDLCAYMRNYWGSIITDKFAFGYKDGEFAPRFAGAKPIGFPKPDFIWQDHIC
CSHAKWYQVVSDLEGGIPMYTVDNAVGPSHELTESKIKYIVEQLKDGIKFLEKTTGRDFDDELMYKAIRN
HFVSTSKWAEICELNKAIPAPLDEKSIYSLYVLGTLQKAGKQVADYYEKDLLPEVQDRVKRGIAAVPNES
FRVMSDTQPPWSFLSIFRYLEKFGCVSVGSLYTFGLIGQWEVKKDGTWGPKTIPDVEFSSRDQALYEYVK
YELHKPEWQHFYSCHFKSDLMIRIAKEWKLSGVMLHYNRGCEGLSVGIAENRLALLDAGFPVMGFEGNNA
DEREFDEARTKAKINAFMETLGAK

>RLC32620_bcr_bzd-type_subunit_O_Deltaproteobacteria_bacterium_Bacteria
MGKYKTEPLKCWGKAKELRLNVYKGIARARDEGTMIVAGGTESAIALPAGFDMDFLGGEPYGASCTFAGI
KDPQWSKGLMEATEAAKFPRDMCAYMRLGIGSLLEDKFVFGGPYPKPTFNLQTHICDTHGKWYQIMSDIE
GVPYNVCDYVPFEWETENESEESKALKRTYLKDQMLEVIDWMEGVTGKKYDDEKFINAVNWECESTNLWA
RCCMENQAIPAPMDEKMMYSLYIIAVLMRQQKAAVDFYKELLDELKDRVKRGIAAFENERYRMIHDSQPP
WHNLGIFRYMEEFGAVVIGAHYSFGLSGGWAYDAEQDKYLPAKPPKEAGVTLSTREEACEWYANWLLEYH
TVLRSLRFSGRGKHKRIHDIIDNWNIDAVMIHLNRGCEGTAVGQMELRRYLADQGIPALTYEGNLADERE
FDLPRTIDKIDTFMETVGLKKISEE

>RKZ05830_bcr_subunit_B_bacterium_Bacteria
MTKNAGKDRSMLIQKEMIAKHYERLESAPETGEPVVYTFVPGNLTELVRSFGALPLLPEINALQSGMRQK
SGDYIAEAERAGHSEDVCTYVKCDIGMIKAGNISPTGTRLPKPDLLLLSYTGCYTFMKWFELLREEYDCP
TVFFHVPYQGDGELEPEHREYMTRQLREQVIPALEKVTGRKYDEDRLREHLMMSAQAEDDLVAVLQSAKN
RPSPIDAYFGAVYYVGPIFSSFRGTPEGVEYYKALREEVEERMAQGLGPITPVGPMTDEKYRLVVEGPPN
WTSFREFWSMFAEEGANVVASTYTKVGGTYDYGFRHDPKDPIGTLADYCGGCYTNINLPGRVDMLVDYVR
EYQADGFVINSVKSCNSFSAGQLMMLREVEERTGVPGAFIESDLVDPRYFSAANIKNRLESYFQMIDARR
VEASA

>RKY94134_bcr_bzd-type_subunit_O_Ignavibacteriae_bacterium_Bacteria
MKIPTYKTESLKCWNKAKEIRNNFYKNYANAHENGGLRWAGGAWSFGAIPAGLGNDIYPLTGEPYGASIA
FDKELSLRCLEAVEKRGYARDLCSYMRNYWGSVILDEYAFGGKFPKPDFMWQDHICCSHAKWYQVASELE
GGIPTFCIDVAVGPYIEVTDNRVDYVVNQMHDGIEWLEKTTGRKYDDEKLIEAVHNECRSTSLWAEICEL
NKAVPAPLDEKSMFSLYVLGTLEKHSKEVADFYEELLDEVKYRVENQIAAVKHERCRLMSDTQPPWGFLK
VFRYLEKFGAVSVGSLYTFGLIGVWEVKEDGSWGPRTTPKQKGIKIENRDQALRILTDWNLSKPEWQHFY
SPHLKSDMMTRIAMEWKLDGIMLHYNRGCEGLSIGIAENRLALIDEGYPVMTFEGNMGDEREFDEAQTGS
RIDSFMETLGLEIIEEKATI

>RKY89941_bcr_bzd-type_subunit_O_candidate_division_KSB1_bacterium_Bacteria
MTKNQQYKTEPLKCWQKAKEIRLNYYRDYALAHEKGGIRWSGGAWSFGAIPQGLGDDVYCITGEPYAASI
AWNKKFALRCMEEVEKRGYARDLCSYMRNYWGSVLLDEYVFGGKFPKPDFIWQDHICCSHAKWYQVVKDI
EPDVPMFCIDVAVGPYNIVNDNKLDYLVGQMLDGIEWLEKITGRKYDDEKLIEAVYNECRSTAVWAEICV
LNKNIPAPLDEKTMYSLYVLGTLMKHSKIVADFYEELRDEVKYRVENQIAAVGNERCRLMSDTQPPWGFL
KIFRYLEKFGALSVGSLYTFGLIGMWEVKEDGTWGPRTTPQQKGIEIKSREQALRILADWNLSKPEWQHF
YSPHIKSEMMIRIAKEWHLNGVMLHYNRGCEGLTVGIAENRLALLEAGFPVMTFEGNMGDEREFDEARTV
ARIDAFMETLGFDKLE

>RJQ28220_bcr_subunit_B_Candidatus_Parcubacteria_bacterium_Bacteria
MDMRGDTKFEHKESIGKDWGMLAQKDLMASYYQKVLHAKESGKKIVYTFVPGNLNEIALAFDVVPVFPEI
LGLQMALRQQADHYIQLGEKEGYAEDLCSYVKSSVGMAVNHNIGPYGDKIPEPDFLFLINSNCFTFMKWF
EILKKTFKCPIVQIHLPYIHEEKPTKDAIEYCVKQFKQVVVPEFERLTGNKFDLDKLKYHLELSRQAEEK
YFHTMDFAKNTPCPFDAVFNGMYYIGPLNTAFRGTPEAVEYYTNLKNDVEARVSRKEGPITPFGRMDDQK
YRIVLECAPPWNEQRNVWKIFYDEKVVVVGGTYNKVAGSFDLGTFHDPNRPFESLSEQVMSCYCNNNIIL
RSDTIEKHIRDYRADGFLVSSIKSCKSFMAGQLAIMRRIEERTGISGGFFECDMMDSRFYAEANVRNRIE
SYLRMIDQKGKRGAVA

>RJP33530_bcr_subunit_B_Phycisphaerales_bacterium_Bacteria
MQTQTAPDKDYRGTVHTLSRDIMTDWMTELKTAARVPVPSAYLMISGNCVEILRCFDILPVFPEINALQL
AIRKNSLPYIIKSEEIGYASDNCAYVKADVGFTLCGGVGESGTIPKPSLIVCNFVGCNVYIKWFEHCASM
MNVPMVILDIPFVREDKPSREDIEYVMCQLRELIAECERLTGRKFDIDRLREILRESARAERGWTRAKEL
CKHRPAPFDAYFDSINMMGPINALRGTKEAADFFDRIVEEYERMVADGVGVLDEERFRMVVEGPPPYPYY
RNFRNLFETWGAVAVQSTYSTVGGTWEFGFCHDPDRPLESIAEQMIVHNLCNRSMLERYRQIKCYVEDWH
ADALVIHSIKSCRLFSAGQGDMREYFTKDLGVPTLMVESDLEDPRYYAEAQMKNRIDAFFEALQYKRLRQ
GGGGFSDAPAGTMKS

>GBC82566_bcr_subunit_B_bacterium_HR10_Bacteria
MTEYRGWIHQRQKELMQRWYARLDESARTGWPPAICLMISGNCVELLEAFGIVPIYPEVNALQLAIRHQS
LEPILAAEELGYATDNCAYVKADIGAYLMGLTPSGGRLPRPTLVLCNFVGCNTYIKWFEHVAAFLDAPLY
VLDVPFLRGAEPSPADIAYVVAQLKELVHRIEALTGLRFDPDRFRDAVRCSQRVEDLWSRIKHLARREPS
PFDAYFDAITLMGPLYVYRATPEGVEFFERALAELEAKAARGEGVYECERFRVVVEGPPPYPYFRAFRDM
FARWGATAVASTYSTVGGIWEFGFRHDPDRPFETVALHMLAHNLTNRNYLQRYDQIRRYVEDWRADGVII
HFVKSCRLFSAGQGDMRDYLTKALGVPTLYIESDLEDPRYFAEAQIRNRVDAFFEALERHKRAGQRRIAV

>GBD28224_bcr_subunit_B_bacterium_HR31_Bacteria
MSTSAQEILGVSRREGRRLMDLWWQRMTEAAQTGHPTAYVFVMAPLSELLLTFDFVINAPEITSLQTAIR
GQSQAYIQLAEDYGFSPDICGYVKADVGVQLKQGEHPYGRVPKPALVVTNNVCNTYIKWAEFWEHYYGCP
VFTFDLPGWRGRESLREGTEAFRETFENDCRYVLGQLRELIELCERVTGKSFDIDRFREHLREANRMAEL
YHAVCDTNRHVPAPFNAPLEGVTYQGIANLYRGTPEGTRYFELALEEMRERVRLGMAAVPDERFRLVLVG
TACYSHFRRFVELFSSWGGVFVHSTYMVFAGGGFLPGFRYDLRRPLESFAEQMVRATYWGWTGAMFYQQE
WLDQVVRDWKVDGICFHGVKSCRTTSTGLPDVREWMRVQRNVPGLFIQSDLVDPRLWSDAQIKNRVDAFF
EALAAHKAAAGR

>GBD87967_bcr_subunit_B_bacterium_BMS3Abin03_Bacteria
MSSKPEKENRKVEKEKSMIIQKEMIGKLFKDLSTAKETGKKVVYTFVPGNLSELIHAFDMLPVYPEINAL
QSGMRKKSGGYIREAEKYGHSEDVCTYVKCDIGMMLNGNIGPTGEKIPDPDLLLLSYTGCFTFMKWFENL
EDLYPGVEIAMLHTPYQKDGEITEEMTQYMVKQLKEEVIPKMEKVSGIKYDETKLKGILENSVKAEDLIV
KIFDTPKNIPSPIDAYFAGVYYIGPINIGFRGTSEAVDYYAELYKEILERVEKGLGPVTPEGEINEERFR
LVVEGPPNWTSFREFWKLFYDLGAVIVASSYTKVGGVYDTGFRHNPGKPLESLSEYCMFCYTNLNLPQRI
DLLSNCITEYHADGFLVNSIKSCNSFSAGQLLMMRTLEEKLEIPVGFIESDLVDPRYFSYANIKNRLESF
FQMLEQRKIILAQ

>GBC85105_bcr_subunit_B_bacterium_HR11_Bacteria
MGTEAAGRSARFQGFGRQRQKELLQAWWRRLEAAPETGQPVAYLFISGAVEEVLRALGFEVAFPEVTALN
CAIRQVSADFILRAEDLGYSQDVCGYVKNDIGLLLSGNRSPMGRLPRPTLLVCNYAGCRVYIKWFEALAE
FYQAPLYVLDVPYLRTETVLPSDVEYVVGQLQEFIEFCERLTGQDFDEDRFRTLLANARQAEDLWVEVLE
MARHVPAPFDSYFEAVYFMAPIYILRGLPETVEYYEGVRREIQERVELGLGPVPEERFRVVVEGPPPWPY
LRDFWDMFKHWGAVTVASTYTKVGGLWDATGVRHDPARPLESVAEYAMHCYVNWGLDHRRRLLLDYHRRF
QADGFVIHSVKSCKSFAAGEADFREVFVRECDIPTLFIESDLVDPRYFQKAQLRNRIDAFFEALAHRRAI
SP

>PSR29122_bcr_subunit_B_Sulfobacillus_benefaciens_Bacteria
MANAAKESQEPQSHYQGGFHLLQKELMNDYFDQMTRAAEGDGPPAVYLLISGNPVELIRAFDLLPVFPEI
NALQIAAKHQSLPFIQKAEEVGYSTDNCAYVKADVGLWYQDGQAPMAKVPKPDLLLTNYVGCNVYLHWWE
HLAELSHAPIFDIDIPFIRTSDGEPRAEDITYVVRQLEELIPVFEKVSGKKFDPDKLTEVMEYSKETGEL
WAQIKRMTVNRPSPFDAYFDAVTMMGPLYTLRGTKEGRDFFRDVLKMVEEIKSQGKGPLPEEKFRLVVEG
PPPWPYLRIFRDMFARWGAVFVASTYSTVGGLWEFGFSHDPSDPLRSVAMHMLKWNLTNRNFLQRYQQLK
SYVDEWGADGLVIHSVKSCRLFSAGQGDMREYFARQVGVPTLLVESDLEDPRYFSKAQMRTRIDAFMESL
EHHKLVGLHT

>SMB27503_Benzoyl_CoA_reductase_subunit_Sterolibacterium_denitrificans_Bacteria
MSGTAAKALHPTEPLQCWPKAKALREQYYRDYAEAKTRGGIRWAGSAWTLDALPSALGRDVYPLTGEPYA
ASIAHDRNFNLAAQNAVEAAGFARDLCSYMRSYWGSIYLNRYLDGQPFPKPDFNFQTTICCSHAKWYQHA
AELEGTPVRFIDVSVGPYGELTAARLQYVVDQALDSIPWLEQVSGRRFDDALFIEAVQNEMRSTALWAEI
CCLNRARPAPLDEKTMFSLYVMATLHKSSRWCADFYQELRDEVADRVARGIAAVPQERCRLISDTQPPWA
FLKLYRYLEEFGAVSVGSLYTFGLEGIWEDKPDGTWGPRTTPMALGLPMNTREEVMRLYCDWNLSKPQWQ
HFYDPRLKTAMMQRIVREWQVDGVILHLNRGCEGLSLGIMENRLGLVQAGIPVMTYEGNMGDEREFDYER
TRNRIDAFMEMLGRKHEFVATAGDA

>PKP32243_bcr_subunit_B_Bacteroidetes_bacterium_HGW-Bacteroidetes-16_Bacteria
MSENVEKERSMILQKEMIGNLFKELGNVKQTGKKVVYTFVPGNLSELIRSFDMLPVYPEINALQSGMRKK
SDAYIREAEKWGHSEDVCTYVKCDIGMMLKGNIGPTGEKVPDPDLLLLSYTGCFTFLKWFENLEKLYPGV
PVALIHTPYQENGIITAEMTEYMVKQLKNDVIPKMEQVSGQKFDPEKLKTILQHSADTEDLIVKIFDTTK
NVPSPIDAYFAGVYYIGPINIGFRGTPEATEYYKELYSEILERVRLGLGPVTPEGEMEEERYRLVVEGPP
NWTSFREFWKLFYDMGAVIVASSYTRVGGVYKNGFRHDPDRLLESLSEYCMGCYTNMNLPQRVEMLAKEI
KDYKADGFLVNSIKSCNSFSAGQLLIMRTLEDRMGIPVGFIESDLVDPRYFSYSNIKNRLESFFQMLEQR
KLINV

>PKO71293_bcr_bzd-type_subunit_O_Betaproteobacteria_bacterium_HGW-Betaproteobacteria-14_Bacteria
MKTYPTEQLKCWKKAKELREQYYINYARAKENGGIRWGAAGWSFDAIPTAFGNDVHPLTGEPYGASIAFD
RKFAKECLDAAEAAGFARDLCAYMRLYWGGMHLNKYLYGGEFPKPDFNFQTQICCSHAKWYQHASKYEGV
PDFYVDVSVGAYKDLDESRLSYVTNQLHESIEFVEKVTGRKCDDELLIRAVKNEMRATSLWAEVCLLNQT
RPAPLDEKTMYSLYVLAVLHKSSQWCADFYQELLDEVKDRVARGIAAVPNERCRVMSDTQPPWAFLKIFR
YLEEFGAVSIGSLYTFGLEGTWETREDGSWMPRTLPWKKGIEINDRDTALRLYADWNLSKPLWQHFFDPN
LKTEMMKYIVKHWGVDGVMIHMNRGCEGLSMGIMENRLGLAAAGIPVMTYEGNMGDEREFDIGRAQNRVD
SFMETLGLKRDFVMA

>PJA56790_bcr_bzd-type_subunit_O_Rhodocyclales_bacterium_CG_4_9_14_3_um_filter_68_10_Bacteria
MNAPAKYPSEPLKLWKKAKELREQYYLNYARAKENGGLRWSGSAWALDAIPAGLGDDVYSLTGEPYAASI
AHDRKFAKSCMDAAESYGFARDLCSYMRIYWGGLHLNKYLFGGEFPKPDFIFQSQICCSHSKWYQHVAKV
DKVPDFYLDVGVGPYKDLDASRVAYVANQLHDAIEWLEKVTGRKYDDEKMIAAVKNEMRSTSRWADICAL
NKAIPAPLDEKTMYSLYCLATLQKSAKWCADFYDELYDEVKDRVARGIAAVANERCRVISDTQPPWGFLK
VFRYLETYGAVSVGSLYTFGLEGIWEDKPDGSWGGRTTPMEKGIEIRDRDTALRLYAEWNLSKPQWQHFY
DPQLKTDMMLRIVKEWKCDGVMLHLNRGCEGLSLGIMENRLGLSKAGVPVMTFEGNMGDEREFDEVRTQA
RVDGFMEQLGLRKLAA

>PIU56533_bcr_bzd-type_subunit_O_Chloroflexi_bacterium_CG07_land_8_20_14_0_80_45_17_Bacteria
MEELQRITVEPLKTWKKAKELRQKIYENYVKTKETGGLRIAGMTIHPAALIQAFGRDVVFLGSEPYCAGV
ANWTEFAIQCQEACEKRGVARDLCGYMKNYWGGILIDKFMFPNHKIVPWPKPDLFFNDHFCCSHGKWYQY
AAELEGGVPHFGIDISYRQGRNLTEDSIDYVVTQATDGIEWIEKHTGRKFDDELFIEYAMNEFNTNAFWA
QAYLLNQAVPAPMEEKSFYSYFFFNMTSPQLKEVTDLFRELRDELQDRVNRGIGAIGMEKLRILTDGPPT
WAMLNILRFAEREYGAVIVASFYTSHWGASWDMDESGNFVAPKPPKKEDFASGSREDRLRKYFRWKSRRS
SSAAPFIDNPDKLDMTVKMAKQWKCGAAFLHLNRGCEGVSLGIMENKYLLQRAGIPVLTYEGNMGDARDF
DVSGTITKIRLFFENIGLKKLSKN

>OQY00432_bcr_bzd-type_subunit_O_Desulfobacteraceae_bacterium_4572_130_Bacteria
MAKYPTEQLKCWSKAKELREEFYKNFAQAKDKGGLRWMGSAWAFDAVPSGLGEDVYCVTGEPYGATCAFD
RPLSQKFLNASANYGFARDLCAYMRNYWGSILCNKYALGGKFPKADFSWSQHICCSHAKWYQNACELEGG
VPLYCVDVGAGAYPPFEPEMYAHRIKYVSDQLLEGIEWLQKVTGREFNDELFAKAAWNDIRSTYKWAQIC
MLNRATPAPLDEKSIYSFYVFGTLQKSNKAFADFYDELYDEVKDRVDRGIAAVPNEQKRIMTDTQPPWGF
LKIYRYMEEWGVVSIGSLYTFGLEGMWLYDDEKHEFTPRPMPEQKPRTREEICTMLADWHLSKPEYQHFY
HPEYKTKMMDSIAKNWKTDGIILHYNRGCEGLSVGIAENRLGLIERGNKVMAYEGNMGDANEFDEAATIK
RLDIFMESLGLSKPA

>OQX02899_bcr_bzd-type_subunit_O_Desulfobacteraceae_bacterium_IS3_Bacteria
MAKYPSEPLKCWPKAKELRNKFYQNFAEAKDKGGLRWMGSAWSPDAVVRGLGEDVHCITGEPYGASCAFD
KPLSAKFLAAAENYGFARDLCAYMRNYWGSILCNEYALGGGKFPKADFAWSQHICCSHAKWYQNACELEG
GVPLYCVDVGAGAYPPFEPEMYPHRVKYVADQMLDGIDWLQKVTGRKYNDDLFFEAVWNDMRSTNKWAEI
CMLNRNIPAPLDEKSIYSLYVFGVLEQSNKEFADFYDELYDEVKDRADRGIAAVPNETKRVMSDTQPPWG
FLKIYRYMEEWGAVSIGSLYTFGLSGTWLYDAEKHDLRPRPLPAKKPTTREEACTMLADWHLSKPEYQHF
YHPEYKTKMMDAIAKNWHVDGVILHYNRGCEGLTVGIAENRLGLLKRGNKVMTYEGNMGDEREFDESATI
NRLSIFLESLGLKKPKK

>OPY83043_bcr_subunit_B_Syntrophorhabdus_sp._PtaU1.Bin153_Bacteria
MADEKKPRALATMAAAKIPKMTRANLAATVRAKQEGKKVAYAFIVCAVDEIMRAMDIVPAWGESFSGICA
AKRDAEKYLQRAEAENFSRSLCTYATCNLGFDMWREELNGEMPPDVPWGGVGRPDMVLGSGQQLCDPRYK
WPQATQHYLRDVPVFVGGMYYPPWDPTLDYKEQEAFYVKYNTEELHACVRFCEKVTGKKMDWDRLAEIVD
LTDRTINLFIETYELRKTLPCPMDTGDAMNTMVPISFMLGTQECYDFYRELNDELRQKIAEKEGVVEDEK
YRLLWGAGLPSWFALGDFQYFNSKGAVFPVETTYRCTEALDRLDLPKTNDPLEHIAWRWVRYWTHWYDKA
KQRPGSMPEVERLIEYIEDYKCDGVVFHSAFSCRSWHAGIMLQAEVLKRVYRDIPVLIMEGDIVDISSYN
EADTHNRIDAFIEVLEAGKNRA

>OPY76009_bcr_subunit_B_Syntrophorhabdus_sp._PtaU1.Bin058_Bacteria
MAEERKQRMTATAAAAKIPKMVRANFTANLKAKEEGRPVAFSFIVNCYDEILRAMGVVPAWAESYSGICA
AKRDAGRFLEKAESQNFSRSLCTYATCGLGFEHWRNELGGEMPPDAPWGGIARADFILGTGQMLCDPRYK
WPQAVQHYMKDVPAYIGGFYWPPYDENMDQREVEDYYLKYAVEELRGAVAFVEKQTQKKMDWDKLEEITD
LVDRTWDMFIDAYELRKARPTPMDTGDAMNTMVPLAFMLGTQEAYDFYKELYDELKDKIAKKDGVAEDEK
YRLLWGAGLPPWFALSDFQYFNSKGAVFPVERTYREAERIDRLDLPKPSNPLERIALRWMRYWTHWYDAA
RKRKGSIPEVERLIEYIEDYQIDGVVFHKAFSCRTWHSGIMLQAQLLKEVYREIPVLVLEGDIVDISSYN
EGATHLRIDAFIEVLENLKNKR

>SIQ07253_bcr_(2-electron)_beta_subunit_Azoarcus_tolulyticus_Bacteria
MNAMANKYPTEQLKLWKKAKELREQYYMNYARAKEKGGIRWSGSAWALDAIPAGLGEDVYSLTGEPYAAA
VAHDRKFAKECMDAAEAYGFARDLCSYMRIYWGGMHLNKYAFGGEFPKPDFVFQTQICCSHSKWYQHVAK
EEKIPEFYLDVGVGPYKDMTDARLDYVANQLHDGIAFVEKASGRTFDDELFIKAVKNEMRSTSRWADICA
LNKVKPAPLDEKTMYSLYVLCTLSKSSQWCADFMDELYEEVKDRVARGIAAVPNETIRLMTDTQPPWSFL
KIFRYLETYGAVSIGSLYTFALEGIWEEKADGTWGGRTLPWDKGIEIKDRDTAVRLYADWNLSKPQWQHF
YDPTIKSDMMLRIIKEWQVDGVMLHLNRGCEGLSVGIMENRLAIAKSGTPVMTFEGNMGDEREFDEVRTQ
ARVDAFMEQLGVRRQAA

>OIP02435_bcr_subunit_B_Bacteroidetes_bacterium_CG2_30_33_31_Bacteria
MSKEVVSKEKSMIIQKEMIASLSKELSNVKKTGKKVVYTFVPGNISELIRAFDMLPVYPEINALQSGMRK
KSEKFIRDAEKMGHSEDVCTYVKCDVGMMINGNVGSGGDVVPPPDLLLLSYTGCFTFMKWFETLKRLYPE
VPVAMLHTPYQAGHKITPEMTDYMVKQLKTEVIPKMEKVSGNKYDENKLKEILRKTSITEDLIMKIFDTT
KNIPSPIDAYFAGVYYIGPINNGFRGTQEAVDYYQMLYKEILERVEKGLGPITPEGVMEEEKFRLVIEGP
PNWTHFREFWKLFYDLGAVIVASSYTKVGGVYDNGFRVDPEKPLESLANYCMNCYTNLNLEQRVELLSDC
ITKYHADGFMVNSIKSCNSFSAGQLMIMRQLEEKLEIPVGFIESDLVDPRYFSYSNIKNRLESFFQMLEQ
RKLYSDK

>OIN95940_bcr_bzd-type_subunit_O_Deltaproteobacteria_bacterium_CG1_02_45_11_Bacteria
MIEKKAKYKTEPLKCWPKAKELRDEYYKEYATAHDKGGIRWSGGAFGIEAVPAGLGRDVYPLTGEPYGAS
IAFDKVFAARCHAASEQAGHARDLCAYMRNYWGSMLINEWPFGGGPYPRPDFYWQFHGCCSHGKWYQEAI
RLSGHDLPLLVHDVGVGPYWEKDEETGVFVARPKENRIRYLADQLHESIEQLEKITGRKYDDELLIEAAY
NYFQTTTLWPEICVLNQAIPAPLDEKSMFALYVFGALNKASGKFVSFYKELRDEVKDRVDRGIAAVPNER
ARLMSDIQPPWGFLKIFRYLEDFGVVSIGSVYTDCLMAMWQVEKDGALKPRVTPQQQEITIKDRDHCLML
LADWLLSSVWAQNFQEHTLKSFFMEKMYEQWHCDGVLIHYNRGCEGLSLGVAEHRLHLVNKGIPVLPYEG
NMGDEREFDLAETMEKINVFMESLGLSKII

>OHB84181_bcr_subunit_B_partial_Planctomycetes_bacterium_RBG_16_64_12_Bacteria
MKQDQATTPVHKDASQMRQKQMLAEYFTQLAQAGETGAKCVYTFVPGNLTELLLAFDVLPVLPEINALQS
GMRGKSREYIALAEKLGHSEDVCTYVKCDIGMMTSGNIGPTGQRLPAPDLLLLSYTGCFTFMKWFELLRE
LYHCPVAMLHVPYQGDGRITDSMRRYVVEQLRKKVIPALEEITGKAFDEQRLRELLARSAQAEDDFVWVI
ESAKNVPSPIDAYFGGVYYVGPMFTAFRGTQEAVEYYRELRAEIEDRLRLGKGPVTPDGEIEKERFRVVV
EGPPNWTSFREFWKMFADEGAVVVASSYTKVGGVYDNGFRHDPARPLESLAEYCLGCYTNLNLPSRVEML
SRAVEEYRADGFLVNSIKSCNSFSAGQLLILREVEKRSGKPGGFIESDLVDPRYFSTANVKNRLESYFQM
I

>OHB74185_bcr_bzd-type_subunit_O_Planctomycetes_bacterium_RBG_16_59_8_Bacteria
MMKYRTAPLKCWDKAKELRQKYYQDYATAGDRGALRVGGSAWAFSAVPEGFGEVAWLTGEPYGASCAFTK
DFSVQCLEAAEKKGYARDLCAYMRNYWGSILIDRYAFGGKFPKPDFFWTSHICCSHAKWYQTASELEGGT
PVFSIDVSTGPYNRIAPHAVRYVAGQLQDGIEWMQKVTKRPFDDARLIEAVITEMESMSLWAKICELNQN
VPAPLDEKSMYALYVFGVIMKHRPEVLAFYRELYDEVKERVAKGIAACAVEKKRLISDTQPPWGFLDIFR
HMEKYGALSIGSLYTFGLAGMWDFPDGRMVPKATPRQLGVEIRTRQQALDVISAWTLCRPEYQHFHNPSL
KSDMMLRIIRHWKVDGAILHYNRGCEGLSLGIAQNRMELVAAGVPVSVFEGNMGDEREFDHSRTLERIDS
FLEMLDLKKQG

>OGW15570_bcr_bzd-type_subunit_O_Nitrospinae_bacterium_RIFCSPLOWO2_12_FULL_45_22_Bacteria
MMTHRIYPTKPLECWQKVKELRLNHYKEVITARDQGKIVVQGGANAILSLIAGLGDFVFLGGEPYGASVG
FDPAFSEQCAMATEAKGFARDLCAYMRNYLGSMFLDRYYFGGKFPKPDFCISTHICDTHAKWFQIVGEHF
GTPHIAIDYPISTTYRRKEQKIEYLASQMHECIEEMEKLTGCYYDDEKLIEAARNEFKTMSLWGEICLLN
QSIPAPLDQKSMLSLYVLPLQTRHQNETVQFYELLRDEVKERVENQIAAVATERFRYIDDSQPPWYYLKI
FRYLERYGAVSVGSYYSFLLMGMMEEKGGTWVVKKTPEESGIVFKSRDDVLRALAQWYLERSVLCMLLNP
HEKSTQMISMVQQWHAKAVIMHLNRGCEGTAMGQLENRLALIKAGIPVLTFESNMADRREFDETQILDRL
DAFMQSQGLRKLDDLG

>OGU77894_bcr_subunit_B_Ignavibacteria_bacterium_RBG_16_35_7_Bacteria
MATSNSKESIKVEKEKSMIIQKEMVGKLFKDLSTAKQTGKKVVYTFVPGNISELIFAFDMLPVYPEINAL
QSGMRKLSAGYIREAEKYGHSEDVCTYVKCDIGMMLSGNIGPTGEKIPDPDLLLLSYTGCFTFMKWFENL
EDLYPGVEIAMLHTPYQSGGKITPEMTQYMVKQLKEEVIPKMEKVSGIKYDGGRLKSILENSAKTGELIR
KIFETPKNIPSPIDAYFAGVYYIGPINIGFRGTPEAVDYYRELYNEILERIEKGLGPVTPEGVMKEEKFR
LVVEGPPNWTSFREFWKLFYDLGAVIVASSYTKVGGVYDMGFMHDPERPLESLAEYCMNCYTNLNLPQRV
DLLEKLIKDYCADGFLINSIKSCNSFSAGQLLMMRTLEERLEIPVGFIESDLVDPRYFSYSNIKNRLESF
FQMLEQHKLFTEHKVV

>OGU60495_bcr_subunit_B_Ignavibacteria_bacterium_GWF2_33_9_Bacteria
MSKEVKKEKSMVIQKEMIANLFKELSNARETGKKVVYTFVPGNISELILSFDMLPVYPEINALQSGMRKK
SGGFILDAEKTGHSEDVCTYVKCDVGMLLNGNIGPTGEKIPNPDLLLLSYTGCFTFMKWFETLKRLYPGV
EVAMLHTPYQEGGKITPEMTEYMVKQLKEEVIPKMEKVSGKKYDEEKLKSLLKNTSKTEETILKIFETTK
NRPSPIDAYFAGVYYIGPINSGFRGTADAVSYYEELLKEILERVDNGLGPITPEGEMEHERFRLVVEGPP
NWTHFREFWKLFYDMGAVIVASSYTKVGGVYDLGFRVDPEQPLESLSKYCMNCYTNLNLEQRVDLLSKHI
QDYQADGFLVNSIKSCNSFSAGQLMIMNQLESRLEIPVGFIESDLVDPRYFSYSNIKNRLESFFQMLEQR
KIILSR

>OGQ79207_bcr_bzd-type_subunit_O_Deltaproteobacteria_bacterium_RIFCSPLOWO2_12_FULL_57_22_Bacteria
MAIPTKYPTEPLKCWPKAKEIRQQYYKDYATAHDRGGVRWSGGAWAFDAVPMGLGDDVHVMTGEPYAASI
AFDRKFAQECQDATDARGWARDLCSYMRIYWGSMYLNRFFFGGEFPKPDFYYQTQICCSHAKWDQEASLY
EKVPFYCIDVCVGPYETLTEERLNYVVKQLHDSIEGMEKTTGRKYDDEKLIAAVHNECRSTSLWAEICTL
NKAIPAPLDEKTMFSLYVLATLQRSSKKIADFYEELRDEVKNRVARGIAAVPYERCRIITDTQPPWGFLK
IYRYMEQFGVVSVGSLYTFGLEGIFADQEDGSWGPRKTPEQLGIKIKNRDEALRITADWNLSRPQWQHFY
DPQIKTRMMLRMVNEWKLNGVILHLNRGCEGLTVGSSENRLGLIKAGVPVMTYEGNMADEKEFDERRTTS
RIESFMETLGLEQIEAARAAQAAS

>OGP85270_bcr_bzd-type_subunit_O_Deltaproteobacteria_bacterium_RBG_16_54_11_Bacteria
MPKYKTKGLDCWNKAKELRDRYYRDYKESHERGGLRWEGGAWSFDAIPQALEGEVHGLSEEPYGASIGHI
PELQVRYQEAAEGKWGCARDLCSYMRAYWGSVALNEYAFGGEWPHADFIFQNQICCCHSKWLQVADEIDG
GTTPYFCFDVGAGPYDKIGDRQIEDVVGQLYDGIEFIQKVTGRKIVDEKLIQNVYNTYRSNCYWAKTCEL
NQAIPAPLDEKTMFSLYVLGTLEKSNQAIADFYEKELYPEVKDRVADKIAAVADERCRVLGDSQPPWGFL
RIYRYLEQYGIVSVASLYTFSLIGWMLVDKKGDIVPYPTLEEQGITIKDRDHALRLLAEGELKGKLMWAP
FYGANYKNDLVTKIAKQWRCDAAIIHLNRGCEGTAQHQMQLKIALQEMGIPVLTFEGNMADEREFDEGRV
MRLIELFVTETLGLKKVA

>OGP59853_bcr_bzd-type_subunit_O_Deltaproteobacteria_bacterium_RBG_13_49_15_Bacteria
MPKYPTEPFKSWDKAKELRNTFYLNFAEAKKKGGIRWMGSAWAFDAVPAGLGEDVYCITGEPYGAACAFN
KPLSAKYLSAAENFGFARDLCAYMRNYWGSIICNDYALGGGHFPKADFAWTQHICCSHAKWYQNACELEG
GDVPLFGIDVGAGAYPPFEPEMYAHRINYVADQLLDGIEWMEKITGRKYNDELFLKAAWNDIRSTHKWAQ
ICMLNRAVPAPMDEKSVYSFYVFGALQKSNEDFVDFYDELYGEVKDRVERGIAAIPNEKARVMSDTQPPW
GFLKIYRYMEEWGAVSIGSLYTFGLEGAWLYDEKENELKPRPLPPQKPRTREEACRMLADWHLSKPEYQH
FYHPEYKSKMMDAIAKKWKVDGIILHYNRGCEGLSLGIAENRLSLIKRGNKVMSYEGNMGDEREFDETAT
INRISIFLESLGLKRPDNL

>OGI69024_bcr_bzd-type_subunit_O_Candidatus_Muproteobacteria_bacterium_RBG_16_60_9_Bacteria
MNKYPSEPLKLWKKAKELREQYYLDYARAKERGGIRWSGSAWALDAIPEGLGEDVYALTGEPYAASVSHD
AKFNKQCQDAAEAAGFARDLCAYMRTYWGSIYLNKYLFGGEFPRPDFNFQTQICCSHSKWYQHAAKLEKA
PAFYIDVGVGPYKDLDESRLMYVVNQGLESIEWMEKVTGRKYNDALFIQAVKNEMRSTSLWAEICSLNKA
VPAPLDEKTMYSLYVLATINKAKRWCADFYQELRDEVAERVKRGIAAVPNERCRVMSDTQPPWAFLKIFR
YLEEFGAVSIGSLYTFGLEGIWETKPDGTWGARTTPMDQGIDITTREQAMRLYVDWNLSKPQWQHFYDPR
LKTEMMKTIVKEWKVNGVMLHLNRGCEGLSLGIMENRLGLATAGIPVMTYEGNMGDEREFDMVRTQNRVD
SFMEALSLKRDFVHA

>OGF97848_bcr_bzd-type_subunit_O_partial_Candidatus_Glassbacteria_bacterium_RBG_16_58_8_Bacteria
NKAKEIRQDYYRDYATAHEKGGIRWAGGAWTFGAIPEGLGDDVCSLTSEPYGASIAFDKSFSLKCLEAVE
KKGFARDLCSYMRNYWGSIILDRYAFGGKFPKPDFLWQDHICCSHAKWYQVVSDLEGGIPMFCIDVAAGP
YHEMNDHKLRYIVDQMHDGIEWLERITGREYDDGKLIEAVHNECRSTSTWAEICVLNKAVPAPLDEKTMY
SLYVLGTLKKHSREVADFYEELRDEVAYRVENQIAAVANEQCRLMSDTQPPWGFLKIFRYLEGYGAVSVG
SLYTFALIGMWEDQPDGSWGPRKTPAQKGVDIRTRDEALRILADWNMSKPEWQHFYSPHLKSEMMIRIAR
EWKLDGVMLHYNRGCEGLTVGIAENRLALIKAGYPVMAFEGNMGDEREFDEDRTMSRMDAFMETLGFKMV
RA

>OGF58783_bcr_bzd-type_subunit_O_Candidatus_Fischerbacteria_bacterium_RBG_13_37_8_Bacteria
MSNTVYKTEPLKSWEKAKELRLQYYKNYAEAKDKGGIRWAGGAWTFDAIPAGLGNDVHSLTSEPYAASIA
FNKELSLKCLEAVESKGWARDICAYIRNYWGSVIRNEYAFGGPFPVPDFIFQDHICCSHAKWYQVVRHLE
GDIPMFCVDISVGPYHELNDSRLDYVTGQLMDGIEWMEKVTGRTYNDEKLFEAIYDECRTTSVWAEVCCL
NKHVPAPLDEKTMYSLYVLATLNKHGKEIADYYEELRDEVKDRIARGIAAIPEEKCRLITDTQPPWGFLN
VYRHLEKYGAVSVGSLYVFGLEGIWEEQEDGSWGPRRTPQQLGITFKNREEAVRFYADWNLSKPQWQHFY
DPMLKVEMMKRIYKEWKLNGIILHYNRGCEGLSVGIAETRLGLIKAGIPVMTYEGNMGDEREFDETKTFA
RIDAFMESLSLK

>OGF55075_bcr_bzd-type_subunit_O_Candidatus_Fraserbacteria_bacterium_RBG_16_55_9_Bacteria
MKTLTKYPIEPLSCWPKAKELRAKYYQDYATARERGGLRWTGGAWAFDAIPAGLGEDVHPLTGEPYGASI
AHDRKFSLECMEAAERVGFARDLCSYMRNYWGSILLNKYAFGGEFPKPDFIWQSHICCSHAKWYQVASQL
EGGIPMYCVDVSVGPYESLTEGKLEYLVAQMHDGIRWLEKTTGRTYDDEKLIDAVYNECRSTSLWAEICC
LNKHTPAPLDEKTMYSLYVLATLQKSSKAVADFYEELRDEVRDRVQRGIGSAEYEQCRIITDTQPPWAFL
DVFRYLQNTYGCVSIGSLYTFGLCGIFEVKEDDTWGPRTTPQQKGIQIKTRDEALRILADWNLSRPEWQH
FYSHELKSAMLMRMVKEWKVDGVLLHYNRGCEGLSLGIAENKLALQKAGIPVTPFEGNMGDWRDFDRTRT
LARVEAFMESLRVERIEPSMQGA

>OGD20837_bcr_bzd-type_subunit_O_Candidatus_Aminicenantes_bacterium_RBG_16_63_16_Bacteria
MKPTYKTEPLRCWAKAKEIRQDYYKNYALAHEKGGLRWAGGAWSFDAIPAGLGDDVYPLTGEPYAAAIAW
DKEFALQCHEAVEKAGYARDLCSYMRNYWGSIILNKYVFGGEFPKPDFIWQDHICCSHAKWYQVVRDLEG
QDIPMYCLDVSVGPYEELTDNRLDYVVGQMHDGIEWLEKVTGRRFDDERLIRAVSNHCRSTALWAEVCAL
NKAIPAPLDEKTMYSLYVLGTLQKSSGIVADFTEELRDEVKDRVARGIAAVPNERCRVMSDTQPPWGFLK
IFRYLEQYGCVSVGSLYTFGLIGQWEVKADGTWGARTTPEQMGIVIRDRDQALRVLASWELKKPEWQHFY
SPQAKSEMMIRIAKEWTLDGVLLHYNRGCEGLSLGIAENRLAMIKAGFPVIVFEGNMGDEREFDEIQTLK
RIDAFMESQGFEKDSQ

>OFZ89423_bcr_subunit_B_Betaproteobacteria_bacterium_RBG_16_64_18_Bacteria
MTPPQPSKKPIPEVQKEDAMWLQKEMINANYHDLATAHDHGRKICATFVPGNLNELMMCFNFARSLPETN
QLQNGMRKKSGKFIMDAERDGHSEDVCTYVKSDLGMMLNGETGPTGEPMPKPDLLLLSYTGCFTFMKWFE
LIRQKYDCETVMLHTPYQGDGKISQSMRDYVIKQIKQTVIPTLERVSGIKFDIDRLRQYMKESAKAEDDL
VKILQSAKNRPSPIDGYFGAVYYIGPIFTAFRGTPEATQFYDRLRKEIDQRVRDKKGPITPEGELTEEKY
RLIVEGPPNWTSFRDFWKMFADEGAVVVASTYAKVGGVYDFGFRHDPDHPLESLADYCLGVYTNLNFPQR
IDMICRYMDEYQADGLLINSIKSCNSFSAGQLLMLREVEKRTGKPAAFIESDLVDPRYFSAANIKNRLES
YFQMIKQKRSAAAAAAMH

>OFW47017_bcr_subunit_B_Acidobacteria_bacterium_RIFCSPLOWO2_12_FULL_67_14b_Bacteria
MSTTPSVTTAAQKDSSQVRQKEMIARHFDRLAAAPDSGARCAYTFVPGNLTELLLSFDVLPVLPEINALQ
SAMRGKTAEYIAAAEKLGHSEDVCTYVKSDIGMMKSGNIGPTGQRLPTPDLLLLSYTGCFTFMKWFELLR
EDYHCPVAMLHVPYQADGRITDNMRTYVVDQLKNVVIPKLEEVTGRKYDEDRLRAHLARSAQAEDDLVWV
LQSAKNVPSPIDAYFGAVYYVGPIFSAFRGTADAVDYYRELRAEIAERIRQGKGPVTPDGEVERERFRIV
VEGPPNWTSFRQFWKMFSDEGAVAVASTYSKVGGVYDLGFRHDPDHPLETLAEYCLGCYTNLSLPTRIDL
LTRYLSEYRADGFLINSVKSCNSFSAGQLHILREVEARSGRPGGFIESDLVDPRYFSAANIKNRLESYFQ
MLDQKRAGAAS

>OFW30165_bcr_bzd-type_subunit_O_Acidobacteria_bacterium_RIFCSPLOWO2_12_FULL_60_22_Bacteria
MAPKNGHYPTEPLKCWNKAKEIRQKYYENFATAHERGGLRWGGGAWAFDAIVAGLGEEMRLMTTEPYSAS
VAFNKELSAKCLEAAEAKGYARDLCSYVRNYIGSILIDKYAFGGPFPHLDFIFQEQLCCSQAKWYQVVSE
LEGGIPMFCIDLSVGPYHQLNESRLQYLVDQMHDGIEWLQKTTGRPFDDEKMIEAVHNECRSTSTWAEIC
CLNKAVPAPLDEKSMHSFYVLATLDKARKEVADFYEELRDEVKDRVARGIAGVASERCRVITDTQPPWGF
LHLYRYLETYGCVSVGSLYVFGLEGNFEVKEDGTWGPRATPQQKGIVLKDRDHALRVYADWNLSRPQWQH
FYNPQLKTDMMTRIAKEWKLDGVILHYNRGCEGLTVGIAENRLGLIKEGIPVMTYEGNMADEREFDEPRA
RSRVDSFMESLGLERLTTMAHA

>OFW27769_bcr_bzd-type_subunit_O_Acidobacteria_bacterium_RIFCSPLOWO2_02_FULL_59_13_Bacteria
MKSNGHYPTESLKCWNKAKEIRLKYYEDFAKAHERGGLRWGGGAWALDAVVAGLGADVHLMTTEPYSASV
AFNKQLSARCLEAAESKGYARDLCAYVRNYIGSILINEYAFGGPFPHLDFIFQEQLCCSQAKWYQVVSEL
EGGVPMFCVDLSVGPYRDLTESRLQYLVDQMQEGIEWLEKTTKRKFDDEKMFEAIHHECRSTSTWAEICC
LNKVTPAPLDEKSMHSLYVLATLDKARKVVADFYEEVRDEVKDRVARGIAGVASERCRVITDTQPPWGFL
SLYRYLESYGCVSVGSLYVFGLEGNFEVKPDGTWGARTTPQQKGIVFKDRAEALRVYADWNLSRPQWQHF
YDPQLKTEMLLRIAKEWNLNGVILHYNRGCEGLSVGIAENRLGLIKAGIPVMTYEGNMADERDFDEPRAR
ARVDTFMESLGLDRLTTAAHA

>OFW00041_bcr_bzd-type_subunit_O_Acidobacteria_bacterium_RIFCSPLOWO2_02_FULL_60_20_Bacteria
MPGKAIGHYPTEPLKCWNKAKEIRQQYYEDYRTAHERGGLRWGGGAWTLDALVWGLGDDCHLLTTEPYSA
SIAFNKELSAKCLEAAEAKGYARDLCSYVRNYIGGILLDKWAFGGPFPKLDFIFQEQLCCSQTKWYQVVS
ELEGGIPMYSIDLSVGPYKELNETRLQYLVDQMQEGIEWLQKTTGRTFDDEKMYKAIYNDCRSTATWAEI
CCLNKNVPAPLDEKSMHSLYVLATLNKASKVVADFYEELLDEVKDRVARGIAGVGTERCRVITDTQPPWG
FLSLYRYLETYGCVSVGSLYVFGLEGNFEVKPDGTWGARTTPQQAGITFKNREQALRYYADWNLSRPQWQ
HFYGPEYKTEMLLRIAKEWKLDGVILHYNRGCEGLSVGIAENRLGLINAGIPVMTYEGNMADEREFDESR
AHSRVDSFMENLGLEQLVGAHA

>KXK35958_bcr_subunit_B_Chlorobi_bacterium_OLB6_Bacteria
MAPPIEATKEKSMILQKDMLAKQFQDLATAKDAGKKVVYTFVPGNLTELILSFDMLPVYPEINALQSGMR
KKSANYIKDAEKIGYSEDVCTYVKCDIGMMLNGNIGPTGEKLPNPDLLLLSYTGCFTFLKWFENLERLYP
GVPVAMLHTPYQEDGKISQEQVDYMVKQLKEEVIPKMELVSGKKFDQERLSKMLEYSAQSEDLLVNVLQS
AKNVPTPIDAYFAGVYYIGPIFTAFRGTEEAVSYYQVLWDEVQERMKLGLGPVTPEGELKEQRFRLVMEG
PPNWTNFREFWKIFYDMGAVIVASSYTKVGGVYDLGFRHDPSAPLESLSRYCMGCYTNMNLPQRVGMLEQ
YVTEYKADGFLINSIKSCNSFSAGQLMIMREIEQRTGVPVGFIESDLVDPRYFSYANIKNRLESYFQMLE
QRKVILQQEHEVA

>KUK53282_bcr_bzd-type_O_subunit_Desulfotomaculum_sp._46_296_Bacteria
MSKYPTAPLKFWDKAKELRNNYYNNYRDAKKKGAVRWAGGAWALDAVPYGLGDDVYNLTSEPYGATCAFN
KDFALELLEATENAGYARDLCAYMRLYWGSVISDKYPNGGGYPKPDFIWQDHICCSHSKWYQVVRDHEPE
IPMYSIDIASGPYKLVTDHRVKYVSDQILDGIEFLEKVTGRKFDDEKFIEAVKNECRSTSTWAKICALNQ
TVPAPLDEKSMYSLYVFGTLTKAAKWVADFYDEVLAETQERVDKGIAAVANEQCRIITDTQPPWAFLSIF
RYLEQYGCVSVGSLYTFGLIGIWEFKEDGTWGPRTTPMEKGIDIKTREQAAWICADWNLSKPELQHFYHP
KYKTVLTRKRRRKRRLPRRSPKPVLKRKMSVMLQPQAQG

>KRT65135_2-hydroxyglutaryl-CoA_dehydratase_subunit_D_bcr_subunit_Candidatus_Rokubacteria_bacterium_CSP1-6_Bacteria
MGQRGPASIVGRGNADGGRLFREWFDRLNQAAEAGKPSAYVFVMGSLAELLGAFDFPIVFPEINSLQTAV
RRVAHEYLTEAEDYGYSPDICGYVKADVAVQLRGGQHPMGRIPKPGIAVYTNACNTYIKWAEIWERMYHV
PTFTIDVPGSRAAGLKPGRGDRDFENDRRYVAAQLEELIPVCERVSGVRFDIDRLREHMAYANAMSAAWR
EVLALNRSRPSVFSALSDGTIYLGVSNGFRGTAAGAAYFQDLVQEMQYKADHGIGTLTDEKYRLLFVGVP
CYPIFRRFGELFTEWGGTFVGSTYLWFASGGSHLGFQYDLGRPLESLAEGLLINVREAMDAMFFQTQALA
GMIDEFAADGVVFHPIKSCRTVSTGLADNRRALMAARDVATLFIESDLMDRRVVSEAQLKNRVDAFFEGL
ASRKQQAVLGSRFSVLGDSPAPTQNRQPTTDNR

>KPA16246_bcr_Candidatus_Magnetomorum_sp._HK-1_Bacteria
MTTLPKSKAGKHLSKIITDGYMTLHEKAANKAFCIWIAINVPAEIFAGFDSLVYAVPESHSALCAGKGIG
AKMCEKAENIGYSMDLCSYARIDIGNATDGGKDSPTFGLPKPHLLISNNNNCALLTKWFDVHHRQWQVPH
FIMDVPFCYEPQKIKDHAYIVQQIHDLIRLIENKSGQKFNMNRFTEAVHHSWDGLRQWKRFLEYARHKPS
PITAFDSFVHMAPFLTLRGTPALKKHFTLLADEAYDKIVNSNFPVPNEKYRLFWDNIAPWHQLRKMSQRL
ANLDANIVGASYTSCMGSVEGSFDLHDWDEKNPFDYIARTMNAYMCPHGMKLRHNAMKKAIETLNIDGVI
FASNRSCKPYSITQMDQQKRIQKYFNIPTVMIDVDHADVRKYSEESTFLRIEAMLENIRGK

>WP_006423032_bcr_bzd-type_O_subunit_delta_proteobacterium_NaphS2_Bacteria
MVEKKYKTAPLKSWDKAKEIRLNIYKEIAEAKSKGKVLLGGGAESLIALPTGFDYAMLVGEPYGAAISYL
AKSDPDEYMKYVEASEHAGYPRDLCAYMRNYIGSILRDKYVFGGPFPKIDFYLQAGFCDTHSKWYQAVSD
ITGRPYFSLDLVPFDWEIEGESEKTKDLKRKYIVDQIHEAIAWMEKQTGREFNDETFIQGVLNECESTSL
WAKVCIANRAIPAPLDEKTMLSLYVLAVIGRPRNDVVEFYRELLDEVEDRVANQIAANPYETARIITDSQ
PPWFALDLFRLLETYGVVSVGAHYTFGLSGGWEYDEENKTWEAGKTPQEKGVEVKTRDEAANVLADWWLR
TGTVCRGVRHSGAGKIQRIMDMVDRWKVDGAIVHLNRGCEGTSLGQMDIVSSLLERGLPTMTYEGNHADP
REYDENRTFARIESFMETMGLKQLYEFKKGE

>KKM12559_bcr_Clostridiales_bacterium_PH28_bin88_Bacteria
MSQKYPTEQLKCWGKAKELREEYYLNYREAKARGGIRWAGGAWTFDAIPYGLGDDVYMLTSEPYGASISF
NKELAVQCMEAAEKAGYPRDLCSYMRIYWGSILLDKYPWGGGYPKPDFIWQDHICCSHAKWYQVVTDLEP
DIPMYCVDVAAGPYHEISDHKIRYVADQLADGIEWLEKVTQRKFDDERFIEAVKNECLSTSLWAEICTLN
RAVPAPLDEKSMYSLYVFGTLMKANRKAVDFYTELRDEVKDRVARGIAAVGNEQCRLMSDTQPPWGFLKI
FRYLERYGAVSVGSLYTFGLEGIWEMKEDGTWGPRTTPMEKGIDIKTREQALRIYADWNLSKPEWQHFYH
PQLKTEMMTRIAREWKLDGIMLHYNRGCEGLSCGIAENRLGLLKEGFPVMTFEGNMGDEREFDEVNTLAR
IDTFMESMGYKKLY

>CBL41431_bcr/2-hydroxyglutaryl-CoA_dehydratase_subunit_BcrC/BadD/HgdB_butyrate-producing_bacterium_SS3/4_Bacteria
MSETTVNEAAAAAPAPKPKRPKAKSMIMMGEQTAAMFENARLAKEKGEPVGWSASIFPQEIAETLGLNVL
YPENHAAGIAARHQADPFLQECEGELGYSNDLCAYAKVNLAYAAVLNGESEIELPDGGKMVKPDFLLLTN
NICNQLTKWYENLSKQMNIPIFFIDTCYNPYDYVTETRVRYVRAQIDQLIEDLCKFTGKKWDEERFQKIM
KISQKNSYLWERANNLLDRKPSPLSGFELFNYMACMVCNRGKESTTAILQQLNDEIEEHIKNGTSTFPVE
EKFRVSWDGIACWPYLSHNLRTLKKHGINMVASSYGKAWAIEYEDLDGMARAYCFASTNGDNATTMLDRR
LEALKRFGCEGTIYHVNRSCKVMDCQMMEVQRQLSKLAGVPFTSFDGDQADYRNFSEAQFETRIQGLVEV
MSQKKGVEADG

>EQB63316_bcr_beta_subunit_candidate_division_Zixibacteria_bacterium_RBG-1_Bacteria
MSKYKTEPLKCWQKAKEIRANYYKDYASAKEKGGLRWSGGAWSFGAIPAGLGEDVYSLTGEPYAASVAWD
KEFSLKCLEAVERKGFARDLCSYMRNYWGSIILNKYVFGGEFPKPDFIWQDHICCSHAKWYQVVSELEGG
IPMFCIDVACGPYTEVNRNKLDYVVGQMEDGIQWLEKITKRKYDDEKLIQAVYNECRSTSLWAEVCTLNK
TIPAPLDEKSMFSLYVLGTLMKHSQIVADFYEELRDEVKDRTQRGIAALPNETCRLMSDTQPPWGFLRVF
RHLEEFGALSIGSLYTFGLIGMWEDQEDGSWGPRKTPQQKGIEIKDRQTALRILAEWNLSKPEWQHFYSP
TLKSQMMIRIAKEWKVDGVMLHYNRGCEGLTLGIAENRLDLIKAGFPVMTFEGNMGDEREFDEQMVLSRI
DAFLENLNLKKIEA

>CAI78867_bcr_beta_subunit_uncultured_bacterium_Bacteria
MSNAEYKTAPLKCWKKAKELRQKYYEDYAKAHERGGLRWSGGAWSFSAIPSGLGQDVWSLTSEPYAASIA
FNKEFSLRCLEAAEKAGYARDLCAYMRNYWGSVILNEYVLGGPFPKPDFIWQDHICCSHAKWYQVVSDLE
GGIPHFSMDVAVGPYQDMAPHKIDYLVGQMQDGIEWLEKTTGRKYSDELLIEAVKNEFRSTSTWAEICAY
NKNIPAPLDEKTMYSLYVLGTLNKHDRSTADFYDELRDEIKERVEDGIAAIPNERCRLMSDTQPPWGFLS
IFRYMEEFGAISIGSLYTFGLIGIWEDKPDGSWGPRTTPMQQGIQIKDREQALRLYADWTLSRPEWQHFY
SPHIKTEMMIRIAKEWHLNGILLHYNRGCEGLSVGIAENRLGLIEAGYPVMAFEGNMGDEREFDEARVKD
RFDAFMETLGVKLVARES

>h02s.26_NODE_10116_2
MTKYKTKLLDCWQEGKALRRKYYEDYAKAHEKDGIRWAGGAWAYSAIPAGLGDDVHSLTG
EPYGASVAFNKSFATECQEAIEAKGYARDLCAYLRNYLGSVVLNRYVFGGEFPKPDFLWT
THICCSHAKWYQLSSDLEGGVPLFCIDVSTGLYEDFTEHRLKYVVNQMLDGIDWLEKVTG
REYDDELLIKAVYNECKSTSLWAEICAMNKAVPAPLDEKTMYSLYVFGTLIKHRPECVAF
YTKLLDEVQSRVDQKIAAVGNEQKRVITDTQPPWGFLEIFRYLEKFGVVSVGSLYSFGLI
GAWEVKDDGTWGPRTTPQDQGIELTTREDALRTLAQWTHARPEWQHFYSPHAKSEMMLRI
VREWKVDGVMLHFNRGCEGLSLGIAENRLALKEAGIPVLPFEGNMGDEREFDLERTKTNV
DSFLELLGVK
>h02s_68_k137_3394835_7
MTEMKYQTKPLDIWNEGKALRQQYYDNYAKAHERGGIRWAGGAWAYSAVPAGLGDDVWSL
TGEPYGASVAFNKEFAARCQEAIEAKGFARDLCAYLRNYLGSVVLDEYVFGGKFPKPDFM
WTTHICCSHAKWYQIASDLEGGVPFYCIDVSTGLFQDFNERRREYVVNQLLDGIDWLEKT
TGRDYDDEKLIQAVYNECEATSIWAEICTLNKTIPAPLDEKTMYSLYVFGTIMKHRPEIV
AFYRKLRDEVQDRVDNKIAAVGNEKRRVITDTQPPWGFLEVFRYLESYGVVSVGSLYTFA
LIGAWEVKDDGTWGPRTTPQEQGIDITTRKQALEVLADWTHSRPEWQHFYSAHKKSDMML
RIVREWNVDGVMLHYNRGCEGLSLNIAENRLAFKEAGVPVLPFEGNMGDEREFDLERTKK
AVDSFLELLGVK
>h02s_68_k137_3622446_1
MTEIKYQTKPLDIWNEGKALRRQYYENYAKAHEKGGIRWAGGAWAYSAVPAGLGDDVWSL
TGEPYGASVAFDKKFAARCHEAIEAKGFARD
>h02s_68_k137_3633519_1
MTEMQYQTKPLDIWNEGKALRQQYYENYAKAHEKGGIRWAGGAWAYSAVPAGLGDDVWSL
TGEP
>h02s_80_k137_3686449_23
MTENKYQTKPLDIWNEGKALRQQYYENYAKAHEKRGIRWAGGAWAYSAVPAGLGDDVWSL
TGEPYGASVAFNKEFAAKCQEAIEAKGFARDLCAYLRNYLGSVVLDKYVFGGKFPKPDFM
WTTHICCSHAKWYQIASDLEGGIPFFCIDVSTGLFQDFNERRREYVVNQLLDGIDWLEKT
TGRDYDDEKLIQAVYNECEATALWAEICVLNKTIPAPLDEKTMYSLYVFGTIMKHRPEVV
AFYKKLRDEVQDRVDNKIAAVGNEQRRVITDTQPPWGFLEVFRYLESYGVVSVGSLYTFA
LIGAWEVKDDGTWGPRTTPQEQGIDITTRKQALEVLADWTHSRPEWQHFYSAHEKSDMML
RIVREWNVDGVMLHYNRGCEGLSLNIAENRLAFKEAGIPVLPFEGNMGDEREFDLERTKK
AVDSFLELLGVK
>h03m_104_k127_2992571_3
MAEIKYQTKPLDIWNEGKALRQQYYENYAKAHEKGGIRWAGGAWAYSAVPAGLGDDVWSL
TGEPYGASVAFDKKFAARCHEAIEAKGFARDLCAYLRNYLGSIVLDEYVFGGKFPKPDFQ
WTTHICCSHAKWYQIASELEGGTPLFCIDVSTGLYQDFDERRREYVVNQLLDGINWLEKI
TGRDYDDEKLIQAVYNECEATSLWAEICAMNKTIPAPLDEKTMYSLYVFGTIMKHRPEAV
AFYRKLRDEVQVRVDNKIAAVGNEQRRVITDTQPPWGFLEVFRYLESYGVVSVGSLYTFS
LIGAWEVKDDGTWGPKTTPQEQGIDITTRRQALEILADWTHARPEWQHFYSAQKKSDMML
RIVREWQVDGVLLHYNRGCEGLSLNIAENRLAFKEAGVPVLPFEGNMGDEREFDLERTKK
AVDSFLELLGVK
