# Supplementary material for: Newly discovered Asgard archaea Hermodarchaeota potentially degrade alkanes and aromatics via alkyl/benzyl-succinate synthase and benzoyl-CoA pathway
Source: ISME J. 2021 Jan 15;15(6):1826–43. doi: 10.1038/s41396-020-00890-x (PMC8163825; doi:10.1038/s41396-020-00890-x)
Supplement: Supplementary file 7 — Dataset 1 [file 41396_2020_890_MOESM7_ESM.zip › Sequence datasets used for inference of phylogenetic trees/Supplementary Fig. 12c Benzoyl-CoA reductase A.fasta]

>TRO52747_bcr_subunit_Q_Candidatus_Bathyarchaeota_archaeon_Archaea
MGEFPKKEDVEYWRWQEYHRVFSEKKWKNKDLITAGVDVGSVGSKAAIMIDGEVYSWGVMRTGSNSPDSA
KKALNWAMEGTGLRLDDFKYVVGTGYGRVNVPMANKAITEIACHAKGANYIWGPSVRTVLDVGGQDIKAI
HCDETGRVTSFLMNDKCAAGTGRGMEVFADLLQIPIEKIGEVSLKVEEEPPPVSCTCVAFAKTEAMGLLR
KGWSKEKVLAAYTHAMAIRMGNLIKRVGLEKDFVITGGQSKNIGIVSRIEKQLGIKCLPMPDWRENGLDP
MIAGAIGAALFAKALYEKDQKAN

>WP_012965688_bcr_subunit_Q_Ferroglobus_placidus_Archaea
MVSVQESEYWKWPEQIWVDESKNWKDAEVISCGIDLGSVSTQAVIMLDGELYAYANMRTGTGSVASAERA
LNAVLKKIEVTTGEPISRENIHYIVATGYGRVSVPFANKSITEIACHGRGAVYIYGDTVRTVLDMGGQDL
KAIKVDSKGKVVNFLMNDKCAAGTGRGIEVVCDLLAVPITEAGELSLKVDEEPEPVSTTCVVFAKSEILG
LIRKGWSKEKILAAFFNAVASRVVELLERVGVEPDFAITGGISKNIGVVKRIEDKLGIKALKPKEGLDPQ
LAGAIGAALFARALYLKEQKKK

>WP_048091359_bcr_subunit_Q_Geoglobus_acetivorans_Archaea
MVSVQESEYWRWPETVWVDESRNWQDAEVISCGIDLGSVSTQAVIVADGELYAYASMRTGTSSSASSEKA
LNAVLEKIGDMKREDIHYIVGTGYGRVSVPFANKTITEIACHGRGAVYVYGNTVRTVLDMGGQDLKAIKI
DSRGKVINFLMNDKCAAGTGRGIEVVCDLLSVPITEVGDMSLKVEEEPEPVSTTCVVFAKSEILGLIRKG
WNREMILAAFFNAVSSRVVELLERVGVEADFAITGGISKNVGVVRRIENKLNMKALEPKVDPQLAGAIGA
ALFARALYIKSRK

>TKJ21609_bcr_subunit_Q_Candidatus_Lokiarchaeota_archaeon_Loki_b32_Archaea
MSNAESNKEYWRWTESRYTNPDLNWKDVDIISAGVDVGSVSTQAVIMVDGKIYCYSSMRTGSDSPDSANN
AMDWALDGTGLSLDKIQYIVGTGYGRVNVSFAKRAITEIACHARGANFIYGPEIRTVLDMGGQDCKAIRC
DQRGKVTAFLMNDKCAAGTGRGMEVFADLLQVHINDVGKMSLEVEEEPEPVSSTCVVFAKSEAVGLLRKG
WPKEKVLAAYCSAMAHRVVTLLLRLGIEEKFAITGGIAKNIGVVKRIEDELKLKAPEPSIDPQLAGAIGA
ALFAKALVEKERKKS

>PWI46718_bcr_subunit_Q_Candidatus_Heimdallarchaeota_archaeon_B3_Heim_Archaea
MANSESKEYWRWTESRWTNPDLDWKNGDIISAGVDVGSVSTQSVVMVDGEIFCYANMRTGSDSPDSANNS
MNWALDGTGLPLDKIEYAVGTGYGRVNVPFAKRALTEIACHARGANFMYGPSIRTVLDMGGQDCKAIRCD
NRGKVTAFLMNDKCAAGTGRGMEVFADLLQIHINDVGQMSLVDEEPEPVSSTCVVFAKSEAVALLRKGWT
KETVLAAYCGAMAHRVVTLLERLGVENDFAITGGIAKNIGVVSRIEEELKITAPEPSIDPQLAGAIGGAL
FGKALVEKAKKKA

>TET89291_bcr_subunit_Q_Methanomassiliicoccales_archaeon_Archaea
MATTDSEYWRWKEYNWKDPEMDWNDAEFITAGVDVGSVSSQAVIILDGKLYAYSNMRTGSSSPDSAKNAM
NWALEDTGLEIEKIQYVVGTGYGRVNVPFADRAITEIACHGRGANYMYGPSVRTVLDMGGQDCKAIRTDE
RGKVTAFLMNDKCAAGTGRGMEVFADLLGIHIEKVGEESFKVEKEPPPVSSTCVVFAKSEATGLLREGWP
KNKVLAAYCSAMAHRVVTLLERLGVEKEFAITGGIAKNIGVVKRIEKELGITALDVKLDTQIAGALGGAL
FAKALWEKQQKAG

>RLI84499_bcr_subunit_Q_Archaeoglobales_archaeon_Archaea
MEAIQESEYWKWPETVWVDESKNWKEAEVISCGIDLGSVSSQAVIMLDGELYAYSNLRTGSSSAASSEKA
LGSILEKIGDMKREDIHYIVGTGYGRVSIPFANKTITEIACHGRGANYIYGPSVRTVLDMGGQDLKAIKV
DERGKVVNFLMNDKCAAGTGRGIEVVADLLSIPVTEVGPMSLEVYPDDEPEPVSTTCIVFGKSEILGLMR
KGWPTNRILAAFFRAVATRVVELLERVGVEPEFAITGGISKNPGVVTRVQDMLGMKALETEYDPQIAGAI
GAALFAKALYEKQTGKR

>RLG45515_bcr_subunit_Q_Candidatus_Korarchaeota_archaeon_Archaea
MEHEEVLGLEGQEEGREFWRWEETRWTNPDIDWRKGKIISAGIDVGSVSTQCVIMVDGELYAFSNIRSGS
GSEDSAWKGVNKALEGTGMSVDNWDYCVGTGYGRVYVPMSQRAITEIACHGRGANWMYGPSIRTILDMGG
QDCKVILVDERGKVINFAMNDKCAAGAGRGMEVFADFVGIPITEVGERSFDIDEEPKPVSSTCVVFAKSE
AASLLREGWNVNKVLAAYCSATAHRVVELMERVGLEPELAITGGIAKNRGVVERIEREIGMKFSKKSWHK
SEYASRNYPFDTQIAGAIGAALFAKVLAERGKGK

>RLG20974_bcr_subunit_Q_Candidatus_Micrarchaeota_archaeon_Archaea
MATEKKEYWRWHEYNWHDPDIDWRDAEIITAGVDVGSVSSQAVILVDGKIYACANMRTGHSSPESARKVA
NWALEGTGMRIEDIHYVVGTGYGRVKVPFANRAITEIACHARGAVEIYGNSVRTVLDMGGQDLKVIRCDE
RGKVLNFLMNEKCAAGTGRGMEVMADLLGVPIGEVGPRSLQVDEEPPPVSNTCVLFAKSEALGLLREGWP
TEKVLAAFCRAMTDRVYALLEELGVQRDLAITGGIAKNVGIVKRLERKLGFEALKTEKDPQLAGAWGAAL
FAKVLYQKERAQKRQAC

>RLF16012_bcr_subunit_Q_Thermoprotei_archaeon_Archaea
MSEERKEFWRWPEYRWVNPDIDWTKGKVITAGVDVGSVSSKAAILVDGELYAYDYMRTGASSKDSAIKAM
TWLLEAIEPKMKLEDIHYIVGTGYGRVNVPFAKRAITEIACHARGANFLWGPTVRTILDVGGQDVKAIRC
DEKGKVISFLMNDKCAAGTGRGMEVFADLLGVPIQDIGHLSLQVKEEPPPVSNTCVVFARNEASALLRQG
WPKEQVAAAYHLAMAMRMVELLERLGVEKDLVVTGGQSKNIGIVKRVARLLNIEPLPNPTKPGYDPVAAG
AIGAALFAKALYEREKGVK

>KYK30431_bcr_Euryarchaeota_archaeon_SG8-5_Archaea
MTEKKELWRWTESRWTNPDIDWKGKLITSGVDVGSVSSQAVILADGELYAYSNMRTGSNSPDSAINAINW
AMEETGLTLGDIAYTVGTGYGRVNVPFSQRAITEIACHARGGNHMYGPSVRTILDMGGQDCKAIHCDEKG
KVTNFLMNDKCAAGTGRGMEVFADLLGVSINDVGDLSLDVDEEPPPVSSTCVVYAKTEATGLLREGWPTN
KVLAAYCSAMAHRIITLLERIGVEKDFAITGGIAKNSGVVTRLEKEVGIPIMTTDYDTQIAGALGAALFA
KALKEKGK

>KYK25909_bcr_Thermoplasmatales_archaeon_SG8-52-1_Archaea
MAEKPEYWRWTESRWTNPDIDWKGKVITSGIDVGSVSSQAVILADGELYAYSNMRTGSDSPDSAMKAINW
AMEKTGLTLKDISYTVGTGYGRVNVPFSQRAITEIACHARGGNFMYGPTVRTILDMGGQDCKAIHCDERG
KVTNFLMNDKCAAGTGRGMEVFADLLGVSINEVGDLSFDIDEEPKPVSSTCVVYAKTEATGLLREGWPKN
KVLAAYCSAMAHRIMTLLERIGVEEDFAITGGISKNKGVVKRLEKEVGIKIMETSKYDPQIAGALGAALF
AKALFDKGKK

>KYK25491_bcr_Thermoplasmatales_archaeon_SM1-50_Archaea
MVEQQRTELWRWTESRWMNPDLDWRGKLITSGIDVGSVSSQAVILTDGELYAYSNMRTGVDSPDSAMKAI
NWAMENTGLTLKDLAYTVGTGYGRVNVPFSQRAITEIACHARGGNFMYGPTVRTILDMGGQDCKAIHCDE
KGKVTNFLMNDKCAAGTGRGMEVFADLLGVSINDVGDLSLQVDKEPPPVSSTCVVYAKTEATGLLREGWP
KNKVLAAYCSAMAHRIMTLLERIGVEEDFAITGGIAKNKGVVTRLEKEVGIPIMKTKYDTQIAGAIGAAL
FAKALLEKTKK

>KON33087_bcr_miscellaneous_Crenarchaeota_group-6_archaeon_AD8-1_Archaea
MAKTKKEKSTEFWRWQEYQRVIKEKTWNNKDIITAGVDVGSVGSKAVILINGEIYSWGITRTGSNSPESA
TKVLDWAMKGTKLQLKDLNYVVGTGYGRVNVPMANKAITEIACHAKGANYIWGPKVRTVLDVGGQDIKAI
HCDETGRVTSFLMNDKCAAGTGRGMEIFADLLQIPIEEIGKVSLSVDKEPPPVSCTCVAFAKTEAVGLLR
KGWSKEMVLAAYTRAMAIRMSNLVNRVGLEKEFVITGGQSKNAGIVKRIEVALNVKTLPSPDWKKGELDP
MIAGAIGAALFAKALYLKNKNK

>WP_121430592_bcr_subunit_Q_Azoarcus_sp_DN11_Bacteria
MNAGVDESKLATAAPEKKEFWRWQENTWFDETKNWKDAKIITCGIDVGSVSSQAVLVCDGELYGYNSMRT
GNNSPDSAKNALAGIMDKIGMQLEDINYVVGTGYGRVNVPFAHKAITEIACHARGANYMGGNKVRTILDM
GGQDCKAIHCDDKGKVTNFLMNDKCAAGTGRGMEVISDLMQIPIAELGPRSFDVDVEPEAVSSICVVFAK
SEALALLKAGYTKNKVIAAYCQAMAERVVSLLERIGVEEGFFITGGIAKNPGVVKRIERLLGIKAVDTKI
DSQIAGALGAALFGYTLMQKQGGKA

>WP_025917444_bcr_subunit_Q_Herminiimonas_sp_CN_Bacteria
MTAGEKKEYWRWQENCWLDESKDWRSAKIITAGIDVGSVSSQAVICVDGELFGYNSMRTGNNSPDSATNA
INGILDKAGMKLSDVTYVIGTGYGRVNVPFAHKAITEIACHARGANYMGGPSVRTILDMGGQDCKAIHCD
EKGKVTNFLMNDKCAAGTGRGMEVIADLMQIPIAELGPRSFDVDVEPEAVSSTCVVFAKSEALGLLKSGY
TKNKVIAAYCQAMAERVVSLIERIGVEDGFFITGGIAKNPGVVKRIEKLLGTKAIDTKIDSQIAGALGAA
LFGYTLMQKQGATAAKAA

>WP_049677204_bcr_subunit_Q_Desulfocarbo_indianensis_Bacteria
MSEPAKEFWRWTESRWSDPAIDWQAGGILAGGVDVGSVSSQAVVLVDGRLFCYGNTRTGSSSPDSAVKAM
SLALKDTGLSVENLHYTVGTGYGRVNVPFAKRSITEIACHARGANWIYGPAVRTVLDMGGQDCKAIRCDD
KGKVVNFIMNDKCAAGTGRGMEVLADLMQVPITELGELSLQVAEEPPPVSSHCVVFAKSEAAGLLRGGWP
MEKVIAAYSAAMARRVAGLLERLGMEKEFAITGGIAKNRGMVERIEKEMGVKALEAGQDPQLAGAIGAAL
FANALAEKERKKKS

>WP_015261249_bcr_subunit_Q_Desulfitobacterium_dichloroeliminans_Bacteria
MNKVKNSDYWRWQESSWKNPEIPDWHGCLITAGVDIGSTSTQAVIMADGQMYAYSNIRTGSNSPDSAIQA
IDWAMEGTGLTLEDLHYTVGTGYGRVNVPFATKTVTEITCHARGANYIYGPTLRTLLDMGGQDCKAIHCD
EKGMVTSFMMNDKCAAGTGRGMEVIANLLSVHVEDIGEMSFMIDEEPAPVSSVCVIFAKTEATNLMRAGW
TREKVLAAYCHAMALRVVRLLEHNGVEKEFAITGGIAKNIGVTRRIERLLGLEALRPSFDTQIAGALGGA
LIAKELQEKKKLNEMIRLERTS

>WP_094607522_bcr_subunit_Q_Sporomusa_silvacetica_Bacteria
MSESKKSEYWRWKEYNWKNPEIPDWHGSLVTAGVDVGSTSSQAVIMVDGQLYAFASMRTGADSPCSALDA
MNWAMDGTGLAIQDINFTVGTGYGRVNVPFANKTVTEITCHARGANCIYGPTVRTLLDMGGQDCKAIHCD
EKGKVTSFLMNDKCAAGTGRGMEVIANLLAVPIEKIGEMSFNIEEEPEPVSSTCVVFAKTEAIGLLRAEW
SKEKVLAAYCAAMAIRVVRLLERNGMEADFAITGGIAKNSGVVRRIEKLLGMEALKSKFDPQIAGALGGA
LVARDLVEKKKK

>WP_047829468_bcr_subunit_Q_Peptococcaceae_bacterium_CEB3_Bacteria
MNENETKEYWRWKEYNWKNPDIPDWRGSLVTAGVDVGSTSSQAVIMVDGELYAFSNMRTGSDSPSSAIDA
INWAMEGTGLTLDDIRFTVGTGYGRVNVPFANKAVTEIACHARGANFMYGPTVRTLLDMGGQDCKAIHCD
ERGKVTSFLMNDKCAAGTGRGMEVFANLLAVPIEEVGAMSLSVEEEPAPVSSTCVVFAKTEATGLLRAGW
SKEKVLAAYCSAMASRVVSLLERNGMEKDFAITGGIAKNPGVVQRIERILGVEALKPIYDTQIAGALGGA
LFAKALFAKAGKDKPALQGKMAGR

>WP_066667038_bcr_subunit_Q_Desulfotomaculum_copahuensis_Bacteria
MALAREPQRKEYWRWTEYNWRNPDLDWRRAKTITAGVDVGSVSSQAVIMCDGELYAFANMRTGSDSPTSA
QRAMDWAMENTGMTLKDVHFTVGTGYGRVNVPFANKAITEIACHARGGNFMYGPTVRTILDMGGQDCKAI
HCDEKGKVTSFLMNDKCAAGTGRGMEVFADLLGVSIEDVGELSLQVAEEPEPVSSTCVVFAKTEATGLLR
AGWPREKVLAAYCSAMAHRVVSLLERNGVEPDFAITGGIAKNVGVVSRIEKELGIKALKPRYDTQLAGAI
GAALFGKALVEKGRR

>WP_014809334_bcr_subunit_Q_Desulfomonile_tiedjei_Bacteria
MADENTQEFWKWQETNWVNPCINWENGRCITVGIDVGSVSSQAVVMVDGEMFAYGNMRTGSNSPDSARNA
LRFALEKTSLTEEKIHYLIGTGYGRVNVPMADRTVTEIACHAKGANFFYGPSVRTVLDVGGQDIKVIRCD
EKGKVTNFLMNDKCAAGTGRGMEVFSDLLSVPIGDVGRRSFEVDGEPPPVSSTCVVYAKSEATGLLRKGL
STNEVLAAYCSAMANRIYSLLERVGVEPEFAVTGGMAKNQGVIGRLTRKLGLEPLKTKWDTQLAGAAGAA
LFGYALCRQGKGRK

>WP_006522717_bcr_subunit_Q_Desulfallas_gibsoniae_Bacteria
MVFEKKEYWRWKEYNWKNPDTDWRKANIITAGVDVGSVSSQAVIMCDGELYAYSTMRTGSNSPNSALNAI
NWAMESTGLSLDDIHFKVGTGYGRVNIPFADKAITEIACHARGANYMYGPTVRTILDMGGQDCKAIHCDE
KGKVTSFLMNDKCAAGTGRGMEVFADLLNISIEEVGDRSLQVEKEPEPVSSTCVVFAKSEAIALLRSGWS
TEKVLAAYCLAMARRVVSLIERNGMELDFAITGGIAKNDGVVSRIEKEMGVKALKPKHDTQIAGALGAAL
FAKALVEKSGEK

>WP_006423039_bcr_subunit_Q_delta_proteobacterium_NaphS2_Bacteria
MAEMEEQTIEYWRWDEGNWKNPDMDFKDAEILTAGIDVGSVSSQAVIMADGELFAYGNTRSGYNSRDSAS
NVMNMALEAVPGLKLEDIHYVVGTGYGRVRVPFANKAITEIACHARGANYMYGPKVRTIMDMGGQDLKAI
SCDERGKVLNFVMNEKCAAGTGRGMEVMADLLKVPIQKVGEMSFQVEKEPPPVSTTCVLFAKTEALGLLK
NGWSVPKVLAAYCSAMAHRIYGVVKTVDVKKEFVITGGCAKNSGIINRLEKELGFEIYKDTKVDTQLAGA
IGAALFGKALYEKSKKK

>TKJ40045_bcr_subunit_Q_candidate_division_LCP-89_bacterium_B3_LCP_Bacteria
MAEKEFWRWKEYNWHDESTDWNGCDTITAGVDVGSVSSQAVIMVDGKLYAFASTRTGSDSPESAHKAMKW
ALEDTGMTLDDIHYKVGTGYGRVNVPFADRAITEIACHARGGNHMYGSSVRTILDMGGQDCKAIHCDERG
KVTNFLMNDKCAAGTGRGMEVFADLLSVPIEDIGDLSFQVEKEPPPVSSTCVVFAKSEASGLLRKGWPKN
KVIAAYCNAMAHRVVSLLERIGVEKDFAITGGIGKNMGVVKRIEGELGIEALKTNSDTQIAGALGGALFG
KALLEKSRKK

>TKJ30934_bcr_subunit_Q_Chloroflexi_bacterium_B3_Chlor_Bacteria
MAEDTTSKEYWRWTESNWHDPDMDWREGDIVSAGVDVGSVSSQAVIMVDGKLYAYSNMRTGSDSPKSAEN
AMDWALEGTGMALDDIHYVVGTGYGRVNVPFAKRAITEIACHARGANFMYGPTIKTVLDMGGQDCKAIRV
DQKGKVVSFLMNDKCAAGTGRGMEVFADLLGVHITKVGEMSLQVDEEPPMVSSTCVVFAKSEASALLREG
WPKEKVLAAYCLAMAHRVVGLLERLGIEEDFAITGGIAKNIGVVSRIEKELEIKALTPSLDTQIAGAIGG
ALFARALLQKERKKK

>WP_131919353_bcr_subunit_Q_Heliophilum_fasciatum_Bacteria
MTQEYWRWKENNWKSADKDWTKAEIVTAGIDVGSVSSQAVILADGELYAYASMRTGSNSPDSALNAITAA
MEGTGLTLDKIHYIVGTGYGRVNVPFAHKAITEIACHARGANFMGGNKVRTILDMGGQDCKGIHCDEKGK
VLNFLMNDKCAAGTGRGMEVMADLLSVPIAEVGPMSLEVKEDPPPVSSTCVVFAKSEAMSLLKQGWPKNK
VLAAYCSAMAHRVVTLLERIGVEKEFFITGGIAKNIGVVSRIEKELGIKAIKSEYDSQIAGALGAALFGK
ALVEKGGKKK

>TEU17712_bcr_subunit_Q_Anaerolineales_bacterium_Bacteria
MAEEKKEFWRWPEYRHTIPGKDWKDAKVITAGVDIGSVSSKTAIMVDGELYAYAIMRTGSSSAGSAENAT
DWALEGTGLTVKDLHYTVGTGYGRVNVPFAQRAITEIACHARGSNFIWGPTVRTVMDMGGQDCKAIQCDS
RGKVSNFLMNDKCAAGTGRGMEVFADLMGVPIQEVGPKSMEIDEEPEPVSSTCVVFAKTEAVGLLRAGWP
TEQVLAAYTSAMAERVVDLLNRVGVEKDFVITGGISKNIGVVKRLEERLGFKALPMPEGADPMIAGSIGA
ALFAKALYEKGK

>TET43747_bcr_subunit_Q_candidate_division_TA06_bacterium_Bacteria
MSQDFWRWTEYRKTMPDVDWKKAQILTAGVDVGSVSSQAVVMADGKLFAYSNMRTGSDSPESAQKAMDWA
LEETGLTLDKIQFTVGTGYGRVNVPFANRAITEIACHARGANYLYGSSVRTVLDMGGQDCKAIRCDERGK
VTNFLMNDKCAAGTGRGMEVFAELLQVPITEIGQMSLDIDEEPEPVSSTCVVFAKSEATGLLREGWPKNK
VIAAYCSAMAHRIVTLLERIGIEKDFAITGGIAKNPGVVTRLNKELGIEPLKTEYDTQTAGAIGGALFGY
ALVKKGKAKAGAS

>TAL68148_bcr_subunit_Q_Bacteriodetes_bacterium_Bacteria
MAQEFWRWKEYNWKNENIDWKGGSIISSGVDVGSVSSQAVILVDGELYAYSSMRTGSDSPQSAVNAMNWA
LDGSGMKLENIHYVIGTGYGRVNVPFANKTITEIACHARGANLMYGGSVRTILDMGGQDCKAIRCDEKGK
VANFLMNDKCAAGTGRGMEVFADLLSVPIEEIGDLSFGVEEEPPPVSSTCVVFAKTEATGLLREGWPKNK
VIAAYCSAMAHRVVTLLDRIGVEKDFVITGGIAKNSGVVRRLLKELGIETLQTNYDSQIAGALGAALFAK
ALVEKERK

>TAL18506_bcr_subunit_Q_bacterium_Bacteria
MTADGKEFWRWSEGRWHDATLDWRAAKSITAGIDVGSVSSEAVLCLDGRLFAWNTIRTGSSSPEAARLAL
DGALEEAGMPREAVNYIVGTGYGRVNVPFADKTITEIACHGRGAHYIGGPFVRTILDMGGQDLKAIRIDE
TGRVTDFLMNDKCAAGTGRGMEVIADLLEVPIGEIGERSFDIPEEPPAVSDVCVVFARTEAMARLKEGWS
KNMVIASYCRAMAERVAALLKRLGVEKEFIITGGISKNIGVVKRIEKIIGVTALKPSLDTQIAGALGAAL
FAYDLHRKTLKR

>TAK36358_bcr_subunit_Q_Chloroflexi_bacterium_Bacteria
MTEAKVEYWRWTESRYTNPDIDWKKAKLVTAGIDVGSVSSQCVIIADGEIYAYGSTRTGSNSPDSARRAM
NYALETTGVEPKDLQYIVATGYGRVNIPFANKTLTEIACHGRGANYIYGPSIRTILDMGGQDCKSIKVDP
RGKVEAFLMNDKCAAGTGRGMEVIADLLAVPITEIGDMSFQISQEPPPVSTTCVVFAKSEARSLLNSGWD
KPKVLAAYCSAMAHRVVTLLERIGVEPEFGITGGISKNVGVVHRIEKELGVKALQPKIDPQIAGGLGAAL
FAQALAVKDR

>SPD72118_bcr_Q_subunit_uncultured_Desulfobacterium_sp_Bacteria
MEEKKEYFRWVESTYVNPDIDWKKAEVVSAGIDVGSVSSQMVVMCDGQIYAYSNTRSGSSSPNSAKNAME
LCLKDANGLTLDNIHYLIGTGYGRVNIPFAQKAITEISCHGIGANFMYGPTVKTLLDMGGQDCKALRLNE
KGKCLNFLMNDKCAAGTGRGMEVIAEILKVPVTEIGDRSFDIDEEPPPVSSTCVVFAKSEATGLLKDGWS
KNKVLAAYCAAMAGRVVDLLNRIEVEKDFAITGGIAKNKGVAKRIEKLIGVEALVPKMDTQIAGALGAAI
YANALYKKAKK

>AZW07343_4-isopropylbcr_subunit_A_partial_Aromatoleum_aromaticum_Bacteria
MNAKFDAPTAPEKKEFWRWQENCWADDSRDWRDAKIITVGIDVGSVSSQCVIVADGELYAYNSMRTGNNS
PDSAVNAFKGVEGKTGLTLNDVHMVVGTGYGRVNVPFAHKAITEIACHARGANYMGGNKVRTILDMGGQD
CKAIHCDEKGKVTNFLMNDKCAAGTGRGMEVISDLMQIPIAELGPRSFDVDVEPEAVSSICVVFAKSEAL
GLLKAGYTKNKVIAAYCQAMAERVVSLLERIGVEEGFFITGGIAKNPGVVKRIERLLGIKAMDTKIDAQL
AGALGAALFAQTLVQKQGASKPLAVAA

>ROL61044_bcr_subunit_Q_Bacteroidetes/Chlorobi_group_bacterium_ChocPot_Mid_Bacteria
MAKEFWRWKEYNWKNDEIDWKSGSIISAGVDVGSVSSQAVILVDGELFAFSNMRTGSNSPMSAQNAMNWA
LENTGMTLENIHYTVGTGYGRVNVPFANKTITEIACHARGANKMYGNTIRTLLDMGGQDCKAISCDEKGK
VTNFLMNDKCAAGTGRGMEVFADLLSLPIEEIGDLSFEVDEEPEPVSSTCVIFAKSEATGLLRAGWPKNK
VLAAYSSAMAHRVVSLLERIEIKEDFAITGGIAKNSGVVKRLEKELGIKALTTTYDTQIAGAFGAALFGK
ALVEKERK

>RMG92294_bcr_subunit_Q_Candidatus_Dadabacteria_bacterium_Bacteria
MNDRPEYWRWSEGVWVAPERHWKEARVVTLGIDVGSVSSEAVVCLDGELYAYSTVRTTGGSLESAQRALD
AVFRPTGLKLDDLHYVVSTGYGRVNLPFADKAITEIACHGRGAHHMGGPTVRTILDMGGQDCKAIRIDEQ
GRVVNFLMNDKCAAGTGRGMEVIADLLEVPVEELGPRSFDIDQEPPGVSNVCVVFAKTEAMARLKEGWSK
NKVIAAYCRAMAERVATLLQRVGVEPDFFVTGGISKNIGVVRRIEEILGVKALPSRYDTQIAGALGAALF
AHALFLKRRGEAPAAA

>RKY98094_bcr_subunit_Q_Ignavibacteriae_bacterium_Bacteria
MAKEFWRWKEYNWKSDKIDWKSGTTISAGVDVGSVSSQAVILVDGELYAYSNMRTGSDSPMSAQNAMNWA
LEDTDLKLEDIHYKVGTGYGRVNVPFANKTITEIACHARGANFMYGNTVRTLIDMGGQDCKAIQCDERGK
VVNFLMNDKCAAGTGRGMEVFADLLSLSIEDVGELSFDIDEEPEPVSSTCVIFAKSEATGLLRQGWPKNK
VLAAYSSAMAHRVVALLERIDVQKDFVITGGIAKNIGVVNRLQKEIGIETLKTDYDTQIAGALGAALFGK
VLAEKARK

>RKY89939_bcr_subunit_Q_candidate_division_KSB1_bacterium_Bacteria
MEKEYWKWKEYNWKDEDIDWKTGDIISAGVDVGSVSSQAVIMVDGKLFAYSNMRTGSDSPESARKAMDWA
LENTGLQLKDIQYVVGTGYGRVNVPFANRTITEIACHARGANFMYGPTIRTIIDMGGQDCKAIHCDERGK
VTNFLMNDKCAAGTGRGMEVFADLLSVPIEDVGRMSFEVDEEPEPVSSTCVVFAKSEATGLLRKGWHKNK
VLAAYCSAMAHRIVTLLERIGVEKDFCITGGIAKNIGVVKRLQKELGVDILETTYDTQIAGALGAALFAK
ALIEKSRK

>RJO63918_bcr_subunit_Q_Myxococcales_bacterium_Bacteria
MAAEREFWRWTESAWRDPAIDPKAARTLVMGVDIGSVSSQAAVLADGRLFAASSTRTGSSSPDAAKKAAA
MALESTGLAADAMQFVVGTGYGRVNVPFADKTVTEIACHARGAHVMSDGAARTILDMGGQDCKVIRCDAS
GKVVNFLMNDKCAAGTGRGMEVLAQLLAVPIEEIGPMSLDVSQEPEPVSSTCVVFAKTEAMGLMRRGMDK
KTVLAAYCLAMAKRVAALIGRVGIEPAFVVTGGIAKNAGVVRRVERLLGVTAAPLNRDSQLAGALGAAHF
ALDALAKQRSSDGQ

>PKO72291_bcr_subunit_Q_Betaproteobacteria_bacterium_HGW-Betaproteobacteria-14_Bacteria
MSSGEKKEYWRWQESCWIDESKDWRAAKIVTAGIDVGSVSSQAVVCVDGELYGFNSMRTGNNSPDSATNA
LAGVLEKSGMKLEDITYVIGTGYGRVNVPFAHKAITEIACHARGANYMGGNKIRTILDMGGQDCKAIHCD
EKGKVTNFLMNDKCAAGTGRGMEVIADLMQIPIAELGPRSFDVDEEPQAVSSTCVVFAKSEALGLLKAGY
SKNKVIAAYCQAMAERVVSLIERIGVENDFFITGGIAKNVGVVKRIEKLLGTTAAETKYDSQIAGALGAA
LFGHTLMLKQGASATKAA

>PKM72329_bcr_subunit_Q_Firmicutes_bacterium_HGW-Firmicutes-16_Bacteria
MVETEKKVDYWRWTESNWKNPEIPDWHGSLITAGVDIGSTSTQAVILADGVPYAYSNMRTGSNSPDSAIG
AINWAMKDTGLTLEDLTYTIGTGYGRVNVPFSNKTVTEITCHARGANYIYGPTVRTILDMGGQDCKAIHC
DEKGTVTSFMMNDKCAAGTGRGMEVIANLLAVRVEDIGDMSFQIDEEPAPVSSTCVIFAKSEATKLMRSG
WTKEKVLAAYCHAMALRVVRLLERNGMELDFAITGGIAKNIGVTRRIESLMNIKALSPTMDTQIAGALGA
ALIGKELVEKKRAKENQ

>PIX25691_bcr_subunit_Q_Deltaproteobacteria_bacterium_CG_4_8_14_3_um_filter_45_9_Bacteria
MRSAQPALAHLLTPWPGHWRCLWRDGSDSPTSAWTGMNFALEKTDLKVENIDYCIGTGYGRVNVPMAQQS
LTEISCHARGANFMYGPEVRTVMDIGGQDCKAIKTDDRGKVLNFMMNDKCAAGTGRGMEVFADLIRVPVW
EIGPRSFQIQKEPPMISSTCVVFAKSEVVGLLEAGMPENDIMAAYCSAMAHRIMELLNRLGIKEKFAITG
GIAKNEGVVKRLEKELGIKTADRVWYKKEYIDRGYPFDTQLAGCIGAALFGQALLKMGKAKSARKA

>PIV74627_bcr_subunit_Q_Rhodocyclales_bacterium_CG17_big_fil_post_rev_8_21_14_2_50_68_7_Bacteria
MTELSAFNAPSSGEKKEFWRWDETAWVDESRDWRSAKVLTCGIDVGSVSSQCVICADGELYAYNSMRTGS
NSPDSATNAFAGVTARTGLTVPDVQFVVGTGYGRVXXXFSHKAITEIACHARGANKMGGNSVRTILDMGG
QDCKAIHCDEKGKVTNFLMNDKCAAGTGRGMEVISDLMQIPIAELGQRSFEVDVEPEAVSSVCVVFAKSE
ALAMLKAGYTKNKVVAAYCQAMAERVVSLLGRIGVEEGFFITGGIAKNPGVVKRIERLLGIKAMETKIDS
QIAGAYGAALFAHTLVLKQGAAKPLAAAA

>OQY00430_bcr_subunit_Q_Desulfobacteraceae_bacterium_4572_130_Bacteria
MTDKNNQELWRWTESNWANPDINFKKAKYITAGIDVGSVSSQAVVMADGEMLAYGNMRTGSDSPNSARNA
LNFALKELGADESIINYCIGTGYGRVNVPMADRTLTEIACHARGANYIYGSEVRTVLDVGGQDIKAIKCD
EKGKVSNFLMNDKCAAGTGRGMEVFSDLVGVSINEVGDRSLDVEKEPEPVSSTCVVYAKTEATGLLRAGW
STEQVLAAYCRAMAGRIFELIEKIGIEKGFAVTGGMAKNRGVMERLMPMVKLDFMKTKWDTQLAGAAGAA
LFGNALCKKGKGRKK

>OQX02896_bcr_subunit_Q_Desulfobacteraceae_bacterium_IS3_Bacteria
MAEEKKEFWRWTESNWKNPDINWKAAKHITVGIDVGSVSSQAVIMADGEILAYGNMRTGSDSPNSARNAY
KFALDALGDLPEDRMDYCIGTGYGRVNVPFADRSITEIACHARGANFIYGPGVRTVLDVGGQDIKAIQCD
EKGKVTNFLMNDKCAAGTGRGMEVFADLLGVAIQEVGDRSFEFEGEEPKAVSSTCVVYAKSEATGLLRKG
WTKEQVLAAYCKAMADRIYSLVERVGVKPEFAVTGGMAKNRGVMDRVMPKIGIERMKTKWDTQIAGAAGA
ALFAHALCQKGKGRK

>OIN97195_bcr_subunit_Q_Deltaproteobacteria_bacterium_CG1_02_45_11_Bacteria
MSDDKKEYWRWDEYNWKAPDMEVGDGKTISAGVDVGSVSTQAVILVDGALYAYANMRTGYDSPESANNAI
KWAMEGTGLALEDINYTVGTGYGRVKVPFADKTITEIACHARGANFMYGPAARTVLDMGGQDLKVIRIDQ
KGKVLNFLMNEKCAAGTGRGMEVIADLLAVPIKEVGKRSFDVDKEPPPVSTTCVLFAKSEAMGLLSDGWP
VNIILAAYCSAMAHRVYTQVQEVGVEEDFVITGGIAKNIGVTNRLLNELQIKPITTEYDTQIAGALGAAL
FAKVLYEKGMRK

>OGS34369_bcr_Elusimicrobia_bacterium_RIFOXYC2_FULL_34_12_Bacteria
MLTGDVAVVAETKEDNNELWRWKESRWTNPDIDWRAGSIISAGIDVGSVSTQCVIMVDGELYAYASLRSG
SGSADSAWKGTNKALEGTGMTVDNWDYCVGTGYGRVLIPMSKRAITEIACHGRGANWMYGPRIRTILDMG
GQDCKVIRIDERGKLLNFVMNDKCAAGAGRGMEVFADFVGVPIIEVGERSFDIDDEPKPVSSTCVIFAKS
EAAGLLREGWDVNKVLAAYCSATASRVMELMKRVGLEPELAITGGIAKNRGVSERIEKQCGMKFIPKKWH
NPEYEQKSVPFDTQIAGAVGAALFARALKEKEKGK

>OGQ82160_bcr_subunit_Q_Deltaproteobacteria_bacterium_RIFCSPLOWO2_12_FULL_60_19_Bacteria
MAELQEFWRWTEYTWHHPEMDWRKGKRLAAGIDVGSVSSQALILVDGEIYAFSNLRTGSNSPDSAHKAVN
GAMKDTGMELSNLKYTVGTGYGRVNIPFANRAITEIACHARGANFMAGPKIRTVLDMGGQDCKAIHCDER
GKVSNFLMNDKCAAGTGRGMEVMADLLSIPIKDIGELSYQVDQEPPPVSSTCVVFAKSEALGLMRSGWSK
NMVLAAYCSAMAHRVSLLLGRIGVEDQFFITGGIAKNPGIVKRLEKELGIESVKTKYDSQIAGALGAALF
ADTLLQKGTQ

>OGQ12146_bcr_subunit_Q_Deltaproteobacteria_bacterium_RBG_19FT_COMBO_46_12_Bacteria
MAEAKPQEFWRWPETNWVNPDIDWKKGKVITAGVDVGSVSTQAVIMVDGEFYAYGNTRTGSDSPNSAKNG
MGFALKKTDMKIENIDYCIGTGYGRVNVPMAQQSITEISCHARGANFMYGPEVRTVMDMGGQDCKAINVD
DRGKVLNFMMNDKCAAGTGRGMEVFADLIRVPVWEIGARSFQIQKEPPMISSTCVVFAKSEVVGLLESGM
PENEMMAAYCSAMSHRIMELLNRLGVMEKFVITGGIAKNEGVVKRLEKELGIKTAELVWHKKEYVYRNYP
FDTQLAGAIGAALFGQAWLEMGKAKSARKA

>OGP96346_bcr_subunit_Q_Deltaproteobacteria_bacterium_RBG_16_47_11_Bacteria
MAEAPKTQEFWRWPETNWVNPDIDWKKGKLITSGVDVGSVSTQAVIMVDAEFYAFGNTRTGSDSPNSAIK
GMDYALEKSDLKLENIDYCIGTGYGRVNVPMAQQSITEISCHARGANYMYGPEVRTVMDMGGQDCKAINI
DDRGKVLNFMMNDKCAAGTGRGMEVFADLIHVPVWEIGPRSLQVPKEPPMISSTCVVFAKSEVVGLLEQG
VPESEIMAAYCSAMAHRIMELLNRLGVKEKFVITGGIAKNEGVVKRLEKELGIKTAEQIWYKKEYTDRGY
PFDTQLAGAMGAAIFGNTLLKMGKAKSARKA

>OGP85468_bcr_subunit_Q_Deltaproteobacteria_bacterium_RBG_16_54_11_Bacteria
MAEEVKQEYWRWPEGTWVNSGIDWRKGKIITAGVDVGSVSSQAAVLVDGDLYSFSNTRTGSDSPDSARKA
MGIAVDETGLTVDNIDYCIGTGYGRVNVPMAQRTITEIACHARGANFMYGPEVRTVMDMGGQDCKAINCD
DKGKVLNFMMNDKCAAGTGRGMEVFADLIRVPVWEIGPRSFQIKKEPPMISSTCVVFAKSEVVGLLEKGV
PENDIMAAYCSAMAHRIMELLNRLGVHEKFVITGGIAKNEGVVKRLEKELGIKTAGKVWYKPAYKDYPFD
TQIAGALGAALFAEAMVSKDKVKSVRKA

>OGP77627_bcr_subunit_Q_Deltaproteobacteria_bacterium_RBG_16_49_23_Bacteria
MVQQGKPVEFWRWPETNWVNPDIDWKKGKFVTAGVDVGSVSTQAVIMVDGEFYAFGNTRTGSDSPNSAIK
GMGYTLEKTDMKIDNIDYCIGTGYGRVNVPMAQQAVTEISCHARGANFMYGPEVRTVMDMGGQDCKAINV
DDRGKVLNFIMNDKCAAGTGRGMEVFADLIHVPVWEVGPRSFQISKEPPMISSTCVVFAKSEVVGLLEQG
VPENEIMAAYCSAMAHRIMELLKRLGVKEKFVITGGIAKNEGVVKRLEKELGIKTAEQAWANLQYRKKNY
PFDTQLAGAMGAALFGQALLKMGKAKSARKPGIVE

>OGP59855_bcr_subunit_Q_Deltaproteobacteria_bacterium_RBG_13_49_15_Bacteria
MAEEKKQEFWKWTESNWRDPNIDWKNARFITAGIDVGSVSSQAVLVADGRILAYGNMRTGSDSPNSARNA
YKFALDALGDMPEDRMDYCIGTGYGRVNVPFAERTITEIACHARGANFIYGPEVRTVLDVGGQDIKAIRC
DEKGKVTNFLMNDKCAAGTGRGMEVFSDLLGVPINEVGDRSFQYKGEEPAAVSSTCVVYAKSEATGLLRK
GWTTEQVLAAYCRAMAERIYSLVERVGVKREFAVTGGMAKNRGVMDRLMPMIGIERMKTSWDTQIAGAAG
AALFAYTLCRKGKGKHGQFSG

>OGP55282_bcr_subunit_Q_Deltaproteobacteria_bacterium_RBG_13_52_11_Bacteria
MAAEEKKQEFWRWPEGIWVNPDIDWEKGKFITAGVDVGSVSTQAVVMVDGEIYSFGNTRTGSDSPDSARK
GMGIALGKTDMKVDNIDYCIGTGYGRVNVPMAQQAITEIACHARGANYMYGPEVRTVMDMGGQDCKAIGV
DDRGKVLNFMMNDKCAAGTGRGMEVFADLIRVPVWEIGPRSFQIKQEPTMISSTCVVFAKSEVVGLLEQG
MPENDIMAAYCSAMAHRIIELLNRLGVQEKFVITGGIAKNEGVVKRLEKELGIKNMEKAWYKKEMRDKVP
FDTQIAGAIGAAMFGFAMLERGKVKSARKA

>OGP53777_bcr_subunit_Q_Deltaproteobacteria_bacterium_GWD2_55_8_Bacteria
MAELQEYWRWTEYSWHHPEMDWRQGKRIAAGIDVGSVSSQALVLVDGEIFAFSNLRTGSNSPDSANNAIK
AALKDTGMEIKDLQYTVGTGYGRVNVPFANRAITEIACHARGANFMAGPKVRTVLDMGGQDCKAIHCDER
GKVTNFLMNDKCAAGTGRGMEVMADLLSIPIKDIGDLSFQVDKEPQPVSSTCVVFAKSEALGLMRSGWSK
NMVLAAYCSAMAHRVSLLLGRIGVEDQFFITGGIAKNPGIVKRLEKELGIQAVQSKYDSQIAGALGAALF
GDTLLQKGA

>OGP51528_bcr_subunit_Q_Deltaproteobacteria_bacterium_RBG_13_43_22_Bacteria
MPQEFWRWIESRWTAPDKEWRSAKVITAGVDVGSVSSQAVVMTDGELYAYSNMRTGSDSPNSATNAMNRA
LEGTGLTLDKIQYTVGTGYGRVNVPFSQRAITEIACHGRGANFLYGPTVRTVLDMGGQDCKAIHIDEKGK
VTNFLMNDKCAAGTGRGMEVFADLLGISINEIGDLSLKVEEEPPPVSSTCVVFAKSEASGLLREGWPKEK
VIAAYSSAMAHRVVSLLERIGVEPDFAITGGIAKNVGVVSRLEKELNIKALTPKYDTQIAGAVGAALFAR
ELVEKGK

>OGO30156_bcr_Chloroflexi_bacterium_RBG_16_56_11_Bacteria
MTQDYWRWPESTWTSKDIDWKNSSTITAGVDIGSNSTQAVVMCDNSLFGYANLRTGPDYRESAGQAMKQA
LGKSGMTIRDIKYTVATGWGSRNVAFAQKIVDEVNCHARGARFIYGSSVKTVVDLGAQTCKAIRLYDWGR
VSDFMMNDKCATGMGRGIEVMADLLQVPIQEMGERSLTVGKDPEPVSTTCYDFANTEAIGLFREGYKENE
VLAAYLFAIAWRIHGTVGKVNPEKELAFTGGLAKNAGIVKRLERDMKMTALTSEYDPQLAGAIGAALIAR
DTVEKD

>OGN94996_bcr_Chloroflexi_bacterium_RBG_13_51_18_Bacteria
MTQEYWKWPESGWTSKDIDWKKAKTVTAGVDIGSNSSQAAVMCDDRLFGYASLRNGPDYRSSAQTVMERA
LGNSGIKVKDTKYIVATGWGSCNVTCAEKIMDEIHCHAKGARFMYGPSVKTVVDLGAQTTKAIRLYGWDR
IRDFAMNDKCAAGMGRSIEVMADLMQVPIEEMGERSLAVEKDPEPVSTTCYAFANTEAMGLFREGYKESE
VLAAYLFAIVWRIHGMISRVQPEKEIAFTGGLAKNPGIVKRLEKAMGMESLTSEHDPQLAGAIGAALIAK
EMVEKA

>OGI69026_bcr_subunit_Q_Candidatus_Muproteobacteria_bacterium_RBG_16_60_9_Bacteria
MTVAQIQATQSGEKKEYWRWEESTWVDEAKNWRDAKFVTAGIDVGSVSSQAVVVCDGELYGYSSMRTGNN
SPDSAHNAINAVMQKCGMTLENIHFVVGTGYGRVNVPFSNKAITEIACHARGANYMGGSSIRTILDMGGQ
DCKAIHCDERGKVTNFLMNDKCAAGTGRGMEVIADLMQIPIAELGPRSFDVDVEPAAVSSVCVVFAKSEA
LGLLKAGWSKNKVVAAYCQAMAERVVSLLERIAVEKDFFITGGIAKNPGVVKRIERLLKLDAVATKYDSQ
IAGALGAALFGYTLVQKQGVPAKVAS

>OGF55074_bcr_subunit_Q_Candidatus_Fraserbacteria_bacterium_RBG_16_55_9_Bacteria
MTEAVATAQKREYWRWREYDWRDESLDWKRAGGISVGIDVGSVSSQAVVMCDGKLFAYSSLRTGSNSKTS
AQRALEVALQETGMPREKVNYLVATGYGRVNIPFAQKAITEIACHARGANFIYGPTVKTVLDMGGQDCKA
IRCDGRGKVTNFLMNDKCAAGTGRGMEVMAELLQIPIEDVGPASLSLPEEPPPVSSTCVVFAKSEALGLL
RQNWSKEKVLGSFCLAMAHRTVELLSRVGVEKDFAITGGISKNIGIVKRIETKLGVEALKPSIDPQIAGA
LGAALFAKALYEKELSGNAKTGS

>OGF45231_bcr_Candidatus_Firestonebacteria_bacterium_RIFOXYA2_FULL_40_8_Bacteria
MSEEKKEFWRWKEIRQTISGLDAKIAKVISAGIDIGSIGSKCIVMLDGKIFLRGIMRTGADSPDSARRVL
DFALQGSGIKAEDINYLVGTGYGRVNVPMAKKTITEISCHARGANYIWGPTVKTVLDVGGQDIKAIKIDE
KGNTLSFLMNDKCAAGTGRGMEVIADLLSLPIEELGDISLTVLEDPTPVNCTCVIFAKSEALSLLRKGWT
KEKVLAAYSLAMAQRMQSLLRKVGLEKDFVVTGGQSRNNGVVSRIEKLIGFKRLLPPPFEENGKDPMCAG
AIGAAIYAKELFEKGK

>OGD20835_bcr_subunit_Q_Candidatus_Aminicenantes_bacterium_RBG_16_63_16_Bacteria
MSTEYWRWPESRWTSPEIDGKAGRMITAGLDVGSVSSQAVVMIDGALFCYSSLRTGSNSPESAQRAMEYA
LTGTGLILTDIHYVVGTGYGRVNIPFAQRALTEIACHARGANFMYGPTVRTILDMGGQDCKAIRCDAKGK
VTNFLMNDKCAAGTGRGMEVFADLLSVPIEDMGRLSFEVDTEPPPVSSTCVVFAKSEAVGLLRKGWPKER
VLAAYSSAMAHRVVELLERIQVEQDFAITGGIAKNEGVVKRIEAELKIKALEPKYDAQIAGALGGALFAK
ALVEKERGLR

>OFW61190_bcr_subunit_Q_Actinobacteria_bacterium_RBG_16_64_13_Bacteria
MTEQKDYWRWSEKTWQAPDLDWRTAAAVTVGIDVGSVSSQAVLLADGKVLSFFSTRTGSSSPDSALRAFK
GAGGPLGLALDDVSYAVGTGYGRVNVPFADRTITEIACHARGANFMGGPEIRTILDMGGQDCKVIRCDER
GKVLNFIMNDKCAAGTGRGMEVIADVLSVPIEDIGRRSFEIDEEPQPVSNVCTVFAKSEATSLLRAGWSV
NRVLAAYCAAMAQRVAGLIERMEVERDFFITGGIGKNIGVTRRIERLIGVEAIKLPADSFLDPQIAGALG
AALFAHSLHRKAEKDKDAAATAAPLGQAAGAGSATE

>OFW30163_bcr_subunit_Q_Acidobacteria_bacterium_RIFCSPLOWO2_12_FULL_60_22_Bacteria
MAQEFWRWKEYNWRDPNESWKNGAFLTGGVDVGSVSTQAVVMANGTLCAFANMRTGSDSPDSSRKAMNWA
LEGTGLTMEQIRYIVGTGYGRVNVSFAHRTITEIACHARGANFMYGPTVKTVLDMGGQDCKVIRCDEKGK
VSAFLMNDKCAAGTGRGMEVFADLLSVPLEQIGDLSFQVEKEPPPVSSTCVVFAKTEAVGLLRAGWPKND
VLAAYCSAMSHRVYALLERLGVENDFAITGGIAKNPGVVKRLEGELKLKALTPRFDPQLAGAVGAALFAR
TLAQKEGMA

>OFW27767_bcr_subunit_Q_Acidobacteria_bacterium_RIFCSPLOWO2_02_FULL_59_13_Bacteria
MAQEFWRWKEYSWQDPNKSWESGAILTGGVDVGSVSTQAVVMSNGTLCAFSSRRTGSDSPDSARKAMDGA
LEGTGLTLDQIKYVVGTGYGRVNVPFAHRTITEIACHARGANFMYGPTVRTVLDMGGQDCKAIRCDDKGK
VSAFLMNDKCAAGTGRGMEVFADLLSVPLEQIGDLSYQVEKEPPPVSSTCVVFAKTEAVGLLRQGWPKND
VLAAYCSAMAHRVYTLLERLGVENDFGITGGIAKNSGVVKRLEKEMGVTALTARYDPQIAGAVGAALFAR
TLAQKEGKA

>OFW00039_bcr_subunit_Q_Acidobacteria_bacterium_RIFCSPLOWO2_02_FULL_60_20_Bacteria
MAQEFWRWKEYNWHDPNECWKNAKMLTAGVDVGSVSTEAVVMADGELCAFSSMRTGSDSPDSARKAMEWA
LKDTDVKLEQIRYVVGTGYGRVNVPFATRTITEIACHARGANFMYGPTVRTVLDMGGQDCKAIRCDDKGK
VSAFLMNDKCAAGTGRGMEVFADLLSVPLEEIGDLSFQVEKEPPPVSSTCVVFAKTEAVGLLRKGWPKND
VLASYCSAMAHRVYTLLERLGVESDFGITGGIAKNSGVVNRLKKEMALEPLTPRYDPQIAGAVGAALFGR
TLAQKEATVQ

>OFV80475_bcr_subunit_Q_Acidobacteria_bacterium_RBG_16_64_8_Bacteria
MDQEHDYWRWSEEAWHAPDLDWRTASAVTAGVDVGSVSSQAVLLADGKLLSFFSTRTGSSSPDSALRAFK
GASDPLGFTLDDVSYAVGTGYGRVNVPFADRTITEIACHARGANYMGGSSVRTILDMGGQDCKVIRCDER
GKVLNFIMNDKCAAGTGRGMEVLADVLSVPIEDIGRRSFEIDEEPPPVSNVCTVFAKSEATSLLRAGWSV
ERVLAAYCAAMAQRVAGLIERLEVQREFFITGGIGKNIGVTRRIERLIGVEALKLPADSVLDPQIAGALG
AALFAHSLLRKADKEKAAAASAARSAAPSAAGSAGASAEVER

>KUO78373_bcr_Desulfosporosinus_sp_BRH_c37_Bacteria
MSETVNNVTEYWRWKEYNWKNPDISDWRGRLVTAGVDVGSTSSQAVICVEGELYAYSNMRTGSDSPSSAT
NAMNWAMEGTGLTLEDIKFTVGTGYGRINVPFADKAVTEIACHARGANLMYGPTVRTLLDMGGQDCKAIH
CDEKGKVTSFLMNDKCAAGTGRGMEVFANLLSISIEKVGEMSLNVEEEPQPVSSTCVVFAKTEATGLLRQ
GWSKEKVLAAYCLAMARRVVNLLKRNGIETDFAITGGIAKNAGIVKRLERLLGVEALKPKYDTQIAGALG
AALFAKGLYEKGQK

>KUK53280_bcr_Q_subunit_Desulfotomaculum_sp_46_296_Bacteria
MAEGKKELWRWKEYNWTNKNMDWRKAKIITAGVDVGSVSSQAVVMCDGELYCYANMRTGSDSPTSAQDAM
AWALKDTDLAIKDMHYIIGTGYGRVNVPFAHRAITEIACHARGANYMYGPTVHTVLDMGGQDCKAIRCDD
KGKVVSFLMNDKCAAGTGRGMEVFADLMGVSIEEVGNRSLQVDEEPEPVSSTCVVFAKSEAVGLLRSGWS
TEKVLAAYCSAMAHRIRSLLERNGIEPDLGITGGIAKNSGVVTRLEKELDMKFLTPKHDTQIAGGIGAAL
FGKALVEKKK

>KPL06001_bcr_bacterium_SM23_57_Bacteria
MSEEKKEFWRWKEYNWHDESKDWKGADIITAGADVGSVSSQAVIMVDGELYAYSNMRTGSDSPDSARNAM
DWALEDTGLSLDDIHYVVGTGYGRVNVPFANRAITEIACHARGGNYMYGPSVRTILDMGGQDCKAIRCDQ
RGKVTNFLMNDKCAAGTGRGMEVFADLLSVSIEEVGDMSLEVDEEPPPVSSTCVVFAKSEASSLLRSGWS
KKMVLAAYCSAMAHRIMTLLERIDVEKDFAITGGIAKNVGVVTRLEKELGLSSLKSKYDTQIAGALGGAL
FAKALIEKQRKGS

>KPK97591_bcr_Planctomycetes_bacterium_SM23_65_Bacteria
MVKDVKGAEYWRWTESRWTDPDLDWRNAEVVSAGVDVGSVSTQAAVMVDGKLYAYSNMRTGSDSPESANK
AIKWAFEDTGLTPGDLHATVGTGYGRVNVPFATKAITEIACHARGANFMYGPAVRTVLDMGGQDCKAIHC
DERGKVKAFLMNDKCAAGTGRGMEVFADLLGVHINDVGEMSLKVDEEPPPVSSTCVVFAKSEASGLLREG
WPKERVLAAYCSAMAHRIADLLERIGVEKEFAITGGIAKNPGVVKRLAKELGIDPLPTDMDTQIAGAIGA
ALFARALYLKKMKK

>KPK31409_bcr_Nitrospira_bacterium_SG8_3_Bacteria
MVQAEEKEKEYWRWDESNWANPDMDWKAAKVISAGVDVGSVSSQAAIMADGELYASANTRTGYNSPESAR
NVMNWALEATDGMKLENIHFTVGTGYGRVKVPFSNKAITEIACHARGAVYMYGSTVRTVMDMGGQDLKAI
RCDERGKVLSFLMNEKCAAGTGRGMEVIADLLEVPIQDVGRRSLEVDEDPPPVSSTCVLFAKSEMMSLLK
KGYSVNQALAAYCSAMAYRVFTQIKEVDVIEDFVITGGIAKNPGIVTRLEKLLGINSLKTDVDYQLAGAI
GAALFGRVLFERSKKK

>KKM12495_bcr_Clostridiales_bacterium_PH28_bin88_Bacteria
MVVNQVEKPQKEYWRWTEYNWFNPNLDWRKALLITGGVDVGSVSTQAVIMLDGELYAYSNMRTGSDSPDS
ALKAINWAMENTSMRLENITYTVGTGYGRVNVPFANKTVTEIACHARGANYMYGPTVRTVLDMGGQDCKA
IRCDEKGKVTSFLMNDKCAAGTGRGMEVFANLLAVSIEDVGDMSLQVAEEPPPVSSTCVVFAKTEATGLL
RAGWPKEKVLAAYCSAMAHRVVSLLERNGIEKDFAITGGIAKNIGVVSRLEKELNLKALKPRYDTQIAGA
LGAALFAKALVEKGKK

>EQB63318_bcr_delta_subunit_candidate_division_Zixibacteria_bacterium_RBG-1_Bacteria
MDKQFWRWKEYNWKEEKLNWKEARSITAGIDVGSVSSQAVILTAGKIFAYSSQRTGSDSPQSAQKAINWA
LEGTGMKLEDIQFIVGTGYGRVNIPFAQKAITEIACHARGANFMYGSSVRTILDMGGQDCKAIRCDERGK
VVSFLMNDKCAAGTGRGMEVFADLLTIPIEEIGDLSFTVEQEPPPVSCTCVVFAKSEALRLLRQGWPKNK
VVASYCSAMAHRVVTLLERVGVEKEFAITGGIGKNRGVVGRIEKELNVKALTPTWDTQIAGALGAALFAQ
ALLEKTKSLN

>CDB43283_bcr_Q_subunit_Firmicutes_bacterium_CAG:240_Bacteria
MIEKKPEYWRWEESRWTNPEISDPKSGEIITAGVDIGSTSTQAVILVDGELYAYSNMRTGSDSPESANQA
MAWALEGTGLELKDIKYSIGTGYGRVNVPFADKCITEITCHARGANRIFGPSVRTILDMGGQDCKAIHCD
EKGKVTSFMMNDKCAAGTGRGMEAIANLLGVNIGDIGDMSFDVDEEPDPVSSMCVVFAKVEVANLMRSGW
TKQMVLAAYCHAMAKRVASLLTRNGMEAEFAITGGIAKNKGVVKRLERILNVKALESQNYDSQIAGALGA
ALIARDMYIKKVKRMG

>CAI78870_bcr_delta_subunit_uncultured_bacterium_Bacteria
MGIAEGRRLEAREACQALDPEACIVSEKKEFWRWKEYRWHDEAMDWKDGEIISAGVDIGSVSSQAAILLD
GKLYAFSNQRTGFDSPESANQAINWAMEGTGMTLKNIHYTVGTGYGRVNVPFADKALTEIACHARGGNFM
YGPSVRTILDMGGQDCKAIRCDERGKVEAFLMNDKCAAGTGRGMEVFADLLSIPIEEVGELSLSVDEEPE
PVSSTCVVFAKSEASALLREGWPKNKVLAAYCAAMAHRVVTLLERIDVEKDFAITGGIAKNSGVVTRLER
ELGLKALKSEYDSQIAGALGGALFGKALETKRRKG

>h02s.80@k137_3686449_21
MKMTKKEFWRWPEYRHTVEGIDPKKGKVISGGVDIGSVSSKTVIMVDGEVFAQSVMRTGS
SSPDSAERTMNWALEDTGLTLKDVQYVVGTGYGRVNIPFAQKAITEIACHGRGATFMWGP
TVRTVLDMGGQDCKAIRVDEKGKVQNFLMNDKCAAGTGRGMEVFADLLSVPIQEVGDRSF
AVKEEPQSVSSTCVVFAKSEAVGLLRSGWSKDEVLAAYCQAMAHRVVDLLNRVGVEKEFV
ITGGIAKNIGIVKRVEKELGIQALKPDQWRDDPRFDPMLAGAAGAALFARVLYERSQG
>h02s.68@k137_3394835_5
MTKKEFWRWPEYRHTVDGIDPKNGKVISGGVDIGSVSSKTVIMVDGEVYAQSVMRTGSSS
PDSAERTMNWALEDTGLTIKDVHYVVGTGYGRVNIPFAQKAITEIACHGRGANFMWGPSV
RTVLDMGGQDCKAIRVDEKGKVQNFLMNDKCAAGTGRGMEVFADLLSVPIQEVGDRSFAV
KEEPQSVSSTCVVFAKSEAVGLLRSGWSKDEVLAAYCQAMAHRVVDLLNRVGVEKEFVIT
GGIAKNIGIVKRVEKELGIQALKPDQWREDPRFDPMLAGAVGAALFAKVLYERSKG
>h02s.68@k137_3447571_2
MTKKEFWRWPEYRHTVEGINPQNGKVISGGVDIGSVSSKTVIMVDGEVFAQSVMRTGSSS
PDSAERTMNWALEDTGVTLKDIHYIVGTGYGRVNIPFAQKAITEIACHGRGANFMWGPSV
RTVLDMGGQDCKAIRVDEKGKVQNFLMNDKCAAGTGRGMEVFADLLSVPIQEVGDRSFAV
KEEPQAVSSTCVVFAKSEAVGLLRSGWSKDEVLAAYCQAMAHRVVDLLNRVGVEKEFVVT
GGIAKNMGIVKRVEKELGIQALKPDQWRDDPRFDPMLAGAIGAALFAKVLYERSQG
>h03m.104_k127_2992571_1
MTKKEFWRWPEYRHTVEGIDPQSGKVISGGVDIGSVSSKTVIMVDGEVFAQSVMRTGSSS
PDSAERTMNWALEDTGVTLKDIHYIVGTGYGRVNIPFAQKAITEIACHGRGANFMWGPSV
RTVLDMGGQDCKAIRVDEKGKVQNFLMNDKCAAGTGRGMEVFAD
