# Supplementary material for: Newly discovered Asgard archaea Hermodarchaeota potentially degrade alkanes and aromatics via alkyl/benzyl-succinate synthase and benzoyl-CoA pathway
Source: ISME J. 2021 Jan 15;15(6):1826–43. doi: 10.1038/s41396-020-00890-x (PMC8163825; doi:10.1038/s41396-020-00890-x)
Supplement: Supplementary file 7 — Dataset 1 [file 41396_2020_890_MOESM7_ESM.zip › Sequence datasets used for inference of phylogenetic trees/Supplementary Fig. 13 RubisCO.fasta]

>h02m_117_k127_2955991_5
MKYEDFYNPKYKPALTDTICTFRIETRDPKRSMEWAAGGVAAESSIGTWTELTTEKPYMK
KLAATVFELTGNVARIAYPIELFEPGNMPNIMSSVAGNVFGLGDLKYLRLLDIKFPKKLV
KSFPGPAFGIPGIRATIKVPKRPLVGTIVKPKLGLRTKDHATVAYEAWAGGCDIVKDDEN
LSSQAFNPFEDRVITTLDQRDRAEEETGEKKVYLINVTAETQEMLRRAQFIEDHGGRVAM
IDILTCGYSAVSTLRAQGFNLILHGHRAMHAAFTKLPQHGIAMPVIATASRLLGIDQLHV
GTAVGKMSEDREEVETNIHKCKEPLAGLKPTLPVASGGLHPRHVPILIDIFGTDLVIQAG
GGIHGHPKGTRVGATAMRQAVDATLAGFSLEEFAASHPELAEALKHWSTT
>h02m_52_k127_4743644_2
MYMPPQELPIESQPNALPDEIDPEKYVIGTYYFGAPIGLPIKDICEMAAVEQSTGTWVLV
PGETPQMRKKHVAKVIGIYEGPYPEYSQPKDVTHRHYVVQVAFPWINFGQQIPMLLSTVV
GNISMGGRVKVLDLRFPKSWLKGFQGPKYGTKGVFKILGVKGRPLLNNMIKPCTGYPPKV
GAKLLYEAARGGADIIKDDELIADPVFNRITERLPLYMDAIDKANSEKGEKTLYTINITD
RIPKLMENAEAALEHGANALMINYLAVGYSAVRQVTDDPSINVPVLGHMDIAGAMSYSPI
SGLSTQLVIGKLPRLAGIDIEVFPAPYGKAPLLKQRYLEMSRAMNYPLHHIKPTMPMPSG
GITPGHVPMVVEDLGLEIMIGTGGGIHAYPAEHGGPSAGARAFRQAIDATVQGISLKEYA
EGHPELKVALDKWGTGKTGFEM
>h02m_52_k127_5438146_3
MKYQDFYNPKYKPAPTDTICTFRIETRNPKRSIEWAAGGVAAESSIGTWTELTTEKPYMK
KLAATVFELVGNVARIAYPIELFEPGNLPNIMSSVAGNVFGLGDLKYLRLLDIEFPKKLV
KSFPGPAFGIPGIRATIKVPERPLVGTIVKPKLGLRTKDHAAVAYEAWAGGCDVVKDDEN
LSSQAFNPFEDRVIATLDQRDRAEEETGEEKVYLINVTAETQEMLRRAQFIEDHGGRVAM
IDILTCGYSAVSTLRNQGFKLILHGHRAMHAAFTKLHEHGIAMPVIATASRLLGIDQLHV
GTAVGKMSEDREEVETNIRKCKEPLADLKPTLPVASGGLHPRHVPSLIDIFGTDLVIQAG
GGIHGHPKGTRVGATAMRQAVDATIAGFSLEEFAASHPELAEALKHWSTT
>h02s_26_NODE_6000_3
MPSKDKPLPLESQPNALPDHIDPEQHVIATYYFGAPLGFPIQAICEGAAVEQSTGTWILV
PGETPEMRKKHVAKVMGIYEGPYPEYSQPRDVTHRHYIVQVAYPWINFGQQIPMLLSTVV
GNISMGGRVKVLDLRFPKSWLKAFKGPKFGIDGVYKALSLKKGRPLLNVMQKPCTGYSPE
TGARLLYEAARGGADIVKDDELIADAVFNRITERLPLYMEAIDKANAEKGEKTLYTCNIT
DRIPKLMENAEAAIEHGANALMVNYLAVGYSAVRQVCEDPSINVPVLGHMDIAGALSYSP
TVGLATSLVIGKLPRISGIDIGVYPAPYGKAPLLKQRYIEMARAMAYPLQNIKPTLPMPS
GGITPGHVPMVIEDLGMDIMIGTGGGVHAFPKEHGGPPAGARAFRQAIDACVQGVKLKDY
AETHPELKIALEKWGSGKTGFDM
>h03m_104_k127_182985_12
MPKYEPEGLAIREGIDPEDYVITTFHIRTQEPDLLHIVEGLSIEQTTGTWIRVPRETDEV
RRQFLGKTLGFYRTPGPGYTNIIAQIGFPMANFLPSVAQLMAAIAGNIFYVKNTAVRILD
VQFPKSFTAPFKGPKFGVEGVRELLKAKERPLTLTMIKPCVGLETKVFAEQCYESAAGGI
DIIKDDELMESPCNCLLEDRITAVMEAIDKAESETGEKTLYTINISDDGHRTLENAEKMV
EMGANALHINFLATGFTILRDVAEDPSVKVPILAHPAGAGMWYRGFHGFNYPTIAKFVRL
CGGDMYILPTSHGKLFMPYFDEVTSALNSRAPFYHIKTNWPIVGGGVYPGMIPVNLHELG
TDIILGAGGGVHAHPNGSIDGAKAMRQAVDLYMQNGNFDDIPKGMKELQLAVDKWGTYLN
PRVEGFTTEIQPEFGWDGC
>h03m_104_k127_722408_6
MKYEDFYNPKYKPTPTDMICTFRIETRDPHQSMQWAAGGVAAESSIGTWTELTTEKPYMK
ELAAKVFELKDHIAQIAYPIDLFEPDNLPNIMSSVAGNVFGLGDLKYLRLLDIQFPKKLA
QSFPGPAFGIPGIRHIIQVPKRPLVGTIIKPKLGLRTKDHAAVAYDAWVGGCDIVKDDEN
LASQTFNPFEDRVINTLDKRDRAEEETGDRKAYLINVTAETEEMLRRAQFIEDHGGRVAM
IDILTCGFSAVTTLRKKGFKLILHGHRAMHAAFTKLHIHGIAMPVIALASRLLGIDQLHV
GTAVGKMSEEREEVESNINKCTQPLYGLKPTLPVASGGLHPRLVPALMDIFGTDFVIQAG
GGIHGHPRGTKVGAQAMRQAVDATLQGQSLEEYAKSHTPLAEALQRWPPS
>h03m_104_k127_1572113_2
MTSEDKLPIESQPNALPDEIDPEKYVIATYYFGAPIGLPIKDICEMAAVEQSTGTWVLVP
GETPEMRKKYVAKVIGIYEGPYPEYSQPKDVTHRHYVVQVAFPWVNFGQQIPMLLSTVVG
NISMGGRVKVLDLRFPKSWLKGFQGPKFGTKGVFKVLGVKGRPLLNNMIKPCTGYPPKVG
AKLLYEAARGGADIIKDDELIADPVFNRITKRLRLYMEAIDKANSEKGEKTLYTINITDR
IPKLMENAEAALEHGANALMINYLAVGYSAVRQVTDDPSVNVPVLGHMDIAGAMSYSPIS
GLSTQLVIGKLPRLAGIDIEVFPAPYGKAPLLKQRYIEMARAMNYPLHHIKPTMPMPSGG
ITPGHVPMVVEDLGLDIMIGTGGGIHAFPPEHGGPSAGARAFRQAIDATVKGISLKDYAE
EHPELKVALDKWGTGKTGFEM
>Heimdal-LC2
MSYQDKEFFQLDFNADPEENVIVTFDVHTSADKMDRVYREIPAESSIGTWQPVGAMTDKI
LTQYSAKTFDVVKINESFSKIKVAYPIDLFEPNNVPQMLSLFAGNVFGMNTVPMLRVDSV
EIPNELVNSYPGPAFGPQGIYNIIGINEGPILGTIVKPKLGSPPPVHAQTTYDSWRGANE
EGGITWVKDDEPQTNQDFCPFEDRISRVLEYADQIKSDQGRNVIYACNITGPINTMLKRA
EYVVDHGGKCLMIDVITTGFSAVQHIREQDFGLPIHAHRAMHGAITKHQQHGIHMEVLAK
MFRLVGVDGIHTGTIFGKMGYGNLEEDRDEVLRSNHALLNNEFGNLKPVIPIASGGVGVK
NIGKIINALKPHVVITAGGGVHGHPDGTRAGATSMVQAKEAALQGILEEEDLIKWSKEND
KNELYKALIHQTDGYSR
>Heimdal-LC3
MNDKIEWYHEFIDKEYEPNKSDLVVLYYFEPSKGISIEDVVGRLASESSVGTWSTLETLD
DNIYSIRARSFWYNENYVKIAYPLVLWEPSNIPQLLSGIAGNIYGMKAVKNLRLIDASIP
EAFLKENPGPNMGTESISKILKKKEGPLTATVPKPKIGMTVEQHCKVAEDAWSGGIDVIK
DDENLTDQAFNRFKLRVEKMSKIREKIESDTGDVKEAFINVTAETDEMKNRIKILHENGF
RYFMIDVVTCGFSAVQTVRKLAKDYDMSIHAHRAMHAAFTKHYTHGISMYFLAKLQRLIG
VDNLHIGTVVGKLDSPKQDVLDMIDLLLNKSVKERELTILNQEWGNLKPTMPVASGGLHP
GTLPEVMKIYNTLDMAVQIGGGIHGHPDGTHAGAKACIQAIEAYKSGYALEEYAKTKPEL
KKALDRWGIMTPV
>Heimdall-AB125
MKDKYKELLVARYYVEHVKSVEVAAEEICDEESVGTWTKLTTIENTEIDIIPRLRAEILD
TKVIGDHDGYQSGEVLIGFKTETFDTEAGITSILSMLAGNLFGLGALRNIRWLDVEFPRS
IAENFPGPKFGVEGVRKILGTDKGEFPNRPHIGTIVKPKMGLTAKEWAQVAYEAAIGGVD
FIKDDENLSNQPFCPISDRTVAVLEKMDQVKEETGRTVIHAVNVTAKHDVMWRRIEEAID
NGAKCLMIDVILTGFQELAQMAADPSVKLPIHVHRTMHAAFTRNQKHGISMLPVSKIIRM
VGGDQLHIGSYGQGKMDTELDLELQIKEAMLNPMYEFKRTFPVASGGLYPAKIPNLVKHG
GNNLIIQAGGGIHGHPDGTRKGAMAMKQALDATLNGISLEEYAKEHIELARALEKWGN
>Candidatus-Helarchaeota-Hel_GB_A@SUPS01000167.1_5
MTFEDRGNLFYAKEEEIDVDENIIAVYYIKSSKFSTKIAAEQIAIEESIGTWTKITTELD
YVRRLAAKAFKYSNSNEGIVKIAYPLELFDPEVGGIPNLLSIVAGNLFGLAGLDTVKLMD
LELPKKFIQLFPGPQYGIDKIRKLVGTSTHRRPHVGTIIKPKVGLTPKDTAKVAYEAASG
GLDLIKDDETLTSQTFCPFEDRLTAVMEKLDLVKEETGKTVLYAINISATYDKLLELADF
AKDNGANCLMIDILTTGFSAVQILAQDSIKLPIHIHRTMHGALTEGLHGVSMMVIAKLTR
LCGGDQLHTGTAAGKMGLAKDIPEIQKINEFLRSDWYGLKTIFPVASGGVHPGIVPINIE
YLGTDLVIQAGGGVHGHPNGTRAGAKAMIQAAEAAFQNISLELYAQTHPELALALDKWKD
KYAKKD
>Hel_GBA
MSKIPEPDDYEAMAMALPEGVDYEEYIIATYYGELPSNMGVSWKLAQAIAIEQSTGTWTP
VPGETPEVRKRHVAKVVSLSQLPDYEHERPSPKEEKYRQVILQIAFPAENVWNQLSLLLT
AIFGNISMGGRLKMIDVRFPKKWLAEFKGPKFGIEGIRKLLKIPKRPLLNNMIKPCVYDS
LEVGRDLFYKAAVGGCDIIKDDELLANQPFNPISERIPAYMEMVDRAKSETGEDTLFTVN
ITDKMPDILENADKAIDLGANALMINYPVVGLEVMRAICEDPSINVPVLGHMDFAGAMYM
APQFGVSSHLILAKLPRIAGADILVHPAPYGKASVLQDKFERVAHTMRMPMHNIKPMFPM
PSGGITVGMVDKCIDALGPDIVIGSGGGIHAHPDGPIAGAKAFRQAIDAVMQGIKIKDYA
KDHKELGVALGTWGTGKIQMGK
>Hel_GBB
MSYDDSIYFSNPEDIDPKDNIIAKYIVESKLSLQKVGKIIAAEESIGTWAKLEHDIEFMR
EDLAGKAFEFSGTNSGMIAIAYPVDLFDIETGSIPNLLSIIAGNLFGLTELKKVRLVDVN
FPEKYVRYFPGPKFGIEGIRKICGTQDSKRPHIGTIIKPKVGLNPKQTALIAYRAAKGGL
DLIKDDETLTNQNFCPFEQRLTSVMEKLDTFKEESGKTVLYAVNISSDYDKLLDLADFAK
DNGANCLMIDVLTCGFSAVKIIAEDESIKLPIHIHRTMHGAITRARSYGISMLVIAKLVR
LVGGDQLHSGTGAGKMGDVDELPEIQEIYKFLRSDWYNLKKTFPVASGGIHPGIVQRNIE
LLGKDIVIQAGGGVHGHPDGTEAGARAMVQAVSATIQGIKLNDYAKTHKELKIAIDLWGE
LYKK
>Hel_GBB2
NVNIIGPALAIEQSTGTFVPVPMETPEVRRRHVAKVVSFTQIPDYEFERPGRKEEPKRTY
VIQLAFPYINVKNMVSMLLTAIFGNISMGGELKMVDVRFPKVYVDDFKGPKFGIEGIRKI
LKVPKRPLLNNMIKPCTYTWAPEFSQLFYDAAVGGCDIIKDDELVSNQDYNKLEDRVPAF
MEMADKADSEKGEKTIYTANITDKLPNILENADKVQELGANGIMINFPVLGFEVLRALAE
DPSVKVPILGHMDFAGAMYMAPWFGVSSHLILGKLARLCGADIVVHPAPYGKASVIQEKY
IRVANTLRWPFYHLRPTMPMPSGGITAGLVDRCVNDLGTDIIIGSGGGIHAHPDGPKAGA
TAFRQAIDATLQGIKLTKYGKTHKELGRALGVWTAGKKTEFKL
>Loki-CR4
MEKLGNDMSIWAEALMDGIDLDKYIMCSYIVCFPWDYEGQHVNLARVIAEEQSIGTWTHV
PEETPEVRRRFIGKVIQVVEIPQYEVQRPDKKTREQFMNGNQTPFLVTVAYPSDLFNEDN
FALALTSIYGNISMLGPIRLVSVRFGKDFMNRFKGPTFGVEGIYKKLNIPLAPDPNTRPV
TINMIKPKTGYTKEVGQRLFWEAAIGGVDIIKDDEMIADAPQMGNPIDERVPMYMEMRDK
KMEECGEETIYTVNISDRMDKMLEKYDKVVSMGGNGVMINYINCGWSCIKPLTDKGKLVC
LGHTDGAGAYYVSPLSGISSDLVMGIFPRMLGVDIPLIPAPYAKAPYLVDRYLSLARAMV
MPLGYGKKQLKACLPFPSGGIQTQHIPQLVKDLGPNIGVGTGGGIHAHPMGSIAGAKAFR
QAYTACMANEWDLKKYAKEKSLQELGVSLGMMELAHDGLKKMMKDKK
>Loki_CR4-2
MGNFVIWPEEVKENTVTTDLYKYFNLQRPTPDLIPDAKVRQKLHTYILSPEEDLNSIRTK
SIVIYLSISPVVKTPETLPQALYRAALEITAEETTGTWDPELSTIAPGAMDVDTERNMQI
LQGRVIGIYPRTGMVACALPIEGFEPGSLPQLASVVIGNYTGMASQANTVRLEDIEIPNS
YADSFPGPSLGPEGIWAKLGVTPNTPLMGTIVKPKTGLSAKDXXXXADLAFRGGLDVVKD
DENLTNQDYCKFSTRATLVLDNLKKMEVETGRKAVYVANVTAGTMEDMLKXXXXXXXXXX
XXLMIDLLAAGWTALQTLRKNFPDMIIHGHRAGHGAQTSVHDLSINGQTITIRHGISMKI
LALFARLGGVDQLHIGAPLGKMEASEKTVMENLEMILRPMGHIKPCLAICSGGLSPDKFP
NVVRLMALPRQKNNLTIVFQAGGGTHAHPLGTFGGAKAMIQVRQLILQGMPLFEGLNQYL
ELRLGYRRWQRETYDSWVKSLTKSTNIVIEQDRRPXXXXXXXXXXXXSSIPLVDALARDK
TLRDDVLQLNPSLLM
>Loki-GC14_75
MEKSCEQYLDIPEAIGLDGIDLEKYIIASYIIKRPKGQNVNYLSRFAAIEQSTGTWVRVP
AETAEVRKNHVARVLGVYELPMYEYIIPKEIKERIYFVQIGFPIVNIKGMGIPMLLTTVI
GNISITHGLKLVDLAFPKAWLEDFKGPKFGIDGIRNVLKIPERPLLNNMIKPCTGHTAEV
AADLAYQAAVGGCDVVKDDELISNPSFNPLEERITKVMEAVDRADSEKGEKTLYTINITT
KFPEMFEYADKMIEMGANALMINYLTTGFEALRQLAEDPSIKVPILGHMDFGGTFFGGIN
TGMTSMLTFAKLPRICGADTVVIPAPYGKAEILDERYEQNLKALRFPLQHIKPTLPMPSG
GITPGMVEKCIKEAGKDILIGSGGGIHSHPDGPTAGARAFRQAIDAVLQGKNVKQVAKEQ
KELGVALGVWGSGKTKLIE
>Loki-GC14_75-2
MEKSCEQYLDIPEAIGLDGIDLEKYIIASYIIKRPKGQNVNYLSRFAAIEQSTGTWVRVP
AETAEVRKNHVARVLGVYELPMYEYIIPKEIKERTYFVQIGFPIVNIKGLGIPMLLTTVI
GNISITHGLKLVDLAFPKAWLEDFKGPKFGIDGIRKDLKIPERPLLNNMVKPCTGHTAEV
AADLVYQAAVGGCDVVKDDELISNPSFNPLEERITKVMEAVDRADSEKGEKTLYTINITT
KFPEMFEYADKMIEMGANALMINYLTTGFEALRQLAEDPSIKVPILGHMDFGGTFFGGVN
TGMTSMLTFAKLPRICGADTVVIPAPYGKAEILDERYEQNLKALRFPLQHIKPTLPMPSG
GITPGMVEKCIKEAGKDILIGSGGGIHSHPDGPTAGARAFRQAIDAVLQGKNVKQVAKEQ
KELGVALGEWGSGKTKLIE
>Loki-GC14_75-3
MIHYVNLDYVPDENDLIVMYYVEKAPDCRDLEQACEEIAKESSIGTWTEIATLSADIADR
LKPSAFYIDHENNIVKIAYNKELFEAENIPQILSAIAGNIYGMKVLKYLRLLDISFPKDI
VKKYKGPKFGIKGIRNLTKINNRPLLGTIVKPKVGLNEIDHAKVCGEAWMGGLDLVKDDE
NLTNMIFNKFEKRIIETLKIRDKVENATGERKFYMPNITAPLSIMKDRADFVLGNGGEYV
MIDVLTVGFSALQEIRNYLDNEKVIIHAHRAMHAALTRNKKHGMSMISIAKLMRLIGMDQ
LHSGTIVGKMQGDRQEVLETNKVITKSKIVGNNLTLLDQNWENIKPILPVASGGLSPLQI
PELIENLGKDIVLQFGGGCHGHPDGTLAGAQAIRQAVNAVLENIELKEYAKTHRELARAI
DKWG
>Odin-LCB4
MSYVNLNLKVDSEKYVIADYTLESDLPLEVAAEKLAAEESTGTWTEISTTNIKIVEELGA
KVFYIDKSKNFIRVAYPLDDFSWDIGGIPQFLSVVAGNFFGLEQLKNARLLDIHLPESAI
KLFKGPKFGLHGVKKLMNCENMPSIGGTVKPKIGLPARKYGELMYLFGLGGLTSGKDDET
LVNQKFCPLIDRVIAIREAIDRVKDETGQSMLYSVNVTTRADQILEVADEVISHGANQLL
VDVIVAGFTAVQALAEDPSINVPIHCHRAMHAAFTRNPKHGISMKVVAKICRLVGGDILH
VGTWGVGKMHGEADETQQYAEAITQPMGHLKPMLPMASGGLHPGSVELLVKRAGINIQIQ
AGGGIAGHPDGVLAGAKALRQAVDAAVQGIPVEEYAKTHIELKKALDRWGVVR
>Thor-SMTZ1-45
MEKLPLDALPDALPDAIDEDKYVICTYYVGLPPFMDARELAHAAAVEQSTGTWTLVPGET
PEVRRRHVAKVIGVYEVPQHEYSIPKDIERREYIMQVAFPWENFGQQIPMLLSTVIGNIS
LYGRIKCLDMKFPKSWLKGFKGPKFGIKGLRKLLKIKKRPILNNMVKPCVYTSCQMGADL
AYEAAAGGADIIKDDELLANPDFNTLEDRIPRFMEALDRADSEKGEKTIYTVNITDRLPR
MFENAERAIELGANGLMINFLAVGYSAFRHVSEDLAPKVPLLAHMDVTGAMTYSPIVGIS
SNIVTGKLPRICGSDITVFPAPYGKAPVLRERFLNVAHDMVMPLHNIGPTAPMPSGGISQ
GHVEEVMNDLGPDIVIGTGAGIHAHPMGPRAGAIAFRQAIEAKMQGIPVSRYAKEEGHEE
LKVAMESWGSGRTGADL
>Thor-SMTZ1-83
MVIDKPNSRCLPAQESSSGYEILLEVQKDIRRDFHQFRQLMKMKKLPLEALPDALPDAID
VEKHVICTYYARLPPFLDAKELAMGAAVEQSTGTWTLVPGETAAVRKRHVAKVVGVYETP
QYEFSLPSDLERRHYIIQIAFPWENFGQQIPMLLSTVIGNISLGPIKCLDMRFPKSWLKG
FKGPKYGIKGLRKLLGVKERPFVNNMIKPCVYTSAKMGADLCYKAAVGGADIIKDDELLA
DPSFNTLEERIPLFMEAIDKADAEKGEKTLLTINITDSVPKLFENADRAIELGANGLMIN
FLAVGYSAFRHVCEDPSLGVPVLAHMDVTGAISYAPNIGIGTNIVIGKLPRICGSDITVF
PAPYGKAPMLKERFLLMAHDMIMPLHHIEQTAPMPSGGISPGHVDEVIEDLGPDIVIGTG
AGIHAHPDGPTAGAKAFRQAIDAKMSGISIKKAAKEHEELQRALDSWGTGKTGFDL
>Thor-AB_25
MEKLPLDALPDALPDAINEDKYVICTYYVGLPPFMDARELAHAAAVEQSTGTWTLVPGET
PAVRRRHVAKVVGVYEVPQYEYSYPKDLERRQYVMQVAYPWENFGQQIPMLLSTVIGNIS
LYGRIKCLDMKFPKSWLKGFKGPKFGMKGLRKLLKIKKRPILNNMVKPCVYTSCEMGADL
AYEAAAGGADII
>h02s.80@k137_266507_12
MKYEDFYNPKYKPALTDTICTFRIETRDPKRSMEWAAGGVAAESSIGTWTELTTEKPYMK
KLAATVFELTGNVARIAYPIELFEPGNMPNIMSSVAGNVFGLGDLKYLRLLDIKFPKKLV
KSFPGPAFGIPGIRATIKVPKRPLVGTIVKPKLGLRTKDHATVAYEAWAGGCDIVKDDEN
LSSQAFNPFEDRVITTLDQRDRAEEETGEKKVYLINVTAETQEMLRRAQFIEDHGGRVAM
IDILTCGYSAVSTLRAQGFNLILHGHRAMHAAFTKLPQHGIAMPVIATASRLLGIDQLHV
GTAVGKMSEDREEVETNIHKCKEPLAGLKPTLPVASGGLHPRHVPILIDIFGTDLVIQAG
GGIHGHPKGTRVGATAMRQAVDATLAGFSLEEFAASHPELAEALKHWSTT
>h02s.80@k137_1325881_11
MSPENKLPIESQPNALPDEIDPEKYVIATYYFGAPIGLPIKDICEMAAVEQSTGTWVLVP
GETPQMRKKYVAKVIGIYEGPYPEYSQPKDVTHRHYVVQVAFPWVNFGQQIPMLLSTVVG
NISMGGRVKVLDLRFPKSWLKGFQGPKFGTKGVFKILGVKGRPLLNNMIKPCTGYTPKVG
AKLLYEAARGGADVIKDDELIADPVFNHITERLPLYMEAIDKANAEKGEKTLYTVNITDR
IPKLMENAEAAIEHGANALMVNHIAVGWSAVRQVTDDPSINVPVLGHMDIAGAMSYSPIS
GLSTQLVIGKFPRLAGIDIEVFPAPYGKAPLLKQRYIEMARVMNYPLHHIKPTMPMPSGG
ITPGHVPMVVEDLGTEIMIGTGGGIHAFPAEHGGPSAGARAFRQAIDATVQGISLKDYAE
EHPELKVALDKWGSGKTGFEM
>h02s.80@k137_1387688_9
MPFCSEPCSKVEYSMAPEDKLPIESQPNALPDEIDPEKYVIATYYFGAPIGLPIKDICEM
AAVEQSTGTWVLVPGETAQMRKKHVAKVIGIYEGPYPEYSQPKDVTHRHYIVQVAFPWIN
FGQQIPMLLSTVVGNISMGGRVKVLDLRFPKSWLKGFQGPKFGTKGVFKVLGVNGRPLLN
NMIKPCTGYPPKVGAKLLYEAARGGADIIKDDELIADPVFNRITERLPLYMDAIDKANSE
KGEKTLYTINITDRIPKLMENAEAALEHGANALMINYLAVGYSAVRQVTDDPSINVPVLG
HMDIAGAMSYSPISGLSTQLVIGKFPRLAGIDIEVFPAPYGKAPLLKQRYIEMARAMNYP
LHHIKPTMPMPSGGITPGHVPMVVEDLGLDIMIGTGGGIHAFPKEHGGPSAGALAFRQAI
DATVQGISLKDYAEDHAELKVALDKWGAGKTGFEM
>h02s.80@k137_1786673_23
MKYEDFFNPKYKPHDTDTICTFRIQTRDPQRSMRWAAGGVAAESSIGTWTELTTEKPYMK
KLAATVFELKDNIARIAYPFGLFEPGNMPNIMSSVAGNVFGLGDIQYLRLLDIHFPKELV
KSFPGPAFGIPGIRKTVMVDKRPLIGTIVKPKLGLKTKDHASVAYAAWAGGCDVVKDDEN
LSSQAFNPFEDRVVTTLEQRDRAEAETGDKKVYLINVTAETQEMLRRAQFVEDHGGRVAM
IDILTCGYAAVATLRNQGFKLILHGHRAMHAAFTKLPYHGIAMPVIAVVSRLLGIDQLHV
GTAVGKMSEDREEVQTNIQQCTQPLYGQKPTMPVASGGLHPGHIPALIDIFGKDVIIQAG
GGIHGHPKGTKAGATAMRQAVDAVLSGQSLKDYAASHPELAEALKRWSSA
>h02s.80@k137_2508910_6
MPKYEPEGLATRESIDPDEYVIATFHIRTQEPDLLHIVEGLSIEQTTGTWIRVPRETDEV
RRQFLGKTLGFYRTPGPDYTNIIAQIGFPMANFLPSVAHLMAAIAGNIFYVKNTAVRILD
VQFPKSFAATFKGPKFGVEGVRELLKAKERPLTLTMIKPCVGLETKVFAEQCYESAVGGI
DIIKDDELMESPCNCLLEDRITAVMEAIDKAESETGEKTLYTINISDDGHRTLENAEKMV
EMGANALHVNFLATGFTILRDVAEDPSIKVPVLAHPAGAGMWYRGFHGFNYPTIAKFVRL
CGGDMYILPTSHGKLFMPYFDEITSALNSRAPFYHIKANWPIVGGGVYPGMIPVNLHELG
TDIILGAGGGVHAHPNGSIDGAKAMRQAVDLYMQGGNFEEIPKDMKELQLAVEKWGTYLK
PHVESFTTEIQPEFGWDGC
>h02s.68@k137_353614_8
MPMKYEDFFNPKYKPAPSDTICTFRIEPLDPNRSMQWAAGGVAAESSIGTWTELTTEKPY
MKQLAATVFELNNQIARIAYPIELFEPGNLPNIMSSIAGNVFGLGDLKYLRLLDIRLAPR
LIKSFPGPAFGIPGVRKALKVPKRPLVGTIIKPKLGLRTKDHAAVAYSAWVGGCDIVKDD
ENLSSQKFNPFEKRVIETLDQRDRAEEETGDRKAYLINVTAETKEMLRRAEFVEDHGGRV
AMIDILTCGFSAVATLRNQGFNLILHGHRAMHAAFTKLHEHGIAMPVIAVASRLLGIDQL
HVGTAVGKMSEDRQEVETNIRECTQPLQGLLPTLPVASGGLHPRHVPQLIDIFGKDVVIQ
AGGGIHGHPRGTEIGATAMRQAVDAVLEGQTLSNYAKSHSPLAEALQHFPSN
>h02s.68@k137_868424_2
MSPNDPLPIESQPNALPDEIDPEKYVIATYYFGAPIGLPIKDICEMAAVEQSTGTWVLVP
GETPEMRKKYVAKVIGIYEGPYPEYSQPKDVTHRHYVVQVAFPWVNFGQQIPMLLSTVVG
NISMGGRVKVLDLRFPKSWLKGFQGPKFGTKGVFKVLGVKGRPLLNNMIKPCTGYPPKVG
AKLLYEAARGGADIIKDDELIADPVFNRITKRLPLYMEAIDKANSEKGEKTLYTINITDR
IPKLMENAEAAIEHGANALMINYLAVGYSAVRQVTDDPSINVPVLGHMDIAGAMSYSPIS
GLSTQLVIGKLPRLAGIDIEVFPAPYGKAPLLKQRYIEMARAMNYPLHHIRPTMPMPSGG
ITPGHVPMVVEDLGLDIMIGTGGGIHAFPPEHGGPSAGARAFRQAIDATVKGISLKDYAE
EHPELKVALDKWGTGKTGFEM
>h02s.68@k137_987169_1
MPKYEPEGLAIREGIDPEDYVITTFHIRTQEPDLLHIVEGLSIEQTTGTWIRVPRETDEV
RRQFLGKTLGFYRTPGPGYTNIIAQIGFPMANFLPSVAQLMAAIAGNIFYVKNTAVRILD
VQFPKSFTAPFKGPKFGVEGVRELLKAKERPLTLTMIKPCVGLETKVFAEQCYESAAGGI
DIIKDDELMESPCNCLLEDRITAVMEAIDKAESETGEKTLYTINISDDGHRTLENAEKMV
EMGANALHINFLATGFTILRDVAEDPSVKVPILAHPAGAGMWYRGFHGFNYPTIAKFVRL
CGGDMYILPTSHGKLFMPYFDEVTSALNSRAPFYHIKTNWPIVGGGVYPGMIPVNLHELG
TDI
>h02s.68@k137_1020280_1
QAIDATVKGISLKDYAEEHPELKVALDKWGTGKTGFEM
>h02s.68@k137_3619388_2
MYMPPQELPIESQPNALPDEIDPEKYVIGTYYFGAPIGLPIKDICEMAAVEQSTGTWVLV
PGETPQMRKKYVAKVIGIYEGPYPEYSQPKDVTHRHYVVQVAFPWINFGQQIPMLLSTVV
GNISMGGRVKVLDLRFPKSWLKGFQGPKYGTKGVFKILGVKGRPLLNNMIKPCTGYPPKV
GAKLLYEAARGGADIIKDDELIADPVFNRITERLPLYMDAIDKANSEKGEKTLYTINITD
RIPKLMENAEAALEHGANALMINYLAVGYSAVRQVTDDPSINVPVLGHMDIAGAMSYSPI
SGLSTQLVIGKLPRLAGIDIEVFPAPYGKAPLLKQRYLEMSRAMNYPLHHIKPTMPLPSG
GITPGHVPMVVEDLGLEIMIGTGGGIHAYPAEHGGPSAGARAFRQAIDATVQGISLKEYA
EGHPELKVALDKWGTGKTGFEM
>h02s.68@k137_4233020_3
MSPHDDLPIESQPNALPDEIDPEKYVIATYYFGAPIGLPIKEICEMAAVEQSTGTWVLVP
GETPQMRKKYVAKVIGIYEGPYPEYSQPKDVTHRHYVVQVAFPWVNFGQQIPMLLSTVVG
NISMGGRVKVLDLRFPKSWLKGFQGPKFGTKGVFKVLGVKGRPLLNNMIKPCTGYPPKVG
AELLYKAARGGADIIKDDELIADPVFNRITERLPLYMDAIDKANSEKGEKTLYTINITDR
IPKLMENAEAALEHGANALMINYLAVGYSAVRQVTDDPSINVPVLGHMDIAGALSYSPIS
GLSTQLVIGKLPRLAGIDIEVFPAPYGKAPLLKQRYIEMARAMNYPLQHIKPTMPMPSGG
ITPGHVPMVVEDLGLEIMIGTGGGIHAYPEEHGGPSAGARAFRQAIDATVKGITLKDYAE
DHPELKVALDKWGTGKTGFEM
>h02m.131@k127_570411_2
MKYEDFYDPKYVPVESDVVCTYRVEPRDPKQDMVWLAGGVAAESSIGTWTDLTTEKPYMK
GLAAKVFSIDGNIIQVAYPNELFEPGNLPNLLSSIAGNIFGLGDIRYLRLLDIQLPTKLI
RHFPGPAFGIPGVRRTVKVPKRPLVGTIIKPKLGLRTKDHAKVAYAAWLGGCDVVKDDEN
LSSQRFNPFEKRIIETLEKRDKVESETGDRKVYLANVTAETNEMIRRAQFIEDHGGRVAM
VDILTCGFAAVETLRRQGFKLILHGHRAMHAAFT
>h02m.131@k127_3544370_1
RDPKRSMEWAAGGVAAESSIGTWTELTTEKPYMKKLAATVFELTGNVARIAYPIELFEPG
NLPNIMSSVAGNVFGLGDLKYLRLLDIKFPKKIVRSFPGPAFGIPGIRAIIKVPERPLVG
TIVKPKLGLRTKDHAAVAYEAWAGGCDIVKDDENLSSQAFNPFEDRVIATLDQRDRAEEE
TGEKKVYLINVTAETQEMLRRAQFIEDHDGRVAMIDILTCGYSAVSTLRAQGFNLILHGH
RAMHAAFTKLPQHGIAMPVIVTASRLLGIDQLHVGTAVGKMSEDREEVETNIRKCKEPLA
GLKPTLPVASGGLHPRHVPTLIDIFGTDLVIQAGGGIHGHPNGTRVGATAMRQAVDATLA
GYSLEDYATSHPELAEALKHWSTI
>h02m.131@k127_5654273_3
MPSKEKLPFESQPNSLPDEIDPEKYVIGTYYVGVPIGLPIKDIAEMAAVEQSTGTWILVP
GETPQMRKKHVAKVIGIYEGPYPEYSQPKDVTHRHYIIQVAFPWINFGQQIPMLLSTVVG
NISLGGRVKVLDLSFPKSWLKGFKGPKFGVDGVFKALGVKGRPLLNNMIKPCTGYSPEVG
AKLLYEAARGGADVIKDDELIADPEFNRITKRLPLYMEAIDKANSEKGEKTLYTVNITDR
IPKLMENAEAAIEHGANALMINYLAVGYSAVRQVTDDPSINVPVLGHMDIAGALSYSPIV
GLSTQLVIGKLPRIAGIDIEVFPAPYGKAPLLKERYLDMARAMNYPLLHIRPTMPMPSGG
ITPGHVPMVIDDLGHDIMIGTGGGIHAFPAEHGGPSAGARAFRQAIDACVQGVSLKDYAQ
DHNELKIALEKWGTGKTGFEM
>h02m.131@k127_5855194_3
AKVIGIYEGPYPEYSQPKDVTHRHYIIQVAFPWINFGQQIPMLLSTVVGNISLGGRVKVL
DLSFPKSWLKGFKGPKFGVKGVFKSLGVKGRPLLNNMIKPCTGYSPEVGAKLLYEAARGG
ADVIKDDELIADPVFNRITKRLPLYMEAIDKANSEKGEKTLYTVNITDRIPKLMENAEAA
IEHGANALMINYLAVGYSAVRQVTADPSINVPVLGHMDIAGALSYSPIVGLSTQLVIGKL
PRIAGIDIEVFPAPYGKAPLLKERYLDMARAMNYPLQHIKPTMPMPSGGITPGHVPMVIE
DLGLDIMIGTGGGIHAFPAEHGGPSAGARAFRQAIDACVQGVPMKDYAQDHSELKIALEK
WGTGKTGFEM
>h02m.131@k127_7560869_9
MKYEDFYNPKYVPEESDVICTFRVEGRDPNRSMVWLAGGVAAESSIGTWTELTTEKPYMK
SLAAKVFSINGNIIRIAYPIGLFELGNLPNLLSSIAGNIFGLGDIRFLRLLDIHLPTELI
KHFPGPYFGIPGVRRTVKVPKRPLVGTIIKPKLGLRTKDHAKVAYAAWLGGCDVVKDDEN
LSSQRFNPFEKRIIETLEKRDRAESETGEKKVYLANVTAETKEMLRRAQFIEDHGGRVAM
VDILTCGFAAVETLRRQGFKLILHGHRAMHAAFTKLPQHGIAMPVIALCSRLIGIDQLHV
GTAVGKMSEDREEVEANIEKLRMKLGAVKQVMPVASGGLHPGMVPEIIDIFGNDVIIQAG
GGIHGHPEGTQAGATAMRQAVDATLANISLVEYAQTHDALSKALKHWSII
>III-ECW49692.1_marine_metagenome
MSQYLDFVDLKYKPKKHSDLIVLFRIEPNKRISKKEAIGRVAAESSNGTWTTLTTLNERIRNIRARAFEI
KGNYVKIAYPIELFELGNIPQLVSSIAGNIFGMKAVKSLRLEDISFPIKYVKAFKGPQFGIKKIRKYMKI
KERPLTATVPKPKVGLNTKEHTKVIYDSWLGGIDFAKDDENLTSQNFNKFKKRVKEAAKARDKAEKETRE
RKDYFINITAETKDMLRRAKIVKDYNFKYVMCDILTVGWAGLQTLRKQTQDLKLAIHAHRAFHAAFDRNP
KHGMSMLAVAKLSRLIGVDNIHIGTVIGKLVGQKEDVLTIEHE
>III-VDD89165.1_uncultured
MSQYLDFVDLHYKPKKSDLIVLFRVEPGKGMSKREAIGRIAAESSNGTWTTLSTLKPHIRKIRARAYEFKGPYVKVAYPL
ELFELGSIPQLMSSVAGNIFGMKAVDNLRIIDIQFPEKYIKSFKGPQFGIEKIRKYMHIKDRPMVATVPKPKVGLTTKEH
TKVIYNSWLGGVDFAKDDENLTSQNFNKFSDRVKEAAKARDKAEKETGEKKDYFINVTAETKEMLKRAKIVKDHNFKYIM
ADILTIGWSGLQTLRDETQDLKLAIHAHRAFHAAIDRNPKHGMTMLSLAKLARLIGVDNIHIGTVIGKLVGDKKEVLEIR
EGIVRNKVYTPLPQNWHNLKDTIPVSSGGLHPGLIPQIIKMLGKGVVLQAGGGIHGHPKGSMAGAKSIRQSIDASLKGVS
LREYAKTHKELDEAINKWKMERPV
>III-VDS11189.1_Woesearchaeota
MSQYLDFVDLKYKPSSSDLVVLFRIEPAKGISKREAIGRVAAESSNGTWTTLSTLKSHIRKIRARAFEFDGNYVKVAYPI
ELFELGSIPQLMSSVAGNIFGMKAINNLRLEDIQFSKEYIKSFRGPQYGIEGIRKYMKIKERPMIATVPKPKVGLTTKEH
TKVIFDSWVGGVDFAKDDENLTSQNFNKFENRVKAAAKARDHAEKITGEKKDYFINVSAETKEMLRRTKLANEYDFKYVM
CDILTVGWSGLQTLREETQDLKQAIHAHRAFHAAFDRNLKHGMSMLTLAKLSRLIGVDNIHIGTVLGKLVGTKEEVIDIE
KEIVNQKIKTNPKENILEQNWYNMRDVIPVSSGGLHPGLVPNIIDLLGKDIVIQLGGGIHGHPKGSKYGAMALRQAIDAK
LNGISLENYSKNNHELKLALSKWGTSKPV
>III-VDD88919.1_uncultured
MKYKPKKDDLICLFRIEPNGLSFNDAIGRVAAESSNGTWTTLSTLKPHIRKIRGRAFYRKGNLVKIAYPSELFELGNMAQ
VYSAIAGNIFGMKAVDNLRLLDIDFPDMMMKSFRGPQFGIEGVRKFMKVKGRPLTATVPKPKVGMTTREHAKVGYDAWMG
GIDFLKDDENLTDQKFNRFKARAKACAKMRDKAEKKTGEIKDYFINVTAESKEMLKRAKIAKNYGFKYVMCDIVTAGWSG
LQTLREHCQDSKQAIHAHRAMHATFTRNPKHGISMLTLAKSARLVGVDNIHIGTVIGKLVGTKDEVLNLEREMEYHSMRE
DFKEGILEEDWKRIKSVFPCSSGGLHPGILPEIMDMMGKNIMVQLGGGIHGHPDGTKSITDLRTNLPRIRDGLGDIQPGQ
IVKQSYGAALFGEEGDVKDIDVRVEYRLPGSTAIFEQQKKVTIALQSSPIRLLVNSVKEITAQQELVFDVSVISNSNQDL
KNVILEAQYPFGFTVTE
>III-MAG45675.1_Nanoarchaeota
MSQYLDFVDLHYKPSRSDLICKFRFESSKNISIKEAVGRIASESSNGTWTTLSTLKPHIRKIRARAFEIKKPYVKITYPL
ELFELGNIPQLLSSIAGNIFGMKALKNLRLEDIQFSKKYVSSFKGPQFGIQGIRKLTQVKERPLIATVPKPKVGMTTKEF
ANVAYRLWTGGVDFVKTDENMTSQPFVNFYKTTREVLKMRDKAEKETGERKFFLANVTAETNEMVKRAHFVKKCGGEFIM
VDFLTAGFSGFQTLRNECQKLKLAIHLHRALHGSMTRNPKHGISMLTLAKLARLIGGDTLHIGTVIGKLVGKREDVINLK
DSLNRSLYHIKPTLPVSSGGLHPGIIPYILKMLGKDIMVQSGGGVLGNPLGVEAGAKALRQSIEATLQKVTLKIYSQKHK
ELSAALKKWGTSQPV
>III-KUO39449.1_Hadesarchaea
MTTEWYLDFVDADYRPSSDDLIALFRVEPARGISIAEAVGRIASESSIGTWTKLTTMTPEKRRLMAKAFFIRKPWVKVAY
PVELFETGNMPQVLSSIAGNIFGMKAIKNLRLEDVSFPPALIKSFPGPQFGIEGIRKIFGVKDRPLTVTVPKPKLGMSSE
EHAAAGYEAWLGGLDLLKDDENLSSQSFNQFERRARLSFKMRDKAEKETGEKKSYLINVTAETREMLRRANLVKKLGGEY
VMVDILTAGWAAVQTLREECERLGLAIHAHRAFHAVFTRNRKHGMSMVVVAKVARLQGVDQIHVGTVVGKLESPKEEVLT
LKEEITSDRVEESGEILPQDWCGIKPVFPVSSGGLHPGLVPEVMKLLGRDILIQAGGGVWGHPDGGRAGAMALRQAIEAT
LDGVPLTKYAESHRELKRALETWGYSRPR
>III-VDS11136.1_Woesearchaeota
MKEAVGRVASESSNGTWTSLSTLKEHIRKIRARAFEIKGNYVKIAYPIELFEFGNVPQLMSSVAGNIFGMKAIKNLKLLD
IMFPKAYIKSFDGPGFGVHGVRKFMKIKDRPLTCTVPKPKVGMTTVEHAKVGMDAWLGGVDFLKDDENLSDQKFNRFYKR
AELCFKVRDMVEKKTGERKSYFINVTAETKEMLKRAKFVADLNGEYVMIDFLTAGFAGFQSLRDFCHDNKIAIHVHRAMH
AAFDRNPKHGVSMLVLAKLVRLIGGDNMHIGTAVGKLVGSREDVMLYRDSISNSKISGGKENLYQDWQGLKDTIPVSSGG
LHPGLVPNIIGLLGNDCVLQLGGGIHGHPNGTISGAMAFRQALDATLKGIDLGDYAVEHKELRDALRMWGYSRPV
>III-RLI62811.1 type III ribulose-bisphosphate carboxylase [Candidatus Thorarchaeota archaeon]
MVVVSMTGKIEWYLDFVDTSYKPSKDELIATFYVEPAEGITIEEAAGRVASESSVGTWTTLTELPERIKKLMAKVYEING
NVIKVAYPLDLWEFGNIPQLMSGIAGNIFGMKAVKNLRLLDFEPPKEYVESYKGPQFGLEGVRKILKIEKRPITATVPKP
KIGWSAKEHAQIGYEIWTGGVDLLKDDENLSSLKFNKFEDRVRESFKMRDKAEKETGERKSFLVNITAETNEMIKRAKLV
ADYGGEYVMIDIVTTGWAALQTMRNVCDDLKLAIHAHRAMHAAFTRNPKHGITMYVVAKVARLIGVDQIHTGTVVGKLEG
PLRDVKKINDFLRSEWHHIKPIFPVSSGGLHPGLLPDVIKMFGPDLVIQVGGGVLGHPDGAKAGAKAVRDAIDAALEGIP
LEEKAKSSKELKRALEKWGHLKPM
>III-TKJ25752.1_Hadesarchaea
MKTEWYLDFVDPSYRPTREDLIVLFRIEPASGISMREAVGRVASESSIGTWTTLTTMTPEKRRLMAKAYEIKGRWVKVAY
PLDLFEAGNMPQVLSSIAGNIFGMKAVKNLRLEDVRWSPKLIKSFRGPQFGIDGIRKLFKVRDRPLTATVLKPKVGMSSE
EHARAGYEAWVGGIDLLKDDENLSGQRFNQFERRVARSFKLRDRAERETGKRKSYLVNVTAETLEMLRRAKLVKGRGGEY
VMVDILTVGWAGVQSLREECEDLGLAIHAHRAFHAAFTRKREHGMSMLAVAKVARLIGIDQIHIGTAIGKLETPREEVLA
LQEAITGRNIRGKKHILAQGWDGIKPVFPVISGGLHPGLIPEIIDMLGKDTVIQVGGGVWGHPQGGRAGASAVRQAIDAA
LKGISLDEYAKKRKELRGALEKWGYVKPK
>III-VDS11147.1_Micrarchaeota
EFVDFHYKPAKDDLVCLYYFEPGEGISAKEAIGRIASESSSGTWTTLYKLPARVAKIKARAFVVKGNYVKVAYPIDLWEE
GNAPQLLSGIAGNIFGMKALKNLRLMDVTLPHAYLKHFKGPSLGIHGIRKKMRVAKRPLTGAVPKPKIGFSAQEHADIAF
ETWMGGFDIVKDDENLTTTNFNRFEDRVKLMTRLRDKAEKETGECKDAFLNITGETNEMIRRAKLLYDSGWRFAMIDVVT
AGTAAVQTLRDVCAELGLAIHAHRAMHAAFDRNPKHGMTMYFLAKLMRLIGADEIHVGTAVGKLVGTAQEVKSIADMLRE
NRIKEGKLNLAQDWGNHKPMLPVSSGGLHPGLVPAVMKIFGNDLTLLVSGGIHGHPKGTRAGAKAAMQAIEATMNGVSLD
EYAKKHVELAQALEKWGYYKPK
>III-RLG53383.1_Korarchaeota
MSYTDFVDKSHTPSNDELVALFYVEPVEGISLEEAAGRVASESSNGTWTEVVTMSDRIRKLSAKAYEFNGFWVKIAYPLE
LFELGSMPQVWSSIAGNIFGMKALKNLRLEDIYWPPDMVRSFPGPGKGIKGVREILKVEKRPILATVPKPKVGMTTEEHV
KAAYEIWVGGVDLLKDDENLTSQSFNRFEERVKESLKMRDKAEKETGERKSYLVNVTAPFYEMKERAEMVADLGGEFIMI
DILTTGWSSLQAMREVAEDLGLAIHAHRAFHAAFTRNRKHGVSMKVVAESARLVGVDTIHVGTVVGKLVSPLEEVTALAD
VLRKDKIDEDWERKVLPKNWMGKKQTLPVSSGGLHPGLVPDVLRILGTEIMIQAGGGVLGHPKGPREGAAAMRQALYAAM
NGIPLEEYAKDHKELRAALEHWGYMKPV
>III-OGI12136.1_Micrarchaeota
MSYIDLKYKSSKDDLICLFRVEPAGKTIKEAAENIAAESSIGTWTDVKTMKPGIKKLGAKVFEIKGKYVKIAYPLELFEP
GNMPQILSSIAGNIFGMKSVKNLRLEDIDWPNNLISSFKGPLYGINGIRKILKIPKRPLCGTIIKPKLGLNEEEHAKVAY
DAWVGGMDIVKDDENLSNQSFNHFTKRVEETLKMRNNAEQETGERKVYMPNISAETDTMLERANFVKEIGGEYAMVDILT
VGWSALQNLRTANEDLKLVLHAHRAGHAAFTRNKKHGISMVVIGDIARLIGVDQLHIGTVIGKMEGIKEEILTTEDEIEN
KIIRKNNNCLAEDWLNIKPVFAVCSGGLHPGLVPYLVKTLSNDIIIQAGGGIHGHKLGTTAGARAMRQAIDATLNKVTLK
EYSKNHKELNIALKQWM
>I-EDD64574.1_marine_metagenome
MPKLIINHNINYCRRKIMPDGSEKLTGKARYSAGVLEYKKMGYWEPDYQPKDTDIISLFRITPQDGVDPI
EAAAAVAGESSTATWTVVWTDRLTACEKYRAKAYRVDPVPNSPGQYFAYIAYDLDLFEPGSIANLTASII
GNVFGFKPLKALRLEDMRLPVAYIKTYNGPATGIVVERERLNCFGRPLLGATVKPKLGLSGRNYGRVVYE
ALKGGLDFTKDDENINSQPFMHWRDRFLYCMEAVNRASAATGEVKGTYLNVTAGTMEEMYKRAEFAKDLG
SVIIMIDLVIGYTAIQSMANWARDNDMILHLHRAGHSTYTRQRTHGVSFRVIAKWMRLAGVDHIHAGTVV
GKLEGDPATTKGFYDVMREEYNPQSLETGIFFDQHWASLNKMMPVASGGIHAGQMHQLIHYLGEDVVLQF
GGGTIGHPQGIQAGAEANRVALEAMIFARNAGDDYLQNGPEILARAAKNCTPLKQALDVWKGVTFNYEST
DARDFVVTPTTS
>I-RCL75406.1_Alphaproteobacteria
MPDGDKKLDAKARYSAGVLEYKKMGYWEPDYSPKDTDVIALFRITPQDGVDPIEAAAAVAGESSTATWTVVWTDRLTAAE
KYRAKAYRVDPTPNNPNEYFAYIAYELDLFEPGSIANLTASIIGNVFGFKPLKALRLEDMRLPVAYVKTFQGPATGIVVE
RERLNCYGRPLLGATVKPKLGLSGRNYGRVVYEALKGGLDFTKDDENINSQPFMHWRDRFLYCMEAVNRASAATGEIKGT
YLNVTAGTMEEMYKRAEFAKELGSVIVMIDLVIGYTAIQSMAKWARDNDMILHLHRAGHSTYTRQKTHGVSFRVIAKWMR
LAGVDHIHAGTVVGKLEGDPATTKGYYDICREEHNPVSLETGLFFDQDWASLNKMMPVASGGIHAGQMHQLIHYLGEDVV
LQFGGGTIGHPQGIAAGATANRVALEAMVYARNAGKDYLAEGPTILAEAAKTCTPLREALDIWKDVTFDYASTDAPDFVP
TTSVS
>I-WP_028347154.1_Bradyrhizobium
MNMHSMTVRGKDRYKSGVLEYKKMGYWEPDYEPKDTDIIALFRVTPQDGVDPIEASAAVAGESSTATWTVVWTDRLTAAE
KYRAKCFRVDPVPNSPGQYFAYIAYDLDLFEPGSIANLSASIIGNVFGFKPLKALRLEDMRLPVAYVKTFQGPATGIVVE
RERMDKFGRPLLGATVKPKLGLSGRNYGRVVYEALKGGLDFTKDDENINSQPFMHWRERFLYCMEAVNKAQAATGEIKGT
YLNVTAGTMEDMYERAEFAKELGSVIIMIDLVIGYTAIQSMAKWARRNDMILHLHRAGHSTYTRQRSHGVSFRVIAKWMR
LAGVDHIHAGTVVGKLEGDPATTRGYYDICREDYNPMRLEHGVFFDQHWASLNKLMPVASGGIHAGQMHQLLDHLGEDVI
LQFGGGTIGHPMGIQAGATANRVALEAMILARNEGRDYLHEGPEILAKAAETCTPLKSALEVWKDVTFNYESTDMPDYVP
TPSVAM
>I-WP_140804839.1_Mesorhizobium
MPNKSETVTGKDRYRSGVMEYKKMGYWEPDYEPKDTDIISVFRITPQDGVDPIEAAAAVAGESSTATWTVVWTDRLTASE
KYRAKAYRVDPVPNAPGQYFAYIAYDLDLFEPGSIANLSASIIGNVFGFKPLKALRLEDMRFPVAYVKTFQGPATGIVVE
RERLDKFGRPLLGATVKPKLGLSGRNYGRVVYEALKGGLDFTKDDENINSQPFMHWRERFLYCMEAVNKAQAETGEIKGT
YLNVTAGTMEDMYERADFARELGSNIVMIDLVIGYTAIQSMAKWARRNDMILHLHRAGHSTYTRQKSHGVSFRVIAKWMR
LAGVDHIHAGTVVGKLEGDPATTKGYYDICREDYNPMRLENGIFFDQHWASLNKLMPVASGGIHAGQMHQLIDLLGEDVV
LQFGGGTIGHPMGITAGATANRVALEAMILARNEGRDYLREGPEILERAARSCLPLRQALDVWKDVTFNYASTDTPDFVP
VATAAE
>I-WP_020040616.1_Salipiger
MLDNAKTVTDAKKRYSAGVMKYAQMGYWEPDYTPSDTDIIALFRITPQDGVDEIEAAAAVAGESSTATWTVVWTDRLTAC
DKYRAKAYRVDPVPNSPGEFFAYIAYDLDLFEPGSIANLTASIIGNVFGFKPLKALRLEDMRLPVAYVKTFQGPATGIVV
ERERLNAYGRPLLGATVKPKLGLSGRNYGRVVYEALKGGLDFTKDDENINSQPFMHWRDRFLYCMEAVNRASAATGEVKG
TYLNITAGTMEEMYARAEFAKSLGSVIIMIDLVIGYTAIQSMAKWARDNDMILHLHRAGHSTYTRQRSHGVSFRVIAKWM
RLAGVDHLHAGTVVGKLEGDPATTKGYYDIFREEYNPMALENGVFFDQDWASLNKMMPVASGGIHAGQMHQLLTYLGEDV
VLQFGGGTIGHPHGIEAGATANRVALEAMVFARNAGRDIWNEGSDILRDAAQTCTPLKQALETWKDVTFDYASTDAPDFA
PTPEVSA
>I-WP_013913745.1-Oligotropha
MNDQSMTIRGKDRYKSGVMAYKKMGYWEPDYVPKDTDVIALFRVTPQDGVDPIEAAAAVAGESSTATWTVVWTDRLTAAE
KYRAKCYRVDPVPNSPGQYFAYIAYDLDLFEPGSISNLTASIIGNVFGFKPLKGLRLEDMRLPVAYVKTFQGPATGIVVE
RERLDKFGRPLLGATVKPKLGLSGRNYGRVVYEALKGGLDFTKDDENINSQPFMHWRERFLYCMEAVNRAQAASGEVKGT
YLNVTAATMEDMYERAEFAKELGSCIVMIDLVIGYTAIQSMAKWARKNDMILHLHRAGHSTYTRQKNHGVSFRVIAKWMR
LAGVDHIHAGTVVGKLEGDPNTTRGYYDICREEFNPTKLEHGIFFDQNWASLNKMMPVASGGIHAGQMHQLLDLLGEDVV
LQFGGGTIGHPMGIQAGAIANRVALEAMILARNEGRDYVAEGPEILAKAAATCTPLKSALEVWKDVTFNYESTDAPDFVP
TAIAAV
>I-WP_130580518.1-Bradyrhizobium
MNMQSMTLRGKDRYKSGVMEYKRMGYWEPDYVPKDTDVIALFRVTPQDGVDPTEACAAVAGESSTATWTVVWTDRLTAAE
KYRAKCYRVDPVPNSPGSYFAYIAYDLDLFEAGSIANLTASIIGNVFGFKPLKALRLEDMRLPIAYVKTFQGPATGIVVE
RERLDKFGRPLLGATVKPKLGLSGRNYGRVVYEALKGGLDFTKDDENINSQPFMHWRERFLYCMEAVNRAQAATGEIKGT
YLNVTAATMEDMYERADFARELGSVVIMIDLVIGYTAIQSMAKWARKNDMILHLHRAGHSTYTRQRSHGVSFRVIAKWMR
LAGVDHIHAGTVVGKLEGDPNTTRGYYDICREDFNPMQLEHGVFFDQNWASLNKLMPVASGGIHAGQMHQLLDLLGEDVV
LQFGGGTIGHPQGIQAGATANRVALEAMILARNEGRDYVHEGPEILAKAAQSCTPLREALEVWKDVTFNYESTDAPDFVP
TPSVAV
>II-EBG47321.1_marine-metagenome
MRVSTATDFSDSMNARVYKVDEKEKMAFIAYPIEIFDRGGNVQNILTYVVGNVFGMSNLKELRLIDFWAP
KEMLEQHDGPSYTVADLKKYLGIGDRPVLGTIVKPKIGLKPKEFAAVCKEFWMGGGDFVKFDEPQADQSF
CPFEDVIDEIAAVMEEVEKETGMKKVLSVNVSSSDFDTTLKRAEYVKSKMKPGSFAFLVDGITAGWMAVQ
TVRRHFPDVYLHFHRAGHGAFTRPENVFGFTVPVLAKWGRMAGASGIHTGTAGIGKMKGDMEEDVMAVHA
TFEEKSKGYFYEQDWYGMKSCSPIASGGLNPTKLAAVIDAFGTTDFITTMGAGCHSHPDGTRKGATALVQ
ACEAWQEGVSIEEYAKDHAELEKAIEFFGKK
>II-VDD88871.1-uncultured
MQKEYLNFDLDPYKDGKYMLTVFRMEPSDGEDFVGEATEVAAESSTGSNLRVSTATAFSDDLDAIVYKVDEEKKLVWMAC
PWRIFDRGGNVQNILTYVIGNVFGMSTLKGLKALDCWFPKEMLEHYDGPATTIQDLKAYLGIKDRPVLGTIVKPKIGLKP
DEFAEVCYQFWSGGGDFVKFDEPQADQDFCPMKEVVDAIRKAMDRAEEVTGDKKVMSFNISSADFATMKERAEYIKSVMK
PGSYAFLVDGITAGWSAVQTARREWPEVFLHFHRAGHGALTRPENAFGCSVPFMTKFGRLAGASAMHTGTAGIGKMAGTI
DEDITAAHQALFPKSEGDFFEQDWYGMKGMCPIASGGLNPVLLKPFADAVGTTDFITTMGGGVHSHPGGTAKGATALRQA
CDAWVAGIDLQEYAKDHEELAQAIEFYGGKFDYTRKYLT
>II-KKQ71645.1-Peregrinibacteria
MQKEYINLNLKNPYSGDYLLTVYHLVPEKGTDLLDAASEVAAESSTGSNVKVTTTKFSAGLDAQVYKVDKKRSLVWIAFP
WRIFDRGGNVQNILTYIAGNVFGMSNIIALKLLDVWFPKEMLKKYDGPSTSLPEARKYLKVYNRPILGTIIKPKIGLKPE
EFADKAYQFWAGGGDFVKHDEPQADQDFCPYFKTVDKIRDAMNRAEDETGHAKLHSFNISGADFDTMKKRAEYIIKKMRP
GSFCFLVDGITAGWTSVQTARRLWPKVFLHFHRAMHGAFTRAENPIGFTPGVLSKFARLAGASGVHTGTAGIGKMAGTAE
EDIFAAYAAYQPKVKGEFFEQDWHGMKGCVSIASGGLNPLLLAPYIKAIGHVDFITTMGGGVHAHPMGTKGGATALVQAC
EAWQKGVSVQKYAKDHEELALAIGRYKK
>II-VDS11197.1-Pacearchaeota
MVIKRVEKNVEKAYSLNPHQVSYINLNFKEFRNGEYMLAVFHMVPEKGLNILQAACEIAAESSTGTNFLVQTETSFSKKM
NALVYQFDEKRNLVWIAYPWRLFDRGGNIQNILTYVVGNVLGMKQVSALKLIDIWFPSAMLEQYDGPSYTLDDMKKYLGI
KNRPVLGTIIKPKMGLTSAEYAEVCYDFWTGGGDFVKNDEPQANQDFCPYDKMVKHVKEAMDKAVKVTGKKKVHSFNVSA
SDFDTMIKRCEMIREAGFESGSYAFLIDGITAGWMAVQTLRRRYPDVFIHFHRAAHGAFTRPENPIGFSVLVLSKFARLA
GASGIHTGTAGVGKMKGSPEEDITAANGILKLLAKGHFFNQSWSKIQANDKEILKMVHEDSIHHLILEDDSWRGIKKCAP
IISGGLNPTLLKKFIEVAGTVDFITTMGAGCHAHPDGTKAGATALVQSLEAYEKKIPIEKYAKTHKELARAIEFFSKKKQ
EVDQA
>II-WP_013897574.1-Methanosalsum
MNSIDDLVQSLNSKQQAYVNLNLEDPENGEYLLGVFHLIPGGKMNILQAASEVAAESSTGTNFKVNTETAFSRTMNALVY
KLDLDKNLVWIAYPWRLFDRGGNVQNILTYIVGNILGMKEISALKLLDVWFPPAMLEQYDGPSYTLDYMRQYLGVYDRPI
LGTIVKPKMGLTSAEYAEVCYDFWTGGGDFVKNDEPQANQDFCPYEKMVMHVKEAMDKAVRETGQKKVHSFNVSAADFDI
MIQRCEMIRNAGFEPGSYAFLIDGITAGWMAVQTLRRRYPDVFIHYHRAGHGGFTRPENPIGFSVLVLSKFARLAGASGI
HTGTAGVGKMKGTPEEDVVAAHGILYFKSKGHFFEQIWTKIMESDKDAVNIVNEDMSRHIILEDDSWRGVKKCCPIVSGG
LNPVRLKPFIDVMGNVDFITTMGSGVHSHPEGTKAGAKALVQACDAYLKGIDIEEYAKDHNELAQSLEYFSKAKEGV
>II-WP_072562014.1-Methanohalophilus
MSSTIEDLVQSLNPKQQGYVNLELPDPTNGEYLLTVFRLVPGGEMNMLQAAAEIAAESSTGTNFRVNTETKFSKVMNALV
YQMDLERELVWIAYPWRLFDRGGNVQNILTYIVGNVLGMKEISALKLLDVWFPPSMLEQYDGPGFTVDDMRSYLGVYDRP
ILGTIVKPKMGLTSAEYAEVCYDFWAGGGDFVKNDEPQANQDFCPYDKMVKHVKEAMDKAVKETGKKKVHSFNVSAPDFD
TMIQRCEMVRNAGFEPGSYAFLIDGITAGWMAIQTIRRRYPDVFLHFHRAAHGAFTRPENPIGFSVLVLSKFARLAGASG
IHTGTAGVGKMKGTPEEDVVAAHGIQYLSSHGHFFDQSWAKIMETDKDAIELANEDIAHHVILEKDSWRGMKKCCPIVSG
GLNPVRLKPFIDVMGNVDFITTMGSGVHAHPEGTRSGAKALVQACDAYLQGIDIKDYAKNHRELAQAIEFFPKK
>II-VDS11196.1-Pacearchaeota
MTLKKFYKTLNDKQKAYVSLNLKDPKNGEYMLCVFRLFPDKSMNILQSAAEIAAESSTGTNFPVKTETPFSREMNALVYQ
LDEKKHLVWIAYPWRLFDRRGNVQNILTYVVGNVLGMKEVKGLKLLDTWFPPSMLEQFDGPSYTLDDMRKYLNVYDRPIL
GTIIKPKMGLTSAEYAEVCYDFWSGGGDFVKNDEPQADQDFCPYDKMVLHVKKAMDKAVKETGKKKVHSFNVSASDFDTM
IKRCELIRSAGFEPGSYAFLIDGITAGWMAVQTLRRRYPDVFIHFHRAAHGAFTREENPFGFSVLVLSKFARLAGASGIH
TGTAGIGKMAGSPEEDVTAANNILKFEGQGKFFKQSWATIPTKDQDALKIVEQDTHHHLILEDDEWRGMKKCCPIISGGL
NPTLLKPFIEVMGNLDFITTMGAGCHAHPNGTKTGAAALVQSCEAYKKGISIQEYAKTHKELADAIKFFTKNKDKIKQNS
A
>II-VDS11140.1-DPANN
MVSMLNPKQKAYVNLDLKDPKNGEYFLAVYHLVPNKLNILQAAAEVAAESSTGTNFKVNTETAFSREMNALVYKVDTKKN
LVWIAYLWRIFDRNGNVQNILTYVVGNVLGMKELKALKLLDVWFPPEMLKKYDGPSYTLDDMRKYLNVYGRPILGTIIKP
KIGLNDREYADVCYNFWVGGGDFVKNDEPQADQDFCPFEKMVKNVKIAMDKAVKETGKKKVHSFNVSAADFDTMIKRCEL
ICKAGFEKGSYAFLIDGITAGWMAVQTLRRKYPGVFIHFHRASHAAYTRPENSFGFSVLVLSKFARLAGASGIHTGTAGV
GKMSGSPGEDIIAAHNILNSKSKGYYFDQDWKSVKKCCPIISGGLNPTLLKPFITLMGNIDFITTMGAGCHAHPLGTKSG
ARALVQSCEAYKKKIDIKKYSKDHKELAEAIKFFSKAPERN
>II-WP_015052263.1-Methanolobus
MSLTEEQLVQSLNPKQQGYVDLKLADPRNGEYLLGVFHLVPEGRLNMLQTAAEVAAESSTGTNFKVNTETPFSKVMNALV
YQLDLERDLVWIAYPWRLFDRGGNVQNILTYIVGNILGMKEVKALKLMDVWFPPSMLEQYDGPSYTVDDMRKYLGVYNRP
ILGTIVKPKMGLTSAEYAEVCYDFWVGGGDFVKNDEPQANQDFCPYDKMVKHVKEAMDKAVKETGKKKVHSFNVSAADFD
TMIKRCEMIVNAGFEPGSYAFLIDGITAGWMAVQTLRRRYPGVFIHFHRAGHGAFTRPENPLGFSVLVLSKFARLAGASG
IHTGTAGVGKMKGTPQEDVVAANGILYLRSKGHFFDQSWSKIPDLDKDVIALVNEDTAHHAILEDDSWRAMKKCCPIVSG
GLNPIRLKPFIDVMGNVDFITTMGSGVHAHPGGTQGGAKALVQACEAYLKNMDIEQYAKDHEELAQAIEYFSKASKDAM
>II-OGG30932.1-Gottesmanbacteria
MSAPNNKELLNSLNPHQQAYVNLNLQNTKNGEYLLSVFRLLPGNSLNILQAASEVAAESSTGTNFKVNTETPFSREMNAI
VYQVDLEKNLVWIAYPWRLFDRRGNVQNVLTYIVGNVLGIKEVSGLKLLDVWFPPSMLEQFDGPSYTLDDMRKYLNVYDR
PILGTIVKPKMGLTSAEYAEVAYDFWVGGGDFVKNDEPQADQDFCPYDKMVKHVKEAMDKAVRETGKKKVHSFNVSASDF
DTMITRCEMIRNSGFEPGSYAFLIDGITAGWMAVQTLRRKYPDVFIHFHRAGHGGFTRTENPFGFTVLVLSKFARLAGVS
GIHTGTAGVGKMAGSPQEDVVAANNILRFNHQGHFFNQSWATVPENDKDVLKLVEEDNARHVILEDDSWRGMKKCCPIIS
GGLNPTLLNPFIDVMGNTDFITTMGAGCHAHPGGTKVGATALVQACEAYLKKIDIHEYAKDHKELTEAIDFFGKKQTDIH
EVNP
>II-KYC54090.1-Methanofastidiosum
MEKINIEQLIKTLXIHQNGYVNFDLPNPKNGEYLLAVFHLVSGGKLNIXQAAAEVAAESSTGTNFNVKTETPFSKEMNAI
VYKIDQEKNLVWIAYPWXLFDRGGNVQNVLTYLVGNVLGMKEVSALXLLDVWFPPSMLEQYDGPSYTLDDMRKYLXVYDR
PILGTIXKPKMGLTSAEYAXAAYDFWVGGGDFVKNDEPQANQDFSPFDKMVKNVKAAMDKAVKETGRKKVHSFNVSASDF
DTMIERCEFIRNAGFEPGSYAFLIDGITAGWMAVQTLRRKYPDVFIHFHRAAHGAFTRVENPLGFSVLVLSKFARLAGAS
GIHTGTAGVGKMQGSPKEDIVAAQNILHFKSKGHFFEQEWSKIFEGDEDAIAIAQADTARHVILEDDSWRGVKKCCPIIS
GGLNPTLLKPFIDVMENIDFITTMGAGCHAHPKGTTAGAKALVQACEAYQKGIDIKEYAKTHKELEEAIEFFTKK
>II-VDS11153.1-Woesearchaeota
MVSMLNPKQKAYLNLDLKDPKNGEYLLTVYHLVPNKLNMLQAAAEVAAESSTGTNFKVNTETAFSREMNALVYKVDTKKN
LVWIAYPWRIFDRNGNVQNILTYVVGNVLGMKEVKALKLLDVWFPSAMLEQYDGPSYTLDDMRKYLNVYGRPILGTIIKP
KIGLTSAEYAEVCYDFWVGGGDFVKNDEPQADQDFCPYDKMVKHVKEAMDKAVKKTGKKKIHSFNVSAADFDTMIKRCEM
IRKTFEKGSYAFLIDGITAGWMSVQTLRRKYPDVFIHFHRASHGAYTRRENPFGFSVLVLSKFARLAGASGIHTGTAGVG
KMSGSPGEDIIAAHNILHLKERGYFFDQLWGKVQANDKDLIENVHKDLAHHVVLDDDSWRGVKKCCPIISGGLNPTLLKP
FIAVMGNVDFITTMGAGCHAHPWGTQAGAKALVQSCEAYKKKIDIKKYARNHKELAEAIKFFSNRKI
>II-PZM85820.1-SR1
MTNTNELVKTLNSHQLAYINLDLPNPKNGQYMLTAFHLKPGKKLNLLQAACEVAAESSTGTNFLVETETAFSKEMNALVY
KIDEEKELVWIAYPWRLFDRGGNVQNILTYIAGNVFGMKEVQALKLLDVWFPPAMLEQYDGPSYTLADMRNYLNVHNRPI
LGTIIKPKMGLTSAEYAEVCYDFWVGGGDFVKNDEPQANQDFCPYDKMVKHVKEAMDKAVKETGQKKVHSFNVSAADYDT
MIERCEMIVNAGFEKGSYAFLIDGTTAGWMAVQTLRRKYPDVFIHFHRAGHGAFTRPENPIGYSVLVLSKFARLAGASGI
HTGTAGVGKMQGDPAEDITSAENIRYMKKTGHIFEQSWGTIPETDK
>IV-NP-EBH72800.1-marine
MMTAQNPSRIEADYLIETTIDPVQAAEIMAGEQSSGTFRPVPGETAELKIRAAAKVERLKNLEPVSEPSL
LGSVPSVDQKLWQRAHLTLSWPLNNLGPSLPNLITTIAGNLFELQPLSGIRLMDLRLPSEFSTNYAGPKF
GCEGTRKLMGIYERRLIGTIIKPSVGLSAKETGMLVSQLCAGGIDFIKDDELQANGPSCPFEDRVIEVMR
AVNNAADKMGHKVMVAFNLTGEIDEMRRRHDFVHDLGGTCVMVNLMAAGMAGMIALGHHTNLPIHAHRAG
WGALTREPMLGWSYPAWSKLWRLAGADHMHVSGLDNKFTEPNESVIESARSLNDPLFSHAPMSALPVFSS
GQTVRQAAATLEAVGSSDLLVAAGGGIVAHPSGVAAGVKAMRQAYDAAMQKVDIAEYAEDHPELAAALAE
F
>IV-NP-ECV58360.1-marine
MITKGPIRIEADYLIETAIDPMQAAEIMAGEQSSGTFRSVPAETPELKLRAAARIEQLEALEPVTTPTLP
GAMQPKDKQIWHRALVTLSWPLDNIGPSLPNLITTIAGNLFELQPLSGIRLLDLRLPTAFAERYAGPKFG
IQGTRAFAGVPERPLIGTIIKPSVGLSAEATGALVTDLCAGGIDFIKDDELQADGPSCPFEDRVKSTMRA
VNAAADKTGKKAMVAFNLTGETDEMRRRHDLVRDCGGTCVMVNLTGVGMSGMIDIGRHTEMPIHAHRAGW
GALTRDPLLGWSYPAWSKLWRLAGADHMHVNGFDNKFTESNESVAASVASLKDPLFGNSPMCAVPVFSSG
QTVRQAAATLNAAGSPDVLVTAGGGIIAHPDGVTEGVKAMRQAYDAAMQGVDVDVYAKEYHELTAALAAF
>IV-NP-WP_154003257.1-Rhodobacteraceae
MNNKNIKRIEADYLIETAADPQKVAEIMAGEQSSGTFRPVPHETQALKTRAAANVECVKIIGSVAQPSLTGAILPRDQKN
WQQARVTLSWPFDNLGPSLPNLITTIAGNLFELKQLSGIRLVDIRLPASFSRPYAGPKFGCEGTRQLLGIYGRPIIGTII
KPSVGLSPKQTAALVAKLCAGGIDFIKDDELQADGPNCPFDARVKSVMQVVNRAADKSGQKVMVAFNLTGEIDEMRRRHD
LVVAEGGTCVMVNLLGVGMSGMLALSRHSNLPIHAHRAGWGALTRDALLGWSYPAWSKLWRLAGADHMHVNGLDNKFSEA
NESVTASARSLKDPLFCDAPMSALPVFSSGQTVKQAAATLRAVGSPDLLVTAGGGIIAHPDGVAAGVKAMRQANDAAMRK
IDIVQYAKEHPELAAALNVF
>IV-NP-WP_107844945.1-Litoreibacter
MTDPTRIEADYLIETAYPPEQAAEIMAGEQSSGTFRPVPGETPELKERAAARVERLELLGTVEAPSLPGSGQTIDGQVYQ
QAHVTLSWPLDNLGPSLPNLIATIAGNLFELKPFSGLRLLDVRLPSAFAAAYPGPKFGMDGTRRLAGVEGRPLIGTIIKP
SVGLSAEATGALAAELCEGGIDFIKDDELQADGPACPFDDRVHAVMAAVNAAADRTGKKTMVAFNLTGEIDEMRRRHDLV
LAEGGTCIMASVTGVGMSGMIALGRHTELPIHAHRCGWGALTRSPVLGWAYPAWSKLWRLAGADHMHVNGIDNKFTEDND
SVIASARSLSDPMFEANPMRAVPVFSSGQTVHQAPATLAAAGSPDLLVTAGGGVVAHPDGVAAGVMAMREAYDAALSGIE
VQDYAKDHPALAAALEAY
>IV-NP-TDS93562.1-Tropicibacter
MTAPLIDPDRIEADYLIETAFDPMQAAEIMAGEQSSGTFISVPGETPELKERSAARVERLTVYDSVAQPTLPGAGRPNAG
DGLWQRAKVTLSWPIENLGASMPNLIATIAGNLFELKPFSGLRLVDLRLPRAFAQKYAGPQFGMEGTRRLAGVHGRPLIG
TIIKPSVGLTVEDTAAMVDQLCAGGIDFIKDDELQADGPACPFDARVKAVMAVVNRHADRTGKKPMVAFNLTGDMDDMRR
HHDLVLAEGGTCIMASLTAVGMAGMIELRRHSQLPIHAHRCGWGALTREPMLGWSYPAWSKLWRLAGADHMHVNGLENKF
SEADDSVIASARSLSEPLFEEAPMRAVPVFSSGQTVRQAAGTLQAVGSPDLIVTAGGGVVAHPDGIAAGVTAMCEAWDAA
AAGVDLPTYAQDHPALAAALSVY
>IV-NP-WP_152010564.1-Hoeflea
MPDPVRIEADYLIETAFDPSEAAAIMAGEQSSGTFVAVPGETPELKARSAARVETLRILDEVPAPSLPGACTPSGSRPVY
RRAFVTLSWPIDNIGPSLPNLVATIAGNLFELKAFSGLRLLDVRLPGAFAEKYRGPKFGMDGTRELSDVHGRPLIGTIIK
PSVGLSAEATGDLVGVLADAGIDFIKDDELQADSPACPFEDRVAAVMKAVNRAADKTGKKTMVAFNLTGEIDEMKRRHDF
VLGQGGTCVMASLISVGYAGIVELARHTELPLHAHRNGWGALTRAPSLGWSFTAWSKLWRLAGCDHLHVNGLANKFSEPD
DSVIASARSLHDPLFERAPMNAVPVFSSGQTIRQAAGTWAALRSPDLIFTAGGGVVAHPMGVAAGVEAMIEAWDAAMSDV
AIETQAEGSPALAAALDAYPA
>IV-NP-WP_036348935.1-Microvirga
MTEPTRIEADYLIETAYDPRQAAEAMAGEQSSGTFVPIPGETPELKERSAARIERLEVVEEVNEPSLPGAGRPKSGEATY
RRARVTLSWPIDNFGASLPNLMATVAGNLFELKQFSGLRLLDIRLPATFADAYSGPKFGIAGTRKLAGVEGRPIIGTIVK
PSVGFGPEETAGLAKILCEAGIDFIKDDELQSDGPHCPFEGRARAVMRVINDHADRTGKKVMFAFNITGELDQMRRRHDL
VRDLGGTCIMASLNSVGLVGMIELGRFSELPIHAHRNGWGYLSREPMLGWSYVAWQKIWRLAGADHMHVNGLSNKFCEDD
ESVIASARACLTPMFAEKPCIAMPVFSSGQSAKQAPGTFAALGTTDLIFAAGGGIMAHPDGPAAGVASLCEAWEAATARV
PLAEYAKERPALARALEAYAA
>IV-NP-WP_114957513.1-Rhizobiaceae
MPTRIEADYLIETAYDPRWAAEAAAGEQSSGTFVPVPGETPELKQRSAARTETLEILGTSSSPSLPGAGGANGSDTTFQR
AKVTLSWPVENIGPSLPNLVATVAGNLFELKQFSGLRLLDIRLPDAFADAYAGPKFGIDGTRRLAGVADRPIIGTIVKPS
VGFGPKETAALTKLLCEAGLDFIKDDELQSDGPACPFEDRARAVMRVINDHAERTGKKVMFAFNLTGELDQMRRRHDLVL
ELGGTCVMASLNSVGLVGMIELGRFTELPIHAHRNGWGYLSRSPMLGWSYVAWQKIWRLAGADHMHVNGLSNKFAEPDDS
VVASARECLTPMFARKPCVSMPVFSSGQSAKQVPDTYAALGSADLIFAAGGGIMAHPDGPAAGVASLREAWDAALTRVPL
ADYAKDHAALAKALETYAT
>IV-NP-WP_127902419.1-Solirhodobacter
MPSPIRIEADYLIETAYDPRAAIEAMAGEQSSGTFVPVPGETEELKARAAARIEALDIIGPVGPPSLPGAGEPPGGGAPV
AARITLSWPIDNIGPSLPNLMATVAGNLFELRQFSGLRLMDIRLPAEFAAAYPGPKFGVDGTRRLSGVTGRPLIGTIIKP
SVGFSPEETAGLVAQLCAAGIDFIKDDELQSDGPACPFEARAKSVMREIEAHADRTGRKVMYAFNLTGEVDEMRRRHDLV
ERLGGTCVMVSLNSVGLAGAIALGRHTRLPIHAHRNGWGYLTRAPALGWSYVAWQKLWRLAGADHMHVNGIDNKFCEAND
SVIASARECLKPMFDDKPCTVMPVFSSGQSARQAGATYAALGSADLIFAAGGGIMAHPQGPAAGVASLREAWEAALAGIP
AADYAATHPALAAALSK
>IV-NP-WP_073051662.1-Kaistia
MAEPLVSPERIEADYLVETAFDPRAAIEAMAGEQSSGTFVPVPGETPELKARSAARIEALEILGEVDTPSLPGAGQPPGS
RIQRARATLSWPLANMGPSLPNLMATVGGNLFELKQFSGLRILDMRLPTAFADAYPGPKFGIAGTRRLAGVEGRPLIGTI
VKPSVGFGPEETADLVRLLAGAGIDFIKDDELQADGPHCPFDERVRAVMRVVNQAADKTGKKVMFAFNLTGEIDEMRRRH
DLVLAEGGTCVMASLNSVGLAGMIALGRHSALPIHAHRNGWGYLSRAPMLGWSYVAWQKFWRLAGADHMHVNGLANKFSE
PDDSVIASARACLTPMFAEKPCIVMPVFSSGQTVKQPPATFAALGSIDLIYAAGGGIMAHPDGPAAGVASLRQSWDAAIA
GVPLDQQAQTHPELARALGAGA
>IV-NP-MPT23364.1-Starkeya
MPAPHRIEADYLIETAYDPRRAAEAMAGEQSSGTFVAIPGETPELKERSAARIEALELLGTVDEPSLPGAGRPEGGVIQR
ARVTLSWPMDNLGPSLPNLLATVAGNLFELKQFSGLRLLDIRLPQEFAQAYGGPKFGIEGTRRLAGVEGRPIIGTIVKPS
VGFGPTETADLVKLLAEAGIDFIKDDELQSDGPHCRFEDRVRAVMRVINDHADRTGKKVMFAFNLTGEIDQMRRRHDLVQ
ELGGTCVMASLNSVGLVGMIELGRFTQLPLHAHRNGWGYLSRAPMLGWSYVAWQKIWRLAGADHMHVNGLANKFSEADDS
VIASARQCLTPLFDDKPCIAMPVFSSGQSAKQAPGTYAALGSADLIFAAGGGIMAHPDGPAAGVASLREDWEAAMSNVPL
ADYARDHAALARALETYAA
>IV-NP-WP_131856163.1-Bosea
MTSRIEADYLIETAFDPRFAAETIAGEQSSGTFVSLPGETPELKARSAARIEALDEIGEAAEPSLPGAARPTGARIRRAH
LTLSWPLDNIGPSLPNLMATVAGNLFELQQLSGLRLVDIRLPACFMESYGGPKFGISGTRRLAGVERGPLIGTIVKPSIG
LDAAETADLVRALCEAEIDFIKDDELQSDGAHCPFDDRVRAVMRVVNASAEKTGKKAMVAFNITGDLDQMRRRHDRVLEC
GGTCVMASINSVGLVGMIELTRFSALPIHAHRNGWGYLSRAPMLGWSYIAWHKIWRLAGADHIHVNGLSNKFSEPDDSVI
ASARSCLTPLSQERPCLAMPVFSSGQTIRQAAGTFAALGSTDLIFAAGGGVMAHPDGPGAGVKSLREAWRAAMAGIALGD
HAKDHPALARAMQAFPA
>IVG-EBH57905.1
KNFDNFLFNASVDSKNYFIAKYYLKSNDMLKAAKGIAIGQSIGNPNVRLDSETVELLENHLSVILDHPEN
LKNKKEGVVKIAFPIKNFDLEQDGITQFICTLMGGQMDIEEILNCRLLDVDFPEIFLKSFKGPKIGMLEI
KKRTNCNNRPLLGGIVKPKTGLDIKTLKDVCSNMVKGGVDFIKEDEILGNPPCCPFEERVKIVNDVVQNE
AAKLNKEVFYAPCVNSDLPYLLKRIEFLVEQNIKAYHLNIWTGLQMYKYLRSFDFNIAMFFQKSGDRVLT
DKSNAYSISWSVLLKLARISGADFIHAGMWGGYLSDTKNDLSEWMSILTSTHELGFKKTVPSFSCGSHPG
LVDSTVKNFGKDVMMSLGGSLHGHPGGTVAGAKAMRQAFDLNQQKKEDTSKNIEYNQAIEKWGYIND
>IVG-EBE68134.1 hypothetical protein GOS_9722822, partial [marine metagenome]
RLDSESVEILENHLAKIMDYQENLISKNSGVIKIAYPLNNYNPKEDGITQLICSLMGGQMDISSIESCQL
LDLDLPDKFLKNFKGPKIGADNIKKRAKAENRPLLGGIVKPKTGLSVGELKEVCIKMVKGGVDFIKEDEI
LGNPSCCPFEKRVEVVNDAIQNEATKLGKEVFYAPCVNSDLPYLLKRIEFLVKKKLNSFHLNIWSGLSTY
RYLRSFDYDIAMFYQKSGDRVITDTRNIFSINWKVLLKIARISGADFIHAGMWGGYLSDTKDDLSQWIKI
LTSNNKQGFLKTVGSLSCGSHPGLVDSTIKNFGNELMMSLGGSMHGHPSGTIAGAKGMRQAFDCNSNNED
PRNSNHKELKEALEKWGYKDD
>IVG-EBO60441.1
MRDKNMKTYTVTYEVDGPDIPKIAHEIAIGQSIGNPNIRSEIENASNVKEYIAQVKDIQGKIIKIDFPIR
AFDWPNINQLMCIIMGGHTDILGVDRCRVIDIDIPIKTSPPVLGMSGWKKRLYAENRPLFGAIVKPKSGL
NKEQLTSLVKDMMYGGADFIKEDEIMADNSYLPLKERVDIIEHLKNISGWKGFYAYCINADPIELVDNIH
TVWDNSSKHGNVAGVHINFWSGLGAYTSSRKYSLATHYQRSGIRILTDPRNRYSLSWPVLVKLGCMAGVD
SMHVGMLGGYYPEGESEEETLKAIEICNEYDVIPALSCGMNPILAREIRERIGNNFMASVGGWLHTGDGS
VGNTLYHKVKEMSEAVAE
>IVG-EBK48460.1
MSMKFYRDHSEINKEKYFVATYEVTSKTNLKDAAWNIAIGQSVGNPNNRNEWETDELFENHSCIILGEET
ELEKNKKGKIQIAFPIINTDWNTDGVSHLLCQLMGGHTDIDIIFSCRLLALELPISVKKYFLGPKYGLSG
FRKYVNSYDKPLLGAIIKPKIGIKPNVLLDMVKQLVDGGVDFIKEDEIMSNPLICPLEERVELISNYLAK
QSKKVVLCHTVNCDPHILNSRIKRVHELGGNGVHINVFSGLGSYMSIRKMDLPIFLHFQKSGDKLFTCKT
HRYSISWPVLCQLAGLMGVDTIQTGMIGGYSNDDENELLEAISNLHSENIMYQL
>IVG-EDE27295.1
MINLRFKMKFFRDLTEYEKNRCVVATYYIESYSEVGNLRDAAWNLAIGQSVGNPKVRNRWESDELFELAS
CVVYADENELSQLNGGEVKIGFPKVNTDWEGDGISHLLCQVMGGQLDIDVFKTCRLRKLEFPADVEAQFL
GPKNGIDGIRKFVNRYDKPLSGAIVKPKTGISPQTLSEMVKELLDGGVDFIKEDEILSNPSFCRLEDRVE
LISNIVNNCGRNVIYTFCINGDHHTILDRAKFVADNGGNGIHINFWSGLGVYNSVRKMNLPLFIHYQKSG
DKILTDKRHAFGIDWDVLCDLAGLCGVDTIHAGMWGGYLSDDENELRQTMATLHKRNVLPALSCGMHPGI
VNTTAEKFGTDFLANCGGAVHGHPGGTLSGALAMRQAIDKTPGPEFRAAIDKWGYETGGGSLPEWVLDF
>IVD-EDJ36865.1
MPWARRSASACRRITWWSFRWRSEDMSIDDPVPLALSGERFTARYRIRADAVSAARARAHEICLEQTVEF
PDALIPNAAIRQQIVGTPDRPVAAGDGAWDVAIHYPIEAAGGELTQFLNVLFGNVALQPGVRLMDIDLPD
PLVVRLTGPRFGIAGLRRLLQVPERPLLCTALKPMGLSSRALAQLAYRLALGGIDLIKDDHGLADQPFSP
FHDRVPRCAEAVARANRESGRRCLYLPNVTAPAPVVRARAHIAREAGAGGLLICPGLTGFDTLRALSADA
DLDLPILSHPAFVGGLALSPDTGLAPGMLYGRLNRLAGADAAIFPHLGGRFAFSTTDCRDIAAGCTDAMA
GLAPIFPVPAGGMTLARVRELRDFYGLDCMLLIGGDLHALEPGEELVQRCRRFVALAAG
>IVD-ECW18074.1
MGLCRRRDDGRDRNNGSVAPHWAEGHLRPRRLASPPVAGVRPRCLLPHSSHRSCPRPQPQHRCHRARSRP
HRRRPQRRQGRSTVTTTQTERIEVDYRIRAGDPRDVAEAIRVEQTIEFPIDLAPEWIQHTVAGRIESIDG
SDLTISYNPGVAGGGITQLLNVLWGNVSLFPGVRITGLRLPDAYLADFRGPRFGVDGLRELVGATGGPLI
CTAVKPMGTDPQGLGEMAATIARAGFHIIKDDHGLADQPWARWSERVRVIAEHVNTAREQAGTSALYMPS
LNVPADRILDAAHEAKAAGAGALLILPGVSGFDAMRMLADDDTLGLPIMAHPSFLGSNVVNPDQGIDHGI
LFGTLMRLAGADIAIFPNYGGRFSFSPAECAQIKDLCHASLGNLKTSWPSPGGGMTLDRLDEMVDFYGN
>IVD-EDJ36865.1
MPWARRSASACRRITWWSFRWRSEDMSIDDPVPLALSGERFTARYRIRADAVSAARARAHEICLEQTVEF
PDALIPNAAIRQQIVGTPDRPVAAGDGAWDVAIHYPIEAAGGELTQFLNVLFGNVALQPGVRLMDIDLPD
PLVVRLTGPRFGIAGLRRLLQVPERPLLCTALKPMGLSSRALAQLAYRLALGGIDLIKDDHGLADQPFSP
FHDRVPRCAEAVARANRESGRRCLYLPNVTAPAPVVRARAHIAREAGAGGLLICPGLTGFDTLRALSADA
DLDLPILSHPAFVGGLALSPDTGLAPGMLYGRLNRLAGADAAIFPHLGGRFAFSTTDCRDIAAGCTDAMA
GLAPIFPVPAGGMTLARVRELRDFYGLDCMLLIGGDLHALEPGEELVQRCRRFVALAAG
>IVP-ECV93956.1
HDIEGFYADLSALDTDAYLLLDYRIECTGNPRVAAAHLASEQSTAQWQRVGVDEDYRPRFAAKVVDLEVE
TTLSGTSYPLRPAVDEPVSVCRVRLAHPYANFGPRIPNLLSAVLGEGAFFAPGIPVVKLLDVMFPDAFLA
HFDGPRYGLAGLRDRWHIHDRPFFFGVIKPNIGLDPAAFAELGLAAWRGGLDIAKDDEMLADPAWSPIAE
RSRRLGAARRRAEQATGVPKVYLANITDEVDQLIALHDTVVANGANAVMVNALPVGLSAVRMLRKHAQVP
LVAHFPVIAAMSRLPHFGVHTRVLTKLQRIIGFDVIIMPGFGPRMMTPEDEVLECIAACTEPMGPIKPAL
PVPGGSDSAATLAAVHHKIGNPDFGFVPGRGVFSHPHGPTGGAASLRQAWAAIAAGVPVAAHAEGHPALA
AALDAFG
>IVP-ESQ13305.1
MRQQDISGFFARASELDPEDYLLLDYYFECSGDPKIAAAHLCSEQSTAQWKRVDVDEDYRPRFAAKVIDLEVETELSSTS
YLLDPPVAGPVSACRVRIAHPHRNFGPRLPNLISAVLGEGAYFAPDIPLVKLLDIEFPASFLAAFQGPGFGIDGLRKRWG
IHGRPFFFGVIKPNIGLPPEPFAELAHQAWLGGLDIAKDDEMLADPDWSPLRQRSALLGEARARAEQATGVPKVYLANIT
DEVDRLLELHDIAVGNGANAVMVNALPVGLSAVRMLRRHAKVPLIAHFPFIAAVSRLPNFGVHTRVLTRLQRLAGFDVII
MPGFGSRMRVTEAEVLENVAACVDPMGPIKPALPVPGGSDSAATLERVYQNIGNVDFGFVPGRGVFGHAMGPRGGAASLR
QAWEAIAAGVDVNEYARERPELAAAMEQFGRTG
>IVP-TVQ84370.1
MRAIDIAGFFADPATLEPDDYLLLDYDIECSGAPEPAAAHLASEQSTAQWCRPGVDEDYRPRFAAKVIGLEVLGERAAPS
LPLDPPLAGPVHVCRVRIAHPHRNFGPRLPNLLSAVLGEGAFFAPGIPIVKLQDIQFPDGYLAAFAGPRFGVAGLRDLFG
VHDRPFFFGVIKPNIGLAPGPFAELGYQGWLGGLDIAKDDEMLADPEWSPLAERSALLGAARRRAEQETGVPKVYLANIT
DEVERLVPLHDLVVRNGANAVMVNALPVGLSGVRLLHRHARVPLVAHFPLIAACTRIPGFGVHSRVFTRLQRLAGFDVVI
MPGFGARMMTSAVEVRENISACLEPMGQLRPCLPVPGGSDSAATLAAVTSAVGHRDFGFVPGRGVFGHPQGPRAGAASLR
QAWAAIAAGTPLAEQARTHPELAAALAAFGVAGGPDQAPAAAT
>IVP-WP_090253581.1
MQASDIDGFFAEADQIDLEKHLILEYTLECVGDPRTAAAHLCSEQSTAQWKRVDVDEDLRPRFGAKVLELEIIEEREALS
YPVQHAAQGRIFACRVKIAHPHENFGPRIPNLISAVLGEGPFFTPGIPLIKLQDIHFPNSYLTHFQGPRFGVQGLRDQLN
AHDRPLFFGVIKPNIGLPPDAFSKIGHEAWLGGLDIAKDDEMLADPDWSPLTERCEHLGHARRAAEEATGTPKIYLANIT
DEVDRLLELHDAAVARGANALLVNALPVGLSGVRMLRKHTQVPLIAHFPFIAAFSRLPHYGVHSRVMTRLQRLAGFDSVI
MPGFGPRMMTTDEEVRDNIRACLEPMGPIKPCLPVPGGSDSAATLKRVYDKVGSVDFGFVPGRGVFGHPMGPRAGATSIR
QAWDAIAAGIDVHAHARNHPELAAALKAFGE
>IVP-WP_006786951.1
MHPHDISGFFASLEQLNRDDYLILDYYLECQGDPELAAAHFCSEQSTAQWKRVGVDEDFRPRFGAKVIELRILERLEAPS
YPLDTPFAGPLTACRLKIAHPHANFGPKLPNLLSAICGEGVFFAPGIPIVKLLDIEFPAVYLEAFAGPKFGIQGLREQLK
VQDRPIFFGVIKPNIGLAPEPFAQAGYESWLGGLDIAKDDEMLADVSWSTLETRSRLLGALRQKAEQETGEPKIYLANIT
DEVDRLLALHDIAVANGANALMVNALTTGLSAVRMLRKHTSVPLVGHFPMIAAFSRLPHYGIHSRVFTHLQRIAGFDVII
MPGFGSRMMTPHAEVCDCVQACTDDLSASLKPALPVPGGSDWAGTLAGVYEQVGSIDFGFVPGRGVFSHPQGPRGGAASI
RQAWDAIRQGIALPDYAREHPELAAAIQAFGARE
>IVP-WP_043757516.1
MKDSDWVGFFADPQALESDAYIRLEYYLECAGDPEMAAAHFCAEQSTAQWRRVGTDEDLRPRFGARVLGLELLETRAEFS
YGIGNPKGEPVHACRVTIAHPHGNFGPRIPNLLSAVCGEGTFFSPGAPVVKLLDIHFPDAYLTHFEGPKFGVDGIRDILH
AYDRPIFFGVIKPNIGLPAEAFSDLGYQSWLGGLDIAKDDEMLGDTDWCPLAERSRLLGEARRRAEAETGTPKIYLANIT
DEVDRLIELHDLAVENGANALLINAMPVGLSAVRMLSRHARVPLIAHFPFIAPFSRMGNFGIHSRVFSKLQRLAGFDSVI
MPGFGDRMHTSDEEVLANVDACLAPMGSLKRSLPVPGGSDWAGTLKTLHDKVGTVDFGFVPGRGVFGHPMGPKGGAMSIR
QAWDAISEGVALDEHAKSHTELEAAITAFGGRRK
