# Supplementary material for: Newly discovered Asgard archaea Hermodarchaeota potentially degrade alkanes and aromatics via alkyl/benzyl-succinate synthase and benzoyl-CoA pathway
Source: ISME J. 2021 Jan 15;15(6):1826–43. doi: 10.1038/s41396-020-00890-x (PMC8163825; doi:10.1038/s41396-020-00890-x)
Supplement: Supplementary file 7 — Dataset 1 [file 41396_2020_890_MOESM7_ESM.zip › Sequence datasets used for inference of phylogenetic trees/Supplementary Fig. 3 Genome tree using GTDBtk.fasta]

>Candidatus_Bathyarchaeota_archaeon_B24
LENFMVRTMAYKIAKLGLATKGVVYRVKEVSIIAGYVVTEGLDLAEECPMAGEELIDDRAVLRIKIFSRLKYDILILHEAGAYY--RVELQLFEYTIGVKVALHRFRVAVALGLKYFQIFPKLLDE--KLVDRPLHPPKKLTKVLRRKKAMPDENQTMIAELNWLKVTERESERQPRDTVVRSGPGPGVKESKKPLLGVECFP-------LAYIPSKKGLPIPFLRGSTVKGGHIMDYNVVVKTLKMSEDSVIILLITDEEKTGCAILGTESGDKPKPVSDKKAQRRLELGTASRYKGGSAAHIIMNGLTFGHRYSIAVLARVEVKDIEKLHGRVSELNALKSPPAFRENDNLKKGPLTIQRRHRGRKLKLTSSLADIKLVINTGEKRIVGLVKLTSMRRLGGPRKLRVVRNTELE------------KVTPLRQVGRVDPGMHKHVVERRAVGGKVARPLPDFELKHILSKDEEDLLRYHVYQLKMAKPGDLRIRSPAAFYFVIVVTSVIGDKWEEFKRAGEDPEKVLDLGVRYSMLHVEVIDDIRVITINLKRWYSGRAKRVREAHNVKELRYIGLKHPRKVRVATETPTPAEVIQIERVTEIQVRVRIGRGVISIPVRIVMEEREKILLGQVKLVKVASIGISEVFPLYDIYIADEGLADSEEGKLFDDNVRALGRPEVRTDIKIGRRARMR---RRPSRISRYLFQAIEVRFQHPGATFKRLRFNVDDFILKTMNVSGHIEEVLPHNPEER-------------------------------------------NPSWVRPSKKVYKKAVHHPEVLVLDVASVKLAIIERALQILPRFKLEYANGPKQAGLKTLRPFPRQSPRRVSIAAFGSELKERA------------------------------------------VKVPVTTSGALV-SEFFTLLRYLRARLPRRQEKYLNLRKPY-TPFNIRHELIVRKSCSYLGEDTRNIRVVCVFLDRVLLVRPE-KRLIEEERAAEAFEAQALPERQLNRPFVEKLELVQTITLRIR------------------------------------------------------------------------------------RFLLYMELKLIHLGFSDEEEADRWKAEERVNASRRIRDVTVK-----EPVLDARKVPVDLGLERAQIVNTLRFFVLQLNEILKLVTLMGDLYARLRRVNPPHISEICRCVRLVIAESVVQEVVARLSYLVNDVLFIAIELLERREAYLGTFLIELDAETRYHKYKV--YGYPPQLGAEDTLEKFVGRYLVIEEEFVESMLYMLREVFPERYEARDLFLKLLKLVLVSKIKPALRGVTVVKEALRDDVGAVVAELEGETGALQFVNVVGYNPLKAFTLRVTPENDLRDKTVLLEVSEVGAENPTLAGVFGAPIEVARTFAASIDLE-VHYALIMGY-VSQVVDKIPLTEVLTKILSFDVKLKMEPEVPEGNIVGDPLE-------------------------------------------FKVLKQDSALAFIPYYVK-LGWLGLRLKVKVRGFGEDLAKAWVEVIVGRTFEFGVIGAKSAYHGIVLRVVSNVYVIALIAEDPVPDDGVLVIESLHNELLRVGASILHGGLVVPPLGRLLEDRGAY-TSEREEVTTPDRPPVYTVSVSNLGEPEKVGDNKSLRVEMMEELRVSKDTAGYLGGSVMVLGVVIARYEVRKLPEIIRSFLRMR---ERLRKESIDVTMGGQVFVNSREGAIEEALQGVEEKALLL------------SYEYIVEMMLGESIKGLDLARHRDKPHGRM-AGMTYEYALAIHAVKRRFFKNHILSAFPGLVGFAKRIPRI-QNITICLSAAAASESWQRVLEKADIPNALIKLEILAVREVKIRIGFKDRSETAKLCTIRTGAVQFDLLKKVYRGLSWLDKLTQINRAEITINLTRAEKKESIPSIAKKVVNVVEKSSEVIEQREL-DLRKKPRRGYELVRGVKNLPTKTVKKIVKNPADYRVEYGDAILPNLCVRGIALLISASGLATVTYACVVKMRDLRIAKEHKFMFSLTEKLFRVAIASADGAVEVVEASAESEVTNVLSGGGLGLAILITGELENLGKADLDYRRGLGKKKYLIGELLLDTAISLLVVV---EFFTLSFIAMEKWAAKEKLDLFELAITILKNKTIGGVEARAGFYIDRSPAFIGAVKLIKALPVMFVDIAGAIEEGGALTHLLGVIVTLHIIYVLMTEAIEAEADVGAEYVYGIVWQFGDRFPIALALIVMDELNYRANIDEKFYVLERHFRRQCGAPENVAKE--EKPGPELLLEGTPADGGAKKFQLSLDGEDFETREGKDWADDWKVELWNILYVELRDLYVADGLKRGIRGYAYRHDSIDNPWWKLPTLKLVSDYHGKVCKVKRGDIDAAWMKVELIPTFEVKVFEGITKQEMLEVKAIVMSKLVGVVNERKEVDMRSDQSLASPILKIERIPIYHKRTKLIDDIHPEPLFKFMHTIGFIPS-EALRRLRKV-RVRQKRLPREIAYLPMLYKEKDSSQTTFWAHLAYGEFVPFP----------GHRIRLKGDILHTRGERPDVDHIDKDARVIKRDFAAIAGVAFAIMPVEGWLSMKYIMVDEMLHRRARDPL---EPRDLRNIRLYLLIALISLRMILLLLFFID-EGRMKRIGKDKTVDPLKEAEELDSLIKIVKIAVFFDQMIIRAQDVVLGGGTLEIVAEGSMLYVDTRGYKYLEKFGRQQHLVADLEVIVSPLLVNFNSVLAKKFLVVALYAEIPTVFEKEEKEEFITPLHLGSLLHVAGKGALKIRTLFRKYRDHIYEWEYLTATKSKGPQPAILSLGS-YRDLLSWRCWYDTFRIRWYTTVRPRVDHYETWGPPLLPELEMLEDVLIPLVAVSVHLPPREVVENTQHKYIGEVVLYREKDLVGN-LQPMYEMHDPRALLKAIISKNLNIAETDRSVYMYNIVRLGLQVLIHFQRTLGENPIEVTLIEVYGVEELPIRIIRVLADEIAPLFEERGGANAYGTGVVTVDLFKRSAVLYRCRLWGLAVVSSID------------------------------------------LFL-LMENLLVSMRSAAETVPKLTLDREYLLKMRLLENILLDIFYEALLV--RRFLSILPSRPAFNTGAVEALGELISEARCMAHLDKIYAGGLDVPINDKWKAYVTSSVAEAVISDEFLKRVVSHIEIASVLGETIVDNISARSRRKIATIEIVEKGLKIVDQVYSLIMVVLLLGKTALCIPNLMIKADRLSKVKVLVELLDPAGHSK-IACEVKLAGELEADKVLCVGACKIRMADMVAREYVAVIIKLRERVKFKRRLDAPMEVSVIKVGGANFIEGITVRFIAVPLKQPIRFQAMNGEFLVRLNVNAAIPNRQRHFLMLAKPMAYLLIIPEPLAIHEFIKRRLFIVSTKRILGVLLDVPEIITNFIKRLFLPVEPPQQYMRNLWQSRIRILELLRESATLDNTLKQQLGVKRVLAAKKFLHAERRFRANIGFAMLRAIKDVCSCSVVVRLVVTSLAM-FRYTEMISNASREQVVK-IDILMVTGNKFKIMRATNKVIRSLIGKSRTPNIQMGAIITLRAVTGVYVALLEIDCLIAYAIQREIDPRAAVRATLKLDILRPFYKRDLGWYRVAKAGHQPTPNLTIEKRIKASLRVCIEKVITKKIVRKCDTFRTMILIDRVRLVDVIEFASLKILFTLQTEPFITLRLPEKVPSYGLKNVAIDRLVL---SGSA-GPFSATQGGPAWSAVAGEYLHGFLLKAIIRGTHLFPIVDHLARLEVEPYIEVG-HPDTRVVGLRFKKYSIAQRK-SEKWPRKQLMYPARSSDERKYRSPIRKTRIETGTVIHPVINKREERLYRFLEADGCSALESLVREVAVKLFIDRKDVAEKLGTVVVNIIVRVRVNLPKLVVGSIETKLEVGSENK-TLGIEKIDKKYANNVTEIALDRELLKKVLDFYPKKSVRITGDKLVDKAIKGIAARISSNIEILVTAMPRRVLPVRVLPTPIADKISDKAIARLAKVKPENLEVTLEVQIAEAMYVLIESCGTVDPLVPLMTLGVVVLLDPIEDPTEKIISTKKLGTHCQPAQPQNIKHEHNDVIVTHVPFKESVDLLQNKLERARLREFFFGLPRVVGGLHL--EAMVVRPVIVIPAIEQVLQLQQEELEEEEKDAYKSLIKEEDQELALTSADLK------------------------------------------IIKGCGFSKMTILAERETIAPGIRKLKPEWLYFVIMSSHVVNSLTAFGMLLTMVLIPGYQNAIEAGVRGLRLALSAAAAIYLQKRRYRIGIKPKMDSVPLAEKMVVTQEVSFEVAIYRFQVEIIAYVARVLENLRILLVWGGVMAAMGIWASSKKKLYSMLVREPKGK------------------------------------------FRYVLRVPTKVGRGPDRMFSDEKIELRRDGVKQFMISKSLHRLMTAVIETKLTFVDKAIAEVKVAEVKITPRIKKEYDSDIRIL-VEVGGEVIIDMRRKIIAAILYASRGFYIVISDVKIVQAAIKIKVGKIKVIGDVVGEFLLILDGSAMEELTVSVPKVWLQTREREELTISYYMAKFHKGYDLQIAQVVIMIEIGLKPYQHDLYKCLDTGLDVGVEGGYGWMPYMGTYDFIITFVLVFVLYSGKHVDV-LRMTLKVAKRVVLRGGKVEKVLAAVLDQLKVLAYVAIDEEHRRCLPVGYITIGGRAVMVKKVLVPYKTCALEDEIRAWPRAASVLKVIPYIEKDKYQVEDLISVALRLLSRVENREKIYGNPVVDDYREAAYEISVTKRVAVPIAPCERKPPSKRVIEASAKSVVELIETAFPALASAQENTIYKTDMVKIVIHGVGLNLTVSEQDVPGIEKPPMRDVEATMTLYLYTMEEKMLPKLVLDVALARSVQTVGDRLVEGRELKYVDLDDILVVPHIANVVVKGVEGTLIRLSFIVRTQHDKIFSLRTVADLVAGGTVGPVNTALSELQLAEVPRLSSV
>Crearchaeota_Desulfurococcaceae_archaeon_SpSt-14
LENFLVRTMAMKIASLGIATKGVDRWRKPVSVIAGYIVTEGLDLTEEAPMKGEEYIDDRWVLRVGIFSTYNYDILVIHEDRAYY--AVELELIKYTLCINITFKNLSVVLALKIKYLTLLAEICER-GSLVGSDVKGLKKL-EIIKRKRSFPNKEGTMVTELEFICVTYKEEDREPRDTVVRGLPGPGVYAPDDPLVGVEVLPIAVGKLKTTFVPVPTKMLISFLCDTTVKGGHTLDRNIVVKTLKISPNEIFVLMISDPDATEVTILAKESRDISRPVSPDVAQRAFELGRISRYSGPKVSQIHLYEDTRGHRYSVAYGARINVNEVRKLKEYLTEFKALKNPQAFKSLEDLRSEPLTAKRSHKSGHLGLTPSLAEV--------DKVVAIRLRTSMIPLPGPRDERRVRNSETT----ASLRVRERPLSLMINVGKVVPGMHRFVIGKRAEGNKLVLPLPSLELKHILSIEEVKLLELGIEQLWREKPGDIRIKSQASAYFVIIVTALIGDKWREFAEKGENPGRVLDLGIRYRMFHVDLINEI--YVINLNRYTRRRLRKIKEVHNVLNVEYISYDKPRRIAVVI---FPAEVIQIGRVTEITVRVRVGKGIITVPVRIVIEERERLLLGRFKINKVSSVGIAVIFPRLDIYVAEKGLADTERGEIFDDDLRALGRPDVATGIKIGRRWRERRKRARVREIDSYMFKDLRD---HFSGTRERLSYGKPEYVIEYIGKSANIDEAFPYD------ESERELVSMLVGSR-PLAHGGVLRASVIGSSVAGLVLFSSG--WWTKPNPKAYTNVIGHPPVVILSFGDVRLEILDKAQGFA-TNNLTYANEPRLAGLKTLRPFPHKAPRWIASTAFGADLKARNFMAAFLEKDGRDKELLLSSSGYGVLGVIRPPFVDGSLIGMIVITFYVKSTKIFVNDDYVGVEKYLIAR-ERFVRLYYHLHKPY--ANNLYHELIVVTHDTLIGRDTMNIDEVSIFLPDVDLVRPEKKRMAEAESARELRELQVLPERELNKPLAKALEDSLSLDLEITVVAVFYLFQYVGVSEVFLVDVVIEIALKLMNETITVIPKE--LIAPEVVVLHRTELLYAVGISAVLVERLGITIVALPKLEIVEKILVYLQLKLVMIGFTDE-KLRKWISDYLDDRRRRIIDVLNRARLLK-VVYEVSKC-VNLVLKEAMLVNNVRYLNESLNEIVDL-SIVGKVCGRLSVVNPPCVSLICNVVDILLMFDYLLIDGALITYLGNNVLVLQKTFIERLEAILNAFLVELDFETRYHKYKV--YAIGPHRKIQDTMEKYWGIYLAIRERFVEALLSMLDEKFIIYYEDTEILARLRKAIWEKHIEVVIQGLTIIKDVLKKNTGRVVSEIKGETNLISALKVAAYSPLSPIVLVTDGSKTPLEKELILL-SKAGAKNPTEAGIFGAKVETAKLLAAAMDGI-EHIALIAGY-ANEVV-SKAKVSVLTKILYNDVDVPLEFYGPDGGIVDEPLDRTAEREFVPCVVRAKTVVISSTLAPQVDKVLINVEEPEVGGVILSIAKQDSAALFISMYFKKLGKVGLEKSVKVRGFEECVANVWVELIIGRVDKFNSVGAKSAYNNIVLKKXANLYVITSLIENP-VDD-VPSIDGLHNNSLGLFALS-LGGRIAPDANSLLVEIEAYYTTKYEEITLRDNPPVSTIPVKDVAQPANLNRNRSLKLIAV-ELIVSKDPAGKLGGAVVVLGITVAKFEVKSIPKIIKTFVKLY-SPERTKNEEINIIFQGQVYIK-KVEKFEDIFHGVETIAILIYEMAVRLVRVSKEYEYRIELWQKENIRGLTLARRNDHGDGNVLAKPTYSISRAIHASKKDLLIRHVLQAFPGTVGEAKRLGEIHQVIKMKLAVADATLPWQKVEEYAILTASLIYRELLGISNVMIEYGFKDRDFKADLVELRTKPIEYELILKVQRGVSLIDKVCE--AVELYVDLLRSGESSETSTVGVSAINYAEVLAKLEINQELLGNKKKPRLGYLLVRGISNVPTKSRKKVIETPSEYRIELGEALVPNCVVKAVAXLISACGLITATFGALVKLRSLKVPTNHTVEIGVNPKILAIFLIYANKAVKVVEINVEQSLTFILNGARTGMRILESLIMNKLSEFDAVYREGAGLEPYLKVFIPIWLSHSLIIVS-KEKFFFDSYIARNKWSAKHELDFFHLAIRLLR-KEIEGL--RVGFYFDRSPLYLGAVLMVKDV-VIVVDVAGFLEEGANLPILLGAIVTLNIVRVLLTLALDRDVEIGSETVNGVVYEVGESFII---RLMFEEINYDQLIDEKFIAQLLNFRENCNSLYNVKLSLHEKPQPELLVGSLPSDGLAFRIQAALRGKGYSTEDGDTYVSDRRVDWLRRLAVELDPLYVNEKIGSYCVGYAYKKVDIDDPWWYLPSVGELSDYHGREDVQKLGPLDPKWNKSQFWPTYKFNYATPITLNLLIETKNLIVPKILDVASEKKTPDLKGNQNMSYEAVPVKYLPVIHEETKMKTDFDPKPLFKFRYTIGFITSVEVLSRLLNV---------------------------------------------------KAHRIPLRADMLHTKGEKPDIDHIGKGARVIRKDFQAI-GVALVIIPVEAWLSSLYVKIDSLLHRTLRDPPGKPDPRESRNFVVYLVVELLELRFILNLIEFIN-EGRLKSVGKDNEIDPLEMARDRDSLINVEVIVIAYEKIVVQLEDVVIPIATVE---EGP-LFVEERGYLIVYXLGRQEHLVSDVHMVMSPQLSNWNSVHIKKHPVVALFAEIPIVFEEEEGDALITPFYLSKLSFWMGKGGLGAKTLMRQYKDYLVELSFIIATGSKKVKPVIVSAGNVVPEFIVYIEWFTVYVVSDYTTMRPPVGHFYKWPPPLAIDLDVI---FLTCKALQLHYPPRDVVDQTENKYLGEVMLKKELKMLGYELQAEYEMFNPRAVLSVMITKRMNVSEDDAEVTMPIYINIST--------TVGDEPMDVAILEVLLIEETPIKVVVLMAREVI-LFKERGGANAKDNGIITLNLTRKGAYYYALFILTLVLVSTVKGKGVDLSVKFFSTTLIPAIVLPFLEFRLYLILSAEINGDIVGLIL-LIDSLVLGIEGAFKTVPYLTLEDKEILSERILEDLLV-TFYEVIRVGTSEVMGVVLDETVLYVKDVLRLNNLLCSARCVADLEKIYAGGINISVNDLEWAFISVSIAPILIDGELLERVVSHIELTHLLGSTVMDSISAEDYDVIIVVSIPEKNAKIVDHASALVMVVADLGKPPIVRPFISTTVSINIVVNVLVELLDPTSESKKIAVEVKLEGELEADNVLTVGAVRIRIANLIAREYV-------LRKKFRVRIKYPMEVSVVKVYGGTFIVGITVRYVAVSLKQPVKFLNLKADYLIRFNINTTVPNREKHFLLLVVHHAVLPIIP-ALSIHEFVRRRVFVLSARFVENITLSVPEVITNLVKRLYLSYEPPEVLIRNLWLREFRRLELLRENAAVEETILHQLGIGRVLR-RKFLYAELRFRVNIGFAQIEALVDVCSCSVVRKTITTNFAVDFRKTEMIARASRSRRVKNIDVLMVTANKFKIMYATCKVLRSMIGKKHTREIKMGALITIRATTGIYVALLDIECLLAYAIAKEIDEREAVKVKLKLDIFTPYYSKGLKSPRVVKYGHHPTPKLTIE-RIRWSVGVVIKKVITKVVPLVHKVYKEMIIIDRMRLVDVIEFAQLNIQFTLQTRSNITLNKYESAPSYGLKN-AIDNEIKLSIDGAALRPLSITQGNLAYRSTARQYFNEFLIKSSVNGTVIYGIVDALASLYVEPQVEIKNRPVAKAVGLKWRKYEVYTRS-TEKWPSKQLSIPKRTSDEVKYKRYVVVKRVETGTVYHPVIDKWKNRIYPFKEQNRESKIEKVVRKTTILTLHNENSIVRLLEVIIVKLIIRLRSGLPEKVVGEVKVKIRLKTNDKNIFNFEKIKGKYEYKVTEIVIDASAVKNVLEIYDDNLIKLVGKKMVDKAIRGVALKVKLNLRFVICALNLRILDITTLPADVADKKKNEAFLSIEKFKP-NIEVKLELSIAEGMYVLLESVARIRRLIPVRTIGVYVLLNE-ED-NLPIQATKKLGVDVDDRAPKNLPHIHDDVVLAGVPFARAVGILRVKGEDERIDEGFLGIPVVLGGLRLEREATVVKPILVIPEVQMVYQINEIELNEVNSAGFKHMVRDEDKEILLEQLSLKKSETTLREEKIADTDPGIKIRLQRRNVLIKRFVLMTILIDIVIIKGCGTYREDVLAERESEAPGIIKIKPSWLFRVLMCNHVVNPITALGLLMSLQVLK-YETKVT----NHTDSNSASKVLYEEKRRFSLPIDPRMDSIPLTEKKVVTQDIDIEVGISQFRIEIIXY------------------------------------------HFSTILSFRMAKAEKPTMYVAQEMDKIAIIKHGPAAAADSRRFKHIILLPLKVGQGPNRVYSGDKIELRRDGAREREISRALSKVTSALIEKTLTFVSDVVANVKVEDVRITPEVRKEFKSEIKILDVEVGGEVVLGSDRSKVGAILFSTKGFVIVVYDVEIVQAAIRVEVKRLKAITPIIAEWLLILKGSVNEEITTSIERIELQTKAVSELSISYFFGRYNDGYEEQIIELVILLFIGVPMFQHDLHKCLELGLDVEGKFEFVVRVFQETYGQVFLIXTYISLKCDQHIYKSLEYTLKPAKRVIYRNGRVDEVLSSVLDEVSLVSYVSLDAVVT------------------------------------------LKVIPYVSEDRYQLEEMISTALRLISRVNLRETIYGDPIKEEYREKAYEVKVSKKTALPVMPCEKKPPSKKSIEAAAKELVELYQTALE-LAASQGNTVARVDMVRLVIGGFALNLTINELKVWGVRKPPGYDVEATMTSFLTTMSSKELPNVVINVSLAKLIVVIKV------------------------------------------TLFLEIVALRVIARLIAGGTVGGCNTALDRIRYATVEKLYAV
>Crearchaeota_Acidianus_sulfidivorans_JP7
RQPLYLSFMFLKIVTTGVAINKSSDEIELHSIAGSGYVNEVLNLVEQAPIKGEEYIDDRWVLRIGIYSKYRYEAIIVHERRGYYPQNVELEKINNTILIGFALHKFRVTFAAGLKYLSIFPEILSK-NPIVGKNVKAPKKQAANLKRRRPFPDLDQNQLADLSAVKITYQ-ESKEGREIVVRGMPGPGVYGGYRPLVGVEVLPINQGLQ-SYYMPDRARIPISFLVNTVVKGGNILDRNVAKSTVKITPSSIVLLLISDPENENCARLAKSTKDKTVPVSGELGQKSLELGYANKYKGASTSLVHLNKDTMGHRYSISYKTRIKIKDMEKLKEEVFMLESIKNPEALKEVDNMKN-SSTIKKSHAPGLLKLSPSLSEI-------S-KIIL-FKKTSMRSSPGPKEERKVRDSNT-----HSNRLRERPLSTMYKLGKVKPGMHRHVIGKKSLGNKLVSPM-DTYLKHVLPIEEYKILILGVEQLWKAKPGDIKIKSSISIYYVIVITSLIADKWDPFITAGEDPGKVLDLGVRLRMLHVDIIKEV-ELTINLRKASKRRYRKIKQIHEIIPLESIKQDKINRIRVAI---FPAEVIQIDRVTEVTVRVRVGKGILTIPVRIVIEERERLLFGSIKLSKVSSVEIAPFFPMLDLYIADKDLADTEMNDIYDD-LRAKGNNDIRTDISIRRRVKERRKRKRVLGIDSYLFKDLIQ-IKHIGGTEDRISLNSPDVVISYSGTSAHIDEMFPYGSKKEGLGPGGTEGSYQIGVEIASSYFSVLRHALVLKGGSAMIGFDSG-PWDFKPNKRVYTKSIYHPQVVVLDISNVRLDIIRKALGLT-QFALSYANASRLAGLKTLRPFPHSSPRWIAAAAYGGDLVQRELFAGSFKKDKRDKEIISFGTGLGIFMIIPIGLIDGSLFIILIINFWTNLANI-VPADHNTAEKILIAKVVRLMKFFVKLNKPY--------DLIIKLHNNFIGKYTNKILIVGEIFKAIYLVTPIK-----REIEQKELQSELLPERQLNKSIAEALEDAQSITLEIQILGVLFLTEVE-PYSLEIIDLIIKLYVREEITKITVIPYSEMLIAPEVLVLYRNLKLNAVGLSAVLLEVMNISIIAIPLLKILEKLFLYMILKMILMGIPED-KIKKWLANYLDDKSRRILDVMQK-----ETTYELNLCSLNLINRERIIASIVRILQDDVNKILEVVNLHGFLTGKKYIINEALIRILISTVDLPVIYDIVQAVIVKFDYLLKKVVLIQYL---PIKIMQNTYMIEL--EPEDKKY----FVYGRHKRIQYIMDNRDFTFLVLKENFVESLLTLLDEKFKIYWEDKDVLAELLDAVWEIHNEEVDYSLTVIKKILEGEYGRIVGYLQGETNLIALRDVASYYPLSIIKVLTNGEIKPMGKEIAFIE-----KAKNHLDIIGLRLAIIIIIYIYDEAIDTLN-------LENIISAKDQVSQMMKLLNREISIPMKGIGPDGNLIDDIING-ADKEYIPCVIKAKTIIVSATLAPDIEKILDNINEPDLAGVIFNIIKQDRAIYFIPYFAK-IDNININKDIKVRGFNESYAKLYIELIVSRSNKFGVVAAEGASRGIVLKKISNLIVIVELLSNVFIDD-VSTVDAIHNDNLRIFAEAVTATRLIPEAGDLMEQKDAFYTTQYEDMTMTDNPPVLTIPIKNIGMPEKVNLNKYTKLEALNGLLVSKNPAGRLGGALMVIQIAITKYEVKDIPEVLKSFLKIE----KNRKENTDIMTMGQAISGTKSEKIDDVFQGKNERTIIL----IDGVKIKHQIDYIIEMLTKVNIRGLTQAKKSQDKKGNFLGGPTYDYVRGIHAAKKNFLWLHVLQSFPGTVGSAKVLPTI-MIITMKIAAASLVMNWQPVLEIAKLPTTIISRQIGGIDGIAIDYGFKKRDTKASLVTIKSNPIQNEMIIKVKHGVSLIDKLTEVEDAQAQIDLLNADES-EMAGLFRKVLSYAEVTAKLENSAELQGNKKLKRMGVELIRGLYNVPDTYKKKIVEVPAEYRIRLGDAIVPNISVDKIALFVSSANVYTSLFGALVKLSDMNLSREHKIDIGVNKKILAVIIVNADSAIKAIDITVENSITFILYGASTGLRILESLILINISKLDSVYRKGAGIEPYVIASLAMFVSHSLLIIR-KDKFYPLSFLAQEKWAAYNIIDFFVMDIQL-----------DLGFYLDRNPFNLGGFKLVKGVDILIVDAAGAINEGARLKNIMGVVVTLNIVRVLVTLALDKEVEVGAEFVNGVIYQVGNHFLLALLSLLMDEVNYLAQLDKDYIVEIENFKENCGSQYSVIKQLQDKPSPELLIGGLPSSGLTTKLQAAITGKLGEEKKDKDYANDWKVQMWHLLYVNIDELMVRDNLKKGVHGGRYRNDSIDNPWWKLPSIKELSDYHKEEDKQKMGPLDEKWGKSQFWPTYELEVGKGITTNLMLEAKTIIIPKIVGVAPDKKPEDIRGNDGIAFGVVLSKRLPMLHEETKMKTDFDPEPLFKMKYTIGPIPCLEVLKKVLDVYEMTKLIMPKIVSYKKMWLTENSEPQTTMTIELLFENILSVS----------AHRIRLKSDILHTRKEKPDVDYFGKGGIVLERDFNAILVIALRIIPVEAWLSAVYLSVSDMLHKSALDPYKEPEPRDAEDFRTYLLVYMVTYRFILSIYDFIP-EGRLKIIGRYSSAGPLDNALQRFKLLKAEMIVEFYPDIIFRIKDVISSPGTIK--------RVDKRGYKIIERYGRQVHMVSDIKVNISPQIMNWNEVHLKKLPVVALFAEIPLAFEKQEKNDLITPLYVSRVNFWMGKGGLAAKTLFRKYKDFRIEWNFLWATGMSKPKYAVISAGDNVPEFAPFKEYFESFKENKYSTAKIAIEEFYNWGPPAGLDLEYLSR-ELFS-AIEIHLQKESKIDNTKSTYFGTIVLFKEQHIYDKELGGMTDTFNPKAALRIIIPKRLNVSEDDSEITMPVFVNLGTQLSILFNQHLTEEPIEISIIESFAIERLPIKIVIILAKELI-LEKDIGAANAYNEGVLTVDYRSKGAVEYSLVIETITLVSTVDDKAVDLSIKIISINVIPEMVLPYLEFRLYVILSSFI--QIVSLLLKLADSLIAKIVGYKRTLPSLTYDRKEILEETGLDDII--TFYEAIEIEESNYVSVFLQETILYIAELKKIEELLTDAKSICSFEEIFPSGINIKLNNLSKAFVSARVGKIWIDGELLSVVVSYIEISELIASIIMENIASDDYESFGIVSIEEKEEKIVDQASSL-MVGVNLGKSRVIKPNYVINVG-V-NVKSTIDLEDPTNPTKLIAVEARLEAELDANDVLTVNAVRIRMANIIAREYAAVIITMELRKKFKTRLKFPMEISVVKVGGGNFIAGITVRYVLVSLKQPVKFKSMKADYMIKFGLNTTVPNREKHFIMLAISEAAATIIP-ILSSYEFIRRRVFILASRYVQGVSLKVPEMITAVVKRLYAAVEPPETLLRNIWIREFRMLALVRQNATVEETIRQQLGIGKIIRYRQYLYAELRYKIDIGIAVIQSIRDVCSCSVVEKTISSNFAVDFRKSNMISRQSRQQRIKDIDILMVKSNKFQVMYSTTKVLRSMI-KKHSRKIEMGCIITINSVTGVYVALLEIDALIAYAVRKEIDNRDLVKAKVKFRQKEPFYGRNIKIKRVAKYGHHITAKTSVEKRIRWSVKVVIDKIVTKEVPMRHKKWKEMIVIDRMRLVEVIEFAQMIVEFTLQYKDQIAVDRVDNAPKYGVKE-VIDKKVRISFNSDALGTLSAGNGNLAVSAAATEYFNRFLLKAVIEGTFLLDIIDMMVLLKVEKVVGVRNRPINKTIGL-PKKYAFADRKKTEKWPSKQLLYPRKTSDESQLKRTIKVKRIETGTIIHAMLDPKEDRLYPFKDQSKKFGIEKLITYTKTLS------------------IIRIRASLPKKVVGELEGEIKTENDYKKYFGKDEIKGNYEYRITDLIIDRNMIKNVLEIYDDNLVRVVSKKSIDKAIKGVALKVKENLEIGITALNLRLLEIQVFPADIADKIKTKALIKIEKVKLDNVRIRIELNIIHKMYVLYESMAKLDKETAIKTVGVLVLLNPIEDSSLTIEATKKLGTHSQPKSPTNLAHVHDDVTLVGIPFARAVL-VIAKLEPEVLLLFFLGMPIVIGGLRRDDKGFVVIPIL-IPEITQVLQLSEDELNEESTDTYKNLVKAEDREILSQALNFKLSEVTLRESKIYDSDEGIKIKIQKRDVIIGREVLIEIFVEILVIKGCGIHKEDIVAERESVASGMKKEKGAYLFHVFMTSHVVDGFTNIMLLITMTLFEDIKSIIELGLKGITDLESAAKALYETKRRLNIPPSPTMDSVPEVPTLLTTQEIDLEIGV-QFRIEVLAYSARCLQDVRILLVISKIMAAMAIFFNEKELKYTMLAQESKRRHFATIISVKMVKAEKAALNAAAELDKVAIIKSGPPSASDSRRFRYIVMVPAKIGNGKDRLETAQKIELRRDTARNREVSRSLKRLSTATIENTLTFIDKSIENVKVQKVNISPEVKSEYKSDVKILEISVGGEQIIDTNKAKILRFLSTSKNLKIVVTEVELVQAAIKVEIK-LEFVSNYIDDLMMILQGNAIQEYTVSVDKIELETKAEDDLAISYYTSRYTDGYELQIVDLVIMLTLAILKLQHDLYKCLD-GLDISLMVNLGPIPFQGVYNVLLI-SDVNVVYSGSHVDKILEYTIKPAKTTILRGGTTEEITAAILNLIKLEAYIHIDLINERALQHYIVAIGNVNILVKKTVIPFRTSVIDTEIRAWPKASTILKKIPYLEESKYQLDEMISTALRLLTRVNHRETIYGDPIIEDYKDKAIELKATKKTAYEIAPCDKKPSSKKALQAAAKDDIEILQTAFKSFASAQGQTVAETDMVKIIIKGVALSVAVNDLSVWGVRGPPGFELEATMTAFIATMQKSKIPTLIIDTALCKSILICGDVLLKNNEGKYFDFEDICFVKAVLKLIKECDLDPIVKLEALLETRHKEIISIRVIANLIGKGTIGGCKTALKEVRFARVPNLSSV
>Candidatus_Thorarchaeota_archaeon_TEKIR_14
IDNFLVRTMANKIAKFGIATEGLDLRTKKVAIDAGSVVTHGLDLSEEIPMAGEETIDDKAIMRTGIFPKRDYNILIVHEKGAYYPQDVKLETINSMVGLGVALQDLRMAMAIELAHLPIFPLLLSE-ERVVSDSVNHLPTFA-DITKKKTMPDENHHMIAELNFLGVTYIK-ERQGRKTVVGPRPGPGVNQSRKPLVNVSVLPINCGLRKSRYLPKRKGFLIDMLGKMMVPGGRILDRNLEDNTLAISPEEIILLLV--PECKGCCTLAEDSRDSSVPASGDKAQRIIELGKAQRYDDPLPDQVKLYDQTTGHSYGIWYLMRIAVEEVARLEERVK------------------------------------------KLVIDTAEKKVVGLYKKTSIRHVPGPKEIARVRSGNMEKLEEKSYRLRNRPLGPLIKEGRVVPGMHRQVKGMRGVGKALVRPLP-FQLKHIASKDEDLVTHYGISQFRRVKVGQIRIESPATYYIVIIVTKVVADKYEQFKRQGEDPADVLDLGLRYRMLHIDIIDSFRIYTVPLRKWGNRRARRLQKVHELVPVEKIGMQKPRRIRIANTPAIPAEVIQLGRVTEITVRVKIGKGVLTVPIRILIEERERMLLHPLKLSRVSSVGVAPVHPSMDVYVAQSGIADTEKGEILEDKSRAMKRPDVSTDIRIGRRARHKLQKKRMRGISKYLFRHISEEFRHRGTTDDHIVYDADSVILKFAGISGRIEKMVLHHGK---------------------------------------------KPAHKRVSAKVYTKEIGHPEVLVLDLGTVKQDILDKAMFLLPSYSLEYANAHRLAGLRTMKPFPHSAPYWLSAGTYDGDLLDRELWASTIGTDGRDKRVVLLGLGQPPFGVVKPVLIGMSAILVLL------------------------------------------TPTNIGHELMAHVSDTHVSRASRSLEDLCEILPDVNLHRPEKRRMAKKQQQKEKAGKKILDDSAISNAVAKQIEDIIYITVYIR------------------------------------------LICPEVCILYYREDLAAIGLSAVVVEKIGVTIVAMPLLKIVT-----------------------------------------------ELTLEATTMPVKLELKRAQIVNILKLIDRQLEEIAEMTTVAGDVCGIRYYINPATVYWIAKSVEMPVLLAVMQVIDARINYLVNDLILISLSS-LEISAHSGAFLIEVDFGLAYH-YQP--HAYK-GSGVQETLDKHKRRYLVIEESFVKAMLLMLEEKFQDWYKEYEILAGFDDVAYLERIEIIIDGIVVIKEGLKDKSGKLISEFEGESNLLRLLEVAGYSPLHPFTLRTNRR-HTNVRELMFRM--LGADDPTKMGFIGAELEKLRTLAAKFDAQNLLVALFLGS-ANGAIQDIQLLLVLFKIVALDVDIPMQVMGPDGNILEAPLT--TSKPYFPCTIKSKPITIDRNVMPRVDKVIEEFEDPEIANVLLT-SKRNRAAFFIAYFVE-IGNIGESVDVEMAGFEESIAQLWAEIITGRAPNFGVAGSQSAHKKIVLKTLANLAAIAITVEDP--DDDVSSIEGSYNNPLSIDFVAFYTGVALNEAGELKRDNEAFYTTVRQEMTGGDRPPVLTISVKKIAQPHELLDLISISLSRLK--------------------------------------------PQRMKEKDIDVAVAGNSYSSTRDTGIMEALQGTQTKTLILSELQMGGTKFGGR-KYKIQKLQGETLSGLTVIRRETKLKGKV------------------------------------------QVITMSTAVGSAGEQWQKAEEVANLPYALVKLEAVGISEIRLDIHFDDRDEEALVADLKTGPIEFEIIKSIYAGISWYDDLTKIQRAEQNIQMVRGENEEVMNVVAKKRIGVIEQEAEIVEDNNMARKRTRKRLGVEMRDRIQNVPKETYREIVKNPADYRVKKGDAI-PNLSVEGVALLIAAGRIITVAFAANTSSWDTLIQQKHTIKIGATPNIFALLLWDADGACEIVEVTVEDSVTRTASGMQTGAHILESPILRSMDEISVDFRRGRGNSNQLYVEILDVTAATLFVVN--------GELAENKWAAKTQLSFYNVAITMWDNHLIGGIDV------------------------------------------LGIVITLQIVWVMAVFCLSGELEPGGCVIYGVTYKIASHFLIVIAVAVTEELNYNHNLDSNFLIANMNLPELCNEPVNAFRELREVPNPELKEGGLL-QALTFQIQYALEG-----DEEKDYCGEMVVKWYTRLHVKLTEMFVKDGVDGGVYGFYFKRRSIDKYWWYIPSTGQTNDYNGQKCRCVGGDIDDKWPQVHFLSLFELQIYN------------VILPRFLGVVTEKKETDVKGDAELPHPLAIVQECPMFHLTKKFINEVTPRTLFRFTYTIGFIFCVDVLRKLRDV-HIRRKRVPASIAYKMMAFPERTSPQTSLFAHLCFKNL----YEVNLDTWKAAHRNRFKGDILHNLGESPDVDHIGKDARVLEPTFMSIAGPTYLIIFVTALRSMPYIRVSEMLHRDAMDNKEETHTREMNSAVVYTVLLIVDLRICFIITFLVPDEGRLLRIGRNTNVDPIEKALIVDRIIDEQRLVEYFNMVIIGTEDTIF-GGTISI-PKGTILFMDTTGYKYVQSKGRQEHFVSDVKVVIAPQKISFNDVHIKKLTIIALFGGIPTFWEEEDDEDDITPLYMGLLRYPQG------------------------------------------PDFAPYAEWNEQFHVKGSSTMRLAMDDFFEWPPPLLSGLSWIDDILLFALGIELYHFPEQQINNTTDEYIGTIILYKEMGLFGNEMGEKYDMHDPRAIF-VRIPKRWTVGEEPEEIYVPTATAVGYSVTIAIMKLVEEGPVPITVIEANGVEQIPIELVVVNARSIV-IHKKVGGANAYGKTLVTVDYNDSSAITYSNKVRTVALVSTVEGKCVHLSIPVLTTTSVPSVVLKYIESRINIISSIEADLAVVG------------------------------------------IFYLAIST-KIDHLAAELDKNLVSTTEVGRLHKLLSDALNMSNFDKIHAGGIDIDVNDFLEAYVSTTIGEIMLDDELLKHLVSHIDIAELLGDSATEKISSSSNGRIGMAQIIEAGLRVVSQVYAIILIGIELGRTPIFVANVFVSVDRNGISKVELSMEDPAEATKEIACEVELAVEWKADTTLSVGACRLKMADMIADEFVLFLIKWEERDKFKRQLRTPQEISVSKVGGGKYIEGIAVRFVKVGLREPI-FKNTRGEHVVRLGINEQIPNRERRYLMVCIPNADAVVIPNPLAVDEFVRRRTFVVSGRKVEGTTIGLPEIITNTVRRLYLPTEPPDELIRNLWDSHYRQLELLRGEPSLEETISHQLGLDAVILSKELFRSQQSFRVEIGIAPIRAEARFCSCSSVTKTLSTNFALEPRVPSMIARRTRRQKLKDVDILMVTG----------------------------------------------------------DPRHCINEMLMLEIEAPYHKHGMKWHGVASHGHQRTPYTSIERRIRSSTEVCIRKVITRVVPRKCHSWKEMILIDRIRIVEVIEFAVLDIKISLQTTRFINIDYPDRLPNYGLRR-AIDREFNLSS------------------------------------------VDMLAAARVERDVNIRNHNDKRIIGLYPRQYELSKS-KTDHWPRKQRRYPHKKDEFREYRSVPKRKRIDTGKAIHPMLEN-EEQLHPFRTVESSANLDNLIGRLNIYCFHSEKNVTVKLEEIRVTL-IRVRVRLEPRAIGEVDTLLRLRSDYKKNSSIADADGKIIYKVSDIAVDRPLIKNVFDIMDESAVNISGDKVVDRAIKGVAVRVSNLFELVVVALSWRHLKILLLPADLANKEKKRAFLKVEKFNPESLQVNLEHQEARALLVLIEDLLIGLKLVSVTSNEVLVLLPMLTDPSETIAMTGRFGTHAQPTDTANMPHAHNDVVLVQVPFTQSIDLIQAKLERERFQSFFIGVPIVIGNMKIERRAMVISSIL-IPALQERFELKTQELNDEKKDVYKSMFESDDRKTMLKELTLKKSETTLAESAIMDRDPGLDVKIRKEDVLYERHILMTILVDILIIKGCGSELEDIYASRESDASGIERVLPSWIISVVDGSHVVNSYVAMNILLRLEVQPGARTEFYAGVKPIRNAETAAELLYLEKKRFPFPISAKMDSTPLLEAKIMTQDITLESAVYQFSLEIVPYTSKAVDGLRMLMAWKNYMAVMAIMSDERSKLHTMIVRESKGYHFASIITIRMMKANESAQFAAREKDKIGLIRHGPAASAEGRKYQYIIELLTKVGRDPERIYSDEEIEIRSMGHRNRLISRQLSRVVTSLVDQKLAFVDKAIAEVIVEKVNIMPTVRAEYSAEVNIFQCDVGGTEAFGTRKTRIIALMYSTKGFRKVIKDISIVQASIKIEIGNVKVIASIIAKLILILDGSTFEQTTVSVPRVTLPSRARQELTISYFASRYEKGYEVQFIDLVIYIEIAEKYFQHDLHKCMEAQLDLSDKGDFQMIPHLYISRMLPLVPNSFHLYLRSRIDEILKTSYHIAKTTVHRGGEAREIIASILDQLKLQSMVGLDEEHK------------------------------------------IRRIPYLTARKAQLNGLISVAMRLITRKDLRPTIYGIPVRNGFEEKALQLEATRKTAVPIMPCDKKPPSKQAIETASKDLVDVISTALEGVSSSMEHTILETEMIRIII-GLGLNVKIHEKRAENI------------------------------------------LLERGEEGDLLDFGRLHLVRFVVNIIIKDGEGALVVQRIVVESQHTQVFSLRTIASLVANGSTGAEETAQPPLQFAQVSSLHSQ
>Crearchaeota_GCA_000175555.1_ASM17555v1
RGPIYLTLMFKLIASHGSAIESSSDELKQHTVTASGYVNEVLNLTEQAPMKGEEYIDDRWVLRVGIYPSYRYEIIIVHERRGYY-SEVELELINSTILIGFALHKLRVTFAAGLQYLPIFPITFENENPIVEKGVKPPKKQAANLKRKRPFPDLDQTQLAELNV-RITYNEESREPRATVVRGLPGPGVYAGYRPLVGVEIMPISQNLRRAYFVPDNVRMFISYYVNTTIKEGRILDRNVKNKTLKIEPSQIFILLISEPEEENCTKIAPESKDKSVPISGDLGQKSLELGYA-KYKGIQTSQVHLIGDTRGHRYSISYVTKVKTREIAKLKEEVKMLKALKNPEALKEVDNLKNSITTIKRTKVPGLLNLSPSLAEI-------SKKIFA-VKKTSMRILPGPNNERRIRNSQTR----HSYRLRERPLSKMVKEGNVKPGMHRQIIGKRALGDKIVRPL--RYLKHVLNIDEYKILELGIEQLWRSKPGDIRIKSQYVSYYVLIITSLIADKWQSFITAGENPGKVLDLGVRYRMLHVDIINEV-EMIINLRKKGKRRSRKIKKVHEVIPLKSIGNDKISKIRVVI---FPAEVIQIDRVTEVTVRVRVGKGILTVPVRILIEERERILLNNIKLTKVSSIELAPFFPKVDLYIADKNLVDTETNEIYDDNARAAGREEVQTEIRIGGRLKERRKRKKVAKIDRYLYKDLIQ-LKHMGGTKDIIILGSQNVVISYAGISVHIKELVPYD-TKQKLGQGEKNGSYQIGFE-VSSYFSILREALVLKYASSMPGFDSGKPSDYRPNKRVYLKKVGHPQVIVLVVSSVKLEILNKALGLS-MYNLNYANAPRIAGLKTLRPFPHTSPRWIAAAAFGGDLNQRDLFAGSFRKDGRDKEILTFGTGI-IFFIIPLGLLDGAWFICLIVEFWTNDARIYIRADYITSDKILVARVVRNMTYFVKLNKP---------DYIIKLYDFLISVLTEKIKFIGEIFKGFYLVKPW---LEEKIEERKELESEILPERQLNKPFAESLENAQSITLQIQVVGVLFMTEFD-PYNLPILDLIIKMYIRGDIAKITIIPFSELLIAPGISILYRDEKLGAVGLSAVLLEVMGITIVAVPRLEIVEKLLVYIILKMVHIGLPSELKIRRWLANYLEDKSRRIEEVMNR-----GSTYDLNSCAIELVSRERILASIVRILVDDIQKIIDIVVLNGFLEGKKTYVNEAKIRFMIGGVDLPTLSDIVQAVMVRLDYLYGKVLLIAKM--KLR-I--KIFYISIDLR---KGYKV--VVYGKHRKLQELLDK-DAHYLILYEKFVEALLTLLEEKFKKYWQAKDPIAELIDAVWESHAEEVMSGVTVIKEVIKQDYGRVVGYLEGETNLIALRRVASYYPLKIVKILTDGSITPKDLKIIYIE---DAFTKSELNIVGVRLALIILIYTY---------------LNKIILSSDEVSVMLKLLFREK-ISMTVMGPDGNIVNDPIQG--EKVYVPCVVKAKTVVISATLAPQVEKIIDNIEEPELANLIFKILKQDRAAYFVPYFVN-IGKIGISMDIKVRGFKESYAKAF--LIVKRSVKFGCIAARGAARGIVLKKISNLNVIVELGDNAFIDD-VETIDAIHNDNLRIFAAAVKATRLIPQAGEVLTEEEAFYTTNYEEITLSDSPPVLTIPVRNIGIPEKVNKLKYLKLELLNELIVSKNPAGRLGGALMVIGIAITRYVTHEVPKIIKQFLKIEKKPK--RKEQIEVMTMGNAIYQREKQQIDEVFQGKKDRAIILYELQIGGSD-R-AETYIIELIQKVNVRGLTQARKGNSKDGNILGGPTYDYTTGIHVTKKSFMWLHVLQSFPGTIGVAKILPR--MVISMKIAAATLVVNWQPILEAAELPFSIIEKQILGIENVSIDYGFKKRDTKASLVTVKTNPLQNEIILKVKHGVTLIDKLTEVDEAQAYIDLLDAQEK-EMFGLAKKVLSYAEVSAKLKSNVDLQGPRKLKRIGPFLIRGLYNVPTTAKKKIIETPAELRIRAGDALVPNITTSGIALLISSANVFTSLSGALVRIQSIKIKIEHTIKIGVNREILSIFLINANAAIKTVEITVEKEITFILDGTSTGLRILESLIVKGLEKLESIYRKGAGLEPYVIAIIPLFVSHSLLVIR-RNNFLPFSYVAQNKWSALQNLDLFDLEIM------------ELGFYLDRNPFYAGGFNLIKGV-VLLVDAAGAIQEGARLKHLLGAVVTLNIVRVLITLGLERDVEVGSEYVDGIVYEVGNNFIIALLILLMEEINNLEQFDKDFIPELLNFRENCGSQYTIFKQIEDKPGPELLKGGLPTNGITTRIQGSVRGKDDEEKEGREYANDW-TNMWRLLYVKIDELYVRENFKKSRKGGRYTNDSIDEPWWKLPSIKELSDYHKSEDKQNMGPIDEEWGKAQFWPTYEIEVGSGIVINLMLEIKTIIIPKVLGAAPEKKPPDVRGEAGIAFQVIVS-WLPIIHEETKMKTDFDPEPLFKLKYTIGPVASLEVLRRLLEIYEMTKLIMPKMLSYKKMWLKENSEPQTTMAQELLFEEILSVS----------GHRIKLRNDIYHKKKERPDVNYFNKGANVFQKYFNSIYMIALLIIPVEAWVSLVYVSITDMLHKSAKDPHKIPDTRDARSFRLYLIVSMVKFRMVLVMFRFI--EGRIKQIGRNTPASPLNEALNKLKLLKTEILVEFYEDIILRIKDIVSGPATLEIEIEGALIKVDRRGYKIIENYGRQFHMVTDIKLNISPQLKNWNKVHVKNLPVVALFAEIPIMFEEETSNDLVTPLFLSVVSFWMGKGALKIKVLFRRYKDLLYEFGFVWATGMSKPKAAIISAGRMVRELAPFREYFESFKDKKYSTAKIAIDEFYKWGPSVGIELEYIYK-QLFS-AAEIHLSRKKKIDDTTKKYLGTVVLFREQHLYNRTLGGMTEAFNPRAVLRIIVPKRLNVSEDDSEVTMPIYVNLGTQVSILFSEHLYEEPIRISLIEVYAIEALPIKIIIVLAKELIPLEKDIKASNAYNEGVLTIDYRTRGAVEYSLILYYLNLISTVDDKAVDLSINVLTTTLIPQVVLSFIEFRVYVILSSYI-VEIVDLLIKITDSLLAYIKGYKKTVPTLTYDKKELLEKDGLDDIII-TFYRAIELEERNYVSVYLSETLFYIADLWKIQELLTDAKSICSLESLIPSGINIGVNDLSRAFVSAHVAKLYIDGELLKNVVSYVDIAKQLASTIMNNIASDDYETFALVQIEEKELKIVDNASALIMVVVDLGKTRFVKPNYVIEVG-V-NVKAIIDLVDPKPNSKRIAVEAKLIGNLDATNVKTVGAVRIRIAKMIAREYAAMLIELEIRKKFKTKLKYPMEISVVRVGGGNFITGITVRYIMVSLKQPVKFKSIKAEYMIRFGLNTTVPNREKHFMMLAIQEAAAMIIP-ELSSYEFVRRRIYIIASRYVQGVTLTVPEVITAIIKRLYAPVSPPEGLLRNIWIRKFRQLALLKETATVQETINQQLGVNKVIVYRSFLYAEIRYKIDIGTAVIQAIRDVCSCSVVDKTISTNFAVDFRKSDMISRQSRAQHVRNINILLIKANKFTVMYSTTKVLRSMI-KKHTRKIQMGAIITIRSVTGVYVALITIEVLIAFAIKKEIDERDLVKAYLKFRLEEPFYGKNIKIKRKARQGHHITAKTSVEKRIRWSVEVIIEKIITSEVPMRHKKWKEMVLIDRMRLVEVIEFAQLEVNFTLQHKNPITIERVDKSPKYGVKE-VIEKKLRLAFNSDAVLPISLAKSNLAFESAGRQYFEMFLLISVVRGTFFIDIINQMVLLKVEKNVTVKNRPINKTIGL-SKKYEFSDRKKTVKWPSKQKLYPRKVSDDAQYKRRVKSKRIETGTVVHAMIDPREEKIYPFRIHKGKETIEKLIDFIKTFSIE----------------IIRIRAKLPSLVIGEIDTKIEVKSDYKEVLKIAKIKGKYEYR----AIDRDMIKNVIELYDENLVKVVSKKSIDKAIKGVALKVKENLNVGITAIGLRLLDVQVFPAKVAEKIKKQALIKIERVKLRNIKVRIEIKIAEKMYVLLESMAKLKDTLRLTTIGVLVLLNPINDPSLSIEATKKLATHSQPKNINNLSHVHDDVTLVGVPFARGIS-IFAKLEPYLLESFFLGLPLVVGGLRRDDKGFVVVPILVLPEVAQAFQLDEEELNEESVDAYKNLVKTEDRELLSQSLKLKVGEITLRESKLYDSDNGVRIKIQKKDIILSKEVLVIILVEILIIKGCGTYKEDIVAERESEAPGMRREKGAYLFHVFLRSHVVDGFTYINMFISLKLFKDISSLIELKLRGSMQLTSAAKALYLMRRRLSLPPQPKMDSIPEVSESFLTQDIELEVGI-QFRIEVLPYSATCIANIRILLIRSKIMAAMALFTSEEKIRYTMLAQESKRRHYATLLTIRMVKAEKSALNAASDLEKIALIKYGPPAAADTRRFKYVVMLPAKIGNGPNRLESAEKVEIRRDTVRNRESSRSLARLATALIESTLTLVDSDISNVKVVKVNITPYVKAEYKSDIKIFEVVIGGEVIIGTNRKKIVSILYTSKNLRIVVTEVELVQAAIKIELE-LKFIQNYIGQFLLILAGNTIQEYTVSIDKIELESKAEGELAISYYTARYTNGYELQIVELVIMLVIAILPYQHDLFRCLD-GLDVDVLVNLGAIPFGGVYEIILIV-DRNSIKSGSNVDKIKEFTLKPAKTSILRNGSVNEAVAAFFDVLSVEAYVHLDNIHERALQHYVVAIGGVNIMMKKTVVPYRTSVIDTEVRAWPKASTV-----YLESKKYQLIEMISSALRLITRVELRERIYGEPIIEEYKDKVLEVRASKKTAIEIAPCDKKPSSKKALQTAAKDLVEIVQTAIKSFASAQGQTISETDMVKIIVQGFALSIAINEMSVWGIKKPPAYALEATMTAFIATMQKSQVPELIIDTALARSNIEIGSVMFKNSEGKYVNFDDLCIVKAVSKLIVECEKNPVVRLLALIKTKHEKIVAIRVLANLVGEGTVSGCKTALKEIRFAKVPELKSV
>Crearchaeota_uncultured_Acidilobus_sp._MG
RKPLYLTLMLSLLVTRGVAIESSTDETGEHNIAASGYVNEVLDLSEEVPLRGDEYIDDRWVLHIGVTPTYRADFLILHEQHAYYPERVELKLVGHYVLFGLALQKLRVSVALGLPYLGIFPLLIDKESKLVDGSVHKPKKLAKVLAKKRPVASEGMTMIVELNVLNVTYKEGARQPRDLIVRGQPGPGVEASLRRLVGVEVMPVSAGLLHIYYVPDPRGLLIPLLVGTTVKGGHFLDRNIVPRPLLLSPGQVFYLLLSDPEEENDVKLAGEASDKFKPVYPDYAQRHLVLGRGSRYDGPQITHTKLYKNTYGVRYSILVVQRLSVSEMRRIKEATADLKALKFPEAYKEPADLKAEPLTIKNVHASGRLALSPSLAEI-------AIEIFGMVTRTTMHP-PGPTDERRVRRPD--------YRLRERPRASMYKEGRVIPGMHRHVVGRRALGDKITYALP-LFLKHLLSLEEVEVLRLNVWQLRSLKPGDVEIDSPAYVYIVLPVTAPLGHLWEEFQRAGEDPEKVLDLGVRYRTLSVVYIEQV-VYVINLSRYGRSRARDIRRVHPVVNVNFVGIKRPRRVKVV---GFPAEVIQIGRVSEVTVRVRVGKGIITVAVRIIIEERERLLLGRFKLDRISSIGMVRLTPRMNLYVAEEGLADTDRGEVFDDDLRALGRPEIETDVRIG-RWLERKERKRVRGISRYLFSDVES---HELSTASRIAYGKPDYVISYVGLSVHIDEAVPYHEEKKTIGPMASRATVFIGVLVWSSGFGVLGTMLFIRYMGALAGFDNG-VSWGRPNKKVYTFSVGHPPVVVLELSKVRLQILDEARGFA-TYDLEYANEPRLAGLTTLRPFPFRAPRWIAASAFGGDLRERALMAGAIGRDGRDKGLGTAGLGEGIAGILEPVLLGFALLWALLVTPPVNITKVLVPVEYMTAERFLMARLTRWVRRILDLEKP--DERNIRRVLIARVHDTVEGVWTSRLREVAALLDNVFVIRPERKRLEEEKRLQERKEAMLLPELDINRPLAQAAIQVQSLDVSIRVVGLLFMMSKS-QSEAEVGGLIVKVVEESRV-GVFVLPWS--MIAAEVLVLHRTIKLHAIGLSAVLVERLDATIVATRNLDILR-VMIYLKIRLLML-TGD-VKLRKWLHEYLDDRSRRILDVVKAREILQ-VAWELRLGPIELGLDEAELVNMINILSRLLNKIKELVYCSGDVVGKKPIINPPGVTILIRQIELPLMCSLVIRSDAQ-DYLVNGVMFLSRIDVELKNLAPKLFIIEEGISRAKEGYRPKLRAIGRHRRVQLTLSKAPKPFLAVKEKFVEALITLLDTRFDENYEDKDVLAELIVAVWAKYVEIAVSALTIIRSVLFADIGRILG-VTGETNLLALMEVAYYEPLRVVYVHLDQGYDVKERQLIFRAVDSAFREPIKIIVVGANLDASTLLDGSLDGQDDHLAIFIAP---GPIG--SEVGVLLKVLFNGVSLPMKALGPDRGIVDNPIKE--DKKYIPCVIKAKTVVITQTLAPTVEKVLDEVEEPELMGIIFRIIKQDRAAFYVPYYVSKVGRFGVRRDVYTRGFTEGIAAAWPEVIVSRAVKFGCIGAESASRGIALKKVSNVNVITTIIEDV-PEDEVPSIEGVHYQEDRLYAVALKGGLISPDAGEAYRRRDAYYTTDWEEVTLGDRPPVLTIDVAGIAQPEAVGKNKGLKLRALE-LLVTKDPAGRLGGAVMVMGLIIAKYAVPEVPPILTTFLRIEGNPERAREEESDEMIKGQTMVERREKEIDDVLQGVETRAIILYEVPIGGLKLKSQLDYLIERWTRVDVRGVTLAKEKYEEGGVVMGSQTYSVVLGISAAKTDFMVKQVLQSFPGVVGEIKRLPRV-QAIKMRAAAADALVKWQKVREYAVLPASIIELQVVAVAEVRIEIGFKNKETKAALAELRTGEIQFEMILTIIKGVSLIDKIAH-DEAQLEAALLVAEDIPPVPLVAKKVLEVAKVEGKLENKESI-YRKKLPRMGPPLVRGATIVRTEVKKKIVSTPAEYRIRLGDALIENLTFRARALLVSAAGLVTALHAAMFRLEDARVQLKHVFR-GVNPDILMVLLVRASGAVRAVEVTVEEKFTFVLSGADSGARI--DPLLTGLGE--ATYRRGVGLEPFVHYPFPVAVSHSFLAPT----FFPFSYIAESKWSLFKLIVGFKLEIR------------EAGFYVDRGPHFLGGASLVKGESAIVIDASGAVEQGAALQRVMGIIVTLHIVSVLATQVLEQAVEVGSEYVDGVIYVIADHFPL---FLDIEEYARIYLIHPETRLLLLNFRYYCGSLDNYARRLEDKPQPELLIGSLPESGLLLRLQAAISGKGVVEKEGGDYAGDWKVEMWDYLYVELSPLIVQENLKKLTKGMRYRNDSIDDPWWYLPSLGSLSSYHGAEDIQSLGPLDEMWDKSRFWPVLGVSYIRGLMEKLILGAKAVVVSKFVGVRTDKAVRQLKGRS-LDSVVVPISWLPVLHEETRMKTDFDPKPLFKFRYTIGSVSAIEVLYELLPI----------------------------------------------------SHRIRMKEDMLHTHGDEPDVENLGKGGEIVPRDFQALAGIALDIIPVKAWVSSVYVQVTDMLHIEARTPWADPGPRLAKSLEVFVYLMIVGLAFVYVPIQLIPAGKRGVSFGYSKPVERLNKVLDQDELIEVDVLVRYYIRRLVNSEDTVRLMGTEEH-IEGFPYYVDSRGYVILQRKDRQEHIVTDVYVTISPQAANWL-VDVKELPIVAVFGEVPHLFEEVSEEEDVTPLFLSRHKYFQGRGGLELISLMRTYKDHKIEFAYVIATGSKDPKGAIVNYGS--HEIAPLAEFFETLDYGRYSTIKVAGWDFYGLGPIAGVELEFLER-LLFCVAVEIHLGRGEVVDDTKDLFLGSLLLKKEQYIAERELQGMSEMFNKRAIINVVIVKRLNVSEDDPDVTVPVYINLSTQVAIIFSRTLVEESLELTMVESLAVEELPFMIVVILAEELA-LYKEIGAANAYSDKIVSVDLAAKTAFLYSAPLLTIALVATFDGHGADTTIRIVGTNIVPGYVLRFVEARLFYVGSLNI-KAVTRLALTLLESMAAKIKSALRTVPPLSLDNEDTLNSLVADDML--IFNSALLTGTPALISALIGEPTVDSAAVLLINELISEARSIADLDRIQPGGIDITVNDLSRAFVSSYVASILIDGELLSHVVSHVELALMLASIVMDSIAASDRTSYALGRIPEKGRAKVAFARALVLIAFELGRSRFVPPEALIKIG--LVVKVILDLMVPKGLSSEVAAEARLDWSLDAQDVVNVGAVRIRMADMIAREYVAVQIELALRKKFKVRLKYPMEISVVKVRGGLFIEGIPVKYIAVSLKQVKKFQGLQAQFLIRFGLNSSPMNREMHFMMAVVADAAARIIPAPKKIYKFVRLRVFIAATRIVTGVILVVTEIVTSVVKRLYLPYEPPDQLMRNIWIRGFRRLPLLRKDATLEETMKQQLGIRKVLRAKRFLAARVRYRVDLGKADIDAIRDVCSCSVVVKTISTNFAVDFRKSEMVSRESRAQKIKDIDILMVTANKYRVMRSTTKVLKSAVGKKHTREIRMGAIITIRATTGIYVALIEIECLISYAIRKEIDEWVMVRARLEYSMLEPFAKRGLGWPKVASYNHHLDIIRSVENRIWWSPRVVIQKAVTKEVPFRHKHWHEMILIDRLRLIPVIEFTQLVMQFNLQTKRQLNLRRPERAARYGLKT-AIDSRVRLALNGIALMPLSASEGNLAYKAAAKEFFHHFILEAAVDGTFLVGIVDAMALLHVEPRLLGVFRSQRIAVGLKKRRFELGFKTKTERWPKVQKAYPRHSSRERKLRSPVVKKWVETGTVVRPLINKWRERLVPFRREEEILQLEKIAEEVRVS-IYLEADVERVLSQV-VDFIIRIRADLPPQAIGEVKVEIRLVTDWKEKLKIEEIDGRYEYQ--EIALDRDVIRNVLEIYNNNLVEVTGLKTVEKAIRGVALNVSPSLEIAIVALPENLSPVRVLPADVLTGEREVAFLEIKTFNPRNVRVHLEYSIADAMYVLTEGMAKLD-LPSVRTIGVFVLLNPITEPTLQIAATRKLGTHAQPKQPKNMSHAHDDVVVAGVPFARAVPMLEVKLEPERIEPFFLGLPPVVGGLRLEEEAMVVRPILAVPEAVKNYLLDQESLEERNGDAYRFLVRAEDREELIKDVGLETAEVTLMESAIYSEDPGVRLKMQERKVIIKREVLMKILVEIVIIEGCGAEIVDIAAEKENVAKGIRREAPKWLFRVLISSHVVNAHVAPTGNLTLTLVQDLRSVLWSE-APLSEDKSAARILYEER---ELPVQPTMNSVPLAKAAVVSQDVSFPVAVWQFRIAPLKFIARAVPGLRVLVVRNVVMAAMAIFFDKKALNYTMLAREPKRWHYSTVMSARMVKAEKPALAAAQTMDRIAIIKHGPAAAADTRRFSQVIELVSKIGIGPTRVYSEAKVEVRRDGARRREISRKLSKLMSALLEETLTFVRDAIAGVKVEKVNITPEVKSEYKSDVKLLRVTVGGERVIGADSKKIAAILSTTKNFYVVVKQVEIVQAAI--EFELLRVIGDAVAQLLLVVQGKATEEITTVVERVELMTGMMRDLGISYYMARYDDGYDVLIIELVIMLEIGIAPAQYDLHACIQLGLEVGVSVMIPTGPFMGVYAAVPLILVCGPLSAGSLV-R-ANVTIKPAMTTIHRGGRVDEVTAAFVSQVRVEAYLELDELVTRGVQVGYVAVDGRGPLIKKTVIPYRSSVLDTEIRAWPSAKTIIYVIPYVREAKYQLDEMIAAGLRLITRINLRETVYKKPIKDEYLDEVYKVTATKKTAVPIAPCDKKPPSKKAIDAAAAEDMRIVQTAIFALASAQTSTIARTDMVKIIIGGVALSARITEASAWGIRSPPAFAIDATMTAFSETMQRPKLPRLVLDVALARAVLSISE------------------------------------------TQFSVVVAMRVVANLVAGGTVGGCFTAVRRVRFASVPQLSAV
>Candidatus_Thorarchaeota_archaeon_B65_G9
------------------------------------------DLSEEVPMSGEERIDDKAIMRTGIYPKRDPNILIVHEKGAYYPQEVKLEAIKSMVGLGVALTNLRMAMAIGLNHVPVFPMLLSE-ERLVKPEVHKLPKFKANIKKKKIMPDDNHHMIAELGF-AVT------------------------------------------SRFLPKTRGLLIDFLCKMMVPGGRLLDRNLEEHTLKITPEKLILLLITPPECKGCCTLAEESGDISVPASDKKAQRIIELGTAQRYDDPLPDQVKLVDQTVGHSYGIWYLIRIAVDEVEKIQERVKDFRALKRPEAFKEGDNLKRGPLVEKRCRYSGTFNLTDSYSVIKLVIDTGEKKVVGLYKKTSIRHIPGPKKIARVRRAPMEKLEEKSYRLRKRPLSTLREVGRVVPGMHKHVVGKRGVGKALIRPLPDFELKHIASEEEEMVLHYGITQLRFVKPGQIRIDSPATYYLVIIVTKVVADKYEEFRRQGADPAEVLDLGLRYRMLHIDIIDSFRIYTVPLRKWGSRRARRLREVHEIHPVEKIGIQKPRRIRIANEPAIPAEVIQLGRVTEITVRVKIGKGVLTVPVRILIEERERMLIGSVNLSRVSSVGVAPLHPSLDVYIADSGIADVTRGEVYEDKTRAMKRPDVSTDIRVGRRARYVMRKKKMKGITRYLFRHIAEHFRHVGTTADKIAFDADSVILAFVGVTGRIDDVINYHAKAAE--------------------------------SSVMYGFTSAQPAHVRVSAKVYKRLVGHPEVLVLDLGTVRQEIIKKAMMILADADIEYANAPRMAGLRTLRPFPRTAPYWIAAAAFGG-LRDRE------------------------------------------------------------------------------------TPENLRHEILAHVSDGLVCTDSKELEVLCDVLPNVRLRRPERRRMTQKLREREKVSTALLPDASLGEPVAKRVEDIAYISVYV-IVGVGFMVSAPTPDETELYDLIIELAVEKL-SVIMLIPNGGSLICADVTILYYHEDLVAVGLSAVLVERIGVTVVALPLLDIVGQFLMMLRLKMVML-LPEE-RLKRFEVNKLDKSSRRIMDVMKK-----DLTLEATTMAERLEITRAQIVNILKILTTHLTEMVDVTTLQGDVCGIKYYINPPTIYWIAHSVELPVLLSVMQRVVARLDFLVNRVVLISLSP-EVLSAHAGAFLINVDFHARYHSYQP--HAYKRPRTVQETLEKRSRRYLVVEENFVQALLLMLEEKFQQWYQDYEILAMLAEVALLKRIEIVIDGIVIIKDALRQKSGKLISEIEGESNLLRLLEVAGYSPLNPFTLRTKRR-QANVRELMFRK--LGVTDPVGLNVVGTALEAAKTLAGKFDAQNLLVALFLGS-AAGVLEDVQLLIVLFKIVAMDVEIPMTPMGPDGNILSAPLDG------------------------------------------LTVIKRDRAAAFIAYLVDIGRKIGVTVDVKMRGFDESIAALWAQIITGRAVEFGVAGSSAAHKRTVLAKIANLAAIAVTVDDPVIDDDVTSIEGNHNTPLSLDLVCFYIGIAIDEAGELKADQDAFYTPIREEMTLGDRPPVLTISVREIAQPDRLGNLVSLPLRRIR-IRIVKNRAGHLGGTLMIIGLVIARAKVRQLPNLIDRYLKVEGSPQRMKEKDIDLLIAGSSFAATRRTEIMEALQSVEEITLIL------------------------------------------KGRPVYDVGLCIHASRKRHLRRHYVQAFVGSIGTARKFPKFDQVITMRIAVGSAAEQWQKAPERAVIPHALIRLELIGISEVKVDLHFDDRSDEALATDLNTGPIEFEIIKTIYAGISWYDELTHVQQAEQNIEITRGKEEAEIHLIAKKRIGVVESEAEAIEKDAL-RRRTRKRMGTEILDAAKNVPKQTFRKIVKNPADYRVKKGDAI-PNVSVESIALLVAASRLLTVAFAANLSAMDAKMARDHTIAL----AIFAILLWDADGACSVVEATVEEAVTRTVTAMETGAHILEVPVLRKLSAINLHFRRGRGEANQLYVDILDVTAAALFVVN--------GELANDKWAARNRVDIYRLAITFQQNKVIGGLDA------------------------------------------LGIIITLQIIWVMAVFCLGEKLE-------------------------------------------------------------------------------FRGQYALDG-----DDEKPYCDDM------------------------------------------PSTGQLEDYNGKECRCVGGDIDDKWPQVHFLGLFKIRVYA------------VILPRFIGVVSERKEVDIKGDAELPHPMTLVE-------------------------------------------HLRREKVPATIAYKMMAYPERTSPQTSLFAHLAFRDV----SEVNLDTWNAAHRNRFRGDILHTRGERPDVDHIGKGARVLEP-FMSIAGPTYLIIFVVALRSLPYVRVTDMLHRQAMHPRTETHTREIDEAVLYTVLLIVNLMTCFIIVLLVPAEGRLMRIGRDTP---------VDRIIDEQRLVTYFNMVIIGSEDTIF-GGTISV-LKGTILFLDEVGYKYRQEKGRQEHFVTDVKVVVAPQKLSFNDVHIKTLPIIALFGGIPTFWETEDAEDLITPLYMGLLHYPQGKGGLALIGLLVQYPGVLYEWDYVRSSDSKGPRPEILSGGE-APEFIPYAEWNEQFDVKGASTMRLAWDDFYTWPPPLLAGLTWLQGVNLFALGVDLYYFPRNIINDTRAEYIGTIVLYKEMGLFENSIGDKYDSTARKCLLGVYILTAFSVGRDQPEVWTRVTLELGASVTIIIPQVVEHGPVEVTVIEANGVEQIPIELVVVLARPLT-VEKKLGAANAYGKQLLTVDYREASAITFSNRVRTVVLVSTVN-------------------------------------------------------------------------------------------------LAAEFDKNLVSTRVVGKLLYLLSDARNMANFDKIHAGGIDITVNDLLEAYVSTTIGKILLDNELLKHIVSHIEIAELLGDSATERISANSRSHIALARIIEAGYKIVDHVEAIVLVIMSLGQSAIIRASISADVDREGVAKVEIQLIDPTEPSNKIACEVELDLEWNAENTLSVGACRLRMANIIAKEFVLFLIRWEERPRFKRRLKTPQEVSVSKIGGGKYVEGIAVRWFKVSLKEPIVFQNTKGEHVVRLGINEAIPNRERRFLMLCIPEADAVVIPKPLAMDEFVRRRVFVASGRKVEGTTIGLPEIVTNMVRRLYLPPEPPDELVRNLWKSSYRQLDLLRGEPTLEETICHQLGLDAVIVSRRLFRSQQSFRVEIGVAPVRAEARFCSCSVVTKTLSTNFALE-RYKEMISHRTRRQKLKDVDILMVTANKFKIMVSTCKVIKSL-EQRHTRKIKMGVMITITATTGAYVALLVFECILYFAIAKEVDPRHSINAMLILSIEAPYHKHGMKWPGVAKMGHHRTPYTTIEKRIRSSTEVCIRKVITRVVPRKCESWKEMILIDRMRIVDVIEFAVLVIRISLQTVPLVTLDMPERVPSHGLRR-AIDRQLCLS-------------------------------------------VDMLAAADVERRVNIRNHHDKRVIGLWPRRYKLARSTKTDYWPRKQRRYPHKRDEDREYRSVVKRKRVDTGKAVHPMIED-RERLVPFRAQQTAAHLDNLVAQLSVYCFHNEVD-------------IRVRVSLKPRAIGEIETTLRLETDYKKHSKIAKADGRVIYKVSEIAVDRRLIRNVFDVLDESAVRIVGSLIVDRAIRGVAAKVSSNITFIVVALNWRLLDVTLLPADLADKSRKRAFIRVARIDPTSIKVNLEHNKAKALLVLVEDCFISLTLVPIATHGVLVLLPYVTDPSETIAMTGRLGTHAQPTDPRNMPHAHNDVVLVQVPFIR------------------------------------------IPELQEMYDLRAKELSEEGKDTYKQMFRSDDRRTILKESELKTAETTLAESAIMDRDPGLAVKIRKEDVLYERYVLMTILVDILIIKGCGSELEDIYAGRESEATGIERVLPAWIISVVDGSHVVNSIVALNIILRLQVREGLRAEVYAGISPLREAEMAAKVLYLERKRYSFPISAKMDSTPLLEAKIMTQDISFEAAVYRFTMEIVPYTSKAIDGLRILLGWKKYMAVMAIMSDERSRLHTMLVREPKGYHYATVITIRMMKANESAQFAAREKDKIGIIRHGPAASAEGRK------------------------------------------VVTSLVDNKLTFVADAIADVVVEKVNILPRVRAEYSADVQIFKCEVGGTETIGTRKTRIIAFMYSTEKFKLVIKDISIVQAAIK------------------------------------------QELTISYFASRYEEGYEVQFIDLVIYIEIAEQYFQHDLHKCM------------------------------------------LATSYHEAKTTTHRGGEAREIIARVIDELRLEAMVGLDEEHK------------------------------------------IKAIPYLEERKARLEEMISVAMRLITRKDLRETVYGVPIQAEFDEKALELEATRKTALPVMPCDKNPKSKKAIATASKDLVDVIETAIESKSSSMEHTILETDMIKIII-GLGLNVKIHKERVENI------------------------------------------LLEKGDEGDMLNFGRMRVVRFVVNVVTADGEGPLIVMRVRIASRHQNIFSLRTMASLVAGGTTGAKRTAKSELQFAEVSSLASQ
>Thaumarchaeota_Nitrosopumilus_cobalaminigenes
LENFVVRNSAQTIAKMGLATKGLTRTVKEVNTIAAYVASCGY-LVEDCPLKGEEHIDDRGILKIGIFKKNDYDMLLVHDQGGYYPKQYQLELPKYVMSIKVSILKLKCVAALDMSELQIFPKLLAKSTKLIDKGVKTSSTMKADLKRRNTMPSEASDMLVILNALKIT-----RQNRDSVVGGMPGPGVTDDMQPMVGVKVLPIQ------IYLPTEDKLPINKLVSTTINKGKLFDRAS-KNVCLIQPEKIIILLITDPKQTGCVMLDSVSSESSKPTSDKQAQRKIELGRANRVDNDNVSQYKINKDTIRYKFSIFYIHQIKVKDIAKVHGELRDLGSLKEASIFADPQDLKNGPLNDKSYHKGGNYKVSKQKSEIKLTIDKGEDQLTAL-KKMSMRHSGGDAAQRKMRNSEC-----RSFKV-PR---FLRQEGQAISGLHRHIT--RATGEKLTRLIP-PVYKHIITKQEEEVLKYNCTELLFGKPGDIKIKSPASYYYVLIVTKLIADKFDDYQNAGEDPTKTLDLGLRYRMLTVETIQQVRVYTINLGKKSQSRARNIREAHEIKELHEIGVRNPRKVRVMTEEVVQSEIIQIGRIAEVIVRVKVGKGILTVSVRILMEEREKILMGQINLSTVTSVGLAKVKPFVDVYIADKGLVDTRE-DIYDDNARATGRTDIATNIRIGKRAHEKKAK-TVRKLTNFLVRHMDE------------------------------------------LNPGQKAETFVIGIS-TVKHMGAGGIHLWIGGTAVA-GYSTGNPSWVRPHHRVYGKASGHPDNLVLELGSVKKEIIVKAQKFFASHELEHANATRRAGMSTLKPFAHAAPRWIAAAVYEQTLLKRD------------------------------------------ATAELDITHVIVQPDYFTVFSLKKAKLESVFEKQFTLQKT--TADNISHEFLTEISNQVIGRNTKSINHINKFIEGVTISRPF-----------NELAAEILPERSLNKPLSDMVEQATQLNLQIKITGVSFLIPIE-PQNALILDLVVDITISDT-RSVFALPGSEVLIAPQVIVLYTNKQLNAIGISAVVVMRAGITIVAIDLLSIIEKMMFLLEVKMISMGLVKGVDQTKWRYQKKANSSRKIREVSKNKEILGEMTYDVSKTKKQIELTEAEIVNILRFTFWTLEKMLKITKMFGSLQGQKRLVNPAEITVIAPVVNLPCVHSIVQEVEAQLNYLHNNVLTIRYKMFELFGEILGAFLKQLDYETLYHGY----HAYG-GRGITETLEKSLGKYIVVEEEFVTAILYMLEEKFKDNIKSKSVFINVKDLITDCKIKLVIRGISVIKKTLDKDSGRLISELSETGYIIQLLQTAGVIPLECMRVNSSSK--PLGKKTAFNL------EPDSFDILGVMKELAELCAGGLRTQ-----------LKYVILNIQILQIILNILLVDVKVPLEAGYPEGNICNTTING-SSKIYIPCVYTSKPIVEDQPHGPMINKIIIDVEDIEVQGVVYKNLLQNIKAFFVPYYVKIGNKIN-KLDLEQRGWKENLAKSWIEMIVDKSLQFKVIGANSAYHKTVLAKISNVHSIAVTLPDK-PEDDVDLIESPHIDLKQLTAQFFFGGEILSEAGEMVGMKSSY-TPIKEDITQGDGPLILSIEVEKIAYPSELETTTNSKFENLKDLMVRREDEGKLRGTILVFKVTLAKYKVRALPNIFRDMLKLV---ERMKDNEIKITMKDNIFTDYERLVFEEILQGVEKKALIL--------------------------------------------GQTYTYLNIIHTAKKEYSRRNLVSSWASLVGEAKGLPL--QVITMKIAAALGAEPWQEVIEKAILPWSEVSHQTISIENIKIDYGFKDKAETPKLAELRTHPIDQEILQTIYKGLSLIDRLTSVEQQQMYFSLFTSEKGPETPTVTKKMIGVVEKSANLIEAKAMM--SKRPRTDYENTRDLSNLGEKVKKKIVENATDYRIEEGNALVPNIVLKQFVFFICGAGLVAATYAALVD--NMKCPLSATFGFRVNMDLLAAYLVDADGAVSVVEANIDKAISNVINCVLSGMMLLFKSFLTK--DFSCDYRRGRGEKKFLFGEEMQKEITQPIIVI-FDQFYKFAMLAT-KWAAKEKLDVFYIELSIFKRNPFGGCEFQIGFYVDRSPEFYSGAETVKDIDVVMIDAANAVMEGAALKHIMDCIYTMHIITVLIVQVLKKKVYVGGTYINNVIYEFAGHFAV--GLALAEELNYDFKLDERFVTHEKSFRNGCQNVKNSAKEIKEAPGSGTTIEDMPEEALTMKLQFAVEA-----EHEKDLAEKMFVAWHKFLAV-LEEFRIEDNVHRLTKGIIYKKPSTDD-WWHIPSIGKDGDFNGKEDKLPLGDIDDFGSKPKILPLFEAQVNGNLTKVRLLEANAIVFVKVIGILEDGKSVNVKGDEELSYPVLM--QVPLRIRNTKFQTEVEPKSLFKFKFTIGPVRVIDLMLKIRGYWRIRYERMETLIAYKQMLYKERTNSQTTFWSHIAYHKII---TKIYLDTWKQGHRLRTRLDILTTEKDKKDIDHLGKGAEIIAKKFLAIAGGGLPMPPVHCWVSLEYLKITELLHKEMETPYKLPDLRENESFKLFTVLMVIDVEIVAIYWAIVT-KRRMQRIGKDTSLDPLKKAVNMNALIKVMKMVEFFETLVLSMQSTVL-GGTDEINSGGNILFVDEAKYKYFENENRQESTLNDVLTIVTPQKRNFKEVEVGKLPIIALFGEINTIFENETKQDFLTPLYLGNMQHTTGKGGFPINGIFRAHKGKLKEWEKVRATGSKGPKAVIFGIDS-IITTAVLKSWFETFATPSYTTIRVYVGNYM-WGPPLLIEFGWLSRVKLPLVIGQIHLFPKEKIANT-DSYLGSASIYKEKQLTNNALGETYDMHDPRALLELIIPKRLNNCEKDKVSSMQIGSRIGTQVTITYKQQVDEGTLKITIVEILAIANLIFSFVNVHAKEII-IMWEKGAANAYDPTLITVDYGSRSAIFFAIKLWMALLVATFTGKCVELSIEILTTTTMLSVILPVIESALGIIMSIQVDAKIVDLLIKIVESIAAKIHASERTI-TNTLENKDLLKRTAIKDVLL-IFYVLIKI-ESYLIGALISACIFNSKSVEKLNSKISRGQCVANLDKIHASGVNITINDTFKAWISASIAKVVIDNLLLKKVVSHLEITKLIGDSTISILSADSKKKIGIHDIEEKGLKIIANAEALLMIGIDLGKTPYIKPNAMVDSDRGLKSRVTITLDNSKHESKQYACEVMAELTCNSKTLKTVGAVRVNMCSIIVKECVIVIIKLELRVKQKRRIDSPQEIAVIRVRGANFIEGMTVRFSKTSLKEPR-VDNYESEHIVRLGLNSVIPARERAFLMMVTHEDAVKLIKLPLAVFKFIKSQTLVISGREIEGLTLYLPEAITNTLRRLYLKIDPPEMTLRTLWEARVRQLELLRKDATLTSTIKQQAGVGRITVAKQILSNQSRFKANIGQSIIEATSQICSCSVVERLLTASTC--FRIPELFSRQSRGKKIAKIEILMVTNSKFTIMYVTNKVVRSLLNKTYTREIKMGAIITVKSTTGTYVALIDIEHLLAPSVKREIDPRHAVVSSIRYAIKRPFYQRD-GVMRQTKEGNHVTPKLTLETRVKTSLPVCIKKVTVKHVARKCETYKEMMIIDKIRLLDVIEFTTFHILFALQTESSITINMPEKVPSYGVKN-IVDRRLECTLSGCAF-QLTMARSGPSWDAFSANFVHDMLLKSAAQGSQITKLVDHLALLNVERSQEINNHYDTAMIQLFPSRYEFALKP-AERW-TKMQMYTKSASKDHKYRSRVEKKSIGKGEYVHTVVNKWAEGIYPFK-SNNVSKIDTYFDQLKLSCFTSKKRLV-TLK--KIVFVVRIKADLPDVVVIELSLKIRKQTPDK-TLGTEKAKHKYVARITDMAVDRNMIKHIVELFEKNLVKINGSKQVKKVVRGAAAKVRMNLFPIVAASDERLLNPHVLPGELADMKKNVAMLKIEKI-PSSLEITLEINEAENMYVLIGNNFIMDDFPPISTYGVLVATR-LDSEGKDIKHSGKFDTHSQSSSPKNVELVHNDIVVTTVPFAIAIEVFQ-KPEPQQLKEFFLGTPPVVGKLSL-DKFQIIKSILVMPWLEQMMQSQQDEKEEEKKGDFKTLIKQEEREMTAETLELK------------------------------------------IIKGCGPQITTILTERESEVPGIYRLVPKYLYVVIHGSHVVNAIASWNMVLTMTIIPGFYALFEAGIPGKMPLESAAKILYLEQRRYKMAIDPKCDVLLKAEGSIAVSYVDFTVAMYRFQMDVLK-------------------------------------------HYSTILTVIIHNAYESAKNVVESRTKFGFIRVGPAAAGDTRK------------------------------------------------------------------------------------------------------------------------------IDIASITVIVEIVGEMLLILEGSANENLSTSVSVISINPAANQEIAISYMTQKLEDGYDIMFVEMILILAIGMEYFQHDLYKCMIIGLDINVVAKYGWKPFMGKFSQIKIIFNVFSIKAGSKVNELTETSFQPAMVVPQRGGIVEKLLALIFDEVSLKSKTKIDNLDK------------------------------------------LKVIQYLKANKFQMGDFISAALRFSSRIQIRETIHSVVVMDNYKDPILEVRSSKKASVPVAPCEQGAPSKESIDSAAQHIVQVIQTSFEKLSSAKQNSIASTDMVKLII-AVAFSITLNDDKIFEINTRFIGDFEGNTMAYILTAERGTLPDIVINVSLARAKTFIGD------------------------------------------------------------------------------------
>h03m.104
VDNFLVRTMAKKLAKFGLATDGLVYETAKMAIDAGYQVSEGINLSEEVPMRGEEFIDDKAVLRIGIHAKRTYQFLIVHEEGAYYPQEVHLSLLKYYISLQISFQKLRMAMALALPFVSAFPELLQETSKVVGKGVHAVEKFAASVRKAEAMPDSKQKMVAEVSALDITHA-KAREPRNTIVTSRPGPGTVSSRRPLVGIEILPIACGLRK-LLVPESRHLLIPLPCGNTVAKGHILDRTIVTRPLLIKPDKIILLLVTNSDCVGCAGMAPDTGDKPVPVSDKKAQRVVELGIAQRYSGPYTNQVKLNEETHGHRYSIGYMVRIRIKDIKKLKERLA------------------------------------------RLVIDTGERIIVGLYEKTSMRHTGGPKRERRVRNTDATHLLERSYRMRQRSLGKLQEEGKVLPGQHRHIRGRRAEGKKLIRPLS-FDLEHIVTEKEVEIEEYGVEQLKKARPGDIRIESEAHVYYCIIVTRLVADKWDEFNRQGEDPATVLDMGLRYRMLHVDIIDDI------------------------------------------DTGIPAEVVQVGRLTEIIVRVRVGQGILTVPIRVLIEERERIPLGKVRLISVSSIGVCYIHPNIDLYVANKGLADTRRGTLFTDDAKALKRPDVARDVRIGRRAKELHERRSMRRIRPYLFPRIQD--------------------------------------------KIKAGETTIMGISISNSHFAILGLHLIGR-----------KPSWKRSSMKPYTRNLDHPEVLVLELAQVRLAIIERALGLLPAQKLEYANGPRLAGLRTIKPFTHSAPWWIAIGAYGADLKSRAFYAGFLSRDERPKEFCTSGLGQPVFGIIAPVILDTAIFLLLV-----------------------------------------------LHPLIATVSNMFQRHHTHGLSRISEIFPNAKLLHPAR------------------------------------------IIGVGFLILNPTAASTRLFDIIIELAIREE-SYIVEIPSGASLLAPEVSILHRSEDLAAIGISAVFVEVLGITIVALPLLSITEKFLMMMEMNVIMLGLPDEKEVEKWKAKELERSSRQIRDVSKK---L-ELTLETVKLRSKIEMDEAQLVNIL-------------------------------------------------------NYLANDVLTIRMDPYEVIEALMGTFLVDLDFEARYHSY----------------------------------------------YIENDILTKLTDIVWLKHVIVVVETLCVVRKALASSSGRIVGELEGETNPLRLFELAGYSPLSAFIVRTDGKVKAINKKALLREADIGANMSTEGKIVGTLVDEVATLIKSVPWLDTFESLAIHGVANMCLASIARTRVLLKILALDVDVPLSPAGPDGNIVNEPLKGHISKVYLPCVIKSKTIVVDTSVYPFSDKVNIALEEPEVEGVV------------------------------------------ADLIIGRALEFGVLGSDSAHRGVVLQVVANIKAVAATISNP-PDDDVKSIEGSYNLPLSIEGAVLYGTVILTEAGELTKESEAFYTTNREEITFPDRPPTLTIGVQKITQPHSLQE----------ELLVQKATAGYMGGSIMVMKVIIARYKHRMVTDIVRSFLRTH---SRQRDQQLDILMQGDVYVQERGTSFEEVLQNVEDRALILTEIDCSRSQLEPSPEFLIERWQNESIKGMTLARRKSSTSGQIAGRPTYNLAKVIHMARKPFLWRQIIQSFPALVGTAKRIPKLPQVILMRIAVASAAEPWQKVEDRAELPTYLIRLEVLGITTVKIDLGFDKKEAEAALATLQTGPIETEIIQKIYEGISWIDGLTEIQRATIEMVGIVTVRKPEINILVQRTMGFAEREATFQTEQSLIGRRYRIRRGQEMLRGLANVKTQSEKRIVENPADFRIEKGSAVRPNLTVEGVALLISASHLITTTYGAQTEL-SLSLPFDHHIQL------------------------------------------LMEPELRQFEALELHYRRGRNEAKYFCVELVEFQAKRLLLTTKANSFFWFSFLAQQKWAAKEKIDIFFLEISILQ-KEIGGLHVDAGFYIDRSPAFLGAARLVKKLPVLVVDIAEVVEQGGQLNYLLGLVVTQNIIVVDLVMALERELYPGGEIVYGVIYQVASRWLIVFAFAKTEEMNYKYLLDKEFVLDHKNFRENCNNQVNIIQVLE------------------------------------------TVEMWRILRHTLENLEVAENVGERTKGENYKSDLIADPWWRLPSLDAIGDYHGRECTCLGGEINDRWHAVHLVGL---------TKGHVISVSTLILPKFIGIILEHTEIDIKGDSDLPSPVIIVEENAMYHLATKFINDVEPIPLFRYKYTIGFLPCLESLWRIRGMWPIRQDAIPAIIATKIMLYTDRNNPQTSLWSHLAYKELSKYK------------------------------------------HCIAL-GIALKIIPVEAWVSIQYLTTSELLHRDAESPYPNPN-GLYDQFRIYLLLYIVDMQIIILVLQIVGLGGVAEWIGRDTK--------------------------------------------LGTALYVDKVGYKYEKAKGRQDHFVSDVEVVISPMKLNFNKVQLHKVTLIALFGDIPTFWESEETNTFLTPLYMSQLTYPQGKGALGLLEILRNYKGLYKDWDYCRASGSKGIRPAIVG-GG--PEFATYLEWSELYGVAWYSTVRFAGGDFFGWPPPFLIDLGWLSDILLFCVGLELYLPPKHQVNDTVDKYIGTITLLREKMLVGN----AYKMQNSRAIINTIVPREINLVHDWQDASMPKMVEVKTQVLINFQEVVEDDGLAITLIEVLAVRKLPIELVRIQARELLPREKDLGGANAYQDGIFTVNLKVKSGISFSLPIATLGLVATFDEKGVEISIPVLTTTTIPSLVFPIVAERLGIIATVAITTAILD------------------------------------------IFYFAVAT-KIRFLAAEWDQNITSTKEVDKLMQLISESRNMAHLDLIDSSGIHISVNPMYRVYVSATVATVTVDDDFLPHIVSHIKIAELLGDSVTENISSKDRRNIALIPIPDKGKKDVSYMFAIILIGITLGRTSVVEANAMVHADRGLISKVRIKLQDPTETTERIACEVEFAAEWDADQTLAVGACRIRMADFIAREFVFLIIKLDERKKHKRRLDAPQEISVIRIGGATYVEGISVRWVKASMKEPQ------------------------------------------LAVTEYIRRRVEIAGARQIQGATLQIPEIVTNLIKRLYLTVE------------RFRTVELIRKHSQLRETQKHQLGLDHVLRTVRFLEAEKRFKIKIGEAPIRAILRVCSCSVVTKVISTNFAMD------------------------------------------IDVKHTRNIRMGAVITIQATTGSYVALIEVQAILANAVRREM------------------------------------------KRIRSSIPVCVSRVITKKVHRKCPTWHQMILIDRMRIIDVIEFMTLHIPFALQTVKSVDMPLPKSVPNYGIKRGAIDYRLRISLNGMALKPMSATERNLAFLAAAHEYFEDFLLKALIAGTFLLGIIDALAQLEIERALGIRAHPDFRIIGVWDRRYGIFE-KRYERWPKKQKEYPRRTAPDVKHKRPVKRDKIETGTVFPPMIKN-ADRIYTFVIRKQISQIENVADELHIYCFHNEKNVAKILEVIRVVLVVRIRIGLDPLAIGELPTTLRLKTDYAKYTKVEKATKKFEYQINEMAIDRGLIKTILDVDKASAVNVQGRRVVNRVIRGIAAKISSNFQLVLVALERWVLDPSVLPATIANGRKE-----------------LEINIAKVLYTLTEDCAHDSTILGIQTFQVYVLLPELEKESASISLTERLGTHCQPTNPQNNAHEHNDTIVAQIPFTAAVTVIQAKLKPEHLENGFLGVR-VIGGLQHEKRVFAIKPILQLPRVQQVVQTDLKQLNEQKGKSYQPLFKQAEQESVAEGLKFTPSEATLAESRIQDEDKGVNPKVKKEPVLYRRITLLEILVDIL---GCGAELEDISAERESSCPGIEKIKPKWLVSLINGNHVVNGITAPQLLLTMSILEGYDSILMAGIKGMAPSESAAKALYEEKRHYRVGVTPRMDSIAIVETSLVTQDVSFPVAVYRVQIDLLPYSARAFEKLRILLLTSKIMASIAVFTSDRRQVYTLMAREKKGKHYSTVITIRMIRADESAQFAARAMDRIRVIKHGPAAAAEGRR------------------------------------------MITASVERRLTFVNRAIAEVRVLKVNITPEVKSEDNADLKLF-TTVGGEVVIRVRSQIILSMMFAAKDFRIVVSDLEIVQASLK------------------------------------------EQLTVSYFVSRYHRGYECQFIDLVILLEMALKFFQHDLHKCLEAQLEISIIINFEPIPHQFRSFILFYAANEHHLYYPKRLGIFLTTSYQPAKTTVHRGGESAEIIAAFFDQIELIGYITLKYEQKKGLPTGRLAISGRSVMVKATMVPYRQRIITDEIRAWPRASSVLRSIPYTQADSKVLSELIGAALRLLTKVHNRETINNEVLITE-KEVAYEIEATKRTAAPIFPCEKNPANKNAIDSAAQRLIDLL------------------------------------------------------------------------------------LLLGGGEINYVQLHALPLVAHIANVIFNKQQLPLVRLQILVQ------------------------------------------
>DPANN_Candidatus_Forterrea_multitransposorum
------------------------------------------DINEICNLNGNKVIDKPHVDRIKIFAKHDIDIFIVHNQGAYYKEKLIIDLIQYTIGINFSLHKTPVTLALGLEKLQILAEIIKKSLKLVNNKVHPFTKQS-DIKKKNGMIAESMKQIAELSSLKVTTKDTQKLGKDSSVRGGPAPGINRSIKELVNVEVMPINVSLVKLYYVYASNKYLISYICSKLIKKGEVTDRVTNAKVIKLDLETIFYILSTP------VTLGPTTSEVSKMVYDTKNETKLTLGQVMKYPDSKKKDYTVNKTTKELVNRIIQKGKLEWKKLKVIKLLI-DLNALKTMEAFRETDNLKSGSLNYKRVIRGGVFKLTSKYANLKLNIDKAENKLVLL--VTSMHDLGGPTKERRVARTTIA----KAKRLRAK--NELKEIGTYNSGLHKQLVSFKAVGNLVTERLP--NFLHIADEKDAEL-LKNIEKLLLHKVGDIKIKNEIVYYRVIIVSQVVAHNYEEFLKDKLKPTDVLDLGVKYRMYNVEVIDEI-SYIVPLQRYKPRRSVKVFDLHKIIKVEYIGIQKPRKVAIIK--GIPAEVVEVGRSREATVLCRVGKGIKKVNVKILLNETEKI----IKIDKVESLTLAEIKPNIDIIIANKKLSS-KDKRKFENKKEGLKKPEVSTDVRIGRRARVLLEKLRNKDLNGYLFRHING-----SKTKEQVALACDAVVIEFSKISAKVDELILHDLEEKE----------------------------------------------RRPRSEPYHKEEGHPEVLVLEISRLKLELTNLARNFL-KIDIDKYNNPKIAGLRTLKTYPINLTNKIASSAEKKDLIKKS------------------------------------------LDPKTSKTDII-TTNIYEK-RFVQAKSHRRFEKYFDINKPFV---NLNIDMIIFESDSKKNLFTKNLKIII--------------------------------------------------------------------------------------------------------------------------------------------FFFKISAKLIMLIG-SKMNLKKYKVDKLFNKSRKINEVMKKKKVLTELAHEAKLLPKSLELSDAKITDILNILEEKKEKIIEL----------------------------------------------YDIFVLSRNPYD-INTYLGAFLIDLNYEASYK-YKV--EAI-IFKTVHSSLEL-VRRYLAIESDFVNARLHRIEHKFPDNWEEESLFIHYSQ-IYIDNITLKILGISFIKKVLEPDCGELVSEIKEESYLIEASSVVALKHLEFFYLRTKEQ-AAKDLEIA-----------------------------------------------NTIKVVKHIDVFIKMVSLNVPVTFAQSEFEGHLITEPVE--AQKEFIICDIKSKPMTTNKNLKPAVDKVIDDYTDAEFKGLA------------------------------------------FDLIFSKNNEIGVLGSKSASNKNVLSTISQVEVIVEIFNSP-PEDQISLIFKPYENFIKVDYYAFYTSKIINEIGDIFKQKRSYYTSKQDDVVTRDSHPVLSIPVEQVLQPKLISSTIKFKFTST-------------------------------------------GDPKALQENDIDITIQGNSFAT--TKVIQEIMSNVEKKTIIL------------------------------------------VGKRTYQHTSIIDVVRKAYMKRFFIQCFVGVVNSVKRLPKIKQIINLKIAAAESYLPWQKVREFVKFPAVLIKHQFVGVEFIKFNIDFYFRDESALLHELQNKEIESEMIIEVSYEIALVSDLTVV-QSLYEINIISANNKSSINVVCKEILTIVSKSVKIKLDSKIQKKRKISARGSKVKRGIK--SNKSFKKVVENHAQFQVVKGTAV------------------------------------------NVTNALLNVILLKASYGASFIKANIDLKGTYVIKAVNSNMKVLIDLFYTKITTLEIIYRKGRTHQKYVDVTDMISLANSYII--EKENFITQSYLSKPKWSSKDRLELFTLAMLKIEYSPMDGIDV-------------------------------------------------------------------------------------IAIINLEEETNSHRIN-EYEIDLKHYEVYCSANLSKKEIIEDRPNSKYLLGILVDNGLSSTIQYITES-----EELKDFCNDFRVKMWNLLNISLTELFVSDELHDSEKGWIFKEDDLQV-W-FLYTQKDVSDFHGGSCE-LPGDIHDGFPRFKMYPGLNFSIYEGITKVDLLAARQVVVMKLVNIVNEGRTPQTKGNAELSVPIILL-DIPMFHQTTKFYNELHPKPLFEFKYTIGFLFCIDVLRSIRDV------------------------------------------------------------------------------------------------------------------------------TKEKDFIKIFILLTIIELELVITLINLITMGQPIKRFGKNT-VGSLKDLKEVDKIILDEEIVKFFRTVVNLGEDSIF-TGTEEISKDGFPVKVDTVGYDYED-EGKQPHLILEFSLIISPQLFNFNDVHVSKLNIIALFGEIPTIYEEEEKKDEIKPLWVARILYFLDKGKYLLINLFRLYQDVMMQWG-LRQTLSSGPKPSFY-KASG-SEFKPMRSWMETFDIKGYTTFKLAIGDYFSYNQPYIIEVDFLNRILLFLAALEVYLFPKTQIQETEKAFIGSIIIFKASLTLDKKVGKKAEMHTKKSILEAVVSRHINVSEIPNDVLTKSLIRLGAQILVSFQGKF-DKIIRTTLIELKLIKIIPIKVVKIEAKEL---FKRLGAANANEPDVVTINHSEKTATFFQHGIHGRALVSTFK------------------------------------------FILKLADNLTLNSKGYSKSIPSATLDKEECLT-TLMVNL---------------------------------------------------------------------------------------------------------------------------------LLLSCNFGKSKFILANATMNLDKKYVSKVVISL-LPKKKKEN------------------------------------------EKKKWEKRVKKPQEIAVIKLKKAKFVEGIRVKYIKQSLKESKEFDKLKIEYFIKLELKEGIKDNSRTWLKIAIQKERTFTIPVSLKYARFIKRKTFVVSRKLLTGVTSHLPEIVTSVIKRIFLKVDPKLRITRRIWERNFRRLDLLKKEHKVTDTLLQQLGINKRIA-KQLLHARHSFRINIGSDNQEAIQKVSSTSILEKVISTNFALPFKKTEMSSRSNRESPF-DIDVIMVTNNKFVIMYATRKLIKS--DARHTPKVKMGAQVTIESIIGNYIALLLMAALLAYGVKKEINEQYSFNYPLIIDIMDPLYKRGDGVARIATTNHVVKQRSTVETRIVTSYEFCLKRVITKVVPRRSETYKQLIIIDKLRVVSIMGLQTLKISLTLQTEKYAKIWIPNTVPSYAIKQSTIDAKLQLSIVGSALLKKSSEQSNISFKACAKKFFFAWLIDYLIKGTYLIDIVNKLAKLEVRYEIERGNYPDRKGVGLRPRIHNI--KKKTEKAPGKQLKYPKRADKPQKYKSLIKKKKVKKGQKYVALIVLKK---------EETKQLGELIYEYTIYCFHNEENITKTLTKIIVKLIIRVRVKLNAKAIGEVDVKLYVE-NLSFNDALKKKEKKFAYK-------------------------------------------------------------------------------------NISVTIEINKSEFLFVLIGNMAKLEDPLPIKTIKVQILLNSILDPSEGCASSDKLASFCQPSQPENLKQDRNDIVVAKVPYNE-------------------------------------------------VNYQQQQVDKEENETYKNFILTEETETLLENTKLEDSDLTLLEKFLDDNDHDIDFKWSEEGVIIKRYVILKIFEEIA------------------------------------------SLVTIQFYLSLELLKNGTSCFVAKIQGKAKLLSVIKYLYLNK------------------------------------------------------------------------------------------------------------------------------------------------------------------------VITAVISTKLTFVNKSIAKVKVKTINVDRRVTSEFNQDVKIL------------------------------------------INLPNIKVIQSFIGEFLLILDKSILESKFSSVDRVEIKTRS-LDLAIAHYFMRSYRSYETQFAGIIIAVSIGKREFKYNLHECLQPGLDVSLKGDYNIIVLQGVYNIFKAYIFVFLVKNDTIIDRSLEQSYKPSRNTITRNGKVTKIIATILNELKLEAYLGLDDKHE------------------------------------------LKKIPYLELDKFKIKEMISLVLRLVSKVKLRETVNNNFIEED------------------------------------------------------------------------------------QKPPFKSIKGNMMAYFVTTTLKTLPTIIIEVALVSSKAEIK-------------------------------------------------------------------------------------
>Candidatus_Bathyarchaeota_archaeon_SpSt-1169
----LVRTMAMKIASVGHATRGIVKWVKEVAIIGGYVATEGLDLTEECRMLGEEFIDDRSVLRVGIIPSSKPDVLVVHEQKAFY--DVEIELLQYVVGIKVSLQQLEVVIAVELEYLPLFPKLLEKSATLINKPIHSVKKMAKALAKKSAMPDEGQTMIAEVRRLRVSYKESERQDRETVARGFPGQGVNANMKPLVNVEVMPIP-GLHKASYVPSG-NLLIDFLCNHVVKGGHVLDASIVTQTLKLSPDE-ILMFITDPEGLGCANLATKSGEKPAPVSDKKAQRKLELGKAQRYPGPKSSHLKMEDKTVGHRYSVGYGLRIEVKDIEKLHGRLIDLEALKEPAAFTQPTNLKKGPLQEIRVHRSGKLNVTSRLSELKIIVDTGEQKLIGLYKKTSMRHSGGPSSKRKLRNTDMEK---QAYRLRERGLSKLREPDKVKPGMHRHIAEKRSVGKAIVRPIPNFDFKHLLTPEEEKFLEHKVYQLRNAKPGDVRVKSQAYAYYI------------------------------------------RFYTIPLGKWSPRRAKRVKSVHRLVNVEKLSIEKPRNIRVVDDELVPAEVIQVGRLTEIVVRVRVGKGIITVPVRILVDEREKL-----KVQKITSVGRRKTFPFA--FFPKKGIAEKK-------SSRALKRPDVETEIRIGRRARVLKEREKMKRITEYLFEDIRTTFNHAQGTVERLALKTDDYVLKTTVVTGNADEAMPHNIEEKPVPPDK--DTLILGIE-SVHYGGVLGMHLVVRL-SALPSFSGGKPSWKRPSKKPYSKKTDHPETRVLGIATVRVEILALAKGILP------------------------------------------FYAAAIGKDGPSKRLAIVGLGQEVFGIRAPIAIDGAVIILLMAEPMVKYTHAK-DNEYFTAERVIQAKLSRKDELTLRLSKL----PSIQHEFIAKVCNHVAGKDTRNILRIAEFLPDVKITRAEKRKMLEAEQQVQQLEMQLLPERSLNKPFTQQLELAQQITLELKIAGLYLLVKIVDPQEALLLEIIVSLHIGEKQEIITEIP---------------------------------------------------------------------------------------------RLSLDATKVPLKLEVEEAQIVNAIRFLSGKLENILDLVNMYGNVLNKMILANPPAITWIAQTIELAVLAAMVQVVEMRV-------LLSIISQ-NVLKDFGEAYWKELPFEIEKS------YAYGPYRGLQETLDKYIGRYLTVEEKFVNAMLYMIDERFPERYKKAELLTDLLELILIKKIQIVVKGLNVVRDTLHENASRIVA------------------------------------------TPCFATSSEEIKLVGVQLISIYTVFVAYASMERISCMSFSSNVKFVVQGVQLLEVLTKIVAVDVEVPLKPVGADGNIVDNPLDGSMARVYIPCVYKSKPIVIDSTIKPAVEKVILSVEDPELKGVIFRILAQDKSAVFIPYYVD-VGDINVDMSPIVRGFGETFARAW------------------------------------------PDDQVRLVDAIRDKLVAIDALIFYAGLIVKEAGELAAEDEAFYTPKRQEATLPDRPPTFTISIKNLAAPEQLKDSTAMKLESINTLRVSKDTAGHLGDTVMVLGIVIARYKVRRLPHIVKAFLRMKKSPNRMRNEAISVALQGQIFTDNRAEQIEEVLQGKEDKSLIL--------KLSGKLDFRVRMMHRESLKGMDLAEHKEQVKGEF-AGQTYSYAEVIHAARETLLRLVVLQAFASLVEMATRLPRI-QVITMKVAAASAAEPWQCAEEEARLPAALIVLEVLGISDVTI-IGFKEKQTTAKLVTLKTNPIESEILSHIYKGISWLDKLTEM-----AVNLTRSIEEKQLPSVARKVVDVVEREAELIEQRDF-DQRKRARKGFELSRGLANVA-KTSEEIVKNPADYRVALGDAVVPNLCARNVAFLVSAAGLLTATYAAHVRIRDMKVPLDHRVEIGVNPQVLGAVIIDADGAAGTVEATAEKEVTCVLSGALTGFII--DLMLTEVSSLRAYYRQGAGVDPYMSVAVAVALATTFIPIRDADEFFLLGSLAE-KWAAKEKLDFFELAIMELK-KSINGISA------------------------------------------LGVIVTLNIVRVLLTMAIEREVDIGGEFVNGILWEFGDRFEIAFGVVKTDVINYKYHLDKNFILGSRHFRELCNKLFNICRELREIPGSELGMESTPSAGGAARLQLALNG-----RKNKDWGGDW----QKHLAVELDELRFQEGLHKLIAGVLYQKSDTDNPWWAL--------------EQELGSVDPRWNKQQFWPTFQVETFTDITKNNLIEAKMIVLPKFIGVVTERKEEDLKGDAELTFPIVLVEDLPILHDETKIKTEFDPRPLFKFTHTLGPIYCIDWLKALLDV-DMCKEKMPRRIAYKPMAYTAENDPSTLQWSNILYEDITSAA----------AHRNRFKGDILHTQKEKPDVDHIGKGTKVLPKDCAAIAGSALEIIPVEAWVSMPYLMVDTLLHRQAKSPAPMADTRDARQSRVYLVVELINLKLVRLLAKFID-QGRLKRIGKDK-LDPIDYGYEMDELIKVFKIVEFFEAVLIQVEDTVL-GGTLEI------------------------------------------EVHIRKLPIVSLFDEIPIVFENEKKHEYITALWVGCLSHAVGKGGFPVKQLFRKYRDFIHKWDYVCSTGSKGPKPAVFGAGG-YPELAGAQAWFDTFKVAGYTTIRLYMDDYTLWGPPFLLELGWIDRVVLPTVALEVHLPPRTMIENTTKEYLGNVILFQEKELVGNELGSMYTMNNPRAVLLVIIPRDLNVGEMDKIVTAPTMMRIGTQVVISFRQIVDEEPLEVAIVEVHAIETLPVKFVTIMATELVPQEKDRGGANAYDKRVVTVHYNESTAARFRYSIKTYALVATID------------------------------------------------------------------------------------IFHVVISAEREKALFAELSKNLVNTKAVSRLFKLISDARCMA------------------------------------------VEIADLLGEAIVENLAARSLTNIAIAPIPEKGVRIVDHVWALILIGVDLGKSPRISPNAMVDVDRGSVCKVEISLKNPKGDSKKVACEVELAGTLEADKTLTVRACRLKMLNMVSREYAAVIIELEERKNFKRRLDSPMEVCVIKIGGANVVEGISVRWSTVSLREPMVFDSINGSYIVRLQLSSAIPNRKRHYLMQAIPRALVQILPEPLSMDEFIRRRVFIAAGRHVEGVMYDVPEIITNFVKRLYLPIEPPDDLLRNIWLSKYRILELLREEAALEETLQ-----------RKFLEAEKQFRVDLGSASIEAAVDVCSCSVVVRLVTSSFAVDFRHSEMISRQSRGQTIKTTDILMVTLNKFEIMYATNKVIRSLIEQQHSKKINMGAIITITTTTGAYIALLELDYLLAYAVKREIDVRHAVKTNLKYQIKKPFFHRGLKAFRVTQQGHSMSPRLTLEKRIKTSYKVCLEKVHTKKVPRKCATWREMILIERMRIVEVVSFSALHISFALQTKKLINLPLPDKVPSYAVKR-AIDNLIRSTLEGAV-GPMSASQSGTAWEAVAEDYFHSFLLQAIVRGTHLFPIIDLMARLELERLIEVGHHPDRRTVGLWPKKYEIASKK-TEKWPTEQKRYPRYSSSKQSHTSPVKKKRVEDGTIVHPMINKWKERMHPFEKKEDEAEMESIVTILNVKCFHTERDVAKLLRVILIKLAVRIRSDLDPKSLGEIENALRLKTDCKE-LGLDEVSKKYEYKITRIAIDRKIIKNITEVHDQNAVRISGKTIIDKAIKGAIAKV------------------------------------------ESVEVRLEIVIAKALYVLVESCAKLSSLLPVKTFELYVLLNA----TKTLKSRLRLGSHCQPAQPETVKHEHNDVIVTHVPFRESFQIAQAKIKPQRLAKFFLGIPLVAGGLFLDRKAIAFRPILVLPQIQRLLQLQQEQLESEEKTAYKALVKDEERELMVAELTVK------------------------------------------IIRGCGYKLAMILAERESMAPGIYRLKPEWLYVVIMSSHVVNSITAFHMLLTLTVNPGYYSALEAGVSGRREDESAAKVLYLQKKHYKTGIEPTMDSTPLTKEKIITQDVSFEVSVYRYQITVVPYSARAVVNLRILLVWKEVMAAIAIWTSRRTTRYTMIAREPKGDHYSTIISIRMHKSLESARAAATIKDKIAIIKSGPAAAAEGRRFQHIIQVTTKIGKGPERMLSADELEIRQASTKNQMMSKSYKKVMTTSLEAKLVFVNKAIAYVVVDKVNITPEVTHDYKVDVKII-VEIGGETIIGARKEAVSSILFSTKKFKITVTEVQLVQAAI-IDIGEIGVIEDTVGNFLFILEGSTIEELSASIERVRLLTKKRQEITISYFVSKYNEGYEILFVELVIMIPIGPSNFQHDLHKCMEANLEVTMEADYGWLPFKDVYATIYALISIFVLYSDNHVGVLLTTSFQPAKTTVLREGVAEKILGSVFDQVKVFAMITLESEHSKGLPNGVLAIQGRSVLTRKTMVPFRIQAIEEEIRAWPRASSVLKSIPYVAQKSYQLYDLVSTGLRVISRVDLRETIHGNPVVDDYKEAAYELQATSRTAVPVAPCERKPPSKESIESAAVSLIEIIETAIESFASAQESTVAKTDMVKIIIQGVGLNVLLTKLTAENI------------------------------------------FLFEGSENTFFDLGVLS-IPNVCKVVRAGEESPLVVLKVLVKDRHQTVFSLRTAADLVGGGTVGFLRTAVSELQFASVPSLSSV
>Candidatus_Korarchaeota_archaeon_ZAV-18
-------TMANKIAKLGIATRGVDRRVKDVAVIAGYEVSEGFDLTSEVILDGNELIEDRGVIRIGIFKKKDPNILIVNEKGAY-RERALIRLSEYNILFRVAMQALRVSAALKNGGLNIFVDIISNESPLIGKNVNPPKKFAEALNRRNAMSRKDSSMIAKINL-KVT-RKDKRQPRDTIVRGRPGPGVEASIRPMVNVEVMPVSLRLR--NYVSDPYKLLIDLVVKTTYAGGRIADKNVPKIPLLISPSDI--LMITD---KMSVTLAEDSGDESIPVSSKTRQKKLELGRAQRFDPQSVTHYKLFRSARKERYSIVHHARLEVKNILTVNERVRDLNKLKIPEAFREPEQLTEGPLAKKRVRVSGKLKVSASLADIVLDIDSGRARIIGLYKKTTHHHSPGPRKERRVRNSELEYLEERSFLFREKPVNRVQNVGKVDPGMHKQVVGKRAIGEKLVNPLEDSILKHKLSEEEREL-RMIGKLLKRKKPGDIKIPDEV-YYIVMFISKLIGDKWEEYIRAGENPEDVLDLGIRYRMFHVE-IKEV---------EYPRRAGRIRRVIDVKPLEIIG-NNPRRLRIVDDKAFPAEVVEIGRIADVTVRAKIGKGVLTVAVKILLEEIERLLIGRRNLTKISSIGLSRVDVIIDVYVADKGIADTKMGNVYDKDYRSLGRPEISTDIEVGRRVKK-----KIRGIDEYYFHHIMK-ARFPGGTAERISLGKPDFIIEYKREAVTVNEAFPHNKKE---QEVEE-EEIVAGVK-PLNIFGILG-EILIGMTSAMPIFATA--LAWHPNKKPYNDEIGHPPIIVLEFAGVKKEIVERGLGVV-DFKVEYANDPRMAGLQTMTPFKKTAPRKIALTSYS--LRERALYAMAVGRDGRDKRISVVGVGQ--VGIIPILLEGFSAFLILL------------------------------------------KGSNIYHEIIVEVSNYEIGRDTMNLDRIRRLLDDFTLIRPER--LRAERRREEAREREILPEWELRKPLASSVKTYNSLTLELKMVDAAFMIKIK---ETRFFLVIIEVAIGPDSRTFAVVPEGGN------------------------------------------KFMFLLEMKLLLMGV---VGVSQWIAKERRSGTREIRDVAKS-----SLLFELSKVAVKLGIKEAMLVNIIMY------------SVAGDVCMKEILTNERTISWVARTVELPVIMSYVQEVDAIIDYMLNGVLALARKP--FLKGLIGAHLAEVDFEARYQ-YMP-----------QSIMSEKIRYHLTVEEQFVQSFLMVLEEKFKQY--SYEPLCSLIKAIQVKQIRPYRKSISIIKSILN---GVIVSLVRGETDPLTLLRVAGYDPLEGLTVRTKDGVSPDKIELLIK-AKIFAVKGDQFKLVGVNYI-----------------------VSEIIENRERIEILTKILSYDVDVRTICSSRDGNILNLPLN---EKKYVPCLVKSKPVERDTSKYPAIDKIIINVEESEVAGVS------------------------------------------------------------------------------------VEDSVSSISAIHNDRYKLEATGFYSTMIMADSGEVLTLDRAY-TSMMSEITIREKPPVLTIPIEKIAQPDEIGILKYVKIESKKELIVRRDSPGSLGGALMVMGIVIARYRVKSVPAIIRMFLRLR-HGDKAGDQEMDVITQGQTFVK--EEPPDEVLQGVEERKLI-VEVTFGPDRSRAEMEFIIELLIGISLHEISIAKREEEAFGRITGQRTYAYATFVSAVSNEFFKVHVLQAFPGRIGVAKILPKI-QVITMRMAVACAVEPWSKVEEYAKLVCCLVKLEAVAISEIKIELGFNDLDETADLVTIKTNLIEFELLVVVRKGISTTERIG----QDLTYQLLESEESEEVPLILNKVMNIAEMKAELLRV------RTPLRLGEMLLRGLQNLGKIVKKKIVENPSKLKVRLGDAI-DNATVHNKDMLLDSIGLVTKTFGARILAINV----------GIVPKLLYVILINASGAVRTVPITVEKRITDVLKGVLTPDVILQNLMIKGINELNAKFRLAMGLEPYLLIYIPIVIATSLILII----FFGFSYMGRKRLAAREKLDLYLLEIGF-KERETNGLD-SAGFYLDRSPIFLGGVLMFKEVEVIVMDAAKAVGQGANLEMIVGMVPTENIVMIELTLVLDRDVEVSAD---------------------------------------------------------EKPGPELTEGTLAAPALTSKFQFALEN-----DGEREYCDDM------------------------------------------PSVRNLSDYHGKEDEQSLGPLDPEFDKSDFWPSFEIKVFEGISLSRILKAESVMVIKFIGVQSESEIADIKGVSKLGKEIVLAEELPIMHKQTRMKTEYDPKPFFKYQYTIGPIPAIEVLRKLLNS-KIREEKIVTELAYKPMLYRERTEPQTTLAGHVAYVDII---FEFYLDSQKKAHRLRLRVDILSSSGWEKDVNYIGKGAKVIERRVASIAGIAYRIIPVTAWISIVYQGISEMIHRKAHEPIE--YLRIEQSIEVFTLLLIIELSLVYILRNLIR-KGRGFRFGVDT-VDKVKSLLDRFSILLEEKSARFYEGIL-SGKDTVKAISTVER----------------LQEDGRQDHLVTDVEVVVSPQLRNFS-ISMRLIKVVAVFGTIPRIFEEEQERSDFVPLYEGRVEFFRNKGAYKSFKVFRVYREIQMEWNILRSTGSKGPKPAILLEGS-IRKLAPYSEWFESYEVRYYTTARLKLAHFYKWGPPLLIGLDFLEYLRLEVVAVSIHLPPKSRVENTRENYLGEVMLYKEQFLL-KELQEAYDMHNPRAILYIIIPKRLNVSARDRTVLMPRTMRIGTQVYIIFDLTISDKPIEIAIVEIYAVRKTPLTFVRILAKELL-FRKSMGMANAYSRGVLTINYKKRASYIFSFRIQGILLVATVDGKGVKLSIEIISTTLIPSIVLDVIVYHLYMIVSLELRGEVIG------------------------------------------------------------------------------------DFESINFSGLDISVNDRYVVFLSARIGLEVIDGTFIKFIVSHISIARLLGSTIMDNIAAEDRHNIGLVSVPEKGTKIVDHAAALIMIVLDLGRRPYIEPNAMIDAGKG-IAFVRIRYVERKGDSRRVACEVELEGELDADDTLTVGAVRIRMADVIASEYVALIISLE--------LKYPMELAVSKVGGANVIEGISVRYIKVSIKEPT----------------REVPSFMRKHILKIKDMAEILVLPSP-------------------------VPEVIANLIKRLFLPYDPPLELARNLWIRKYRILDILKKDATLEETIKMQLGVNRILA-RKLLKAELQIRAEIGKGMFDAVRNVCSCSAVERLVVSNYANDFRYTDMAARATRENKIR-IDVLMVKANKFEIMYATNRVKRS-IGKSHTRDIRMSAMITIDSVTGRYTAIISLAALIAYAIRKEILKREMLRAKLKFEIMRPFYGRQLGWKRVAKMGHQPTPKLTVE-RIEVSPRVSLEKVITKRITLKSSTYKEMIIIDRVRMIEVISFVTLEIRFSLQTTAYITVKMPKKAPSYALQKEAIAREFEVEIRGIALFKESATRGNLAFKSCAMEYFHSFIIIAVVRGTFLVGIVDKLAKLKIEPNIQIPKVSDRWAVGVRAKRFELDYKKKTENWPSKQKYFPIGSSDKRELRSPVKRKRIETGTIVHPEINEEKER-FEYL-NLDISGVTSLIRSIKIYCIHPEKDVSRKVEIIIIILVVRIKVNIPDMVVGEVETKIATETDIRKNTNLEKVDGKFEYR------------------------------------------HKEIDIAVAALPIRLIDVKIIPADIAERERKLPLLLIRPI-A-NIRVRLEINEAESMYVLIESMA-IYNVFPRLTIGVLVLLNSLEEETEAIAKSKRLGTHSQPTQPTTFKHTHNS----------AVSLLQDKLEPEKLKKSFLGVPIVIGGLMIEKRAMVVKPILI------------------------------------------------------------------------------------VIRGCGRAKTEIVSAREIIAKGIRKERPYWLYTLLLSSYIRNAITSFGLFLTISYKDECKTSIESGVKGARDDKSISRVLYERKRHFETVFEPMMDRVPLPVKALLTNEISIEIGVWRYKIEVVKYSSFAIKGYQVLWYISDVMAVMAIYTSKERIRYTILKQEPKGVHYSTVLTIIMFDALEGAKMAANEMRKIHLVKIKPAGSADGRR------------------------------------------VSSAIAESKLVFVDKAIANVKVIKVNIAPRIKSEFKTDIQI-RVKVGGERLIDTKRNRMASIMFARENFIITVKDIEKVQAAI-----SLKVIKDLVGEMLMILKGSAYEERTTSIYKIELRTKAM------------------------------------------RVDLDIDLLCEYGIVPLLGVYNVIIAILTLIPAKIDSRIDKLIEATIQRALTSVHRGKRVEEVIAKLVDEMRLKARVLIDPMVR------------------------------------------LKKIPYLDRDKYQLEDMVSVALRLITRVELRERACKSPLIDEYKDKVYEVNVSKRTAVPIAPCDRKPPSKLALESSAGNLIAIIQTALESLCSTQKNNIYRPDMVRIII-ELGMNVEVSEEGTEGV------------------------------------------------------------------------------------------------------------------------------
>Euryarchaeota_Palaeococcus_pacificus_DY20341
RTPLYLTIMVQLLATRGEAIEDSVDEVREASVGAGEYINEVLDLSEEVPMQGEEFIDDRAV-KIGIFPKAKPDILIVHEEGAYYAEKVELNLISYVIALDVALSELKVSIAIALKHIGLAPKLLQEAAKVVDKPVHGRKKAAKLLERRRAMVNNNHMMLAEITALKVTYKKSDREPRETVVRGRWGPGQVKSLRPLVNVEVLPISAGLRK-HYVPNRLGLLISVPLNRMVKGGNLLDSNILRRTILMKPEEIFYLLITP-E-LELVTLGPVSGDKSKPANPNKAQRVFNLGRAQKFDGPKTTKVKLYDQTKSHRYSIGYKIRIKVKEIERLRERVEDLEALKVPEAFKELEQFKDGPLTWKRHRYSGKFGVTPSFAELKVVIDSGEKRIFALVKKTTMRHSGGPTKERRVRNSPT-----KAIRKRRRPLTRLKEVGKVVPGMDPHVVGKNAVGGKFIHPLPNFELEHILSEEEAELLRYNISQLQRAKIGDIEIKSPAYYYIVIVVTKVIGDKYYIFKEKGEDPEKVLDLGLRYRMIHVELIDDVRVYTIPIRKKAPRRARKVREVHQVIKVEKIGIEKPSKLRVVD-EGYPSEVIEIGRVTGVTVKVRVGKGVIRIPVRIVIEERERIILGKVNLKSVSSVGVVKIKPRVDIFVATKGISDTQEYELYED-MRALKRPEVETDIRIGSRAKIRKERKRMKGLDAYLFKQMEEYFEHEGPTKDKLVLDLNEVIIYFSKVSGKAEEMIPYDLQEQEVSPGEAFETTALGTKIPLKYIAVVGIHLITGLFGALLGFAGGKPWWPRPSKKVWSKLVGHPEVLVLELAAVKIMIIERALGILADYKIEYANAARLAGLITLRPYPNRSPWWIAAGAFGAELKERKLYASSVGKDNRDKRFGTVGLSQPLFGIFPIGLWGVATFLLVWAGALTKETMAFVRADVFTAERIVKAKIKRREKRKINLRKPYF-------------------YDTKNIL-IVEFIGDVKLIRPEKRKLLEAQEAAREMEAQILPERELRRPLAQQVELYQAIDLRIKILGVGFLVHYFLTERAKLLDIIIELAVGV---FILQIPFGFDLVAPEILILYRTVKLFPIGLSAIVVEVMGITIVAYPKLEIVDKFLMYLEMKMIMIGMPDEVQVKKFKVDELENYSRKIRDVMKKQVILKPLSLETERIPKQLFMDEAKILDIIRIFAEEAEKIVELVNVLGNVAYKEYMVNPPTITLISEVVCAPVIYSLVQEVEFALNLLLEGALLWENAEYESFELLVSTFLMKIPLEPNKYSY----YAYGRIEELQETLEKKNRKFLVVEEEFIKALLHMLEQVFPDRWEEEEVFANLEDLIWVAYVEVVIDAIVVIREALREEVGRIIALFYGETNLLVLHKVAAYTPIKPFRVKTDGKVTPEEEKAIVL-SSS-VNEPHPVKILGVLLSNAKALAATFDAK-EHYAMFLSK-VKMVVEEIQLVEVLTKIIRFDVDIPFTADGPDGNIADEPIEGKIKKPYVPCAIVSSPITVDKSIKPAVDKIIMDVEDDEIKGVTFKVKYQSKGLKFIVYYIKLGNEIGIRENLHVRGFSETIAESWAELLVKIAIKFGVIGAKATHKGIVLKVIANIAVVAAILDDEFADDDARAIYTPYTTKLRIDAAAFFTGRIVGEAGELLKEEEAYYTSEKEEIVMGDRPPVRTIPIKNIAQPLAVNKLKGAKFENLEELKVTAEPAGKIKKLLAVLGIVIARYKAQGIPEILKNFVRMEGNPQRMQKEEINVTIMGESYVK--EKLIEEILQGAEAKTLILLEIQIGGKRYKKREEYIVRSLYGLNLRGYTDAKRKEEAKGRILAKPTYDYVGVVQILRKRHFKRQVYGPFPGLLDTALRVPY--QIMKLKLAVGTAAFPWQKVEEMAKLPYALIRLEVLAVEEVKVKLGFDYKEYKAEMISLRTGPIEFELIVKIFRGISWYEKLTMLQKYEYQAQLLKVEEKEEIPSLGQNVVGYIEKDAGLVEEAIAQGRKKKIRLGEMVKRGLENV-SKGKKKIVDNPAQYRIEAGDAIVPNLTFNEAALMLASAKLITAGLGIYLKVDDLEVPPEHTIDLNVTEDLLMLLIPMADAAVEVVEVTVEESVTMVLSGVLTGVKILFSLIAWGLSRLDGDYRRAR-DEDWLWVEMPTRVAHGMMVIVTPKEFFHTVYVAE-EWAARLDTDFYLLALSEPAIPGLSGIKPDCGFYIDKTPALLGGAETVKSIAILLVETAGIVEEGASLTILVGNIYLLHIIRVMAVQALGKEVEVGSEYVNGVIWEFGDHYVVAMGVIEAEEINYMYTLDKEYYLEREEYKEYCGAMYNIDRELEEVPGPELLVGGLPKKGLTAQFQYAVKGK-YNEEDGKEYCKDRKVKMWNILHVELDELYLEEGVKKDVKGWAYKADSIDDPWWELPTFNETSDFHGKIDIQAWGEIDEKWSKPKFLPAFEAKVYTGVTENSLIYAKTVILPKFIGALSEHRSPDIKGDADLIVPVVLISEIPIEHEETKLFTDAKPKPYFKYKYTMGPIPAIDILYNFLPHYTLNKKIMEAQLAYKPYWYTKRADPQTTIWSDILYEEAATIGFEIYLDTWNKAHRIRFRGHILHTKGEKPDVAYIGKDAKVFPKAFMSIAGISMRIFPLIAMRALPYLQVTEMLHRAAKEPKK-PLRKDMREIRVFLIVALVELDALMILLEIVLGEGRLERIGRDS-VDPPKEAREIDKELKEEIIAIFWETILVNQEDIIAVNGTFEIEEEGTVLFIDRLGYNYKEEKGRQNHHVTDVEVIVSPQKKNFNEVYAKELPIVTLFGDIPWIFEHEEDEELLYPLYIGRVSYPQNKGGLPLIGLFRRYLDHLYEWDYVRATGSKGPKPALISWGAKVPEFAVYRQWFDTYMVKWYAAARLRVGNFSEWGEALIIDLRWLDD-VFLCLAVQTFFPPKDQVENTKEEFIGIVNLYKEKDMLGNELGTRTIMHKKRAVLD-VIVKRLTVSERKNEVLMPRYITVGTQVIILFQETVFDGPVKITLIEILGIEATPIKLIRVKAEPLAPIEKDVGGANAYGTGYVTFGEDSKSAIQYMYPIKTIALISTIDGKAIKLSVKVITTTTIPTVVLPFIELRLVIILSIRVDVAVVTILLKIIESIQLKVYAAVKTVPSLTFDKQEMLEQTLALSMLFDIFYKAILTGSSEIIGILLTEPFLYTKEVALINELISSSRCMADIKEIYGRGIDISVNDFSKVYVSTVVAEVIFDDEFLPHVVSHIKVANLLGETVTEQIAADDKKKIALVGIEEKGCKKVHHVFALILITVDLNRSPYVEPNVFAELDRGDVSKVTIELEEPKGDTKKIVCKFLLAGEADAENLLSVGACRIKMSNFIANEYAALIIQLEERKKFKRRLKSPQEVAVIKIGGANHIEGIAIRYVKVSLREPREFEAVKGDFYVRLNLNEEIPNRERHFIMRVRPEGAAIVIPKPLAQDKFIRRRAFILSVRQVKGPTVNVPEIITNLVKRLYIQVEPPEELVKNLWQRNFRRLKLLRENAHLEETIRQQLGVNQILKTKMFLDSRRRFRADLGIGIIRAINYICSCSVVKRLVSTNFAVPFRYKEMASRQSRDQKIKKIDILMVTHNKFEIMYATRKVMRSVIDKPHSANIKMEAIITVRATTGRYVALILFAALLAFAYSKEIDPRLSVNAMLIFEILRPLFSKG-GFGRVVKAGHDPTPFTTVEKRIKASVRVCVERVITRRITRKDATFRELVLIDRMRIIEVIEYVTAFIHFSMQTWPYATVWLPENSPKYAISRDVISERLELSLNGAALKPMSATRGNLGFKAASKTYMYGFLLKALIRGTTLLGIINLMAMLEVDREIEFRNYPDERTVGLWDKKYEIAHRKKTEKGPKKQKFYPRQSSSERKYRTPVKKKRVETGTVYHPMINERRERIHEFEEEDKLEEIENLFTKIKIYGFHSEKVVVEVLVTILIILIIRVRVGLDPKAIGEIETALRLKTEYQEKLGIEEKDGKFAYELNEIAIDRKMLKNVLDLFEENRVHITGKKVLEKAIRGIVMEVSPDIDVAVVAFNYRALEVEITPADVVDSKKEKAVAKFEKIDAENIQIHLEINIAHAMYVLIEGMAELDEVVGVKTIGVYVLLNPLEDPSEGIAATGKLGTHCQPGQPKNLKHESDDIILSTIPFKEAIAVAQAKFEPEKLEEKHVGIPYVAGDIAL-DKGFVIEPIIVIPQVQMGLEYQQQDLKEEEKGTYKTIVKAEEKETVLEQIEIKKAETTLAESRIGDNEPGLSVKVRKEEVIYKRRVLMNILIDLVIIKGCGIEHEEILAERESLAPGIRRIRPNWLIWYIHAKHVVDIITAPMFLLTLEILDAYWAVFEIGIRGIAELDTCAKALYQVERRYKIPI-TRMDRIPLTPQKVATQDVSFEAAIWMFTIEIVAYAARAIEGVRILVIVNKVVAAVAIWTDTKDTMYTMLVREPKRRHYSTILTIKMVKADEPAVKVAEELEKIGVIKSKPAAAADGRPFRHILKIRTKIGNGPFKLYDESKIELRPNGWRERLLSRELSRVVTAVIETKLTFVDRAIAGVKVDKINITMEVKKEYNSEIRLFEVTVGGEEVIDKRRDIYKAILYSTKDFKIVVKSVEKAQAAVKVEIGKIRVIEDLVGEFLLILDGDTIEEMSTSVIKIELRSRKKIELAVAYFVGRFEEGYDTQFIDLVILIEIGEKHFQHDLHKCLEIDLDLDVKGKYWVRILRNVSSKIPFYITLFILESGGHVRKLLETTIWPAKTSKHRTGKVEEILAAIVDEVAVEAYVAHDLEHK-ALPIGYLAIGGTGVMIKKRIVEYKMKAVEVEIRAWVRGSS-IRKIPYMEEEKYQVQDMISVALRVITRVELREKVKKDPILEEYKEKALEVEATRRTAVEIAPCEKEPPSKKAIESAARELVDIVKTAI-AFSASKQNTIVDTDMVKIIIHGVGMNVQLHDENAESIGIPPMPELEATMTVYIYAMEEKLYPDLILDVALARSIGHVGNFLIEGKEAKVVNFGLIALVPFVLGVITDEEEGPLIILVVIAKTEHQEIFSLRVAASIVADGTVGGLKTVVRELQFAEPPDKATV
>Thaumarchaeota_Candidatus_Nitrosotenuis_aquarius
--NFLVKESAPTIAKMGLATQGLTRTTKEVNIIAAYVISCGF-LNEECPLKGEEHVEDRGILHIGIFKKKGYNMLVVHDNGGYYPARYQLELPKYVTALKVSMLKFLSIAALNMEALQMFPKLLGKDDKMVDKGIKKLKTDKADLTRRNTMPPDNSDMLAALNALRIS-----TQPRDSVIGGMPGQGVTDNMEKLLGLKILKIK------IYLPKQGHLPIKVLVSTTIRKGKTFDRSS-KNVCLMQPEKIVILLITDLSKAGCVMIDTTSSESSKPVSDKQAQKKLELGRANRVENEKVSQYKITKDSIRYKFSVFYLHKMKVKDIAKMHGELRDLSALKEKEAYAVPQDFKHGPLIDKVYHRGGNYGVTHKKAEIKLTIDKGEEHLVAL-KKTSMRYSGGRVDQRKMRNSEC-----HSFRAQPR---FMRKQGQAIPSLHRHITR--ATGNKLTRLIP-PIYKHIMTKKDEEVLKFNCTEMLFGKPGDIRIKSPASYYYV------------------------------------------RVYTINLGKWSPNRARNIRETHGIKQLHAIGIRSPRKIRVMTDEVVPAEVIQIGKIAEITVRVKVGKGVLTVSVRTLMEEREKILYGTYILTKVTSVGLAKVHPFVDVYIADKGLVDTNSNEMYDDNTRSVGRPDIATNIRIGRRAEYKRTK-TVHKITNFIVRHIEE------------------------------------------VNPGEKAETFVIGIK-TVRRLGAGGWHLWVGVTAVAPGYSTGRPSWRRPNHRVYGKVAGHPDNLILQLAGVKVKIVAAAKKFFASAKIEHANATRKAGLTTLKPFPHAAPRWMAASAYAQT-LKRT------------------------------------------ANAPVDMTNVVVQPDNFTVFMLQKATLESTFEKQFTLQKT-------NSEFITEVSNSLIGKFTQQINQITKFNDQ-NIARPE-------GDNRPEILAEILAERLLNKPLAALVENASQISLQIKITGVSFLVQVD-PQNAFVLDLVIEMSISTTRAKIFALPGSEVKIAPEVSVLYATRQLNAIGLSAVVVLKAGITIVAITLPNL--KMMFYLEVKVFNMGMKEDEQMQRWRYQKKANASRKIREVSKGKEILEKMTHDVTKLSKQLCLTEAEIVNILRFTFWTLEKILNITKMLGSLQGYKRLCNPAQITIIAPIVNLPCIYSVVQEVETKL----NGVLTIRFKPFKLFTELLSAYLKELDYETLYHGY----YAYG-GRGITETLEKSLGKHIVITEKFVDAILYMLEEKFKDTIKSKFVFVKLDELLTTS-IKPVIRGLCVIKNAIDQTAGRLVGELAGTGYIVQLLKVAGVIPLEYMRINSSKG-SPLKEKTALK-------EPTAFNILGVMKELAEVCAGGFRTQ-----------LKSVLRNIQILQILLNILSIDVKVPLKPGYPEGNICTAPING-ASKIYIPCIYTSKPIVVDQPHSPMIDKIIIDVEDIEVQGVVYK-FLQDKKAFVIPYYVDIGNKVG-SHDPITSGWTQ-IAKAWVQMIVDKNLEFKVIGANAAYHKICLEKISNVHAIAITMADK-VDDDVAFIESSHLDQLSLRGAFFFGGEILSEAGELIQIKSSFITQLKKDITQGDAPPILSVEIKDISYPDKLKFTTNTKFESSKNLIVRRDEGGKLGGTVLVYSVTLAKYKVRTLPNIFRDMLKLV---ERMRDKEIKITMKDNIFIDYEKLTFEDILQNVEVTTLIL--------------------------------------------GQAFEFSNMIHAAKQEFSVRILLQAFASLVGEAKGLPT--QVIAMKIAAALGAEPWQAVEEKAILPWAEVTHQFLSIEEIKIDHGFKDKTETAKLAQLRSHPIQFEILLLVYKGLSLIDRLTTMQQYRMIVTLIMSERSKESPAAANKVIGIVERSANLIQAKEMM--SKRPRMDFELTENLTNLAGKVKKKIVENATDYRVEDGHAIIISILLENVIFFICGAKLVSATYSALID-RDMKAPLSSTFEFRINNKLLATIMVDADGGVKTVEANIDKSLTGIINAIMNGMML--DLIFKDITPLECYYRKGAGIDPYLQVKVSVALATSFLPVN---TFYKFSLLAS-KWAAKEKLDIFTLHLT-PKKYPFGGCDFQIGYYVDRSPQFHSGSELVKDVSILLVDAGGAVLEGANLTHIMNCVYTMHIIHVLLVQVLSKSVYVGGNFVHNVVYEFANHFSV---LALAEELNYDFKLDERFVSNEKSFRTQCNGVKNLAKDIRDSPGSALTISEMPAEALTMKLQFAVDA-----ENDKDLAERMLAAWQNYLQV-LNEFRIESGVHKLGEGIIYSKPSTDDYWWYIPSIKKDGDFNGSEDILQLGDIDDFGSKPKILPLLAATLNGGLTKVNLLQINNLVLVKVVGILEDGKPVNVKGDDQLPYPVLI--QVPIRHKTTKFQTEVEPKSLFKFKFTIGPVYAIDLMFEIRDYWRIRYKKMEIKIAYKMMLYKERISPQTTFWSHIAYHKII---IKVYLDTWKQGHRLRLRLDILTTENDKKDVDHIGKGAEIIAKKFLAIAGSGLEMPPVHTWVSLEYLKVTSLIHKETDTPFDYPDLREQEQFLTFVILLVINVEVIGIYWEIVTSKRRLERIAKND-LDPLKKAVAMNALIKVMKMVEFFETLVLSMQSTVL-GGTEDINSGGNVAYTDQAGYKYFKPKKRQNHSVNDIMTIVTPQKQNFRSIEVDQLPIIALFGEISTIFENEKNDDLLLPLFLGDTTHAVGRGGLPILGILRAYKGKLKEWSGVRATGSKGPKPTIFG-ES-ILSSAVLKGWFETFNTQSYTTIRVYVGDYMLWGPPFLIEFSWLSRVKLPLVLGQIHLLPKDKIANTLNNYLGTASIYKEKKLTDNELQETQEMHNPKALLELIVPKRINNSEKDKESSMQTSSRIGTQVSISFQQTVDEGTLEITIVEILAIANIIFTFIKVHAQEIV-ILWEQGGANAYNPSLISVDSIAKSAMFFGLKLWTALLVATFTGKCVELSIRILTTTTMLAVVLTVLESALGIILSINIDIQIVDLLIQLTESLIACIDASEKTI-TNTLENKDILKRTAIDDILL-IFYGLIRI-EFKQIGALFSKTIFNSSEVSKLNEKISDVKCVVDVDKIHASGIDVTINNSYKAWISSSIAKLVIDNNFLDKVVSHIAVTKLIGDSTMSILSSDSKKKIAIFDIEEKGLKIVSQAEALLLVAIELGKSPYIKPNLM-YSDRG-KSHVTIALKPSQGKSAKYACEVMAELDADAETVKTVGAVRVHMCDIVVRECVIVIIHLKLRVRQKRRLNAPQEVAVIKVRGANFVEGMTVRFFKTSLREPR-VDNYSSEHIVRLGLSANIPTRERAFLMMVTSSDTIPYIKYPLSVFQFIKSKTIILSGRSIEGLTLYLPEAITNTIRRLFLGIDPPDMTLKNLWESRVRQLELLKDDATLNDTIKQQAGIGRITVSRKYLSNQQKFKANIGQSVIEATTNICSCSVVERLLTASTC--FRIPDMFARASRGKKIAKIDVLMVTNSKFTIMFVTNKVVRSLLGKTHTKDIKMGAIITIRSTTGAYVALIDMEYLLAPSVKKEVDSRHAVKMSIRAEILRPFYERD-GVMRRAEEGSHVTPKLTLESRIKTSLPVCIEKVTVKNVVRKCETYKEMMIIDKIRLLDVIEFTTFQILFALQTSGSITLNLPEQVASYGVQN-VVDKRLQATLSGCAF--LTIAKSGPSWDAFSAKYVHDMLLKSVAKGSQITKLIDLLALLNIERRIGISHHPDTAMIGLRPSRYGFAKRI-SDQW----RTYSRSCSKDKKYRSRVEKKGVEKGGLVHTIVNKWAEGIYDFKQ-DQLSKISTFLTEAKFSCITKKKVII--LDTI-LAFVVRMTINLPDLVVQEVDIKFRKKTNDT-PLGIDKTKKRYVQRITDIAVDRNMIKHIVELYDVNMVKLNGSTQVKKVVRGAAAKVRMNLVPIVAASDERLLGPHVLPGSLADSKKSVAMLKVEKV-I-SLEITLEINETQDMYVLIGNNFVFPDP-SLSTYDVLVALN-LDSDGKEIKVTGKLDTHCQPGSPKNIELEHNDIVVTTVPFTAAVGVVQ-KPEIHMLKDFFFGVPPVIGGLAL-DKFQVIKPII-IPWLEQMLQSQQDEQDEEKKTDYKTLIKTEEKELTIATIEIK------------------------------------------IIKGCGPELTTILTERESEVPGIYRLPPKYLYVVIHGSHVVNAIASWNMILTLTIIPGYRALFEAGFPGKRKSESAAAILYVEKRRYKMPIEPKCDTLLAANGTLAVLYVDFLVSIYRFQMDVLK-------------------------------------------HYSTVLTVIVHTAYESAKNVVEAKAKFGFIRVGPAAAGDTRKYRHIIKLSTKVGNGPNNIFTSQEIELRRTTVRNRESSRTYKK------------------------------------------------------------------------------------VDVGSIKVIIDIVGEMMLMLDGSANENLTTCVIVISIKSANKDENAISYMTQKMEDGYDIMFIEMIVILAVGVKYFQHDLYKCMLAGLDVDTVARYGWKPFMDKFEQIKL-LKLFSIKAGSRIDQ-LETSYQPAQTVPHRGGTSEKLLASIFDEIKLESTTKFDALSK------------------------------------------LKVILYLKANKYQMGDFIAAALRFNSRISLAETINGVPIVDNYKDPILEVRASKRASVPVAPCEQNAPSKQAIDSAANHIVEVIQTSFVKLSSAQQNTIAETAMVKLII-AVAFSITLSDDKLFDIKTRFIKDFNGNTMAYLLTAERKRLPDLIIDVSLARIVIFVGD------------------------------------------------------------------------------------
>Aigarchaeota_Caldiarchaeum_subterraneum
LENFLVRPMAMRIANLGIATRGIDKYRAVAAIDAGYYISEGLDVTEECKLRGAEYIDNRGVLRIAIMSKANYNILVVHDKKGYY--KVEVELIKYVVAISTAIHKLRVLFACGLENIPIFSQLLEK-RKLIGKPINDLKKLAPALAKKAPTPDKKAVDIAELNRLAVTMR-ESRMRRELVARGFPGQGVVNSMKPLPGLQVAPVA-----LNYVIKPGKLLTSFICRNHVRGGALLDRTFGAKTLKIAPSEIVIILITDAEQLGCVRLAAQSRDKPAPFDGNVAQKELELGRAQKYPGPKTTKMLMTESTVGHRYSIYFVTRLEAKDIRKPHGYIKALNALKNPPAFREPRNLKYGPMKFHVMYAGGKLRITPKLASI-MVLDQKQQRIVGYYLKTSMRSSGGPRKLRKVRDSEAKKVAGQSFRYGSRRPDILRKPGRVAPGSHRHIVEKRGVE--LILPI-DTVLKHVLSPEEEELLRYGVDKLYHRKSGDIKIRSEAAYYVVMFISRVIAHKWDEYQREGQHPRDVLDLGFRYRMFAVNVMDELRVHVIPLGDWASRRTARVKEAHSVKPVEILSRQSPRRIRVLEEEPVPAVVEQVGRVTEVTVRVRIGEGVISVPVRILMDEREEIPLGQVRVSRVSSVGIANVKPALDIYVAARGLADVKRGELFEDTMRALKRPEIETEIRIGRRVE-----RRMRGIDSYIFKSIKS--------DEKIALSIDAVVLHTSRLVVNVDEIFPYNLERPKLGPYEGADLFISGIAVPNKSFGILGQHMVIKGISVA-GFASGTPSWVRPSRSAYSKTYGHPDVLVLELSRLRQEVFEAARGFLP-SRTAYANAPRLAGLRTLKSFPHMSPKWIAATSFKG-LRAREFYAASVKRDGRDKEVVLAGLGM-LFGVLKPVLLSAATSLFVLASVRTPEADVVAYADFVSVMRILQFRIPRGLNKTVDIRKP----------LLVKMNK----VSTRNVKAFSIV-DG-VMVRPFRRQMAE--AEEQQRELAVLPERQLNKPIAEKVETSQTIDLLIEVAGVGFLAEAN-PEEAFILDLIVELSFRDNRATVYELSV---------------------------------------------KFLMVVNLKLLKL-FPDDEKARKWNAKAKNDGSRRIYDVSKK-----DLVYTAKKLPVQLVLTRAQVADTLRILSYKMRTVVKV-RMAGDVVAKMATVNMAVIEAVARGVDLPIHAGVVQQVKVEIDYLHNKVVAVKLRPFELVDKRLGAFMIDIDFPARYHRYQI--YGYQKHHKIQETLTERVRRYLAVYPQFLDSMLMLLTENFPQR--RDVLFSPFPQ-LEAEEIRVHIKKMCVIREAAAPGEGGVVS-ISDVSNLFTLNSVAGYRPLEIVSIKVETKITPRKQKLLLDELQLFPKEED-TGLVGITFISIRLVHVAYAHLNIVEASMIAAKAKFVVK-IQEVQVMLKVLARDVELPKKLNGPDGNIAEEPIYGSVSKENIPCVVKSKPLVIDVSMGPNVDKVVLDVQEPNLRGVIASRSTQTCSAYFIPYYVK-IGDV--EKGPISRGFRESFASVWVDVIVPRAVRFGVLGAQAAKMRVVLRVIANVVVISSTLDPA-PLDRVPLIYELHHDQLRLDYAFFYTDQVAPEAGEVFDWSGAYYTTEYEEITLPDDPPVQTIPVKNVAVPEMLGEKRNIKIEHI-KLLVQKRAPCKYNPVIKVLGIVIAAWSKRNPPRVIDLFLK---SPRRMNNEEVETYVGGEIFIGEQEEKPEEVLQGAEEKSLII------------KYDLVVELLQKTTIKNFPLVKKKETTPEK--AGMAYDHPELIDAVKENYLETHVLQAFPGRVGRARLLPY--QVISMVTAAALALEPWQKVEEACSLPWEIVELEALGIDEVKVNLGYDEKKEKAELNTIRTNPIQFKLIKRVYRGMSWIDRLCE--QEELLVALLEAKERGKIPTAASKVLGVAVKDTQLNQKRRL-------------------------------------------APSVSVKGVAFLVNSAGIVSTTFAGLVSL-NMKIVPAHTVK-GLTKRFLAPLIRDADGAVAVTEATVEKEVTGPISGALTGMTILVDLVLQRVSKFEAEYRRGAGIDPFIQIGLAIALATSFIPVV----FYPFSMLAQ-KWAAKEKLDLFELAITIGHMRTLDGVDA------------------------------------------VGFLVTLNIVRVQLTFAIERKVECGGEFVNGIIYQFGENFAVVIAVVLLEDLKHRNVADKDRIVGKKNMKTLCGKPYNFNKELEEEHESALLIEDMAG-GLTSKLQFAVEA-----ENGRPYCNDMFVEWYRRLHM-LTTLNVYANVGRGVRGFFFKKTVIDDPWWII-SVGALSDYHGQDCTQTLGPVDPEWSKSKFWPTFPMKVAAGI----------IIFLKFVNVPKTSKEAQMKGESRLAFPIVPLDKLEVRHKSELLNTELDAKPLFKFENLIGPVFCLEVLAEIRDVWRIRYKKMPRRIAYKPMLLRESTSPQTTFWAHVAYYELI-------------GHRFRFRGDMLHTRGEKPDVDHVNKNAKVIHPHCIAIAGLGLDIPPVEVWVCYPYLHVSELLHKEAQTPQDVTHPREFQDIRIYLLVRLIEMRMILATLTFIGEEGRLL-------VEPLEKVLNADELIKVVRISTFYETIIINMKDNVL-GSVLKI--RGSDLYLDKNGYKYLRSKGKQDHVVNDLYAVITPQKENFSEVHFMELKVVALFVEIPTVFENLNSEEYITPLYLGDVMHVVREGGLQLFLILRKYRGKSYEWNYFVATGSKKPKPVVLGGGSRVPELATLTAWFETFDVRGYTTIRVWVEMYEGWGPPFLLEFGWLEKVLLAMVAVELHLPPRYRISDTVQRHMGTVMLYREKDLYGNELQPMFEMKNPRAVLDGIVSKNLTLGEEDRQSMMNVATRIGTEVIIIFRKAFDEEPIEVAAVEVLAVRALPIKIVEVSARGLVPFASQLGCANAYGTNIITVTGMKSTAIEFRLALSG-ILVATVD------------------------------------------LGLELTDSLAANIKGASKTITELTLDS-EVLKKTLLPDILF-IFSYVIRVATSNMLGALLSQPTLFSSKVDALGQLVSELRCVAHFSRVESGGVDIRINDRHYAFVSATVAPEVVDNEFLPHVVSHIDLAALLGPTRMDGIASRDWKRILVIDLELQGVKLVSQAEALVLVAVELGASPVYLPNYMLRLDRRLRCRVVVALRDP------IACEVRLEGKLDAQHLDTVGAVAIKMADFFAELYVAVILKLRERHRFRIRLKTPMQISVIKIGGANVVEGISVRYTMAPLEKPKVITRIEGSYRVPLGVNTVVPNRARRYVMKVHLMGSVLLIPPPVKIHEYIRRNLYVLSTHMVQGAMLNIPEAITNCVRRLFYTPEPPEELMRNIWQRKYRLFELLRQGATLKETIRHQLGVGKVHR-RRFLEAEKRFKVDIGTSLIEAIRNVCSCSSVQRLVTSSVAVLLRYTDMISRASRAQRIKEIDILMVTHNKFEIMRATNKVIRSLFGKKHSRQIMMGAIITLRSVTGVYIALIQIDALISFAVKREVEKRWAVEATIKLDIKRPYYKHETG--GVVQYGHHRSPYYVL--RIKTSLTVCIEKTIVKVIPRKCKTWKQMILIDRMRIIDVIEFAMLKISFSLQTEPPLNLHRPDRVPSYALKE-AIDRTLEAA-LGMALKPVSAYYGSLAFRAVAETYCGGWLIMLSVQGTFLAPIVDYLALLHIEKPINRKSYPDARAIRLRPRVLNFAKKARTEK-PRKQLRYPLGSSPERKYRARLQKKMVESGSVVRIMINKYEED-EAFRDEEDVAGIEKFIREANISCFHEERPVTLKVEVVKVILVIRIKVGLNDNALGRPHTLL-V---------VTEEQQKYEDRVTKIAVDIRLLGKIFKVYTVNLVRVAGKKIVDKAIKGIAVKVHGDLGWVVVAIDERVLDVYVMAAEVATDKKERAILAMLPYNLRNVRIKLEKNVARDMYVLLEGLA-LGEYFPVRTVGVMVLLDGIEEPTEEIAGTGRIGTHAQPSSAETIKHEHNDIIVTHVPFKEAVETIQEKPEPELLEQAFMGVPGVVGGLHIEEQCQVIVSVLKIPNVQQLLQLQEEELNEENKSAFKPLVQEEERELTLESAAIE------------------------------------------IIKGCGIKKETILSERESLAPGIYREKPDWLHVVILATFVVTGVTSVKLLLTMEVTTTVTSIVELGIPGRREDESAAKYLYLERRHYAIPV--GMNSVALNKE-VITQRI-LEVAVYRYRISVLA-------------------------------------------------------------------------------------LRLIVLLPAKIGNGPARLNTKQEIEARRDGIKETMTSKSLSRYITTVIESKLVFVDKAIANVKVDKVNITSEVKKEYKSELKIFEVNFGGRLAVDVSRAKLVSAMSSTKGFRIVVQDITRVQAAIKVEVGGISVIGDAVGELVLILDGSTIEETCVSVEEVVLPAEYAVQLAISYYTSRIDKGYEIQFAELAVMLKLGLKSFQHDLYKCMTFGVEIGFLGDYGWIPYGNTFAVIELLVRLFPLNTGSHVDLILTATLKKSHHSPFRGGTPEKILATILDELALKAYVAIETLKK------------------------------------------IKAIPFLEADRYQLYSMVSVGLRLIVRVDLRETVYGDPVMEAYTEAALEVRASKKVALPIAPCERKSNSKAVLSASAKGYIEIIQTAIPTFCSAQKNNIPHTDMVVIIIMGVGLNATLQENKAEAIRCPPGKELGATMTAFIYAIHRKQYPRLILDTALARALSYAGRSLLRGLDFGVVDVEWVVGVPRVASVIVKV-VSPLVQLSVLVITQHKKVFSMRTVTRLIAGGTIGPKTTSEPPVTYANVPELCSV
>Candidatus_Bathyarchaeota_archaeon_AS06rmzACSIP_217
LENFIVRTMAKKIAQFGYATEGIVRTVKEVAIIAGYEVSEGLDLVEECPMLGEEFIDDRQVLRIGVFAKATFDIMVVHDGNAFY-DSVVIEIFEYSVGIKVALQKMKVLIAINLEYLSLFPKLLEKSAGLLEAPVHDTKTTANALDKRSVMPDANQSMLTDLRVLKASYAKSDRQPRETVARGLPGPGVNASIKPLVNVEVMPITCSMHKSYYVPSHKGLLISFLLSNTVTNG-VFDSVIVQETLKVTLETIMILLITDPAQFGCVTLAKGSGEVSLPVSDKKAQKKLELGRAQRYSGEMASHLKMHNKTLGHRFSVGFKLRIDVKDIQKLHGRLADFDALRNPPAFVEQQNMKHGPLSDKNVHCGGKFPVTPKLADLKVIVDSGERKLLGLYKQLSMRHLGGPKKQRKVRDTDMER----SYYLREKKISKLHAAGEVKSSMHKHIIEKRGVGEAIIRTMPDFALYHILTEKEAALLQFKVFQMQKVQPGDLRIKSTAHTYYVIIVTKLVGDRWDEFTRTGENPSDVLDLGLRYRMLNVEIIDEVRFYTIPLQKLRPPRARQVKIIHSLIQIEKIGIEKPRKIKTVD--QIPSEVIQIGRVTEITVRVRIGKGIITVPVRILMEEREKILLGNVKLSKVSSVGVAPTMPAFDVYVAEKGLADTDQGDVYDANGRALKRPDVDTEVRIGRRAKTIRGKLSMRRITEYYFQDLKA----PKKTLEKVAMKVGDYVMKTTNITGNVKDAVPYNPKAKDLHPLKKSETLTVGVEVPENYGGILGPQIAAHYFGAIVGFTSGKPSWDRPNKLPYGKVAYHPEVIVLSVARVRADIIAKAMNLL-QYEMEYANAARLAGLMTLKPFTHDAKRWIAVGAFE--LKDREFYAGTLGRDGRNKRFFGVGLGEGVLGIIAPVVLDGAWTVLLLADARAKLTTAKV-NDFFTAEKLLHAKVPHDHERYMRLKKVM---PDIRHEFIALASNNLMGLGTRNLRTVADFFNDVKLVRSEKRKLMSSEQQAQQYENQLLPERQLNKKFTEQIELAQALQLSIT-VGIGFLVEET-TDEAMLADVIIEYFIRIDRQTIVVLPRGE-------------------------------------------NFLMYFAVNMVMIGLPDDNSADTWQVQPKENSSRKIHEVMKK-----NLTLDVSKAPLQLELDEAQIVNCLRFLAGKLTQIVNLVNMYGQLTHILAVVNPQTITVIAHIVNLIVLYSLVQLVEVKLNYLNNNIIALQRRK-EILTAMAATFLIELDYETRYHAYQRR-NAYGAYRGLQETLDEYIGRFLVISEKFVNAMLYMINERFPERNQEK-LFVEVTELILVERIKVVIRGVCVIQDAFKKGSARVVAEIEGSGNLITLLDVAGYDPLSPIYMKMKGKAKPEDLEIAFGETEVLATSMDNLKFVGAQFISIWVIYVAYASM-ILEASMFSAKAEFIVIHVQLVELLAKIVANDAPVPMKVLGPDSNIVNAPLEGSVERVYMPCVIKSKPIVIDQQFKSGIDKVFVTVEDPDLKGIVFRVLGQEESAYFIPYYAKIHNSIGVKRDPVSRRFSETYAKAW-DAIVKRNLEFGVLGSRGAHHGIVLCTVSNVATISTTLKDP-PDDSVKLIHAPHAQPIPIDALIFYGGTIIQAAGELTKEKEAFYVPERQDATLPDRPPVFTLSVNAIAMADALGDKKAIKFAGL-ELRVSKDRGGYVGGTIVVFGILIAKYELEKLPQILKCFLKLQRNPERMRNDSIGVALQGQMYIGVEQPAFSEVLQGKERKALILREVKITPQKLTVPTDYVIEALVAESLLGVNLANHKDQVPGDM-ANRTYEVATAIHATRD-YMNHIILQSFAGTVGTARRLPRM-QVITMKIAAASAAQKWQKAEEEAELPHALIILQILGIIEIRLKLNFKNREISVAMALLRTNPIQYELLKKIYKGISWLNKLTEIRRMEMTAELVSAADEEEMPSVVKKIMGVVEKDAVLLEQRNL-SLRKKAKSGYELRRGVTSVPTTTAKEIVSNGADYRVELGDAV------------------------------------------GVTVQFLASLIVEADGAVSTVEVTAEKEVTCVLSAAMTGFIIFTAFFLKELTQLHYNYRRGRGKDPYLLVELIAAKCQTLLTIVQSEDFYFKHTLAE-KWSAREKLDFFELAITLAEIKTIGGFGAKAGFYIDRSPAFTGAQNLVKHLSVLLIDLAGALEEGGILKHLLGVVITLNIIRVLLTMAIERSVDVGGEYINGIIFKFGDKFEIALGVIKIDEINYKYHLDPKFILGLRHFREMCGKPSNMKKILR--PGSDLSKKGTPSAGGASRFQLALDGE-YDKKDDKDYGGDW------------------------------------------PSVGTLSDYHGQNDEQKLGPVDKQWDKSQAWPTFTVEAGTGITRNRLIAVEMILLPKFIGVISERKEEDVKGDSGLTFPIVLVEQVPIQHRTTKFQTEVEPTSLFKFKYTIGPVFTIDVMLEVRQYYEMCQQIMPRQIAYRPQTYYKETEPSTLQWSFVLYEDVTAGECEAYLDTWKKSHRIRFKGDILHTEKIKPDVDHVSKGARVLPKECASIIGAALKIIPVEAWVSMEYLKRTGKLHRSAKSPAPDAETREATTARTFLVVELVGIKLIFLLAEFIE-EGRLQRIGKNDALDPLEKGRDIDELIEVIKIVNFFDAVLIQVEDTVL-GGTLDLADDGSLLYIDQRGYKYLASEGRQDHLVTDVEVIVSPQLINFN------------------------------------------KGGYAVWKLFRKYKDYIIKWSYVFATGSKGPKPAYLSAGE-YPEFAVYLSFFEVFGVKWTSGARTRLDDFSGWGPPLIVDIDWLNELMLSAISIGIYLPPSSQINNTKDDYIGTVTLFKEKDMIGADLKSLYEMSSQEALARVLVPAELNVGE----VACPDMVKISSQVVILFKKMVDGDPMKITMIEVVAVERLPVMVVRLQAEELVPREKDRGGANAYAKGTITANGQDATAVIYRFSLETHALVATLN------------------------------------------LLLKIEESFAIGIRGALKTV-TLTLDREELLALTLADNLLFGIFHIVISTGR-KALFAELGQNLVSTKAVERLGKLISDARCMAHLDEIHAAAIDIRVNDMYKVYISTTTVNILWDDEMLSHIASYIAITQLLGESATENISAKTRKKIGIIPIAEKGLKAVAQVWALILVGLRLGKTPYTKPNAMVDVDRGLVSKVEIGLKDEEGESERIACEVKLAGKLDAETTLTVGACRIQMANMISREYAAVIIELE------------------KIGGANVVEGITVRWVMVSLRQPAVFESIKGNYLVRLKVNSSIPNRERHFLMLCVPLAAVQMIPYPLSMDEFIRRRTYVAATRHVKGIQYNVPEVITNFVKRLFLPIEPRDQLLRNLWTSKSRIVELLKETAVLEETIRQQIGIDRVIKSKKFIEAEKRFKADLGQANIEAAVNVCSCSVVVRLVMSSYGIDFRHSEMISRQSRDQVLEDIDVLMVKSNKFDIMYATNKVIRSLIDQRHSRKINMGAIITIQCTTGVYVAIIEIQCVLSAGFAREVNPRAAVKADLKFEVKKPYFKKGLGCARIADAGHYMSPKTTIEKRIRTSYAVCLQKVVTKRVPLKSATWREMILIERMRIIEVVTLSVAFISFALQTKDLITMHLPEKVPSYAIRS-AIDRALESTLDGGV-GPLSASQGTPAWSAVADKYFHSFLLNAIIHGTHLYPILNQMALLELEKKKE--AHYDRRTVGLFPKQFEFALNKRTEKWPGKQKATPRHASSEASKKTPVKKKRMETGTIIHPQINKYE--LYPFAQEKAEASIEGIVLKLNVGCFHSERDVARLLELIIVKLVVRVRVSLDPKVVGEPETTLRLKTEFQ-KAGIDKAKKKFEYN---IAIDRNVIKNITEIFETNAIRVSGKKMIDKAIKGALAKVSNNLEVAVLALDERLLSVQVLPTDVNNKKVKKAIVKVRKVKP----------IAEAMYVLIESCAKITKLLPVQSFGVLVLLNPIEDPTEKVASRVRLATHCQPGQPQTIKHSHNDIIVTHVPLKEAFDVSQAKLEPKRLKKFFLGLPIVAGGLWLEPEAIGLKPVLYLPNVERLLQLQQDEKEAEAKDAYNSLVKASDRSLTSNEIAVK------------------------------------------ILKGCGYEMEMVLAERESRAPGIYRMKPAWLYVVIITSHVVNSVVAFHLLLTLKLAPEYASAFEAGVSGRKDDVSAAKALYLQKRHYKPAIDPRMDSVALNKAMVVTQEINFEVGVYRYQIDVIAYSARAIQMVKILLVWNQLMAATAIWTSHRTVSYTMVASETKGEHFSTVISIRMFKAMESARTAAEIRDKIAIIKSGPAAAFEGRR------------------------------------------LMTASVERKLIFVNKAIAEVKVDNVNITPVVKKEFRSDVKILRVTVGGNTVLGARKETLYAILFSTKGFKIVVKEITLVQASV-VEVGEIKVINDSVGEFIFILVGSTLEELTAVITRVQIETKKRQKLTISYFVSEYKQGYEILFIELVILIELGPSQFQHDLHKCLESDLDVSIEIEYGWQPYMGVYAIIIAVLTIVVLYTDQH----LKTSIQPAKTTTSRGKRAEKILAGILNELQFTAMVALQTEHNGGLLAGEMTIQGRTVKTRQSMVSFRVQAIEEEIRAWPRASSVLKTIPYVMADKYQMYEMLSAALRVISRIRCYETIHGDPIIEEYKEAAYELTASSRAAIPVAPCDRKPPSKESIDCACAGLIEIIQTAIESFASAQESTIVTTDMIKIIIEGVGLSVQMHEQNALAIQTPPGERLDGTMTTFIITMHQGELPDLIIEVALARSVKRIGKPLLQKKEVVYIALNRILFAPYVCKVIVRGAMGALVELRVLVKDRHSKIFSLRTVAKLVAGGTVGILKTASSEVQFAAVPQLHSV
>Candidatus_Bathyarchaeota_archaeon_bog_990
LENFLVRTMAKRIASFGFATEGIVKWTKEVAIIAGYEVSEGLDLIEECPMLGEEFIDDRSVLRIGIYPKVDYDIMVVHDENAFY-ETVAIGILEHSIGIKVALQKMAVLMAINLVYLSLFPKLLERASGMLESPVHDTKKFAAELTKRSAMPDKNQTMLVDLRVLKAAYSKSERQPRETVARNLPGPGVAGSLRPMVNVEVLPITASMHKAYYVPSNKGLLITFLVNTSTKNG-VLDSNVVTVTLKVTPEQVMILLTTDPDQFGCVTLAKGSGEVSIPVSDKKAQKKLELGRAQRYSGPQASHLKMNEKTLGHRYSVSYKLRVQVKDIQKLHGRLADFDALRNPPAFVEQQNLKHGPLSDKNVHVGGKLPMSPKLADLKVIVDTGERRLIGLHKQMSMRHSGGPKKERRVRSTDMEK----SYYLRERNIGRLQPVGKVKSSMHKHIVRKRGVGNSITRAIPDFALFHILSEKENQLLQFKVYQMQKVKPGDLKIKSSAHTYYVIIVTKLVGDQWEEFTRTGENASDILDLGLRYRMLNVEIIDEVRTYTVPLSRLRPPRSRQLKAIHELIQVEKIGIEKPRKIRVADEEPIPSEVIQVGRVTEISVRVRIGKGIITVPVRILMEEREKILLGNIKLFKVSSVGVAPSMPAFDIYVAEKGLADTDQGEVFDADSRSLKRPGVETEVRIGRRAKVIRAKKSMRRIAEYYFQELKA----PKKTLEKVAMKIADFIMKTTSITGNVQAAVPYNPEKPKLHPYSKSESLTIGVQ-PEHYGGLLGFQISVRFMSAVIGFTSGKPSWDRPNKKVYGKIAGHPDILVLTIATVRALIIAEALNVL-EYEMDYANAARMAGLMTLKPFTHDAKRWIAVGAFGGDLKDREFYAGTLGRDGRNKRFFVIGIGEPVVGLIAPIVIDGAWTVLMLVKSLTTITDTKVQNDFFTAEKILQAKSPHEQKKYLKLKKI---TPDIRYEFIAETSHGYVGIGTKNLITVANFFGDVKLVRPEKRKLSSGEERQSQIEANLLPDRQLNKPFTEQIEMAQTLSLGI--VGIGFLVDET-VDEARLADFIIEFFLREDRQTIIEIPKGN-------------------------------------------NFLMYFAVGMVMLGMPDENSAEKWQVQPKENSSRRIRDVMRK-----NLTLDVNKAPLQLEIDEAQIINCLRFLAGKLNSIVALVNLNAQITLVLAVVNPQTITIIAHTVELITLYAYVQSVEAQL---------------KVF-SLGQAYYKNRPLEVHI-------YAYGAYRGLQETLDEYIGRFLVISEKFVNAMLYMINERFPERYKEK-LFVELTKLIIVERIHIVVRGVCVIQDAFGKDVASVVAEIEGGGNLMQLLEVAGYDPLSPIYVRMKGDAKPEDLKVVFSETQTLASTMDNIKFVGSLFISIWVIFVAYASM-DLEASMFSAHAKFIVTHVQLIEILAKIVANDVRIPVKPLGPDGNISNAPFN-SVERVYMPCVIKSKPIVIDQQFKPLVDKVFVAIEDPEEKGIIFRILGQDQSAFFIPYFIKIHNDINIEQDPKSRKFRETFAKTWIECIVKRNLEFGVLGSKGAHHGIILITISNVATISVTLKNP-PDDEVKLIHAPHSQPL-IDAVIFYGGTIIEAAGELSKESEAFYVPERQDATLPDRPPVFTLSVKEIAMPEALKDKKAIKFAGL-DLRVSKDRGGYIGGTIIVFKIVIAHYKEEVLPKIIKCFLKLQRNPERMRNDSISVALQGQMYIGVNTAKFEEVLQGKEKKCLILREVKIDPVKHKVRQEYTIELLHNESLNGMNLASHKEPPAGEI-ANRTYTVALAIHMTRDVLMVHIILQSFAGTVDTAKRLPKI-QVLTMKIAAASAAQKWQKAEEEADLPHALIVLQVLGIAEIRLKLNFKQREISVAMATLRTNPIQYELLTKIYKGISWLNKLTEIRRMEMTADLVSAMDEEELPSIVKKIMGVVEKEAMLLEQRSL-SIRKKAKAGYELRRGVTSVPTKTQKEIVKNGADFRVELGDAIVPNLQYLDVAVLISAANLSTATYAAHIKIRDMKTPINHRVKLGVTRQYLGALIIEADGAVSAVEATAEKEVTCVLSAAMTGFII--DLMLNKVSKLQAYYRSGAGVEPYMSVAIAVALATTFIPVKQCEDFYFKRVLAE-KWAAREKLDFFELAITDLLNDTIGGFGAKVGFYIDRSPAFFGAQNLVLLLSVLLVDIAGALEEGGLLKHLLGVVVTLNIIKVLLTMAIERSVDVGGEFINGIIFKFGDNFEL--GVIKIDEINYKYHLDPKFILGLRHFRELCSKPFNMKKTLR-APGSDLSAKGTPSSGGAARFALALDGEKYDKKDDKDLGDDWEVEWQKYLAVKIEELRFEKNVHKLTKGVLYKKFDTDEAWWALPSVGALSDYHGQEDEQQLGPVDKQWNKSQAWPTFALEASTGITRNRLIAVEMILLPKFVGVISERKEEDVKGDAGLTFPIVLVEQVPIQVRTTKFQTEIEPTSLFKFKYTVGPVFSIDVLFNIRQYYEMCQQIMPRRIAYRPQTYYAEADPSTLQWSYVLYEDAVANEHEAYLDTWHKSHRIRFKGDILHTQKEKPDVDHIGKGARVLLKEFAAIVGSALKIMPVEAWVSMEYLKKTEKLHRSAKSPAPSAETREATSAHTYLVIELIGIRLILFLAEFID-EGRLQRIGKNNPLDPLEKGREVDELIEVIKIVTFFDAVLIQVEDTVL-GGTLDLA-EGSLLHIDERGYLILESNGRQYHLVTDVEVIVSPQMMNFNDIQIKKLVAVALFSEVPTVFEKEKVTEFITALWIGQQSHAIGKGGLDVKKLFRKYRDYIYAWNYVIATGSKGPKPAYFSVGE-YPELAVYLSFFEIYDVKWYGGARTKIDDFSGWGPPLIVDIEWLAELMLCGLSIGIYFPPSNIINNTKKEYIGQITLFKEKNFIGMTLQDRYEMHKPTAILSAVVVLHLNIGEQK-EIHVPNITRFSTQVVILFKTLVDDGPLKITMIEVVAIESLPVKVVRLDADELIPREKERGGANAYGTGTVSVNGSESTAVRYRLSLETHALVATVD------------------------------------------LLLKIEESFLIGIRGALKTVPTLTLDKEQILKQTIADRLLFGIFHLVISTSREKALFAELSKNLISTKAVEKLGKLISDACCMAHLDEVHGTAIDIRINEKYKVYISTTTVNVLWDDAMLPHIASYVEISSLLGSAITENIAAKTRKKIAIIPIAEKGLKIIEQVGALILVVMAFGKTAYTKPNAMIDADRGLISKVEIALEDEKEESKKIACEVRLAGNLDAETTQTVGACRIRMASMISREYAAVLIELEERQNFNRRLDVPQEVSVIKIGGANVVEGITVRWVMVSLRQPAVFESIKGNYLVRLKVNSSIPNRQRHFLMLAVPLAAVQIIPYPLSMDEFIRRRVYVAATRQIKGIQYGVPEVITNFVKRLFLGIDPRDQLLRNLWTSKTRIIEQLKDTAVLEETIRQQLGIDRVLKSKKFIEAEKRFKADLGSANIEAAANVCSCSVVVRLVMSSYGIDFRNSNMISRQSREQILEDIDILMVKQNKFEIMYATNKVIRSLIDQRHSRKISMGAIITIKATTGVYVAIIEIQTLLAAGVAREVNPRASIKAMLKYDAKKPYYKRGLNAFRVPEQGHYISPKTTIEKRIRTSYAVCLQKVVTKRVPLKSATWREMILIERMRIIEVVTLSVIFISFTLQTKDLINMHLPDKVPSYAIRSDAIDRALESALNSSALQRQSCEEANNAFKAAAKKFLSGWLIKALIGGTFLLGILNLMARLELEKKKEV-AHYDRRTVGVYPKKFAFASNK-TEKWPKKQKKFPRHASSESSRKTPVKKKRLETGTIVHPQINKRDGRLYPFSQLAGEGNIEGLVRRLNVGCFHTEKDVARLLETILVKLVVKIRVRLDAKVIGEPETALRLKTDYQ-KIGIDKVKKKFEYK---IAIDRNVIKNITEIYETNAIRVTGKKMIDKAIKGALAKVSSNMQVAVLALDERLLEVQVLPADLGNKSVKKAIIKVKKVKPESIEVRLEIKLAEAMYVLIESCAQLQSLLPVKSFGVLVLLNSIEDPTEKIAARLRVDTHCQPGQPTTIKHTHNDIIVTHVPLKEAFEVAQARPAPQRLKKFFIGLPLVAGGLFLDAYAIALRPTIVLPNVERLLQLQQDEKEAEQKEAYKSLVKPDERALTTAEMSIK------------------------------------------ILKGCGYEMEMVLAERESVAPGIYRLRPEWLYVVIMTSHVVNSVTGFHLLLTLKLKPEYTSAFEAGIAGRKDDHSAAKVLYLQKKHYKPAIDPKMDSVALNKAMIITQEITFDIGVYRYQIEVMPYSARAVQMIKILLIWQQLMAAMAVWTSHRTVSYTMIAAETKGE------------------------------------------------------------------------------------LMTASVERKLIFVNKAIAEVKVLKVNITPIVKTEYKSDVKILKVAVGGNMIIGARKEAITSILFSSKKFSLVVKDIELVQAAVRVEVGEIKVIKDSVGEDIFILVGSTLEELTAVVERVQIETKKRQKLTISYFVSQYKQGYDILFIELVILIALGPSHFQHDLHKCLDCDLDISIELEYGWQPYLGVYAVIIGLFSLIVLYTDQHIGLLLKTSIQPAKTTTSRGKRAEKILGLIIDELKITAMVVVQSEHN-GLLSGEMTIQGRTVKTRQSMVTFRVQAIDEEIRAWPRASSVLKIIPYVMADVFMMYDMLSAAMRIISRISTYETVYGNPLIDEYKEAAYELTATVRAAVPVAPCERKPPSKESIDCACAGLIEIIQTAIPSFASAQESTIVTTDMIKIIIEGVGLSAMLHELSALSIATPPGERLDGTMTAFIITMRRGELPDLILDTALARSLKRIGKPLIQNEEVVYIGLDKIHVIPYVCKVIVRGEMGALLELKVQVKDRHNTIFSLRTVASLVAGGTVGLLNTATCELQFASVPELHSV
>Candidatus_Korarchaeum_cryptofilum_OPF8
LENFLVRTMARKLARLGLATRGIDRKKKEVHIIAGYWVKMGFDLSSEVILEDEEYVDDRFVNRIGIFPKVGYNLIIVHEEGAY-RIEIKFKLLEYTVMIRIAFERLSVMFACNLEMVSIFPDTLSEESPLVGRDVHSPRKFAEAIARKNAMNQEDHSMIVELSA-SVTYREDKREPRETVVRGRPGPGILKSIRPLVNVEVMPISLRLR-INYMPDPHRLLIPMLVGRTIRGGRISDRNLGDKPLLIEPSSVFFLMITS---RVDVVLAKPSGEKSYPANDKKRQKRFQIGRSSKYDPPSVMHYKLFKNARKEKYSVINYVRVSINEIISIYERIKELEKLKFPDAYKEPIQLTRGPLTKKRVRASGLLGISPSLAEI-LDIDTGKSRIIGLYARTTMHPSPGPKEERRVRSSDLKKLEE-SFLFRERSPAKLKEVGKVDPGMHRQVMGREALGGKLVLPLKNELIKHIVSEEEIALIRYGPDLFKLRKPGDIRID---GYYYVMFITSVIGDKWEEFSRAGEDPGEVLDMNIRYRMFHIELS---------ILLAYPARARKIRDVHNIRPLELLGASNPGKIRVVDDKGFPAEVVEIGRVAEVIVRAKIGKGVLTVPVRILIEEIERLLLGKKNLSRISSIELAKVRPSLDIYVADKGIADTKRKEIYDKDYKAAGRPDVSTDIRIGGR-------KKIRGIDSYLFNQV--VARFKGGTRERLALGKASFIIDYKEEAIMVHAAIPHNGE---RKGIK-ALEIVIGVK-PLSVFGILGLQMILRVVSILPMFATA--L-QKPNKKPYNDEIGHPVAIVLRLATVRSIIREEALGLA-RYEMEYANAPRIAGLSSLTPFKRGAPKSISLTAYD--LREKKLYAMSLGRDGRDKRLSIVGLGQQ-FGILVPLLEGFSIFLLII-----------------------------------------------------SFSNSEIGKYTRNIERIRLFVDDVDLIRPEK--LRRMEKERERELQDILSDWQLRKPLANDVKIYSALTLTLR------------------------------------------------------------------------------------KFLFRIQLKALMVGI---LDVDRWIANPRRRGSREIREVAKK-------LLILSKVPVELKLKEAMIVNILRYLFDDYKEMLNLVELSGEVALKRNLANPATLMWVANAVDLPIILWVMQVVKAML----NRVILLSNT---LIGEIVGASLRELDFETTYH-YRP----------RQDIMDERIRYYLVVSEQFINSLLTLLEERFKDY-EAYNPLVELIKAVLIEQLKPYKDLVSVVRRILRSGAGVIISEVLGETSPLVLNSVAGYDPLESLFLRVKEGMNPREKGILIGS-----RTGDKAEIVGILYIRIPFVIVALEPYHEVKAMSFSAKVKKLLAKIQVVGILLKVLNYDVEVPFDALSPDGNIIDEPI----DRKYVPCLVKSKPVERDASKFPAIDKVIVNVEEPELAGVSYR-LYQEVSLSFIPYYVKIGNEVGVRIYIEVRGWNEGFSKRF------------------------------------------VNDEVPSVVGIHSSRLKLDALGFYATFVLSEAGEVVKFETAYYSSINTDVTLRERPPALTIPIKQIGQPERISLLRMLKLDSREELVVRRDPAGRLGGALMVLGIVISRFEARELPRVLRNFMVLE--PDRMSQQGVSVSMGGEIYIRELSEEPEEVLQGVDRRTLILVELTFGPDRKKK-VEYKIELLINISLNEVSVARKEEVGVGEVLAQRTYKYAEFVSAVSKDFFKVHILQAFPARIGFAKLIPRV-QVIKMCIAVAEAAEPWAKVEEHALLVSVLIRLEAVGIEEIRIEIGFYDKSSTAELATLKTNVIEMELLKTVRLGIEKFERIG----------------------------------------------RKKVRAGHFILRGLSNV-GVTKRKIFENPSTLRIRLGHGVLPNSSAQKVARMLSFAGIITKLFGALIELEELKLPPEHLIDIGIAKGLLYVLLVPADGAVALVKANIEKSCTDVLDGAPTPENLLQPLILRGIGELNFNFRLGMGLEPYLIAVIPIALATSLVVIL----FFGFSHLSE-KRASREKLDVYTLEIMLD--KWTNGLDGSMGFYVDRSPEFEGGAISVKELMYVIIDAAGAVMQGASLEKLIGMIPTENIVYVMLVFALNKNLEVGGEWVEGVIYEVASHYTI---RIAIGELTYQQFLEDGYLISLYGYREGCGAMVKVLMLIDDKPGPELLIGGLAAPALTMKFQFALMN-----DEERDYCDDMRTEMWSYLYV-LKELYVRAGVDDRSRGFRYRKDSI-D-WRKLPSIGALSDYHGREDTQELGPLDPLFSKAEFWPALSFEIISNVIINRLLVVSSVIIVKFVGLSPEDEMPDIKGPGSLDREVVLLEEIPIMHKQTRMKTEYDPKLFFRYTNTIGPIPSIEILSEVLDV-KIREERISRELAYKPMLYTERTSPQTTFFGHIAYYELI---YEIHLDSREKYHRIRLRRDILSTRGEKPDVAHIGKGARVIPPKIASLAGVAYSIIPVRAWVCIVYQSVDEMLHRFAHEPLN-VYIRMMKSIEIFTYLTIVNLTFIYIALELVR-GGRGLRFGYSL-MDRLKELKKRVKALVDYTSVNFYEVILFGVKDTVKEIATIEVEADAPVVRMDNLGLHIMEDRKRQDHMVTDVELIVSPQQWNFL-VSLRVHQIVAVFGELTRLFEEEDEIEDFVPLYLGRVSFFKERGYLPVVKVFRVYREIELEWNFLRSTGSKGPKPAIVLVGR--RDLAPYVEWFESYDIAWYSTAKPKLANFYKWGPPLLIGLDYLREWELDMVAVALHFPPHYKIEDTENMYIGEVILYKEYKFLGNRLGEAYEMHNPKAVLSVVVPKRLNVSSRDSTVIMPRTVKIGTQVVIIINLTVKEDPIEVALVEIYAVRKAPILVVSILARESI-LNRDRGYANAYGDSLLTVDYNEETAVYFSLGVEKVVLPATIE------------------------------------------------------------------------------------FLYSAVKSSEENKVSSLMSEPVVCTKEVERLGRLLSEARCVIDLEEIHAGRIDITINDWFLAFFSSTFCKVMIDDEFLKAVVSHISIA-FLGATLMDSIAAEDWNTYALAPVPERGSKMVSYAAALIMVAVKLGTSAYIVPNAMLAVMKSGIAKVEIRLLEPGEFKANIASEVLLDGRLDASDTYTVGAVRIRMAGVIAREYVAVIISLELRIEKKRRLKFPMELAVAKIGGANVVEGISVRFIKVSIKEPSYFEGIKHEYVMRLGINQKVPSYAKRYLMKVRDIAKVLMIPRPLLIDEFIRRRTFVLSARFVRGTTALVPEMIANLIKRLYLPYEIPRELARNLWLKKYRIL-ILAKDATLEETIKMQLGVNRILILKRLVEAELQLRAMVGKGILAAVRNVCSCSVVTRLLVSNYAM-FRYTEMASRITRENKIADIDILMVKANKFTIMYATNRVKRSLIDKNHTKEIRMSAIITIDSVTGSYTAIIQLAALIAFAIRKEIGEREMLREKLYIEILRPFYGRGIG--RVAKLDHQMSPKMVIE-RIEVSPEVSFDKVITKRVTLRSNRYKELIIIDRIRIIDVISFVTLEILFSLQTTSPLSLDLPEKAPSYALQKDAINRELWLEINGSALMPVSAQKGNLAFKSCAAEYFHSLYLKAVIRGTFFLGIVDKIAELKVEPEISIQNQPDRWTVGLMAKRFEIGDSKRTTKWPSKQKYYPRGSSEEKKYNSPIKRERVKVGTVVHPVIYEARER------SSGIANLTTILRKLAIFCLHEERDVSRLLKVIIVFLIVRIRVNLPDKVSGEIPTLLELGSDWSSNTDIERVKGKWEYRVAEIVVDRELVRKLLEVFDGNLVKIVDGITADKAIRGITAKVRGDFRLAITATSYRLLDVLVIPADVMEEKRKDPLIKIRKIEPENIEVILEINEAKEMFVMIESMA-LDEVLQLGTIGVLVLLN-LTEETEAIAKSQRLGTHAQDGQPHTYKHEHNTAVLGTVPVAEAIPVIQAKPEREKLQDKFLGIPIVIGGFAM-EKAIVVKPIMV------AAEIAQREYDRRERADFEVYIRDDATETAIERLELS------------------------------------------VAKGCGRQKEEISAAREIVAGVMRKEKPRWLFELLLSSYIRNAITAIMLFITIGLMKSFETKVEAGVRGSRELSSGSKILYREKRHYAQAFDPTMDKIALPINFIITREVEIVVAVWRYKMGLLAYSAMAIKGVRILWHVKDLMALMAIYTSRKEIKYTILKQEPKGF------------------------------------------------------------------------------------ISTAVINEKLAFVDKAIADVKVVSVRITSRVKSEFKSDIKVISVKVGGTEILGTRKNRVTAMMYAKERFYITVRDIEKVQAAI--EIGKIKVLEDLVGEMLLMIRGTAYEERTTSVYRIILMTRKI------------------------------------------EIDLEIGVQVSFGIIPF-DVYEVIIVILTIMSAKMGSRIDRILRLTIQPALTSVHRGGRSWEVISAILDEISLEARYSIDSMKE------------------------------------------LKKVPYLEEDKYQIDDMVSVALRLITRVENRERVYKDPLLENYKDKILEVQSTKRTAVPIAPCEKGPPSKEALEASAKSLLALFQTALESLCATQKNNIFRPDMVRIII-ELGMSVEIKDEEAENIEQPPMFELEATMTTFVLAMEIGMLPELIFGAALAKAHVELGKFLLRPSEPDYLQLGRLTVVKPIASVIKDGKEKVILIQKIIAA------------------------------------------
>Euryarchaeota_Methanobacterium_congolense
RSPLYLKVMIKFLATRGVSIHGSVDEKREVSIGAGDYAKEVLDLTERCPMKGEEFVDDKAV-NIGIHAKKDYNIMIVHEEGVYY-SEVSLELISHVVGMDIALQRLKMSMALKLGHMQIFPKLLEAESKVIDKPVNGRKKLANALKKKNAMPKEDQAMIAELDILKMTYKDSERESRDTVARGRFGPGVNKSIRPLVNVEVLPINCSLRKSVYVPDDKGLLISFLCDTTIKGGKTLDRNV-EKTIVVEPETVIIMLIT-AEDDHCVSLGPTSKDKSKPVFDTKKEEELELGIAQKYKGPMASKVKLNNDTKGHTYSITQTIRIDIKHIEKLREIV-DLSALSNPETFKERENLKDGPLTYKRTKKSGGFDITPSFSQIKLVIENSEKKIFALYKKTSMKDS-GPKDQRRVRNSDTEKIAERSFRKRPNPITKIQDENIVISGQHPHVAKKSAIGNKLIRPLIDLKLDHILSKTEKKVLELDIEQLKKAKPGDLKIKSHAFTYLV------------------------------------------RVYVIPLRDKVPRRSRRIKTLHDIKAVEKVGIQKISRIKVAE-EATPAEVIEVKRMTEVMVKCRIGKGILTVAIKVLMDIREKIILTKVNLSKVASTRVCKIKPLLDLYVAKKEITDTKAGRIYEDNTRALKRPEVSTSVKIGSRSKKIAEKKKMTRINKYLFRYARDRFEYQGSTLDKLVLNVDNVVVSYEGKAGKLDELITHNEEKESLESIEVVETTMFAVV-PMNYIGVVNVHILLKLF-SLIGFSSGKPWFKKPSKAAYTRTIGHPDVLVLELSKIREIMLERALGILKGQEITYANDYKHVGLMTLKPYPRGAKWWIAAASFGPSFEK--LYSVTTGRDGRNVRIILIGCGQ-ILGIIGPILLDGAFVILLMADV-VDLTYMKV-SDFYTAFRIMIAGSKRELHKYLDLMKPYMTPQNIQHEFIVEKSHGFIGRDTKNVEEVSRFLPNVRIVRPEKRRMQQAAEQERELEARALPERSLNKPFVDQIELAQMISLVLKVVAVGFLIKYVSMEEADLLDIIIEIGIREDTKLIIEVPSGRDLITAWVLILYRTVELAAVGLGAVLVEVNGVTIVALPNLEILEKFLMYFEMKMVMIGMPKNK-VGKYKVDELEKQSRKIRDVTKK---LEELALDVTKIEVEL-AKKAKIADLLRIFAEDLEQILEVTNIAGNIGNKESLTNPPTITWIANVVKAPALMSIIQEVKAEM---------AIKYQ-ILVKALISTFILNMPLEPQVATYK-PTYAIGPFKKIQTTLEKRNRRTLVIEEDFIEALIHMINAEFSLTYEEEDLFAELDESIWVKNISPVITGLSVIKKALA---GRLVSEIEGETNALRLMEVAAYVPIEPLQIKAK---NPKKKKALFK--LAGVHNPDEYEVVGCKLDGACTLASSVDLEDLMLAHFMAS-VKDIVEDIQLIEVLTKIVSFDVDLPMVPDGPDNNLVDEPIEGKVTKVYVASTITSSPVEVDQSIKPAIDKVLLSVEEPDLKGAAVKIAYQ-RGAAFIAYYVELGNEISVYRTPEVKGFDETFSKAWIELIIRRANEFGPIGADAAHKGKLLKIIANVAIIAVILGKPFPDDEVKTIHGPHDNSIKVDGAAFFGGRIISEAGELLDEKEAYYTCETMELTTKDRPPVYTIPVRGIAQPESVDNRKETKLENLSELKVKPNTANRLDNTIMVMEIVIARYEAKELTNVLKNFLRMEGNPQRSQDKDVNLNMMGQTYTKKQAEEIDEVLQGTEEIALILREIKIGPKKFK-RYECLVEKWRYESIRGMDLARRGGEINGRI--VRTYELVKALHASRRRHLKRHIVQAFASSVDTAKRFPRVAQVIAMRIAAGGAYKEWEKVLEHVKIASCLVRHEILGIDEIKIDLGFDDKDEKAAMAVLKTKAIEFDIIKKIYSGISWYTKMTELQADELQAELLTADKSDETPSVTEEVLGVVKKDAELKESSPALGKRKRTRFGDEIVRGLNNVPTKVQVDIVDNTAHFRIELGHGVVPNATVQGVAMLISAVGIATPTYGFYVKLRNMKCPLEHVIRVGVTQDILSAIIRPADGAVAVVEATVEEEATSVTSGVNTGARILQSLILKELSEMHI-FRRGRGEGHYLKVEIMSYVAHGLFVITKPDKFFHFVFLAD-DWAAKIGLDLYLMVVVVFEHKALTSVDPEVGFYVDKTPILIGGATAIKGLEVVLVETAKAVSEGANFEELVGAIWTLSIIRVQMAFCIHEKVNVGALHI-GIVYEIGDHWIILITVIVTEEVNYKYAVDPEYTFDNNNFRENCGGNQNVEMK--NDPGPDVIKGSLAGKGMTFKFQYAVEGKEYDDDEEKDYANNLNVNMWKYLAIELDELYVAEGFKDRTKGFGYKGDNIDNPWWDLPTVGDDSDFHGQVCEHDLGDLDDKWDKIRMLPTFEFEVFTGILKNRLLAVKTVILPKLVKMIPETEAKSIKGDSELAVPVILIQNLPTLHEETKLTTEFHPKPLFKFTYTIGPVFCLDMMNKMLENYSMCKEIMPRRIAYKPMWYTENTDPQTTLWSEILYEETATLGCAIKLDTWHKAHRVQFRKDILHTTEEEPDVDHIGKGAEVFEKYALAIVGPSSTISPLIALRCIPYLTVTDMIHRDARDPAKDVEKREMKNLRIYLLVTLIGLRIIMGVLEIVGAEGRLRKLGKNSDIDPLEEAVEKDKLVEEIKVVVFFEMVVIRAENVLISTGTVEIAEDGSLLFMDKAGYKYLVETERHSFTLSDLEIIIGAQKENFNEIHASRLPIITLFGDIPIIFEHAESAEYITPLYLAQLSYACGRGSLALLGLLRRYEDVTYEWTELRSTDSTGPQPILVSAGKKYHEYAHLQAWFETFEVGGYTTTRIYAGNYEKWGPPLLIELGWLKDLKLPSLCVQIHLPPSTRIDNTKKRYIARVMLLKEKDIITNELGENCNMHDKRAIANTVVTKRVTVAERKGEILMKSLIKVGTSIMILFEKVLKEDPLKITLVDVYALERVPLRIITVEAKELVPEMEDKGGANAYGEGLISVGSNSTTAVRYKFPLESFALVATVD-MCIKLSIKVLTVNIFPSVILKGIERRMLVVSSISVDIEMVDLLLGIAEALMLKIRSAIKTIPSLTLDREQLLSETIADKLLLGIFYKAVRALEGKSVGIFLSETIMYTGEVERINKLMNSARSIAHLEKISGGGIDVNVNNKEKVFVSATAVAIFIDGEFFEIIVSHIDIAKLLGESVISEIASDDKQNVALVNIPERGLEIISYAFAIILVGVELKRSPFPKANIIKDVDRKYVSKVEIALENPD-ESSSIVCKNLLAGEMDGEDILCIKACRVVIVDFLSQEFAATTIELRLKKNFKRKLDAPQEIAVIKLGGAGFIEGIPVRWSKVAMKEPVEFEGLSGEYMVRLDLNEKVPNKQRHFLMQVTPIGAVQVIPVPLAQDEYIRRMSYILSTRQVKGPTYKVPEVITNLVKRIYLPPAPPDKLIKNVWAKRYRDLELLNEDAKLERTMNQLFGLNKIMKYKQLLESRKNFRANLGQAPIRAVDNVCDCTVVTGVISTNFAVTFRYTEMISRQSKRQKIKPIDVLMVTGNKFTMMYATRSVMRSLFEVNHTQKIKMEAIISVKTTTGGYIAVLKAACLLAFAIQKEVYDRHAISAYLKYQIMTPFHKKGLGWPRVATQGHHYSPFTTIEKRIKTGPEVCLERVITKVVPRKDATWKELILVDRMRVVDVIEFIILYLRYSLQTTDYARFWMPEEVPKYGIEKNTVPHRTKAALNGAV-GSMSASRGNPAWTAIAEKYIRGFILESIINGTTLFPIIDLLSKLELEKDADRANYPDDRTVGIYTTKYEVAQHI-EKQSPRKQKLYPRHSSPERQYRSPITRKRIESGNVHHPVIDDEQER-GHFENNKELEHIENLVKELNIECFHSEIDVVRLLKVIKILLAIRVRTGLDPNGIGEIETAIRLVTDYKENTDVEKADKKYSYVITHIAIDKKMIKTVVEVHDENLIRILGEKILNKAIKGIAAKISKDFEIFVVALSDRLLEVEVTPADVADKKKEKAFIQIKDIDAESVEIHLEHNIARAMYTLMEDMAVPDEVLGLKTIGVYVLLNVLEDPTEGVASTGRIGTHAQPEQMENLQHTHNDIVLATVPFKVAVELVQAKFEPEKFESKFIGVPLVLGSFQM-ERGTILVPIVFLPNIHQAFQVQQEQIQDEKKDSYKNLVKDEEKETLEKEINLSDAETTMAESGIKNSDERLKIKVRKETAIHKRTVLMIILEDILIIKGCGIEYDEIYAERESEAPGMEKSEP-WLMVVIKSSHVIDAITVPMFLISFKVKEGYTNCIEAGVKGLRDDESASQILYEEIRKFAEPI-TCMTSVPLTAEKIVTKELTLDAAVWMYKIVVVAYSSRGVEKVRIIILADKVMAAMVIWTDEKEKTYTMLVREPKGNNYSTIITIQKVRAQESAETAAEDKEKIGLIKNGPAAAADGGRFKHMVKIEAKVGAGAEKIYSDETIEVRRTELRERMVSKEVSRQLTSMIDQELTFVRTAIADVKVERVNIRSVIKKEDSEDIKVFEITVGGQSVIDAKKDKIRSIMYATKNFTIAVQEVSKVQMAIKLEVGQISVIEDLVGELTLILDGSTITDMTVSVEKVEIRSKKSEEITISMYTARYDKGYESQFVELIVLIELGEETFQHDLHKCLEASLDIETEGEYALKILQGVYAQILVIFTLFPIRTGTHVDV-LEETIWPAMTTSRMGGRVQEIIAAIIDAVKIVAYVAHDSEHKSALPIGRLVVAGVGVMVKKTMVEFRLKAIEVEIRAWPAGSSVIKIIPYVEDDKYVMGGMIGAGMKLIT--KVREKIHGDPATEDYKEKAYELEATKGVALPIAPAEKEPPTKDALNTACEDLIDIVKSAFEKLSSAQDSTIIETSMIKLIIKAVGLSATMKEESAEAI-TPPGQKISATITAYIMCMEQTKLPTLVLHAAIARSISEGGSYLVKEPEILLVDVDEPKAVKFVAKVIVDPSEKPLVRLIVLIDKEHEEVFSLRTASDIVGRGSVGGLSTAIAEVQFAEPPKLHTV
>Euryarchaeota_Thermococcus_sp_AM4
RKPLYLTIMVEILATRGEAIEDSVDEIREASVGAGPYVNEVLDLSEEVPMEGEEFIDDRAVIKIGIFPKARPEILIVHEEGAYYAEKVELKIISHVIALGVALSDLRVSIAIALDYIGLAPKLLEEAAKMVDKPVHGRKKAAKLLERRKAMVNNNHTMLAELNALKVTYKKSEREPRETVVRGRWGPGMVKSLRPLVNVEVMPISAGLRKTHYVPNRIGLLISLPFNRMVKGAKVLDSNVLSKTIIMKPEEIFFLMITP-S-LDLVTLGPMSGDKSKPANPNKAQKTFNLGRAQKFDGPKTTKVKLYDQTKGHRYSVGYKYRIKVQEIERIRERVADLEALKVPEAFKELEQLKDGPLTWKRHHYGGKFGITPSFAELKVVINNGEARIIVLAKKKTMRHSGGPKKERRVRNSPA-----KAFRKRRRPLTRLQEVGRVVPGMDPHVVGKDAIGGKFIHPLPSFELEHVISEEEEELLRYRISQLQKEKPGDIEIKSPAYYYLVIVVTKVLADKYYEFKKAGEDPGKVLDLGVRYRTLHVELIDQV--FVVPIRKKVPRRARKVREIHEVKPVEKLGAEKPNKLRVVE-EGYPAEVIEIARVTGVTVKVRIGKGVIRVPVRIVIEERERIILGRINLSTVSSVGVVRVKPRLDIFVATKGISDTEE-ELYEDMMRALKRPDVATDIKIGRRARAFHERKRMKGLDAYLFKQMQEYFDHEGPTEAKLALDLDNVLIYFSHVSGKVEEMIPYDLQKEEVSPGEEFETTALGVEVPMRYVSFLGKHLTTGIFGALIGFSGGKPWWPKPSKKPWSKAVGHPEVLVLEIATVRELIIARALGILAKYKIEYANAARLAGLMTLRPFPNRSPWWIAAGAFGGELKERKLYAASLGRDGRDKRFGTVGLGQPIFGILPVGLLGSASFLLMWAEVLTRETHVFVRSDVFVAERLIKAKTKRAERRRIDLNKPYFTRKNIWHELIAKIAHELVGYDTRNIV-VVEFTAAVRLVRPEKRKLMEKQEAIKELQADILPDRELRKPLARQVELYQAIDLKI-IVGAGFLAHYFLVERANLLDIVIELAVEV---FILQIPSGRALIAPEILILYRTVRLYPIGLHAVLVEVMGVTIVAYPRMEIVDKFLMYLEMKMIMIGLPDDIRVRRYRIDELENYSRKIREVMRKKELLEPMSLEAERLPKELFIDEAKLVDLIRIFAEEAEEIIGIVNVLGSVAHRKYLVNPPTITLVGRVVNAPVLYSMVQEVECALHFILDNALVWRNADYVSFDLLVSTFLLRLPLEPNKYSYR-PFYAYGGRTKVQETLEKMNRKYLVVKEEFVKALLLMLEEKFHDRWEEEEVFANLKGLIWIEYVEIVIDAIVIIKEALRKDIGRIIATFYGETNLLVLHEVAAYSPIKPFKIVTDGKESPEEEKAI-----RHVEEPTPVKILGTLLSNARALGAAFDAK-EHYAMFMSK-VSMVIEEIQLLEVLTKIIRFDVKIPFRADGPDGNIADEPIEGKVKKPYIPCVIVSSPIEVDKSIKPAVDKVIIDVEDEEVKGVTVKVLYQDEGLAFVVYYVK-LGNIGERKDLHVRGFDETIAAAWADLLVKIALKFGVIGAKAAHRGIVLKVISNIAVIAAILDDEFADDDAKAIYAPYTTKIRIEAMAFFTGRIVNEAGELLKEEEAFYTSEHEEIVLGDRPPVKTIPIANIAQPKAVGKLKGAKFESLEELKVEVEPAGKIGKLISVLGVVIARYKVKSIPDILTNFLRIGGNPQKLQKEEVSVTMQGETYVG-EERVIEEVLQGVETLTIILYEIPIGGRKYRKPEEFRVQSKYGLNLAGRTEAKRKEEKKGNILAKPTYEYAEMIQIVRKRHFKRQVYGPFPGLVDTALRLP---QVIKLKFAVGTAALPWQKVLEKAELPTALIRLEVLAIEEVKVKLGFDYKEYKAEMISLRTGVIEFELIVKIYRGISWYEKLTILEQDEIEIELIRVAAKKAIPIIGKDMVGIVGAEAEIIMRLKLQGRKKRLRLGENVRRGLENV-GKGKKKIVENPAQYRIEIGDALVPNLTFREVAIMLSASRLVTAGLGAYLKV-NLQLPVEHTIRMNVTEELLMILIPQADGAVEIVPVTVEESVTMVMSGVLTGVKILFSLLTRGLTELNGDYRRGR-DEQWLWVELPTRVAHGMMVVTEPDEFFHTQYVAE-EWAAKLDTDFYLLAISEAEIPGLSGIDPEAGFYINKTPALLGGARTVKGIEILLVETAGIVEEGARIALIVGNIYLLHIIRVMAVQALSREVEVGSEYVNGVVWEFGDHYVVAIGVVAAEEINYTYMLDKEYYLDREAYREYCGEIYNIDRELEEVPGPELLMGSLPGQGLTAKFQYAVKGR-YDEEEDKEYCNDRKVKMWNILHVELDELYVQEGVKKDIKGWAYRANSIDDPWWELPTFGETSDFHGKVDIQQWGEIDDKWNKPKFLPSFEARVYTGVTETKLIYVKTVILPKFVGALREHKSPDIKGDSDLIVPVVLISELPIEHEETKLFTDAKPKPYFKYQYTIGPIPAIDVLYNFLPVYTLNKKVMDAQLAYKPYWYKERADPQTTLWSDILYEEAAAIGFKIFLDTWNKAHRIRFRGHILHTKGEKPDVAHIGKDAKVFPKAFMSIAGISMRIFPLIAMRALPYLLVTEMLHRSAKEPH-KPLRKEMREIRVFLIVALVDLDALMLLIEIVLGEGRLERLGRDTKVDPPREAKLIDRELEEEVIVVFWEAILVNQEDIIVINGTFEIAEEGAILYIDRLGYLYILEKGRQEHHVTDVEVIVSPQKENFNEVWAKELPIITLFGDIPWVFEHEEDTELLYPLYVGRVSYAQDKGGLPLIGLFRRYKDHIYEWDYVRATGSKGPRPELVSWGEGIPEFAVYRQWFETYSVKGYAGARLRVGHFSEWGEALIIDLRWLRD-VFLCLALQIFFPPREKIENTKEDFIGVVNLYREKDMLGKELGDRTVMHKKRAVLD-VIVKRLTVSERKNEVLMPRYITVGTQVIVLFNETVFDEPVRITLIEVYGVEKVPIRLVRVKAEPLAPLEKDVGGANAYGDGYLTFGEEAKSAVQFMYPLKTLALIATVDGKAIKLSIPVITTTTIPTVVLPYIEFRLVIVLSIRVDVEVVTLLLRIIESILLKVYAAVKTVPSLTFDKQEMLEETLALNLLFGIFYKAILT--SELIGILLTEPFLYTKEVARLDELLSSARCMADVKEIYGRGIDISVNDFSLVYVSTVVAEVIFDDEFLPHVVSHVEVARLLGSTVTEQIAAEDKKRIALAPIEEKGCKKVHHVFALIMIAVDLGKTPYIEPNVFADVDRGLVARVVIELEEPEGDTKKIVTKFLLAGEADAENILSVGACRIRMSKFIASEYAALIIELEERKKFKRRLKSPQEVAVIKVGGANHIEGIPIRYVKVSLREPREFEGVKGDFYVRLGLNEEIPNRERHFIMRVRPEGAALVIPRPLAQDKFIRRRIFILSVRQVKGPTVNVPEVITNLVKRLYIEVEPPEDLKKNLWQKEFRRLKLLRADAVLEETLRQQLGVNQILRAKKFLNSRRRFRADLGIGIIRAISYICSCSVVKRLVSTNFAVPFRYTDMASRQSREQKIKSIDVLMVTHNKFEIMYATRKVVRSVLDRPHSPQIKMEAIITIRSTTGRYVALILFAALIAFAYSKEIDPRHSLREMLLYDIKRPMFSKG-GFGRVVKAGHHPTPFTTIEKRIKASIKVTIERVITKRITRKDATFRELVLVDRMRIIEVIEYVTAYIHFSMQTWPYASVWLPEGAPKYGLQRRVISNRIRLSLNGAALKPMSAAQGNLGFKAPSKKYFHGFLIKALIRGTTIIGIINLLAMLEVEREIELRNYPDERTVGLWDRKYEIAHRAKTEKGPRKQKFYPRQSSEERKYRNPIEKKRVETGTVYHPMINEEKERVHKFKEEKGREEIENFFSELNVYDFKNERDVVLLAAEIKIWLLIRLRIRLDPRVIGEIETVLRLKTDYQEKLGLEEMDGKFAYELNDIALDRKMLKNVIELHEENKIHITGKKVLEKAIRGIVMEVSPDIDVAVVAFNYRALEVEITPADVVDSKKEKAVAKFQRIDAENVEIHLEMNIAEAMYVLTESMAELDEVAGVKTIGVYVLLNPLEDPSEGIAARGKLGTHAQPSQPENIKHEADDVILSTIPFREAIEVAQAKFEREKLEARHVGIPPVAGDIAL-DKGFVIEPIVFIPQVSMALEYGQQELKEEEKDAYKTIVKAEEKETVLEKLELKKAETTLAESRIGDNDPGLGVKVRKEDVIYKRRVLMVILIDLVIIKGCGIEHEEILAERESLAPGIRRIRPNWLIWYIHAKHVVDIITAPMFLITLEVIDTYWAVFELGIRGVEELESCAKALYSIRRRFRVPI-VRMD-IPLTHAKVLTQEIDFEVAVWQFHILIIRYAARAIEHVRILIIVSKVMAAVAIWTDNKEKMYTMLVREPKRRHYSTIITVRMVKADEPAIRAAEEMEKFGVIKSKPAAAADGRPFRHILKLRTKIGNGPYKTYTEQKIELRPDTWRERLIARELSRLVTAVIEKKLTFVDKAIANVKVEKVNITMEVKKEYNSEIRLFEVEVGGEEVIDKKKDIFKAILYSTKDFRIVVKQVEKVQAAIKVEIAKIKVIKDLVGEFFLVLDGETIEEMSASVIRIELPVRRKKELAVAYFVGRFEEGYETQFIDLVILIEIGEKHFQHDLHKCLEIDLDLETIAKYWVRILRNVYKKIPFYLTLIVLESGRKLKKLLETTIQPAKRVKHRTGKVEEIIAATFDEVAIEAYVAHDTEHK-ALPVGYLAIGGTGVMVKKRIVEYRMKAIEVEIRAWVRGSS-LKKIPYMEEDKYMLTDMVSVALRLITRVELREKVSKDPIIEEYKEKALEVEATRRTAIEIAPCEKEPPSKKALEAAARELVDIVKTAI-AFAASMQRTIVKTDMVKIIIHGVGMNVKLHEEGAESITIPPMPELEATMTVYIYAMEENLFPDVVLNVALARAIGDVGNPLIEGKEAKLVNFGLIILVPYIINVIVDENEGPLIILKVIAKTEHQTIFSLRVAANIVAGGTVGGLTTAVRELQFAEPPDRGTV
>Euryarchaeota_Pyrococcus_kukulkanii
RKPLYLTLMVQLLATRGEAIEDSVDEVREASVGAGPYVNEVLDLSEEVPMKGEEFIDDRAVLRIGIFPKVSPEILIVHEEGAYYAEKVELNLISYVVALSMALSRIRVSIAIALDYIGLVPKLLQQ-AKVVDRPVHGRKKAARLLERRKAMVNNNHSMLAELNALKVTYKKSQREPRETVVRGRWGPGQLKSLRPLVNVEVLPISAGLRKTHYVPNRIGLLISIPLNRMVKGAKVFDTNILNFTVLMKPEEIFYLMITP-E-LELVTLGPISGDKSKPVTPDKAQRVFNLGRAQKYDGPKVTKVKLYDQTKGMRYSIGYRMRIKVKEIEKLKERVGDLEALKIPEAFKELEQLRDGPLTYKRHRYGGKFGITPSFAELKLVIDTGEAKIIVLVKERTMRHSGGPRKERRVRNSPV-----KAFRKRRRPLTRLQEVGRVVPGMDPHVVGKDAIGNKLIHPLPNFVLEHVLSEEEKALFKYKIAQLQKAKPGDIEIKSPAYYYIV--MTKVIGDKYYEFKRAGEDPEKVLDLGLRYRMLHVELIDEI--FTVPIRKKVPRRARKVREVHQVIPVEKIGIEKPSKLRVVEDEGYPAEVIEIGRTTDVTVKVRIGKGVIRVPVRILIEERERIILGRINLKTVSSIGVVKVKPRLDIFVATKGIADTQE-ELYEDTMRALKRPDVATDIRIGRRARIRHEKKRIKKIDRYLFKQLEEYFEHPGPTKDKLVLDLNEVVIYFSYKSGKYYDMIPYDIEKKE-----------------MKYISAAGMHLTLGVFGAMLGFAGGKPWWPKPSKKPWSRLVGHPEVLVLELATVKIEILKRALGILPDYKLEYANAARLAGLMTLRPYPNRSPWWIAAGAFGAELKERRLYASSVGKDGRDKRFGTVGLGQPLFGILPVGLWGSATFLLMWAEALTKETYAFVRADVFTFLRFIKAKIKRRERKRINLNKPYF-------------SHGFVGYDTRNIV-VCEFTEDIELVRPEKRRLMEKQEEIKLIEAQILPERELRRPLARQVELYQAIDLRIKIVGIGFLVHYFLVERARLLDVIIELAIGED--LILQIPFGYELIAPEVLVLYRTAKLHAVGLSAVLVEVMGITIVAYPRMRILDKFLMYLEMKMIMIGLPDE-SVRKFKVDELMNYSRKIRDVMKKKEILLPLALEAEKLAVELEMSDAKIVDILRIFAEEIKRILELVNTVGNLAHKEYLVNPPTITLVASVVNAPVLYSTIQQVECAMEFLLNRVLLWENADYKRFEFLVQTFLLDMPLEPNKYSY--PHYAYGGYLKVQETLEKINKKYLVIEEEFIKALLHMIEEKFPERWEEEEVFAELKG-VWIDYVEVVIDAIVIIKEALRKDIGRIIALFYGETNLLVLREVTAYTPIKPFRVVTDGKVTPEQEEAIVL-SKV-VVEPAPVEIIGVLLSTAKALAAAFDAK-RHYAMFMSK-VRMVIKEIQLVQVLTKIIRFDVDIPFEADGPEGNIADEPIEGKVKKPYIPCVIVSSPIEVDKSIKPAVDKVIIDVEEAEIRGVTVKILYQDKGLKFIVYYVK-IGDINVKRNVHVRGFEETIAEHWAELLVRIALKFGVIGAKAAHRGIVLKVVANVAVVAVIIDDKFVDDDARAIYTPYATRIRIDAAAFFGGRVVGEAGDLLKENEAFYTSEREEIVTGDRPPVKTIPIKNIAQPEKVNNLKGAKFVSIEELKVSAEPAGKIKKLLIVLGVVIARYKVKEIPDILRNFVRME-NPQKLQDRQIDITIMGEMYAGEERI-IEEILQGVETKSLILYELEIGGRKYRKREEYKVRSLYGLNLRGYTEARRKAQPKGRILAKPTYDFTAVIQAVRKRHFKRQVYGPFPGLLDSAIRFPY--QVIKLKLAVGTAAFRWQKVLDKAELPVALIQLEILAVSEVKVKLGFDYKEYKAEMISLRTGVIEFELLIKIYRGISWYEKLTQLEKYEYQAQLLQVEEKEEIPSLGVNVVGYVEKDAALIDEAKAQGRKKRLRLGENVRRGLANV-TKGRKRIVENPAQFRIELGDALVPNLTYEEIALMLTASKLVTAGLGAYLKLDNMKLPLKHTIDMNVTEDILMILIPEADAAVGIVEVTVEKSVTMVMSGVLTGVKILFSLIARCLNQLEGDYRRAR--EDWLWVELPTRVAHGMMVVVKPDDFFHTRYIAE-EWAAKLDTEFYLLAISEVEIPGLSGVHPDCGFYIDKTPALLGGAETVKEVPVLLVETAGIVEEGANIYYLVGNIYLLHIIRVMAVQALSKEVEVGSEYVNEVVWEFGDKYVVAIGVIEAEEINYAYALDDEYYIERQEYKEYCGEIYNIERELEEYPGPELLIGSLPKKALTAKFQYAVKGK-YDEEDGKEYCGDRKVQMWNILHVELDDLYLQEGLKKDIRGWAYLANSIDNPWWELPTFGETSDFHGKVDIQKWGEIDDKWNKPKFLPSFEAKVYTGVTENRLIYVRTIILPKFVGALPEHKSPDIKGDADLIVPVVLISDIPIEHQETKLFTDMKAKPYFRYIYTIGPIPAIDILAEFLPVYTLNKEVMDARLAYKPYWYKERADPQTTLWSDILYEEAAAIGFKIFLDTWNKAHRIRFRGHILHTKGEKPDVAHIGKDAKVFPKAFISIAGISMRIFPLLAMRALPYLIVTEMLHRAAKEPN--PLRKEMREIRVFLVVALVDLDALMLLIEIVLGEGRLERIGRDSKVDPPKEAMIKDRELKEDIIVVFWTVILVNQEDIVPINGTFDISDEGAVLFIDRLGYDY-TEKGRQAHHVTDVEIIVSPQMENFNEVQAKEIPIITLFGDIPWIFENEEDEELIYPLYIGKISYARDKGGLPLLGLFRRYIDVIYEWNYVRATGSKGPKP-LISWGRKI------------------AAARLRVSHFSEWGEALIIDLRWLSD-VVLCLALQVFFPPRTRIENTKDDFIGKINLYREKDMIGNELGDRTVMHKKRAVLD-VIVRRLTVSERKNEVLMPRYITVGTQVIVLFQEHVFEEPVRITLIEVYGVEKVPIRLIRVRAEPLAPIEKEVGGANAYGSGYITVGFESRTAIQYMYPLKTLALITTIDGKAIKLSIPVITTTTIPSVVLPFIEFRLVVIMSIRISVEVVTLLLKIIESILLSVYAAVKTVPSLTFDKQEMLDQTLALELLIGIFYKAILTGSSELIGILLTEPFLYTKEVAYIEALLSSARCMADLEEIHARGIDISVNDFSWVYVSTVVAEVIFDDEFLPHVVSHIEVARLLGESVTEQIAAEDKRKIALVGIEEKGCKRVHHVFALILIVAELGRTPYIKPNVFAQIDRALIAKVTIELEDPAKSTDKIVTKFLLAGEADAENILSVGACRIRMAKFIANEYVALIIELEERKKFKRRLKSPQEVAVIKVGGANFIEGIPIRYVKVSLREPREFEAVKGDFYVRLGLNEEIPNRERHFMMRVRPEGAALVIPRPLAQDKFIRRKVFILSVRQVKGPTVNVPEIITNLVKRLYIQVEPPEDLMKNLWQKNFRRLKLLREDAVLEETIRQQLGVNQILKAKMFLNSRRRFRADLGIGIIRAINYICSCSVVKRLISTNFAVPFRYTEMAARQSREQKIKNIDILMVTYNKFEIMYATRKVIRSVIDRPHTHNIKMEAIITIWATTGRYIALILFAALIAYAYSKEIDPRLAVREMLLYEILRPLYSKG-GFGRVVKAGHHPTPFTTVEKRIKASVRVAIERVITKRIVRKDATFRELILIDRMRIIEVIEYVTAYIHFSMQTWPYASVWLPEAAPKYGVSRTVIDNRLRLHLNGAALKPMSASRGNLAFKAASRTYFHGFLLKALIRGTTLLGIINLLAMLEVERDIELRNYPDERTIGLWDRKYEIAHRSKTEKGPRKQKFYPRQPSRERKYRNPVVKKRVETGTVYHPMINEKKERVYRFREEEDIAKIENFISELNVAGFKEEKNVIELVVEILIWLVIRIRVNLDPLAIGEIETAIRLKTDYKEKLGIEEMDGKFAYELNDIALDRKMLKNVIDLHEENKVHITGKKVLDKAIRGIVMEVSPDIDVAIVAFSYRALEVRVTPADIVTDKMRKAIAKVLRVDAENIEIYLEINIAHAMYVLIEGMARLDEVVPVRTIGVYVLLNPIEDPSEGIAARGRLGTHAQPSEPENKKHEAEDIILSTIPFREAIEVAQAKFEREKLEAKHVGIPPVAGDIAL-DKGFVIEPILFVPQVAMGLEYQQQDLKEEEKDAYKTIVKDEEKETVLNQIEVKYAETTLAESRIGDNDPGLGVKVRKEDVIYKRKVLIVILIDLVIIKGCGLEHEEILAERESIAPGIRRIRPNWLVWYIHGKHVVDIITAPMFLITLRILEGYKAIFEIGIKGAEPIESC-GVLYKELRKFKIPI-VRMD-IPLTPQKVATQEISFEVAVWMFHILVIRYTARAIEGVRILIIWNSVMAAIAIWTDNKEKMYTMLVREPKRRHYSTIITIRMVKADEPAIKAAEELEKIGVIRSKPAAAADGRPFRHILKLRTKVGNGPFKAYTEQKIELRPDTIRERLIARELSRVVTAIIEKKLTFVDRAIANVKVEKVNITPEVKKEYSSEVRLFEVEVGGEEVIDKRRDIFKAILYSTKDFKIVVKQVEKVQAAIKVEIAKIKVIDDLVGEFLLILDGETIEEMSASVIKIELPTRRKKELAVAYFVGRYEDGYETQFIDLVILIEIGEKHFQHDLHKCLDSDLDLDTVAKYWVRILRNVFKKIPFYLTLFVVETGRKIKKLLETTIQPAKRVKHRTGKVEEIIAAILDQIRIEAYVGHDVEHV-ALPIGYLAIGETGVMVKKRMIEYRMKAIEVEIRAWVRGSSVLKKIPYMEADKYQVMDMISVALRLITRVDLREKVSKEPILEEYKEKALQVEATKRTAIEIAPCEKEPPSKKAIEAAARELVEIVKTAI-HFAASRQNTIVDTDMVKIIIHGVGMNVKLHEEGAESIKIPPMPELEATMTVYIYAMEEKTFPELILNVALARSIGDVGDPLIQGKKAKIVNFDLIILVPHILNVIVDEDEGPLIILKVIAKTEHNEIFSLRVAANIVAGGTVGGLKTAIRELQFAEPPERATV
>h02s.68
RHPLYLSIILKFLADPGSAIQESVDERRESSVAASAYCNEVL------------------------------------------PQEVHLSLLKYYISLQISFQKLRMSMAIALPFISAFPELLQQ-AKVVGKGVHSTEKFA-AIQDKEAMPDSKQKMIAEVKSLDITHA-KAREPRNTIVTSRPGPGTVSSRRPLVGIEILPIACGLRK------------------------------------------ILLLVTNPECVGCAGMAPDTGDKPIPVSDKKAQRVVELGIAQRYSGPYTNQVKLNEETHGHRYSIGYMVRIRIKDIKKLKERLADLPVLKAPEAFKEPSDLRKGPLTAKRVHASGTLGLSSSFAMMRLVIDTSERIIVGLYEKTSMRHTGGPKRERRVRNTDATHLLERSYRMRQRSLGKLQEEGKVLPGQHRHIRGRRAEGKKLIRPLPDFDLEHIVEEKELELEEYGIEQLKKARPGDILIKSEAHVYYCIIITRLVADKWEDFSRQGEDPGAVLDMGLRYRMLHVDIIDDIRLYTIPLGKYAIRRARNVKAIHELSPLEYLGIEKPRRVRVADDTGIPAEVVQVGRLTEIIVRVRVGQGILTVPIRILVEERERIPLGTIRLSTVSSLGVCQIYPNVDLYVANRGVADARRGTIFTD------------------------------------------TFLHQGATLDRLALNCKDYILLYQSTTGRQPEAHQYHKEA----KIKAGETTIMGISISNSHFAILGLHLIGRFLSAILGFTLG------------------------------------------AQGLEYANGPRLAGLRTLKPFTHSAPWWIAIGAYGADLKSRALYAGFFYQDGPPKELIISGLGQPPIGIIGPLLLDMALFLLLL------------------------------------------------------------------------------------RRMAEAAEQVAAIRAAVLPERDMNKPFAEQLENAQVLSLTMEIIGVGFLILNPTAASTRLFDIIIELAIREE-SYIVEIPSGASLIAPEVAILHRSEELAAIGISAAFVEVIGVTIVTMPLLTIVEKFLMMMEMNVIMLGLPDEKEVEKWKAKELERSSRQIRDVSKK-----ELTLDTVKLRSKIEMDEAQLVNILAFLAAEVSDILALVNLVNTLSGKKEFTNAAELRWIATAIETPVALSAVLQVKVEL------------------------------------------YAYGPYKELQDTLEKHKRRFLVIEERFVDAMLLMLEEKFRTNYIQHDMLTKLIDLIWLQHVIVVVESLCVVRKALASSGGRIVGELEGETNPLRLFELAGYSPLSAFIVRTDGKVKAINKKALLREADIGANMSTEGKVVGTLVDEVATLIKSVPWLDTFESLAIHGVANMCLASIDRTRVLLKILALDVDVPLSPAGPDGNIVNEPLKGHISKVYLPCVIKSKTIVVDTSVYPFSDKVNIALEEPEVEGVVFQIHPQKRSALFIPYYVHISNPIGVTREITTRGWGESVSKAW------------------------------------------PDDDVKSIEGSYNLPLGIEGHVLVGTVILTEAGELMKETEAFFTTEREEITFPDRPPTLTIGVQHIAQPEKLNDLRNLKLKSLAELLVKKATAGYLGGSIMVMKVIIARYKHRTVPDIVRSFLRTH---SRQRDQQLDILMQGDVYVQERGTSFEEVLQNVEDRALILTEIDCSTSQLEPSPEFLIERWQNESIKGMTLARRKSSTSGQIAGRPTYNLAKVIHMARKPFLWRQIIQSFPALVGTAKRLPKLP------------------------------------------DLGFDKKETESALATLRTGPIETEIIQKIYEGISWIDALTEI------------------------------------------GKRYRSRRGQEMFRGLANLKTQSEKKIIENPADLRIEKGNA-RPNITIEDIALLISAAHLITATYAAQADVREVSLPFDHHIKFGATPGLFGFILSDADAAARAVEVTAEESTTCVLSAAETGMRILIEPELRQTKALELHYRRGRNEAKYFCVELVEFQAKRLLLTT------------------------------------------------------------------------------------LGLVVTQNIVRVALVLALEQELYPGGEIVYGVVYEVASRWVAVFAFAKTEEMNYKYLLDKEFVLDHKNFRENCNNQVNIIQVLEDEPDNELLIGGLGERALTTKFQY-------------------TVKMWSILHHELENLEIAEGVKGKERGVNYKSDLIAEPWWKLPSLDAIGDYHGRECTCLGGEINDRWHAVHLVGLYDIEIYEGLTKGHVISVTKLILPKFIGIILEHRELDIKGDSNLPSPVLIVEENAMYHLATKFIDEVEPIPLFRYKFTIGFLPCLEFLWRIRGM-PVRQRAIPAVIATKIMLYTQRNSPQTSLWSHLAYKELT-YK-------WSKAHRLQFRGDILHSQKERADVDHIGKGANVVSTHCTALEGTALLIIPVEAWVCIQYLRTTELLHRDAKSPYPRQD-GLYDRFRVYLLLYIVDIQIIILVLEIVELGGVAEWIGRNSK--PLYEAEEIDVLILNVKIVNLFEVVIFSAEDVVI-GGTLEI--QGTALYVDTMGYKYEKAEGRQAHFVSDVEVVIAPMKRNFNEVQLHQVTTIALFGDVPTFWEEEEADSFLTPLYMSQQTYPQGKGALTLIKILRNYKGLYKEWDYCRASGSKGIRPAVVG-GE--PDFATFVEWNELYGVAWYSTMRFAGGDFFEWGPPFLADLGQL-------VGLELYLPPRHQVNDTTDRYIGTIVLLREKLLVSN----TYLMRESKAILETIIPREIN------------------QVLINFQEVVEDDGLAITLIEVLAVRKLPIELVRIQARELLPREKEIGGGNAYETGVITVNLSLKSGISYSLPIAGLGLVATFDGKCVEISIPVLSTTTIPSLVLPILANRLGVIATVKVEADILD------------------------------------------IFYFAVSTGKVRFLAAEWDKNITSTKEVGKFMQLISESRNMADMKSLHAGGVHININDKFQAYSSTTLAPIMFDGDLLKFAVSHIEIAKLLGDSVTENIASNDRRNIALIPIPDKGNKDVAYMFAIILIGITLGRTSVVEANAMVHADRGLISKV-------------IACEVEFAAEWDADQTLAVGACRIRMADFIAREFVFLIIKLDERTKLKRRLDAPQEISVIRIGGATYVEGIAVRWVKASMKEPQEFRGLRADYMVRLGLAESVPNRERHFLVKVSPRGAAIIVPVPLAVTEYIRRRIAVAGARQIQGSTLQLPEIITNLIKRLYLTVEIPTAYVRNLWMARFRTVELVREKSQMRETQKHQLGLDQVLRTVHFLEAEKRFKINIGEAPIRAILRVCSCSVVTKVISTNFAMDFRFTDKIARQSRSHRIK-IDILLVEHNKFQVM----------IDTKHTRKIRMGAIITIQATTGSYVALIEVEIILANAVRREMDPRAAVNERLKYDIMQPYYKRGLKADRVAKAGHYRTAFMVVEKRIRSSIPVCVSRVITKKVHRKCPTWHQMILIDRMRIIDVIEFMTLHIPFALQTVRRIDMPLPKSVPNYGIKRGAIDYRLRVALNGMALKPMSATERNLAFLAAAHEYFEDFLLKALIAGTFLLGI-DTLAELEIERSLGIRAHPDRRIIGVWDRRYGLYER-RYERW------------------------------------------IYTFVIRKQISQIENVADELHIYCFHNEKNVAKILEVIRVVLVVRLRIGLDDVAIGEIPTTLRLKTDYSKYTKIKQETKKIEYKINEMAIDRGLIRTILDVDEGNAVNVQGRRVINRVIRGIAAKISKDFELALVALNQWVLDPQVLPAKVVDRQKKEPFLDIEEFPP----VNLELNVAKAMYTLTEDCGHDMELLGIRTFQVYVLLNDLEKDSASISLTERLGTHCQPTTPQNNAHEHNDTIVAQIPFTAAVPVKQAKLEEKHLDEGFLGLR-VIGGLQHEKRAFVIKPIL-LPRVQQAVQTDLKQLNDQKGKSYQPLFKAAEQEAVVEALKFT-------------------------------------------IKGCGSELEDISAERESTCPGIEKIKPRWLLSLINGN----GVTIPHLLITMTTLPGYESILTAGVKGLAPTKSAAQALYEEQRHYRVGITPRMDSVALVDSSLVTQEVSFPISIYRFQ------SARAIEKIRILLVKSNVMASIAIFTSDRRQVYTLMAREKKGKHYSTVITIRMIRADESAQFAARAMDKIRVIKHGPAAAAEGRRYRHIIQLDSKVGRKPDRAYTAESIELRQNGLKMYLTNRGLSR------------------------------------------------------------------------------------LAIANLEVLEDLTGQFLLILEGTTNEELTTAIEVIVLETAQREQLTVSYFVSRYHRGYECQFIDLVILLEMALKYFQHDLHKCLDAQLEVQLIADFEPIIHQFRTEDFPHE-KIF-----------------------------------------------------------------------------------------------LRSILYTTADSKVLSELIGAALRLLTKVNYRETINNEILITD-KEIAYEIEATKRTAVPIFPCEKNPASKNSIDSAAQKLIDLLKSAIGGPASAQENTIVKTDFIKILIKGLGLNAQLNKQKIIMI------------------------------------------------------------------------------------TEHQDIFSLRIMSGLLAQGTIGGLDTAKKEVQFAEVPQLVSV
>Candidatus_Bathyarchaeota_archaeon_E29_bin53
--NFLVRTMALKIASVGHATRGITKWTKEVAVIAGYVVTEGLDLTEECPMLGEEFIDDRSVLRIGIFPKVDFNILIVHNEHA---QSVKVQLMKYVVGIKVALQKLAVIMAIKLEHLALFPKLLEKESTLLDSPIHQSKKLAKALGKRNAMPDKNRVMIAELTVLKVSYAKSERQSRETVARGFPGQGVTASMKPLVNVEIMPIACRLRKIAFVPSSKGLLINFLCNKVVRNGHILDSNMVTETVKIRPEEIMILLVTDPEKFGCVSLAKGSREVSVPVSDNKAQNKLELGKAQRFSGQNSAHLKITEKTMGHRYSVGYKLRVEAKDIEKLHGRLKDFKALKNPPAIAQPKNLKHGPLAEKYVHASGKFTVTKKLAEVKIIIDSGERKLLGLHKQTSMRHLGGPKEERRVRNTDMEK---KSFRLRERSLSKLYELGRVVSGMHRHVIEKRSVGKAIVRPLPDFKLKHILTLDEEQVLQYKIYQMQKAKPGDLRIESPAHAYYVIIVTKLIGDKWEIFSRAGEEPGDVLDLGVRYRMLHVEIIDEIRIYTIPLGKWAKTRARKIKVVHKLINVEKIGIEKPRRVRIADAELTPAEVIQVGRVTEITVRVRIGRGIITVPVRMLMEEREKILLSDIKLHKVSSIGVCLSLPEFDIYVAEKSFADTERGSVYDANSRALKRPDVETEIRIGRRARILHEKKRMRRITEYMFVDLKTYFQHEQSTLERIALKAKDFVIKTTHTAGNVDDAVPYNPEKPA------------------------------------------KHSWKRPNKKVYGKAAGHPDVLTLEIATVRARILVEAKKIL-KYQLEYANASRLAGLKTLKPFTHEAKKWIAAGAFTGALSARELYAAVIGKDGPKKQFSAVGAGE-ILGVFSPVVVDGAWTVLLLAKPRTTLTQVRVRNEFFTAEKILQAKLPKEEQKHFRLKKQ---RPNVCSEFIATASHGYVGRDTKNILQIAHFLFGVKLVRPEKRRLLEAEQNVQQLELELLPERQLNKPFISQLELAQQIALQIK------------------------------------------LIAAGVTVLYRSELLAAVGLSAVLVEIMGITIVAIPKLKILEKFLWYFEVGMLMIGMPEEEMAEKWRVQPKENASRRVRDVMRR-----NLTLDASKVAVKLGLQESEIVNCLKFLAGKLEAIVNL-NLSNKLSNKMILANPPTITIIAHVVDLVALYSFVQEVQVTMDYLNNGVLTLSHTPIE-LTAYIGTFLIELDFETRYHRYKT--HAYGAYRGLQETLDEYIGRYLVINEKVVNIMLYMINERFPERYKKE-LFVGLTKIVLVERIHIVVKGLCVLKEAFNTDAARIVAELNDVTNLLQLLEVAGYDPLNSVYVRTTGAVKPEEREVAFSAIESFAKSADEIKFVGVQFISIWVMFVAYASMQELEAMSFSANAKFIIHHVQLIEILTKIVALDAKIPMKPVGPDGNIVKGPLSGSASREYIPCVIKSKPIVIDASFKPAVNKVFVSVEDPDLKGIIFR-LAQDKSAFFVPYYAKIGNKLNTKRSPIVRGFNETYAEVWVDIIVRRKLEFGVLGSRAAHHGIVLATISNVSTISVTLEDP-PDDKVKLIQAPHKKAVKIDASIFFSGVIIEDVGEMIHEKEAYYTPERQEATLPDRPPVLTIPVAQLAMPEKLEDKKAIRVRSVEMLHVSKNTGGHVGGTIIVFKIVIARYKAKKLPPIIKAFLKIKRNPERMRSGAVNTAMQGQIFTKTKAEKIEELLQGKEERCLILREVKIGSTKHRIQLEFKIRLLHRESLKRMNLATHKKEKAGQL-AGQTFKYGRAIHATRGTCFRLMILQSFPGTVNKAKLLPRI-QAISMKIAAASAAEKWQCAEEEAKLPCVLIILEILGIVEVKIKFDFKERETLVSLATLRTNPVQFELLSHIYKGISWLEKITEMRRIETTAQLVTAMENTELPSIAKKVMGVIEKEAGILEQRSL-DSKKRARLGFELRRGIRCVPSKTEKEVVKNPADYRVEIGDAIVPNLCFQKLDFLISAAGLLTATYAAHAKIRDMKTSIDHRILIGVTKEFLGVIIVKADGAVSTVEATAEEKVTCILSATLTGFII--------VTRLQAYYRSGAGLEPYMSVAMAVALATTFIPIR------------------KEKLDFFELAISLGKNRTIGGVSAKAGFYIDRSPAFLGALNVIRFLPVLLIDIAGALQEEGNLKHLLGVTVTLNIVRVLLTMAIERNVDVGGEFIHGIIFEFGDRFEVALGVIKTDEINYKYHLDPNFILGLRHFKDLCGKPHNIVKQLR--FGPDLAIESTPSAGGAAKFQLALAGEKHEKKDGKDYGNDWMVEWNKYLAVEIEELRFEEGVHKLIRGVLYKKPDTDNPWWFLITVGKDSDFNGQFCKSELGDIDKYGSKPQFLPVFELVVI-KITRNKLVATEMIILPRFISVVSERKEEDIKGDAELTFPIVLVQQVEIQHKITKFQTEMEPKTLFKFKHTVGPIYAIDALFNLREYFEMCEKEMSKQIAYKPMTYSKETDPSTLQWSCLLYEDITAGK----------SHRIRFKGDVLHTQKEKPDVDHIGKGAKVLYKECAAIPGVALEIIPVQAWISMEYLMKTEMIHRQAKSPVPAAE---------YLVVELINLRLIMLLVEFVN-EGRKQRIGKNKKLDPLEAGHQIGELIKVVKIVSFYEAVLIQVEDTVL-GGTLEI------------------------------------------EVQVRKFRIVALFSEVPVIFEKEIREEFIVALWIGSLSHAMG-----VRRLFRRYRDYIYEWEYVHATGSKGPKPAYFSAGE-YPELAGVQAWFETFTVAWYTTIRMYMDDYTLWGPPLLLEMNWIERVVLPSVAIEVHMSPKTAIENTARKYLGTAIIFREKELMNNQLGPIYTMNNPRAVLLTILPRKLNVGE-GRRAMCPKMIR---QVVILFGKLIDEGPLKVTIVEVYAVETLPIRIARIQANELVPRERDQGGANAYNKKIVTVNYSNSTAVKFRFALETHALIATLGDKCVEISIDVLTTSSVPSLIFPVVENRLDIIATIQVKTEIVD-LLMIEENLIVGVRGALKTI-TLTLDDKELLEETVANDILL-------------------------------------------HLDDIHAAAVDIHVNEKYKVYVSTVTVILLYDKAMLGHIVSYVKIAALLGEAVVENIAAKTMGKIAIVSILEKGLKIISYVWTLLLIVLELGRSPCVKPNAMIDADRKLVSEVEIELKDPKGESKK------------------------------------------ERKKFKRRLDAPMEVSVIKIGGANIVEGIPVRWILVSLKQPMVFESIKGNYLVRLNVNSSMPNRQRHFLMLVIPLAVVQTIPEPLSMDEFIRRRIFIVAARQVGGVLYNVPEIITNFVKRLYLQIEPPAQLVRNLWMSKFRIMELLKEEAVLEETVKQQLGIGQVLRTRKFLEAEKRFKADLGSTAIEAAVDVCSCSVVVRLITSSFAIDFRYTDMISRQSREQMSENVDILMITLNKFELMYATNRVIRSLIDSRHSRNINMGAIITVACTTGVYVALIEVACLLAYAVSREIDPRSAVKTMLKYDIKKPFFKRGLKAYRVAKNGHYVSPKLCVEKRIRTSYKVCLQKVVTKRVPLKCATWRELILIERMRIIEVVTFSALHISFQLQTKKSINMHLPEKVPSYAIINDAIDRALRSTLEGSV-GPLSVSHGSIAWGAVAEKYFHSSLLRAIVCGTHLFPIIDLMARLEVEKKKEVGHHYDRRTVGLYPKKFELARKK-MEKWPTKQKMFPRYASPERSHRTPASKKKIETGTIVHPMINKWQERMYPFKELEDEAKMEGIVTKLNIACFHNEKDIARVMEVILVKL-VRIRIRLDPIAVGEAEIGIRLKTDY-QKSGMEHIKKKYEYEITKMAINRKIIKNITEIYEQNAVRITGKTIVDKAIKGALAKVSSNILVAVVALDTRILEVRVLPTEIADKKVKKALVKIKKIKPESVEVRLEIRLAKSMYALTESCAKLESLLPVKTCNVIVLFNP------------------------------------------AFEIVQAKSKPERLKKFFIGVPLVVGGMFLDSKAVALRPILFLPHIERLLQRQQEELESEQEDTYKSLIKLDERELMVGGLGLK------------------------------------------IIKGCGYRIEMILAERESLAHGIQHLKPAWLYVVVMSSHVVNSIVAFHLLLTLEVKPAYQSALETGIPGRRKDESAAKILYLQRKRYKIAIGPTMDSVSLTKENIVTQDLTFEAAVPRFQIEILPYSARAVPRLRILMLWKQLMASMVIWTSRRRVVYTMVVREPKGDHYSTVISIRMFKAMQSARSAAGIRDKIAIIKTGPAAASEGRRFRHIVLMQKKVNSELDRAFTAEEIEIRRDRTKMQMLSRAYKVLMTASIEKKLVFVNKAVAEVEVEKVNISPEVKHDYNADVKILKVEVGGATIIGARKEALYSILFSSKKFKIVVKEVQLVQAGVKLEIGNIKVIEDSIGEFILILTGSTIEELTTCIEKIQLQTRKRQELTISYFASAYKLGYEILFIELVILVEIGPSHFQHDLHRCLESDLDITIEAEYGWLPFMSVYALILALLSLFVLYSGQHIGILLKTSFQPAKTTVLRGGKSEKILAGVIDELKIYATVAIDTEHARGLPVSVLAIQGRAVRTKRTMVPYRIQAVDEEVRAWPRASSVLKSIPYMKKKIYQLYDMISAALRVISRIECYETVHGKPVIKEYKEAAHELQATARTAVPVAPCERKPPTKEAIDAASEGLVEILQTAIPSLASAQESTIIETDMVKIIIEGIGLNAELHELSAQGINTPPGERLEDTMTAFMICMHQLELPKIVLDVALARSVTRVGLFLIEKFDETFVNLGKIV-TQHICNVIVRGTEGIILEAKIVVKDRHKKIFSLRTVADLVADGTVGFIKTAIKELQFAVMPELHSV
>Euryarchaeota_Methanothermobacter_sp_EMTCatA1
RKPLYLTTMLEMLATRGVSIRGSTDETGEVSIGAGKYAREVLDLTEKCPMKGEEYVDDRAV-NIGIHAKKDYNIIIVHEDGAYYAEKVELDLIGYVVGIDIALQQLRMSIALGLDYMQIFPKLLEDESRVLDKPVNGRKKLANALEKKNAMPNNDHTMLAELQTLKMTYKDSERDPRETIVRSQFGPGVKASIRPMVNVEVLPINCGLRKTVYVPDERGLLIDFLCNTTIKGGRTLDRNS-ERVVKLSPEEIMYLLVADPEDEYCVSLGPVSGDVSKPVYPDKGDEELELGVAEKYKGPFASKVKLDSSTRGHTYSVAYKIRLEVKEIQKLREIVEDLNALKDSEVFKERENLRDGPLTHKRSKRSGRLEITPSFAEVKVVID--EETIFGLYKKTSMKPSGGPRDERRFRNSDTEKLEERSFRKRPGPITRIQNEGLVIPGQHPHVVGMKSVGNKLVRPLM--QLEHILNESEKRVLELDAEQLKKAKRGDVKIKSPAFTYLVMIVSKPVSAYFNEYQRDGEDPKDVLDLGLRYRMLHVE-----RIYVIPLRKKVPRRAKKVRELHDVKEIEKLGIQKIPRIKVADDDATPAEVIEVKRMTEVMVKCRIGKGILTVPIRILMDIREKILPGKINLSRVASVTLCKARPLMDVYVADKDIMDTKEGRVYEDNTRALKRPDVSTGVKIGSRSKKIAQKKRMKRINKYLFKYARDRFEYEGSTLEKLVLDADDVVIGFEPRAGKIEELIPHNESEEEFESLKDVETTMLAVLVPTKYIGVVNIHIFIGLF-SLVGFSAGRKYAKKPSKKPYKSEVGHPDVLVLELAAVRTLMLEKALGILPGQRTEYANASRHAGLMTLKPFPRSSPWWVALGAFRPGIVSRELYAISVGTDGRDVRAAFVGVGQ-ALGIIDPILLDGAILIMLMASALVSRTHAFV-ADYFTVFRVLVASSARELERLLELLRPYLTPRNIRHELIVRASHDIQGRDTRNIEEVAHFTPQVRLVRPEKRRMLEMAEQEQQLEMKILPERSLNRPFVEQIELAQMVTLELKIVGVGFLVRYVEPDEAEILGIIVEIGLREETSLIIEIPTGEDLIAPAVIILHRTVRLNAVGISAVLVERSGISITAIPALEIVEKFLMRFEMKMVMLGAPKDSKMRKYLIDELEKHSRRIRDVTKKKEILEELVLDVTRLPVELPIKRAKIADILRIFAEDLPGILEITNAHGDVSNRQSLSNPPTVTWIARFVDAPILLTVIQEVEAEM-------VRISRYSIERMEALVSTFILGVPLEPQLASYK-PLYAIGGFKRVQKTLEKRNRRHLVVEEDFVKALLHMLKAEFSMNYEDIDLFAELIEEVWVKNITPVITGISVIRKALS---GRLVSEIVGETNVLRLMEVAAYSPIEPLYIRAG---SPKKKAALFR-AFAAVDNPEEFEVLGCVIDASRTLSASLDLDEMMLAEFMAS-ADDVVEEVQLVEVLTKIVSFDVEVPMSVDGPDGNVADEPIEGKVTKVYVASTITSSPVEVDQSFKPSIDKVIIGVEEPELSGVALEIAYQ-RGAAFIPYYVDIGNHINVYRTPEVRGFDESFAKAWVDLIVKRALKFGPIGADAAHQGKVLAIVANIAVIAMIIDKPFPDDEVITIRGPHETSLNIDGVAFYGGRIIPEAGELVDESEGFWTTENKEITTKDRPPVYTIPVEDIAQPEGLGNLREAKVENIEELRVKPNTANRLGDTVMMLGIVIARYKVKRLMDVLRNFLRIAGNPQRAQDKDVRINMMGQTYTKRRSEEIEDILQGAEDTTLILREIKIGPKKFK-RYEYIIERWRNESIREMDLARRKAESGGRI--VRTYEIVKTIHASRRRHLKRHIVQAFPSTVNTAKRFPRIEQVISMKIAAAGSFKEWSKILEYVKISNYLVRHQILGVDEIKIDLGFDDRDERAAMVALRNGPIEFDIIRKIYSGISWYQKLTELEENQLQVEIVELKKQDETPSIAEEMVGVIKKDAEIKEESPALGKKKRMRLGEEIVRGLSNVPTKVEIEIVENTAHFRIELGDGIVPNVSVESVAFLISASNLVTPTYGLYVRIHDMKCPLDHTIELGVTQGLLSAILRPADGAAGVVDATLEGEATHISSGVETGARILQSLIARGVSEFSLEYRRGRGRTAYLRVEIASYVAHGLMLITRPDDFFHNTFMAR-KWSARLMMDLYLLVIAELANRALTSVSPEVGFYVDKTPVLLGGAYSIKGLKVAVVETAGAVEEGAEFTILVGAIWTLAIIRVQMAFCISREVDVGAVFI-GIVFEIGDHWLLIEEILMVEELNYRYAVDPEYTFEKENFREECGSKMNIEELMRERPGPDITRGTLAGKGLTFRFQYALEGREFDEDGEREFAGNCKVNMWDFLAI-LEELYVAEGLKERVKGFGYRADVIDQPWWDLPTVGEDSDFHGKDCEHSMGDLDEKWSKIQMLPTFAFTVFEGISKNRMLAVRDIILPRLVRLVDERESKSIKGDSELAVPVIIIQNLPTLHEETRLKTEFDPRPLFRFKYTIGPVFCVDVLRTILGNYSMCKEVMPRQIAYKPMWYTENTDPQTTLWSEILYEDATTFGCEIMLDTWHKAHRVQFRADVLHTVGEEPDVDHIGKGGEVFERSAIAIAGPSSPISPVVALRCLPYLSVTEMIHREGREPGESLQRREMKGLRTYLLVKLVGLRLLQGVLEIVGAEGRL-RLGKDRPIDPLEEAVERDKLIEDIKVVTFFEAVVIKSEDVLL-VGTFEISKQGTVLFIDRAGYKYLEDEDRHKFTLSDLEVIIGAQRENFNEVHASGLPIITLFGDIPIIFEHATSPEYITPLYLAQLSYATGRGSLEMLGLLRRYPDVTYRWEEVRSTDSTGPSPVLVSAGSGYHEYAYLRAWFETFDVQGYTTARIYAGNYEKWGPPLAIELGWLDDGRLPSVAVQIHLPPTVVIERTREDYIASVMLLKEKAVIGNDLGENCQMHEKRAIANCVVTKRVTVAERKGEILMKKLIKVGTSVMIMFERMMKDDPLKITVVNAYAIEEIPIRLVVVEAKELAPLEREIGGANAYGDGLLTVGCQSRTSILFRFPVRALSLVATVDSMCVKLSIKVLTINLMPAAVLPGIRIEVQFISSIIADAEVASLLLNIAEAIRLLVRSALRTITSSSLDERELLEDTIAEKLLIGIFYKAIRVHRDELIGIYHGETLGHLARVAFLNELMSSARSIAHLDRIQPGGIDISVNDLERVFVSADVAPIRIDGEFLPVTVSHIEIAKLLGDTAMSAIASDDKRRVALVDIPERGGDIISQAFALILVVMELGKTPVTKANIIKDVDREFTAGVEIEIKDPD-ESAQ--CKNLLAGEMDGEELLCIGACRIEVADFVSGVFAAAIIELKLKKNFKRRLDAPQEIAVIKIGGAGFVEGIPVRWTKVSMKEPVEFEGLKGDYMVRLDLNEKVPNKQRHFMMQVTPVGAVQVIPVPLAQDEYIRRIAYILSTRQVRGPTYKVPEIITNLVKRIYLKPTPPEKLVKNVWMRRYRDLELLREGAKLERTLREQMGLDRIIRYRRFLESRKNFRADLGQAPIRAVDDVCDCTVVTGVISTNFAVEFRYTEMISRQSRRQKIKPIDVLMVTGNKFKIMYATRKVMRSLSEAKHTQKIKMEAIITVKTTTGGYISLIKIECLIAFAIQKEIDRTHAIREELKYEIMRAFYKRGLGWARVAGQGHHPTPFTTIEKRIKTGPEVCLERVITKVVPRKDATWKEMILVDRMRVVDVIEFIILYIKFSLQTTDYARFWMPEETPKYGIEKNSVPGRTKAALNGAV-GSMSASRGNPAWSALAETYLHGFILEAIIEGTTLFPIINHLSKLELEKEADRANYPDDRTVGLYSKKYEIAKSK-EEEAPRKQKYYPRRSSREREYRSPLKRKRVETGTVFHPRINEKKER-SRFEK-EEVKGLDNVVDWINLECFHTEVDVSRLLGIIRIRLVVRVRAGLEPLAIGEVETTIRLDTDYNEKTAVEEVEKKFSYKITNIAIDRKMIKTVLEVHNENLIRILGEKIVNKAIRGIAARISSSFELFVVALSDRLLDVEVTPADILDRKRERAFLHMRRIDPENVEIHLEINIARYMYTIQEDMA-LNSLLPLETIGVYVMLNELEDPTEGVAATGRIGTHAQPEQLENLQHTHNDIVLATVPFKVAVGLIQAKFEPEKFRRRFIGAPPVLGPFQM-ERGMVVSPIMFLPNVHQAFQLQQEQIQEESRDAYKNLIRDEEKETLEEEVKLNDAETTMAESRIKQDDEHLKFKVRKEDVIHKRTVLMSILEDILIIRGCGIEYDEIAAERESEAPGMQRTE-RWLMVVIHSSHVIDAITAPMLLISFEHMDGYTNCFEAGIKGLREEESAAKILYLARRKFAEPV-PGMNSVPLTTAAVVTNELTFEAAVWQYRIAVIAYSARGIEKVRILKVINDVVAAMVIWTDDKEKVYTMLVREPKGRNYSTIITIQKVRAQESAETAADDKEKIGLIKNGPAAAADGGRFKHMIKMETKVGAGLNRIYSEEELEIRRDELRERMTSKELRRHVTSMIDQELAFVMKSVAAVKVERVNVTPQIKAEHSEDIKVFEVDVGGESIMDVKKDKVRAIMYASKDFTITVQDITKVQMAIKIEVGNIEVLEDLVGELLLIIDGSTIHDMTVSVERIEIRSKKKEELTISMYTARYDEGYESQFIELIVLIELGEESFQHDLHKCLEAGLDITTEGDYALRILQGVYGYILTILSITPLRTGVRVSSLLEETVWPAKTSARMNGRPQEIIAAILDSIAIVAYVGHDREHRAALPVGRLVISGVGVMVKKTMVEYRLKAIEVEIRAWPSGSSVVRTIPYMKEDKYVMESLIGAAVRLLSL-ELHTRIKGDPVIDKYKEKAAELEATKSVALAIAPAEKEPPTKDALNTAAEDLIEIVKSAFATLASAQDSTIIETDMIKLIIDGMGLSATMHEESAEAI-TPPGTKISATITAYIMCMEHAKLPQIIIHAALARSLIESGAHIIQSEEIDIVNLDRVRAVRFLANVIVDPEERPLVILVVIIAKEHRDIFSLRTATDIVGGGTVGGLETALGELQFADPPELYTV
>Candidatus_Thorarchaeota_archaeon_B29_G2
--NFLVRTMATKLAKFGIATKGLEFRTKEVAIDAGGVVTHGLDLSEEVPMSGEERIDDKSIMRTGIYPRRDPNILIVHDTGAYYPEEVKLTAIESMIGLGVALQDLRMAMALKLEHVPVFPVLLSE-ERVVKPELNTLPKF-AAIRKKKVMPDNNHHMIADLNM-SVTHLKEERQGRETVVGPRPGPGVNQSRRPLVNVSVLPINCGLRKSTFLPKTRGFLIDYLCTNMVKGGKVLDRSLEQKTLKITPEKLIILLVTDPDCKGCCTLAGESGDVSKPASSEKAQRIIELGKAQ------------------------------------------DLRALKRQEIFKEADDLKKGPLIDKRTKQSGTFNMTDSYSALKLVIDTGEKTVIGLYKKTSVRHIPGGKKMAKVRRSKMEKLEEKSFRLRQRSTNKLIKEGRVVPGMHRHVKGLRGIGKALVRPLPDFELMHIAEESEELVLHYRIKELRYVRPGQVRIDSPATYYLVIIVTKVVADKYEQFKRQGEDPAVVLDLGLRYRMLHIDIIDSFRIYTVPLRKWGSRRARRLKEVHELLPVEQIGIQKPRRLRIANTPAIPAEVIQLGRVTEITVRVKIGKGVLTVPVRILIEERERMILGSVKLSRVSSVGIAHIHPAIEVYVANLGLADADRGDILED------------------------------------------EFRHQGRTADRIVFDADAVILKFAGVTGRVSEMVHHH-EK-KPEPGRHAETAKMGIEEPDSRIGLLGTHLLLGFASVKYGFTSA------------------------------------------TYDLEYATIPRLAGLRTIKPYPNTAPYWVAAGSYKD-LRARELWAAALGADGRDKRLVIFGLGQEIFGILKPVMMGMASILTLL------------------------------------------TPQNINHELVAHVSHGYVCVDSKEFDRICDVLPNVDLRRPEKRRMAQKAQQREKVGAELLPNLAFNEPIAKRIEDIVYISLYIRIVGIGFLVSGPKADDTRLYTLVIELAVEDV-SVILLIPDGGTLICPDVTILYYREDLAAVGLSAVVVEKVGITIVALPLMEIVEKFLMMMKLKMVML-LPEGAEIKRWEVNKLDKSSRKIFEVMKK-------TLEATQMADRVGITRAQVVNILKIIDRQLLEIVNVTTLEGDVMGIKYYINPAAIYWIAHSVDMPVLLSVVQVVEARLNFLVNRVVLASISP-GVLTAYLGAFLIDVRGGIDYHDYRP--HAYK-PRELQETLEKHRRRYLVIEEAYVQAMLLMLEEKFRDWYQDYEILAMLAEVALLKRIEIVIDGIVIIKDALRQKSGKLISEIEGESNLLRLLEVAGYSPLNPFTLRTKRR-QANVRELMFRK---GASDPTSMNVVGTTLEAARTLAGKFDGQDMLVALFLGS-AEGAISDIQLLSVLFKIVALDVDVPMEAMGPDGNLLDSPLDGISSKPYFPCIVKSKPIVIDRNVMPRVDKIIDDLEEPELANVVIRVTKREVAAHYLSYFANIGYKIGVSVSMKMAGFQEGIAALWAEIIAGRAMEFGVIGSDSAHKHIVLKKIANLAAVAVTIDDPVIDDDVTSIEGNYNDPLRVDFVAFFIGIAVDEAGELRKDREAY------------------------------------------KIRIVKDRAGKLGGTLMIIDVVIAKSRIRELPDIVTRYLKLE------------------------------------------------------------------------------------KGRPVYDVGLCIHASRKRHLRRHYVQAWVGIVGTAMKMPKF-QVIMMRMAVGSSSEQWQKAEERAVLPHALIRMEVLGIAEVKV------RSDEALATDLNTGPIEFEIIETIYAGISWYDELTHVQKTEQNMSYVQGLQEAEMEIFAKKRITVIEQEASLIGQNNFA-------------------------------------------PNISVDGVALLVAASKLVTVAFAANIKVTDADMMNEHTINIGATPDIFALLLYDADGACSVVEATVEESITRVVTGMDTGAHILEEPVLRKLGDITQDFRRGRGTSNQLYVEILDVTAANLFVVN--------GELANDKWAARNRVDIYRLAI----------------WYIQRSPTLAGAAASNEQVELCLVDVANILQQ-GARRLL------------------------------------------------------------------------------------EIPGPDLPADGLL-QALTFKIQYAVKG-----ERDKPFCNDMIVEWFNRLHVELTEMFVKDGVDGGVHGFYFK---------------------------------------------------------------VILPRFIGVVSEKPEEDIKGEGELPHPIAIVEECPMFHLTQKFINEVTPKTLFKFTYTIGFIFCIDILRSLRDV-PVRRERAPASIAYKMMAFKERTSPQTSMFAHLSFRDV----FDINLDTWEGAHRNRFRGDLLHSKWDRPDVDHIGKGARVLEPAFMSIAGPTYLIIFMLALRSLPYIKVTELLHREARDVMRDTHTREMNNAVVYTVLLIVDLKTCFIIVMLVPAAGRLLRIGRNT-VDPIEEAMIVDRVIDDQRLVTYFTMVIITAEDTIF-GGTIG---AGTVLFLDEVGYKYLQDEGRQEHGLTDVKVVVAPQKLSFNSVHIQRIRIIALFGGIPTFWEHEDEDDDITPLYMGLLAYPQGKGGLDLIELLVVFPGVLYEWDYVRSSDSKGPKPAIFSGGEIAQEFSPYAEWNEQFDVKGTSTMRLALDDFFMWPPPLLSGLQWLDEILLFALGVDLYLFPVEVVNDTRDRYIGTIILYKEMGLFDNEMGEKYDMHDPKAVF-VRIPKSWTVGEQERRIYCPTAVAAGYSVTIMIQKLVEEGPVQITVIESNGVEQIPIELVVVLARSIV-RLKDRSSSNAYNEGLVTINHDQASSVNYQLPFRELALISTISEKCVALSIPVLTTTSVPSVLLRFIESRLKKVSSIEAGLKVVS------------------------------------------IFYLAISTKAVRYLAAELDANLMSTIEVGKLLKLLSDARNMANFDKIHAGGIDITVNDLLETYVSTTIGEIMLDGELLNHLVSHIKIATLLGESATESISASSKKSIAMAKIVEKGERIVSHVYAVIMVGLDLGRSSSVTASIRVSVDRGAISRVTIEYEDPENKSEKIACEVELAAEWKAETTLSVGACRMKMADMIAREYAFFLIEWEERPKFKRRLRTPQEISVSKIGGGKYVEGIAVRWVKVALKEPIVFQNLSGEHVVRLAVNESIPDRERRFLMVCIPSADAVVIPKPLAVNEFVRRRVFIVSGRKIEGTTITVPEIVTNTVRRLYLPPEPPEELVRNLWESNYRTLSLLREEPTLEDTIAHQLGLDAVLVDKSLFRSQQSFRVEIGVAPVRAEARFCSCSVVTKTVSTNFALEPRYPSMITRRTRRQKLRDVDILMVTGNKFKIMMATTRVLKSLLEVRHTRSIKLGVIITITSTTGAYVALLVFEGILYFAVAKEVDPRQCVNHMLILAVEAPYHKHGMKWAGVAEHGHHRTAYTSIE------------------------------------------FAVLVIRISLQTVPLVTLDMPERVPSHGLRR-AIDRQLRLSTNGKALKNVSTHQRNLSFK------------------------VDMLAAADIERRVNIRKHEDKRMIGLWPRKYELSRSTKTDHWPRKQRKHPKKKDEFQEYRSVVKRKRLDTGKILHPMLEE-QENMTPFRDTQSVASLHNLFQKTNIACFHDEVDVTHIIQDILIVLVIRVRVRLRPEAIGEPEVELRLKSDYKKNSSIAKGDKKVIYLVSDIAVDRRLIKRVFDVMEESAVKIVGSKVVDRAIRGVAVKVSGLINLVVVALSWRNLDIVLLPADCADRLKRRAFIRVGPIEP----YRLSNEMAAKMYTLLE-VGDYRGPFPVLFTGALVLLNYVTDPSETIAMTGRFGTHAQPTDPKNMAHAHNDVVLVQVPFTR------------------------------------------IPALAEKYDLRLQEMKDERKDAYKQMFKPEERRTIKEKLDLTKSETTLAESAIMDRDPGLEVKIRKEEVLYEKYVLMTILVDILIIKGCGSELEDVYAGRESEATGIERVKPAWIISIVDGSHVVNSIVALNVLLRLVVQEGITAEIWAGVAPIKETESAAGILYIERRRYSFPIGAKMDSTPLLDAKIMTQDVSFESAVYRFTMEILTYTSKAINGLRILINWKRYMAVMAVMSDERSKIHTMLVREAKGYHFATVITIRMMKANESAQFAAREKDKIGIIRHGPAASAEGRK------------------------------------------VVTSLVENKLIFVHTAIAEVVVEKVNIMPKVKAEYSAEVNIFQCQVGGTETIGTRKSRVIAIMYSTENFTLVVRDISIVQAAIK------------------------------------------QELTISYFASRYEEGYEVQFIDLVIYIEIAEKHFQHDLHKCM------------------------------------------LRTSRHEAKNTTHRGGEAREIIAKIIDQLKLLSMVGLDEEHR------------------------------------------------------------------------------------FEEKALELEATRKAALPIMPCDKKPPSKEAIETAAKELVDVISTALESTSSSMEHTILETDMIRIII-GLGLNVKIIKERAENI------------------------------------------LLERGDEGDLLNFGRMRLVKYVVNIITEDGEGPLVIKRIVIP------------------------------------------
>Crearchaeota_Desulfurococcaceae_archaeon_UBA8868
RLPIYLTLMLEFIATRGVAIERSVDELKRHSIAASGYVNEVLDLTEEAPMKGEEYIDDRWVLRIGIVSSYRPDILIIHEQRAYYPEKVEVEKLENVVLVETAVHKFRVIVAFGMEQLSIFPKLISKESRMVDGPVHAPKKLA-LLQKKKTAPPKKMTMLAELGALAVTFKDGEREPRETVVRGLPGPGVYASTRPLVNVEVLPISCGKL-AYYMPYPVKLPIDKICNVTVKGGHVLDRNIVEKTLLITPEEIVDLMISEPAKVDGVRLAEKSKDKSRPVYENPIQKKVILGRAMKYDNAKTTYVHVNKETIGHRYSIGYGARIEIDEIRRIREYVYEFQALKRPEAYKDPLDLKAGPFTIQRVHRGGKLGLTPSVAFT-------TNRIVALLQERSMRPSPGPRKERRVRNSETKQ-----WRIREKPLSLLIKPGKVDPGLHRCVVGKKALGDVIVRPLPSLVLQHKLSPEEVEELKWGLEQLLKEKPGDVKIKSEAVVFYV---------EYEEFLRAGEEPGKVLDLGIRYRTMAVDISKEI--YTINLRRYGRRRARRVREVHEVKNVNYLSITKPARVQVVK--GFPVEVIQIGRVTEITVRVRVGKGILTVPVRILIEERERLLLGRFKLDSITSIGVAKFKPRLDLYVANKGMADTERGEVFDD-KRALGRPAVSSDVRIRRRWKVRHERKRMREIDRYLFDNLRE---HVAPTCEEVALGVDKVVLEYIGRTAHVKELLPKHQSQ------EANASFYLGVELTDDPFGTLALHLILGAFSAIVAFNTD-PWWFRPNKKVYTKEVGHPPVIVLEVASVKAEIIRRALGVA-KYNLVYANAPRLAGLKTLRPFPHRSPKWIAAAAFGG-LREREAMAASFRKDGRDKEMVLFGTAED-LGFLEPLVLDGAWLGALLC-CWT-KANLFP-NDYILVDKALRAK-ERGLEMRYLVDEP--TPKNVYHNLVVELHDSMKGRDSKSIELVGVLLPSVELRRPEKRKLMEEERAEEKQQLEILSERALNRPLAEQVENAQAITVEINVVTALFLASEN-PDETKLLDVVVNVAIEERSSKVTLIPKQ--KIAPEVLVLYRSAKLHAVWLSAVLVEKNGITIVAIPNMEALE-ILLYIVVKMLMLGVNDKGQVDKWLANLLEDRSRRIIDVTRKLVMLEMESVRLRLCLDELGLEERAIENELKVVPLEMEQIVEVTRCLGRTAGKRWLANPPQICAVASTVELPLLSWALQAVYFLIDYVLNGVLLAEKDP-LFLRAYAGAFLVEVDYEARYHHYVP---GRGPHRKFQEKLELRFYYYLVIKEKFVDSLLMLLEANFKKYYMKHDLFAGLTKLIVVKHIKIAVVGLSVIRRTLSDEIGMVVAEIRNETNLITASRVALYMPLVLITIRTDGSVDPYELEIAFV-ANLVPDEPSKLGIIGTAMEGAPTLASEVDARQLLIALFASP-VEEVLS--DEVSVALKVLIRDSGAPLGWLGPDGNVM-IPL---AEKPFIPCVMKAKTVVISATFAPTVEKVLIDVEEPELKGVPASILKQDRAAKFVPYYVR-LGELGVRVKIVVRGFEEGIAKAHLESLIKRAIRFGPLGAESAYRGFVLRKVANVAVIATILEDPLVED-VASVEGLHKKLLKVYASV-KGGRVSDDANKLLRVEGCFYTPEREDITLGDNPPVLTIDVRDIAQPDDLGKNREVKLEATEELKVSKNPPGRLGGLIMVLGITLARGEVGTLPDVLTSFLKIEGNMAKMKKYEIDILLPGQAYLPEKGEGVEDVVQGCEKKTIILYEMPIGAYRSKATYEYRVELLRGETIRGLDLARRGYEPGGVL-AAKTYDVALAVHAVKSEVFIKHVLQAFPGLIGVVKIMPRV-QSITMKICAAGAALPWQKVLEYARLPAFLVKLQVVAVEEVKVNYGFDDKETKVTLVDLRTKPIRYEIIIKIYKGISLMDKLTEV--DELQIELVYSEDTKVVPNIAKTTVRLLEVEAKIIERLPV-GPKKKRRMGYNLKRGLYNVPEVAKKKIVETPAELHIELGDAIVPNASVEKKAVLVGAARVFTSTFAARVRLVGARLGPEHTVKVGVNPKVLALLLVYADFAFTVVPINVENELTYVLNGALTGARVLASPLLTGYSELEWMYRKGVGIDPYVDVKLPVGVAHGYMVIN-LDEVVTVSIVARSKWAVFRKLYVFRALVVL-----------ELGFYVDRSPLALGGHTLAKEVPVVVVDTTGALEEGSEIEIL-GAIVTLNIVDVLATQGLEREVAVGAEEVHGVVYEVAGQFVL------IEQMNYKEYLNENYIVRLSQYQEYCGEPASRLIRLESKPQPELLIGGLPEDGITMRFQGALEGKE-GEREGEKYANDWKVKWYNRIHVEITELVIDEGVDDSKVGYVYKKSDIDSLWWYEPSVGELSDYHGQEDVQSLGPVDPVFDKSQFWPTFGVEYVEAVVIDLLIEARAVVIPKIVGVPSEKVEVDIKGIENIAYQIVPV-TLPVLHEETKLKTGFDPQPLFVFRYTVGPVQAIEVMREVLDVWLIRYKRMPAEIAYKPMIIKEKTSPQTSFWAHIARYRI----KKVLLDTWGKSHRIEVRGDLVHRDGDKPDVDHMGKGAQVIKDAVVAINGLTYESPFAVWVRVYPYLAASDMLHFEAA-------PREAEEAELFLVARVLPLRLVLLVFEFIP-EWRLMKIGKNK-FDPLKKALEVDELLDIEYIATFFITKLFTSSDVIT-LGSIKA-EEGVSYEVDKWGYKYTEDEGRQYHMVTDLEVVVSPQLRNFR-----VLPVVALFSEIPIVFEEWEAEEFITPLWLSRENYWPGKGALPLFGIFRRYKDYVLELEFVVATGSKAPKPAYVEYAGTIRKFVFLLAWFSVFPPEAYTTARLPVGHFFEWPPPLAIDLIKLWDASLELAALQLYLPRRSKIENTREGYVG-VALSEEGKALDKELGPTAEMWEPKAMLDVVIPKRLNTGEQDPEVTMPIYVNLGTQVTILFDKSVKEKPVEVTLVEVYAIEELPIRIVVVLAKEWIP-RRERSDANAYEPKILSVKHKETGSVYFSLPLNTLALIATIEGKGVDVTIEVLTVDLIPSYYYRLIEARVWVFLSARV--GIVH-AL-LADSVGAKAQNAKKTLPSLTLEGREALE-RMLDDLI--TFYKVMIIELKEAMGILLNGTVLIFAEVRVLGKLLVSAEAVASMDELSVSGLDIGVNDKFLAFVSTRIVPVIFDGELLKHVVSHVKIADLLAGSFVDKISSADRGRYALVPIPEKGLKIVDHVAATIMVLVELGKTPVIEASIMLDVG-QVIVKAAVSLRDPR-PKKRIAVEARLFCELDAEDVLTVGAVRIRMAHIIAREYVFVIISLELRKKFKRRLKYPMEVAVVKVGGGNVIVGIPVRYVLVSIKQPVKFQALYSEYAIRLGINTVVPDRQRHFLMIAKQVAAVLVIKEDLQMYKFVKRRVFIMSVRHVTGITLVVTEIITNTVKRLYLSVSPPEILMRNIWMRRYRRLELLDENATLRETVKHQLGINRVIRARRFVHARVRLRVDLGMAFIQALANVCSCSVVIRTITTNFALDFRKTEMIARQSRAQRVK-IDILMVTENKFKIMYSTTAVLRSA-GKKYTREIKMGALITLRSTTGVYVALLELETLIAYAIQKEINPWEALRVKLKYRIMEPYYKKGLGIPRVAKYGHHMTPERTVE-RIKWSVKVAIERVVVKEISLRHKVFHEMILINKMRIISVIEFTQMKIYFTLQTKSRATLEKPKSAPSYGLKS-VIDARLRLKLNGAALKPMSASYGNLAFRAAAKDYLHGFLVKVVVRGTFFSPIVDQMAMLWIEPTVNVKNRPIAKAVGLKTRKYYFADRSKTERWPSKQKFYPRHNSKERKYKRPVKRTRVDTGERYHPIIGKVKERVYPFEERDEVSRVSKVAEDLKIY-LHTERPLVLLLETIVITLIIRIKPDLPPEAIGEIDVALRAKTPYKEKFGFEEVKGKYEYLITEMVIDRKVIKMVLEIYDENAVRVSKGKVADKAIKGVALKLKPDVKLAVVA-SLRLLSIEILPADVADKQKRKPMLQIEPVEPENIEIKLEYDVAEHMYVLIESFADKPDPLPKKTVGTTVLLPEVAEPTLTIAMTRKLGTHSQPKQPQNLPHVHNDVVLAGVPFARAVELLAAKLEKERLVRRHLGVPPVVGDLFLETKALVIRPILV--QAKLAYQQEQEELKEEEKDAYKHLYKDEDKDLVLKEVSLQSAETTLKESRIMDEDPGIRLKVQQRDVLVERVVLAEVLVDILIIKGCGTFREEIAAEKESIAKGILRERPSWLYSVLKRNHVVDAHTAFSLLLTMRLFPDLKASVTLGFERIAETDSAAKLMYLERRRLAIPV-VKMDVIPRANFKVLSIDVPLAVGISQYRIKVLPYTARAIPGVRILLVMKNIMAAMAIYTSEKALEHHMLSREPKRKHFSTVITARMVKAEKPAIAAAQQMERIAIIKYGPAAASDTRRFKYIILAVAKIGTGPHRLYSTRRLDVRRDGARQREISRSLSKLHTALMEKTLTFVRDAIANVKVEKVNITPEVKSEYKTDIRLI-VEVGGEEIIETNRRKVAAIMFSSKDFVVVVKRIEIVQAAI-----RANVISTLLAESLMILDRDANEEIAVSIEKIELMTTSMHELAISYFTGKYNKGYDLAIVDMVIMVEIALPPFQYDLHACIELGLEV-KVTKFAAIPFIGVYATLTIV--VVPLRVGQAVGRLLELTLKPAKTTPHRGGRPDEIISAIVDEIKVESYVSFDAKVKRGLQVGYVTIGGRGVMVKKTMVPFRTAVIDTEIRAWPRGNSVLKSIPYLQRDKYQLEEMVSVALRLVSRVKLRETVYGDPIIEEYREKAYELRASKKTALPIAPCEKKPPSKKAIEAAAKDLVEIVQTAIEKLASSQDNTVAETDMVRLIIGGVALSLELHDEDAWGARKPPGWKIEATMTAFMATMRKKELPDIIIDVAFAKSIKLLGSPLLKWKKREYVEFDKYC-VPYVTRVIISGDEKPIVLLEILLDTRHEVVYSLRTMAELVAGGTVGGCETALDKVWYARIPELHAV
>Candidatus_Lokiarchaeota_archaeon_AS27yjCOA_147
LENFLVRVMAVELAKAGLATEGIVHRTKAVNASAGYAITQGLDLAENYPLQGIELIDDKSVLHIQIYARKQPGFLILNDQGAYYSEKIEIKLCSYTIGFKISIAALRMAIALKMDRFPVFAKIFDEEKKVVNDPVNIVEADQNVMTKRHTMPSEKQKMLAQIEWLKVTAHNTERQPRELVARTFPGPGVSASLKPLVNVQVLPIACGLRK-TYVADKLYLLVSYLCGKVQPGGNVMDRAVVVATVKIDKSEIFILLITDRS-AGCVECAKVTSDVSKPVSDKKASKLFELGLAQKYPDEINEDMKLNKNTMGHRFSINYVMMLEVNDIINIEKLLTSLKALKFVRVFKEAENLRKKNLKDQNLHRSGRLSLTSSLAEI-----KDTNKIIGYYEITSMRASCGGKKDRIVRNTDCKE----HYRIRERPLTSLISVGMVKPAMYRHIVEQNAVGNKVTNRFPDTELKHIMSKEEDALLKYEIVKLRSMKINDVRIKSESTYYFVLIITTLVADKWEEYQQQEVSPDEIFKLDLRFRMLHVDLIDDVRTYIVPLSRYSPPRAKILREFHTLVPVDEISIKMPRKIKIASDEAVSSEVIQIGRITEIIVKVRVGTNILTVPVRVLIEERERILLGDFKGMSINSVGVLEIKPRLDIYVAEKGIADTVKGNRFSDNARALKRPSISTDINIGRRAKMIHEKKSIAQIDTYYFKQMQD----PDGAVEKIAHNAKEFILRFKTEIGMIDDAIPYNIKDKR-NSDDKAEFFLAFVVFPTQYVGVLGYQMTMKRFSVIAGINSGRKSWGRPNKAPYSNDVGHPCVVILQLATVRIALKDTIRGFLPAYKIEYCNASRLAGLKTIKPFKRSAPYWVALGSVKADLLDKAGYAAMFNKDGRQKGIGFFGIAFF-------------------------------------------------------------TPKNIFHELVVMHPCSLAGTDTANVRIVNNILPSVDILRPWN--MLEAQAQKEKFEADVLSERQLNRPVTDAIEGVQMISFLLT------------------------------------------LIAPAVTVLYREEALAAIGLSAVLVERAGITICCVPRFEIIAKLLMLLRFKMLAL-MPPESDIHKWEIQKKDRGNRTIIEIMNK---------------VLLNIPLAQIANVLALLESEIEKLLGI-NLTDDIIGRQYRVNVTGITWIVRTVILPVLLAIMQSVAFAFDFLINNVLLLEK-DFNLLSLINGVFLIDLDYETKYFQYE---WAWGPHLDIQESLKVHFKRYLILEPAFLASMLTMIDAKFGKIYKDADLFIQIVDLVWIQNVDIVITGLSVIKEALAPTTARLIAEMINEGNALKLLKVASYKGV-PMYVNTDGKISSMEIDCMMQ---------APIDAIAASLWHTLTLCVSTEKRNRLEALFLYLRGNMKVADIQLVDFLTKIIAFDSRVPMKPMGPDGNIADETIDG------------------------------------------FRLLLQDKKAAFVVFEVK-LDKIDYAVKVKIRGFAESVSKKFAEVIIDRALAFNCIGANSSHRHIVLVVIANVISIALTVDDA-VDDDVEAIEGSYNTTWVVAGMTFYATEIITDAGQLSQLKLAFYTADTVELPKGDRPPAAVIPIKTLGQDDAIARLTALKLRSEK-----------MGESIIVLGLFLAEMKVYSIPDIVRTFIRMS------------------------------------------------------------------------------------------------------------------------------QIIAMAAIVALASEPWQRALDKVEVPCEIVALQILGIEVIPVKIGFDDKDKEMVITSLETSPIEFEIIQSIYKAIAVLDKLTMIQEAFMQLKLISTVEDGHAPGITSGVVRYIEAASKLRQQRPLVKNQKRPHMGYEMVRGLHNVGT-TKNKIVENPSDLRVKLGVGLVPNLAIRQTAFLLGAAELLNADPSAQ-IQ-DMKAPMDVTINL------------------------------------------LQDMLVKGFENLRAYYRKGTGLDAFVLVHISVALATSFIIITAQAQFFIPAFLTNRKYCCKEKLDLFEMAMTL-ELFVIAGLDVDAGFYVNAKAGVSGKAALNKLLDIIILDIVTVLFE-GEIDYVMGIAVTQHIALVMCVLCLPKGLEPGGRCIRGVIFEVSSVFVIVIGALGIQEENYKLYLDKSIVANIKNWRKMCESLKNRDKIAE------------------------------------------KMDMWRLLHFELKALELQKGLKAYTKGRSYKNDFTNKPWSLLYTDGLASDFHGGNCD-IPGDITDYYAKFQMFQNLVEHVFK--SKGEMIELKNIILIRFLEVVKEHEENDKAGDSDLDNPILVIEQVPMYHLATKFIDDVRPQPLFKFKYTAGWLFCIDVLRDI---------------------------------------------CQLHLDTWSKAHRLQFKGDILHTQNERPDVDHIGKGAKVFDKAVAAIVGIAYEIIPVTAWLSIKYVQATEALHREAREPATNPPRTDLRRVRSFLFVIVIDLRLIIIFSRLVGKRGRAEWMGKNTTIDHIKEAKETLKIIVDLKLCTFYKVVVIQIDDVIP-GGTLDVR-KGPVLFADKAGYKYQEAEDRQDHHVHDAKIIIAPQYANFQKVVADKLQIITLFVEIPLLFEEQKTKEYIIPLYLGDYSHAVG------------------------------------------PELKGLVAFFETFSVAGYTTVRVFIGDYSIWGPPWLLELSWLKRLILQLVAITVHLPPKGRITNTKKKYLGLVILIKERDMIKNELGEEYDMHDPKAVF-VQIPKSWTVSEQKEIIYIPVATSVGYAVIIKFKQTVFDGPFKISIIDSLGIEDLPLKIVSVHANELIARYKERGVSNAYDTKLITVGYAKKGGTHYRFQYRTISLLATLDGKCVIITIPILTTTTIPQLVLRFIEARIAIISSIEVGLEIVD------------------------------------------IFYLPLQTTEAEYLAAELNENFVNSKAVDKIENLISEARLVC--DELQATGLDIRVNDTAEVFISATVVPKMIDGELVKHILSHIALAKLLGDSLVQGLAADSQTTVLLVPIDEKGSRLVDQPKALIMVVARLGISPYLVPNVFAGVDRGLDAKVTVDLQDPAGEEGSLACENLLAAEMDAENLLQVKACSMRMVDFILKEIVSVIIKLEERKALIQKLKAAMEREVKKIGGTNFVSGIPVRWLKVSLKEAT-FKARKQDKLVKLKINDDVPDREKHYLMECIP-GAAKIIKDPLAIHQYIRTRVYILSVRYVEGTTLNVMEAITDLIRRLYLPIAPLSELIRNIWFSKIRQQSLARGQETVKDTFKQQLKIDQVLKARKFVEAELNFRVDLGEAPIHAINLVCSCTVVEKIISTNMAV-FHYTDLIARKSRRQKLRTVDVLFVTGNMFLIMYATNKVIKSLINQRHMRKIRMSSLITVNATTGSYVAILLIECLIAFAVAKEI------------------------------------------KRIRTAIHVCIKEVVTQKLGRKCATYHEMILVDRMRIIDVVE-ITLDLRFTSQTESYLSLIKPE-APTGAV--------------TAALKKMSMAQYNLGFKASAVTYFNSFLLKALIKGTTIFGILDKLALAKIKKQINKRQFHDQRTCGLFPHH-EVAGRSKTTNWPRKQNWRPRGNEKNSQHKRPIVKKKIETGSHYHPIIVKRQERLNAFMDEHSLVDIHNILSEENIYHFHEEKDVSKTLKRIKIALAIRIRVKLRPNCIGVIETVLKLRDESKNLTGYAEVEGKYVYAYDKIAVERKAIKNILEINEENAITIS--GRVQRAIKGICLEVSDNIRDAVVAINRRLADVRFLIS-VGTKKKRQALLGISPI-TENLKLILEINIAKEMYVLIEDMA-LDEVAPGATFGTVVLLN-VKDPPDKIALTGRLGTHCQPKKVENLEHPHMDAIVGTIPFKEAVPIIQAKFELEKLRDAFLRVG-VVGPIALEKRAQVILPVL-LPDIQKRFQLQQEQLTEFEKEAFKGMVEDDENEITVDETAFDESEVTLREKSIEDEDRGIKVKIDTAKRISLRYQLLDILVDIV---------EEMLSERESKAPGIEKIKPHYLMEKIQGNHVVDSIVALNMILRSTLRAVFEGIFEAKIRGRRETDTCGHALYERNRHYKIGI-AGMKSIPMAEEQIGTQDIKYVVAVWRFQIEVIAF------------------------------------------HFSTILTIRMVKSDESAQFAARLKDKIEIVLTGPSASSEGRR------------------------------------------VITTFIESKLVFVDKAIASVKCEKINITPEIRDANSSE-----------------------------------------------DVADIEVIEAIIAAEVFILRGSTTETMAVQVERINLAGKKH------------------------------------------------------------------------------------ITTSKQPAKTSVRRGGRTNKIFADVSDQVRLEAYAEIDPEQE------------------------------------------LKSIMLLDEDKFELYDMIAVVLRLQQRYELRETMHGTFLVKAYSEEALELSVSKRAAFPIYPCEKKPDDKKALESAAKDRVTILQTAIEGFSSSQSHSIEKTDFVRLII-GAGLCMEIQDATADNV------------------------------------------FLFEGIEGNIIKFADWDAVPYISGVIVRDDQQPIIKMTIVVKTNHDQVFSLRIVADIVAKGTVRGLNTSIPAVQFAEVPQLRTV
>Euryarchaeota_Methanocaldococcus_sp_FS406-22
REPLYLTIMVDFIATRGVAIEKSVDEYEEASIGAGDYCKEVLDLNEVVPMDGEEFIEDRAVIKIGIFPKKFYDILIVHEKGAYY-PEVTLGLISKVVAIDVALQDIRMSIALALNYVGLVPKLLEEEAKFAEKPVHGRKKLA-LIERRNAMPNEDQNMIVDLNVYKATYKESQREPRETIVRGLPSPGVNGSIRPMVNVEVLPIACGLRKANYVFDRKGILTEVLCNTVIKGGHILDRNIVVKTLLISPEEIIYLLIGK------ITLGPTSSDKSEVAFKNKGQKKIEPGIAQKYPGPLTTKHRVFGNAQGHRFSIAYKARIAVEKIEKINIYVSDLQALKMVPVFRERDQLKYGPLTAKRHHYSGKLPVTPSFAEVKFVVDTGEPKIFGLYKQRTMRHSPGPKKERRVRNAPVEYIPEMSFRKRERPITRLRKEGYVVPGMHPHVVGKRAIGGKIAYPLPKTILKHIVPKEEEEILRYNIQQLKYEKEGDIRINSPASAYLVMFISNVIAEVFEEYKEKGENPKDVLDLGIKYRMFYR------RIYTIPLRDNSVRRARKIKQLHDVKNLEKIGIQKPARVRVAEKEAVAAEVIEVGRVTGIIVRCKIGTGVLVVPVKIIMEERERLIIGKIKLSKIAAADLCEIKPAIDIYVANKGIADTEEGKVFEDDVRALKRPDVKSDIRIGSRVKKLKERKRMKGIDRYLFRHMRERFIHDGATKDKLALNANDIVIEAMQRAGKLDELVRHNIEETALESVKAAETTYIAVAFPMKYIGIIGKHLIFGAF-AMIGFSSGKPAHKRPSKKVYSKAVGHPDVLVLELATVRIEIIKRALGIL-KYELYYANKVRLAGLKTLRPYPQGSPHWIAACAMDDELLKRELYAASIGKDGRNVRIFICGLGQDVFGIIEPLLLDGAYIICLIIQIYTKFTK----IDIFYFEKFIKLKTKRKVEILIDLLKPYFTPHNIRHELIVEVANAMVGRDTRNIEEIAVFLKGVRLIRPERKRLLEAQQQEEEAEMRLLPERELRRPFAEAIEVAQLLKFALKVVGAGFLLTYVKDEEAVILNFIIEIAIKDK--NIVEIPHGEDIIVIEVLVLYRTELFTKIGLSAVLVEVMGITIVALPLFEIVDKFLLMLEINMIMIGFPKESHLKKYKVSKREKASRRIRDVTKN-----ELALDLQKLKVELGVDEAKIADILRIYYRNAEEILEVVTVNNKLSLKKPIVNPACISIILDIVDLIIKYTYVQEVKINLEFITRNVI-ARELL--IIEWLIGVYWIDMDFETRYH-YL-PIYAWG---EVQELMEKHRRMYLVIMEDFVRCLLYMIEETFKKYWEDEELFMELDDLIWVKSIELVVEGMSIIKKALTEDVGRVVALIENESNLLKLLTVASYSPLNPITIITEEGTDPIEKELILLEANLLPD--NQYDIVGTLFISIKLVIVAREKSNSVKAGIFSAVVKMVVETVELLEVLTKIVNFDVKVPMEARGPDGNIVDEPIKGTVSKVYVPCVIVSKPVVIEVEFAPSVDRVLLDVQEPEGIGVAINVIYQ-EGVYFVTYFVEVGNEIDKNKDVRVRSFEETIAEKFVELLISPAEKFGVLGAKAAHRGIVLKVIANVAIIAAILSDAFPDDDVETIHGPHEDKIRVDFAAFFTSRLVGEASDLLEEKEGFYTTIVEEVTRGDNPPARTIEVEDIAQPEKLNKLKETKLENIEELKVKKNDAGKFNKMIIVKGIVISRGKVKQIPDILKNFIRLEKNPKKMDEEDIDVQMLGVTYTKKIKEEIEEVLQNVEMRCIILMELKLDLIKFKSDPEYVIERLIKMSLKYLNEIKKKEYGDGRILNKPTYEVATIIHAAKKRKFQRQIISAFPGTVGTAKRLPRIKMVINMKMVAAEAFLPWQKVEEYARLPCSIIRHQLVAIDEIKIEYGFDYKEVRALLVTLETDPIEYELIDKIYYGVSLYAHLTQV-DEAVQIELLRSAKKETVPAVMKKVVNIAELEAKIILQIAA-GKRKLLRMGEEVIRGVRNVPTVCKKKIVENKAHYRVEIGDAIVECASYEEVAFLVQAARLLTSGDAAYTKF-DAKINMKHKIEIGVTINVLGSLIIKADGA-EIVEVTTEEKYTKVISGADTGLMILSSLVLLGMSELEAEYRRGRDKEVYLKVEFLTFVAHSLIVIVANNIFYYLSWVALGKIRVKQYLDLFKIFDMMLINRELNGLDFACGFYIDKTPVLIGGAIAVKDLEVIIVETAGVVLEGANLEILIGMIITLNLIKVLLALCIKEDVEVGGEYINGVVYEIGDNYLVLIFFILTEEVNYKYALDEDYSPYKENFREYCGNMFNLDQFLKEKPGPDLVVGGLPGRGMTFKFQYAVEGEEFDKEEDKEYCKERKVEMWNILHVELDDLYIEEGVKKIKKGKAYKADVTDKPWWALATLGNDEDFHGKECEHEM-DID-KWEKVRMLPCFILEVFEGLMKNGLMAAEKVILSKLVGVVAEPKEKDVKGDNELAVPIVIVSDLPTFHDETKLKTEFDPKPLFKFLYTIGPVFAIDVIKNLL--YRLCKKIMPKRIAYKKMWYKENTDYQTTLWSNILYYEAETTGCEIYIDTWKKPHRLKFRKDLLHYKGERKDVDHIGKGAKVYDRHAVSIAKVSGLIIPLEALRSMPYVMVTELLHREGRDPFEDPTKREMRNLRVYLMVLLVDLKLIRLLINIVG-EGRIDRIGKDTSIDPLKEVKKRDKILKDNKVVVFYEVVIVRAEDVILKSATLEIAGEGNILYIDEYGYKYKEKKERHKFSLSDLECIIGPQKKNFIEVHAKRIPIVTLFGDIPTIFENEEAEELITPLYLALLGYAVQAGSYPLLDLLRRYKDVLYEWNLVCSTDSTGVEPKLVSAGK-CRDIVTLTEWFETFDPERYTTIRIYMDNFEGWGPPILFSLDWLADVDFPV-AVSIHAPPKDIIENTKNNYFGEVMILKEKELLGNDLGEKCEMHNKKALLECVITKRVTVSEDKRKVLMKKIAFVGICVIILFDETVDDKPIEVTLVEYHAIERLPVRIVTLRSDELMIIEKERGGANAYNNGVLTISYDKKSTVMYKFPIAYEALVSTINGKAIKLTIEYITINLIPNIIKKVIAREVYHVSSLELDKNIVTLLLNMFEAIVLKVVAAIKSIPTLTLDREELLNETVALKILLEIFYYSILSLDCNYISIFLKETI-VEAEVNE-NELLSDGNCVIHLEELHPGKTDISVNDLAKAYLSAYVARVVLNDDFLDNIVSHIEIARLLGDSVVSGIASQDMRKIALLEIPEKGRKIVDQSFAILMVAFELGRTKVKIANIFVIISKKRIAKVEIDYIDPKKKHKKIAAKVELEGKIDAEDVLCIGACRVKMTDIIAREYAAIQIELEERKWCVRRLKYPMELAVIKVGHANFIEGIPVKYIMNSLREIKEFENVKSDYFVRLGVKDKVPDKERHFVMKVIPEGAAKIIPLPLAQDEFIRRRIYILSRRMLEGPTYGVPEIVTHTIKKVYLTYEPPEELCRRVWIRKYRQIELLKENPTLEETLRQQLGVNRVMVAKRLLESRRRFRVNVGKAPIRAIAQVCSCSGTEKVITTNFATEFRYTEMAARQTRQQKIRPIDITMVTGNKFKVMYSTRKVMRSIIDRNHTQKIKMEAIITIDATTGVYCALIIIEALIAYAVRKEVNPRHAIKSKLIFDIMRLFHKRGKGWHRVAKAGHNITPKTVVERRIKSSHKICIEKVITKRVVRKDSTFRTMILIDRLRIIDVIEYITLFIKFSLQTEKYAKVWMPEEAPKYGIKK-TVENRLELAINGIALKPYSATKGNLAFKSAAREYFHGFLLKALIRGTTLLGIVDALARVEVEKDIEKKNFPDDRTIKLYPKKYNVKIKNKTEKAPRKQKAFPRRSSKEKKLNAPVKKERVENGRVYHPMIYEKKKNIYPYKEEEEKT-IEGLVTYLNIKCFHDEIDVGRLLETILIILVIRIRIGLPEKVVGEIDTVIRLKNPIKELTGVEEIEKKFAYEVTEIVINRKVIKNVFDIYDKNIVWVKKDVVIVRVFEGLALKISPNIEVAIVALSERMIDVFVTPADVGDKKKDKAVAKIEKV-PENIEVHLEINIAEKMYVLIGGCAELVSIIGVKTFGVLVLLNYLTQPSEKIALSWKLGSHCQPKQGENLRTEANDIIVATYPFRHAIEIFQKKLEKEKLE-IILTLPSVIG-LFL-ERGFAIKPIIWLPQIAQMLQLQQEELKEEEKD-YKGFVKEEEKETLVEELSLKTAEITMAESNISDTDEGLKLKIKKEDVLYKRIVLMEILEDILIIKGCGCEYEDICAEREAEVKGIRRAKWNYLLRVILGNHVVNAIITPMLLLSFEILPKYISIFEAGVKGFIEDESVAKILYNKYRRFKPPI-VRMDSIPYTDT-VVTNEIDLETGVWMYQIEILVYVARAAEKIRLILVISQMMMATAIFTSERDKLYTLLVREPKRRHYSTIITIRMVRNDEGAQFLAEIKERINIIKSGPAAAADGTPFKYLLKLIQYVGAKPNLAYTEEKIELRRDEKQERLICRELSRVVTTVIEEKLVFVDRAIADVEVEKVNITPEVKKGYDSKISIYEVQVSKERIIGCRRDKIRAILYAKSNFRIVVKEVTKVQAAIKLEVGKIKVIKDLVGELVLIIDASSYESLTASVEKVELSKREREELTAAMILGKFDKGYDTQFAELVILTELGEKHYQHGLHPCLDVNLDISVVGDYGIIPLLGTYDRIIFLLGLIVMELEVRICTVLEETLKPAMTSKHRQGKVEEVIAEFLSELKIIAYVGLDTIVEGALPVGRCAIANVRVMIKKTMIEIRTKVIDNDIKAWPGARKIFKKIPYLEKDKYKLKNMISVVVRLTT--NLLDRV-GSPIIEDYKEELLDVAA-KKVAIEVAPCEKGPASKQALEASAEE-LALVKTAI-AFSSSQENTIVDTDMIKIIIGGLGLSVTINDESAESIKTPPGFELKATMTVYIYAMEEKELPELIIDVALARAYVEC-GFLIEEKEADIVDADKVKLVKFLINVIVEENEKPIVILKILVKKDHEVIFSLRVVTKIIAEGTVNGLKTAMREIQFAEPPELNTV
>Candidatus_Bathyarchaeota_archaeon_JdFR-10
IENFLVATMAEKIARMGYATRGVTKRVREVSVAAGYEVTEGFDLSEECPMQGEEFIDDRGVLRIGIHPKVKYDILIVHEEHAYYKEAVALKLLEYVVSLKVAIQKFRCALSLSLKYLSILPKLLDK-AGLVDKPVHAVKKLAKALNKRQAMPPEDHVMIAELRRLAVTQKKSQRGPRETVVGGFPGPGVLASLKPLVNLKVLPVSC-----AYVPDPHKLLIPFLCDVTVKGGHILDRTVVVKVLQLSAKEIFYLLITDEEKMGCATLGRTSGDKFRPVSDKKEQKKFELGTAQRFPGSHTVHIKIVKATVGHRYSVAFKKRIEVKEIKTLHGRLADLESLMNPPAYRQPDRLKRGPLLEKGRHKSGKLSLSGSLAEIKLAIDTGEKRLLGLVKRTTLRHSGGPKEERRIRNTELES---KSYRLRSRPLGYLRRTGKVSPGQHRHILQQRAVGGKIARPLTNFELKHLLSKEEREVLRYKIYQLKKAKHGDLKIEGGAAYYYV-MVTGLIGDKWEEFRSGGEDAGKVLDLGVRYRMLHLDILDEIRLYVVPFGRWAPRRTKKLKDIHDVRGLQFISIEKPRKIRVVDQQNTPAEVVQVGRVTEVIVRVKIGKGVITVPVRILMEEREKI-----KLSRVTSIGVCKIKPRSDIYIAEKGLADTEKGTIYDDNSMALKRPDVQTEIEIGRRAVALRRRLKIRKLTGYVFKHLESVFEHTMSTKERLALNADSHIMKTTWKTGHAFEAVPYGLKS-ELSLKR-AETTVFVVN-CKNYGGILGIHIFIRFASA-PTFTSGKPSWKRPSKKPFVKSIGHPEVLVLKLAGVRAEIIKEALGLLP-WKLAKANAARLSGMMKLKPFPHQAPRWMAAGALG--LKERKVYAGMLGKDGRDKRVAMFGVCTNALGILPPVLLGVAVAVLLKARVTTELAQLIARTDFYTVMKLMQLELPNPQEKVLRLRKP--TPKNIRHELIVKVSSTLAGRDTMNINLASQILPDVRLVRPEK--LERRQAAEERAESQLLPERLLNRPFAEQLERAQSVTLELTIVAAYFVVKYVKAKEAALLEVIVEIAIKPE-GYVITIPEGPPLIAAGVVVLHWSERLEAVGLSAVFLARMGITIVAVPNLKIVE-----------------------------------------------ELTLELDVVAVELDLEVAQIVNCLRFFPYKLQEMLSLTALMGDLYGKETLVNPAVLTLVAAGVELPILYSLVQEVEAEINYLANYILVLEHR-LELLRAYVGTFLTQLDFETQYHRYQVKIMAFG-FVEVQETLEKHLGRYLVVEEQFVQAMFYMVNEKFPER-EEKNALLKAEKLIWVRRIKLVIKGLCVIKNVLGAKVGAVVAEFEGETNLLQLLKVAGYRRLAAFYLKTTGNLEPVESEAIFRKLRCFGDEPWRIKLVGVSFISIYTMYVSYANMNRISCMSFSAD--FVVVQVQAVAILAKMVSYDVKVPLKAVGPDGNIVDDPLEG-----------------------------------------------QERSVLFIPYYVR-LGEVGQKLSPQVRGFSESFAKAWLELVVGRALRFGTLGARSAHRGIVLRVLANVYSIAVTVGHVLVDDEVRTIEALYTSPLRVDASVLYGGLVLGDAGELYREKE--YTTHREEATLPDRPPALSISVSAIAGPQALGKRKSAKVAALDELRVEKDDAGTLGGSLMVLGVVIARFKLRKPPDVLKAFLRMK--PERMRSQSIDATIQGQLFVELRAPGVDEVLQGVEERTLILLEVTISPVKHSSVYEYKIERWQNESIKEVSVAKHGSSAKGV---SMVYSHSQVIHAAKDERLRRVVLQSFPGLVGEAKVFPTI-QNIAIKLCGASASEGWQRILEKAALPWALVELEVLGIVSVKV-LGFHDKQTKAKLALFRTGPVQFELLSKLYKGISLLEKLTELRDVELNAQLVNATKEAEIPTIAKKVIEVTEKEAALQNKRGI-DLRKAPRRGYEVVRGLAQVPTKTQTQIVSNPSAYQIEIGHAL------------VSSAGLLTATYAAVMGLRSMGIGFQHLLRLGITAEALGIVIRNSDGAVETVDATVEKSVTGLISGAFTGMGI--DLMLKGINRLRAHYRNGAGIDPFLQVPIAVALATTFIPIR----FFLFRFLAEKKWACKEKLDFFELEITMM-QETITGVDVEAGFYIDRSPAFLGAVNLVKAVPVLLVDIAGAIEEGGNLKHFLGAIVTLHIIRTLLTQSVERRLDCGGEHVNGLVFELGDNFVIILGVAKADDVNFKRFLDKNLILSRRHFKESCGGPFNVVEKLKQKPGPALAIGEEPSHGGTARFQMALEGKTYEEKNDKNYAGDWSAEWYHRLHVPLTSLYVKGEVGLGVSGYAYVKTDVDNPWWELPSLGRLSDYHGEECQQPLGPIDPQWDKNQFWPTLTMEFFTGLTVNNMISAAAIVLSKFVGVLKERKEVDTKGDINLSIPIVRLEQIPVLHEETRLKTEFDPKPLFKFTYTIGPVYSIDVLSRFLGI-RVREEKIPRTIAYKPMLYTDSNNSQTSLWAHLAYAKFYQ------------GHRARFQGDLLHKKGEEPDVEHIQKGARVIPKDYGALVGVGLRIIPVTAWVSIEYLAATKELHRQAQTPRPAPE--EALRILVFTLLWIVDVELVLLLLRVVAARRRLERVGRDKK--------------------------------------------QGSLLFLDERGYEYLKKLGRQKHLVTDVEVTVSPQVSNFNEVQVLKLPVVALFVEIAIVFEKEQEHEYITAFYIGDLSHVVGKGGYSLTALFRKYRDYLYEWDFVRSTGSKGPRPAFLGVGAQFGEFAPYMEWFESYRIKWYTTVQLAMDHFFKWGPPLLIGLEFLKDLRLPCVALQVYLPPKALIENTRNRYVGSVLLYREQFLIGNELQPIYEMHDPRCLLKVVVSRRLNLGE-DKRVSMISMTRVGTQVAILLSKVVEEEPLQVTLIEVYGVERLPLKVVTVVAKELV-RWKDRGGANAYSPGIVSINLVEATTVEFRIPLKTNALLATVDGKGIEVTIPVITTTSLPCALMPVLERRLGIFATVEVQTAVADLLLKLKENLLLGVEGAAKTVPTLTLDDKELLEERLLLKILFGILHASVLAHRKLDIQVFLSEQILNTGVVKAIGPCVSEARCMADFKKIECGGIDIAINDLYYAWISSSVAPVLIEGDFLPHVVSHIEIAKLMGESVTENLSASSFSNIAVVPIPERGKKIVQHVRALIMVVVELGKTRFMEPNAMIDTANLKIAFVRMEYKPEKKKEERVACEVRLAGELTAEETLTVGACRIRLANFVSREFAAVILELEERKKTRRRLDSPMEISVIKVRGANFITGIPVRYLTVALKQPS-IESKKGEYLVRLGLNAAVPNKERHFLMLAVSLAVTLLIPKPVVIHEYIRRRIFIASFRQVAGLACSLPEILTNVIKRLYLSVEPPDALLRNLWETKYRILELLKKGGTVEETVKQQFGVGKVMRSKRFMRAEQRFKADVDSAGIEATMYVCSCSTVERLISSSLAVD----EMVSKAKRENKIRALDILMVTANKFEIMLATIKVIRSLAGSKHSREIHMGAIITIRATTGVYVALLEVDCLLAYAVAREIDKRAAIASRLKFEIGRPYHERGLGWHRQAREGHQMSPYLTFEKRIRTSCHVCIGKIITKLCPRKCATWRELVLINRMKIIDVIE----HISFSLQTDPSVNMTRPDKVPSYALKN-AVERLVRSSLNGSV-RPMSAAQGSPAWGVIASQFFHNFLLHAIVKGTHLLPIVDLLARLEVEKNREVVNHVDRRMVGLKAKRYEVASRR-TKRWPSKQKAWPRRSSLSMKYRAPLKKKRVDTGTVVAPLINKWQ--LYRFREKEELAGMETLVKTLNVECFHSERDVARLLEVIKVKLVVRVRVNLPPLALGEAQTLLEIRTEYK-KIGFKRLDKKFEYAITEIALDKKAVKKVTEIYVDNAIRVTGKKIVDKAIRGATAKIFQSLELLATALDQRMLDTKVLPADIATAVEEWALLKVDPFKTESVEVYLEIRLAEAMYVLMESCA-LETVVPVRTYGVLVAFNSIEEPSEKAECRERLGSHCQPGQPRTQKHEHNDTILTHMPFKESVRLLQAKLEPERLAGFFLGLPVVVGGLAIDPKAMVVRPRVVLPNLEQALQLQQEELNEEQSDAYKSLVKSDEKELVAGETELQ------------------------------------------IIKGCGYAKSSILAERESLAPGMRKVKPKWLYVVIISSHVVNGLTAFSLLLTLTLRPGYTTAFEAGVRGVKPDASAAKILYLQRRRFELPI-TKMNSVPLTEEKVVTNELSFEAAVSRFRIEVLKYSARAIPKLRMLMVWKQIMAAMAIWTSHRRVLYTMIAREPKGDHFSTVISVLMFKALESAQSAAQMKDRFGVIKHFPPAASDGRRFRHIVKLTARLGNQPERVESEAQIEIRRDGERMFMICKSLSRVITAVIETKLVFVDRAITKVGVEKVNITPQIKKEFKSEIKILRVTVGGEKVLDCGKEKVASVLSSTKKFVIVISDIQLVQAAIKVEVGKIDVIGDSVGKFMLLLDGSTIEETSASVERVRLQTRKRVELTISYYTSDYDKGYEIEFIQIVIMLEMGIQHYQHDLHKCLEADLDVHVEATYPWKPYGSVYAELVELLGLLVLYTDEHIGVLLETSHQPAKTTVLRGGVAWKILAAILDEIGLESLVQIDKEHERGLPTGIIAVQGRKVMYRKSMIPFRLQAVEEEIRAWPRASSILKSILYAVKEIYQLYDMVSVALRLITRVGLRRTIYGDPAVEGYKEVAYELRATKRTALPVAPCERKPSSKEAINAAAKEMLELLKTAFPGFCSAQENTILRTDMIKMII-GVGLNVQFTQLLAKGIETPPMRRMEATMTVYIATMEAAKLPELILNV-----------FILRKVKESYLDMGLL-FLPHICAVMVSGDERTVLLLRALIKTQHRKVFSLRTVADLVGGGTVRSKKTAVKELQFATVPELQSV
>Candidatus_Bathyarchaeota_archaeon_JdFR-11
IENFLVATMAEKIARMGYATRGVTKRVREVSVAAGYEVTEGFDLSEECPMQGEEFIDDRGVLRIGIHPKVKYDILIVHEEHAYYKEAVALKLLEYVVSLKVAIQKFRCALSLSLKYLSILPKLLDK-AGLVDKPVHAVKKLAKALNKRQAMPPEDHVMIAELRRLAVTQKKSQRGPRETVVGGFPGPGVLASLKPLVNLKVLPVSC-----AYVPDPHKLLIPFLCDVTVKGGHILDRTVVVKVLQLSAKEIFYLLITDEEKMGCATLGRTSGDKFRPVSDKKEQKKFELGTAQRFPGSHTVHIKIVKATVGHRYSVAFKKRIEVKEIKTLHGRLADLESLMNPPAYRQPDRLKRGPLLEKGRHKSGKLSLSGSLAEIKLAIDTGEKRLLGLVKRTTLRHSGGPKEERRIRNTELES---KSYRLRSRPLGYLRRTGKVSPGQHRHILQQRAVGGKIARPLTNFELKHLLSKEEREVLRYKIYQLKKAKHGDLKIEGGAAYYYV-MVTGLIGDKWEEFRSGGEDAGKVLDLGVRYRMLHLDILDEIRLYVVPFGRWAPRRTKKLKDIHDVRGLQFISIEKPRKIRVVDQQNTPAEVVQVGRVTEVIVRVKIGKGVITVPVRILMEEREKI-----KLSRVTSIGVCKIKPRSDIYIAEKGLADTEKGTIYDDNSMALKRPDVQTEIEIGRRAVALRRRLKIRKLTGYVFKHLESVFEHTMSTKERLALNADSHIMKTTWKTGHAFEAVPYGLKS-ELSLKR-AETTVFVVN-CKNYGGILGIHIFIRFASA-PTFTSGKPSWKRPSKKPFVKSIGHPEVLVLKLAGVRAEIIKEALGLLP-WKLAKANAARLSGMMKLKPFPHQAPRWMAAGALG--LKERKVYAGMLGKDGRDKRVAMFGVCTNALGILPPVLLGVAVAVLLKARVTTELAQLIARTDFYTVMKLMQLELPNPQEKVLRLRKP--TPKNIRHELIVKVSSTLAGRDTMNINLASQILPDVRLVRPEK--LERRQAAEERAESQLLPERLLNRPFAEQLERAQSVTLELTIVAAYFVVKYVKAKEAALLEVIVEIAIKPE-GYVITIPEGPPLIAAGVVVLHWSERLEAVGLSAVFLARMGITIVAVPNLKIVEKFLIYIELKLLMLGLITDAELKAWKAQPRESASRRVREVMRK-----ELTLELDVVAVELDLEVAQIVNCLRFFPYKLQEMLSLTALMGDLYGKETLVNPAVLTLVAAGVELPILYSLVQEVEAEINYLANYILVLEHR-LELLRAYVGTFLTQLDFETQYHRYQVKIMAFG-FVEVQETLEKHLGRYLVVEEQFVQAMFYMVNEKFPER-EEKNALLKAEKLIWVRRIKLVIKGLCVIKNVLGAKVGAVVAEFEGETNLLQLLKVAGYRRLAAFYLKTTGNLEPVESEAIFRKLRCFGDEPWRIKLVGVSFISIYTMYVSYANMNRISCMSFSAD--FVVVQVQAVAILAKMVSYDVKVPLKAVGPDGNIVDDPLEGSVSKPYMPCIFKSKPIVVDVSISPAVDKVIVEFEEPELRGVI-----QERSVLFIPYYVR-LGEVGQKLSPQVRGFSESFAKAWLELVVGRALRFGTLGARSAHRGIVLRVLANVYSIAVTVGHVLVDDEVRTIEALYTSPLRVDASVLYGGLVLGDAGELYREKEAYYTTHREEATLPDRPPALSISVSAIAGPQALGKRKSAKVAALDELRVEKDDAGTLGGSLMVLGVVIARFKLRKPPDVLKAFLRMK--PERMRSQSIDATIQGQLFVELRAPGVDEVLQGVEERTLILLEVTISPVKHSSVYEYKIERWQNESIKEVSVAKHGSSAKGV---SMVYSHSQVIHAAKDERLRRVVLQSFPGLVGEAKVFPTI-QNIAIKLCGASASEGWQRILEKAALPWALVELEVLGIVSVKV-LGFHDKQTKAKLALFRTGPVQFELLSKLYKGISLLEKLTELRDVELNAQLVNATKEAEIPTIAKKVIEVTEKEAALQNKRGI-DLRKAPRRGYEVVRGLAQVPTKTQTQIVSNPSAYQIEIGHALVPNLCAAGVAFLVSSAGLLTATYAAVMGLRSMGIGFQHLLRLGITAEALGIVIRNSDGAVETVDATVEKSVTGLISGAFTGMGI--DLMLKGINRLRAHYRNGAGIDPFLQVPIAVALATTFIPIR----FFLFRFLAEKKWACKEKLDFFELEITMM-QETITGVDVEAGFYIDRSPAFLGAVNLVKAVPVLLVDIAGAIEEGGNLKHFLGAIVTLHIIRTLLTQSVERRLDCGGEHVNGLVFELGDNFVIILGVAKADDVNFKRFLDKNLILSRRHFKESCGGPFNVVEKLKQKPGPALAIGEEPSHGGTARFQMALEGKTYEEKNDKNYAGDWSAEWYHRLHVPLTSLYVKGEVGLGVSGYAYVKTDVDNPWWELPSLGRLSDYHGEECQQPLGPIDPQWDKNQFWPTLTMEFFTGLTVNNMISAAAIVLSKFVGVLKERKEVDTKGDINLSIPIVRLEQIPVLHEETRLKTEFDPKPLFKFTYTIGPVYSIDVLSRFLGI-RVREEKIPRTIAYKPMLYTDSNNSQTSLWAHLAYAKFYQ------------GHRARFQGDLLHKKGEEPDVEHIQKGARVIPKDYGALVGVGLRIIPVTAWVSIEYLAATKELHRQAQTPRPAPE--EALRILVFTLLWIVDVELVLLLLRVVAARRRLERVGRDKKCDPLKKAEEISKLIEIVKIATFYEGIIVQTEDTII-GGTLEI--QGSLLFLDERGYEYLKKLGRQKHLVTDVEVTVSPQVSNFNEVQVLKLPVVALFVEIAIVFEKEQEHEYITAFYIGDLSHVVGKGGYSLTALFRKYRDYLYEWDFVRSTGSKGPRPAFLGVGAQFGEFAPYMEWFESYRIKWYTTVQLAMDHFFKWGPPLLIGLEFLKDLRLPCVALQVYLPPKALIENTRNRYVGSVLLYREQFLIGNELQPIYEMHDPRCLLKVVVSRRLNLGE-DKRVSMISMTRVGTQVAILLSKVVEEEPLQVTLIEVYGVERLPLKVVTVVAKELV-RWKDRGGANAYSPGIVSINLVEATTVEFRIPLKTNALLATVDGKGIEVTIPVITTTSLPCALMPVLERRLGIFATVEVQTAVADLLLKLKENLLLGVEGAAKTVPTLTLDDKELLEERLLLKILFGILHASVLAHRKLDIQVFLSEQILNTGVVKAIGPCVSEARCMADFKKIECGGIDIAINDLYYAWISSSVAPVLIEGDFLPHVVSHIEIAKLMGESVTENLSASSFSNIAVVPIPERGKKIVQHVRALIMVVVELGKTRFMEPNAMIDTANLKIAFVRMEYKPEKKKEERVACEVRLAGELTAEETLTVGACRIRLANFVSREFAAVILELEERKKTRRRLDSPMEISVIKVRGANFITGIPVRYLTVALKQPS-IESKKGEYLVRLGLNAAVPNKERHFLMLAVSLAVTLLIPKPVVIHEYIRRRIFIASFRQVAGLACSLPEILTNVIKRLYLSVEPPDALLRNLWETKYRILELLKKGGTVEETVKQQFGVGKVMRSKRFMRAEQRFKADVDSAGIEATMYVCSCSTVERLISSSLAVD----EMVSKAKRENKIRALDILMVTANKFEIMLATIKVIRSLAGSKHSREIHMGAIITIRATTGVYVALLEVDCLLAYAVAREIDKRAAIASRLKFEIGRPYHERGLGWHRQAREGHQMSPYLTFEKRIRTSCHVCIGKIITKLCPRKCATWRELVLINRMKIIDVIE----HISFSLQTDPSVNMTRPDKVPSYALKN-AVERLVRSSLEGSV-GPLSATAAGPAWGAVAEEYLEGFLLEAVVGGTHLFPIVDLLARLEVEKNREVVNHVDRRMVGLKAKRYEVASRR-TKRWPSKQKAWPRRSSLSMKYRAPLKKKRVDTGTVVAPLINKWQ--LYRFREKEELAGMETLVKTLNVECFHSERDVARLLEVIKVKLVVRVRVNLPPLALGEAQTLLEIRTEYK-KIGFKRLDKKFEYAITEIALDKKAVKKVTEIYVDNAIRVTGKKIVDKAIRGATAKIFQSLELLATALDQRMLDTKVLPADIATAVEEWALLKVDPFKTESVEVYLEIRLAEAMYVLMESCA-LETVVPVRTYGVLVAFNSIEEPSEKAECRERLGSHCQPGQPRTQKHEHNDTILTHMPFKESVRLLQAKLEPERLAGFFLGLPVVVGGLAIDPKAMVVRPRVVLPNLEQALQLQQEELNEEQSDAYKSLVKSDEKELVAGETELQ------------------------------------------IIKGCGYAKSSILAERESLAPGMRKVKPKWLYVVIISSHVVNGLTAFSLLLTLTLRPGYTTAFEAGVRGVKPDASAAKILYLQRRRFELPI-TKMNSVPLTEEKVVTNELSFEAAVSRFRIEVLKYVAKTIPGLRILTAWKQVFAVMSIWFSKKKLYQSMLAREMKGRHFSTVISVLMFKALESAQSAAQMKDRFGVIKHFPPAASDGRRFRHIVKLTARLGNQPERVESEAQIEIRRDGERMFMICKSLSRVITAVIETKLVFVDRAITKVGVEKVNITPQIKKEFKSEIKILRVTVGGEKVLDCGKEKVASVLSSTKKFVIVISDIQLVQAAIKVEVGKIDVIGDSVGKFMLLLDGSTIEETSASVERVRLQTRKRVELTISYYTSDYDKGYEIEFIQIVIMLEMGIQHYQHDLHKCLEADLDVHVEATYPWKPYGSVYAELVELLGLLVLYTDEHIGVLLETSHQPAKTTVLRGGVAWKILAAILDEIGLESLVQIDKEHERGLPTGIIAVQGRKVMYRKSMIPFRLQAVEEEIRAWPRASSILKSILYAVKEIYQLYDMVSVALRLITRVGLRRTIYGDPAVEGYKEVAYELRATKRTALPVAPCERKPSSKEAINAAAKEMLELLKTAFPGFCSAQENTILRTDMIKMII-GVGLNVQFTQLLAKGIETPPMRRMEATMTVYIATMEAAKLPELILNVTLARAIHEVEKFILRKVKESYLDMGLL-FLPHICAVMVSGDERTVLLLRALIKTQHRKVFSLRTVADLVGGGTVRSKKTAVKELQFATVPELQSV
>Candidatus_Thorarchaeota_archaeon_E44_bin77
--NFLVRTMAVKLARFGIATKGLEFRVKEVAIDAGSAVTHGLDLSEEVPMSGEERIDDKAIMRTGIFPRRDPNILIVHDTGAYYPQDVALSTIESMVGLGVALQDLRMAMALNLEYVPIFPMLLGE-KRLVKPELNALPKFK-AIKKKKVMPDNNHHMIADLSF-SVTHLQ-DRQGRETIVGPRPGPGVSQSRRPLVNISVLPINCGLRKSRFLPKQNGLFIDYLCNTMVKGGKILDRTLEENTLKIGPQKLVLLLITDPECKGCCTLAGDASNTSVPASGDKAQRIIELGRAQRYDDPLPDRVKLLETTVGHSYGIWYLNRIKVDDVERIEERVKDLRALKRPEMFKEADDLKNGPLINKRVKQSGTFTLTDSYSALKLVIDTGEKTVVGLYKKTSIRHITGPQKTAKVRRSPMEKLEEKSYRLRQRSPSKLIEVGRVVSGMHRQVTGLRAVGKALIRRLPDFELPHIASDDEKLILHYGIKQLRYVRPGQVRIESPAT----IIVTKVVADKFEQFKRQGEEPSVVLDVGLRYRMLHIDIIDSFRIYTVPLRKWGSRRSKRLRKVHEILPVERIGIQKPRRVRIANTPSIPAEVIQLGRVTEITVRVKIGKGVLTVPIRILVEERERMLLGRISLSKISSVGIASMHPAVEVYVANSGLADTEKGQILEDKTRAMRRPDISTDIRVGRRARHKLRKKSMKGITSYLFRHISEDFRHSGGTADRIIFDADDIILKFAGITGRISEMILHHAEKPEPQPDRHAETSKMGIE-PDSRIGILGDHIIIRVASVLHGFTSAMPTHIRPSAKVYTKAVNHPEIRVVELGTVRLEILAAAKLLLPGYLLEYANAPRLAGLQTIKPYAHTAPYWIASGSYD--LRERELWAATLGRDGRNKRIVFFGLGQQIFGIVKPFLLGMAPILILL------------------------------------------APQNITHELVTHVSDNHVCTGSKEIDTVCDILPDVGLRRPEKRQEAQLEQGEQEAQAELLPERSLNKPFAEQIELASSLTLGLSIVGVGFLVSSPKPAETRLYTLVIELAVEDV-SVILLIPDGGTLICPEVTVLYYREDLAMLGLSAVLVEKIDITLVALPLMEIIMQFLMMMKLKMVML-LPEGAEIKRWEVNKLVKSSRKIKDVMKK-----ELTLEAGTMAEKINLNRAQIVNILKILTRQLIEIVDVTTIEGDVMGIKYFINPAVIYWVAKSVDIPVLLSAVQVV----NFLVNKIILISLGQ-EEITAYSGAFLIDVKHSIEYHGYQP--HAYK-PRDVQETLEKHKRRYLVIEEHYVQSMLLMLEERFQNWYKDVEILAGFEEVALLKRIEIVIDGIVIIKKALKEKSGKLISEVEGESNLLRLLEVAGYNPLSPLTLRTKKR-QSNVRELMFRKIDIIGEFKSDLRIFGIRLAVVLFIYIFNELIDEL--------AEGPIEDIQLLIVLFKVVALDVDIPMEPMGPDGNILDASLDKISSKPYFPCIIKSKPIVVDRNVMPRVDKVIDEYEEPEIANVVLTVNKRERAAFFISYIVN-IGEIENAM---------------AEIITGRAPEFGVIGSESAHRHIILKKIANLAAIAVTIADP-IDDDVTSIEGNYNDPLRIDFLAFYIGLAVDEAGELKWDKDAFYTTVREEITNGDRPPVLTISVAKIAQPTKIKDLVSLSLENLNKIRIVKDRAGKLGGSLMIIGVVIAEFKIRELPEIFERYLKVEGSPQRMKEKEVDVTVAGSSFSTS----IMEALQGVGVKTLILSELSMGGVKFNQSMEYAIQKFQGESLSGLITIRRETKSSGIVKGRPVYDVGLCIHASRKRHLRRHYVQAWVGIVGTARKMPRFD----------------QKAEERAVLPHALIRMEILGITEIEVDIHFDNREEEALVADLVTGPIEFDIIKTLYAGISWYDELTRVQKAEQNLGMIRGMEEEEMNIVAKKRLGIIEQAAEVLEQNTFARRRTRQRMGDEMRDKARNVPKVTSRELVKNPADYRVKKGDAI-PNLSVEEVALLVAASKLVTIAFAANITTTSTEMTNEHTISIGATSDIFALLIWDADGACATVEATVEETVTRTIVGMDTGAHALEEPVLRKVGDITLDFRRGRGASNQLYIEILDVTASGLFVVN--------GALAEHKWAAKHKLDFYHLSIMTSEAKRIGGVDA------------------------------------------LGIIITLQIVWVSAVFCLPEELEPGASVVKGVVFNVATHFLIVIAVSVTEELNYKHNLDTNFLIANMNLPELCNGQINAFRELK--PNPDLATGGLL-QALTFKAQYAIKG-----ERDKPFCGDMVVQWYSSLHVKLKEMFVSDGVDGGVHGFYFKRRDVDTYWWKMPSTGNTNDYNDKDCRCVGGDIDDKWPLVHFLSLFKLTIYE------------VILPRFIGVVSERPEEDVKGDGELPYPVAIVENVPMFHLTSKFINECTPRTLFKFKHTIGFVFCIDILHSLRDV------------------------------------------FDISLDTWQSAHRNRFRGDILHSKGDKPDVDHIGKGATVLESAFMSIAGPTYLIIFMIALRSLPYIKVTELLHREARDPMY-THTRDMNAAAVYTVLLIVDLRTCFIIVLLVPTEGRVLRIGRNSKVDPIEDALLVDRIIDEHRLVSYFNMVIIGTEDTIF-GGTIG---AGTILFLDDVGYKYLEDEGRQKHGLSDVKVVVAPQKLSFNDVHIQHLRIIALFGGIPTFWEHEDENDDITPLYMSLLNYPQN------------------------------------------PEFIPYAEWHEQFDVKGWPTMRLAMDDFFTWGPPLLSGLNWLDDILLFALSIELYYFPKEVINNTKDKYLGTIILYKEMGLFDNEMGEKYDMHNPKAVF-VRIPKSWTVGEMSRRIYVPTAVSAGYSVTIFIQQIVEEGPVEVTVIESNGVEQIPIELVVVLARDIT-RLEDRSSSNAYNEGLVTINHAKASSVNYQLPFRELALVSTIKGKCVALSITTLTTTSVPSVVLRFIESGLQKVASIEADLTVVA------------------------------------------IFYFAIST-KAKHLAVELNQNLVSTKAVGKLMTLLSDARNMANFEKIHAGGIDIGVNDLLEAYVSTTIGKILLDGELLSHLVSHIKIAKLLGESATERISASSKKSIGMAKIVEKGSKTVDQVYAIIMIGVDLGKSPIISANVFVRVDRGAVSKVEIDMEDPNRKSDRIACEVELAAEWKAETTLSVGACRMKMADMILKQYAFFLIEWEERPKFKRRLKTPQEISVSKIGGGKYIEGIAVSWIKVGLREPIVFQNSRGEHVVRLGIRESIPNRERRFLMICIPDADAIVIPKP---DEFVRRRVFIVSGRKVEGTTITVPEIVTNTVRRLYLPPE------------------------------------------KRLFRSQQSFRVEIGVAPIRAEARFCSCSVVMKTISTNFALEPRHPSMITRRTRRQKLKDVDVLMVTANKFKIMLSTNRVIKSLLDARHTRSIKLGAIITVTATTGAYVALLVFECLLYFAISKEVDPRQCVNEMLILLIEAPYHKHGMKWPGVAGHGHQRSPYTSIERRIRSSTEVCIRKVITRVVPRKCESWKEMVLIDRIRIVDVIEFAVLDIVISLQTVSIIDLQLPSRFPNYGIRR-ALDREFELSI------------------------------------------VDMLAAAEVERRLNIRKHEDKRMFGLWPRKYQLARSK-TEHWPRKQRRRARKKDEFQEYRSVVKRKCLETGKAVHPMLEE-SQSMHPFQIQEEDASLDSIFNLVNIYCFHDEIDVTTILEEILVVL-IRVRVRLKPQAIGEPDVLLRLNTDYKKNSKISKADRKVIYLVSEIAIDRRLIRNVFDVMEASAVKIIGTKVVDRAIRGVAVRVSNRLALVVVALSWRNLDIVLMPADFADREKTRAFIGIEPINP-SILVNLEHNVAKALFVLIEGFFVRLNLLGITTRGTLVLLTMVTDPTETIAMTGRFGTHAQPTDTKNMTHAHNDVVLVQVPFTRSIQLVQAKLEINRFQEIFIGVPNVIGNVKIERRAMIFNPVL-IPALQEQFDMRMQELKEEKKDTYKQMFKPEDRKTMLTGLDLKKSETTLAESAIMDRDPGLAVKIRKEDVLYERYVLMTILVDILIIKGCGSELEDIYAGRESECTGIERVLPSWVISVVDGSHVVNSIVALNVLLRLIVQEGLRAEIWAGVKPLRDTESAAQILYIEMRRYSFPISPKMDSTPLLEAKIMTQDVSFESAVYRFTMEILTYTSKAIDGLRILIGWKRYMAVMAIMSDERSKIHTMLVREPKGY------------------------------------------------------------------------------------VVTSLVDDKLIFVVTAIAEVVVEKVNIMPKVRAEYSAEVNIFQCQVGGSKTIGTRKSRVVALMYSTEEFTLVVRDISIVQAAIKVDVGNVKVIEDVIAKLILVLEGSTVEQTTTSVPRLDLPANMRQEITISYFASRYEDGYEVQFIDLVIYIEVAEKHFQHDLHKCM------------------------------------------LRTSHHEAKNTTHRGGEAREIIAAIIDEVALDAMVGLDEDHR------------------------------------------IKRIPYLDARKAQLTELISVAMRLISRRDLRKTVHELPIISEFEEKALELEATRKAAVQVMPCDKKPKSKVAIETAAKELVDIISTALEGISSSMEHTIQETNMIRIII-GLGLNVKITQKRAENI------------------------------------------LLERGDEGDLLNFGRMRLVRFVVNIITEDREGPLVVKRIIIDSRHNKIFSLRTITDLVAKGTTGAINTAKSPIQFAEVSSLASQ
>Crearchaeota_Desulfurococcaceae_archaeon_AG1
RSPLYLTYMLKFIATRGKAIEGSVDEIKGVTVAASQYVNEVVDLTEEVPMRGEEYIDDRWILRIGIYPSYRYDIIIIHEERAYYIEAAEIKILSSSFVVGLGFLRLEMIFAAGMPMVPIFVELVRS-GSLVGSPVKGLKYDRNVLKKKSTAPDKESSMLAELGFEKITYKEGKREERDTIVSGRPGPGVYESLRRLVGVEVLPISTGKLHTIYVPYPTVMLIEIPLNTTVKGGHILGYNVVLNTVVITPEKIFYLMLSEPEEKECTIFAGEAGDKTRPSYPEVGQRAFDLGRISKYPGDKVSQIRFIGDTRLMRYSVGYGTRLKIEQIEKIKEALTEFEALRDQPAYKEPDNLKAGPFTIKRAHRSGKLRLTSSYAEV-------TKKIFGLYSQTSMLQLPGPTDMRRVRNNETGK-----YRLRERPSSYLIKPGRVVPGMHRHIAGKDAEGDKLVRPLPNFELKHVVPIEEVKILELGVEQLWKAKPGDVRIKSEAIVYYVIIVTYPVSRHWEEFSRAGEDPKKVLDLGVRYRILHVPLVNDI-VYIIPLSRWGSRRGRRIREVHEVINVEHIKIEKPRRIAVVI---IPAEVIQIGRVTEITVRVRVGKGIITIPVRIVIEERERLLLGRFKLSRVSSVGLAGIMPKIDLYIADKNMADTERGEVFDDDLRALGNPEIEREIKIRRRYKILHERKRIIGIDTYLFHSLKSVIRHRGGTLEIVSLGVSDVVIEYRDSSAHINALFPHSK-----RPYTKTARYVIGIKVVMSYASILAGTLVLRIIGAPVGFTSGRIWWPKPNKKVYTSSIGHPPVVILELATLRSEVLKIARGFA-TNELTYANEPRLAGLKTLRPFAHRSPRWIAATAFGGDLKMRNFMSGAFRRDGRDKEAVIFGGGYDVAGIIPPLLLSFAIFVALLDKIFTLISKVFV-KDYVPAEKILKAK-KRWYEGIISLDKPY--GSNLYHEILVRISDGIEGINTMKIRETTRFIPEVDLLRPE-KRMAEEERRKEAEEAQLLYERELNKPLVKSLEDAQSISLTINVVGVAFLVDVE-AEEAELVDLVIKVAVPDESMMITVIPWSK-LIAPDILVLYRTAELLAVGLSAVLVEKIGITIVAVPLLEILE-MLVYLKIKMIMIGLIGDAKIRKWINDYLQDKSRRIIEVLQR-----KLVLEASICDFDLGLRERQIINILLLMNEELETVLRVVSLVGDVARALYLVNPRHISIIIRFVRLVAGVDSLVRSYALL------------------------------------------YVIGPHRSIQTTAEARGDKWLALREAYTEALFSLLSEKFQLYYKDREILLRAAGLIIERHVEIVISGASIIKDLLVSNVGRLLGEFTGDGNLISAIRVAAYIPQQPVVIITDGTRDPVDIELALK------SAKVRIDVLGVRLAMVRLICL----------------ADCSIIMYDVNIILFKIASRDVELILEALGPDGNVVNDEI----DRVYLPCVIKAKTVVISVTLAPTVDKVLVKIEEPDLLGVIAEEGKQELAVLFIPYYVRKIGEIGERRITRVRGFGQGIAKA--EVIISRKDKFGVVGASSGHQGYVLKKISNVYAISSIIDDPFVDDRVPSIEGLHSMGLRIHAKGILGGRVAPMANKALINDEAYYTARREEITLRDCPPVYTISVRELLGPAKIGKNKSIKIESISHLLVRKMPPWRLDGVIHVYGLAVCKWR-KKIPEIIKTFVQVL---DRQRKEELDMYMKDQIFISIEIEEIQEIFQGVEERAIIFTEMEILSKRYAGRYKYRIEMLTRENVRGLPLARNKEGTGGQILAKPTYEYATCIHAARAEFLVKHVLQAFPGTTGVAKRLPRV-QVITMPLAVADAALRWMKVEDYCVLPCSMVRRELVCVSNVEI-FGFDDREFKADIVQLRTKPIQNEIILRIHTGVGLIDRVTQVERSDIYIRLVRAEEKKEAAGVGIKAIDFMELEAKVERQRALIGNKKKARIGFDVERGVKNVPGESKKKIVEAPMDYRIELGDAIAPNATCRSRSHMISALGLMTKDFGARISL-DLSLGIEHIVSIGVNPELLGVLIIKASAAIKTVEMTVERSVSFVIDGVRTGLRILESMLLKGISQYEAGYRRGAGYEPYLDVMIPVALSHSLYVVR-SRKFVPFSYLALSKWSAIQMLEIFSLELKSGRVQEVNGV--AAGYYIDRSPLLMGTASKGKTIDILLVDIARVIEEGGAMSYALGAIITLNIIRVLLVIALERDVHVGSELVNGVVYEVGEYFLIITFKFLVEDLSYKSHFDREYIAQITYFRDNCGAQVNTSLRLRERPQPELSVGGLPAAGIASKLQALVRGKGLDEEGEEEYGNFRRIHLWNLLYVRLIELKLSEGLKKKIEGGRYRNDSIDKYWWLLPSVNAIEDYHGQKDEQGLGPIDKEFDKSEFWPTYKFLYTIGITGNLMIEVESVIVPKILDVASDVVEEMIRGDSMIQFNIL---WLPVLHEETKMKTDFDPKPLFRFIYTIGPVGAIEAMKKILPIWKVRLKKLQRELAYAPMILTERTRPQTTFWAHIAYYNMLDE-TEALLDTWDGTHRIRMRKDILHSRGERPNVDHIGKGAIVIPADFAALAGIAMRIIPVEAWVSATYIEVSDMIHRDANSPYEEPE-REMKAIEIFVYLTIIGLRFVYIMAELIK-EGRGLRYGYLS-VDPLEVAEEKDKLIKVLIVARFYVRIVILARDTIY-PATLEISIEGAIVWVIKRGYKYAKEYGRQEHMVTDVMLIISPMITNWKGYDAVELVIIAVFGEIPHIFEKIDGKEDVTPLFLGRVNYFQKKGGLELQGLMRTYKDYIQEFSYLVATGSKGPKPVLVSMGE--RDIAPYVEWFETLDYSSYSTIRIAMEKFYDYGPMAAVDLDRLNRILLMA-AIEIHLSERSRVNDTRERYLGSIVIKKEQFLTNAELGPTYEMHNPRVVLRVILPKRLNVSEQDPEVTMPIYTNVGTSVTVMIEETLDEKPIIITLLEVLLVRKLAIRIVVLMARELI-RESERGGANAYSKKLITIGYVSRSAYLYSVVVIGIMLVATVGEHGIDLSIKYFGTTQIPPLVLPFLEYRLWIVLSAYVNSEVGDLLLSVTESILLETTGTFRTMPEMVLEDKECLKDRLLRSIIM-IFKLGVSALEEASIGIFPSVNLYNTGVVKYLGELVSELRIIAHIEKVDAGGVDLSINNEEYVFISSYIAPILIDDELLKRVVSHIELALHLCDSIMESIAARDAGRIALIRLPEKGPRGVSNARALIMIGLELGRTRVAMPEIISPTT-S-VAGVLVELADPELTKARIAVEARLAGELDADHVLSVGAVRIRMADFFAREYVAVILELELRKKLRVRLKYPMEISVVKVKGGTFIAGITVKYIMVSLKQPT------------------VPNREKHFLMLAVQNAAVLIIP-ALSFQEFIRRRVFVVGGRFVEGLTFGVPEIVTAIIKRLYLGLEPPAELMRNLWLRRIRRLDLLHSTASLSETIKAQLGIARVLRYRWFLHARIRFRVNLGVAIVDALADVCSCSVVVKTISSNFAVEFRKSEMLARASRPQKIKKIDILMVTANKYTVMYSTTKVLRSMIGKKHTRRINMGAIITLRATTGVYIALIEIECLIAHAIAKEI--RESIKVKLIYKVKVPYHQRGVRTPRVARYGHHRTPWTTVERRIRWGSSVAIKKVVVKVVPLRHKVYKEMILVDRMRIIQVIEFAQLYVQFTLQTREQLTIQRPENAPTYGLKS-AIDARLRLSIDGIALRPLSLTAGNLAFRAIAKRYLEGFLLKAAARGTSILQIVDAMALLYIERRVKVRNRPINKTVGLKTRKYELADRG-YDRWPGKQKAAPRWNSEDAEHKRPVAKKRVETGTVYHAMIGEVKERIYPFRGSDNVRSIEKVLREAPLSRIKREPDVGRHIAGVKAIIIIRLRVDLPPVAIGEIETLIRARSDYARATKIEEEKGKYEYRISEIAIDTKAIKNILEIYNQNIIKRVGKVTVDKAIRGVALKIKPDIEVVITALNLRLLDVQAFPADIADKKKKAAILSIERVDPQSVEVRLEIRIAEYMFVFIESMAETDRPLAVKTVGVYVLLNP----SLPIAATGRLGTHAQPTAPESLPHVHNDVILAGIPFMTAINTVRVKPEDERLSDSFVGLPTVVGGLRLDEHASVVVPILVVPELQYVLQLAEQELEELKGDAFKHMVREEDRDILLESISIRMNETTLRESRIFYTDPGVKIRIQKKDMLLKRVVLISILVDIVVIKGCGSTKEEILAERESEAPGIKKLKPSWLYRIIRTSHVVSGICLPLALVSHRVID-IKSRVI-----LMGTSSAVRYLIVERRRFSLPVDAVMDSIPLTEKAVVTQDVDLPVGISQFRIEVIVYTARAIKGVRILLIRESIMACMAIFFDEAKIRYTMLSGEPKRRHYATVLSIKVVKAEKPAMYVAQEMEKFAIIKHGPPAAADTRR--FILLVPSKIGNGPRKLRDETSIEVRRDGVRERMTSKALRKVSSAIIERTLTFVASAIAGVKVVSVRITREVRSEYKSDVKLLEVEVGGESVIDSSSERVASILFTGSDFVIVVSRVELVQAAVKTEVGKLSVITPAIGEELLILGGSANEEITTSVERIELQTRMMERLAISYYTSKYNSGYELEIIELVAMLSIAIPLFQHNLHKCLEFGIDIELEAEIAALPFLEVYKVI-LVQSILAIKLNSVIHR-IRISIQPAKRVVYRNGTSAEIISKVLQELRLEAYVSMDHEVE------------------------------------------LKIIPYVQEDKYQLDSMISAALRLVSRVNLREKVYGVPVIEE-REKVYQVSATKKTAVPVLPCDKKPPSKKAIAAAAKQLYEIAQTAIETLSSAQKSMIARTDMVKLIIDGFALNVRMIEMRVIGVRKPPGYEMEATMTAFYATMRRGEIPSKILDVALVRSAVGVGAHILIKE-VNYADVKERHLVPRILNVIIEE-PRFIVRLMVIVKTRLRAIIALRVIAKLIAGGTVGGCKTSLKEIRYADVPELHSV
>Crearchaeota_Caldisphaera_lagunensis_DSM_15908
RKPLFLTLMLIIFTTSGVAIDTSVDEIKYDNIAASGYINEALDLSEEVPLKGEEYIDDR-ILRIGVVSKYNADHLIIHDVKAYYPEKLMLELMSKYVIFSMTLQKLRVSVALGIPYLGILPKVLDK-GKLVDGNVHAPKNLAKLLAKRNSVANNNQTMIIDFNTIAVTYKENAREPRETIVRGMPGPGVNRSLNPLVGVEVLPINLGLTNNYYVPYPTDLLITLPVNTIVKGGNLLGRNVFPKTLLITPNEIFYLLLSDPNGETDTQLLSDASDKFKPAYPDYAQRHLVLGRGSKYEGEKISHTKLNSDTIGHRYSIIAKQRISVSEIAKVKEIVEELAALKSPSAYKEPVELKADPLTMKNNHRSGTFGLSPSLAEI-------AIEIFGFIKKKSMHPSPGPEEERRVRRPD------ASYRMRERRLSKLYNIGKVYSGMHRHIVDKKAVGDKITYALP-LYLKHILPLEEVEVLSLGIWQLRSIKPGDIEIDSPAYAYVVLPVTAPLGHLYEPFKNAGEDPEKVLDLGVRYRTLSVAYIEQI--YVVPLKRYGRKRARDIRKVHNVVDVSYISIEKPRRVKIVK-LGYPAEVIQLGRVAEVTVRVRIGKGIITVAVRIIIEERERLLLGRYKLDRISSIGLVKFFPRMNLYVAEKGLADTEMGEIFDDDLRALGRPEISTDIRIG-RWLIRHIRKRVTDIDSYLFKDIDE---HELSTITRLSYSKDSFVISYQGISVHINEAYLYN-----IGPE-KETSTFIGVA-PSNSFGILAIMLFLRYMGALIGFDNGRVSWKRPAKKVYNNSIGHPPVVILELDSVKVELLKVAKGFA-TYNLDYANEPRIAGLTTLKPFPYKSPKWIAAAAFGGDLKERELMAGTIGKDGRDKGLSIAGIGEWLFGILEPLLLDGAILFALLAEPEVKILHIKNSTDYFTVIKYYKARLTRSLNKVLELDKPY-NKKNLYHEIIVCVHDSIEGKYTKNIEKIAEIIDNVDLIRPEKKQLLEEEQRKKEQEALVMPELDLNKPLANIAEEVQMLTVNIK-VGALFLITDN-QKEAELAGLAIKIVEAS--ANLLILPWV--LIAGEVLVLHRSIKLIAIGLGSVLLQRLGSTIVATKNLEITKKIMLYLKLKMIML-TKNE-KIDKWLHEYLDDRKRRIIDVLKAKYFME-ISWDLKTGSIKLGLKDAMLLNIILIISLKSKKIFEIVYCANDIIGKLEIINPPMLTILIKIVDLPLSCSLVIKAYLQ-DYLINNVLLLEKILFNLIKA-LKIFLIEINLKIAKS-LKP--EAVGPHKKVQVTLSKVPRPYIAVREKFIEALITLLETRFVEYYEDYDALIELKRAIWYKYVEVVISGLSIIRKILDDGIGRILG-VEGETNLLSLQTVAYYEPLRLIYMDLDENIDPKDIELIFKK--LNYEAKVKMRIFGLRLSVIYIIYIYNEKSVERTVFG-----EEIIN--SFTLVMLKILSNSVNIPNRSDGPDGGIVDDPI----DKKYIPCVIKAKTVVVTQTLAPTVEKVLDNLEEPELLGVIIQICKQEIAAYYIAYFVK-IGKIGIFKDYKVRGFNEDYAEAWVDIIVKRSIEFNVIGAKGAYRGITLKKVANVNIIVITIEDPFPEDNLPTIEGVHYQDLKIYSIALKGGIISKEVGSLLMQDDAYYTTNKEELTMGDRPPVLTIEIKNIGTPEKINKNKGIKIISISKLLVSKSNSGRLNGAIMVMGLLISKYEVKEIPSILKTFLQLEGNPDKAREEETGIMIKNQTMVEKTKKEIEEILQNVETKSIILYEMLIGPLKLKST-EFEIEKWQRIALKEISLAKQKFEKSGFVMGSQTYNISLGISATKTDYMRPQVLQSFPGVVGEIKRLPRI-QSIKMHAAAADAIFKWQMVREYALLPCSIISRQIVAIEEIKIEIGFKDRETKASLAELKSGEIQFEMILTIYQGVSLIDKVAN-NTVQLEISLLVASDGSNIP-MMTHILDIAKLEAKLENQESLSYRKKLLRMGIPLERGLKIVDNKAKVKIVSTPSEYRIQDGDAIIDNLTYDGVALMLTAVGLLTAIHAAYIKL-DIKYSISTVFECGVNQDILAVVIVPADAAVQTVEVTVEKEFTFILTGADTGARI--NSFLKG--NIEKNYRNGVGIEPFIHYIFPVALSHSFILSL----FIPFSFLGDSKWSLLYTIYGFILEIM------------ESGFYVDRGVGFLGGVLIVKGDVGLIIDSSKSVGQGSNLNHLMGIIVTLHIVIVLLTQVLEYEVEIGGEYVDGIVYIVGKHFLV---SLLIEEYSRLYALHPETRILIANFRDYCGSMDNYIRLLEDKPQPELLMGGLPENGILLKIQGAIEGK-IEEVDGDDYANDWKINMWNYLYVKLDELIVQENLKKMTKGSRYKNDSIDDPWWYIPSLKGLESFHGMEDIQNLGPIDTNWNKNQFWPSFELYYVKGIVEKLIFAAQSIIVSKIVGVRSDKPPKQLKGYTNLDSVVIVTEWLPTIHEETKLKTSFDPKPLFKFKHTIGPISSIEILYELLPIWKVRQKKIEKELAYKMMLLTESTSIQSSFWANVAYYLIIDY------------HRIRLTEDILHTKEDKPDVENIGKGGKIVEKDFQALVKVALEVIPVEAWVSSVYIKVTDMLHISTRNPWTEPGPRVMKSIEVFTYLIIMSLSFVYINYELIK-GGRGLSFGYNT-LESLKKVIEQDPLIEIDILVKYYIRRIIRGEDTIKSYGTEEY-IEA--IKVDKRGYIYLEDKDRQEHIVTDVELIISPQKANWE-ISFKDLPIIAVFGEIPHLYEDVDKHSDVTPLFLSRMKYFQNKGGLKILTLMRTYRDYIVEFGYLVATGSKGPKPAVVSLGS--HELSPFVEFFETLDMKSYSTAKIAGDDFYDWGPMAGVELDFLNR-MLFCIAVEIHLNKKNIVNDTKKDFIGTITLKKEQYLINKELEPMYDMFNKRALIGVSILKKLNVSEDDADVTVPVYVNLSTQISIVFQKTLTENSIELTLIETLAVRELPFKIVILMAEELA-ILKEIGAANAYEDMIISVGFENKTAYFYSLPLEAVLLIATFDDKAIDTTIKILTTNILPKQIMDFIESRLTYIGSLSI-KEVAFLL-EIYDMLAAKIEGMLKTIPSATLDD-IIINLLIADKLLV-IFRTVILA-EAKNISSLLNESIYDTSVVRSIEELMSESRSAIDMDNIQPGGINISVNDLSYAFVSSYVGKILIDKELLNHVVSHVELADMLAGTVMDSIAAEDRRTFAAVSILEKGKAKVSYASALILVSYRLGKTPFVPPEIILKIG--LIVKVIIELLVPKGYSEKIAAEVKLVWNLDAEDVINVNAVRIKMADMIAEKYVAVQIELELRQKFKRRLTYPMEVSVIKVKGGLYIEGIPVRYVMVSLKQVKKFQAMQSHYLIRFGLNTSPTDREMHFLIIAVIDAAAKIIQSPKKIYRFVKLRIFIASTRQITGSILNATEIITNIVKRLYLAYEPPSEIIRNLWIRKVRQLPLLKKDSSLEETIKQQFGINKVLRAKKFL-ARVRYRANVGKADIDAIRNICSCSVVLKTITTNFAVDFRKTEMVSRSSRSQIIKNIDILMITANKFKIMRSTTKVLKSAIGKKHSREVRMGAIITIRSTTGVYVAIIEIECLISYSIKKEIDERVIINANLEFNIQEPFSKRGLGVPRIATYGHSLDILRSI-KRIWWSVKVVIQKVITKEMPLRHKHWHEMILIDRLRLIPVIEFTQLEINFTLQTKKTITLERPERAAKYGLKS-VLESRIRLSLNGIALMQQSSTEGNLAYNAASKEFFDSFLLTAAIEGTFLVGIVDTLALLKLEPTLLNVYRATRKTVGLKKKIYEVASKG-TVEWPKKQKYFPRHTSKERKFRNPVVKKFIEKGTIVRPEIDEEKQRIFPFKHSNNISKIEKIYNREVIYGVHKEKNIIRLINNIIIDSIIRIRSGLANKGIGEVETAIRIKTDVKEKLGIEEIEGKYEYL-DELAIDRSLIKNVLEIYDQNLVDLINTKAIEKAIKGVALSVSPDYKIGIVALQIRLSPVEILPANIMDKDKEIALFELKKFDPNNVQVKLEYNITYFMYTIIESMAKISDIPNVNTIEVYVLLNLITDPTLPIATTHKLGTHAQPKQPKNMSHMHDDVIVAGVPFVKAVNITILKFETERLTSCFLGLPNVIGGLKNSHEGIVVKRIL-VPEAAKNYLLDEESLEEKQSDAYKFLVKEETREDLIKTIEIEASETTLMESRIYVEDKGVKVKIQEKKVILKREVLMKIIVESIIIKGCGAEAIEVIAEKENEASNIKREKPKWLFEIFISSQVVNAYTALTGNLSLNILSEIYATLWMGI--FKDSQSASSILYEQKRRFVFPIQPKMNLVPLPKGSIVSQDVDLPVAIWSFRIKVLKY------------------------------------------HYSTILTSRMVKAEKPAIIAAQTMDRIAIIKHGPSAAADTRRFKYVILVISKIGQGPKRIYSEEKLELRRDGARRREVSRKLKKVMSASMEETLTFVSDAIANVKVESVNITPEVKSEYKADIKLLRIDVGGEELLDVDAKKVIAILYSSKNFIVVVKTLEIVQAAI--EKEFIKIITSAISELLLIISGSATEEITTHIDQIELMTSMMDEIGISYYVGRYNQGYDVLIVELVVMLEVGIDPTQYDLYLCIQMGLEIDIIVMVPNGPFQSIYNIIILVILGGPLKIGRMISRVSEITIKPAKTTIHRGKRLDEIIAEFVSLIKIESYVEMDETVT------------------------------------------LYTIPYIQQKKYQLKDMIAVGLRLITRINLRETVHRNPIIDEYLDEVYKVGASKKTAVPIAPCDKKPPSKKAIEAAAENDIKVIQTAVFPLASAQDSTIAKTDMVKIII-GVALNISFHKESAWGIRIPPAKRLDATMTAFFDTMQKTKFPTLIVNVALAKGVIYINELLVQPEEADYDNIDLILLVNAVSRLIKGGEQGPVIRLSILSLTSFEQIVAMRVVANLIANGSIKGCFTAINKIRFADVPKLHAV
>Thaumarchaeota_Candidatus_Nitrosocosmicus_franklandus
LENFLVGDMIDKIASKGLATLGLTEKIRELTIDSGYVVSTGF-LTEECPMKGEEQVDDRLILKIGIFSKKDPNILIVHENGGYYPEHYTLELASYVIALKVSLMKFKIVAAFFLKELQMFPKLFDKETPLLDKGVNPTESMRADLRRRRAMPPSNSDMLAAIASLRATHKKTEKESRESVVGGMPGPGVVKSMEVLVGVQVLPIK-----SAYLPKGSELPT-SLLSTTISGGKIFDKSGDDKVCLVTPEKIILLLITDPEKLGCVLLANKTSEISKPVSQDVAQKKFELGFAQRIADVNNTQTKIDRGTIGHKFSIFYLQRLEIKEMEKIHGRLSDLSTLKDPEAYVEVQNAKHGPLSYKIYHKGGKYAISNKRAEIKVVIDTGDSKLLSLGKKTSMRHTGGNLPERKVRNTECD----SSTRIKVTY---LIKPGKVDPTMHRQVE--RTKGSKLTKFIPKVIYKHILSKEEELVFKFNASQFYMGQPGDIKIKSSASYYYVLVVTKLIANIYNEFLTQGEEPNKVMDLKIRYRMFSVETIYQVRIYTINFSKWTPKRTRNVKEAHSIKQLRYIGKTNPRKVRVIDEKVIPAEVIQIGRIAEVIVRVRIGKGILTVPVRILMEERERILMQSIRLSSVTSIGLAKINHYYDVYIADKDIIDLANNEVFDDNKESLGRPDVATNIRIGRRTRARAEK-TVKKITNFLVRHVKI--------DEAIALHITQIPLEYNPDVAYYDEAQPYISEERKLNPLKVGETSSLGIT-VSQGVSINDLMALLRLLSAVIGGASGRPSWKRPNKSVYGKSSGHPDNLVLLLATVKLEIISKAIGIL-DSQLEHANEARKAGLSTLKPFPHSAPKWLAAAAYQVDLSKRV------------------------------------------SKSEVTETHVYVQPEFFTFEVVKRAKLEAIKKMQLTLFKV------------MQISNQNNGKNTKNLRVIIYSITDTKLLRPE------PDDIKREAEAQALSERQLNKPLAAAVENATTLTLQIKIVGVGYLIEFVTKSEASMLNLIAQVLLSSKVENVIFMPTGQLLIAPLCVILYYTESLYVVGLSAVFVLKMGITIVVIPLHDIVDKMIFYMEMKMVNLGLKD-LDVEKWRYQTKKHESRKIRDVSKT-----EMTFDSKKVFVDLGLTTSELVNVLRFTFWKLEKIK--TRLFGYISCKKKIFNKPELSVILRIIDVPFMYWMIQEVDAAFDYLPNKVLIFRLRVINWIDIYIGGFLSEMDFETRYHTY----YAYG-MRGIHETLEKSLGRYIVIEEKFVDSVLYLLEERFRDNIEQKFIFVKLASLLVEK-IQIIVRAIVIIKNVLSNNSGRIVAEFKDISYIIQIQKNTGVVPLEYLKIITNKN-DPYKDDVAL-------TDPTAFNILGVTKELAFMAAGALKLE-PPYGLFLS----LLVENCQEIQILLKILSRDVSIPITPGYPEGNIVDEPLDN-MSKVYIPCVYHSKPVAMDSSLSPAVDKVIIQLEEVEIRGVVFMLKLQNKKAYFIVYFVDLGNKIDKKKDVLIIFWDQDYAELWADLLLQKTLGFGVIGAEASYHYIVLGKLSNIYAISITMDNKFLDDEVNVITSPHTDNLKLSGRFLFSGEIIEEANELVDIKTAYLTSKVDDFVTGDGPPVLSVVLSNICVPSNIDNTVSIKFYNYAQLLVRRNEASRLNGTVLVQNVTLAKYKIRQLPDIFKRIMKIT---DRMRDKDIVYVMKDSIFVSIETRVFEEVLQNVEKITIIL-ELKHDSIKRKPD-PFIITKLHNETIKGIDLAKRGED-------GMVYDYVTIIHAAK-DFARRVLLQAFAGLVGEAKVVG---MIFSMKIAGVYIIEYWSRVQEHLHFPIKIVKKKPLAFRSVHIKLGFKDKSESVKLHKLRTKIIDFELLRLIYKGLSLLERITQ-NDQESYYNILHSNMSSISPVVGTKVIGVVEKDANIIEGQNV---RKRPRIDYEVNRNFFNVKAKTTKKIVKNPADFRVELGDAIVPNLVIQDFVFLLCVANIITVTYGALIRY-DVRALVSITFALKINHKILAPLLKDADGAVSVVESTVEESVTGLMSSLLTGIMLLVDLIYKNVSDIKC-FRKGAGIDPYLKVDISVALATTFLVLKTANDFFLFSSIAQ-KWSGKEKLDIFIYKLLYLHKNPFGGCDMDAGFYIDRSPYFLSSSELVKTLPVLFIEVATVIKQGAKFFDVMNCVFTMHMIRVLFVQVLERDVYVGGEYVNGVIYEFGEHFAV---QALSEELNYDFKLDEKFVANDKSFRYLCKEPVNLAKQL-DQPNSSLAIESMP-DALTSKLQFALDA-----SDDKPYADYMQAEWYNYLAITVSELRIRRNVHQLSVGIIFRKPDTDRYWWYIPTIGVDIDFNQETDILRLGDIDIEGNKIRLLPIFLISTNL--GSMSMLQLNTIVLLKIVGIIPDGKTIDTKSDEQLPYPVL---QIPIKHVNTRFQTGIEPFSLFQFKFTIGPVYAIDILYKLRDY-RIRHEKFPALIAYKMMLFKDRTANQTTFWAHIAYEQI----SKIYLDTYQGGHRLRLRLDILSRKKERPDIDHIGKGGVIVKK-FCAIAGPGLSMPPVEIWVSLEYLLVTEELHKDAHTPFNDPD-REFNNFISFTVLLIINLEVIIIIWKIVN-ERRLKRIKKNQ-MDPLKSAIGMSALIETVKVVNFFETLILQLQSTIL-GGTLEVVLEGNILTIDKVRYSYFKHKKRQSYILEDAITIITPQKSNFHKVSVKTLPVVALYAEIPIIYEKEKAFDFITPLFLSNLAHVAK-----TIEILRKYKGKKYDFADLSATGSKGPKPEVIDIED-IKNFALLISWFETFGEKSYTTLRVFTSQYMLWGSPLLFELSWLSRFLIPLLLLQIHFFPKEKIANTLNEYLGSISLYKEKELTNNDLQELYDMHKPKCLLY-IVPKRINNAEDDKESSIQVMSRIGTQVIITFSAPVDEGPLRVTIITVLGVDHLVFEFARVHANELV-TNHEIGGANAYNQTVITIDYQKKSAIIFSLPFWTAMLISTINSKCVDLSMEVLTTTSIPAIVFPIIQKYIRIILTVKVSTTIIDLIIELVEGLEVSICSLEKTM-TLTLENDRILKSTAITNVIL-IFYYIIKFNKYKELGSALDNCFYNSYSVEKIQNLLSECNCVS-VDNIHASGINLTINDMFLTYIDASVSVIVINNEFLKKVVSHVDLTKLIGDSITSLVSCQSFKSIAILQILEKGEKSVSNAAALMLVGIDLGATYIIRPNAMIDIDRKVYCKVTIEIRQPNTLSNKIACEVKLAATWDAKDTYTVSSVKIRMSDVLAKQFVFIQIKLNLRVRAKRRLDAPQEISVIKIRGANFLEGISVRWFKVSLKEPR-VNNYEGDYLVRLGLNSVVPNRERAFVKLVTMDGAVLIIKTPLSIYSFIRNDVTVASARKIEGFTLKIPEAVSNTVRRLYLKIDPIDSIVRNLWEARIRQLDLLRNESTLEETIKQQLGIGRVLR-RMFLTAELRFNASIGKANIDATNAVCSCSVVERLLSSSTA--FKYSDLMSRQSRYMDFKNLDILMITLNKFTIMYATNKVVRSLMNKNITREIKMGAIITVRATTGVYVALIEMEVLISYAIKKEIEKRHAILASIRFNLRVPYYERNIGFCRHSKEGSHTSPKLVV-ERIKTSLSVCIEKIHTKRVVRKCNTWKELVVIDRIRLLEVIEF-MLKLVVQATDEKMIKLNLTTKYCVNGMESVHISYKLDIN-DGCAF-NLTISKNGPAWVAFSENYLHNMLVISAASGSHITVIVDCLSLLNVERYIEIGNHPDTTMIGVKSSRYEFAKRE-SDKW----------SSNNRDYKSGIKKKRIEQGGVVHAQIHEKKQE--NF-HSSEYSQIENIFQSYNWLKISKK-CIGRLLV---IEF------------------------------------------ISDLAIDRNMIKNIIELHDDNIIRLVGSKQVKKVVKGVAAKVSFQLEPIITAMDLHLLDTTILPAIFADSTVDIAMLKVQPV-VFSIIITLEYLEADSMYVLVGSNAYNISFSPLFTFGVMVALD-IQDPSKEFALTLRLLTHCSPGQPSNYNLDHNDAVLATIPFTDAIKIILFRPAKGKLKRFFFNAPLVLGQLYNKKTFEVVKPIL-LPWLEQALQLQQEEVEEEKKDDYKPMVKDEEKELTTGSVELK------------------------------------------IVKGCGKEITTVLTERESSAPGINKLAPKYLFVVIHGSHVVNAVMAFNLLLTLTIFQSYLSCLEAGIPGRRESESAAQCLYLERRRFKLAIDVGQDTLHKAKESLAVNFVDFTVGIYRFQMTVVE-------------------------------------------HFSTVISIIRHTAYESAKVAADAKTKIALIRVGPAAAADTRK------------------------------------------------------------------------------------NVTTGGTQVIKSRKDYIKSILFASKQFIITVVDVTIVQASIKVDIGNIYVIQDLVSEFLLVLEGSFNEDFSTSADLILISSEHKGEVSISYMTQKLDEGYDVMFIEMIVMLELGLKHYQHDLYKCMEIGLDIELLAEFGWKPFQKVFFMIIQ-LSIFPLKLGSKINL-------------------------------------------------------------------------------------LKVILYLEERKFQLKELISAVLRLISRIDNHENIYKDLILERYKDAVYEVRASKRTSVPVAPCDRSKPSKKAIDSATQQILQIIETAFPSLSSAQQNSIVKTVMIKLII-GVALAVSINDLNLMDIHTRIIGDLTGNTMSYIFTAERNRLPSVVINVALARATLEVGF------------------------------------------------------------------------------------
>Candidatus_Heimdallarchaeota_archaeon_LC_2
--NFLVRTMSQKIAKFGIATDGIDKRVKDVAISAGYAVSEGADLSEEVPLKGEERIEDRGVLRIAIYPKNKYNILVLQDEGAYY-PEVKLNLIKHTIGISIAVQALRAAMALKLEYIPLFPQILDK-SKIIDDPVHVIPKIANEISKKAPMVNAQHYMLASLNELYTTSRTPERENRKTVVRARPGGAIDGNLRTLVGVQIMPVNKRLHK-YYILHVSNLPILTVCGRNIRGGKTLDRNLAQKGIKIKPSEI-VLLISDQECAGCVTLTDSSSDIPYPIVDEKGQRILEFGNAQKLEDLQIKDYQLSERTEEQRFSVGSKPRLEVEELVEVIESVR-----------------------------------------------DGTDSIFGYYTKTSMRESGGPKKVRMIRSFDVKAL--KSFNLRKRSLRYLEHVGKVLSGRHRNVVEQQSVGRMISRPVINFHLEHKMTPEEDIMLTYHSAQLKYAKIGDIRISVDE--YLVLTVSTVIADKYETYKESTKTPKEVLDLGFKYRMIQVNLIDII------------------------------------------------------------------------------------FLGSFRITNVSSVGMAEINPSIDLFVANKDIGSREKGNEFHHNSRSIKGPFVATDIQIGRRARKQKFRRRIKEISPYLFRFIRE------------------------------------------TNPDSDAETTILALDIPGSQIGAPNCVILFHTISIMIGTSGGRPFHKRPSKKPYNVLVGHPIVRVLEVGTVRTNIINLAKDIIPKSNLEWANAARAFGLMKLKPFPGNSPYWIAAGAFGGTGLEKRSFASVFGKDGPKKGMGLGALWVPIFGLLRPVMVGFSLLVIMW----------------------------------------------------IFEHNSMKSKNTKYLMLIGIISENIDLLNAKK------------------------------------------ITTAGMLIGALKDENGSIFSVLIEVGNRAN-AWVVEIPEGESYLAPQITVLYRKLELLAIGLSAVLVIKVGITIVVFPILDKLE--YMLFKMKFLKLGGVDDLATKDFQNLNRDNRSRDIMKVSEKKKLLLELALEAQIIVDIIRLSNATLANYIRLLGDTIEEILNL-ILNDEIVGYKLLTSPAVITWIARIVELPLVESIIQAVEGLLQAAIRKVGLIKLEQ-GLL-YMVKGFLTEYEFKAGYHKYTYSIYAID-YREIAQTLDQTIGRYLAIESQFMSAQLSLLDEIFKER-IEFSLFIVISDFILVESIQIVFTIISIIRKLLVPDVGRILGYFQEDTNLLRTLEVAGYATFSLFQIRTEGDIKPQDIKSLFKAADCLCDGASEYNVVGVEFITVKALKVAYSALDYISSMSISRKANQYLKKLYREEIIVKILQIDVDVPDEIEEPDHNIVDHVIDKTVHKPHIVYKIKSKAIAETNSLFPDSNKVLLDIEDPEIGGVF------------------------------------------IEVIHTRAFRMKVFGSEGAHKGIIIEKIANIDIVAATLDDP-PDDDTGGIEATYKKSLTIDALGYYAGRIATQAGELLKIRMAFFQAMKDEITKGDRPPTKTIPVSKVGQPESVKLRVDLAIESLN---VTKNPPGKLNEAVIVMGLLIWNFSSDELTNFLTTFIRMEDSGQKANDEEITVSM-GQIWVQVRANQIEDVLTNVEKRSLILTEMEV-PKSFN-RKSFIIMRIHGLPISGVTAAKRKDEARGVI------------------------------------------QVISMKIAAAVATLKWMKAEEFGSMPRSLINHQAVALATIPIKYGFNHKDTEATLITLKTKAIDKAIIKIVYQGISLLEDISQVQANQYQIQLITNADMDEIPLIADELIETIPAKGELYQKQNLNGRRTRQKLGPEIKRGLRNVVTKAKQEIVTNPAQYRIKLGEGL------------------------------------------GITSKVLALYIVDADIAVQFVERNTEESGTRPIKGIDSGMRIVKNGFLLGLTEVSFLYRRGRKLDKYYTCEILELIARKLIVVSNLRIFFRLSYLLDDKWRMMKEIDYYLLQIQDLE-KHIGQIDNSAGFYIDRSPLYAGASISLKSSKVLLVDIAGLIREDKHWKNLLGVVITEQIIKIQMLHCVNSNADPGAEYVNGVIFQFGDHYTIVVARITLEIINYRHLLDKTFILDTNNFRTQCENRYNIVKQLEEEPESDLTQGSMSGVGLTMKFQFAVSG-----GRDKDYVDEMQIQWLNMIHLELTNLYVEDNYDRGTVGFSFTTPGTDD-WYELPTLGEINDFNGRTDIQGWGAINEKFSKKGFWPTLELDYIQ--KKSRLSQASKIILPKFIQIGPEDRETDIKGETQLTMPVVRIR------------------------------------------------------------------------------------YEIYLDTIKNSAKIKLKDDLIYTKGEKPLIDHFGKGGTIFEK-FQSLNGVAMITIPITLWIYVPQLSITELLHRRARHPQTDPE-QYWNNMRVYLLLYIVDLNILIIIIVLVQISGVAKWFGRKT-------------------------------------------EKEGIVFKIDDLGYFYLWNTDRQLHLVTDYEKTVSPQQTMFEEATIQKLTVIAMFSEIPHIFEKDDKEEPITGLAGGDTMYMWG-GGLSLIEVVRMYKGIEVSFSYVPETGKGGIEPFFFG-SI--PNFTPYKEWFEILHVAWYPGARIACDDFSVYGPPFLVGLSWL------------------------------------------KLGDKYDMHEPKAIF-YRIAKSWTVSEYEREIFTPIVMSIGYAVKIVLKMTLDSDTIEI-------------------------------------------------------------------GKGIKITIEIVSTTSVCDTILDFIEIQLAIILSSQIKSKIVN------------------------------------------IAYYALICDLSETISILLSDNLINTKRVGKLREIIGSARCMASLDDIHAGNLDIKVNDKYIAWVSAKIAEIIFDGDFMDKVVSYVSVAKLLGDSVMACISASTYRTIAVTSIEDRGTKIVAQAKAL------------------------------------------IASEVELAADWEAETTLTVNACGVKMADMITREIALLITTLEERKHFKRRLDAPSDVAVRKIHGGLYVEKIPIKWTKASMREPQ-FRRLEGIKLARAGHREELPYRERHFMMLCTPEGAAKTIPVPLTIHQFIRRRQYVLSSRTSTNPTSHLPEMISNTVKRLYLGIDPPAEIIRNLWKANYRQLDLLRVETEIEKTQGQQLRVQRMIVARHFLDARKRFQVNMAQLPIRAILLLCSCSTVERTITTNYAV-TRKTNLVSRQSRERKLEEVDVLFVTENKYKLKYSARKVIRSL------------------------------------------DPRHSIKQLVKYNIMKPFYKRDLGWDRVAGKGHQRSPKLTLERRIRLSVDICLEQVITRIIPRKCQTWHEMILIDKMHLLDIIEFMTLLIQFTLMTQFNMNLSEPNKAPRYAISN-AIKLKMNLLINGIALKPRSLSEGNL----------------------------DLLAQINVQKKLSRANFPDRRTVGIWRSSFELAK-SRTERWPKKQLFFPTHSSISRTKRSPLKKKRVDVNTIFHAVIIRKENR------EHNDN-VQSIIKKLRILCFHTEVDISRLITIIKIKLIIRLRTGLQEFVVGEVEMELELNSDHKSNSEVQEADKKVDYA------------------------------------------SNNIEIGVVALNFRQLEPSIFPADFLDKKIESPFLSIQKFIPENINIVIEESLAEVMYTLISDMANLSNTLPIKTLGVLIILND------------------------------------------AIVYISINVDPIHFKEFFLGPPNVIEGIINEKRCFCLVQKMY-TEQAEQLQMQNEKKDNAKDESYRQLFKSSEDELVVKELKVQTASMTLRESAILDNDTGIYLKIRKRDEVIRRMTLLEILVDMLIIRECGIPVEDIAAERESKVDGIRRIRETWLYVQIRGSHVVNACTYTRLLLSLEIIEDYTGIWELGIRGRAEPETATGVLIYKT------------------------------------------------------------------------------------------------------------------------------------------------------------------------------------------------------------------KITVGGEEIINTRKEKVGAILFSRNKLYIVVKEVQKVQALQKIKIGGIKVIKDVVGSLALILPGQTTEELTCVVEKILIDNELKEDLTISYFLSHFDSGYESQFVELVLVLELAAQKFQHDLHKCL------------------------------------------------------------------------------------------------------------------------------IRTISTLKADSFSLEDLIGVAMRLITRIFLQDTIYGNFILDD------------------------------------------RTAIEGHASAQTNTIVHNDMIRLIIRGAALSVNINENKMNKINPPPFGDLEVNMVSYYITARIKELPELIMDVALARSIVDVGKHLLRERLFKILKFNYLKAIKFVTNIITEDDEGPLFKMKIILKKRHEKVFTMRVATDILAKGSVRMMNTAINNLQFAELPALNTV
>Candidatus_Heimdallarchaeota_archaeon_LC_3
MESFLVLTMAMKIASFGIATKGIDKRVKDVAISAGYVVTEGFDLNEQVPAEGEEYIDDKSVLRIGIFPKSNPDYLIVHEDHAYY--KIELDLSKYTIGLGISLQKLRVSKALIIPHISVFPKLF---GKVIDDPSHAIKKDRNLFQKKDRMPNEENTNLADLATLKVTYRKEERETKKTVVSGRPGSGVSNSRRRLVNVKVLPIAIGLRR-HYVYWQGRLIIDWLLSTTLRHGYTCNRNLKTQTIKYDEK--VILLITPQECHGCTSLGVLSRDQPKPVLDNRTQKIVQLGKSQSFDKENVSLVKLTDTTKGHHYSVAILIRIKVDELNSLQDQVT-LEALKKMEFFKETENVKRGILKLKRVKTSGNLGLSPSFAELQLNIDSGMTKLIGFYVTRSMSQTGGPEKIRKVRNTELKKIEETSTRVRERPLGRLSNPGKVIPGSHRHVENKNSIGNKIARPIKDFDLTMFATEEEADLIKYSIKQLKLLKIGDVKIDSAAYTYYCLIMTTPIAHLYDDWIKEGENPKEILDLGLRYRMLHVELLAE-RTVTISFSKDVPRRTHKLKNIHDVIPVRAIGIQYPRKITVIS-DSTPAEVIKIGRVTEITVQVRIGQNIIVAPIRILLDEREKLPFGDYKMMNITSVAISKIYPHMDVFISNKGLIDIENGTLFES-SRSLKRESVATDVKIGRRARFVLEKKRIRKLTPYYFRYLQE---HTNSTSEKVATNSDNVIIEFMGKSLRIDEMVLYNHSEEKFGPNHGSETTELAVT-PSTYLAIMG-HISANFLSVLFGTSSGNPSWKRPNKKVYTRALGHVEYLVLEVATVREEILQQAWGLIP-IKLEYMNAPRYAGLKTLKPFAHSAPYHIAAGSFGTALKRIKLYAGSLGRDGRDKRIGIIGLGQTIFGIIDLGMLGVGFSIPI-VEPFINLTDE---RDFVTLFKYLKATASPDKKLIFHLRKSF--ANRLQKLLIVTVYKTRIHLNTRNIQEYIILITEYFFLHPE-RAQSEQQAAQAIVEQQLLDERTLNNPYADVLENGQSLTLNMNIAACWLMIGYINPLEAGLLDIVIPIANSRQAKFMLELPE---LIARNILVLYRTMSLTKIILSAIFVEIMGITIVIIPEIIKLD-ILWRMEFKMLMFGMPAG-QTKKIIANALDKQSREVKDVAVN-----DLTLDGHRI-IEMNLTRSQLINVISVLE-EKKNLLDIVSLIDNFGYNLYFINPPTITWILTIVDLPIIESLIQKIETIV-----RVAFIKKED-LVLDLRLTGFLLDFTFRAGYHRYSLSL----SYREVHESLDFRIRRLIQLTENFIKALLRMIESQYFEVMAAHQLLTNLVDIIVLTELENVLGGCLLFKSAIDDALSRIIA-FNGETNVLRLSEVAAYKQYNPFYVRVEPKENPIDGKSILIQANCLLNISNSIQVIGISWFNIFVLTVAYATMGRGNSMNISYIVTCTINNVEIYNIATKILIFTVTVKSNLEGRDNNIISDTLD--TLRPYIICVVKSKPMVIDKELSGKVEKVTVTVEEPDLRLVVTTFDLQNKSLPFIPYYVKIFNEINVKKDIHARTFLEDIAEGFTEIIITRPIKFKAIAADGSHRGLILQTLANTKTITSTAKDPFPTDGVEDIEGSSNQGQLLRTFGFFGTMIYPDVGEIYKKDNAF------------------------------------------QLVIDRNPAGMLGKAVIVRQIELGQYSLQTLPRILNSFLRF-------------------------------------------EEL-INFLKFKPDAEFLIELLRFINLRGIKLIKKEQKSQGRIRARPTYEIGNRVMAVRDKSFKCHIVSAFPGKVNKAKRFPNVE-FVRLKLGAGSLLFTINPIVIEARINESLIAHQKIAITHL--NLNFSKIDISADLVNLDTNAIYFDLLVRMYKGISWIDGITEVDQRELQIQVISARNKIKVPLLVSEILSIKRGDAELLKGE---RRRKKQRLGYEQRRGLQNVPG-TKRKIVDNPANYRIEQGSGIVENLTVEEFILLIDALPLVTKKYAFQKTIRQNKKSTSHTIELGLTARLFFAIIKKANQTIRVTEITIEEILTRPISGALTGIAILETVFANNLNEYKAFYRKGTGIDPFLKIRIPVALANSYMVIRDLNIWFDNSFIVESVWRLITFWDIFKLQITTVRLKALGGLE-EAGFYLDRSPLFLGAYFCLKSKDVLLVDIARIVREETNWNVLYGIIILLNLLRVLLSFCLREEINAGGEYINGIIYEFGDHYLVVLMVALSEELKFKNQLNSEFVLDRKNMPVSCQEPQNTFV---EKHDAALLINGLPESSLNLKFQFAWDG-----GRPDDLCNDMQVKWMGMLHLSLDKLYVKDKLDEGKTGFAYLSSGLDKYYWYLPTLGNIEEFNDKEERQEWGSIDKNWDKKGFWPTFPITLLE--KRDLLLKSEHIILVKFCEFVTQQREKDIKGSTELRIPLVKIE------------------------------------------YTLHVKWIEKKILYNTKIYDESTRSTFEYTSFLIYKEIIKNSTDINIDTWKQAHRFKFRGDVLHTFEDKPDIDHINKDAIVLMKSAIALVGPAMKIFPVKAWFCMPYVKFSDWLHREAQTSSPSPPLKEQSELTTYILLLILDLSLAIILLELVPIRQPLLKIGKNTSVVPIDKVLESHPIVKAPKIVIFFEIIIMKVEDITI-MATKKI--EGNILRIDNLGYKYFSKHGRQKHHVEDVRTILTPVMLNFRTVHLEELKILAKF-EIPHIFEHEDEEAPITGCAGGSRNYMWGLGRFNLLQLLVTYPAVLHKWDFVRSTGSKGPEKILLGYMENITELIVYWSWFETFKVAGGTTIRIWVDDYEKWGPPILIGQDHLEDILFPVMALALYIAPRERINNTKDKYFGQCMLYKEKAELKNKLGNTTKMFNRNALLGVILPKKISTSKYDSKVYTPDMGNIGLSVAVVVSTKFEEGTLKIALIEAYSVRELAIKVIKILGKILIRKEKDYGASNAYNEAILTFALTEVAGISYMLPIFTVTMVSSFAGEAVDVSIKIITSTAVPPLTFNFIEYRLQ-ILSLQINCDLIS-YLDLVENLVINIENLLKSI-AATLDESKLLQNTLINKILF-IFYLALSTYKEDFLAAEWNQNLINTTEVGKLGELISDARLAANLDLIHAGNLSVSINDTYRAWVSPSVANIVVDNEFLPHVVSYIEIARLLGTTAMVGVSSNSWRTILLDSIDMDGEKTVGHAKSLILIAVKLNSTTSKIPNLIASIGFKSIAKVYIRIKIQIKKQN-IACEQLWDGELDAENTLAIKACRVKMAHIVTEQFSAIIFTLEEQKRFKRRLKFPQEVAVIKIGGGLYIAGIAVRFTHVALKEPM-FINKNANHMIKLGLNEKLPVKERHFIIRVHPQAASIVIPDPLKSSQYIRRRIFVVSVRMAIGTSLNLPEIITNTVKRLFLTLDAPETLMRNLYKRRFRRLIVLKTQKNLEETQAANLGIKRTHLARKFVEARKAFQANVESDTIRAIKNVCSCSVVRRLISTNYAV-FRREEMMSRASREHKI-KIDILFVTQNNFRIMYAAKKVVRSLINSRHSRYIKMGALITVNSTTGVFSGLLQLELIISFAVKKDMDKRHAIKSTINYEILKPFHKRDLGWHRQARQNHHRSPKLTME-RIRMSHKICMDRVVTRVVPRKCQTWKEMILIERMRILRIVEFLTLAVDFSLMTEETINMSVPDRSVGYAIKKTAIDEVLKLSINAMALKPMSSEQANLAFDAAAKDNFDSFLIKALIAGTFLLGIVDMMAILKIDPLTHKKNHPENKAVGVHYTKFFFADKN-FERSPRKNEMRPRKNSKEREIRSPVKSKKIEKSTIHEPVIED-KERLISFEEESHITNIDNIFDDINIYCFHEQIDITRGFNSILVILIIRIRNNLDVKSIGEPPVSFRVKTDFKGNSNIEKADGKYAYK----TFYRKMIEKILDIYPENIVNIK----VNIAIRGLMIDISPDLELIICAPPYWVLEPDIFPEPIVDKKKKAPMVTIERV-I------------------------------------------INDPSEKMTASLRFRTHCQLKAPENDQHEHNDVVVAQAPFTFAVNCIQNKYSEDKLNEFFFHVPNVIGGLVLEKRASVIFPILILSEIQKAYQITQQQTKKEQSSTYKGLFIDDDSEYILNTMTLD------------------------------------------IIKGCGQEAEDILAERESESAKIERVRPYWLISVIHGTHVVD------------------------------------------NRFKEAWAPNMEAVAIVTKKVLTVDIDFEIAVWRYQYEVIDYSARAFPRLRMLLVKKEFMAVISIWTSDRETNYHMLVRETKGYHFATILTIRMVKENESARWVSQAKDKIRLVKSGPAAASDSRA------------------------------------------VMTVFLEAKLVFCHEAIAEIKTQNINIRPTIRTDYSMDVQMF------------------------------------------VDVGKIHVIEDSIAKFILIL-ANAIEEITCSVDQIELKTKFRKELSISYFAAKFNSGWQSQFIELVIAIEMAPHPFQHDIHKCL------------------------------------------LQTSRYPAKTSVRRGGKPTEIITSIFSEIKLDSYHGLDSEHK------------------------------------------------------------------------------------------------------------------------------QTALKGLASAMNNEIIERDMIRIII-GLGLHIKFNENSANKVPTPPVEELHGNIMSYLINAETTDLPKLVIDVVLVRSVFAA--------------------------------------------------------------------------------------
>Candidatus_Helarchaeota_archaeon_CR_Bin_097
RNPLFLTIMLNLLFDQGLATETSVDEIREETLAAGEYCKEAVDLSEEVPMKGEELIDDRAILRIGIYPNYTPNLLIVHEDSAYY-QEVMLKLLEYVICMKLALQKLTMTFAAKFDKISIFPNLLDKESKLVDQPVHELKKLANLLKKKRVMGDDKNSMLAETNYLALTYTEGQREPRETIARGRPGPGVRKSIRPMVNVRVLPINCKLYKIYYIPAPRKLLIEYLCNTVIKGGNILDRNVLIKTLQISPTEVIVLLITDVG-EGCVALAIEAEDEPIPVNPKEAQRVLELGIAQRFDGSDTLQIKMDKNTKGHRYSIGYKQRIEIKDIEKIKEMITDLRALKNPPAFKEATDLKNTYLGLKRAHRSGHLGVTPSLAEIRLVIDVGEKKMVGFYEETSMRHSPCPKRLRRVRNTDLKW---KSLKIRQKALGRLVEVGKVIPGQHYHIVEKRAVGKKISRPM-DLEFKHILSEDEENLLQLKVGALGLVELGDIKIKSDATIYLVIIITKVVADKWEPFNKEGEDPKAVLDLGLRYRMIYINLLDDIRLYTVPLGRKTPRRTRNLREVHEIIPLEIIGIEKPRKIRIVDEEVVEAEVIQLGRTTEITVKVRIGKGILTIPVRVVTEERERI-----NIDRVAACQYKPSKP-DDLLLTSKQMA-DENNKLEKENARALKRPDVSTDIRIGRRARIIHEKKQINRITVYLFRHIKDDFEHQKSTAEKLAFNVKDIILKFQAFTGKINEAIPHNPAKKK------------------------------------------RPSWKRPNKKPYTRKVNHSEVVVLEVAAVQVMLQDRALNVL-KYGLAYANAARLAGLRTLRPFEHGAPYWIAVGSFGGDLLDRNVFAAGFPKDGRKKKIGIIGTSF--------------------------------------------------------------TPKTLHHCLIVKISNTHLNKDTKHIKEISQFLSKVDLIRPEKRRLAQSAQQQETVDAQILPERSLNRPFAAQLELAQSLSFMI-------------------------------------------LIAPEVAILYHTLTLAAIGISAIVVEKFGITIVCMPLLTIVKRFLMYMKVKMLMMGVPDGQDINQWKFDAMENSSRNIRDVVKKKEILSELTLDVTKFEEEMNLSEAQIVNLLNILDEQKQDLIDF-SLRGDVAGKLEVVNPQYLVWIARTVKLPVLLSIIQAVDFELYFLVNNILVLAYRPYEIFSALAGTFLISVDFETRYFGYL---FAFGPYAEIQDTLELHKGRYLVIHPKFVHAMLLMLEEKFPARYKDIDIFANLSQKIWIQYVEIVITGICIIQKALSDGTGRIVSELVGETSILRLFNVTGYMPLEVFYIKTKKDKKPLQKDLLFEKVYVGVEDPVRYGIIGTI-------------------------------------------------------------------KVTKVYIPYTLHSKSIVTDKSAFPTVEKVSVDLEEPELKGIIFQQHLQDHSAFFIPFYVKIGNPIGQYRISTTRGWGESISKAW-VIILGRAVNFGCLGAKAAHRKIALKRILNWKNIALTIDES--DDEVATIKGTHNSLLSVEGIAFYANKIIQELNDLFEDKLAYYTPINKEMPSGDRPPIYTIPIVKVTLETALGKLKSLKLDSK-SLRVRKNSPGNLGGSIMVNDIIIARYEIKVLEEIIENFLRMY------------------------------------------SDVKIGPFRFEKRMDYVIEKWQIESVRGMNVIEKEEEKLGHL--KTGYDYSDAIHAARNIFLRLHVLQAFPATVDSAKVFPH--QVLKMCISAASLYEKWQKVEEYAKLPVILIQLETLGIEAIKVDYGFKERDIEASIVVLRTGPIEWEIITKVYIGINWLDQLTE-TQAASQAEVLRAEEKNEIPAIAKNVISVVEKQAEFVTQRNIA-------MGPELIRGAINVQTKTQKPIVSNPAEYRISLGDGI-PNLTYTHIAFLISAAKILTATYAAYLLLSDVKIPMGHVIEIGVTRKILGVILKPAERAVSVVESTLERQATGVLSGALTGARILKDPVLRK--AIKFFYRRGRGTDQYLHTELLDIVAKSLLVVTQKNTFFFWGHIAENKYCIKEFIDLFELAIT-KKRFEIGGLH-------------------------------------------MNLIICQALIRVMAVFCLGKELEPGSEYIDGVIYEIGTGWIIVIIEVSIEEINYKYNLDKSYILHRLHFADICGTPSNTIKTLNEKPEPELLIGALAKNALTMSFQYLLEG-----EPERDYADNMWVEMWKILHFKLTTLYLAKGLKAETKGKSFDSDVVAE-WGELPSAGALSDYHGQEDEQPIGPIDPEWKKSQFWPVFELEVFTGITKGHLLTMETLILPKFVGIPAQHREVDLKGDTELTYPIILIERIPIKIEEKRLYTEIWPDPLYKFTYTLGPIFCLEVLYIIVGIYTMCKEIMDRLLQYKLYWYTKRTEPQTTQWSNISYERGFYKKQQISLNTWHKAHRLNLQGDIVHSKGEQPDIDHIKKEATVFNPAVMAIARTAWRIIFVSAWLCLPYVQVTDMLHRDANDPLPRPDTKTYKKVRLYLLIALIDLRLIFILVAFIA-EGRMEKIGKDTAVDPLEKALDKTGLIIDVKLITFFEVVVINSEDVVISGGTTDIEDNGRVLFIDKIGYDDVEEEGRQKHWVEDAKVIISPQRQNFIIVHLSIIPIMALF-EIPWIFENEDSEEHITTLALGDTSYMTNAGGYQILDLLVMYLSVKYEWNYAISTGSKGPKPVIVSAGK-FKTYTTYLEYCGLFEVSAYSTAKIRCGHFFKWPPPYLVTVELL--GLLFVVAIELYYFPAGMINNTEPNNISMVLIYKEKDFYNNELGLLYDMQNKRAFIHVYIPRELNTSEQSKRALFPKILQIGTQVTILLLQIVEEDPVKITLIDVSAIEEVPVLFITIRAAEIVKKLKDLGGANAYTPGIISVNFKGASGISYNLPISTVGLPSTVDGRCVIISIEVLTTTTIPTVVMPFIEKRLTTICSITANVDIID-------------------------------------------TYAVILASRWYKIGALLGSNAINSKTVSFLQDLLSNAKCIASFETIKAGNISIGVNDKFEAWVSAMVAQVVVVDEFLPHVISHIEIAKLLGNSIVQYISSQSHKKVALINIPDKGVKIVEHSYALIMMIADLGKTPYFIPNASLDISSKNVAKVIIQIEEEEKTSVKISCENLLAGELEADNTLCVGACKIRMSDILSREFASVIIKLEELAKFKRRLRAPMEISVIKIGGANYVEGIAVRWIKVDLKEPI-FKKIQGDHIVRLNINESIPNRERHYLAKVTPFAAAIIIPRPLAIDVFIRTRIFIVSARHIQGPTASLPEAITNLIRRLFLAASPPEEILRNIWKDDFRILELLRSNASLDETMTQQFGIANIVRARKFLEAEKRFRADIGESPIRAIIHVCSCSVVTRVISTNFAI-FRYSELISRQSRRQKLRKVDITMVTANRFEIHYATHKVIRSLVEKKHTRQIRLTVIITINCTTGNYVSLLEIEVILASAIKKEIDPRHAINAMIKFEVHQPFHKRGLKWPRVAQAGHHRTPYLTIEKRIRASSKICVERVITKRVPRKCATWREMILIDRMRVIDVIE----DLKFTSQTTPYLNLELPDKAPTGALKSNRLERQLELYINAAALKPMSAVKYNLAFKAAAKSYFQNTLLMAICFGTFLLGIINLLAMLEVERRTNIRNWFNQRTIGLWDRKYEFHSQK-QEKFRRKQKRYPRNTHDDLDHKRPIKRKQIDSGTFIHPVLEDKKDRLYGFKTSKKIANIENLASELNVYCFHTEKDVSRLADIIKVSLVIRLRVGLDPRAIGEVETALYLFTDLKKYTQINKGDGKVEYKIGNIAISRKIIKNILEVFQDNTINVTGKKIVDRAIKGVAARVSDKIEIVVVALSERVLGPQILPAKIVSAKEKLAFLKIEYFNPRTINLLLEINLAKAMFVLIEDMGNFSDLVPINTLKAYVLLNYLEDPSEAVAKTSRLGTHCQPTQGKNLQHEHNGVVLSTIPFEECIPIFQAKFETEKLEKFFFTVP-VIGGLTLEKRGMVFQPILIISQLQQLLQLQQEELEAEEQSAFKALVKDEDKETMIAEATLA------------------------------------------IIKGCGLT-EEICAERESFALGIEIIRPYWLLSLINGNHVVN------------IYPGFKTGFEAGVPGRREAESAAKILYLEIRHYSFGWDPTMDSVALAGKELLTQDISWEVAMWRFQIEIMPYSARAIEGLRIIIFRNKVMAVIAVFFNERSKIYTMLVREPKGKHFSTVVSIRMIRADEAAQFAANEREKISLIKHGPAAAAEGRR------------------------------------------VMSSFLERKLTFVNKAIAEVKVVKVNILPRVRAESSTDVRIFTINVGGTMIIETRKEKISSVMYATKKFTITVTDIEIAQTAIKVEIANISVIENLIGELLLILAGNTLEELTTSINKVNLSTKKRFELTISYFVGQFDTGYESQFIDLVLLIEIGLKYFQHDLHKCLEAQLDISKIIEFKPIPWQFLFKLFRYILVSGLCELRKRYGVLLTTTFKKAQNTPRRGGKPEKIIVEIIDELSAEPYVNIDEEHE------------------------------------------LKIIPYIEEDKYQMEEMISIAVRLLSRISLRETIYKDHIKDKYTAKSLELEATKKSAVPIAPCEKKPVPKKIIDTSAKDLIDLLQSAFETLASFQKQSIATTDMVKIII-GLGLHASLTEKSTDGIEGPPGKELDVNMVGYILTTGEVKLPEIIINVALARALIDIGDFLLEPKEGDYINFEQLRLIPYIARVIVAKGEDPLILLSIVVRTEHDVIFSLRIIYNIFADGTVGGLTTSIREMQFAEVSKLNTV
>Crearchaeota_Thermoproteus_sp._SpSt-124
RRPLYLTVMFERIATRGVAIERSVDETGEHSITASDYVNEVLDLIEQVPLRGEEYIDDRGVLKIGVYSKWRPQLLVIHEERAYYPQKTELDLIRYYILLGLALHFLRVAMALYVRELEIFPLFVE-SGRMVDKPVHPPKKFAADIARRKPMVDDTKSQIAALEEFAITYRREAREPRETVVRPFPGPGVYWSWRPLVGVDVMPVGVG---TVYLPDPVSIPIPLLLGGYVSGNRIFDRNLAKKTVVYSSGS---LLITPIETVDPVRLADASGDASKPVYSDKVQSSLELGRAQMYVNPKISHIKINKDTRGLRYSSAWRSPLQLTELAKMKEAVADLRALKNPVAYKDPMDVRDGPLTYAVARRGGKIKVTPSLARIKVVVDSGEVKIIALARMTSMLPLGGPREERRVRNSDT-----RTYRLRERGLSRMYGEGKVDPSAHRQVAGRDAIGSKLVTPL-KLVLEVILTKEERALLRLHVWQIWRAKPGDLKIRSEASIYLV-----------------------VLDLGVRYRTLHVDWIDDVREYRISLRRYAARRARGIREAHEVRPVAAVGREAPRYIDVVREDAVAAIVVQIGRVAEVTVKVRVGKGVLTVPVRIVMEERERILLGRINLTHMSSVGMDRVFPAYDVYIAVKDLVDTEQGEVYDA--RALGRPDVSTDVKIGRRWREAHAKLRKRGITPWLFRHINEVVVHDGSTQQRVALGTKEFVIEFRGVSAHIESAVPYNL--------------------QKSAFGAVGTIMGSGTIAMLVGLSSGKPQWVRPNKKVYKALAGHPEALVLDLAGVRLEIVKKARGFLPTDDLSYANESRLAGLMTLRPFPFRAPRWIAAAAFGA-LKDRQWYAGLLAR-GRDKEAITLGTGPN-ASILPFPLLDMSIISALLA-AN-GLVPPIEMEAAVPAERLMLLERPQEEG-VIDLRTL------------------------------------------------RQQAARRELAARALPELALNRPLVEALEQAASVTLDIR-VGVLFLFNAT-AKELYINIIFISFALRKDRLNFVEIPLEENLIAPEVVVLYRSELLNAVGLSAVLVERMGITIVALPNLELAE-LLFKIDLKLVLLGTISDIELRRWRASELRNASRRIVDVMRK-----ELTLDLEKMDGEIGFARAQLVNLLKLLQLEVREMLKLVNFAGDAALKRYVVNPPYITWVAGTVELAVALSAVHGI-IRLYYVYNKVLFLERLGLKILGELLGTYLQDLDFETRYHRYNP--YGYERFRVYHETLEKKVRRFLLVREQYVDALLKVLAEKFIAY-RDADPFATLKVLLLVRHVELVISGASVIRETLAPGVGRLL--LKGETSPLVLSEVVTFDPLDVFRIKTRAG-SPLDKRVILES------VKVELGVVGLRLALIDYVYVL---------------LELVVERVDKLAIFVKVVRLEVDIPWRTLGPDGNIWAEPIE-TVEKEYIPCVIKSKTVVVDVTLVPTVEKILIDIREEEAKGVIVRIKKQDEALCYIPYYVR-LGAVGISKVVEARGFLESLARAWLDVLVPRAVRFGSLGARSAHRGILLSSVANLYMISTFYERK-------------------------------------------YTPVRSEVTHADRPPVWTIPVNDLAQPDAVGENRAVKLKAA-ELIVSKDPAGRLGGALMVLGIVISKYEVKRPPPIFKNFFA--------------------------------------------YDIPIGPKSYAVSYEYVIEMLRGVSLRGLDLARKGQDGAGEVVAGPTYAMSEGIAAAKVDYFREHVLQNFPGRVGYVKRLPRV-MSIAMCAAAAECALRWQKVEEEARLPAEVIRLEVLCVDEVAVKLGFDDKKEKAALATIRTKPVQFELIRSVKGAISWIGRVTDIARDEYLMALVTANKA-ERHVLASETLSYAFLNARLLNSRGL-GNRKVVRCGPVLVRGLSNVPEKAVKRIVSTPSDFRQQLGDAVAPNLTVEGVALLLSAAGLATKTFGANARL-DLRLSVRHQF-----PDVLAIILVHANAAVAVVEANVDKEATRLMDGAETGMRILVSLYLRDIDDLKGLYRLGSGIDPMVVFPIAAGLSHSFLVVAARNGVYAPSFCAEDKWAGREKLELYRLELVL-----------KIGFYVDRAPLLKGGINMVKWVQVVVVDIAGALQQCGRVQR-MGAVVTLNIVLVLLTFALARSLECGGEHVNGIAYQVGDHFVL------------------------------------------EFPQPELLQGGLPAEGLTMRFQGIVAGEGYDVEDGRRYDNDRRVEWLGRLHVEIDPLYVNEGIGKDEVGYAYQKADIDDPWWYLPSVGELSDYHGQEDIQFLGPIDPEWDKSDFWPVFGFKAIEGLVYNMVLKSESVILPFFMGVLSEKKIVDEKGDEGLPFPLVVTKWLPVEHQESAMKTDFDPQPLFKFTYTLGPLYAVDALRRLLD--RIRQKKFEAELAYLPMIYTETTEPQTSFWAHIAYK------KDAYLDSWGNAHRLRLKHDILNTRGDQADVDHFGKGGKVLRAAKNSFIGVAMDIMPVEALLSMTYILLPGMIHKNARDPYRLDEPRQYKDLSVYVLVELVDMDLILVLGRIVR-EGRA-LIGRDKEADNLEDALAKFRLVKVEVIAVFYVRKLITSRDTVYEVTTLEL------RDLDRCGYGYKEARGRQEHMVADIEVIVSPQAANY-EVWFARLAVVALFSEIPIVFERRKADDLIIPLLIARDAHVSGKGALALRALFRTYRDYVYEWRFLRATGS--IKPAYVGMGSGTSDLIVFQEWFETFEPPGYSTIRIAVGHFYRWGPPLLLDLD--WD-ELEGFALQYYLPPRNRVEDT-DAYIGEVVL-KEVRCV-KALQPMYKMHNPKALTDVVVPKKQTRSEDDPDIYTPVMTNLGMSVWVLVERTTDEGPVEVTMPESYAVAKLPIQLVTVQAAEWA-VYHEIGAANAYNGNVITAGYGEETAYYFRLSYYNY-AVATFD--VIDLSVRVLTTDHFPSLAMDYIEARLNVVFSAEARARVYYLLLSLADS-RLRAVGAAGTVPRLTLDRGEALRRRVLPGILL-KFYKAVKVTGSRRFSLCVGETMGILKEVARLNALLVVLKVVLDVELINVGGVQIDVNDRFWAFVSSRLVRVSVDGELVPHVVSHVGLAELLGSTVMDAIAAQDWRKIGVAGIPERGAKIVDHAAALVMLIVDLGRSRVYVPNAALDYDRA-VAKVVVDLEDGA--SSRIASEVRLAGKLEARDTITVGAVRIRMARIIAREYVALLIKLELRKRFKRRLAFPMEVAVVKVYGGNLIERIPIRFTKVSVKQPTYIDNVYVEYRIKLGVNDSVPFRAKRFITRFVDTGVVLIIARALSMYEFIARRIYILTTRFIEGAILELPEMITTHIKRLFIKPETLQLLMRNLWVKQIVRLEFLKVNIPLRDTIKHQLGIERVLRARQFLRAEVQFQADIGIAQIEAVREVCSCSVIKKVITTNFAF-FRKTDMIARQSREHKVVKLDVLMVTQNIWYIHYATCKVLKSAIGRRHTRQILMGAIITLDAITGAYVAIMEIECLIAFAIRKEL-ENKSVRFTLRWDVLKPLFKHTPGWPKVVENGHHITPWTVI-KRIRYGYSVAIKKVVTKMVTRKSHTFHELILINKIRLIDVIEFAQLEINFHLQTRKLITFQRPESAPSYALKD-AIEEKLR---DGAVLGPISATLGGPAWSAAAEEFFHSFLIQAVTRGTTVLEIVDHLAILKVDRKVSLRNIPDRKVVDLYKERFDVALPPKTER-PRKQRAAPRRTAPDKKLARPVVKKRVETGEVYHPMIDKREERVYPFRREKQLAGIENVADKVNLLPLHNERDLGRVLKVVAVELVIRLRVNLVPNAIGEIDTALRIKTEHR-RYGFEEIVGKFDYAITEAVVDRSAVKNVIEVYEENSVKVTGNLVTDKAIKGIAAKVRD-V-VVVAALGVRLLEPTVLPTRICDDRKALPALEIRPIRPENFEVYLEVSKAEAMYVILEGMASTS-LYPVLTLGVYVMLPQVEEESEEIAMSKRLNTHAQPKQPQSIKHEADDAVLGTFPFKTAVKVLQAKPEPHILEEHFFGVPPVIDGLA-EDEAVVVKPILKLPSLDLNLQASREELEGEEKDAYKNLLQDEERELLISSLELDDSEIILRESNILDTDPGIRIKVDQDTYIIQRYVTAKILVEIIVIRGCGHKLETVLAERESVAPGMIRTKPHWLWVILLGSHIVNAIVNPAGLLTM-L--SMRTLFWVGVRWRGPAESVLRVLYL--RRVSIPVGPSMDSVAYAPAEVATQEISLAVAIFRFQIEVLAW------------------------------------------WYSTILTVRQVKADKPAQYAAQLLARIAVIKYGPAAAADTRPVRAILKTAAKIGSGPYPLSSEQSLDVRRDGAKSLMLSKAVAKVLTALAEKKITLVDSAIEGVAVSYVNITPEVKAEHNFDLRLLEISVGGSEIIEVRKEYIKGFLYTLKNFAIVVQKVERVQAAL------VEIIITDAAELELILE-EATESLAVVVERVLLKTRAVEELSISYFLGRYSRGYDTEIAELVIMLEIAERWFQHDLHKCLLLGLDIRYTVGFGVLPLLGVHATVPL--VLFPFKYGSHVSRLLEESFKPARHSVLRGGRVEEIIAAVLNELEVEAYVSLDYLVQRGLFLNEVAIGGTGVMVKEKLVPFRTAVLEDEIRAWPSANSVLRTIPYVEARKYKVRDMISVGLRLVSRVDLRERIHGQPVLDEYREKAYELNATKKVALPVAPCEKKPPSKEAINAAVAGELGLIYSTIYSLVSAQDNTVVKRDMVPLVIGGAGLSVTLRP-SAENSSVPPMYELDATMTYYVQTMERRELPKLVLDVSLARAAYLLGGRLLS-DEMGYADLEVFYIVKHILNVVRSGEERVIVVLEIALKTEHKRIYSLRILAGLVAGGTVGGCSTAVDPLVYAQVPEYRSV
>Crearchaeota_Desulfurococcaceae_archaeon_SpSt-54
LENFLVRTMAMKIASLGIATKGVDRWRKPVSVIAGYIVTEGLDLTEEAPMKGEEYIDDRWVLRVGIFSTYNYDILVIHEDRAYY--AVELELIKYTLCINITFKNLSVVLALKIKYLTLLAEICER-GSLVGSDVKGLKKL-EIIKRKRSFPNKEGTMVTELEFICVTYKEEDREPRDTVVRGLPGPGVYAPDDPLVGVEVLPIAVGKLKTTFVPVPTKMLISFLCDTTVKGGHTLDRNIVVKTLKISPNEIFVLMISDPDATEVTILAKESRDISRPVSPDVAQRAFELGRISRYSGPKVSQIHLYEDTRGHRYSVAYGARINVNEVRKLKEYLTEFKALKNPQAFKSLEDLRSEPLTAKRSHKSGHLGLTPSLAEV--------DKVVAIRLRTSMIPLPGPRDERRVRNSETT----ASLRVRERPLSLMINVGKVVPGMHRFVIGKRAEGNKLVLPLPSLELKHILSIEEVKLLELGIEQLWREKPGDIRIKSQASAYFVIIVTALIGDKWREFAEKGENPGRVLDLGIRYRMFHVDLINEI--YVINLNRYTRRRLRKIKEVHNVLNVEYISYDKPRRIAVVI---FPAEVIQIGRVTEITVRVRVGKGIITVPVRIVIEERERLLLGRFKINKVSSVGIAVIFPRLDIYVAEKGLADTERGEIFDDDLRALGRPDVATGIKIGRRWRERRKRARVREIDSYMFKDLRD---HFSGTRERLSYGKPEYVIEYIGKSANIDEAFPYD------ESERELVSMLVGSR-PLAHGGVLRASVIGS-VAGLVLFSSG--WWTKPNPKAYTNVIGHPPVVILSFGDVRLEILDKAQGFA-TNNLTYANEPRLAGLKTLRPFPHKAPRWIASTAFGADLKARNFMAAFLEKDGRDKELLLSSSGYGVLGVIRPPFVDGSLIGMIVITFYVKSTKIFVNDDYVGVEKYLIAR-ERFVRLYYHLHKPY--ANNLYHELIVVTHDTLIGRDTMNIDEVSIFLPDVDLVRPEKKRMAEAESARELRELQVLPERELNKPLAKALEDSLSLDLEITVVAVFYLFQYVGVSEVFLVDVVIEIALKLMNETITVIPKE--LIAPEVVVLHRTELLYAVGISAVLVERLGITIVALPKLEIVEKILVYLQLKLVMIGFTDE-KLRKWISDYLDDRRRRIIDVLNRARLLK-VVYEVSKC-VNLVLKEAMLVNNVRYLNESLNEIVDL-SIVGKVCGRLSVVNPPCVSLICNVVDILLMFDYLLIDGALITYLGNNVLVLQKTFIERLEAILNAFLVELDFETRYHKYKV--YAIGPHRKIQDTMEKYWGIYLAIRERFVEALLSMLDEKFIIYYEDTEILARLRKAIWEKHIEVVIQGLTIIKDVLKKNTGRVVSEIKGETNLISALKVAAYSPLSPIVLVTDGSKTPLEKELILL-SKAGAKNPTEAGIFGAKVETAKLLAAAMDGI-EHIALIAGY-ANEVV-SKAKVSVLTKILYNDVDVPLEFYGPDGGIVDEPLDRTAEREFVPCVVRAKTVVISSTLAPQVDKVLINVEEPEVGGVILSIAKQDSAALFISMYFKKLGKVGLEKSVKVRGFEECVANVWVELIIGRVDKFNSVGAKSAYNNIVLKKVANLYVITSLIENP-VDD-VPSIDGLHNNSLGLFALS-LGGRIAPDANSLLVEIEAYYTTKYEEITLRDNPPVSTIPVKDVAQPANLNRNRSLKLIAV-ELIVSKDPAGKLGGAVVVLGITVAKFEVKSIPKIIKTFVKLY-SPERTKNEEINIIFQGQVYIK-KVEKFEDIFHGVETIAILIYEMAVRLVRVSKEYEYRIELWQKENIRGLTLARRNDHGDGNVLAKPTYSISRAIHASKKDLLIRHVLQAFPGTVGEAKRLGEIHQVIKMKLAVADATLPWQKVEEYAILTASLIYRELLGISNVMIEYGFKDRDFKADLVELRTKPIEYELILKVQRGVSLIDKVCE--AVELYVDLLRSGESSETSTVGVSAINYAEVLAKLEINQELLGNKKKPRLGYLLVRGISNVPTKSRKKVIETPSEYRIELGEALVPNCVVKAKALLISACGLITATFGALVKLRSLKVPTNHTVEIGVNPKILAIFLIYANKAVKVVEINVEQSLTFILNGARTGMRILESLIMNKLSEFDAVYREGAGLEPYLKVFIPIWLSHSLIIVS-KEKFFFDSYIARNKWSAKHELDFFHLAIRLLR-KEIEGL--RVGFYFDRSPLYLGAVLMVKDV-VIVVDVAGFLEEGANLPILLGAIVTLNIVRVLLTLALDRDVEIGSETVNGVVYEVGESFII---RLMFEEINYDQLIDEKFIAQLLNFRENCNSLYNVKLSLHEKPQPELLVGSLPSDGLAFRIQAALRGKGYSTEDGDTYVSDRRVDWLRRLAVELDPLYVNEKIGSYCVGYAYKKVDIDDPWWYLPSVGELSDYHGREDVQKLGPLDPKWNKSQFWPTYKFNYATPITLNLLIETKNLIVPKILDVASEKKTPDLKGNQNMSYEAVPVKYLPVIHEETKMKTDFDPKPLFKFRYTIGFITSVEVLSRLLNV---------------------------------------------------KAHRIPLRADMLHTKGEKPDIDHIGKGARVIRKDFQAI-GVALVIIPVEAWLSSLYVKIDSLLHRTLRDPPGKPDPRESRNFVVYLVVELLELRFILNLIEFIN-EGRLKSVGKDNEIDPLEMARDRDSLINVEVIVIAYEKIVVQLEDVVIPIATVE---EGP-LFVEERGYLIVYRLGRQEHLVSDVHMVMSPQLSNWNSVHIKKHPVVALFAEIPIVFEEEEGDALITPFYLSKLSFWMGKGGLGAKTLMRQYKDYLVELSFIIATGSKKVKPVIVSAGNVVPEFIVYIEWFTVYVVSDYTTMRPPVGHFYKWPPPLAIDLDVI---FLTCKALQLHYPPRDVVDQTENKYLGEVMLKKELKMLGYELQAEYEMFNPRAVLSVMITKRMNVSEDDAEVTMPIYINISTQVAILFNTTVGDEPMDVAILEVLLIEETPIKVVVLMAREVI-LFKERGGANAKDNGIITLNLTRKGAYYYALFILTLVLVSTVKGKGVDLSVKFFSTTLIPAIVLPFLEFRLYLILSAEINGDIVGLIL-LIDSLVLGIEGAFKTVPYLTLEDKEILSERILEDLLV-TFYEVIRVGTSEVMGVVLDETVLYVKDVLRLNNLLCSARCVADLEKIYAGGINISVNDLEWAFISVSIAPILIDGELLERVVSHIELTHLLGSTVMDSISAEDYDVIIVVSIPEKNAKIVDHASALVMVVADLGKPPIVRPFISTTVSINIVVNVLVELLDPTSESKKIAVEVKLEGELEADNVLTVGAVRIRIANLIAREYVALIIELELRKKFRVRIKYPMEVSVVKVYGGTFIVGITVRYVAVSLKQPVKFLNLKADYLIRFNINTTVPNREKHFLLLVVHHAVLPIIP-ALSIHEFVRRRVFVLSARFVENITLSVPEVITNLVKRLYLSYEPPEVLIRNLWLREFRRLELLRENAAVEETILHQLGIGRVLR-RKFLYAELRFRVNIGFAQIEALVDVCSCSVVRKTITTNFAVDFRKTEMIARASRSRRVKNIDVLMVTANKFKIMYATCKVLRSMIGKKHTREIKMGALITIRATTGIYVALLDIECLLAYAIAKEIDEREAVKVKLKLDIFTPYYSKGLKSPRVVKYGHHPTPKLTIEKRIRWSVGVVIKKVITKVVPLVHKVYKEMIIIDRMRLVDVIEFAQLNIQFTLQTRSNITLNKYESAPSYGLKN-AIDNEIKLSIDGAALRPLSITQGNLAYRSTARQYFNEFLIKSSVNGTVIYGIVDALASLYVEPQVEIKNRPVAKAVGLKWRKYEVYTRS-TEKWPSKQLSIPKRTSDEVKYKRYVVVKRVETGTVYHPVIDKWKNRIYPFKEQNRESKIEKVVRKTTILTLHNENSIVRLLEVIIVKLIIRLRSGLPEKVVGEVKVKIRLKTNDKNIFNFEKIKGKYEYKVTEIVIDASAVKNVLEIYDDNLIKLVGKKMVDKAIRGVALKVKLNLRFVICALNLRILDITTLPADVADKKKNEAFLSIEKFKP-NIEVKLELSIAEGMYVLLESVARIRRLIPVRTIGVYVLLNE-ED-NLPIQATKKLGVDVDDRAPKNLPHIHDDVVLAGVPFARAVGILRVKGEDERIDEGFLGIPVVLGGLRLEREATVVKPILVIPEVQMVYQINEIELNEVNSAGFKHMVRDEDKEILLEQLSLKKSETTLREEKIADTDPGIKIRLQRRNVLIKRFVLMTILIDIVIIKGCGTYREDVLAERESEAPGIIKIKPSWLFRVLMCNHVVNPITALGLLMSLQVLK-YETKVT----NHTDSNSASKVLYEEKRRFSLPIDPRMDSIPLTEKKVVTQDIDIEVGISQFRIEIISYSARVVPGLRILLIWKSVMAATAIYTSEKQRKYVMIAQEPKRRHFSTILSFRMAKAEKPTMYVAQEMDKIAIIKHGPAAAADSRRFKHIILLPLKVGQGPNRVYSGDKIELRRDGAREREISRALSKVTSALIEKTLTFVSDVVANVKVEDVRITPEVRKEFKSEIKILDVEVGGEVVLGSDRSKVGAILFSTKGFVIVVYDVEIVQAAIRVEVKRLKAITPIIAEWLLILKGSVNEEITTSIERIELQTKAVSELSISYFFGRYNDGYEEQIIELVILLFIGVPMFQHDLHKCLELGLDVEGKFEFVVRVFQETYGQVFLIITYISLKCDQHIYKSLEYTLKPAKRVIYRNGRVDEVLSSVLDEVSLVSYVSLDAVVT------------------------------------------LKVIPYVSEDRYQLEEMISTALRLISRVNLRETIYGDPIKEEYREKAYEVKVSKKTALPVMPCEKKPPSKKSIEAAAKELVELYQTALE-LAASQGNTVARVDMVRLVIGGFALNLTINELKVWGVRKPPGYDVEATMTSFLTTMSSKELPNVVINVSLAKLIVVIKV------------------------------------------TLFLEIVALRVIARLIAGGTVGGCNTALDRIRYATVEKLYAV
>Crearchaeota_Thermoproteus_tenax_Kra_1
RRPLYLTIMFEFIATRGVAIESSVDELREHSITASEYVNEVLDLIEQVPLRGEEYIDDRGVLKIGIYAKWRYQILILHEERAYYPQRLELELVHYYIFLELSLHYLRVAMALYVKELEIFPLFVEA-GRLLDKPVHPPKKFAADIARRKPMVDDNKSQVLALEEFAITYSRERRQPRETVVRPFPGPGVYWNWRPLVGVDVMPISVR---TVYIPDPVKIPISLLLGNYVSGNRIFDRNLPRKTVVYSSERIIIILITPIESVDPVRLAEAAGDISKPVYPEKAQSSIELGRAQAYSGAKISHIKINRSTRGLRYSVAWRAKVQLADLAKMKEAVADLKALKNPVSYKDPMQVRDGPLTYASMKSGGKIRLTPSLAKIKVVVDSGEAKIIALSKRTSMVPAPGPKWERRVRNSDT-----RTYRLRERGLSRMYKEGRVDPNAHRQVVGRAAIGSKLVPPL--LSLQVVLTKEERALLKLRVWQIWRAKPGDIKIRSEASIYLVMALTRPLGHLWEPLRRAGEDPARVLDLGVRYRTLHVDWIDDVREYRISLRRYAARRARAIREVHDVKPLEFVSREKPRYVDVVREDAVAAIVVQIGRVAEVTVKVKVGKGVLTVPVRIVMEERERILLGRVNLSHVSSVGMDRVFPAYDAYIAARGLVDTEQGDVYDA--RALGRPEASTEVRIGRRWRVLHEKRRKRGITPWLFRHINE-VVHQGGTQQRVALGVSDFVISFLGMSAHVNDAVPYNI--------TSDEDVSIFVEIQKSALGIVGTIMGSGIIAMWILLSSGMPQHIRPNKKVYKAAVGHPETLVLELAGVRVEILKRARGFLPADELSYANEPRLAGLMTLRPFPFRAPRWIAAAAFGAALKDRQWYAGLLRK-GRDKELILFGTGPH-FSILPFPLLDMSILSIALA--NITVVPPIELEGAVPVERLMLADRPQEAG-IVDLRTL-------------------------------------------------QQAARRELAARALPEMALNRPLVEALEQASSVTLQIR-VGVLFLFNSN-AKELYLNIVFISYAMRKDRMNFVEVPMEENLIAPAVVVLYRTERLAAVGLSAVLVERMGVTIVALPNLEIVK-MLFKLDLKLILLGTISEIELKKWRASKLKNASRRIIDVMKR-----ETTIDLEKINEEIGFARAQLVNILKLLQLEIKEMLKIVNFAGNAALKRYLVNSPYITWVAGTVELAIALSAVHGV-IKLDYIYNSVLFLEKM-YVVIGEIIGTYLRELDFETRYHRYNP--YAYKRFRSFHETLEKKVRRYLLVREQFVDAMFKLLAEKFVSY-KDADPFIVIKGALLVQHIELVISGASAIRDMLSPQIGRVL--LKGETSPLVLSEVVTFDPLDVFKVKTRNG-APLDRRVILES------IKTQLGVVGLRLSLIEYVYV----------------LESIVETVDKLALFFKVVRLEVDIPWKALGPDGNIWDEPI--TVDKEYIPCVIKSKTVVVDVTLVPTVEKVLIDIREEEAKGVIVSIIKQDRALCYIPYYVR-LGRVGVSKNPHVRGFSESIAAAWLDVIVPRAFRFGSLGAKAAHRGVLLSSISNLYMISVFYEKKV-------------------------------------------TPVRSEATHGDRPPVWTIPINNVAQPDAVGDNKAVKLKQA-ELIVSKEPAGRLGGALMVLGIVISRYEVKKPPQIFRNFFA--------------------------------------------YDIPIGPKRYGTRYEYVIELLRGVSLRGLDLARKGQQGNGELVAGPTYAMVEGIAAAKTDYFREHVLQNFPGRVGYIKRLPRV-MVINMCAAAAECTLRWQKVLERAQLPVELIRLEALCIDQISVKLGFDDKKEKASLVTIRTKPVQFELIRSIRSAVSWIGRVTDIARDEYLIALVKADKS-ERHVLASETLNYAFINARLINGRQL-GNRKVVRCGPVVIRGLSNVPERMVKKIVSTPADFKQQVGHAVAPNLTVDGVALLLSAAGLATKTFGANVRL-ELELS-DHYFLLGVNFEILAIILVQANAAVKVVEANVDKEATRVLDGAETGMRILVALYLRGIEELKGIYRLGSGIDPMVVFPIAAGLSHSFFVVAARNRIMTMSACAEDKWAGREKLELYRLELTL-----------RVGFYVDRSPLLKGGISMVKWVEAVLIDIAGVLEQCGRVPRVMGAVVTLNIVLVLVTFALGKTVECGGEYVNGVTYVVGDHFVL------------------------------------------EKPQPELLEGGLPAEGLTVRFQGVVAGVDFDVEGERKYANDKRVQWLNRLHVEIAPLYVNQGVGVDKIGYAYKKADIDNAWWYLPSVGELSDYHNQEDIQ-LGAIDPEWDKSDIWPVFAFEAIEGLVYNMLLKSESVILPFFMGVLNEKKIVDEKGDEGLPFPLVVVKWLPVEHQESAMKTDFDPRTLFKFTLTLGPLYAIDVLRKLLD--RIRQKKFEAELAYLPMIYSETTEDQTSFWAHIAYKAALP--RDIYLDSWNNAHRLRLRHDILNTRGDQADVDHFGKGARVVRSTFNSF-GIAMDIMPVEALVSMTYILLQEMIHKSSHDPGPKEEPRDFKELSLYVVVELVSMDLVLVLGEIVK-EGRLNLIGRDREADPLEDALGKFRLVKVEVIAIFFIRKLVTSRDTIYELTTLEL--E-KFTDLDRCGYKYKAVNGRQEHMVSDIEVIVSPQVANYNDVWFPRLPIVALFSEIPIIFE-RRSDDLITPLLIATVAHVAG------------------------------------------PELVVFQEWFETFEPRAYSTIRIAVGHFYKWGPPLLLDLGKLWD-EFEGVALQFYLPPEDRIEDTRKDYLGEVVLLKEATCPGRALQPMYKMHNPKALTDVVIPKKLTRSEEDPEIYTPVMTNLGMAVWVLIESTTDEGPLEITMPESYAVAKLPIQIVTVMAEEWA-IYHERGAANAYAPGVITVGYGEDTAYLYKL-YYMY-AVSTFD--VIDLSVRVLTTDHFPSFAMDYIEARLGVVFSAEARARAYYLLIALADS-KLKTVGAAGTVPRLTLDRGDALARRVLPEILLGKFYQAVRAQESRKFSLCVSETVRVLKEVAKLGVLLVVLRVVLDLEAINVGGVHIDVNDKFWAFVSSRLIRISIDGELVPHVVSHVRLTQLLGSTVMDSIAAEDWRRVGIIPIPERGAKIVDHAAALVMVIVDLGRTPVYVPNAMLDYDRG-TAKVVMELEERA--TKRIASEVRLRGRLEARDTLTVGAVRIRIARIIAREYVALLIELELRRRFKRKIAYPMEVAVVKVYGGNLIERIPIRFTKVSIKQPTYIDNVYIEYRIKLGVNDSVPFRAKRFVTRFVDMAVVLIIAKALSMYEFIARRIYVLTTRFIEGASLNLPEMITTIIKRLFIKPEKLQLLMRNLWLKHIVRLEFLKVNIPLRDTIKEQLGINRMLRARQFL-AEVQFQADLGIAQIEAVREVCSCSVVRKVITTNFAF-FRKTDMIARQSREHRIAKIDILMVTQNIWFIHYATAKVLKSAIDRRHTRQILMGAIITLDAITGAYVALIEIECLIAYAIRKEL-ENKAVRFTIQWDVLRPIFKHTPGWPKVVYNGHHITPWTVL--RIRYGYTVAIKKVITKMVTRRSHTFHELILINKIRLIDVIEFAQLEINFHLQTKKLITLQLPESAPSYAL-------------DGAVLGPVSATRGGPAWSSAAEEFFHSFLIRAATRGTTIFEIVDHLALLVIDRQVSERNVPDKKIVDLYQRRYDVALAKKTE--PRKQKAAPRHTSPESKLSRPVVKKRVETGEVYHPMIDKFRERAYPFRREKGLAGIENVATKVNLYPLHNERDLARLLKVVAVDLVVRIRIGVVPEAIGEIDTALRIKTLHK-KYGFEEIVGKYDYLITEAVVDRGAVKNVIEVYDENSVKVTGNLVTDKAIKGIAAKVRD-VSLAITAINMRLLPPTVLPTRICDDKRALPALEVRPITPENIEVYLGLSKAGAMYVLLENMASLD-LYPVITLGVYVMLPPVEEESEEIAMSKRLNTHAQPKQPQSIKHEADDAVLGTFPFKTAVKVLQAKPELHILEEFFFGVPSVVDGLAIEDEAVVVKPILKLPSLDLNFQANREELEGEEKDAYKSLLQDEERELLISSLELDDSEIILRESNILDTDQGIRIKVDQDTYIVQRYVMAKILVEIIIIRGCGHKLETVLAERESIAPGMIRTKPHWLWVILLGSHIVNAVANPAELLTM-L---LSTLLWVGIRFRAPAESVLSILYRA-RRVSIPVGPSMDSIAYSPDRVATQEISIEVGIFRFQIEVLAWVARAIPGLRMLYLANRVMAVMAIYFDKREILYYMIKREPKLRWYSTILTVRQVKADKPAQYAAQLMARIAVIKYGPAAAADTRPVRGILKTATKIGAGPYPLSGEQSLDVRRDGAKNLMLSKAAVKVLTALAEKKITIVDSAIQGVKVEKVNITSEVKAENNFDLRLLEVTVGGAEVIEVRKEYIKGFLYTLKSFVIVVQKVEKVQAAL------VDIIVSDASEMELVVE-GATEALTTAVNKIMLKTRSIEELSISYILGRYSRGYETEIAELVIMLEIAERWFQHDLHKCLLLDLDIRYTVGFGPLPLLGVFNTIPLY-VIFSFKYGSHVTRLREESFKPARHSVLRGGRVEEIIAAVLAELELVSYVSMDYLVLRGIFLNVVAVGGTGVMVKEKMVPFRTAVLEDEIRAWPSANSVLRVIPYVEAKKYKISDMISAGLRLVSRVELRERIHGNPVYEEYREKAYDLNATKKVALPVAPCEKKPPSKEAINAAVAAELGFLYSTIYSLVSAQDNTVARKDMVPLII-GAGLSATLKP-SAENSSVPPMHELDATMTYYIQTMERKELPTLVIDVSLARAALLLGGALLAGEEVGYVDLEVVYLAKHILNVIKQGDERIIVLLEIVLRTEHEIVYSLRMLSRLVARGTVGGCRTAIDPLIYASVPEYRSV
>Euryarchaeota_Ferroplasma_acidarmanus_fer1
RSNFLV-TMAIKIAGMNIATEGMTEYKGEDNIDANGIIGNGFDLNSEIPMDKSEVIEERGVSTIGILSTRSYDIIILHEKGAYYAQDVALEELESVSAVGLNFQSIRVLLALNMEHAQITPTVLV-KLKVIDDPIAGRKKMA-ALNKFKSMPDEDHTMLFTLKRLAATLKKSGRGNRDTIVRGQIGPAYTKNIDPTVNVEVLKINVGLGK-DYIYDRKGLINALLFKTIIGTGKIFDKTTRDNTLLMKPDEI--ILITDRECKGCVTIGPMSSDMPTVTDPLEKQALVTLGRAQKYSGPYVKKSMVDNKTKGHDTRLIYNDKINAADFSKIKERIKELNAFKKIDVYKEAVQMKNTNLQEQRTHVSRNYRLTPSMAEV--VIDSGDVKIIGMYKKTSMKSTNGKGNVRKFRNGSLQYL--MSTRKKQRKVNSLKEIGTVVPGMFHQITGMSCIGNTISAPLRNLEIEHLVPVEEESVLKLNVDDLKGAVPGRVKIKSPAYYYVIIIVSKVIGSDYVRFVEKGKEKSEILDLGVRYRMINADLLDEV--ITVSLRGRSSRRATGIKEVYEIWNVELIGREHITKISLILDDATPAEVVELGRMTEATVKVRVGQGIIAVPVKILMEARERL--NSKKFSSVTSCFYANYLPELDIYIANKALISNSSDKIYDG-SEALKRTDVLSDIKINNRLKKRINLKRIDEIDKYYFSQLKT--TFRSKTNEKLMYKAKEIVNETKDSLGKIDEAYPYNLEKESETPLSAQESAALGIE-IFEEISIVNPFVFVNV-SAVIGGGSGRVWFKKPSKGVYTRAVGHPEVLVLSIASVRIDIESEALGIFR-CSLDYMHSKDKSGLKTMRPFPSALPPNVAANAFTTEIKK--AFAPGIGK-GRDKSIGFIGLGIVIIGIMKSILWPVSGVILFMF-VNIQNSKVYVRADYLTIDKFLKAKTIRKLKRIVDFKMPYM---EVLMEFIITKSNKNVGKDTKNIWIITGIFNEYDILKPEERQLEEQDENRKEEEAQILTERELTRPLVSNVENAGMIGLGI--LGVGFLINFA-PENGKVLKVIVQFETPDN-ASVIFIPGIE-------------------------------------------KFLMYWEFKPFAL-LLDELDQRLYRVDFLENAKRKIANVMKK-----ERTLAVEKYDYNIHLPRIKIIDILMILNYVLDSILDLTNLAGNLQLVKKIVNPPIISMIFHGVDAPIFYTVIVVAEIKIFFINYRILFLRKVSFGLFTMIMGAFLAELDYEATYHGYSYDLYAYG-FRSLLEKLDKSKRRYLTIEPQFVDAMLSMLDEKFHDK-NSESAFANMSD-KWVKNISIVIGGMSIIREALV---GRIIDSVENYTRPLVILKVSHYYPDNPIYVKVSTG-KPQAKRIMLDE-MLKTKEPNEAKVVGTVKESLPTLNGAIDGKDMSMSLILGCYSKMKLSDIRLINFLVKIVNVDSEVPTKA---DGNICDEPIEK-AEKVYMPCVIMSKPIVIDQSVYPHVVKILINAEIEEDQGVAYKIVYQERSLTYIPYYVSLGNSIIGEKMIYLSGFDESIAKMFLTLIRKIEVKFNVLGAGSAHRKMYLKTIAQIEVISGILDDVFIDDDVPTIEG-HMDDRKFDAILLKNGKILGEYNEIKERNYGY-GTEKKDITMRDSPPTKSMKIENISHPESIGKTPEIRLK---TLKISKDAAGKLGESIIVLAILIAKYEIKDMPQFVKNFIKMG-NPDRMQKTEIDITIQGQTFLTKKKAVFDEILQNVEKIAPILNEMVSDLKKFEPPEEYLIEMMQFENLNGLDTARKN---------GPTFEIAECIHAIREAFLHRQVISAFPGTVGVMKKLPKIKMVIKMKIAAAACTLKWQKVLEKCKVISETITFQVIGLDDLQIEFSFDDRNEKTILVTLKTNVIEFDIIRRLYSGIDYIDLVTDL-EEQILLEILNTAKDKDVSLSAAKVVGVIEEKTKMIQKMYVQGKKKKRRLGEFIRRGLKNIPDTTKKKIVENNAHYRISEGSAVAANSTYENVFILIDANRIVTKDYGALISLH-LSLSIIMTINIEVFRLILDTFLFKADAAIATVELNVEKSVTYIISGIATSGRI-----------LQEGYIRGR-ENEFLSLS-WSALSTSTIFLK-REKIFPFKFVSRKKWAAKHRLDFFEMSIKEIDKAEIYGVEPQMGFYVDKTPTLLGGGKTIREISIDLIEVTGAVES-GELKEVIGNIYLLNIIRVMIGQCLDKKVEIGTVYIDGIIFEFGERNVI------------------------------------------DDPGPAV-QPTL--GYLTNKMQFAFEG-----RDGKEYCNSALAEWEKLLHVMLDQLYVENNFGTGKEGIVYKGSDTDV-WWYLPSIHISIDFHGRYIEQTWGPIDKEWDKPEFLPSYPMDYIEKI----RMAK-NVVMPKFISFVDEKKTMSLKGDAELMVPVINLDEIPIDIEETRFYTDSDYIPYFKYKYTIGYLPSIEIIKS-LNV-KVDFDRLDKRIIYTMMLIPDSTKKQSTYWTNLSSEDIKGYS---NIDTWGNRYRMKFRKDMIQTKGTNPNIKHIGDNAT-----VASIAGPTYKIIFVELIRSMPYLLLSEALHKRALWNKKDWNKKDMNKITAYLVTLVIGMELAFVAKRIVGEQQVLKRIGKNS-DYPYSDVAEKQKIVEMETIIKYYIQIIINRDDVLLLSGTLEM---GKI-YLDEYGFMYEDAEKRHSFSLTNLKIIISPMKQNFDLVQAKYLPIVALFGDVPTIFELKHDKDFITPLLIANMDYANHKGSAGVEELLRNYPDVFESFSYLSSTDKTGIEPHIVYVGG--PSFSVLTTWMDTYNVKYYTTIKVWYGTYAGEGPPMLLEIDWLDD-YAGYVFKHIHLPPEFKILKT-EINIGNVILLKEYELVNDEIGEKVKMNNPKAVLGVLITKRVSVGEKKDATLLKSIGNVGSEVKIKISETLKLDSIALAIINLDGANEKPLVIIRAKSDPMIQIYEDRGASNAYGKGLVTIGYDKEGSYMYIIG-YTQYKVATIDGKAIDLSIPVITTSSVPDNVLPVINRLTYMIMSRRIGASVYSLLLKLAESLLAKSRNAKNSMISMTLDKKDLLDKRGIENILFR------------------------------------------DID-IHAGGIDIDVNNMEMAYVSASVAEILIDSEFLKRVISYIEVAKLLGDSTIESIASSDRSTIAVYGIKERGVKIVSAAYAIIMMILDLGASPYFIPNEALSVDRQ-VCKVIIDLDDPNINQKKLAAKILLEGELSAKDILNVGAVKVKMANMIVTEYAAVIITYE-KKHYKRRLRSPQEIAVIKLGGANYVEGIRVRFIKISLRETVEFDNISGDYLVRLGLSEKVANKEKNYLIRVRPRGSAMALQHPQKVDDYIKRIEYILAQRFVAGITLSVPEIIANTVKRLYLKVDQPEDVVKNLWISSYRQQPLLKEGATLEDTLTQQLGVGHVAKSKRLIDSRRNYSVNIGRAPIRAINNICSCSIVKQVIGANYAMSFRKTEMLARVSREQKL--LDILFVKENTYEIMYATRKVVRSL-GATDTLNTNMEAIITVSSVTGAVVALIRIQCLIAFAISKEVPEKDAVHFDLKALVKMPYYSRG--IGRVAKSGHSRGANLIIEKRISSGNQVCIKRVITKKVPRKDPTWREMVLMDRLRLIDVIE------------------------------------------NGSV-NNFSAYRGGTSWSAFASEHLYGFLIKSVIKGTFLFKL-DHLAQLEVSRKINIG-YPDQRSVELITKKYSIAM-NGTDKE----------NNRDKKYRRPVKKKKIETGKVYDHVVDEGNK--HNFT-ADTLNGIENFIYNLRIYNLHNEISITRVLVTILIKLIIRIRTGLQENVVGEVETELLLKTEYKS-SGIEKVDGQFSYRIDQITLNMGLFKIIIVMFPTNLINLINITNVNIAIKSIMISVSKNMYFGIVAYNERIADIEVTPTKIASSIKSGAMLTIKKVDL-SVKVKLNF-IARRMYTIEESMGKI-SILESNTI-VMVASNDIEDPSEGIAYTRKIGTLATPDQPENIKHEHNAIIVTTIPITI--------------------------------------------YLNQKAQMAQDKVDKENTDAYKPIYKEDEQELMLEKLEYAPREITMVESRLNDNDSLVKIQLRIDDVIYNRTVLMAVLIDILIIKGCGLKLDEILSQRESEIPGMARIEPDYLVKVIHGKHVVDSVTSFMFLLSFTIINGFRSSLEVGYKGRRPDESAGKFLYLDRRRYKIAIGSKMYSIPLVE--VLTNEITITVSVNQLQTEVLKYIARATKGVRVLKRANEITTATAMYFDEENTRYTMLVRMPKGRHYATIQTIKMVKNEESAKDITEKREKIDLIRSRPSTSAEGKKFQYIIRMDANVGRNRNQIDSDELIRVHRNSINDLMMSREQIRVVTTTMEKKLTFVDRGIEDVKVIGLNITK-AKSDYSEEIRIFMISVGGESVVEVNKTNWYSFMFTRSNFIICVSDIEKMDAAI-IAIGEIKVVNDLVAEMFLIIENDTIEELTTSVIRVNIKTKNVAELMISIYTGKYRRGYETQFISIVIYVEMSEREFQHSLHGCLECGLDLSYEGSFGIVPLMNKFYLVELVKTFLIAVLGRHIDTLIEILRYPATRVPHRSGRSDKIKAQIIDEIKVLAYGSLDSTNASGLPLGVIAIGDVGVLIRKTMVPYRNEALEEEIKAWPRAASVIITIPYLEEDTLSIDEMVSVIVRFMYRIKLQDTIYGTPIINDYKSDALDVESSKKVAVPVFPCERKPKNKSKI-AAAEDAYELIFTAIG-LAAAQESSVVKTNMIKLIIGGYAFRINMHNESASNIDVPPLYELAATMTVYIFTMNRKTLPTLIFDVIICTQ-VEI--ILFKNSEEKYFSF--GYIVPHLMNLIVDPNMGYIIRNMVLLKTIHEEVFSLRVAAGLIGGGTVGGFKTARSEIQFASTDKLSTV
>Unclassified-Aigarchaeota-sp.-JZ-bin_40
RDPIYLRLMLEQLFTRGEAREWSTDETQEESIAASEYVNEVVDVTEECSLRGSEYIEDRGILRIAIYSPRNPDILIVHESGGYYKEKIELELFSYVVGLKSSMHSFRAAAAAGIEYLPIFPTL----RELIDKPVHGLASLAQDIAKKRPAPDAKMTMIMDIERLKISLRE-SSEPRDLVLRGFPGPGTVNTMKPLPGLYVMPVS-----TNYVPRFRRLLISIPCRQHVDGGSILDRNFPSSVFLIEPSTVVIILITDKDGLGCVRLATESADVRAPMSGDKAQSELELGKAQ-YSAPKVTKILVVKNTIGHRFSIGYKHRVTAKDISKPHGVVALLRALKNAKAYKDPSDLKRGGLRMHMHHASGKLRLTKQLSTIRLVLNDGAQKIVALGRRTSMRSTTGARELRKVRNGDA------HYRLGARRPEVLQEIGQVDSGMHKQVVERRGIGSKLVLPLP-LDLKHVMKPEEQELLKYRINELRLEKPGDLKIRSPAAYYMVLFISAPIGHLWEKYNRSNMSPAEALDLGVRYRMFHVEVLDSFKEVTLNLRDYAPKRARNIQKAIEVKEVRLISIERPRKVTIVD--GVPAVVEQVGRVRDVTVRVRIGAGVITVPVRILIDEREEILLGSFCLKTISSIGIVRVMPVLDIYIADKGIADVKRGKVYEDSIRALKRPEVETDIRIGR--------ERLRKLKDYVFKELKE----DGGTGEIVSLKIDNALISFSSKTIRVDELFPYQLEPKKFNRELRESELVLGVELSPSYLGVLQTHVILGVISIASGFASGRPAWERPSKRVYSRKYGHPEVLVLELASLRLRIYEKAMGLLPETKLEYANAPRLAGLRTFKAFPHSSPKWIAATAHRSAIRARQVYAGTVQVDGRDKEVSAVGVALP-GGILEPVLIGVAAILLVLDQASVRELNFYVHSDFVSVRRILTFRRPMGLIRSIDLRKP---------SLVCITKD--VKLGTENIRLLHEISDGMDLVSPSRRRMAE--AEEERAEAAILPERQLNRPVAEAVENARSLTLQI---GVSFVVGVE-WRDALILELIVDFGFAGGSSKLYLLPGEKVLISPEILVLHRTVKLMAIGLSAVLVEVMKVSIVAMPNLEIYRRFLMILKVKMLML-LKSIEGLKRWEANPRSDSSRRIRDVTKR-----ELVYNVTTLAVQLGLEPAQIVNIIRVLSYKLSEIVQIVALMGDVCGREVLCNRATISYVAPIVNLVMAETLMQEVEARIHYLLNGVVLAVRR-LARREYKLGAFMAEMDFEARYHRYKVELEAISHERMLQVTLMPRIRRYLAVEEGIIQCLLLSIEERFQEW----DLMIGPSWVLVLREIKKVISKRYVIRRAAESGEGLLIA--EDISDALQLNSVAGVNPLTLFILKTREGYSADEMKLLL----TGARRATKAGVVGSLFISVKILSLGIEYNDRKCGMSFSYG-KVVLPE-QAINCLAKLLLVTVELSKNVSGPDGNLVDEPIDG-ASKENIPCVVKSKTVVIDVNIGPQVEKIVVDVDEPDLKGIVWYDIVQELSAYFVPYYVR-IGKLGVEKSQSVRGFGQTYAKLHAEVVISRLLDFGPLAAEAASGHEVLRTISSRDVVLEIMGRK-------------------------------------------YTTSYEEVTLPDDPPAETIPIEEIG-PDETGELKQYKLNNL-SLLVRKWPAWRVNSIVYVLGLALARWK-SGLPTIIRTYIALI-SPRRMSSEETDKVIQAGIYVGEESEKPPEVLQGVEERSLIL------------DEEFIIELFQQESIKGFPLARRKDHTSGSL-AERTYDYAHVIDAAKQ-YLVKHILQAFPGRVGEAKVLPKI-QVIRLRLAAATAYLPWQRVLEKVELPTALIELQVLAIEHIKA-VGFDDKKERAELSTIRTNPLEFKLIVRVNRGVWWIELVT--ERSELIVRLLNSEDAGKGPVAGVTVINVIDMRCGLRERRRL-DIRKKARRGDYLRRGLSNVPNRVIREIVSNPADFRVELGDAIVPSMTVRGVALLINGAQLSSTTFAALVSRTDIKVVVDHAIKVGLSPEMLSPIIIRADCVAATVELTVEKEVTNVVSGARVGMTILIDVIHKGIGELDGYYRRGAGIDPYIQVAIAVALATTFIPIRRREDFYSFSEIAQ-KWAARERLEVFYLALTSLAYPPLGGIEV---IYIDRSPSRLTAIRLVKMVPYVGVDACGYFSE-GRLEYLIGFLVTLNIVRVQLTFAIPREVDCGAELVNGIIYLFGDKYVI---EALMDEMKHQNLLDKERVLGKRQYKEKCGGRFSLIKEINESPTSDLLLGALG-EALTMKFQFAVEG------REREYCNDAMVEWYARLHVVLDELHINEGLGRGVYGFFYKKTDIDDPWWYI----AISDYHGRECHQ--GPVDPIWDKSQFWPTYEIEIVTNITKNRLLSVDEIIFLRFIGVPSEQREEEMKGDQNLTYPILPVKNLEVRHLMGKLNTELDARPLFRFEYLIG--------------WRIRFDSMEGKIAYRPMLLTEQTKGQTTFWSHVALHELM------------AYHRARLRIDLLHTRGEEPDVDHIGKGAEVFRP------------------------------------------PREMREVRLYLLISICDQRMILALANFI-VSGRLTYLGRDE-IEELKEAFKLDELIEVTYMVKCFETVIVNVQDVVL--GTLEI--EGPYEYLDATGYFYYLAAGKSQVLSKDVEVVITPQRENFSEVHFRWLKIVALFVEIPTVFEEESEEGFITPLYLGDLSHVVRKGAAELIQVLRKYRGKLYSWSMVIATGSRGPKPVILCLGRGIPEFTVLTAWFETFDVGGYTTIRVWVDQYDRWGPPLLLELRWLDRVPAAMVALDLHYPPRYRISETVDNYLGSVTLYREKELLGNDLQPMFEMHKPRALID-VISKNLTLGEEDRQSMVRVATRIGTEVLVKFQSAVDDKPLALTLVEVLAVEELPVKVVQVTARELVPRERARGAANAFSDGLITLRHYGGSAILFSVRAIG-ILVSTVDGRCVEITLSIITTTSVPSVVLGYISMYLGKFSTLAVGIEVVTLLLEMKDSLRAMIEGAIRTIETLTLDSGEVLA-SLLADIV--ICYGAIKAWKRDHIGASATDLFFSTGSVKRLLELISDALCAAHFDRLDVVGLDISVNNLHHAYISATVAKEILDDEFLPKVVSHIGITEQLADSIMEGIAASSKSRVLLVPIPEKGARGVSNARALILVGVDLGKTRKVIPNLIIELT-SHICHVTISLTEPQGGSRDIACEVELAGELDARMTTTVGAVSIRMANFIAEKYVALILSLEERQRFKVRLKFPMEISVTKVGGANVIQGITVRYVTVPLKKPR-MKNINGSYIVTVGLNSSIPNRASRWLMTAVF-GAIQIIPPPVKIHEFIRRNIFILSTHIVQGAILYVPEAKTNCIRRLFYTIEPPDGLVRNLWIRKYRIFELLVSDADARETMKHQLGVGRVLR-RRFVQAEKRFKADLGTSMIEAVSRVCSCSVVHRLVLSSMAI-FRYTQMISRQSRAQKIQNIEILMVTHNKFQIMRSTNKVVKSL-EKAHSREIMMGAIVTLRSVTGTYIALLETEALLAYAIKKEVDPRWSAAAKIRLDVKRPYYLHQTG--GVVKHGHHRSPHLVV--RIKTSLEICIDRATTHSLPRKCKTWKELMLIDRMRLIEVVEFAMLYIKFSLQTEKSASVHRPSSIPSYALKS-AIDRTVKSALFGLALKPLSCARMSLAFGAIAERYCAGWLLMIAAEGTFLATIVDHLAMLRVDKSIGRTSYPDRWTIRLRPKKYGLALGSRTEK-PSRQLIRPLPSSPERKYRSPVVSKRIETGRVIHVMINRLV--IYSLEAEKDASGLETLITEAAIYCFHTERPVASILEVIKVTLVIRVRWGLPPRVIGEADMV-DQKEEL-KRLGLEELVGKIVYEITRVALDQRFIRKILKVYGSNAVKIVGQLTIDKVIKGVVAKVHTSIEWVVVALDERILEVAVFPAEIANKTRNLAILSIEKMNVRNVEVRLELLLAEKMYVLMESMASLYGFYPNRTIGVLVLLPAISDPTEKLLSTKHMGTHAQPAQFKNIKHEHNDVIVTHVPIKEAVPIIQVKPDPEILRLVMLGVPGVIGLLQL-DKLVVVKPIL-IPNIQQALQLQEQELNEEGKNVYKPLVQEEEKDLTLEATSIE------------------------------------------IISGCGFKKESILAERESLASRIRKLKPEWLHRVILGSFVV-GVTSLPRLLTMEVLGGFESSVELGVRGRREDESAARALYLER------------------------------------------------------------------------------------------------------------------------------LRLILKIPARVGPNPERLQTQQAIEIRRDGIKEREISRSLVRVVTAVIERKLTFVDNAIAEVKVDRVNITPEVKAEYRSDIRVF-VQVGGVEALTVGRCLVKAILQSSKNFVLVVQDVSKVLAGIK-ELPGISVIWDVVGELALILPGDTIEETAVSVGRVELPSGYAKALIISYLTLRLNEGYETELAELAVMLSLGLKGFQHDLYKCLEFDVEVDVLGEFGWIPYLGVHSVILL-ARVFPIKTGGRVELILEASFKKSHYSPYRVGTPEKILAMLLDIVSLEAYVHIDLLQQ-TINKGYLAIQGRGVLAKKPLIPYRTAALEDEIKAWSKANSVLKTIPFLEAQRYTLYTMISAALRLIVRVDLRRRVYGDIVLENYKEATLEVKATKRVAVPIAPCDKKPPRKEALESSSKTYFEILQSAQEKFCSAQLNVIAKTEMVLIII-GVGLDAKISQDKAWMIAVPPGEELEATMTSFVLSIRRGKVIELVLDTSLARL------------------------------------------------TQHRHVFSLRTLAVLVAGGTVG-RRTAEPEVTYAEIPQKHST
>Candidatus_Korarchaeota_archaeon_B10_G17
LENFLVRTMALKIAKLGLATKGITESEKEVAISAGYVVSEGFDLSVECILMAEEYIPDRFVTRIAIFSKKAYDILIVHEKGAY-PEKIKIELSSHYISAGVALKRLRVSAALELEHFTIFPKTLDKASPMVGRDLVPRKKVR-ALKRKQTTPDEDQTMLYKVEYYKIT-RKDERQPRKTIVRGRPGPGVRASIRPLVNIEVLPISTGLR--YLCPYNARIFIPLICRFNVRGGRFLDRNISSSILLITPDEIFFLLI-APECGGCVVLSDDSSSKSQPVSPKTMERNLQLGTAQ-MDKPSVEHYKLTESGRKARFSVLIPRRLEIKELVRINDR--DLPALKIQEAFKQPMQLRDGPLTYKRVHVSGALGITPALARIVLDIDTGEPRIVGLYIETSMRPSGGPRKERRVRNSELEYLED-SYRLRERPPSVLRGIGKVKPGMHYHVAGYKAIGDKLVRPI---RLPYKITEEERKLVEYG-SLFTLAKPGDIEFERG-GYYVVLFVTKLIGDKYEEYVKEGYTPKEALDLGIRYRHFDVEIAREV---VVRLGPKFSRRARKILEAIRIVPLELVGAEKPNKVEVVDEDAWPAEVIEIGRVAEVTVRVKVGKGVLIVPVKILMDEIERILLGRVNLSRVSSIGICRVKPSYDVYVAFKKLADTERGKVYEKNTRALGRPSVETDIRVS----TAHAKKRIRGITRYLFRHIEKEIKHAGGIAERLILRENDVIIETLQESVHADGMFPHNQEEKE-EQRESERSVVFGVERVANYLGLVGFHIAIKVLSIF-GFDLGKPAAKRPNPSVYTKAIGHPPVVVLEIGTVKLEIYQKAMGAAP-RGLEYANTPRLAGLKTLSPFKMSSPPKIASAAYGGDLLERNLYSMAIGKDGPSKRVSIAGIGI--AAIIPPLILDPAIIAILL------------------------------------------------------------------------------------KRLARQIAEIQEEEERILTERGLNRPLVATVENYMQITLEIRIVGVGFLVTYVSRESAKVLDLVIEAAAREE-KYFIEIPSGLR------------------------------------------KFLFRLQAKLLLLGGPPEQEADKWLVNRLENRSRNIKDVAKRKEILDDLSIRVRRIAVKLVISEAQLVNIIRFLFDKYDEILRLVWLEGRVAGKEVYCNPALITWIAHVVDLPSYFGAWQVIGVRLSYLLNKVILLSW-E-EAVGQKIGTYMRELDYPTEYHRYKP-----------QETLRERIRTYLVVRERFVESLLTMLEEVFREK-TRSDVII-LVKEFLLLRVSIYSRFACALRRALAREVGLLAS-LLGETNLVVLNKVAGYQPLKVLTIKVKKGAEPLEIKLLVLS--LGADEPSEAQVVGTELSEAPTLAAAFDGKSMHNAIFLAS--QMTVRKIQLVYVLTKLINYDVPVPHSYEAPDGNLVPLAV----EKKYIACIVKSKPIQIDKEALPAVDKVTVSVEEPDLRGVAAKPLYQSASLSEIPYYVK-LGRIGVRRDVHVRGWGEGVAKAYAGLLVSRALPFGVAGAKSCARKYVLRKVAEIKVIASVLNDP---------------LLKIQYVAMKIGVLIPDAGDVLAEKDAFYGSTKVEATLPERLPILSISVEEIACLDKLKENKDAKLRSEE------------------------------------------GSPQRLQSIEIEYSIKDLQWTTVKEEEIEEILQGCDSIALIIEEVRQDIQRYGSRYEYIVELMQGISLKGFDTCMAGDREVGEILGKRTYDYADIVSLTKKSKYQRHILQAFPVAVGTAKRVPSV-QCIVMIIIAAEAAEPWGKVEEYAKLPASLIRLEIAAIEEVKIEIRFKNLEIKAELGDIRTNRIQFEILVRFRGGVSLIELVN----QAIAIAYLEVDQSVKGPVLVDQVIGYVESRAAVISRQALV--RTKYRLGPEVVRGLSNVPERSVRKIVGNPADYRVEVGHAVGENLTYRKVAILIGGAEVCTKLCGALLRI-TMRLSVEHKVRFKLTHKILCLPLEGADAAISLLPATLEDSATSVVSGVETSEEILQSLTCKGIGKIDHRYRKAMGIDPYMLVPIPIAIATSFVV------IIPFWFLAR-KWAAAEKVDVFVLEIM-VHNVIINGLQVSCGFYIDGSPEFLGRLKLVKMFPVVVMDAARCVEEGAKLKYLIRAIVTQNIIRVICLMCVVRDIEVGSEWVNGVVYQFGDHFLLVHGLSLARRLQYRHNIDNEYDLMRKNIRQRCGSPSNVKVKLE------------------AKLQFALEN-----EGEKPYCKDMRVDMWKLLHVELVDLYVREGLKKLVKGWRYRNNIVKISWWILPSVGKVSDYNGAECVCAIGDIVDKWRALMFISLYSVEFLTGIPRKLVMAAKLIILTKFVKIQEESVEPDVRGDQSLSPTIIVLEKIPLYHQKTKFIDELYPQP------------------------KIRETRIETELAYKKMLYAKKHSPQTTLWAHLAYYAIV-------------VHRIRLKLDIMHTRSDRPDVNYIGKGAVVLDRAACALAGPSYTIIPAAAWVCLKYTSVTEELHRQAREPL--SYLREMSRIRVFLMVLLVGIRLLT-LLEIVGAEGRMERIGRIE-FDELDKVLEKIPIVKRLRAVLFFEVILFN--DIIKGVNTVKE--------------------------------------------RIKELKIVAVFGPLPNIFEKEDEKEDFVPLYLGRVSFFQNIGGLRAVRIFRVYREIVLEWTRVRSTGSKGPKPAVVKVGS----------------------------------------------------------------------------------------GNKYEMHDPRALF-VIIPKKWTVGEKDREIYCPVRVAIGYQVIILIDATVYDKPVEVTLVEVYCIESIPIRVVRVHAIELQ-AKSDLGCANAYGGLLLSVDGESSTAVVFSLKI-GYELPATVDGRCVRLSIPVLTTTSVPSVVYSVVERRLWIIGSLAVSIRVAD------------------------------------------FFYKAIRA-GDYAIGIALTEPVMWSRNILMLRELLSDAICCIDLHAITVSGLDIAINDKYLAFISATVGPVIVSMKFLEFIVSY------------------------------------------LLVGVDLGKSPVVQSNAFIDVDRASTAKVAIQLREPERDKKQIACEVRLAGELDADQMMQVGPCQIRSADFMAREYVAVVIKLELRSERRRRYRYPQELAVKKIGGANVIEGISVRWIKASIKEPRVIESYESQSIVKLKLSEVLPVRERKPLMLVRPLGAAMVIP-PLSIDMFVKKRVYVLTGRFVKGITSSVPEMITTTIKRLYIGWEPPEELVRNIWIRKYRIQDVLKPGSTLSDTIKHQLRINRILV-RRFLEAELSFRVDIGIGEIRALREVCACSAVYRSVSANFA---KYTEMVARISRENKIE-IDILMVTQNKWTIMYATTKVKRSLLDKNHSKKIRMSALITIRATTGLYVAIIQLEALIAHAIKKER--RECLRFSVRIEILRPFYGRGLAPPRVAKVGGHPTPKLVLEKRIEVSYKVCIRKVITKKITRKCKTWRELIIIDRMRIIEVIAFVMLEIKFSLQTRP-INLDRPEKVPSYGLKRRAIDREIELSINGAALKPMSAAMRNLAYMACARKYLHSLVLAVIVSGTFLLGIVDLMARLYVEKNVHRKSATDRWAIGVRHKKFHLSSRSKTERWPRKQKRYPRHSSPTRKYRSPLTTKRVEVGSVVHPMVNEFAER------ESEVSNIYNLVLTLNIS-------------------VIRIRVGLRPMVVGEIDTKIRGVTDYREKSGIERVKGKVEYR-EEIAFDKALLRKILDVEKTKLIKITGQKIVDKAIRGIVARIARALELGVAALDLRMLNYNVIPAQILRRESRRALVEIEEINPESVKVYLEAYVAEAMYVLLESMARLKSVAPVKTLSTYVLLDSITDPSEAFAATRKLDTHSQPGQPENYKHEHNGAVLGTVPVAAAVKVLQAKMEKELLEMFFLGVPVVIDGLNYDKRCQVVKYILKVPELEKKVELRTQNLEAREEDAFESLVESKEQEKAIKKAKYE------------------------------------------VIKGCGAIYTDICATRTVIAPGIRREKPEWIHEVLHRSCVLNTITSIGLFLTLQIGEEHRAVVEAGVPGRSDLESCCGLLYEAKRRFSEAFGPRMDSVPLHLKVLATLEVSVKVAIWRYKIDII--SAAVIPGVRILKSLRNLMAAMAIWTSEKEAVYTIIAQEPKGV------------------------------------------FRHILKILTPVSSGPLPLFSEEKIELRRDGEKMRLMCRILSKLATALIEKKLTFVAWAIADVRVVKVNITPLVKAEYSSDIRIL-VEVGGSVIIDTRKTSIRSIMYSRKQFIITVKDITPVQAAIRLDVGSIKVISAVIGKLALILEATANERYTTSIEEIELETRESERISIAMWSFVYPRGYDILFANAVVMIELGVEPFQHDIHKCLERDLDISELIMYALRQLLGTYAIIIA-PEVFPLEAGSHIFK-IEMSFKEAKTSAYRGGKADEIRAKVLDEVRLEARVSIQPIEA------------------------------------------LKAIPYLEEDAKVLEDMVSVALRLITKYDLRRKIYGRLLLRRYREKLYEVESTKKVAVEIAPCERKPPEKKAIEASCSELLAIIQTAITSECATQQNTIIEEDMVRIIC-GLALNVTIHSEKAEGI------------------------------------------RIIIPREAELVDLGEPTLVPYIAKVIVSRDEGIIVILKIIVK------------------------------------------
>Euryarchaeota_Methanobrevibacter_smithii_KB11
REPLYLTIMIQFLATSGVSIDTSVDDLEEESVAAGNYVKEVLDLTESCPMKGNEYIDDRAV-NIGIHAKKDYNILIVHEEGAYYAEEVELSLIKYVIGINIALQKLHMSIALNLEHMQIAPKLLEDESKMVDKPVNGRKKLA-ALEKKNAMPKEQQSMLAELTVLKMTYKESERQSRETVVRGRFGPGVNASIKPLVNVAVLSINCNLTQTVYVLDKKGLLIE-LCNSTIKGGKILDKNIEDNVIDLKPDEIIMLLTSNLLGDYEVMLGPVSKDISKPVYDTKKEKNIEVGYAMKYVEPYVSKIKLDNDTKGHTYSIARKTRLEIKEVNKLREIV-DLKAFKNSASFKEKEDIRDGPLTFKRVVRSGNYVVTPSFSEI-FKVVKEEKVIFGLYTKTAMKPSGGPKDVKRVRNADTSAIADRSFRKREGPITNLQEEGLVTPGQHPHITDKKAIGNKLIRPLLNQMLKHIMTDSEEDLKSADYENLRKDKENDLRIESDAFTYIVMIISKPVSAYFDEYNKAGEKSKDILDLGLRYRMLHVET----RVYTIPLRNKVKRRARRVQNLHEVKEIHEIGIQKISKITVADEEATPAEVINVKRMTEVMIKCRIGKGILTIPVRILMDIREKIILGSINLAKVTSVTVATAKPLIDVYVATKDLMDVKEGKVYEDNTRALKRPEVSTGVKIGSRSKKLAEKKKMKNIDAYLFRYARDKFYYEGATTDKLVLNSKEVVVHYEPKAGKVEELITSNESEEALDSVDASETTMLAVV-PVRYIGILNVYTIIGL-GALVGFSSENKYAKKPSKAPYTRAVDHPDVLVLELSSIRDLMLEKALGILKNQKIEYANLAKHAGLTTLKPYPRGAKWWIAMSSFKPNIYEKELYSGSVGKNGRNVRIGIMGLGQPIFGLIGPLLIDVAIIAVIIASVLTNKTHIKV-SEYFTIFRILIAESERKLEMYIDLMKPYLTVNNLHHEFIVSTVNS-LRTDTKNIEEISVFLPTVNLSRPEKRRMAEQQMQQEQFEEKLLTERSLNKPLVNQIEIAQALTLVLKVIGVGFLVKEANAEEAVFIEIIIQLAIRNNIGLIIEIPDGEDLITIEIVILYRTVEYHYIGINAVLVESTGISIVAFPFLLMIEKFLMKFEMSMVMIGLSKE-KMDGYKVSKMEKQSRRIMEVTKK-----ELTLNLSRYVISLGLRHARIVDLLRIFAEQMEDILEL-NLYEDIGNLQHLANPATITWIACHVDAPILMTTIQEVDAQI---------LSKYSLPGIEAIVSTFALNLPLDPQISTY----HAVGSFKKIQTTLDKKLGKYLSIREEFVEALLYMVEAEFNQYYEDIDVFADLTDEIWINNITPVISGITVIIEALAEEEGRIVSEFIGEGNALRLMQVAVYNPLEPMTIKTKRGKRPRKKKALFKLVYCLVEKVSEIGLVGVKFISVFLIFIASASMERFSSISFSAKAEDILDNVQLVEVLTKIVSFDVEVPMECDGPDGNVASEPIEGTVTKVYIASTLTSSPLEVDQSIKPTIDKVLINVEDPELKGVAVEIIYQ-IGASFITYYVELGNQIGVYRAPKVKGFGETFSKIWIELVIKRATEFGPIGADSAHQGKLLKVVANTAVIAVILDDAFPDDDVITIKGHHETALKIDGIAFYGGRIVSEAGKLADGEQAYWTTENEEITTADRPPVYTISVKNLAQPDSVNSLREIKTTNIKELKIRANTANKLGDTVMVIGILIARYKVKILPNIIKKFVRITGNAKRQKDKDIDVSMMGQTYTKHVADEIDEIMQNVDEKTLILEEIQVDPKKLK-TEEFKIEKLRYESIRGMDLTKNNESYPGKI--VRTYEIVKAIHASRRRHLKRQIVQAFPSVVGTAKRLPRVE--MRMKIAAGGSYKSWYAVLEKADVSNYLVVRQTLGIDEMKIEYGFDDRDEKAAMITLRSGAIEFDIIKRLYHGISWAAKMSETNQNEIQGDIVDLNDEDEAPSIGEEVIGIVKKGAEIKEASAAAGKRLRARLGDEVLRGLTNLPTKSQVDVVENSANYRIEEGDGIFPNLSNENIAFLISACNLVTPSYGLYVKLRNMKCPLGHLIEIDVTYKILSSVFTPADGAVETVNVTMEDRGTRVSSGAETGARVLNSLICKGCSDLDL-FKRGRGKGDYLKIEIASYVSHGLLVITKPDKFFHNVFLAN-EWAALISLDLYLSLVAVVPYKALSSVEPEVGFYINKTPILLGGAESIKGLEVIVVETAGAVQEGAAFKELVGAIWTLSIIRVQMAFCIAGKVEVGADYT-GIIFEIGDHWLLLVVLVIEEAINYKYMLDPEFTFNKETYRTYCGEEFNLQDTVEDKPGPDIIESSLAGKGMTFKFQYALDGKDYDETDAKEYANNENVDMWDLLAIILDEDYVSDGYKDRIKGFGYKADVIDNPWWELPTVNDDSDFHGKDCEHELGDLDDRWDKYEMLPTFEFKVFEGISRNRLLAASVIILPKLVKLVTERESKSVKGDSELAVPVIIIQDLPTTHEETKLKTEFDPKPLFKFTLTIGPIFCLDLLAEILELYSLCKKIMPKQIAYKPMWYDENTEPQTTTWSEILYENTNTFGCEIHLDTWNKAHRSRFRGNIIHTKGEKPDVDHINKGANVFKKAAIALAGPSSKVSPLVALRCLPYLAVTDMIHREARDPYKNIERREMKSLRVYLLVTLVGIRFVMLDLEVVGAKGRIEKIGKNSDIDPLEEAIQRDKLIEEERLVVFFEAVVIRAEDVILTTGTFEIEEDGTILFIDKAGYKYIEDYDRHIFTLSDLEIMIGAQRENFNDVHASKLPIITLFGDIQVIFNDEESEEFLTPLYLAQVSYAVGKGSLPMYGPLRRYPDYIYEWQALRSSDSTGPNPILASAGEEYHQYAALRAWFETFDTAGYTTTRIYGGNYEKWGPPLLIELKWLQDGKLPSVAVYIHAQPADVIENTKDQYVAFIMLLKEKTLISNDLGENCEMHDKRAVAGCVVTKRVTVSEKKGEVLLIKLINVGTSINVRFQTVLKDDPLDITVVNAHAVEDIPFVSITVAAKEILPLEKDIGASNAYNEGLLTVDRDSATAIFYSFPVKHLSLPSTVE------------------------------------------FLLGICESIQLLIEGSIKTIPSLTLDQKQLLNDTIVKDILIGIFYEAVKANERNKIGLFFNSTLAYTGKVKKIRDLLNSARSIANLEAIQAGGIDIDVSNLEQCFVSPSVAEIVIDNEFLDIVVSHIKIAKLLGNCVMEGLVSDDKQKIALIDILEKGKDIIAHAFAILLIVIELGKTPYLVANIIEEADRQ-VAKVEIAIDGPD-ESAEIVCKNLLAGEMDGEDIVCVGACRIQIVNFMSRMFSAAIITLRLKKNFKRKLDAPQEIAVIKLGGAGFIEGIPVRWSKVAMKEPVEFEGLKGDYMVRLGLNEKVPNKQRHFIMQVTPIGAVQVIPVPLAQDEYIRRRQYILATRQVKGPTYKIPENITNLVKRIYLPATPPEKLMKNIWLRRYSELDLLREGAALERTIREMFGLNKIVKYKKFVESRKNFRANLGQAPIRAVDNVCDCTVVSAVISSNFAVEFKYTEMMARQSRRQIMKPIDVLMVTGNQFTIMYATRQVMRSLSEVKHTQKIKMHAIITVTTTTGGYISLLRVACLLSFALQKEVNEKHCINAEVKYDIMKPFHQRGQGWARVAEQGHHVTPFTTIEQRIKTGPEVCLERVITKVVPRKDASWKELILVDRMRVVDVIEFIILFVQYSLQTKEYARYWMPEQTPVYGIEKNTVPHRTEAALNGAV-GSMSASKGNPAWTAMADTYFDGFLLKAIIEGTTLFPIIDCLSNLELEKDADRANYPDDRTVGLYSKKYEVAENK-EEKAPRKQKAYPRGSSKDRDIRSPIKKAKIETGTVLDPMIDDRK---GQLE-EDNKEDIENIIERINIECFHSEINYCKLLNEIKIILVIRVRTGLEPNAIGEIDLAIKFNTDYAENSDIEEVDKRVSYEITNIAIDKKMIKTVVEILDQNLVKVLGEKIVNKAIKGIAAKISKDFEIFVVALGDRILDVEVTPADILDKKKEKAFIQMKEIDSESVEIHLEYNIAEALYTLIENMAVPRELVEIKTINVYVLLNELEDPTEGVASTGHIGTHAQPEQIENLQHVHNDIVLATVPFKVAIDFIIAKFDLNKFLEDFIGCPNVIGDLHI-DKGMIIAPILYIPNIHQNFQLQQEQIEEENKNAFKNLIKADEKETLKAEVKLNDAETTMMEARIKNDDERLKVKFRKDRIMHSRTVLIEILEDILIIEGCGLEYDEIAAERESEATGMERSENRWLLVVIKSSHVIDAITAPMYLLSFEEYPGYKNSIEAGIKGIRETESASKVLYLEKRKFAEPI-PKMSSVPLVDEAIVTNDINLEAAVWQYKIVVVMYSARGVERLNLLTLANEVMAAMVIWSDNKDKIYTMLVREPKGKNYSTIITIQKVRAQQAAATIADDKEKFGLIRNGPAAAADGGRFKHLVKIETKVGSDSEQIYAEDLIELRRNELRDRMTSKEAKRHVTTMIDKEITFVKDAIAEEKVARVTITPNIKVEEMEELKVFEVEVGGESVIETRKDKTKAIMFATKDFTVAVVDITKVQMAIKLNIGKIIVISDLVAELVLILLGSTIMDMAVVVDKIEIRSRKKEKLTISMYTARYDKGYEAQFVELILLIEVGEESFQHDLHKCLECKLDIDMESNYGLKILQGVYEYVLQIFSVFPLRTDVHIDILMEETVWPAKTSSRRNGRAEEIIANLVDCVKVTAYVGHDTEHKTALPIGTLVISGVGVLVKKTMIEYMLKAIEIEVRAWPSGSSVIRAIPYIEADKYMLYSMIGAAVRLINL-KLRETA-GDPIIDDYKEQAEELKASKAVAVAIAPADKEPPTKEALTTACEGDVEIIKSAFESLASAQDSTIIKPSMIKLII-NVGLSATMHDESASAI-TPPGFRIEATITAYIMCMEETDLPELVIYAAIARSLKEGGKFLIEENELPIVDIEKPKAVRFVSNIIVAENEGPLIILVIKVDKEHDEIFSLRISTNIIGGGSIGGLSSALPEVQFSEPEKIQTV
>Euryarchaeota_Methanococcus_vannielii_SB
RKPLNLTIMLEFISTRGTAISKSIDEFEKESVGAGKYCKEVLDLNEVAPMDGNEYIEDKAVIQIGVYAKYQYGLLIVHETGSYYAPEVALELLSAVIALEVALQDIRMSIAVALDYLGVVPKLLEETAKLVERPISGKKKLAELLEKKNAMPNADQTMIAALNVYKATYKNSEREPRETVVRGLPSPGVNASIKPMANVQVLPINSGLMKLNYVFDENGILTEVLCNTVIKGGHILDRNVVIKTVLVSPEAVFYLLIGV------VVLGPTSSDKSEIAFENKAQKEFEVGTAQKYQGPAISKTRMDGNTQGHRYSIVFKARIEVGKIEKLREFVEDLAALKMEEAFKERDDLKNGPLSAKRSRVSGTLKIAPSLAEVKVVVDAGEEKIIGLYKKTAMRHRGGPKSIRRLRNSKTEYI--KSFRKRQKPLTRLKTEGTVVPGMHPHVVSQRALGGKIARPLEKSEMEHIIPGDEPFLLKYGIQQFKLEKVGDVKIKSQATYFLVIFISNVISEVYDEYKTNVESPEEILNLGVKYRMFHKELFD--RIYTIPLRDNSPTRARRIRALHDVKNIEKVSLNKIAKVRVAEQEAVAAEVIQVGRVTEIFVRCKIGTGILTVPVKLIMEEREKLILGRINLTKVASSEICIIRPSIDIFVANNDISDTEEGDIFEDDTRALDRPEVKTDIRIGSRKKEVQEKKKMTEIERYLFRHMKEKFLFDGATKDKLVLNAKEVILEFKLEAGKIEKMVKSNLEAAELGSVKAVETTLVAASVPMKYAGLLGAHLITKMF-AMLGFSGGRPSHQRPSGTVFGALVGHPDIIVLALAAVRIEIVKKALGIF-NYELQYANKARLAGLKTLRPFPQGNPWWVAACSFNEMLFDKELYAAMIGKDQRNVRFFFFGVAQNVFGLFKPVLITFASTLLLLITLYV-ITK----VEVFLIEKLILLKTKRKSRIIINLNSPYFFSQNIRHELVLEVSDRLISRNTRNIEEVSRFFSDVRLIRPERKQLQEEQRMQEQYEMQVLEERSLRKPFARQVESAQALTFGLTIVGAGFLLTYVKPEQASILELITEIGIREA--KIVEVPNGVDVIVKEVLVLYRTEQFDKLGIHAVLVEVMGISIVCVPLYQIVNKFLLYLEIKMIMIGFPKEAQLKRYKIDMKEKTSRQIKEITKN-----ELALDLQKLKLALGLTEAKIIDILKVFYSNAEDVLDITHLNGDLSFKKPFVNPPYISIILDMVKLPIKYTSVQEVEIELDFIIRGVLQNFKYMIESINWLVGVYRINIDFVTKYHRNL-PIYAYGPHQKILEVMEKFSKMYLVIKEEFIECMLSMIEEVFKEYWADKELFMELDELTWVCNIELVVDGLTVIKNGLKEDVGRIVASLENDSNALKLLSVASYGPVNPLVLKTEGV-LAEKKELICLEASAAASNPESYNIVGCNLDKVETLAASIDLADLMLGYFMAS-VKMVVEYIDMLQILTKIVYFDVDLPIAPMGPDGNIVDEPIKKTGQKVYVACMTHSKPMVVEVEYGPSIDKVLLDVEEPEDVGVAVNYLYQ-KGIYFITYYVELGNEIDEKKDLKIKTFNETIAKKYVELIISSAFEFGAMGAKAAHRGIVLKVISNIAAIASILSDVFPDNDVEVIHAPYDTKLRVDFIAIYTGRLLRSSSELFTEKEAFYTTKFQEVTQRDCPPARTIEIGDLAQPEKLNRLKELKIENTEELKVKPNESSKYKETLLVGSIVIAKGKVKGIPNIVKNFIRISKNPQKMDDEDTDVQMMGTTYSRKEKETVEEIMQNVEEKVLILQELEVDIRKFITDKEYLIERMLGISLKNIEYVNRKYYSEGKILAKRTYDVSKIVHSGKRRKFHRQIISSFAGTVGSAKRLPKVQQAINMKMAAAQAYLPWQKVEEFVNLPCSLIRKQLVGIEDIKVNLGFDYKEAKVMLIILKTDPIEYELIDKIYHGTSLYLHLTQVQNMALQVQLIVAEEK-EIPSVADKLVDVLEKEVLFLETRGLAGTRKKLHMGPEIRRALKNVQNVCKKLVVDNKAHYRVEMGDALVINSSVKGVALLLSGAKLMTTA-AAYTGI-NANIEIEHYIVIGVTLEMLSSIIKKANKGIEVVEATVEETYTRVITGADSGLKILSSYVLKDLSELEADYRRGRDEVKYLKVECITFVAHSLIVVVARKVIYMLSWVSEGKIRTKQILDLFERWEILMIDKELGGIHFECGFYVDKTPVLLGGAEIIKELQVIVMETAGIVLEGANLEVLVGMVITLNLIKVLLALCIKEEVEVGGEYINGIVYRIGDHYLILVMFLIVDEVNYKYALDEEYTPAVNGFKDMCGGVYNDTQYIEDKPGPEIIVGKLPGRAMTFKYQYAVKGEDFEKEDDKEYCNERKVDMFNILHVSLDPLYINENIKKVTTGKAYKADSTDIPWWELATLGNDSDFHGKECEHKM-DVNSFWSKVKMLPTFNLKFYEGLTKNEALAAEKVILTKLVKVVTEHTEKDVKGDNELAVPIVIVAELPSFHDETKLKTDFDPKPLFKFEYTIGIVFIIDVLLQLL--YKLCKEVMPKRIAYKKMWYKSNTGPQTTLWSNILYIEAKVVGCKITIDTWKKPHRIRFKRDVLHYKGEKKDVDHIDKGAKVIERASVSIANVSSMIIPLEALRSMPYVMVTQMLHRNGRDPADDSTKKEMKKLRIFLMVTLVDLKFIREILNIVG-EGRIDRIGKNT-IDPLNDVKRIDKVLNQDSITKFYEVIIVRAEDVVLKSATLELAGNGNILFIDNAGYKYKEREDRHNFSLSDLEVIIGPQKENFNEVHVKRLPIVTLFGDIQIIFENENSEELITPLYLAKSSYAINVGGLELIKLLRRYEDIIYEWALVHSTGSTGAEPNLISAGEGYRDIITMSEWFDTFDVKKYTTIRIYMANFEGWGPPFLLSLEWLVDCDFPV-AVSVHFGPKDQITNTTESYFGEVTILKEKELIGNDLGEKCEMHNKRALLECVITKRITVSEDKKDALVRKIIFIGVCVIILFDERIDEMPLKITIVEYNSVELLPIKIVTLKPDELMIIEKDRGGGNAYGENVLTVSYDKKSSVQFKYPIEYYALTATINNKAIKLTIEIITINMIPNVVKKVISKAVYYISSLELKKEIVTLLLLVFEAITLKVIAAIKSIPTYTLDQKELLEETVAIKVLLEIFDYAILTEKKIEISIFLKETMCNEADVWP-RELFSDSKSVIDMEKIHSGKIDITVNDLSKAYFSAFIARFVLDNKFLKNIVSHIDISKLLGDTVVSGIASGDKKKIAINEILEKGKEIVDQSFAILMIVKEIDKTKVKVPNLFLVISSLIIAKVTIEYEDPEKKSAKMAAKIELEGKIDAEDILCVGACRVSMTDFVAKEYAAIQIELEERKATVNRLKAPMELAVIKVGHANFIEGIPVRYLMNSLREVKEFENVGSEFFVRLKVNEKLPDKEKHFVMKVIPESQAKIIPSPLAQDKFIRRRLYIMTRRVLKGATAKVPEIITHTLKRVYLGYDPPEQISVNLWQRNYRQITLLRQEPTLEETLKQQLGVNRVLVVKRMLESRRRYRVNVGMSPIRAIAQVCSCSAVERVVTTNFAVPFKFTPMIARQTRNQKIRPIDITMITSTKFKLTFATRGVMRGIISKSHTMKVKMQAIVTIDSTTGAFVAFILIACLLSFAVKKEVDPRHAIREKLVFRLLTPFHDRGKGTHRQAEEGHNFSPKTIVEKRIKSSHEVCIEKVITKKITRKDSSFRTMVVIDRMKIVDVIEYLTLYVKFSLQTEYYSRIWMPE-TPKYGINKDTIENRLELSINGIALKPESATKGNLAFKGSAEKYLFGFILKALIRGTILLGIVNALAVAEVERDIERKNFPDARIIGLYDRKEGISLANKTEQAPRKQKAYPRNSSKAKKYNAPVKKEKVEVGKTYHPMIEEKK--IYPYRELENKT-IEGVINTLNIKCLHNEVNIGLKVVVILIILVVRVRVGLPDTVVGEIETVIRLKSELKELVEVAEIDRKFAYNINEIATDKKIIKNVFDLYEQNIVWVKNDLVVLRIIDGIAAGISPSIMVSIVAFNERMLKVMVTPADVATKTKESAVSKIDKV-PCSLEVHLEINIAEKMYVIIGDLAELISVISVKTFNVFVILNELTEPTEKMAMSWRLASHCQAKQGYNLKAEANDIVVATYPFRQAFELLKKKLETEKLK-IVIGIPSVVG-LML-EKGIIISPKIWLPNVNQMFQLQQEQLEEEEKD-FKGLVKDEEKETLVEEMKYNETEVTMAESKISDNDVQLSLKVRKEDVLYEKTVMLVILEDIMIITSCGSDLDEICAEREAEVKGIKKTKGNYLLQIILGSHVVDAVTTPMLLLSFKILPEYYSLFQAGIKGYIDDDSLSRIAYVFKRRFKLPI-VGTNSVPLAKT-LVTNEVSLTTAVWLFQLEVVLYVARAAEKLKLVIILGSIVMATALFTKEKEMLYTLLVREPKKRHYATLVTIKMIRNDESAQFIAELRDKIQVVKQKPAASADGTPFRHRLNLEQKIGAEPKQAYAEDLIELRKDEVQENMICRELKRIVSTMIEERLVFVEKAIANAEVAEVNITPQIKKEYNGEVSIYEVSVSKVKIINSKKQTYRSILYAKTNFTVVVKEVSKVQAAVKVETGHIEVIKDLVGELLFIIEASSYEELTTSVEKIELSKRHREELVAAMIMGKFDKGYESQFIELVILVEIGETHFQHGLHPCLESNLDINTLGGYCIIPLISTYDKILFINGIIVMELDVRVCK-LATTLKPAYTSKHRQGKVEEILAAILAELKLEAYVGLDTIMEGSLPNGRLAIANTGVIFKKTMIEYKTKAIETDIKSWPGSRK-IKSIPYLQENKYKLKNMVSAVVKISS--SLLLKV-GDPLIEEYKEKTAEVAA-KKVAVEIAPCEKGASTKEALETSAEQ-LDLLRTAIEGTASSQDNTIVETDLVKIIIGGLGLSATIQEESADSIKTPPGYELHATMTAYMLCMEKSNLPELIIDVALARALVEC-TMLIDDKEALIVDAGKMKLVKFLANVIVDENVKPLVELVILVEKDHGVVFSLRVTAKIISDGTVNGYKTSMKEVQFAEPEQLNTV
>h02m.117
VENFLVRTMAERLAKFGLATDGLVHEIAPVAIDAGGRVTQGL------------------------------------------PQEVHLSLLKYYISLQISFQKLRMAMALALPFVSAFPELLQETSKVVGKGVHAVEKFAASVRKAEAMPDSKQKMVAEVSALDITHAKDAREARDTIVPSRPGPGTVSSRRPMIGIEILPIACGLRK------------------------------------------ILLLVTNPECAGCAGMAPDTGDKPVPVSDKKAQRVVELGVAQRYSGAVTNQIKLNEDTYGHRYSIGYEMRIKIKDIKKLKERLADLPALKAPEAYKERTALRKGPLTAKRVHMSGTLGLSRSFAMMRLVIDTGERVIVGFYQKTSMRHSGGPKSERRVRNTDATQILE------------------------------------------------------------------------------------IIITRLVADKWEEYSRQGEDPAAVLDMGLRYRMLHVDIIDAVRLYTIPLGKYAVRRSRNVKAIHDLSPLKYLGIEKPRRVRVADDAGIPAEVVQVGRLTEIIVRVRVGQGILTVPIRILVEERERIPLGTVRLLSVSSIGVSKIHPVIDIYVAHRGVADARRGTVFSDNTEALKRPDVARDIRIGRRAKVVHEQRSMLRIKPYLFPRIQESFQHSGATIDRLALNCKDYILLYQSVAGHLPEAQQHHTEEAA----EGGETTVMGIATSIHHSGILAIHLIGRFLSAIMSFSLGKPSWKRPSTKPYSTKLDHPEVIVMELARVRLAIIDRALGLLPGYDLEYANGPRLAGLRTLKPFTHSAPWWIAIGAYGADLKNRALYAGFFYRDGPPKELIISGLGQPPTGIIEPLLLDMALFLLLL--------------------------------------------SRLLRPLIAIKANTLHRVDTQNLFTVSELLPNVKLLHPARRRMAE-AEQAAEIRAAVLPERSLNKPFAEQLENAQVLTLTMKIIGVGFLILNPSASETRMFNIIIELAIREE-SYIVEIPTGESLLAPEISILHRSEALAAIGISAAFVEVLGITIVAMPLLAILE------------------------------------------------------------------------------------VNLVDTLSGKKSFANAAEIRWIATAIETPVALSAVLQVEVDL------------------------------------------YAYGPFKDIQDTLEKHKRRFLVIEEQFVDAMLLMLEEKFRMNYITNDMLTELTDIIWLKHVILVVETLCVIRKALAPSGGRIVAEIDGETNPLRLFELAGYSPLTAFIVRTDGKVKAINKQALLRE--LGAEEPVKVNILGVSLDESPTLAGRFNGHNSHNAIWFGA-------------------------------------------------------------------------------------FQIFPQSYSVLFIPYYVKLGNPLREVREIQTRGWGEPISKVWADLIIGRALEFGVLGSDSAHRGVVLQVVANIKAVAATISNP-----------------------------------------------------PDRPPTLTIGVQQIAQPEQLKEIRNLKLKNLAELRIQKATAGYLGGSIMVMGVIIARYKFREVPDIVRSFLRTQ---SRQKDQQLDVLMQGDIYIQERGTSFEEVLQNVDERVLIL------------------------------------------VGRPTYNLADVIHMARQPFLWRQIIQSFPALVGTGKRLPSLP------------------------------------------DLGFDKKEAEAALATLQTGPIETEIIQKIYEGISWIDGLTEIQRATIEMVGIVTVRKPEINILVQRTMGFAEREATFQTEQSLIGKRYRSRRGQEMLRGLANVKATSEKKIVQNPADFRIEKGTAIRTNVTIEGVALLISAAPLLTTVYAALAAI-EMTIPFNHHIELGATPGLFGILLSEADAAVRAVEVTAEEAVTCVLNAVETGMRI------------------------------------------------------------------------------------DAGFYIDRSPEFLGAARLIKALKVLVIDIVGVLEQGGQLSHLLGLVVTQNIIRVALVLALDRDLYPGAEIVYGVVYKVASKWLV--------------------------------------------------------------------------ARGRSYAQDGTVQMWRILRHPLENLEVSKGVGDRTSGENYRSDLIADPWWKLPSLGAVGDYHGRECICVGGDIDDRWRAVHLVGLYEVVVFQGLTKGHVISVSTLILPKFIGIILEHTEIDIKGDSDLPSPVIIVEENAMYHLATKFIDEVEPIPLFKYKFTIGFMPCLEILWQIRGI-PVRQRAIPAIIATKIMLYTQRNSPQTSLWSHLAYKELTNYK-----ETWAQSHRLQFRGDLLHTHKDQPDVDHIGKGAIVVASHCIALGGSALEVIPVEAWVSIQYLSTSELLHRDANTPYPEPS-GLYDRFRIYLLLYIVPIQIIILVLQIVELGGVAEWIGRNSK--PLYEAEEIDVLIEDVKIVKLFEVVIFSAEDVVI-GGTFEIQQHGTALYVDHVGYKYEKAEGRQAHFVSDVEVVIAPMKLNFNKIQLHKITLIALFGDVPTFWEAEESDSFLTPLYMSEMTYPQGKGALALLEIVRNYKGLYHNWEYCRASGSKKIKPAIVG-GQ--PAFATYIEWNELYLVAWYSTVRFAGGDFFGWPPPLLIDLGWLTDILLFCVGLELYLPPHHQVNDTTDRYIGTIVLLREKLLVRN--SHFYEMNESKAISETIITREINLVN----ESMPQMMEIKTQVLISIQEVVEETGLTITLIAVVAVQKLPFEIVRIQARELLPREKEIGGGNAYETGIITVDLSLKSGISFSLPIAGLGLVATFDGKCVEISIPVLTTTTIPSVVLPIIASRLKIIATVGISVKILN------------------------------------------IFYFAISTGKARFLAAEWDQNITSTKEVAKLNQLISESRNMAHLDLIDSSGIHISVNPMYRVYVSATVATVTVDDDFLPHIVSHIKIAKLLGDSVTENIAAQDRRNIALIPIEDKGKKDVAYMFAI------------------------------------------IACEVEFAAEWDAEQTLSVGACRLRMSDFIAREY--------ERKKHKRRLDAPQEISVIRIGGATYVEGISVRWVKASMKEPQEFRGLQADYMVRLGLAESVPNRERHFLIKVSPRGAAIVIPVPLAVTEYIRRRVVVAGARQINGSTLQLPEIVTNLIKRLYLAVEIPTAYVRNLWQTHFRTVELLRENSQLRETQKHQLGLDHVLRAVRFLEAEKRFKINIGEAPIRAILRVCSCSVVKKVISTNFAMDFRFGEMIARQSRRQKLQSIDILMVTGNKFDIHYATNKVIRGLIDVKHTRNIRMGAVITIQATTGSYVALIEVQAILANAVRREMDPRAAINERLKYEIMQPYHKRGLKADRVAKEGHYRTKFLVVEKRIRSSIPVCVSRVITKKVHRKCPTWHQMILIDRMRIIDVIE----DL-YTSQTSSYITLQYPEEAPTSAVKATRLERKFQIVINGMALRPLSATEVNL---------------------------LDALAQLEIERSLGRRAHPDRRIIGVWDRRYGM--RG-YERW------------------------------------------------------------------------------------VIRIRIGLDPLALGEIPTSLRLKTDYAKHSQIEKELKKIEYKINEMAIDRGLIKTILDVDKASAVNVQGRRVVNRVIRGIAAKI------------------------------------------------------------------------------------------------------------------------------------------------------------------------LPRVQQVVQTDLKQLNEQKGKSYQPLFKQAEQESVVEGLKFTPSEATLAESRIQDEDKGVNPKVKKEPVLYRRITLLEILVDIL---GCGAELEDISAERESSCPGIEKIKPKWLVSLINGNHVVN------------------------------------------------------------------------------------SARAVEKLRILLITSKIMASIAIFTSDRKQVYTLMAREKKGRHYSTVITIRMIRADESAQFAARAMDKVRVIKHGPAAAAEGRRYRYILLLDSKVGRGPDRTYTQDAIELRQNGLKMHMTSKGLTR-------------------------------------------TEVGGEVVIRVRSQIVLSMMFASKDFRIVVTDLEIVQASLKLAIANLEVLEDLTGQFLLILEGTTNEELTTAIEVIVLETAQREQLTVSYFVSRYHRGYECQFIDLVILLEMALKFFQHDLHKCLEIQLEISVVAGFTPIPHQFRMYPDSYM-NIFHLYYRKRLGIL------------------------------------------------------------------------------------LRSIPYTKADSKVLPELIGAALRLLTKVHNRETINNDILITD-KEIAYEIEATKRTAVPIFPCEKNPASKNSIDSAAQKLIDLLKSAFGGPASAQENSIFETDFIKILIKGLGLNAQLHKQKVIMI------------------------------------------ILLKLGEVDYVQLSEVPLVPHIANVIYTEDQLPLVRLRIIVQTEHEQIFSLRILSDLLAEGTINGLNTAKPEAQFAEVPKLSSV
>Crearchaeota_Sulfurisphaera_ohwakuensis_DSM_12421
RKPLYLTIMFKFIATSGVAVRRSSDELNAHGVTASDYVNEVLNLTEQAPMKGEEFIDDRSVLRIGIYPKYKYEVLIIHDRRGYYAKEVELQKLEYTIIIGFALHKMRVTFAAGLPYLPIFPEILSKENPLVGKGVKEPKKQA-NLKRKRQFPDLDQTMLAELNT-RITYQ-DKRSPRDTVVRGLPGPGVYAGYRPLVGVEIMPISQKLLKSYFIPDNIKLPISYFVNTTNKNGNILDRNIKNPTLKIEPSSIFILMISDPEEENCARLANGSRDKTVPISGNLGQKTLELGYISKFKGAQTSLVHLIGDTRGHRYSIAYVTRLTVKDIQKLKEELKMFPALRNPESFNEVDNLKISPTRLKRARVPGLLKLSPSLSEM-------SSKIIL-LKKTSMRPLPGPEDMRRVRNTQTR----HSYRLRERPLSLMEKEGYVKPGMHRHIQGKKAIGDKIVRPL-DSELKHVLSIEEYKILELGIEQLWRLKPGDIKIKSSSVVYYVIIITSLIGDKWEPFITNGEDPGKVLDLGVRYRMLHVDIIKEV-EMVINFKRFGRRRTRKIRNVHEVIPLKSIGRDKIRKVRVVI--GFPAEVIQIDRVTEVTVRVRVGKGILTVPVRILIEERERLLLGSFKLTKVSSVELAPFFPRLDLYIADKGMADTEMNDIYDD-LRATNNTDIATEIRIGSRLKEKKERRRVTDIDKYAFRDLKQ-IKHIGGTKDIIAYGAQDVIILYAGISVNINKLFPYDTQKVKLGPFEKEGSYQVGVDYPSSYFSILRILLVLKAASAMPGFDSGKIWDYRPNPKVFSREIGHPPFYVLEASTIKLELVEEAMGLA-MFRLTYANAPRLAGLKTLRPFPHTSPRWIAAAAFGGDLNERELLAGSFNKDGRDKELVTFGTGLGIFLILAIGLLDGAISIVLIIEFWTNFAKIFVIADYNTVEKILIARTNRLMKYYFRLDKPY--------DLIIKLHDSLIGIFTKKIQIVGEISENVPLVRIE---LDERALEQQELEADILPERQLNKPLAEAIENAQSITLEITVVGVLFLVEVE-PLKLEILDLIINLYVKEDLLKITIIPYS--LIAPEVIVLYRTERLAAVGLSAVLLEVMGITIVAFPKLEIVEKLLIYLILKMIMLGFPEEKLGKKFLVNYLDDKSRRIKEVTNN-----TSTFELNSCSMDLIQRERVIASIVRIVLSQIQKIINVVTLHNFLSGKKKIVNEKSIRIITRAVDLPVIFDIIQAVFVKLDFLYSDVLILVKMP-E-LRK--KIYYIKL-----NKKYK---IAYGPHKRVQEMMQ-KDFHYLVIRKSFVEALLTLLEEKFKKYWQDKDALAELKNAVWEGHIEEVISELSIIRKVLAADVGRIIGYLQGETNLLKLLKVASYSPLSILKIMTDGSISPKEVKIAFIE--LDVEAKYKLGILGVRLAVILIIYVY---------------VDKLILEKDEVSVMLKMLFKEK-VPREAIGPDGNIVNEPING-TDKVYVPCVIKAKTIVITQTLAPQVEKILDDIEDPDIVGVIFDIIKQDRSAFFIPYYVR-LGKIGIKMDIRVRGFEENYAEIF----VTRSLKFKCIAASAASRNIVLKRISNLNVIVELIDDAFIDD-VSTIDAIHNDNIHIFALAVFATRLITESGDLLEERDAFYTTTYEEVTLGDNPPVLTIPIKDIGMPEKVQILKYLKLEIL-ELIVSKNPAGRLKEALMVMGIAITRYEVKKIPDVLKMFMKIE--PQNLMKEQTDIIMQGQIYMEKAQEPIDEVFQGKQERAIILYEMPIGGANKK-ILDYVIEHLQKVNIRGLTQAKKGS-GKGNILGGPTYDYALGIHAAKNSALILHVLQSFPGTIGIAKAIPR--MVITMKIAAASLVLNWQPVLEYAILPTTIIQKQVIGIVEVKIEYGFKKKDEKAALVTVKTHRIQNEIILKVKHGVTLIDKLTEIEDAQAYIDLLDSQKQ-ELVGVFKKVLEYAEVFAKLKSKADLQGNRKKKRLGPELIRGVYNIPEVSKKKIVETPAEYRIQLGDAIIPNLSTEYIALLISAAKVFTSLFGGIIKL-NMKLVREHRINIGINKQIFAIVIIDASGAIKSIDITVEDSITFILRGVATGLRILISLIVKGLDELQGIYRKGAGIEPYLIAEISLFVSHSLLVIR-SEKFYFDSYIAQEKWSATCKLDLFTLDIT------------ELGFYLDRNYIFKGGFRMIKGV-ILLVDAAGSVEEGAKLKIVLGMVVTLNIVRVLVTIALEKEVEVGAEYVNGIVYQIGNHFVLALVTLLMDDVNYLSQFDKEFIVELLSYQENCGSPYSTFKQIEEKPSPELAIGGLPANGLTFKLQALLNGKNGSEKEGREFSNDWKINLWNLLYVELENLIVRPNLKKGVHGGRYNNDSIDDPWWRIPSVNELSNYHKEEDKQQLGPIDEKWGKAQFWPTYQFEMGNNITINLMIEIKTVIIPKILGVAQDKTPVDMRGDANISFQVVPVKWLPVLHEETKMKTDFDPKPLFKFKYTIGPIAAIEVLHELLDMYEMTKLVMNKILSYKKMWLKENSEPQTTLTQELLFEKILPVG----------SHRIRLRSDILHTKKEKPDVDYFKKGAEVLPRDFNALKGIALRIYPVIAWVSAVYLSITELLHKSAKDPNNNPEPRELKNFLIYLVILLIKIRLFLLVLLFIS-EGRLEIFGKNTKAGPLDEALQKIKLLKVEYIVSFFEDIILRIRDIVT-PATIEIEIQGSLTIVDKRGYKLVDDHGRQDHMVSDIEINISPQITNWNEVHVKRLPVIALFVEVPIMFEEEESNDLIIPLYLSKVSFWMGKGVLELKEIFRKYRDVFMEFNFVWATGMSKPKPAVISAGNKIPELAPFKEYFESFKDEKYSTAKIAIEDFYGWGPAVGIDLEYLWR-ELFS-AIELHLSHKDKVESTKNEYLGTITLMREQHLYNKTLGGMSETFNPRAALQVIVPKRLNVSEDDSEVTMPVYVNLGTQVTILFNKYITENPLEISIIETYAIESLPFRLVIVLAKELI-RYKDIGAANAYDEGVLTVDYKAKGAIEYSIKFYMIMLISTVDNKGVDLSVPIISTTLLPPMVLPFIEFRLYVILSSII-VELVGLLLKVEESFFVEIKGYKKTIPTLTYDKKEVLKQRGLDDILL-TFYRAIELEESNYVSVYLSETFLYFAELKKLNDLLTDSRAVCSLEDLNPSGVDINKNDLSKTFVSAKVAKIMIDGELLKVVVSYISLTKLLAGTIMNNIASEDYNTFALVEIEEKEMRIVSQASAIIMVGVKLGKTRFIKPNYMIIIG-VGV-NAIIDLKDPELTSKQIAVEVKLIGTLDAKQILTVGAVRIRMANIISREYAAVIIPMEMRKKFKRRLKFPMEISVVKVGGGNFIAGITVRYIMVSLKQPVKFRSMKAEYLIKLGLNTTVPNREKHFIMLAIFDAAAMVIP-VLSTYEFVRRRIFILTSRFVTRVILNVPEVITAVVKRLYVPVEPPIELIRNLWIRKFRQLALLRDNATLEETIRQQLGIGRVIRYRQFLYAEIKYKIDYGTAVIQAIKNVCSCSVVLKTISTNFAVDFRKSDMISRQSKKQRIRSIDILMVKANKFQVMYSTTKVLRSML-KKHTRKINMGAIITIRSVTGVYVALLMIEALIAFAIRKEIDEKDLVKAKLKFNLEEPFHGRNIKVKRKAKYGHHITRKTSVEKRIRWSIEVVIQKVITSEVPMRHKKWHEMIIIDRMRLVDVIEFAQLIVNFTLQYKEQIPVDRVDSAPKYGVKE-VIDKKLRLAFNADALGDFSAAQGNLAVSAASKRYFNRFLLKSTIKGTFLVDIVNQMALLKVERAVSVRNRPINKTVGLK-SIFEFADRKKTEK-PSKQLLYPRHTSKEQQYKRAIKDKRIETGTVRHAIIDAKEERLYPFKEQENKVQIEKLLYIVKYLS------------------IIRIRADLEPRAIGELEGKLTKLTDIKSQLKYLEIKGNFEYKITEMVIDRNMIKNVIEIYDDNLVKVVSKKTIDKAIKGVALKVKENFELAISALNLRLLDVEIFPTDIADKYKKKALIKIEKVRLKNVKVRIEIKIAEKMYVLYESMAELDENLPISTVGVLVLLNYLSDPSLTIEATKKLGTHSQPKAPSNLSHVHDDVTLVGVPFARAVF-FMAKLEPYVILAFFLGAPLVIGGLRRDEKGIVIIPIL-IPELTQVLQLDEDELNQESQGTYKNLVKEEDREILSQNLTLKLSEITLRESKIYDNDEGVKIKLQKKDVIIGKQTLIVILVEILIIKGCGVYKEDIYAERESVAPGMKKERGAYLFHVLLTSHVVDGITHFMMLITMKLFEDISSLFELGLKGIGEIKSAAKALYLRKRRVSIPPNPKMDSIPETDGKLVTQEVDLEIGV-QYRIEVIAYYARCLPDLRILLISSSIMAAMALFTSEEEIKYTMLAQESKRRRYATIITIRMVKAEKPALNAATEFDKIAIIKYGPPAAADSRRFKYIVMVPAKIGNGKDRLESEDKIELRRDTVRNREISRSLRRLTTAIIESTLTVVNEAIENVKVDKVNITIEVKKEFNSDIRILEINVGGEEIIDTDRKKIIAFLYTTKNLRIVVNEVEIVQAAIKIDIN-LKIVNNYIGDMMLILDTGTIQEYTVIVEKIELETKAEKELAISYYTAKYNDGYELQIVELVIMLVLALLPLQHDLFKCLD-GLDISVIVDLGAIPFGGVYNVILL-QDKKVVWNGSNIDKSLEYTLKPAKTSILRTGTVEEVIANFLDTLKVESYIHIDLIHKRGLQHYTVAIGGVNILMRKTVVPFRTAVIDTEIRAWPKASTI---IPYLETSKYQLEEMISSALRLLTRVDLRETIYGKCILEEYKDKVLDVRASKKTAVEIAPCEKKPPSKKALQAAAKDLLEIVQTAIKSFASAQGQTIAKTDMVKIIIGSVALSVNEQELNVWGVRKPPAQEIEATMTAFLATMQKKKLPIVVIDTALAKSIILIGTFLLEGIEGKYVNFEELCIVKHIINLIVECNKNPIIKLLGLLKTRHIKIVSIRVIADLVARGTIGGCNTALREVRFATVPELHSV
>Euryarchaeota_Thermococcus_barossii
RSPLYLTIMVEILATRGEAIEDSVDEVREASVGAGPYVNEVLDLSEEVPMEGEEFIDDRAVIKIGIFPKARPEILIVHEEGAYYAEKVELNIISHVIALNVALSELRVSIAIALDYIGLAPKLLEEAAKMVDKPVHGRKKAAKLLERRKAMVNANHTMLAELNALKVTYKKSDREPRETVVRGRWGPGMVKSLRPLVNVEVMPIAAGLRKTHYVPNRIGLLISIPLNRMVKGAKVLDSNVMKRTVLMKPDEVFFLMITP-S-LELVTLGPMSGDKSKPANPDKAQRTLNLGRAQKYDGPKTTKVKLYDQTKGHRYSVGYKYRIKIKEIERIRERVADLEALKIPEAFKELEQFKDGPLTWKRHHYGGKFGVTPSFAELKLVINNGEGRIIAINKRTTMRHSGGPKKERRVRNSPM-----KAFRKRRRPLTRLQETGKVVPGMDPHVVGKDAVGGKFIHPLADFELEHILSEEEEELLKYRISQLQKAKPGDLEIKSPAYYYLVIVVTKVIGDKYYEFKAKGEDPEKVLDLGVRYRTLHVELIDQV--FVVPIRKKVPRRARKVREIHDVITVEKLGAEKPNKLRVVE-EGYPAEVIEIARVTGVTVKVRVGKGVIRIPVRIVIEERERIILGKINLSKVSSVGVVRVKPRLDIFVATKGISDTQE-ELYED-MRALKRPDVATDIKIGRRARAFQERKRMKGLDEYLFKQMQEYFDHEGATADKLVLDLDEVVIYFSRVSGKAEEMIPYDIKKEEVSPGDMFETTALGLRIPMKYISFIG-HLTTG-FGALLGFSGGKPWWPKPSKKPWSRLVGHPEVLVLEIATVREAILARALGVLAKYKIEYANAARLAGLMTLRPFPNRSPWWIAAGAFGAELKERQLYAGSLGRDGRDKRFGAFGLGQPAFGLLPIGLLGAASLLLMWVEALTSETHAFVRAEVFTAERLIKARTKRAERMRINLNKPYFTAKNIWSELIAKIAHELVGYDTRNIG-IVEFVGDIKLIRPEKRKLMEKQEALRELEADILPDRELRKPLARQVELYQAIDLKIKIVGAGFLAHYFLMERLRLLDIIIEFVVEL---VILQVPSGRELIAPEILILYRTVKLHPLGLHAVVVEVMGITIVAYPRMEILDKFLMYLEMKMVMIGMPDDVKVKRYRIDELENYSRKIREVMKKKELLEPMSLEAERLPKELFIDEAKLVDLIRIFSEEAEEIVRLVNVVGSLAHRKYMVNPPTITLIGRVVNAPVLYTLVQEVECGMKLLLEKALGWENADYRGFDLLVATFLLKVPLEPHKYSY--PHYAYGGRTKVQETLEKMNKKYLVVEEEFVQALLHMLDEKFPDRWEEEEVFANLKGLIWIEYVEIVIDAIVVIKEALRKDIGRIIAVFYGETNLLNLHEVAGYTPVKPFRIVTDGKVTPEKEEAIVL----YVEEPVPVEILGTLLSNAAALGAAFDAK-DHYAMFMSK-VRMIVEDVQLVEVLTKIIRFDVEIPFTADGPDGNIADEPIEGKVKKPYIPCAIVSSPIEVDKSIKPAVDKIIMDVEDAEIKGVTVRVLYQDIGLSFIVYYVR-LGEIDVRRDAHVRGFGETVAAAWADLLVKIALKFGVIGAKAAHRGLVLKVISNVAVIAAILDDEFADDDAKAIYAPYATKIRIDAAAFFTGRIVNEAGELLKEEEAFYTSEREEIVMGDRPPVKTIPIENIAQPLAVGKLKGAKFESLEELKVTAEPAGKIRRLLSVLGIVIARYKAKEIPDILRNFVRMEGNPQKLQKEEVNITIQGESYIP--ERIIEEILQGVDTKALILYEIPIGGRKYGKSEEYRVQSKYGLNLAGRTEAKKKTKTKGNILAKPTYEYAEMIQIVRKRHFKRQVYGPFPGLVDTALRLP---QVIKLRFAVGTAALPWQKVEEKAEIPTALIRLEILAVEEVKVKLGFDYKEYKAEMISLRTGVIEFELIVKIYRGISWYEKLTVLERDEIEIELIRVAAKEEIPIIGKDMVGIVGAEAEIIMRLKL-GRKKRLRLGEFVKRGLENV-NKGRKKIVENPAQYRIEAGDAIVPNLTFRGVDRLLTASRLVTAGLGAYLKVQETPLPLEHTIEMNVTEGLLMILIPQADAAVEIVEVTVEERITMVMSGVLTGVKILFSLIAKGLSRLDGDYRRAR-DEQWLWVEFPTRVAHGMMVVVGPDKFFHTVYIAE-SWAAKLDTDFYLLAVSESKNPGLSGIDPSAGFYINKTPALLGGAETVKGVPILLVETAGIVEEGARIRILVGNIYLLHIIRVMAVQALAREVEVGSEYVNGVIWEFGDRYVVAMGVIESEEINYMYQLDKEYYLERAEYKEYCGQMYNVERELEEVPGPDLLIGSLPGQGLTAKFQYAVEGK-YDEEEDKEYCNDRKVKMWEILHVELDELYVEEGVKKDIRGWAYRANSIDDPWWELPTFGETSDFHGKVDIQQWGEIDDKWNKPRFLPSFEARVYTGVTETKLIYIKTVILPKFVGALKEHKSPDIKGDADLIVPVVLISEIPIEHEETKLFTDAKPRPYFKYQFTIGPIPAIDVLYNFLPVYTLNKKVMDARLAYKPYWYKERADPQTTLWSDILYEEAAAIGFKMFLDTWDKAHRIKFRGHILHTRGEKPDVAHIGKDAKVFPKAFMSIAGISMRIFPLIAMRALPYLLVTEMLHRAAKEPS-KPLKKEMREIRVFLLVALVDLDALMMLIEIVLGEGRLERLGRNS-IDPPKEAKLIDRELEDQVIVVFWEAILVNQEDIVIINGTRDITEEGTVLYIDRLGYDYILGKGRQDHHVTDVEVIVSPQKENFNEVWAKELPIVTLFGDIPWIFEHEEDSELIYPLYVGRISYAQDKGGLPLIGLFRRYKDHIYEWNYVRATGSKGPRPALVSWKE-IPEFAVYRQWFDTYSVRGYAGARLRVGHFSEWGEALIIDLRWLQD-VFLCLALQIFFPPKDRIENTKENFIGIVNLYKEKEMLGNELGDKTVMHKKRAVLD-VIVKRLTVSERKNEVLMPRYIGVGTQVIVLFQETVFEEPVRITLIEVYGVEKVPIRLIRVKAEPLAPIEKDVGGANAYGDGYLTFGEDSKSAIQFMHPLKGLALISTVDGKAIKLSIPVITTTTIPTVVLPYIEFRLVIVLSIRVDVEVVTILLRITESILLRVYAAIKTVPSLTFDKQEMLDETLALNMLFGIFYKAILTGSSELIGILLSEPFLYTKEVAYI-SLLSSARCMADVKEIYGRGIDISVNDFSLVYVSTVVAEVIFDDEFLPHVVSHIEVARLLGSTVTEQIAAEDKRTIALTPIEEKGCKRVHHVFALIMIAIDLGRTPYIEPNVFADVDRGNVAKVTIELEEPEGDGKRIVTKFLLAGEADAENILSVGACRIRMSKFIASEYAALIIELEERKKFKRRLKSPQEVAVIKVGGANHIEGIPIRYVKVSLREPREFEGVKGDFYVRLGLNEEIPNRERHFIMRVRPEGAAKVIPKPLAQDKFIRRRVFILSVRQVKGPTVNVPEIITNLVKRLYIEVEPPEDLMKNLWQKEFRRLKLLRADAVLEDTLRQQLGVNQILRSRMFLNSRRRFRADLGIGIIRAINYICSCSVVKRLVSSNFAVPFRYSEMASRQSREQKIKKIDILMVTHNKFEIMYATRKVVRSILDRPHSANIKMEAIITIRSTTGRYVALILYAALIAFAYSKEIDPRHSIREMLLYDILRPMFSKG-GFGRVVKAGHHPTPFTTIEKRIKASIKVTIERVITKRITRKDATFKELVLVDRMRIIEVIEYITAYIHFSMQTWPYATVWLPEGAPKYGLLRRVINNRIRLSLNGAALKPMSAAQGNLAFKAASKSYFHGFLIKALIRGTTLIGIINLLAMLEVDREIELRNYPDERTVGLWDRKYEIAHRAKTEKGPKKQRFYPRSASPERKYRSPIEKKRVETGTVYHPMINEKKNRVRRFREETGREGIENFFSELNIYDFKNEKNVVLLAAEIRIWLLIRLRIRLDPKVIGEIETALRLRTDYKEKLGIEEMDGKFAYELNDIALDRKMLKNVLELHEENKVHITGKKVLEKAIRGIVMEVSPDIDVAVVAFNYRALEVEITPADVIDSKKEKAVAKFQKIDAENIEIHLEINIAHAMYVLIEGMARLDEVVPVRTIGVYVLLNPLEDPSEGIAARGRVGTHAQPSQPENIKHESDDVILSTIPFREAIEVAQAKFEREKLEEKHVGIPPVAGDIAL-EKGFVIEPIVFIPQVAMGLEYQQQELKEEEKGAYKTIVRGEEKETVLEKLELQKAETTLAESRIGDNDPGLSMKVRKEDVIYKRRVLMVILIDLVIIKGCGIEHEEILAERESIAPGIRRIRPNWLIWYIHAKHVVDIITAPMFLITLEVLDTYWAVFELGIKGVEELESCAKALYSLRRRYKIPI-VRMD-IPLTHAKVLTQEIDFEVAVWQFHILIIRYAARAIEHVRILVIVSKVMAAVAIWTDNKEKMYTMLVREPKRRHYSTILTVRMVKADEPAIRAAEEMEKFGVIKSKPAAAADGRPFRHILKLRTRIGNGPYKTYTEQKIELRPDTWRERLIARELRRVVTAVIENKLTFVDRAIAEVKVEKVNITMEVKKEYSSEVRLFEVEVGGEEVIDKRKDIFKAILYSTKDFRIVVKSVEKVQAAIKVDVAKIKVIDDLVGEFFLVLDGDTIEEMSASVIKIELPVRRKEELAVAYFVGRFEEGYETQFIDLVILIEIGEKHFQHDLHKCLEIDLDLDTVARYWVRILKNVYSKIPFYLTLFVLESGRKLKKLLETTIQPAKRVKHRTGKVEEIIAAVVDEVAVEAYVAHDTEHK-ALPIGYLAIGGTGVMIKKRIVEYRMKAIEVEIRAWVRGSS-LRKIPYMEEDKYMVGDMISVALRVITRVELREKVSKEPILEEYKEKALEVEATRRTAVEIAPCEKEPPSKKAIEAAARELVDIVKTAI-AFAASMQRTIVETDMVKIIIHGVGMNVKLHEEGAESITIPPMPELEATMTVYIYAMEEELFPDLVLEVALARAVGDVGNPLIEGKEAKLVNFGLIILVPFIIKVITDEGEGPLIILKVIARTEHGEIFSLRVAAGIIAGGTVGGLRTAVRELQFAEPPDRGTV
>Euryarchaeota_Methanobrevibacter_millerae
RQPLFLTLMIQFLATSGVSISTSVDDLEEESVAAG-YVKEVLDLTESCPMKGNEYIDDRAVLNIGIHAKKDYNILIVHEEGAYYAEEVELGIIEYVVGINIALQRLKMSIALNLGHMQIAPKLLEDESKIIDRPVNGRKKLADLLEKKNAMPKEQQSMIAELTVLKMTYKESERQKRDTVVRGRFGPGVNASIKPLVNVSVLPINCNLKQTIYVLDTKGLLI-LLSNTTIKGGKILDKNLEDNVICLKPEEIIILLTSDP-EGWYIALGPVSKDISKPVYDTKKEEIVEVGYVMKYLEPLVSKIKLENDTKGHTYSIAHRIRLEVKEITKLREIV-DLKAFKNSASFKEKENIRDGPLTFKRVVRSGNLEVSPSFAEI-FKVVKAEKVIFGLYTQTSMKPTGGPKDVKRVRNADSKEIAERSFKKRKGPITNFQEEGLVIPGQHSHIIGKKALGNKLVRPLLDQDLKHVISESEELLQNSDFNDLKKESAGDLKINSKAFSYIIMIISKPVSAYFDEYNRDGEKSKDVLDLGLRYRMLHVQT----RVYTIPLRNKVKRRARRVKNLHEVKEIHVIGIQKISKITVADEEGTPAEVIEVKRMTEVMIKCRIGKGILTIPVRILMDIREKIVLGSINLYKITSAYTSPYKPMIDLYVATKDITDIKQGKIYEDNTRALKRPEVSTGVKIGSRSKKIAEKKKMKEIDAYLFRYARDKFYYDGATLDKLVLNTKDVVVHYEPKAGKIDELITHNEAEPALDGVEVAETAMLAVVFPYRYIGLLNVYTIIGLF-ALIGFASGNKYAKKPSKAPYTRAINHPDVLVLELSSIRLMMLDKALGILKNQQIIYANLSKHAGLTTLKPYPRGAKWWIALGSFHPEIFERELYSSGIGKKGRDVRIGLLGLGQGVFGLIGPILLDVALIAMLIAEV-TNSTHMKV-SDFFTLYRILIAKSERELKMFIDLMKPYLTSKNLHHEFIVDKKN-SLNIDTKNIEEISTFIPSVDLSRPEKRQMAEAQ-----MEAKIMSERNLNKPLVNQIELAQALTLVLKVIGVGFLVKEVNAEEAIFFEIIIQLAIRENIGLIIEIPDGEDIITIEIVILYRTVDYHYIGINAILVESSGISIVAIPFLLMIEKFLMKFEMKMVMIGMSKESKMELYKISQMEKQSRQIREVTKK-----ELTLNLARFLIDLGLRHAHIVDLLRIFAEEMEQILEL-NLHENLANLQYLANPATITWIACYVAAPILMTTIQEVTAQI--------KLSKYAIKKIEAVVSTFALNLPLEPQVSTY----NAVGSFKKIQTTLDKRLGKFLAIKEEFVDALLYMIEEKFSQYYEDIDVFAELTEEIWVQNITPVINGITVIIDALAAEEGRIVSEFEDEGNALRLMQVAVYNPLKPMTIKTKEG-NPKDKRALFK-INCLIDKASEIDLIGVQFISVFLIFIASASMNRFSGITFSAKAEMVLEKVQLIEVLTKIVAFDVGVPMECDGPDGNVASEPIDGTVTKVYIASTLTSSPLEVDQSIKPTIDKVLIDVEDPDLKGVAVEIIYQ-EGASFITYYVDLGNQINVYRAPKVKGFGETFSKIWTELVIKRATEFGPIGADSAHQGKLLKVIANTAVIAVIMDDAFPDDDVLTIRGPHETPLKIDGIAFYGGRIVSEAGELMNGEEAYYSTEKEEITTVDRPPVYTISVNDLAQPDKVNSLREIKAANIKELKIKANTANKLGDTVMVTGILIARYEIKILPQIIKKFLRINGNKQRQKKEDIDISMMGQTYENRVEEEIDEVMQNVDVRCLILEEIPVEPKKLT-NEEYTVEKWRNESIRGMDLTKKNDNFSGKI--VRTYEVVKAIHASRRRHLKRQIVQAFPSVVDTAKRLPKVQQVMTMKIAAGGAYKPWYAVLEKIAISYYLVVRQVLGIDEIEVDYGFDDRDEKAAMITLRNGVIEFDIIKRLYHGISWAAKMSETNENEIQADIIDLNDNKEAPSIGEEIIGYIKKGAKIKEAQGAQGKRSRARLGDEVLRGLTNLVSKTQVDIVENDANYRIEEGDGIFPNLSNENIAFLISACELVTPSYGLYVKLRNMKCPLDHIINLGVTYKVLSSVFAPADGAVETVDVTIEDRGTRVSSGADTGARVLNSLICKDCSSLDLEYKRGRGKGDFLKIEIAAYVSHGLLVITKPEDFFHNTFLAN-QWAALISLDLYLALVAVIPAKALSSVEPEVGFYINKTPILLGGAESIKGLSVIVVETAGAVQEGAAFKEL-GAIWTLAIIRVQMAFCIAANVEVGADYT-GIIYQIGDHWLLVDDKIIDEAINYKHAIDPEFTFETHNYKEFCDYEYAELR---DKPGPDIIQSALAGKGMTFKFQYALDGQTYDESEDKDYANDENVDMWDLLAIELDELNVDENYKEHEKGYGYKADVIDNPWWELPTVNDDSDFHGLDCEHDLGDLDDRWDKYEMLPSLEFKVYEGISRSRLLAAKMIILPKLVKLVTERESKSIKGDSELAVPVIIIQDLPMLHDETKLKTELDPKPLFKFTYTIGPVFCLDLLKGVLDVYSLCKKVMPKQIAYKPMWYDENTEPQTTTWSEILYEDTNTFGCDINLDTWKKAHRSRFRGNILHTIGEEPDVDHIGKGGNVFKRAAIALAGPSSKVSPLIALRCLPYLMVTDMIHRDARDPSKNVERREMKSLRIYLLVTLVGIRFLMLSFEVVGAKGRIEKIGKDSEIDPREQAIERDKLIEEEKLVIFFEAVVIRAEDVILVTGTFEIADKGTILFIDKAGYKYTDSHDRHKFTLSDLEIMIGAQRENFNEVHASKLPIITLFGDIQVIFNNEESEEFLTPLYLAQLGYAVGKGALPMYGPLRRYPDIIYEWTALRSTDSTGPNPILASAGEEYHQYAALRAWFETFDTAGYTTTRFYCDNYEKWGPPLLIELKWLQDGKLPSVAVYIHAAPSDKIENTKNEYIAFVMLLKEKTVISNDLGENCDMHDKRAVAGCVVTKRVTVSERKGEVLLIKLINVGTSINVKFQTLLKDDPLDITIVNAHAVEAIPFMSVTVAADEILPIDKDLDAANAYNKGLLTVENEAAMAYHYSYPVQYGALPSTLE------------------------------------------FLLKICESILLSIEGSIKTIPSLTLDQKELLDDTIVSDVLIGIFYEAVKANERYRIGLYFNSTLAYTGKVKKIQSLLNSARSIASLDAIRGGGIDIDVSNLEKCFVSPSVAEILIDNELLDIVVSHISIAKMLGNSVMEGLVSDDKHKIALVDIIDEGKDIIDYAAAILLIGVDLGKTPFTVANIKQDADRQRKAKVTIAICGPN-ESSAIVCKNLLAGEMDGEDILCVGACRLAIVDFMSKEFSAAIISLKLKKNFKRKLDAPQEIAVIKLGGAGFIEGIPVRWSKVAMKEPVEFEGLKGDYMVRLGLNEKVPNKQRHFIMQVTPIGAVQVIPVPLAQDEYIRRRQYILATRQVKGPTYKIPENITNLVKRIYLPASPPEKLMKNIWLRRYRELDLLRENAAIERTIREMFGLDKIVRYKQFIESRKNFRADLGQAPIRAVDNVCDCTVVNAVISSNFAVKFKYTEMMARQSRRQKMKPVDVIMVTGDHFKIMYATRQVMRSLSEIKHTQKIKMHAIITVTTTTGGYISLLRVACLLSFALQAEVDEKHCINAEVKYDIMKPFHGRGQGWARVAEQGHHITPFTTIEQRIKTGPEVCLERVITKVVPRKDASWKELILVDRMRVVDVIEFIILYVQYSLQTKEYARYFMPEQTPVYGIEKNTVPQRTEAALNGAV-GSMSASRGNPAWTAMADTYFDGFLLKAIIQGTTLFPIIDCLSNLELERDADRANYPDDRTVGLFSKKFEVAENK-EEKAPRKQKAYPRGSSKDRDLRSPLSKEKIETGTVLDPMIDDRK---AKLEE-DFKENIENLVERINIECFHSEIDYTKLLSEIKIFLVIRVRTGLEPESIGEIELAIRINTDFAENSDIEEVDKRISYKIGNIAIDKKMIKTVVEVLEQNVVKISGEKIVNKAIKGIAANISKDFELFIVAFGDRILDVEVTPADILTKKEDKAFVQMKEIEPTSIEIHLEYNIAEAMYTLIENMAVPSVLLKIKTINVYVLLNELEDPTEGVAATGHIATHAQPDQLDNLQHVHNDIVLATVPFKVAIDLIIAKYDLQKFLEKFIGCPKVVGDLHI-DRGMVITPILFIPNIEQNFQLQQEQIEEENNNTFKNLIKKEDKETLKAEVKLNDAETTMTEARIKNESDRLAIKVRKDEVIHSRTVLIEILEDILIIKGCGSEKDEIIAERESEAEGMERSEGKWLLTMIVSSHVINAITAPMFLLSFEQAPGYKTSVEAGIKGNMEKLSASKILYLEKRKYAEPV-PKMTSVPLVDEAIVTNDINLEAAVWQYKIVVIIYSARGVERLNLLKLANQVMAAMVIWSDDKEKTYTMLVREPKGKNYSTIITIQKVRAQQSAATIADDKEKFGLIKNGPAAAADGGRFKHLVKIETKIGSDLNKIYAEDAIEIRRDELRDRMTSKEVRRHVTTMIDLEITFVRTAIAEEKVARVNITTEIKVEEMEELRVFEVEVGGESVIETKKDKTKAIMFATKDFTIAVADITKVQMAIKLNVGNIIVIEDLVAEKILMLLGSTLTELAVAVDKVELRTNKKKDLTISMYTARYDLGYESQFVELIILIEVGEESFQHDLHKCLECKLDITTHTEYGLKILQGVYEHILQIFSIFPLKTDVHLDALIEESVWPAKTSSRRNGRAEEIITKVVDSVKVVAYVGHDVEHKTALPIGRLVISGVGVLVKKTMIEYRLKAIEIEIRAWPSGSNVIRAIPYVDKDKYMLESMIGAAVRLVNL-RLRETA-DDPLVSDYKEQAEELQATKAVAVAIAPADKEPPTKEALTTACEAAVEIVKSAFESLASAQDSTIIEPKMIKLII-NVGLSATMHDESASAIMTPPGFRIEATITAYLMCMEETDLPELIVHAAIARSLHEGGNFLIESNELPIVDIEKAKAVRFVTNIIVAEGEHPLIVLVIKVEKEHEEIFSLRISSNIIGGGSIGGLNSALDEVQFSEPEKLETV
>Candidatus_Thorarchaeota_archaeon_L.E.AR.5
ITNFLVRTMALKLAKFGIATEGLDLRKRDVAIDAGHIVTHGLDLTEEVPMRGEERIDDMAIMRTGIYPKRDYNVLIVHDAKAYYPQDVQLSEMQSVVGLGISLQDLRMAMAIGLDHVPIFPILLSE---FVKPELNRLPKDAAEIRRKRTMPDSSHHMIAELNL-GMTRLK-DRQERETVVGPRPGPGVTMSRRPLVNVDVLPINCGLRKSNFIPRTDGLPIQFVCSRMVKGGAVLDRCLKDRLLKILPDHLVLLLVTPPECKGCCTLAGQSRDSSVPATGDKAQRIIELGTAQRYSEPAPDQVKLVSQTSGHSYGIWYLTRISVEEVTKIQERVKDFRALKRIDAFREADDLKIGPLVEKRTRRSGTLSMTDSYSGLKLVINTGQKRVVGLYKKTSIRHIPGGKREARVRRTPMEKLEENSFRLRRKPLSSLRQSGRVVPGMHKHVTGTRALGKTLIRPLPDFELKHIASEDEKMVLHYGIPHLRMLRPGQLRIKSKAAYYLVIIVTKVVADKYEQFKRQGEDPAIVLDLGLRYRMLHIDIIDSFRIYTVPLRMWGSRRSRRLKQVHEILKVERIGIQKPRRIRIANEPSIPAEVIQLGRVTEITVRVKIGKGVLTVPVRILIEERERTLLDSVNLSRVSSVGLASVHPTLDVYVADSGIADAQRGEVFEDKSRAMKRPDVSTDIRVGRRARYSEAKKMMRGIEPYLFRHIADDFRHVGTTTDKVVLNSDAVILKYIGMTGRISELIHHHPKKKKLGPSRMAESAKFGIEEPASKIGLLGQQLMGRMTSVLYGFTSGQPAHRRVNLKVYKVAVAHPEVLVIDLDHVKQEIIKRSASLLPTYRLEYANAPRLAGLATLKPFANAAPYWIAAGSFK--LRSRELWASTVGKDGRDKRFAFFGLGQPILGLLVPVLLGIAPALLLL------------------------------------------TPQNLNHEIVVHASDGLVSSGTKEVEVICDFINNVSLRRSEKRRMAQKLQEREKVSASLLPDVALSDPVGNKVEEIVYVGVYI-IVGVGFMVRSPSPEETRLFNLIIELAVNDL-AVILLVPRGGALICADVTVLYYSEDLAAVGLSAVLVERVGLTVVALPLLTITEKLLMMLKVKMVML-LPED-ALRKFEINRRDKASRKIKDVVKK-----EVTLDASAMPIELNLTRAQIVNILRLIDRQMSEIVDVTTLQGDLSGAKFYINPPVIYWIAKSVDLPVLLSVMQAVEARLDFLVNGVILISLSD-LEMSAYAGAFLIEVDFKAEYHGYQP--HAYS-SRMVQETLEKRLRRYLVVEEMYVQAMLLMLEEKFSQWYEDYEILTALEPLFLLKRIEVVIDGVVVIKKALDEKAGKLISEIDGESNLLRLLEVAGYNPLSPFTLKTKKR-QANVRELMFRR--IPVESKTALRILGVRLSVVEYIGMERSSY------------KGPISAVQLLEILLKIVALDVDIPMTPLGPDGNLLNAPLEG-ASKPYMPCVLKSKPILVDRNVMPRVNKVVDELEEPELKNVILSITKRDRAAYFITYFVSIGTGIGVSVDLRMAGFSQSIASLWAEIITGRAPEFGVIGSQAAHKKIVLQKLANLAAIAVTVDDPVVDDEVTSIEGSHNSPLSLDFVAFYIGIAIDEAGALRWDTEAF-SALREDVTLGDRPPVLTIGVEKIAQPNQLKDLTSLQLQKIAKIRIVKNRAGMLGGTLMIIGLVIASFQVRQLPDLVIRYLKIE---QRMREKDLDLTIPGGVFVST-GQ-IMEALQGVEAMTLILSELTMGGTRFSPPMEYLIQKLQGESLAGITVTRRGIKAGGKVKGRQMFQVGLCINAARKKHMRRHYVQSFVGSVNTARKIPKFDQVITMKIAVGSAAEQWQKAAEQAVLPSALIQMEMVAVSEVKVDIGFDDRDNEALVTSLETGPIEFELIKTIYAGVSWYDELTRVQKNEQNLEVLRGMEAEEVALVARKRIGVIESDAKAIESNTLVGRRTLKRMGTEIIDMARNVIKETYHEIVKNPADYRVKKGEAL-PNVTVEGVALLLSASRLVTVSFAANVSAFDAPISLEHTIDIGATSEIFAILLWDADGACETVEANAEERVTRTVAGLETGAHILEEPVLRKCSSVKLQFRRGRGSANQLYVEVLAITASALFVVN-----------AESKWAAKQRLDIYNLALTLIESREIGGLDA---WYIQRSPILAGAAASVKEMDICLVDVADVIQQGAKARHILGIVITLQIVWVAAVFCLSAELEPGACVVKGVTYKIATHFLIVIAVAATEELNYKHNLDTNFLIANMNLPELCNGQVNAFRELKETPGPDLAAGGLLQ-AMTFRAQYALKG-----DPEKEYCADMVVKWFTRLHVELTGMYVTEGVDGGVLGFYFKRSDIDRFWWKMPSTGQIHDYNGKECRCIGGDIDDKWPQVHFLGLFELRAYT------------VILPRFIGVVSEKKETDVKGEAELPVPIVLVEECPMFHQTSKFINEVTPRTLFRFKFTIGYLFCAEVLRRLRDV-HLRRERVPASIAYKMMAYKERTTPQTSLFAHLCFKGLFE--FEMNLDTWNSAHRNRFRGDILHSKKERPDVNYIKKGARVLETAFMSIAGPTYLIIFVVALRSMPYVRVSEMLHREAHDPKKDTQ--EMQNAEVYTVLLIVGLRVCFIVVFLVPDESRVIRIGRDTK-------------------VTYFNMVIITAEDTIL-GGTI---ESGTVLFLDETGYKYFQEQGRQQHFVTDVKVVVTPQKLSFNEVHVERI-IIALFGGIPTFWEHDDDEDDITPLYMSLLNYPQGRGGLELIELLVQYPGVLYEWDYVRSSDSKGPKPAIVNAGEVAPEFLPYAEWNEQFSVKASSTMRLAMDDFYTWPPPLLSGLSWLKAIYLFALGVELYYFPKEVVNNTEDRYIGTVVLFRELGLFGRELGEKYEMHKPRAVF-VRIPKSWTVGEQARRIYIPVATAVGYSVTIVVPRVVEHGPVEVTVIEANGVEQIPLQLVIVLARNIV-RLKDRATANAYNAGLITVNHSEASSVNYQLPFRELALVSTVDGKCVNLSIPILTTTSIPSVVLRFMEARLHIISSITVDLSVVG------------------------------------------IFYLAIATGEAKYLAAELNQNLLATKRVDKLLDLLSDARNMASFDKIHAGGIDINVNDLLEAYVSTTIGNILLNGELLKHIVSHIDIAELLGDSATERISARSKSSVAMAKIIEAGLQIVDQVEAIILVVLDLGRTPVVTATIRASADRGQISKVEVQLEDPREETR-IACEVELAVDWSAENTLSVGACRMRMADMMAKEYVLFLIKWEERTKFKRRLATCQEVSVSKIGGAKYVEGIAVRWTKVSLKEPIVFQSSRGEHVVRLGVNETIPDRERRFLILCTPMADAITIPKPLAVDEFVRRRTTVVSGRKVEGTTMTLPEIVTNTVRRLYLPPEPPEELLRNIWESNYRQQALVRSERSLRETISHQLGLDAVILSRKLFRAEISFRVRIGVAPVRAEDRFCSCSVVTKTLSSNFALEIRYEEMISHRTRRQKLKEVDILMVTANKFKIMCSTTHVIKSL-GVRHTSCIKLGVMITITATTGAYVALLIYECILFFAVSKEVDPRHSINVMLILDIQAPYHQHGLWAAGVAQDGHHRSPSTTIEKRIRSSTEVCIRKVITRVVPRKCDTWKEMILIDRIRIVDVIEFVSLQVDFRLQTRDKIRLRLPEAYVRWVLRRG-IPSIYRAMLNGKALKAVSAHERNLAYNAAARTFFNDFLVKALIEGTFLLGIVDILAAANVERHVNIRKHHDKRVIGLYPRTHELSRS-KTDYWPRKQAAHPHRRDDAREYKSVIKRKRLDTGKAVHPLLEE-QQKLHPFRTEERSSGLHNLVQRFKIYCFHSEIDVTFLLEDILVEL-IRVRARLRPFAIGEIETDLRLRTDHRKNSSIATADGGVIYRVSDIAVDRPLIKNVFDVMDERAVRLTGAVVVDRAIRGVAAKVSDIVNLVVVALSWRHLDAILLPADLADRERGRAFISIAPITPTNVTVNLEHAKARGLLVLVEDCFINLSAVGVSSLGVLVMLPAVTDPSESIAMTGRFGTHAQPTDPTNMPHPHNDVVLVQVPFLRSVELLQAKLEHDRLRSFFIGVPVVIGNLKF-ERAMVFRPQLVLPALQEQFELRMQELKEEGKSTFKQMFRAEDRKSLLSEVALKTSETTLAESAIMDRDPGLLVKIRKEEVLHERYILMTILVDILIIKGCGSELEDVYAGRESECSGIERVLPAWVISVVDGSH---AIAAFNLLLRLTVQEGVRASVRAGVLGTRDTEMAAKVLYLER---SFPVSAKMDSTPLLEAQILTQDVDFETAVYRFTIEILPYSSKAISGLRILVGWKSYMAVMAIMSDERSRLHTMLVREPKGNHFATCLSIRMVKANESAQFAAREKDKLGIIRSGPAASAEGRK------------------------------------------VVTSLVESRLAFVDRAIAEVIVEKVNILPRVRAEYSADVKVFKCKVGGTSTIGTRKDRIVAFLYSNEKFKLVIQDITLVQAALKLEVGNIIVIEDVVGHLILMLEGSAVEEITVSAPTIELPAKMRQELTISYFASRYEEGYEVQFVDLVVYIEIAEQHFQHDLHKCMEAQLDLDYKLSFSPIVHLHVGRPDGHL-NLFLMQLRRREGT-LSTSYHEAKNTTRRGGEAREIISATIDEIKLYAMVGLDEEHR------------------------------------------VKAIPYLDERKAQLEELVSVAVRLVSRKELRVKIHGTPVLESFDEKALELEATRKAALPIMPCDKKPKSKNAVETAAKDLVDVIETAIEGASSSMEHTVLKTDMIKVII-GLGLNLKIEEVRAENI------------------------------------------LMLQDKEGDFSDFGRMRLVRFVTNVVTRDGEGPLVIIRVRVPSRHKDIFSLRAMTSLVAGGTTGSRTTAKREIQFAEVSPLASQ
>Candidatus_Bathyarchaeota_archaeon_Lab288P4bin61
LENFLVRTMATKIASFGYATSGITRWVKEVAIIAGYEVSEGLDLVEECPMLGEEFIDDRQVLRIGVFAKATPDIMVVHDENAFY-ASVEIDIFEYSVGIKVALQKMKVLIAINLEYLSLFPKLLE---GLLEAPVHDTKRFANALDKRNAMPDNNQSMLTDLRVLKASYAESDRQPRETVARGLPGPGVNANLKPLVNVEVLPITTSMRKSYYLPSHKGLLISVLLNSTVHNG-VVNSLIVTDTLKVSPQQVMILLT--PEQFGCVTLAKGSGEVSLPVSDKKAQKKLELGRAQRYPGEMASHLKMNQKTLGHRYSVGFKLRIEVKDIQKLHGRLADFDALMNPPAFVEQQNMKHGPLSDKRSRTGGKLPMTPKLADLKVIVDTGERKLLGLHKQTSMRHLGGAKDERRVCDTDMDR----SYYLRARQIGKLHEAGQVKSSMHKHIIEKRAVGEAIVRPLPDFALFHILSEKENQLLQFKVYQMQRAQPGHLRIKSTAHTYYVIIVTKLVGDRWDEFTRSGENALEVLDLGLRYRMLNVEIIDEVRFYTIPLQRLRPPRARQIKLAHQVIPVEKVGIEKPRRIKTVDDELTPSEVIQIGRVTEITVRVRIGKGIITVPVRILMEEREKILLGDIKLSKVSSVGVAASMPAFDVYVAEKQLADTDQGNIYDANGRALKRPDVDTEIRIGRRAKTIRAKLSMRRISEYYFDELKE----PKKTLEKVALKIGEYVMKTTSITGNVQAAVPYNPEKSAIHPHNHVESLTIGVQLPEKYGGALG-QISIHFLSAVVGFTSGKPSWARPNKKPYGKIAYHPEVIVLTIGTVRADIITKALDIL-AYTMDYANAARIAGLMTLKPFTHDAKRWIAVGAFE--LKDREFYAATLGKDGRNKRFFAVGMGEGLAGIIVPIVIDGAWVVLLLASPNTNLTETKV-NDFFTAQRLLQAKLLHSQERLLRLKKP----PDIRYEFIGLASNSYIGTGSKNFQSVADFFNDVKLVRSEKRKLHSSDQQAQQIEQQLLPERQLNKRFAEQIELAQTLSLSIT-VGIGFLIQET-VDEANLATLILEFAIRKDRQTILELPKGN-------------------------------------------NFLMYFAVNMVMIGMPDDNNADTWQIQPKENSSRRIRDVMRK-----NLTFDVSKAPLQLELDEAQIINCLRFLAGKLNQIVELVNLYGQLTHVLAVVNPQTITIVAHTVELIVLYAFIQCVEVKLNFLNNRVVLLQRSPVEF-GEIAGVYLQDLDFATKYNGYRLT-NAYGAYRGLQETLDEYIGRYLVITEKFVNAMLYMINERFPERYKEK-LFVELTQLVLVERISVVAWGMCVIQEAFDKDTARIVAEIEGGGNLIQLLEVAGYDPLSPIYLRMKGQAKPEDIDVVFGEASALAVSADEVKFVGAQFVSIWMVFVAYASM-DMEASMFSSHAKFIVTNIQLIELLAKIVANDATIPLKPLGPDGNVGTAPFNNSVERVYMPCVIKSKPIVIDQQFKPAIDKVFVTVEDPDLKGIIFRILGQEESAYFIPYYTKIHNSINKNQDPISRQFSETYAKAWIDAIVKRNLEFKVLGSRGAHHGIVLITVSNVATISVTLKNP-PDDEVKLIHAPHAQPLPIDVLIFYGGTIIEAAGELTKEAEAFYVPERQDATLPDRPPVFTLSVNALAMAQLLQDKKAIKFASL-ELHVSKNCGGYVGGTIVVFGIVIARYEVEQLPKIVKSFLKIQRNPERMRNDSIDVALQGQMYIGVEQPAFEEVLQGKDKRALILREVKITPIKHKVPTDYKIELLHNESLHGITLANHKDTTAGDM-ANRTYQIATVIHASRDLYLTHIILQSFAGTVDTAKRLPKV-QVIMMKIAAASAAQKWQKAEEEAELPHALIVLQILGIAQIRLKLNFKNRETIVAMAVLRTNPIQYELLTKIYKGISWLNKLTEIRKMELTAELVTAEDEEEMPSVVKKILGVIEKEAVLLEQRSL-SLRKKVKAGYELRRGVTSVPTTTEKEIVRNGADYRVELGDAIVPNLQCHNIATLISAARLTTASYAAKIKI-NLKIPNDHRIKLGVTVQYLSALIIEADGAVATVEATAEKEVTCVLSASMTGFII--DLMLTKVSKLQAYYRSGAGMEPYMTVSIAVNLATTFIPIKQSEDFYFRRVLAD-KWSAREKLDFFELAITLFNIPTIGGFEA-CGFYIDAAPQLVSKSKLVKAIKVLFFDIGDMVEHGGKLQHLLSVVITLNIVKVLLTMAIERSVDVGGEYINGIIFKFGDKFEIALGVIKIDEINYKYHLDPKFILGLRHFRELCGNPFNMKKILR--PGSALSAKGTPASGGAARFILALDGE-YEKKDDKDFGGDWEVEWQKYLAVPVEELRYENNVHKLTHGVLYKKFDTDNPWWMLPSVGKLSDYHGQEDEQ-LGPVDEKWDKSQAWPTFTIEAGTGLTRNRLIAVDMILLPKFIGVISERKEEDVKGDAGLTFPIVLVEEIPIQHRTTKFQTEIEPTSLFKFKQTIGPVFTIDVMLTVRQFYEMCQQMMPRQIAYRPQTYYEETDPSTLQWSHLLYEDIVAGEYEPYLDTWKKSHRIRFKGDILHTEKPKPDVDHIGKGARVLPKECASIPGAALKIIPVEAWVSMEYLNQTEKLHRSAKSPAPRVEPREATGARIFLVIELIGIRLILLLVEFID-EGRLQRIGKDNALDPLEKGRDIDELIEVIKIVNFFDAVLIQVEDTVL-GGTLEL-PEGSLLHIDQRGYGILENNGRQQHLVTDVEVIVSPQLINFNDVQIKKFQAAALFSEVPTVFEKENTDEFITALYIGDQSHAIGRGGYGVNKLFRKYRDYIISWAYVHATGSKGPKPAYFSAGE-YPELAVYLSFFDIYNIANYGGARTRIDDFSGWGPPLIVDIDWLTELVLAALAIGIYLPPENQISNTKNNYIGQVTLFKEKDMINAKLGEKYEMHKPTAVLVGVVVLHLCIGEQ-KEIHVPNITRFSTQVVILFKKLVDEGPLKITMIEVVAIESLPIMVVRLQADELVPREKERGGANAYGTGTVTVSGSDSTAVRYRFSLETSALVATMD------------------------------------------LLLKIEESLLLGIRGALKTV-TLTLDREDLLEQTIANSLLFGIFHVVISTGR-KALFAELSKNLVSTKLVERLGRLISDARCMAHLDEIHATAIDIRVNEKYKVYISSTTVNLLWDEEMLSHIVSYSQISSLLGESTTENISAKTRRKIAIISIAEKGLKIVAQVWGLILVVVELGASAHVKPNAMVDADRGVVSKVEIQLKDGEGVSERIACEVNLAGKLDAETTLSVGACRIQMAHFISREYAAVIIELEERQNFNRRLDVPQEVSVIKIGGANVVEGITVRWVMVSLRQPAVFESIKGNYLVRLKVNSSIPNRERHFLMLAVPAAAVQILPHPLSMDEFIRRRTYVAATRHVKGIQYNVPEVITNFVKRLFLGIEPRDQLLRNLWTSKARIIELLKETAVLEETIRQQLGIDHVIKSRKFLEAEKRFKADLGQANIEAAVNVCSCSVVVRLVMSSYGIDFRHSEMISRQSREQILEEIDVLMVKSNKFDIMYATNKVIRSLIDQRHSRRIGMGTIITIQATTGVYVAIISIQTLLAAGVAREVNPRAAVKAELKYDAKKPYYKKGMKRFRIAEAGHYVSPKTTIEKRIRTSYVVCLHKVVTKRVPLKSATWREMILIERMRIIEVVTLSVAFISFALQTKDLINMHLPEKVPSYAIRADAIDRAIESTLEGGV-GPLSASEGSVAWTAVAEKYFSSFLLNAIISGTHLYPI-NQMALLELEKKKEV-AHYDRRTLGLFPKKFEFAQDKRTESWPGKQKKFPRHASNEASKKTPIKKKRLETGTILHPQINKWNGRLYPFAQATGEADIEGLAERLNVGCFHTEKDVARLLEVIIVKLVIKVRISLDPKVVGEPETILRLKAEL-AVTGIEKINKKFEYK---IAIDRNVIKNITEIYETNAIRVSGKKMIDKAIKGALAKVSNNLQVVVVALAERLLKVEVLPTDLGNKKVAKAIVKIKKVEPESIQVRLEIQIATAMYVLIESCA-TNNLLPLRSFGVLVLLNTIEDPTEKIASRLRLATHCQPGQPQTIKHSHNDIIVTHVPLKEAFDVIQAKMEPKRLKQFFLGLPIVAGGLFLDPNAIALRPALYLPNVERLLQLQQEEKEAEAKDAYKSLIKTDERSLTSAEVAVK------------------------------------------ILKGCGYEMEMILAERESRAPGIYRLRPEWLYVVILTSHVVNSVVAFHLLLTLKLKPEYRGAFEAGVQGRKADTSAAKVLYLQKRHYKPAIDPRMDSVALNKEMVVTQEISFDVGVYRYQIEIIPYSARAIQLVKILLVWQQVMAAMAIWTSHRTVSYTMVAGETKGEHFSTIISIRMFKAMESARTAAEIRDKVAIIKSGPAAAFEGRR------------------------------------------LMTASVEKKLIFVNKAIAEVKVKDVNITPVVKTEFQSDIKILRITVGGSTIIGARKEAIYSILFSTKKFCIVVQEIELVQASVRVEVGEIKIIADSVGEFIYILLGSTLEELSAVVERIQIQTRKRHKLTISYFVSEYKQGYEILFIELVILIELGPSHFQHDLHKCLECDLDIAIEIEYGWQPYRGVYTVVIGVLTVIVLYTDQHIDMLLTTSIQPAKTTTSRGKRVEKILSAVLDELKFTAMVVIQTEHS-GLVAGELAIQGRTVKTRQSMITYRVQAIEEEIRAWPRASSVLKVIPYVAEDLYSMYEMLSAALRVISRVRCYETIHNNPLIEEYKEAAYELTASSRATVPVAPCDRKPPSKESIDCACAGLIEIIQTAIASFASAQESTIVTTDMIKIVIEGVGLSVQLHELNALAIQTPPGERLDGTMTTFIITMHQNELPEQVLDVALARSIKRIGQPIIEGVEVVYFSIDRILFIPYVCKVIVRGEVGALVELRVLVKDRHTQIFSLRTVAELVAGGTVGILQTATSEMQFATVPQLYSV
>Thaumarchaeota_Candidatus_Nitrosopumilus_koreensis_AR1
LDNFLVRDSASTIAKMELATKGLTRTVKDVHIIAAYVSSCGF-LVEECPLKGEEHIDDRGILKIGIFKKTDYDMLLVHDEEGYYPKQYQLELPKYVMAVKVSILKLKSIAALDMGEFQMFPKLLAKATKLVDKGVKTSSTMAADLKRRNTMPPSAADMLAILSALKVT-----RQNRDSIVGGMPGPGVTDNMEPMLGIKVLPVQ------VYMPTEGKLPINKLVTTTINKGKTFDRSS-KNVCLIQPDKIIILLITDPKQAGCVMLDSVSNESSTPISDKEAQKKIELGRANRVDNDNVSQYKIDKETIRFKFSIFYIHQIKVKDIAKVHGELRDLGALKEASIFADPQNMKHGPLKDKSYHKGGNYKVSKQKAEIKITIDKGEDELTAL-KKTSMRHSGGAAKQRVMRNSEC------------------------------------------------PIYKHIISKQEEEVLKYNCTELLFGKPGDIKIKSPASYYYVLIVTNLIADKYDDYQNAGEDPEKTLDVGVRYRMLTVETIQQVRVYTINLGKLSQSRARNIKEAHEIKELHQIGIRSPRKIRVMTDEVVHSEIIQIGRIAEVIVRVKVGKGILTVSVRILMEEREKI------IQKISAVK----------------------------NARSTGRSTVATNIRIGRRAQTKRDR-TVRKLTNFLVRHMEE------------------------------------------INPGQGAETFVIGIA-TVKAMGAGGIHLWTGGTAVA-GYSTGNPSWVRPHHRVFGKEAGHPDNLVLALGSVRKEIVTKAQKFFASHELEHANATRRAGLSTLKPFAHAAPRWIAAAVYENTLLKRD------------------------------------------AKAELDITHVIVQPDYFTVFKLKKAKLESVFEKQFTLQKS--TADNISHEFITEVSNQVIGRDTKSINMISRFIENVSITRPF--------FQDNEQSAEILPERMLNKPLADLVEQATQISLQIKITGVSFLVPIE-PQKALILDLVVDITINDTR-DVFALPGSEVLIAPEVVVLYTNKQLNAIGISAVVVMRAGITIVAIELIGIIEKMMFFLEVKVLSMGLKGDNQMSKWRYQKKANSSRKIREVSKNKEILGEMTYDVSKLPKKLELTEAEIVNILRFTFWTLEKMLKITKMFDSLQGIKRIVNPPEITIIAPIVTLPCIHSVVQEVEVQLDYLHNNVLTIRYKMFELFGEILGAFLKQLDYETLYHGY----YAYG-GRGITETLEKSLGKYIVVEESFVEAILYMLEEKFKDNIKSKSIFINVKELITIS-IKLVIRGINIIKKVLDKDSGRLISELSETGYLIQLLKIAGVIPLECMRINSSSK--PLGKKTAFKL----------------------LVIVGYAEMNRISAASFSAG-KYVILNIQILQIVLNILIVDVKVPLKAGYPEGNICNTTIGG-SSKIYIPCVYTSKPIVEDQPHGPMVNKIIMDVEDIEVKGVVYKILLQNEKAFFIPYYVKIGNKI--KVDLELKGWKEKLAKSW------------------------------------------PDDDVDLIESPHIDLKQLTAQFFFGGEILV-------------TPVKEDITQGDGPPILSIEVNKVGHPEDLEQTTNTKFENLNELLVRREDEGKLRGTILVFKVTIAKYKVRSLPNIFRDMLKLV---ERMKDNEIKITMKDNIFTDYERLVFEEILQGVEKKALIL--------------------------------------------GQTYTYINMLHTAKKEYSRRNMISAWASLVGEAKSLPT--QVITMKIAAALGAEPWQEVIDKAILPWSEVTHQTISIENIKVDFGFKDKADTPKLAELRTHPVDQEILQIIYKGLSLIDRLTSV--EQAQMQLLRAAEKPDTPTITKKLIGVVEKSANLIEAKAVM--SKRPRTDYETTHKLANLGDKVKKKIVENTTDYRIEEGNAV------------------------------------------RVNMEILAAYLVDADGAVSVVEANIDKSISNVINCILTGMMLLFKQFLTN--NFMADYRRGRGEKKFLFGEEMQKEITQPIIVI--DVFYKFSLLAS-KWAAKEKLDIFYNELMIR-RYPFGGCD-QIGFYVDRSPEFYSGAETVKDIDVVMIDAANAVMEGAAMKHIMDCIYTMHIVRVLIVQVLKKKVYVGSTYINKVIYEFANHFVI------------------------------------------EAPGSGTTIEDMPEEALTMKLQFAVEA-----EHEKDLADKMFVSWHKFLAV-LDEFRIESDVHRLTKGIIYKKPSTDE-WWYIPSIGKDGDFNGKEDKLELGDIDDFGSKPKILPLFEANVNGNLTKVRLLEANAIVFVKVIGILEDGKSVNVKGDEELSYPVLL--QVPLKIRNTKFQTEVEPKSLFKFKFTIGPVYVIDLMLEIRGYWRIRYERMEALIAHSQMLYKERISCQTTFWSHIAYHEVIS--TKIYLDTWKQGHRFRTRLDLLTTEKDSKDVDHLGKGAEIIAKKFIAIARGGLTMPPVHCWVSLEYLKITELLHKEMETPYKLPD-RENENFKLFTVLIIIDVEIIAIYWQIVK-KRRMQRIGHDDSLDPLKKAVNMNALIKVMKMVQFFETLVLSMQSTVL-GGTDEINIGGNVLYVDKANYKYFENKGRQIHSVNDVLTIVTPQKRNFKEVEVGKLPIIALFGEINTVFENETSKDFLTPLFLGNMQHATGKGGFAMKGIFRAHKGKLKGWNKVRATGSKGPKA---------ITSAVLKSWFETFDTPSYTTIRVYVGNYM-WGPPLLIEFNWLSSIKLPLVIGQIHLFPTDKIANT-NSYLGSASIYKEKQLTNNDLGETYDMHTPRALLELVIPKKLNNCEKDKVSSMQTGSRIGTQVTISYQQPVDEGTLKITIVEILAIAHLVFTFITIHAQELV-IMWERGAANAYNPTLITVDYGSRSAIFFAIKLWMALLVATFNGKCVELSIDILTTTTMLSVILPVIESALGIIMSIQVNTKIID------------------------------------------IFYVLIKI-PSYLIGALVSECLFNSESVKKLNTKISRGYCIANLDKIYASGVDITVNDTFKAWISASIAKTVIDGNLLKKVVSHIDITKLVGDSTISILSADSKKKIGIHDIEEKGLKIISNAEAL------------------------------------------YACEVIAELNCNAKTLKTVGAVRVHMCSIIVKECVIVIIKLELRVRQKRRIDAPQEVAVIKVRGANFIQGMTVRFFKTSLKEPR-VDNYESEHIVRLGLNSVIPSRERAFLMMVTHEDAVNLIKFPLSVFRFIKSKTLLISGREIEGLTLYLPEAITNTLRRLYLKIDPPEMTLRTLWESRVRQLELLRADATLESTIKQQAGIGRVTVAKQILSNQSRFKANIGQSIIEATNAICSCSVVERLLTASTC--FRIPEMFARQSRGKKIAKIDILMVTNSKFTIMYVTNKVVRSLLDKTYTRDIKMGAIITVRSTTGVYVALIDIEHMLAPSVKKEIDARHAVVASIRYAVKRAFYQKD-GMMRQTKEGNHVTPKLTLETRVKTSLPVCIKKVTVKHVARKCETYKEMMIIDKIRLLDVIEFTTFHILFALQTEASITINMPEKVASYGVKN-IVDRRLECTLSGCAF-QLTMAKSGPAWEAFSAKFVHDMLLKSAAKGSQITKLVDHLALLHVERSLEINNHYDTTMIGLYPSRYEFAKKA-TERW--KMKMYTRSGSKDQKYRSRVEKKSIEKGDFVHTVANKWAEGIHDFK-PDSISKIDVFFDTLKLSCFTSKKQVVEKLKTVKVKFVVRIKADLPELVVVELELKIRKQTADKE-LGSEKVKTKYISRITDMAVDRNMIKHIVELFDKNLVKINGTKQVKKVVRGAAAKVRMNLVPIIAASDERLLNPHVLPGELADMKKNIAMLKIEKI-PSSLEVTLEINEAKSMYVLIGNNFIMEEFPPIRTYGVLVALN-------------------------------------------AINVFQ-KPDPEQLRQFFLGVPPVIGKLALSDKFQVIKSILVMPWLEQMLQSQQEEKEEEKKADFKTLLKKEEKEMTAEIVELK------------------------------------------IIKGCGPQITTILTERESEVPGIYRLIPKYLYVVIHGSHVVNAIASWNLVLTMTIIPEFRALFEAGIPGIMKLDSAAKILYLEKRRYKMAIEPKCDVLLLAENAIAVSYVDFTVALYRFQMDVLK-------------------------------------------HYSTILTVIIHNAYESAKNVVESKTKFGFIRVGPAAAGDTRK------------------------------------------------------------------------------------DVKFGGKHVIETRKDYARSCMFATKKYIITVTEITWVQAKVKLDIASIIVIVEIVGELLLILEGSANENLSTSVSVISIMAAANEDIAISYMTQKLEDGYDIMFVEMILILAIGMEYFQHDLYKCMVIGLDISTVAKYGWKPFMRKFSSIKL-SEIFSIKAGSKVNGLTETSFQPAQVVPQRGGIVEKLLAAVFDEVSLQSKTKLESLDK------------------------------------------LKVIQYLMANKYQMGEFISAALRFNSRIQLRETIHSVVITDNYKDPILEVRASKKASVPVAPCEQGAPSKQSIDSAAQHIVQVIQTSFEKLSSAKQNTIAATDMVKLII-AVAFSITLTDDKIFEINTRFIGDFDGNTMAYILTAERGTFPSLVIDVSLARAKTFVGD------------------------------------------------------------------------------------
>Crearchaeota_Zestosphaera_tikiterensis_NZ3
L-NFLVRTMAYKIAKVGVATKGIDRWRKEVAVIAGYVVTEGLDLSEEAPMKGEEHIDDRWVLRIGITPTYSYDILILHEERAYY--KIEVDLLRYVIAIGVSYKKLSVYIALSLPYLVFFAEILDKKGKLVGSQVKGAKKMKEVLNKKRSFPDSEGVMLAELDFYTIAYKEQERQPKETVARGMPGPGVYASIRPLVGVDVLPISTGKI-TFFVPIPVKLLIDFLCNTTVKGGHILDRNVVIETVKISKDGIFRLLISDPE-EESAHLGPESGDKPRPAYDRRGQSALDLGRISKFQGEKATKVMLIDDTWGHRYSIAYVTRLEVTEIAKIKEYLFEFAALKNPAAYREIEDLKSGPLVVKRSHRGGTLKLTPSLAKV-------T-KIVAPKKLTSMLQLPGPQKERRVRNTET-------YRLRERPLSQMRKEGKVVPALHRIIIGRRALGDKLTYPLPNIELKHVLSPEEIKVLELGVDQLYRAKPGDVRIKSPAIVYFVIFVTSVIGDKWEYFVNKGRSMKEVLDLGIRYRMFHVDLIDELRIYVINLNRKTGLRVRKIEKLHDIISIEYLSHDSLSKIAVVL---FPAEVLQIGRVTEITVRVRVGKGILTVPVRIILEERERLLLGRFKISKVSSVGLCRVFPSLDLYIAEKGLADTESGEVFDDDTRALGRPSVERDIKIRRRWKELHERKRVREIDRYLFKDLSD--EHTGSTKDKLSYGRPDVIVEFAYKSVNVDDLFPY------DKPIERLVGLAIGVS-PLSPLAVLNIHILVKSV-AIVTFSPGKVWWRKPNPKAFVKDIGHPPVVVLSFGTVRSEIVAKALGFA-EYDLTYANEPRLAGLKTLRPFPHTAPKWIAATAFGADLVERAAMAATINKDGRDKELSLAGAG-Y-LGLIKIPLTSCATIGVLIAKVYVRFTAIVV-DDVVAVEKTLVAE-ARYIKRYASIDKPYFSRRNLYHELIVIKHDSLMGLDTQNIERVGLFLENVDLLRPER--LEEMKQEEREEEAQIMPDRALNRPLAKAVEDALTLDLQIVIVGIGFLVRFIEREIVSLVSVVIYLKAEKK--HILFLPRE-VIIAPEVVVLYRTVRLCAVGLSAVLVERMGITIVAIPKLVILE-ILVYIKLKLVMIGFLEDLRMSRWLNDYLADRKRYIRDVLKS-----ELVSELHKC-VKLGLNESMIANILRLLNEKLNEILAV-TLAGNICGKQVYVNPAHITILAKVIDLPIKETCVMVGQAEL----NSVLFLEYVDIPRREAILNAFLIDLDYEARYHRYKVKLYAIGPHRKLQDTVEKFWGPYLALREKFVTALLTMIEE-FPKYYEDAEIFVRLRGLIWERHIKPVVRGVSVVKEVLKDEAGAIVAELKGETNLLAALSVAAYVPLSPLRIVTDGQVDPVSKEVVL--VKILIESSDDVTILGALFISVKLLLVAYAQLVSVSSMSFSAHAKNSV-GKDIVTVMLKLLHRDVEVPLNARGPDLGIVAYTLRG-AERVYIPCVLKAKTVVVTATLAPQVDKVIVSVEEPEVRGVMLQVIKQDLSALFIPYYVKLGNEIYVEVVIKTKGFSETIAAIWIESLISRKDKFGPIGAKAAYNKLVLRKVANVVVISTIMENP-VDDKVPSIEGLYNNPLRLFALGIKGGRIIPHANSLLREREAYYTTSYEEITVGDNPPVFTIPIKNVAQPENVNRNKGVKLEAVA-------------------------------------------NPEKMKDEETDVTMQGQIYVTEEAIEYEEVFQGVERLSIILYEMPVREVKVRGTYPYRIELWQKENIRGLSLALKGDTQPGVILAKPTYSVSLVIHGAKKDLLIRHVLQAFPGVVGEAKRLGRI-QVITMKLAVACALLRWQKVEEYALLPAAIIQLETVGIETIKVDYGFNDREYKAEITALRTKPIEYELLLKIYRGLSLIDAVTE-DAAQMYIELIRSNSKKEIPGIAKTTIEYVELKAELERRENV-GNRKRPRLGFMLARGLRNVPSTYKKKIVETPSEYRIEVGEALVPNVTYNNVAFLIAGAGLVTANIGARVDV-NVKALLESTIDVGVNEKLLAIVLVFANVAICEVEINFEKEVTFILNGALTGMRVLESLVYKGLSLFGCIYRLAAGLEPYLKVYIPIWLSHSLLL--KRDGFFFKTYLARRKLASKEKLYFFKLQLKIF-----------IGFYIDRSPLMEGSYHMVKDV-ALIVDAAGVVCQGARVKHLLGAIVTLNIVEVLVTLALDRNVHVGSEYVNGVIYEVGENFIVIYVGFAIVDLQYEQLISPEFLIQIANFRENCEGEENVFMKLEEKPQPELLVGSLPKNALAMSLQAAVKGTGYEREADREYASLKRVRWLNRLAVPLMELHVNEGIHADRVGFTYKTPNIDNPWWALPSVGELSDYHGKDDEQDLGPVDPAWNKSKFWPTYNMRYAENITLNLMLEAKSIIIPKIIDVASERTEPTDKGNDKISFEAVPVKWLPVIHEETKMKTDFDPKPLFKFKYTLGFISAVEILRRMLEV---------------------------------------------------KSHRLPIRLDILHRKKEKPDVSYIGKGAIVVSPDFQAIAGVALVIIPVEAWVSGTYIMVTELIHREANDSYRSPQPRDSESFSLYLVVRYLDYRFIIMAVKFIN-AGRLEKIGKNLDIDPLHMAFQRDPIVDIETIAIAFEKILFRTEDVVLPIGTIK--EEGPALYVDKVGYKYFEKYPRQEHMVTDLSMQISPQWSNLN------------------------------------------GGGLKLFLLMRTYRDYIINFSFVVATGSKNIKPVVVGLAD--SDLIVYVAWFRVFLEVKYTTMRPPVGHFFKWPPAVAIDLDVIWDAIVTGAALQLYLPPTSMIERTPNTFIGEIMLKEELKMLNSELGGEYETNNPKAVLKVMVTKRMNVSENDSEVTMRIFVNLSTSVLITIPTHVSERPLEVTILEVLLVSKTPFQVVVLHAEEII-LSKEKGGANARDVNLITINYRKRSANYYALFLFTLILVATVDGVGVDISIKFFKANVLPGIVLSYIEFRLYIIMSSKVKGEIVGFALDIIDSLYLLDEAAMKTLPYLTLDDNEVLNERVLPKLAI-TFYYVIKV--SEVMGICLSVTTLYVKEVARLNSLLSNARATSDFDKIHVGGIDIEINDKELAYVSSRVGEIVIKGELLEHVVSHLQLARVLGESLIDGIFKKDWRVIMIVELPERGRKIVSQAKALIMLVAELGKTPVVRPFVLERISKN-IYKVLIRLIDPTDSSLRIAVEVLLAWALDAENVYTVGAVKIRMANIIAREYVALIISLELRKKFKIRLKYPMEISVVKVQGGTFIAGITVRYIMVSLKQPVKFLNLKSDYLLRFKVNVTVPDREKHFLLQVIHDAILLIIP-DLEMHKFVRRRIFVLSARYVQGVTLNIPEVITATVKRLYLPPDPPELYVRNLWLRQIRKLELLKEHGTIDQTIREQLRIGKVLRARRFLHAEVRFRVNIGLAQIDAIRNVCSCSVVTKTITSNFAMDFRKTEMIARISRRQKVENIDILMVTENKYRIMYATTKVLRSMINKKHTREIQMGAIITIRSTTGIYVALIDIACLIAYAISKEIDERESIKVKLILEIYTPYYGKALGSPRVAKARHHMTPKTVVERRIRWSIDVTLSKVVTKTVPLRHKVYKQMILIDRMRIIDVIEFAQLHVRFTLQTRTQATLLKNKEAPSYGLAR-VVDREVRLSINGIALMPLSITQGNLAFKAAAKRYFWAYLIEVAVRGSSILGIVDSLAMLYVEKNVKIKNRPIAKAVGLKTKKYELASKK-TEKWPTKQLAYPRRTSEDRKLKRNVVKKTVETGTVYHPIIDKAKERVYPFREKEEEEGIERVAKKVKIYTIHNEINIARILFEIVVSLIVRLRVDLPDDVVGEIETKIRTKNERKELFGVERIDGKLEYNVTDIIIDTPAVANVLEVWDDNLIKLNGKKIVDKAIKGVVLKV------------------------------------------ENLEVKLDVELSFAMYVLKESMAEIRRFLCIKTVGVFVLLNY-ED-NTPIKLTGRLGTHAQPKSPENELHLHDDVVLAGVPFIRAVPVFKGKGEDERIKKNFVGVPLVVGGLRYEREGSVVKPIIVIPELQTIYQISQSELENVQSETYKFLVKDEEREEVLEELKFEDSETTLREDKIMDEDPGLKVRLQERKVLIKKRILMTILVDIIIIKGCGTYKETVLAEAESLAPGIIKTMPSWIFSVLMASFVVNPVIVVTMLISLTLFKQKET-PGNRIRNVLEAESASEVLYLERRRVEFPVEPKMDRIPLTTRAVLSQDVSIVVGISQFRIKVVPYSARAVEGIRMLLIRNKVMAVTAIFTSEKKIKYTMLAREPKRRHYSTVLSVRMVRAEKPVLYAAQKMDKIAIIKHGPAAATDTRRFKHIVVLPAKIGHGPYRVYSSDKIEIRRDGVRERETSRQLTKLATALIEKTLTFVDKSIAGVKVEEVRITPEVKAEFKSDIRLIEVEVGGESIIDTDRTKVAAILYASKDFIIAVKTVEIVQAAIKLELGGLRLIVTDVDDELLILEGSVNEQATTSVDRIEIETKRVSELAISYFFARYNTGYEEEIVELAVLLVIGLPLFQHDIHKCMELGLDVDLILNYPAKPFLGVYAQVVLILEIESLKINSRIDTDLEYTLKPAKRVLHRNGKVEEILAAFLDVVSVVAYTHLDPIWK------------------------------------------LKVIPYMESRKYQLDAMVSAALRLISRVELRETVYGAPVTEE-REKAYEVKASKRTAVPVMPCEKKPPSKKSIQAAAKGLVELYQTAIP-YASAQNNTIVKTDMVRLIIGGFALNLSIGELNVWGIRGPPGREIEATMTAFMTTLQEKELPTVVLDTVLAREVVLIKVALLDGGGLDYINFGTLVLVKHILNVITEV-PTPLVKLMVLADTSFDEIVTLRVIAGLIARGTIRGCNTALNPLRYASVPKLHAV
>Crearchaeota_Thermogladius_calderae_1633
LENFLVRGMKMKIAGLGIATRGLTRWRPRAAIIAGYVVTEGLDLASEVPLKGEEYIDDRWVLRIGIYSTYRPNILIVHEEHAYYPEKVELEEIRHTILVGFTLQKIGVVLSLGLKYLQLLAELLEK-HKLIDELVKGRKKMAQALGKKDTAPDNDMTMLAEISALDVTYKEGDREARETIVRGLPGPGVYASLRPLVNVEVLPIKCGLRKTYYVPVPTKIFIPFLCNTTVKGGHILDRNIVVETVQLSADKIFMLLISEPEEVFSVKLGTGAGDVTRPVYEKQLQRKLELGRISKFQGPKTSQVKLVDDTRGHRYSIGYVSRIEVKDIRRVREYLMELKALKNPSYFKEPSDLKAGPLVVQRVHRGGKLRLTPAIAEV-------RRKIIGLVKVTSMRHSPGPASERRVRDSGT-------YRLRERPLSRLVKEGVVDPGMHRQVVGKRAIGGKLVRPVKNLVLKHVLSPEELEVLKLGVKNLWSARPGDIRVKSPAAAYYVLFVTAPIGHLWEDYIRAGEDPGKVLDLGVRYRMFHVDIVKQV--HIIPLSRYGRRRARRVKKVHAIVPVKLIGREKPRRVVVIN--GFPAEVVQIGRVTEIIVRVRVGKGVITVPVRILIEEREKLLLGRFNLDSITSIGVAKYKPRVDVYIAEKNLADTERGEVYDDDLRSLGRPEVATEIKIGGSSKVRRERKRMRKIDRYLFKSLIEVLRHVGGTGLRLAYNVSEYVIEYMGVSVHIDDAFPYNE----ARPGKELVSLLVGAK-PLSPGGVLGLMVFGKKVAGLVLFSSGKPWWPKPNKKVYGAEVGHPPVTVIDLSTTKIEIYRAAKGFAPTYELEYSNASRLAGLKTLRPFPHKSPRWIAAAAYGGDLVERE-MASALGRDGPSKELAVMGTSVELMAVIEPVVLDAALMSLLLGKVLVDLSLIF-RSDFLTDEKLVGLRAPRSVEVVTSLDKP--NSKNIFHEIIVRLYDNLNGVDTLKIERVGEFLPHVDILRPARKRLAE---KMEQRRADALPERELNKPLAQALEEARSVTLRLE-VSEFYLFKVA-KEEVWLLHAIVELAAGLLNEGVTLVPEV--LIAAHVVVLYRTEELAAVGLSAVLVERMGITIVAMPALEILE--MVYLVLKMIMIGLPVESKTEKWLANYLDDKSRKIYDVVKSAHLLKSITLNLSKLDKSLGYKDIMIINLLRLLDEVLNETVEM---ETSIKGKRHAINPRAVSLLCSGVILSAWVGTVQVVVFILSYLVSKVLYLEHTVLEIADAILGAFLIDLDFETRYHRYKP--AMYGFHRQLQVSLEKH-IHYLALKEKYTEALLTMLEESFIKYYDDQEPLAKLIKAVWESHVKPIVKRLSVVKGVLTQGLGVVVAEIEGETNLLAALLVSAYRPLRMLTLVTKQGEDPLKVEILFR-SELKVENPQEFSVVGV--------------------------ADKLIAGVSLVTVMTKILSNDVKVPMEAYGPDGGIVDSPFDR--NKVFIPCVMRAKTVVISATLAPTVEKVIDDVEEDKIRGVIYRDP-QDRSAYYIPYFVR-IGQVGTRKYIIVRGFEESYAKKM-ELIVKSTFRFGPMGADVAYRGFVLRKIANIKVVVAILKDP-VEDEVPTVEGVHSDDRKVYSVGVRGGCVIPNANRLLDNEDAFYTTKEEEVVMRDKPPVFSIPIRNIGQPEEVGRNRMVKLLAIE------------------------------------------GSPERARDEEEDVVIKNQVFVEKETGEVEEVFQGVEERTIILYEIEVNCVKLSSRFEYRIELWQKENIRGLSLARKGEQGDGRVLAGPTYDYAEGIHAIKVDYLKKHVLQSFPGLVGEAKILPRV-QVVSMRIAVAIAAFRWQKVEEYARLPASLVRLELVAISKVELKLGFNDKDFKASLVDLRTKQIQFEIIYRIHTGVSLIDKVTQIEEARAYAGLYQVDRPTYVNAVAVNVLNYAKAQGSLLKRQQL-GNKKKRRLGSNLRRGLRNVPERVKRKIVNVPSQLSIKVGDGVVPSLTYDKAALLVSAPKLVTKVFGALV-S-SVKLNMEHRVSIGVNPEILAVILTKANAGVVVINVNVEGKVTAILNGVITGLRILESLILKNLTELSGVYRRGLGIDPYGQVKTPVMLLHSLVVINRRQRILDLSFIADNKWSVLEKLDFFSLAISMVKSYKSGGF---MGFYIDRSPLARGAFRTVKNVNVMVVDVSGAVEQGALLEYLLGAVVTLNLVRVLV-LVLEARVHVGAEKVNGVVYSPGEHFVVVMMRLAIETTNQKSEVDKDVLLNIKNFRENDNSLVKELKSLDDRPDPDLTLGSLPKQGLLARLQASIDGVDLEKVEDHKYANFRRVEMWSLLYVPLTGLSVEEGVKRLERGVRYKNDSVDEPWWYVYNRGGYSDFHGAKC--VPGDVPDYFNKILIANVLRITYLPRITLDLILEIKEILIPRFIELSSERKEVDIKGDNNITHPIVPVKDLPAQHQGEKIITEFDPKPLFKFRFTIGPVFAVEVLKSPL---KVRQKRIATELSYLPMMLTESTAPQTTFWAQVAYAKVVPAE---------KTHRIKVRLDILHTRGERPDVDHVGKGSVVYQQEFAALGNTGLPIIPVEAWLSAVYLRVTDLIHRRAENPYVSPNPREAYSFSTFLLVRIADYRMILLLTDLIGLSNRLMKIGRDKPVSPLDESWEATSAVKVYRIVEFFETIVARAGDYIL-LQTIEE--SGALLTVDSLGYFVLEHRGRQEHLVTDLDYTLYSLDLNFE--LVKEYPIIALFSPIPWIFEKEESEELIVGLFLGRKNYAQGKGGAKLNTLFRAYKDYLIEFEFVVATGSKSLSPAVVQLDYEV--VVPFMEWFETFDPTKYTCARLAVGHFYVWPPMLVVDLDLLDDLVMTCPAVQLYLPPRDRIENTIENYLGEVMLARELNLFDKELQPTYEMYNPRAVLKCVIPKHLSVSSDDPDVTMPVFVNLGQQVALLFEKTLGDDPIEVTLVEVYAVTRLPIRIVRILAKEWIPIKREVGGANAYETGVVTVNLGKRSSYLYALRFYTSILVATFKEKGSDLTIEFSTTEAFPRYALPVIECRLNYVFTISV-KEMSTLIM-LADSILARIKGLRRTL-YLTLDREEVLKERLLSDLLNGILKMGVLALT-EEISTFPDVNVVDSGSVAYIGALISEMRIVGDFEPIDAAGIDITVNDLHVVFVSGTISKVVFDDELLQHVVSHVSLADLLGPSMTDSVFAKDWRKVTLVELPDRGYSIVTQAKALIMVVASLGRSPFSYATAVLVIKKRGVMEVLIQGLDPVSPKRELAVEVMLDSELDAEDVLTVGAVKIRMAAFIAREYVYPLIELELRKKFKVKLKAPMEVSVVKVWGGNYIEGIPVRYIKVSIKQPVKFLGLSAEYRLRFGLNTSVANREKPYLMLAVLDAATLIIPPPLTIFEFVRRRIYIASVRFVTGTTLWVPEMITNTVKRLYLPPSPPDELIRNLWLRRIRRLELLKENAKLEETIREQLGIARILLARKFLYARRRFRVDVGLAELNAIRDVCSCSVVVKTITTNFAVDFRKTEMIARASRAQRIQKIDVLMVTANKFKVMYSTTKVLRSLIGKRHTRDIKMGAMITIRATTGVYVALIEIEALIAYAIQKEIDEYYMVSVKLKLNVLEPFYKKGLGWPRVAKFGHHITPKTTVE-KIKWSVDFTIKKVITKSIRLKHKKYKEMILLDRMKLLPIMEFAQLIVNFTLQTKQGITIEKPERAPSYGLSK-VIDRKIRLEINGYALKPMSATQGNLAFEAVSVDYFHTFLLRAIVTGTTIVGIVDLMAKLYVEGRVNVRNRPVGKAVGLMPKRFEFADRS-TEKWPSKQKAYPRHTSDEAKYKRPVKRKRVEQGTVYHPVIDKYRERAYPFRVAADLRGIEKVASELKLRTIHTERGVAKLLEVVIVLLIIRIRPDLPPEVVGEIETALRVSTTLKKYFNYEKVKGKVEYKITEMVVDRKIIPFVLEIYDEYAVKVAGKRVADKAIKGVALNVKD-LEVVVAALSERLIPVHVLPARYLDKTREVPLLDIATINPENISIVIDIVVANYMYVLKESMFEVITPLNVKSLGVYVLLNYVKDPRPTISVTKKLGTHSQPKAPKNFPHEHNDVVLTGVPFVRAVKVYIAKPEDERIRKHFVGVPVVAGGLHLDREAFAVVPVVVLPEVQLAYQMEEEEIDENQYSTYKQLVKDEERELLKRELRLKESETTLREEKISNEDPGVAVKIQKRDVLIRKYTLVRVLMDIVVIRGCGHFRDEIVAEKEREAPGVIRIKPRWLYKIIMSNHIVNAVCAPLGLVSLEILEGLTALVV------RPAKSAAGVLYFDYRHVSLVVKPTMDTVPLTSTDVLTIEVKTEVGISQFRIEIIPYSSVAIPNLKILLLRNAIMASIAIYFLEKRVKYHMLSQEPKRWHYSTIITVRMVKAEKPAISAAGDMDKVAIIRHGPAAAADTRRFRPIVLLVAKVGNRPDKIFTEEKIEIRRNGVKEREISRSLRKVHSALIDKTLVFVDTAIANVKVVRVNITPEVKAEYKSDVQLL-VSVGGEEIIDGDRKKIAAILYSTQKFIIVVKEVTIVQAAIR-EIGEIRVITTYVADMLLILQGKAVEEMTTSVERVELRTREMGELSISYFMGKYNEGYEVQIVDLVVLIEIGPPEFQHDLHKCLELDLDVDWIVEYPIRPFLGTYAVVTLLLIVSPVDVDEYLDSQEEVTLKPAKTTVYRPGTPDEILSRFLDEVQLEAYVSLDTLVKRGLQVGRVTIGGRGVLVKKSVVPYRVAVLETEIRAWPQANTVLKIIPYVEKDRYMLDEMIAAALRLISRVSLRETIYGEPIVEEYKDKAYDLKATKRTALPIAPCDKKPPSKQAIEAAAKDLAEVLQTAIPSLASSQNNSIVEVNMVRLIIKGVALNVRINELKTWGSDKPPGFDIDATMCTF-STMKRKSIPELVVEAALARLYIKPY-PLLEGVEGDIVGLDKWRVINALLRLVRRGNEGPVLVLKVIVKTYHDQVVALRVLFNLVAGGTVGGCETALRGVRFARTPELYAV
>Crearchaeota_Sulfurisphaera_tokodaii_str._7
RKPLYLTIMFKFIATSGVAVRRSSDELNVHGVTASDYVNEVLNLTEQAPMKGEEFIDDRSVLRIGIYPKYKYEVLIIHDRRGYYAKEVELQKLEYTIIIGFALHKMRVTFAAGLPYLPIFPEILSKENPLVGKGVKEPKKQA-NLKRKRQFPDLDQTMLAELNT-RITYQ-DKRSPRDTVVRGLPGPGVYAGYRPLVGVEIMPISQKLLKSYFIPDNIKLPISYFVNTTNKNGNILDRNIKNPTLKIEPSNIFILMISDPEEENCARLANGSRDKTVPISGNLGQKTLELGYISKFKGAQTSLVHLIGDTRGHRYSIAYVTRLTVKDIQKLKEELKMFPALRNPESFNEVDNLKISPTRLKRARVPGLLKLSPSLSEM-------SSKIIL-LKKTSMRPLPGPEDMRRVRNTQTR----HSYRLRERPLSLMEKEGYVKPGMHRHIQGKKAIGDKIVRPL-DSELKHVLSIEEYKILELGIEQLWRLKPGDIKIKSSSVVYYVIIITSLIGDKWEPFITNGEDPGKVLDLGVRYRMLHVDIIKEV-EMVINFKRFGRRRTRKIRNVHEVIPLKSIGRDKIRKVRVVI--GFPAEVIQIDRVTEVTVRVRVGKGILTVPVRILIEERERLLLGSFKLTKVSSVELAPFFPRLDLYIADKGMADTEMNDIYDD-LRATNNTDIATEIRIGSRLKEKKERRRVTDIDKYAFRDLKQ-IKHIGGTKDIIAYGAQDVIILYAGISVNINKLFPYDTQKVKLGPFEKEGSYQVGVDYPSSYFSILRILLVLKAASAMPGFDSGKIWDYRPNPKVFSREIGHPPFYVLEASTIKLELVEEAMGLA-MFRLTYANAPRLAGLKTLRPFPHTSPRWIAAAAFGGDLNERELLAGSFNKDGRDKELVTFGTGLGIFLILAIGLLDGAISIVLIIEFWTNFAKIFVVADYNTVEKILIARANRLMKYYFRLDKPY--------DLIIKLHDSLIGIFTKKIQIVGEISENVSLVRIE---LDERALEQQELEADILPERQLNKPLAEAIENAQSITLEITVVGVLFLVEVE-PLKLEILDLIINLYVKEDLLKITIIPYS--LIAPEVTVLYRTERLAAVGLSAVLLEVMGITIVAFPKLEIVEKLLIYLTLKMIMLGFPEEKLGKKFLVNYLDDKSRRIKEVTNN-----TSTFELNSCSMDLIQRERVIASIVRIVLSQIQKIINVVTLRNFLSGKKKIVNEKTIRMILRAVDLPVIFDIIQAVFVKLDFLYSDVLILVKMP-E-LRK--KIYYIKL-----NKKYK---IAYGPHKRVQEMMQ-KDFHYLVIRKSFVEALLTLLEEKFKKYWQDKDALAELKNAVWEGHIEEVKSELSIIRKVLAADVGRIIGYLQGETNLLKLLKVASYSPLSILKIMTDGSISPKEVKIAFIE--LDVEAKYKLGILGVRLAVILIIYVY---------------VDKLILEKDEIGVMLKMLFKEK-VPREAIGPDGNIVNEPING-TDKVYVPCVIKAKTIVITQTLAPQVEKILDDIEDPDIVGVIFDIIKQDRSAFFIPYYVR-LGKIGIKMDIRVRGFEENYAEIF----VTRSLKFKCIAASAASRNIVLKRISNLNVIVELIDDAFIDD-VSTIDAIHNDNIHIFALAVFATRLITESGDLLEERDAFYTTTYEEVTLGDNPPVLTIPIKDIGMPEKVQILKYLKLEIL-ELIVSKNPAGRLKEALMVMGIAITRYEVKKIPDVLKMFMKIE--PQNLMKEQTDIIMQGQIYIEKAQEPIDEVFQGKQEKAIILYEMPIGGAKIKSPLDYLIEHLQKVNIRGLTQAKKGS-GKGNILGGPTYNYALGIHAAKNSALILHVLQSFPGTIGIAKAIPK--MVITMKIAAASLVLNWQPVLEYAILPTTIIQKQIIGIVEVKIEYGFKKKDEKAALVTVKTHRIQNEIILKVKHGVTLIDKLTEIEDAQAYIDLLDSQKQ-ELVGVFKKVLEYAEVFAKLKSKADLQGNRKKKRLGPELIRGVYNIPEVSKKKIVETPAEYRIQLGDAIIPNLSTEYIALLISAAKVFTSLFGGIIKL-NMKLVREHRINIGINKQIFAIVIIDASGAIKSIDITVEDSITFILRGVATGLRILISLIVKGLDELQGIYRKGAGIEPYLIAEISLFVSHSLLVIR-SEKFYFDSYIAQEKWSAFKL-DLFTLDIT------------ELGFYLDRNYIFKGGFRMIKGV-ILLVDAAGSVEEGAKLKIVLGMVVTLNIVRVLVTIALEKEVEVGAEYVNGIVYQIGNHFVLALVTLLMDDVNYLSQFDKEFIVELLSYQENCGSPYSTFKQIEEKPSPELAIGGLPTNGLTFKLQALLKGKNGNEKEGKEFSNDWKINLWNLLYVELESLIVRPNLKKGVHGGRYNNDSIDDPWWRIPSVNELSNYHKEEDKQQLGPIDEKWGKAQFWPTYQFEMGNNITINLMIEIKTVIIPKILGVAQDKTPVDMRGDANISFQVVPVKWLPVLHEETKMKTDFDPKPLFKFKYTIGPIAAIEVLHELLDMYEMTKLVMNKILSYKKMWLKENSEPQTTLTQELLFEKILPVG----------SHRIRLRSDILHTKKEKPDVDYFKKGAEVLPRDFNALKGVALRIYPVIAWVSAVYLSITELLHKSAKDPNNNPEPRELKNFLIYLVILLIKIRLFLLVLLFIS-EGRLEIFGKNTKAGPLDEALQKIKLLKVEYIVSFFEDIILRIRDIVT-PATIEIEIQGSLTVVDKRGYKLVDDHGRQDHMVSDIEINISPQITNWNEVHVKRLPVIALFVEVPIMFEEEESNDLIVPLYLSKVSFWMGKGVLELKEIFRKYRDVFMEFNFVWATGMSKPKPAVISAGNKIPELAPFKEYFESFKDEKYSTAKIAIEDFYGWGPAVGIDLEYLWR-ELFS-AIELHLSHKDKVESTKNEYLGTITLMREQHLYNKTLGGMSETFNPRAALQVIVPKRLNVSEDDSEVTMPVYVNLGTQVTILFNKYITENPLEISIIETYAIESLPFRLVIVLAKELI-RYKDIGAANAYDEGVLTVDYKAKGAIEYSIKFYMIMLISTVDNKGVDLSVPIISTTLLPPMVLPFIEFRLYVILSSII-VELVGLLLKVEESFFVEIKGYKKTIPTLTYDKKEVLKQRGLDDILL-TFYRAIELEESNYVSVYLSETFLYFAELKKLNDLLTDTRAVCSLEDLNPSGVDINKNDLSKTFVSAKIAKIMIDGELLKVVVSYISLAKLLAGTIMNNIASEDYNTFALVEIEEKEMKIVSQASAIIMVGVKLGKTRFIKPNYMIIIG-VGV-NAIIDLKDPELTSKQIAVEVKLIGTLDAKQILTVGAVRIRMANIISREYAAVIIPMEMRKKFKRRLKFPMEISVVKVGGGNFIAGITVRYIMVSLKQPVKFRSMKAEYLIKLGLNTTVPNREKHFIMLAIFDAAAMVIP-VLSTYEFVRRRIFILTSRFVTRVILNVPEVITAVVKRLYVPVEPPIELIRNLWIRKFRQLALLRDNATLEETIRQQLGIGRVIRYRQFLYAEIKYKVDYGTAVIQAIKNVCSCSVVLKTISTNFAVDFRKSDMISRQSKKQRIRSIDILMVKANKFQVMYSTTKVLRSML-KKHTRKINMGAIITIKSVTGVYVALLMIEALIAFAIRKEIDEKDLVKAKLKFNLEEPFHGRNIKVKRKAKYGHHITRKTSVEKRIRWSIEVVIQKVITSEVPMRHKKWHEMIIIDRMRLVDVIEFAQLIVNFTLQYKEQIPVDRVDSAPKYGVKE-VIDKKLRLAFNEDALGDFSAAQGNLAVSAASKRYFNRFLLKSTIKGTFLVDIVNQMALLKVERAVSVRNRPINKTVGLK-SIFEFADRKKTEK-PSKQLLYPRHTSKEQQYKRAIKDKRIETGTVRHAIIDAKEERLYPFKEQENKVQIEKLLYIIKYLS------------------IIRIRAGLESRAIGELEGKLTKLTDIKSQLKYLEIKGNFEYKITEMVIDRNMIKNVIEIYDDNLVKVVSKKTIDKAIKGVALKVKENFELAISALNLRLLDVEIFPTDIADKYKKKALIKIEKVRLKNVKVRIEIKIAEKMYVLYESMAELDENLPISTVGVLVLLNYLSDPSLTIEATKKLGTHSQPKAPSNLSHVHDDVTLVGVPFARAVF-FMAKLEPYVILAFFLGAPLVIGGLRRDEKGIVIIPIL-IPELTQVLQLDEDELNQESQGTYKNLVKEEDREILSQNLTLKLSEITLRESKIYDNDEGVKIKLQKKDVIIGKQTLIVILVEILIIKGCGVYKEDIYAERESVAPGMKKERGAYLFHVLLTSHVVDGITHFMMLITMKLFEDISSLFELGLKGIGEIKSAAKALYLKKRRVSIPPNPKMDSIPETDGKLVTQEVDLEIGV-QYRIEVIAYYARCIPDLRILLISSSIMAAMALFTSEEEIKYTMLAQESKRRRYATIITIRMVKAEKPALNAATEFDKIAIIKYGPPAAADSRRFKYIVMVPAKIGNGKDRLESEDKIELRRDTVRNREISRSLRRLTTAIIESTLTVVNEAIENVKVDKVNITIEVKKEFNSDIRILEINVGGEEIIDTDRKKIIAFLYTTKNLRIVVNEVEIVQAAIKIDIN-LKIVNNYIGDMMLILDTGTIQEYTVIVEKIELETKAEKDLAISYYTAKYNDGYELQIVELVIMLVLALLPLQHDLFKCLD-GLDISVIVDLGAIPFGGVYNVILL-QDKKVVWNGSNIDKSLEYTLKPAKTSILRTGTVEEVIANFLDTLKVESYIHIDLIHKRGLQHYTVAIGGVNILMRKTVVPFRTAVIDTEIRAWPKASTI---IPYLETSKYQLEEMISSALRLLSRVDLRETIYGKCILEEYKDKVLDVRASKKTAVEIAPCEKKPPSKKALQAAAKDLLEIVQTAIKSFASAQGQTIAKTDMVKIIIGSVALSVNEQELNVWGVRKPPAQEIEATMTAFLATMQKKKLPTVVIDTALAKSVILIGTFLLEGIEGKYIDFEELCIVKHIINLIVECNKNPIIKILGLIKTRHIKIVSIRVIADLVARGTIGGCNTALREVRFATVPELHSV
>Candidatus_Thorarchaeota_archaeon_SMTZ1-83
------------------------------------------DLSEEVPMTGEELIDDKAIMRTGIFPKRDPNVLIVHDNGAFYPQDVGLSKIESMVGLGVALAELRMAMAIKLEYVPMFPVLLRD-ERIVKPELNTLPKFA-QIKKKKVMPDENHHMIADLNFGGVTYIQ-DRQGRETVVGTRPGPGVTQSRTPLVNVSVMPINCGLRKSRFLPKTRGFLIDFLCKMMIPGGKLLDRNLEDKTVKLSPEKFVLLLITDPECKGCCTLSGESGDVSVPATNDKAQRIIELGTAQRYEDPLPDQVKILEQTVGHSYGIWFLTRIAVDEVEKVEERVKDLRALERPEAFKEADSLKKGPLIEKRAKHSGTFNMTDSYSALKLVIDEGEKNVVGLYKKTSIRHIPGSKKIAKVRRSSLEKLEEKSYRLRQRSLSRLVEIGRVVSGMHRHVTGKRGIGKALVRPLP-FELPHIADEVENLLLHYGIDEIRLVRPGQIRIESEAVYYLVIIVTKVVADKFEQFKRDGEDPATVLDLGLRYRMLHIDIIDSFRIYTVPLRKWGSRRSRRLREVHELLPVERIGIQKPRRIRIANTPAIPAEVIQLGRVTEISVRVKIGKGVLTVPVRILIEERERMLLRSIRLSRLSSVGLASVYPSLDVYIADSGIADVKKGEILEDKTRAMKRPDVSTDIRVGRRARYILKKKKMRGITRYLFRHIKEDFRHIGTTADKLVFDADAVILNFAGMTGRITEMVLHHTKAGEPEPARAAETSKAGIEDPGSQIGLLGPHILLHFASVLHGFTSAQPAHTRVSAKVYKKAVGHPEVYVVELGTVRQEIIRRALMVLPSYKLEYANAPRLAGLRTLKPYPHSAPYWIAAGSYD--LRKRELWAAMIGRDGRDKRLVLLGLGQQIVGFVQPILLGMASVLIFL------------------------------------------SPTLLRHEIIAHVSDGLVSFHSRELSVVCDLLSDVRLTTPDKRQLAALEQREQEAQAELLPERSLNKPLAEQIELASALTLGLSIVGVGFMVKSPDPEETRLYRLIIELAVEDL-SVILLIPNGGALICPDVTILYYREELAAIGLSAVLVERINVTIVSLPLMQIVKQFLMMLKLKMVML-LPDDAEIKRWEVSKLDKSSRQIKDVMQK-----ELTLEASTMPVELGITRAQVVNIARILDRQIAEIVEVTTLQGDVSGIKFYFNPAVLYWIAKSVDMPVLLSVMQVVTARLDYLVNSVILISLSM-EEITAYSGAFLIEVDFQAQYHGYQP--HAYA-PREVQETLEKHKRRYLVVEEHFVQAQLLMLEERFQDWYKDAEILAVLEHVSLLKRIEIVIEGIVVIKSALEEKSGKLISEIEGEGNLLRLLEVAGYHPLSPVTLKTKKR-MATVRELIFRG--LGANDPTEIEIIGTALEAAKTLAAKFDAKSLLVALFLGS-AKGAIKEVQLLLVLFKIVALDVDVPLTPMGPDGNILEAPLDG------------------------------------------ITVSKRPMAAYYIPYYVEI-GEVGVDDDFRMSGFSESVAKLWADIIAGRAPEFNVIGSGSAHKHIVLQKIANLAAIAVTLDEPV--DDIASIEGNYNSPLSLDFIVFFIGYALDEAGELKWDQDAFYTTMRAEMTTGDRPPTLSIDVDGLAQPTEIGDLVSLHLEKL--IRIVKDRAGHLGGSLMIIGLVIAEGKTRELPDIIIRYLKVE--------------------------------------------------RFKSKMEYTIQKLQGESLSGLTTIRRDSRSSGIVKGRPVYDVGLCIHASRKRHLRRHYVQAFVGVVNTAMKMPKFDQVITMKIAVGSASEQWQKAEERAVIPFALIRMETIAVAEIRVDMHFDDRDDEALAESLNTGPIDFDIIKTLYAGISWYDDLCKTQKTEQNVALTQGMKEEEVNVVAKERLGVIEQEAKVVGAEAMA-------TETEMRVSARNVPKQTFREIVTNPADYRVKKGDAV-PNLSADGVALLVAASRLLTVAFAANINAVEAKMATQHTIGIGATPDIFALLLWDADGACSVVEVTVEDSVTRTVQSMETGAHILEEPVLRKDSHINLDFRRGRGTANQLYIEILDVSASALFVVN--------GWLAEHKWAAKIRVDIFRLGIT-SAGKVIGGLDA---WYIQRSPTLAGAAESVKEIDLCIVDVANIVQQGAERRHLLGIIITLQIIWVMAVFCLSQELEPGGCMVNGVVFKIATHFLIVIAVAVTEELNYKHNLDTNFLIANLNLPELCNEQVNAFRELK------------------------------------------LIKQWQMIAISIDNIYVDQALKDSFRG-MYKSDSIYIPWYESPSTGKTNDYNGKDCRCAIGDIDDKWPLAHFLSLFELDVYE------------VILPRFLGVVSEKKEMDVKGDAELSHPIAIVEECPMFHLSKKFINEVAPKTLFRFAYTIGFLFCIDVLRSLRDF-PVRRFKVPARIAYKMMAYRKRTTPQTSLFAHICFKDLWK--YEINLDTWNAAHRNRFKGDILSSKGEKPDVDHIGKGAKVLEQAFMSIAGPTYLIIFVIALRSLPYIQVNEALHREADGPKRDTHTREMEAAAVYTVLLIVDLRTCFIIVMLVPKEGRLARIGRDTKVDPIEKAMVVDRVIDDQRLVTYFNMVIIGAEDTIF-GGTIG----------------------------------------------------IALFGGIPTFWEAEEQEDEITPLYMGLLDYPQG------------------------------------------SDFLPYAEWHEQFDVKGWPTMRLAMDDFFKWGPPLLSGLTWLDDIVLFALSVELYYFPKEVINNTKDEYIGTVILYKEAGLYGNEMGEKYDMHDPTAVF-VRIPKSWTVGEQAREIYVPVATSTGYSV-ISYNKIVEEGPVEVTVIEANGVEQIPLELVLVLARNIT-IEKKLGGANAYGKKLVTVDFREASAVTFSNKVRTVALVSSLD------SIPVLTTTSVPSVVLRFIESRLERVSSITIRLKVVG------------------------------------------IFYLAIATKL-KALAAELDRNLVSTTEVGKLFDLLSDARNMANFDKIHAGGIDITVNDFNEAYVSTTIGRILMDDELLPHLISHIKIAELLGDTATEKISANSKKSIAMATIVEDGSKIVAHVYAIILVVLDLKRTPVISASIGVRADRVLISKVEIALVDPRARSEKIACEVELEVEWKAETTLSVGACRMRMADMMAKEYALFLIKWEERPKYKRRLKTPQEISVSKIGGGKYVEGIAVRWIRVSLKEPIVFQNSKGEHVVRLGINESIPSRERRFLMLCIPDADAIVIPKPLAVDDFVRRRAFVVSGRKVEGTSIGLPEIVTNTVRRLYLPTEPPEELIRNLWESRYRQLALLRGERTLEETISHQLGLDAVLLVKKFIRSQQSFRVEIGIAPVRAEARFCSCSTVTKTLSTNFALE-RHKTMITRRTRRQKLKDVDILMVTGNKFKIMVSTNKVIKSLLEARHTRHIKLGVMITITSTTGAYVALLVFECLLYFAIAKEVDPRHCINAMLILSIEAPYHKHG-KWAGVAQYGHSRTPYTSVE--------------ITRVIPRKCESWKEMVLIDRIRIVDVIEFTSLQIEFRLQTKNKIKLRGPDSFSCWVIKK-AIHELYRGAL------------------------------------------VDMLAAVEVERRVNIRNHHDKRIVGLWPRKFDLSRSTKRDHWPRKQRRYPRKKDEFQEYRSAIKRKRLETGKAIHPMLED-KEKIHPFLIPAGLSKLDNLIGEVNIACFHSEIDVSETLSDVLVEL-VRVRVSLKPQAIGEIETELRLKDDYKKNSSVAKADKHVVYRVSEIAVDRRLIRNVFDVMEESAVKIIGNRVVDRAIRGVAARVSDLVDMVVVALSWRNLNITLLPADLADREKQRAFIRVGPIDP----------------VLIEDNFIAIELLPTCTQGIFVLLSMVTDPSETIAMTGRFGTHAQSTDKKNMPHAHNDVVLVQVPFTRSIELIQAKLERERLMSFFIGIPTVVGNLKL-DKAMVFRSVLVIPALQEQFDMRMQELKEERKDVYKQMFRTEDKKTMLNQLELKKSETTLAESAIMDRDPDLTVKIRKEDVLYERYVLMAILVDILIIKGCGSDLEDVYAGRESEATGIERVEPSWIISVVDGSHVVN------------------------------------------RRYSFPIGPKMQSRPTLDDKIMTQDVSFESAVYRFTMEILEYTSKAINGFKILVDWQRYMAIMAIMSDERSRLHTMLVREPKGYHFATVITIRMMKANESAQFAAREKDKIGIIRSGPAASAEGRK------------------------------------------VVTSLVDSKLTFVDRAIAEVVVEKVNIMPRVRAEYSAEVNIFKCQIGGTQTLGTRKARAIALMFSSEDFRLVVKDISIVQAAIK-EVGNIKVIDDVIAKLILVLEGSTVERTTTSVPHVDLPARARQELTISYFASRYEEGYEVQFIDLVLYLEIAEEHFQHDLHKCMESQLDLEHKLAFQPIIHLHVTVPVPIVFKRFLAKVRKREDELLKTSRHEAKTTTHRGGEAREIIASIVEELKLSAMVGLDEEHT------------------------------------------IRAIPYLEERRAQLTGLISVAMRLLTRKDMRETIHGIPIRNEFEEKALELEATRKTAIAVMPCDRKPPNKRAIETAAKDLVDVIETALEGSSSSMEHTILETDMIKIII-GLGLNVKVIEERVENI------------------------------------------LLYRGTEGELYEFGRLHLVRFVVNIVTKDGEGPLVVLLIKVASRHERIFSLRTITSLVAAGTTGAKSTARPSIQFADVSSVASQ
>Euryarchaeota_Thermococcus_sp_IRI35c
RSPLYLTIMVELLATRGEAIEDSVDEIREASVGAGPYVNEVLDLSEEVPMEGEEFIDDRAVIKIGIFPKARPEILIVHEEGAYYAEKVELNIISYVIALNVALSELRVSIAIALDHIGLAPKLLEE-AKVVDKPVHGRKKAAKLLERRKAMVNANHTMLAELNALKVTYKKSDREPRETVVRGRWGPGQVKSLRPLVNVEVMPIATGLRKTHYVPNRIGLLISIPLNRMVKGAKVLDSNVMRMTVLMKPEEVFFVMITP-S-LELVTLGPMSGDKSKPANPNKAQRTFNLGRAQKYDGPKTTKVKLYDQTKGHRYSVGYKYRIKVKEIERIRERVADLEALKIPEAFKEIEQFKDGPLTWKRHHYGGKFGVTPSFAELKLVINNGEERIIAIVKRTTMRHSGGPKRERRVRNSPM-----KAFRKRRRPLTRLQEAGRVVPGMDPHVVGKDAVGGKFIHPLADFELEHILSEEEEELLKYRISQLQKAKPGDLEIKSPAYYYLVIVVTKVIGDKYYEFKAKGEDPERVLDLGVRYRTLHVELVDS---FVVPIKKKVPRRARKVREIHDVITVEKLGAEKPNKLRVVE-EGYPAEVIEIARVTGVTVKVRVGKGVIRIPVRIVIEERERIILGKINLSKVSSVGVVRVKPRLDIFVATKGISDTQEYELYED-MRALKRPDVATDVRIGRRARAFQERKRMKGLDEYLFKQMQEYFDHEGPTADKLVLDLNEVLIYFSRVSGKAEEMIPYDLQKEEVSPGDMFETTALGLRIPMKYISFIG-HLLTGIFGALVGFSGGKPWWPKPSKKPWSKAVGHPEVLVLEIATVREAILTRALGVLPKYRIEYANAARLAGLITLRPFPNRSPWWIAAGAFGAELKERQLYAASLGRDGRDKRIGSAGLGQPLFGFLPIGLLGSASFLLMWAGALTNETHAFVRAEVFTAERLIRAETKRAERKRINLNKPYF-QKNIWGELIAKIAHELVGYDTRNIG-IAEFVGGIKLIRPEKRKLMEKQEALRELEADILPERELRKPLARQVELYQAIDLRIKIVGAGFLAHYFLLERLRLLDIIIEFAVEI---LILQVPSGREIIAPEILILYRTVRLHPLGLHAVVVEVMGITIVAYPRMEILDKFLMYLEMKMVMIGLPDDVRVRRYRVDELENYSRKIREVMKKKELLEPMSLEAERLPKELFIDEAKLVDFIRLFAEEAEEIIRLVNVLGSIAHRKYMVNPPTITLIGRVVYAPVLYSLVQEVECGMKFLLENALAWKNADYRLHDLLVSTFLLKVPLEPHKYSY----YAYGGRTKVQETLEKMNKKFLVVEEEFVKALLHMLEEKFPDRWEEEEVFANLKGIIWIEYVEIVIDAIVIIREALRKEIGRIIAVFYGETNLLNLHEVAGYTPVKPFRIVTDGKVTPEKEEAVV---KVHVEEPVPVEVLGILLSNATALGAAFDAK-EHYAMFMSK-VKMIVEDVQLVEVLAKIIRFDVEIPFTADGPDGNIADEPIGGKVKKPYIPCGIVSSPIEVDKSIKPAVDKIIMDVEDAEVKGVTVRVLYQDEGLAFIVYYVR-LGDIGVKRDVHVRGFDETIAASWADLLVKIALKFGVIGAKAAHRNIVLKVISNVAVIAAILDDEFADDDAKAIYAPYATKIRIDAAAFFTGRIVNEAGELLKEEEAFYTSEREEIVMGDRPPVKTIPIKNIAQPLAVGNLKGAKFESLEELKVTAEPAGKIRRLLSVLGIVIARYRAKETPDILRNFVRMEGNPQKLQKEEVNITIQGESYIG-EERIIEEILQGVETKALILYEVPIGGRKYGKPEEYRVQSKYGLNLAGRTEAKKKTKPRGNILAKPTYEYAEMIQIVRKRHFKRQVYGPFPGLVDTALRLP---QVIKLKFAVGTAALPWQKVEEKAEIPTALIRLEILAIEEVRVKLGFDYKDYKAEMISLRTGVIEFELIVKVYRGISWYEKLTVLEKYEYQAQLLQVEEREEIPSLARNVVGYIEKDATLIDEAQAQGRKKRLRLGEFVKRGLENVG-KGKKKIVENPAQYRIEAGDAIVPNLTFNRVDRLLTASRLLTAGLGAYLRL-EMPIPLEHTMKLNVTEELLMILIIQADAAVEVVEVTVEERVTMVMSGVLTGVKILFSLIAKGLSRLEGDYRRAR-DEQWLWVEFPTRVAHGMMVVVKPDRFFHTVYVAE-EWAAKLDTDFYLLAVSQFDYPGLSGIDPSAGFYINKTPALLGGAETVKEVSILLVETAGIVEEGARIRMLVGNIYLLHIIRVMAVQALSMEVEVGSEYVNGVVWEFGDRYVVAMGVIEAEEINYMYQLDKEYYLERAEYKEYCGAMYNVERELEEIPGPDLLIGSLPGQGLTARFQYAVEGK-YDEEEDKEYCNDRKVRMWNILHVELDELYVEEGVKRDIRGWAYRANSIDD-WWELPTFGETSDFHGKVDIQEWGEIDDKWNKPKFLPSFEARTYTGVTETKLIYIKTVILPKFIGALKEHKSPDIKGDADLIVPVVLISEIPIEHDETKLFTDARPKPYFKYQYTIGPIPAIDVLHKFLEVYTLNKKVMDARLAYKPYWYKERADPQTTLWSDILYEEAAAIGFKMFLDTWDKAHRIKFRGHILHTKGEKPDVAYIGKDAKVFPRAFMSIAGISMRIFPLVAMRALPYLQVTEMLHRAAKEPS--PLKKEMREIRVFLLVALVDLDALMMLIEIVLGSGRLERLGRDS-IDPPKEAKLIDRELEDQVIVVFWEAILVNQEDIVVINGTRDVTEEGAVLYIDRLGYMYILDKGRQDHHVTDVEVIVSPQKENFNEIWAKELPIVTLFGDIPWIFEHEEDTELLYPLYVGRVSYAQDKGGLPLLGLFRRYKDHIYEWNYVRATGSKGPRPALISWGE-IPEFAVYRQWFDTYNSVGYAGGRLRVGNFSEWGEALIIDLRWLRDVVFLCLALQIFFPPKERIENTKEDFIGIVNLYREKEMLGNELGDKTVMHKKRAVLD-VIVKRLTVSERKDAVLMPRYISVGTQVIVLFQETVFEEPVKITLIEVYGIEKVPIRLVRVKAEPLAPIEKDVGGANAYGEGYLTYGEESKSAIQFMYPLKTLALIATVDGKAIKLSIPVITTTTIPTVVLPYIEFRLFVVLSIRVDTEVAGILLRITESVLLRVYAAIKTVPSLTFDKQEMLEETLALNMLFGIFYKAILTGSSELIGILLTEPFLYTKEVAYIDVLLSSARCMADVKEIYGRGIDMSVNDFSLVYVSTVVAEVIFDDEFLPHVVSHISVARLLGSTVTEQIAAEDKRTIALTPIEEKGCKRVHHVFALIMIAVDLGKTPYVEPNVFADIDRGNVAKVTIELEEPEGESKKIVTKFLLAAEADAENILSVGACRIKMSNFIASEYAALIIELEERKKFKRRLKSPQEVAVIKVGGANHIEGIPIRYVKVSLREPREFENVKGDFYVRLNLNEEIPNRERHFIMRVRPEGAAKVIPKPLAQDKFIRRRVFILSVRQVKGPTVNVPEIITNLVKRLYIEVEPPEDLMKNLWQKEFRRLKLLRADAALEDTLRQQLGINQILRSKRFLNSRRRFRADLGIGIIRAINYICSCSVVKRLVSTNFAVPFRYSEMAARQSREQKIKNIDILMVTHNKFEIMYASRKVVRSVLDRPHSSNIKMEAIITIRSTTGRYVALLLYAALIAFAYSKEIDPRHSLREMVLYDILRPMHSKG-GFGRVVKAGHHPTPFTTIEKRIKASIKVTIERVITKRITRKDATFRELVLVDRMRIIEVIEYITAYIHFSMQTWPYASIWLPENAPKYGLLRRVINNRIKLSLNGAALKPMSAAQGNLGFKAASKTYFHGFLIKALIRGTTLLGIINLLAMLEVEREIELRNYPDERTVGLWDRKYEITHRAKTEKGPRKQKFYPRSASEDRKYRSPIEKKRVETGTVYHPMINERKKRVHKFKEEEGRGDIENFFSELNVYDFKNEKDVVLLAAEIKIWLLIRLRIRLDPKVIGEIETALRLKTDYQEKLGIEEMDGKFAYELNDIALDRKMLKNVLELHEENKVHITGKKVLDKAIKGIVMEVSPDIDVAVVAFNYRALEVEITPADVVDSKREKAVAKFQKIDAENIEIHLEVNIAHAMYVLIESMARLDEVVPVRTIGVYVLLNP----------------HAQPSQPENIKHEADDVILSTIPFREAIEVAQAKFEREKLDAKHVGIPPVAGDIAL-VKGFVIEPIVFIPQVAMGLEYQQQELKEEEKGTYKTIVKAEEKETVLEKLELKKAETTLAESRIGDNDLGLGMKVRKEDVIYKRRVLMVILIDLVIIKGCGIEHEEILAERESMAPGIRRIRPNWLIWYIHAKHVVDIITAPMFLITLEVLETYWAVFELGIKGLEELDSCAKALYSIRRRYRVPI-VRMD-IPLTHARVLTQEIDFEIAVWLFHILIIRYAARAIEHVRILVIVGKVMAAVAIWTDNKDKMYTMLVREMKRRHYSTILTVRMVKADEPAIRAAEEMEKFGVIKSRPAASADGRPFRHILKLRTRIGNGPYKTYTEQKIELRQDTWRERLIARELSRVVTAVIENKLTFVDRAIADVKVEKVTVTMEVKKEYSSEVRLFEVEVGGEEVIDKRKDIFKAILYSTKDFRIVVRQVERVQAAIKIDVAKIKVISDLVGEFFLVLDGDTIEEMSASVIKIELPVRRKEELAVAYFVGRFEEGYETQFIDLVVLIEIGEKHFQHDLHKCLEIDLDLDTIARYWVRILRRIYNKIPFYLTLFVLESGRKIKKILETTIQPAKRVKHRTGKVEEIIAAVVDEVAVEAYVAHDTEHK-ALPIGYLAIGGTGVMVKKRIVEYRMKAIEVEIRAWVRGSS-LRKIPYMEEDKYMVGDMISVALRVITRVELREKVSKEPILEEYKEKALEVEATRRTAVEIAPCEKEPPSKKALESAARELVDIVRTAM-HFAASMQRTIVETDMVKIIIHGVGMNVQLHEEGAESITIPPMPELEATMTVYIYAMEEDLFPDLILDVALARAVGDVGNPLIEGREAKLVNFGLIILVPFVLKVITDESEGPLIILKVIARTEHDEVFSLRVAARIVAGGTVGGLRTAVRELQFAEPPDRGTV
>Thaumarchaeota_Candidatus_Nitrosotenuis_cloacae
LENFLVKDSASSIAKIGLATKGLTRTVKGVNIIAAYIISCGL-LNEDCPLKGEEHVEDRGILHIGIFKKKGYNMLVVHDNGGYYPAKYQLELPKYVTALKVSMLKFLSIAALNMEALQMFPKLLGKTDKMVDKGIKKLTTDKADITRRNTMPPDNSDMLAALNALRVS-----TQPRDSVIGGMPGPGVTDNMEKLLGLKVLKIK------IYLPKKGHLPIKILVSTTIRKGKTFDRSS-KSVCLMQPEKIMILLITDLSKAGCVMINTTSSESSKSVSDKQAQKKLELGRANRVENEKVSQYKISKDAIRYKFSVFYLHKMKVKDIAKMHGELRDLSALKEKDAYAVPQEFKHGPLIDKVYHRGGNYGVTHKKADIKLTIDSGEEHLIA-GKKTSMRYSGGKVKQRRIRNSEC-----HSFRSKPR---FMRKTGQAIPSLHRHIT--RATGNKLTRLIP-PIYKHIMDKKDEEVLKFNCTEMLFGKPGDIKIKSPASYYYVLIVTNLIADKYDDYQNAGEEPVKVLDLGLRYRMMTVETMQQIRVYTINLGKWSPNRARNIRETHGVKQLKAVGIRSPRKIRVMTDEVVPAEVIQLGKIAEITVRVKVGKGILTVSVRTLMEEREKILYGQYILTKVTSVGLAKIHPFVDVYIADKGLVDTKSDTIYDDNTRSVGRPDIATNIRIGRRSKFKKAK-TVYKITNFLVRHIEE------------------------------------------VNPGQKSETFVIGIK-TVRKLGAGGIHLWVGVTAVAPGYSTGRPSWVRPNHRVYGKVAGHPDNLILQLAGVKVEIVTVAKKFFASTKLVHANANRKAGLTTLKPFPHAAPKWMAAAAYASTLLKRA------------------------------------------ANAQVDMTNVVVQPDNFTVFMLQKAKLESTTEKQFTLQKT-------NSEFITSVSNSLVGKHTKSISSITKFNDQ-DIARPE------------EILADILPERLLNKPLAGVVENASQLTLQIKITGVSFLVQVD-PQTAFVLDLVMEMSISTTRAKIFSLPGSEVKIAPEIAVLYATRQLNAIGLSAVVVLKAGITIVAINHPNL--KMMFYLEVKVFNMGLKEDEQMQRWRYQKKANASRKIREVSKGKEILE-MTHDVTKLAKTLCLTEAEIVNILRFTFWTLEKILNITKMFGSLQGYKRLCNPAQITIIAPIVNLPCIYAIVQEVETQL----NDVLTIRFKPFKLFTELLGAYLKELDYETLYHGY----YAYG-GRGITETLEKSLGKFIVVTEKFVDAILYMLEEKFKDTIKTKFVFVKLDELLTTS-IKPVIRGLCVIKNAIDNASGRLIGELANSGYIVQLLKVAGVIPLEYMRVNSSKG-SPIKEKTALKL------EPTAFNILGVMKELAEVCAGGFRTQ-----------LKSVLKNIQVLQILLNILSVDVKVPLKPGYPEGNICSSSING-ASKIYIPCIYTSKPIVVDQPHSPMIDKIIIDIEDIEVQGVVYKIFLQNTKAFIIPYYVDIGNLV--QCDPITRSWTH-LAKAWVQMIVEKNIEFKVVGANAAYHKICLEKISNVHAIAITLADK-VDDDVAFIESSHLDQLSLKGSFFFGGEILSEAGELIEVKSSFLTPLKKNITQGDAPPILSVEIKSIAYPNGIKFTTNTKFESAKNLIVRRDEGGKLGGTVLVYSVTLAKYKVRALPNIFRDMLKLV---ERMRDKEIKITMKDNIFINYEKLTFEDILQNVEVATLIL--------------------------------------------GQAFEYSNMIHAAKQEYSVRILLQAFASLVGEAKGLPSV-QVIAMKIAAALGAEPWQAVEEKAILPWAEVTHQFLSIEEIKIDHGFKDKTETAKLAQLRSHPIQFEILLTVYKGLSLIDRLTTMQQYQMFAALIMSDKSQESPTTANKVIGIVEKSANLIQSKEMM--SKRPRMDFESTQNLTNLAGKVKKKIVENATDYRVEDGQAIVISILLEGIIFFICGAKLISATYSALIDRHEMKAPLLSTFEFRINNDLLAIIMVDADGAVETVEANIDKSLTGIINAVLNGMML--DLIHKNISQMECYYRKGAGIDPYLQVKISVALATSFLPVS---TFYKFSLLAS-KWAAKEKLDIYSLHLT-PKKPPFGGCDYQIGFYVDRSPQFHSGAELVKEVPILLIDAGGAVLEGAALKHLMNCVYTMHIVRVLIVQVLSKNVFVGGNFVHNVVYEFANHFSI---LALAEELNYDFKLDERFVSNEKSFRTQCGGVKNLAKEIRDSPGSALIISEMPAEALTMKLQFAVDA-----EHDKDLAERMLAEWQNYLQV-LNEFRIELGVHKLGEGIVFSKPSTDDHWWYIPSIKKDGDFNGSEDILQLGDIDDLGSKPKILPLLSASLNGGLTKVNLLQIKTIVLVKVVGILEDGKTANIKGDDQLPYPVLL--QVPIRHKNTKFQTEVQPKSLFKFKFTIGPVYAIDLMFELRGYWRIRYKRMEIKIAYKMMLYKERISPQTTFWSHIAYYKI----VQVYLDTWKQGHRLRLRLDILTTENDKKDVDHIGKGAEIIAKKFLAIAGSGLEMPPVHTWVSLEYLKVTSLIHKETETPFDYPD--EQEQFLTFVILLVINVEVIGIYWEIVE-KRRLERIAKND-LDPLKKAVAMNALIKVMKMVEFFETLVLSMQSTVL-GGTEEINSGGNVAYTDRAGYKYFKPKKRQGHSVNDITTIVTPQKQNFKSVEVDQLPIIALFGEISTIFENEKQDDLLLPLYLGDTSHAVGKGGLPILGILRAYKGKLKEWSKVRATFVSGPKPTIFG-ES-VLASAVLKSWFETFQTPSYTTIRVYVGDYMLWGPPFLIEFNWLSRIKLPLVLSQIHFLPKQQIANTLQMFLGTASIYKEKQLTDNELQETYEMHNPKALLELIVPKRINNSEKDKESSMQTSARIGTQVTISFQQTVDEGTLEITLVEILAIANLIFTFIKIHAQEIV-ILWEKGGANAYNPSLISVDSISRSAMFFGLKLWTALLVATFNGKCVELSIEILTTTTVLAIILTVIESALGIILSIHIDIQIVDLLIELIESLLAKIDGSEKTI-TNTLENKDILKRTAIDNILLEIFYGLIKI-EVKQIGALYSETIFNSSEVLRLNGKISDIKCIIDIDKIHASGIDVTINNSYKAWISSSIAKLVIDNDLLKKVVSHIAVTKLIGDSTMSILSSESKKKIAIYDIEEKGLKIVSQAEALLLVAIDLGKSAYVKPNAMVSSDRGLKSHVTISLNPPKHTSAKYACEVMAQLNADAELVKTVGAVKVHMCDIVVKECVIVIIKLKLRVKQKRRLNAPQEVAVIKVRGANFLEGMTVRFFKTSLREPR-VDNYESEHIVRLGLSANIPTRERAFLMMVTHSAAIPYIKYPLSVFQFIKSNTIILSGRSIEGLSLYLPEAVTNTIRRLFLGIDPPDMTLKNLWESRVRQLELLREDATLNDTIKQQAGIGRITISRKYLSNQQKFKANIGQSVIEATTNICSCSVVERLLTASTC--FRIPDMFARASRGKKIAKIDVLMVTNSKFTIMYVTNKVVRSLLGKTHTKEIKMGAIITIRSTTGAYVALIDMEYLLAPSVKKEVDARHAVKMSIRAEIVRPFYERD-GVMRRAQEGSHVTPKLTLESRIKTSLPVCIEKVTVKNVVRKCETYKEMMIIDKIRLLDVIEFTTFQILFALQTSGSITLNLPEQVASYGVQN-VVDKKLQATLSGCAF--LTIAKSGPSWDAFSAKYVHDMLLKSVAKGSQITKLIDLLALLNVERRISISHHPDTSMIGLRPSRYGFAKRQ-SDLW----RTYARSCSKDQKYRSRVEKKGIEKGGLIHTLVNKWNEGIHDFQK-EVLSKISTFITEAKVACITKKKKII--LDTI-LKFVVRMSINLPELIIQEVDIKFRKKSNDT-KLGIEKLKRRYIKRITDIAVDRNMIKHIVELYDTNMVKLNGTTQVKKVVRGAAAKVRMNLVPIVAASDERLLSPHVLPGSLADSKKSVAMLKVEKI-L-SFEITLEINEAQDMYVLIGNNFVFKDPIPLLTYNVLVALN-LDSDGKEIKTTGKLDTHCQPGSPKNIELEHNDIVVTTVPFTAAVSVLQVKPETHLLKDFFFGVPPVIGGLAL-DKFQVIKPII-IPWLEQMLQSQQDEQEEEKKTDYKTLVKTEERELTVAAIEIK------------------------------------------IIKGCGPELTTILTERESEVPGIYRLPPKYLFVVIHGSHVVNAIASWNMILTLTIIPGYFALFEAGFSGKRKSETAASILYLEKRRYKMPIEPKCDTLLSASGTLAVLYVDFLVSIYRFQMTVLK-------------------------------------------HYSTVLTVIVHTAYESAKNVVEAKAKFAFIRVGPAAAGDTRKYRHIIKLSTKVGNGPNNIFTSQEIELRRTTVRNREVSRMYKK------------------------------------------------------------------------------------VDVGAIKVIVNIVGEMLLMLDGSANENLTTCVIVISIRSANKDEIAISYMTQKLEDGYDIMFIEMIVILAIGTKYFQHDLYKCMAAGLDVSTVAKYGWKPFMDKFEQIKL--KIFSVKAGSRVDQILETSYQPAQTVPHRGGTSQKLLTSIFDEIKLASTTKFDTLNK------------------------------------------LKVILYLKANKYQMGDFISAALRFNSRISLPETIHGVPIVDNYKDPILEVRASKRASVPVAPCEQNAPSKQAIDSAANHIVEVIQTSFVKLSSAQQNTIAETAMVKLVI-AVAFSITLSDDKVFDIKTRFIKDFNGNTMAYLLTAERKRLPDLIIDVSLARIVTFVGD------------------------------------------------------------------------------------
>Crearchaeota_Desulfurococcaceae_archaeon_SpSt-620
AENFLVRTMAMKIAGLGIATKGIDRWKKPVSIVAGYVVSEGLDLSEEAPMKGEEYIDDRWVLRIGIQPTYDYDVLVLHEDRAYYRILIELDLIKYTICLRTTFKKLSVVLALKVKGLSFLAEVCRK--SLVGSPVKGLKRDK-VIKRKRSFPNKEGTMLVDLEYICITYKSDSREPRDTVVRGLPGPGVYASTDPLVGVEVLPISSGKLKTFFVPAPITMLIEFLCDTTVKGGHILDRNIVVRTLKITPDEIFILLISDPEGESCAILAKESGDVSRPVNPRVAQRAFELGRISKYDGPKTSQIHLYDDTRGHRYSIAYGARISISEIKKLKEYLSEFKALKNPSAYKSVENLKSGPFVVKRSHKAAHYGLTPSLAEV-------VRKVVSIKLRTSVIPLPGPRDERRVRNSETT----ASFRLRERPLSVMLKVGKVIPGMHRFVVGRRAIGDKLVMPLPNLELKHVLSTEEVELLSLGIEQLWREKPGDVRIKSPASAYFVIIVTALIGDKWEEFARSGESAEKVLDLKVRYRMLHLDLINEI--YIINLGRYTGRRLRKVKEVHSVIRIEYIAYDRPRRIAVVI---FPAEVIQIGRVTEITVRVRVGKGIITVPVRIVIEERERLLLGKFKISKISSVGIAKIFPKLDIYVADKGLADTERSEIFDDDTRALGRPEVSTGIRIGRRWKDRHERARMREIDTYAFKDLQH---HVGGTAERLSFNKPEYVIEYVNRSINIDEAFPHH-----FKPLEKKVSSVVGVE-YLRYIGVLNYHVLFSSV-ALLTFSPG-LWWAKPNPKAYTQIIGHPPVVVLSYGSVRLEIVDKAAGFA-TDRLTYANEPRLSGLKTLRPFPHKAPRWIASTAFGADLKERNLMAALLNKDGRDKEVLSGSLGY-VFGVMRPPFIDGSLIAMFILNFYVTLTKL---DDYVGVVKYLIAA-ERRVRLFYSLDKPY--ASNLYHELIAVVHDTLRGVDTMNVDHIAIFLPDVELIRPERKRLAESEAEREMRELQILPERELNKPLAKSLEDTLSLDLEIT------------------------------------------LIAADVVVLHRTELLYAVGISAVLVERLGISIVAMPKQEILE-ILIYLQLKLVMIGFLSDIKLKKWIHEYLDDRRRKIMDVLKRVEILKEFVYEASKCG-EVGLKEAMLVNNVRLLNEELNEVLEL-SVLFKVCGRLSLVNPPSISLICAVVDLPLAYDYLVVDSALMTYLGNMVLVLQRSLIDRTDAILNAYLIELDFETRYHKYKV--YAIGPHRKIQDTLEKYWGTYLAIREWFIEALLSMLEEKFVIYYEDKEILTQLREAVWEKHIEVVIHGLSVIREVLKRNTGRVVSEIKGETNLISALNVAAYSPLPPVVLVTDGSKSPLEKDIVLL-IDMNCIEEVNLRILGLRYSVVPFI------------------VKEVI-SKAKVSVLTKLLYNDVDIPLKYYGPDGGIVDNPLDRTAEREFIPCVIRAKTVVITGTLAPQVDKVIINVEEPDLAGVILR-VKQDLAASFISMYVKKLGSIGVEKDVKVRGFVESLAKAWVELIVSRADKFGSVGAKSAYNRVILKKVANVQVISSLLEDP-VDDDVPSIEGLHNCTLGLFASAIRGGRIIPEANALLEETEAFYTTKYEEITLRDNPPVSTIDVANIAQPDELGRNKGVKLAALEELIVSKEPSGRLRGAIMVLNITIAKFEVKSPPRIIKTFARL--SPERTKNEEVDIVFQGQIYVKEELESFEEVFHGVEVIAILIHEIMVRAVKIKK-FDFRVELWQRENIRGLTLARKNDVTKGNILGKPTYVVSKVVHASKKDLLIRHVLQSFPGTIGEAKRMGEISQIIKMKLAVADAVLPWQKVEEYFSLPTSLIYRELLGVSNIKVEYGFKDKDFKSELVELRTKPIEYEIILKIHRGVSLIDRVCE-DSLELYVELLRSAEVGETSTVGVSAINYAEVLAKLEMGQGLLGNKKKPRLGYHLIRGVRNVPTRSKKRVIETPAEYRIELGEALVPNVVVTKVALLISANGIVTATFGASVSVRNLKIPVKHTIEIGVNPRLLAVVLVYANGAVKVVNVNIDKSVTFILNGARTGMRILESLIMNNLGELTAMYREGAGLEPYLKVFIPVWLSHSLIVVD-REKFFFDSYIARNKWSAKHELDFFHLAIKLV-KKEVGGL--EIGFYFDRSPLLWGAVLTVKDL-VLVVDAAGFLEEGAAIPILLGAIVTLNIIRVLLTLALEKNVYIGSEKVNGVVYEVGEHYLLVFCGFLFEEINYDQLIDEKFIAQLSNFRENCNTPINIVLCLQEKPQPKLLVGSLPSDGLSFRIQAALEGKDYNSEDGDDYASDKRVDWLNRLAVELDTLHVNEGVGSYKVGYAYKKVDIDDPWWYLPSVGELSDYHGKEDVQELGPLDPRWNKSQFWPTYTFAYASQITLNLLLEAKGFIVPKILDVANERKSPDIKGNQNISYEAVIVKYLPVIHEETKMKTDFDPKPLFKFRYTFGFVTSIEVLSSLLDV-KVRAKKLERVLAYKPMLFPEYTSPQTTYWNNVAYYILIPI-----------AHRIPMRSDILHTKNEKPDVDHIDKGAKVIQRDFQAIVGVALVIIPVEAWVCGLYVKIDSMIHRLKFDPFGDPNPRESRKFVVYLVVELLELRFILLLIEFIN-EGRLKGLGKNT-IDPLESAKDKDSLIDVEFIVVAYEKIIVQLEDVVIPIATVE---DGPLLFIDERGYPIVLKLGRQEHLVSDVGMVMSPQYTNWNSVHIKKHPIVALFAEIHIVFEEEEGNDLIVPFYLSRVSFWMGKGGLCARTLFRQYKDYIIEWSFLWATGSKNIKPVIVSAGGV-PDFVVYAEWFSVYPVRGCTTMRPPVGHFYKWPPPLAIDLDVISDAYLAC-ALQIHFPPTEVIEETNEKYIGEVMLKRELKMLDYELQPEYEMFNPRAVLKVMITKRMNVSEDDAEVTMPIYINIST-VSILFSTTVSDEPLDVAILEVLLVEEVPLKVVILMAKEIIPVFRERGGANAKDEEVVTINFLIGGAYYYALFLLTLTLIATVDGRGVDVSIEYFKTTLIPAIVLPFLEFRLYVVLSSEINGAIVGLAIDLIDGAILEIEGAVKTIPYLTLEDRDILRERILVELLV-TFYEVIRVFERSKMGVVLEETVPYVKDIARLNTLLSNARCVADLEAIYAGGIDVSINDLEWAFVSASIAAILIEGELLERVVSHIELAELLGSTVMDSISAEDLNVIAIVSVPEKNLKIVDYAMALIMVVANLGRSPVVRPFISTSIS-ILVVKVLIELIDPSSDSKKIAVEVKLEGELDAEQVLTVGAVRIRMANIIAREYVALIIVLELRKKFRVRIKYPMEVSVVKVYGGTFIAGITVRYIAVSLKQPVKFLNLKADYLIKLKVNTTVPNREKHFLLLVVHYAVLLIIP-VLAIHEFVKRRIFILSARFVEGTTLSVPEVITNLIKRLYLPYEPPEALIRNIWIRELRKLEVLNESAVLEETIKHQLGIGRVLRVRRFLYAELRFRVDVGFAQIEALVDVCSCSTVKKTITSNFAVDFRKTEMISRASRRRKVKNIDVLMVTANKYKIMFSTCKVLRSM-GKKHTREIKMGALITLRATTGIYVALLDIECLLAYAVAKEIDEWEAIKVKLKLDIYVPYYSKGLKSPRIARYGHHPTPKLTVEKRIRWSVDVVIKKVITKIVPLVHKVYKEMIIVDRMRLVDVIEFAQLNIQFTLQTKENVTLNKYENAPSYGLKE-VIDKEVTLAIDGASLRPLSVTQGNLAYRAVARLYFHEFLVKSCVDGTVIYGIVDALSALYVEPQVEIKNRPIAKAVGLKWRKYELASKS-TEKWPSKQLSIPKRTSEEIKYKRAVVIKRVETGTVYHPIIDKWKKRIYPFNERSRETNIEKVVTRITILSLHSEDGLARLAVVVTVTVVIRLRSGLPERVVGEVDVKIRLKAQDKNLFNFEKVKGRYEYRVTEIVIDTSAVKNVLEVYDDNIIRLVGKKIVDKAIKGVALKIKENLTFAVCALNVRILDVVTLPADIADKERRLAFLTIEKFQP-NIEVRLEMSLAKWLYVLLESMAKIKRLLPVRTIGVYVLLNE-ED-NLPIQATKKLGIYGREKAPENLPHLHDDVILAGVPFAKAVRVIKVKAEDERIDENFFGVPVVLGGLRLEREASVVVPILALPEVQVVYQTNEMELNEVNSGGFKHMVRDEDREILLEQLNLKKAETTLREERIADTDPGIKIRIQRRNVLIKRFVLMSILVDIIIIKGCGTYKEDVLAERESEAPGIIKVKPSWLFRVLMTNHVVNPIAALALLMSLQVVSIYETKLI----NKLDSESASKILYEEKRRFSLPVDPRMDSVPSTEKKIVTQDIDLEIGISQFRIEIIAYSARVLPGLRILLVWSKVMAATAIFTSEKQRKYAMLAQEPKRRHFSTILSIKMVKAEKPTMYAAQDMDKIAIIKHGPAAAADTRRFKHILLLPLKVGQGPDRIYSSDKIELRRDGAREREISRALSKVTSALIEKTLTFADNAIAGVKVEDVRITTEVRKEFKSEVRILEVEVGGEVVIGANRVKIASILFATRKFVIVVSDVELVQAAIRVEIKNLKAVTPIIAEWLLILVGAVNEEITTSVERVELQTRVASELSISYFFGRYNDGYEEQIIELVILAYIGVPAFQHDIHKCLELDLDVEGKFGYIIKVFMETYGQIILVVTLISLKCEPHVAKALEYTIKLAKRVIRRNGRVDEVISSVLDEISLVAYVSLDPEVL-GICVGRLAIGGRTVLVKKTLIPYRTACIETEVRAWPTANTVLKVIPYMNEDRYQLEEMVSSALRLISRVNLRETIYGEPVKEEYREKAYELKVTKKTALPVMPCEKKPPSKKSIEAAAKDLIELFQTALE-LASSQGNTIAKVDMVRLIIGGFALNCTVNELKAWGIRKPPGYEVDATMTAFLMTLSVAELPSLVLDVSLARAVVVINI-------VDVLDFDTYLIAKHLINVIIEE-PEPIVKLKIIVKTLFTEIVALRVVAKLIAGGTVGGCNTALSGIRYATVDHLHAV
>DPANN_archaeon_GW2011_AR15
RNPVYLSIQFEFLGERGKAIKESVDSSEDASIAAGENVNEVIDLSEKINLAGEKVIENRGILAVGVHSTLKYGFLIVQEKKAYYSEDVEFELLSYVIGVNLTVQALRMTMAFKLKHFLIFPTLLEKRSELIGKPLKGKRKL-KDFNKAGAMPNDKQNSLIEYNNLKGTYKK-EREPRETFVQGRIASRHKANYKLCVNVEVMRVSAAIRKSQYLVNESELLIDFVSGTVLKGGKMMDKNVDKAVAVLSPDKIIKLLITDPSDGRKLELGPTASDKSKPVHPKKLQEELVLGKS-KIKEPEVKSIAVADNTKSYPSRIEVKRKLKYKDLKNLGIR--DLEALEMPEAYKEPVELAYGPLTKKRTRFSGKFYITPSFAKIKLSIDSGANKIIGLYEETAMRETGGNRAIRLVCNHEMKH-----FRKKEKSLRKFQKNGKVKPGMYPHVLGKECEGRKLVHPLRDSFLKHKVSEAENRVIQYKVEEFRQGTTNDIKVPSAATFYRVIIVSKPIGHLWEDFVSNTQKVKETLDLGVRYAMFQVDLMDTVRTYNVPLRKQAPRKSKILKEIHSIRPLEKIGIKNPHHVKILD-VAVPATVEEVGRTRGVTVRCKIGANIIRVPVQILMEEIERLLLGTEKLDTVHSVGVCKTQPSRDIFVANKDLADTQEETKFEDKIRAAKKEDIKTDVRMGRRAKEHQKKKKMKKLEQYLFRHITE----KGATAEIIAFKTKDIIIQFSNRTLHLEEMFHDHKEEKQSEPVEKEKTTLIGVV-PASYLAVVGHHVIMHIL-ALIGFSTGRRIHKRPSK-PYNRSQGY-VVVVVKLSKLKLPIMKELHKIH-DYRQENCNAYKIAGMMTMTAIPQKAEKGAAADSFGGDLKEK-------------------------------------------QKVD-------------------------------------------KEELIAETSGT---TNTKNLEIFS-IING-EIARPEE------------------------------------------LVGVGFLIKFGEPAELKFATIITDALLDLRVESTVVLSM--Q-------------------------------------------FLLYMQMKMILIGMPKDEV-EKWRYDKLESGTREIKEVAKK-----ELTEELNNLPEELELKEVKILDLLKILQYNMEKMISL------------------------------------------------------------------------------------YAIGPYRTIQKVLDKHNGKPLVVKPQYLDAMLHMVEEIFPSLYEKDYIFVGVSDFAFLRRFTPIISGLTIIKGALG---GRFVA-FEGETNALRLWNVSAYNPIVPFIIETDDK-DPKKRDILLLE------------------------------------------------------------------------------------TSSKKYIACSTTSRPLEVDKQVMPDVDKVLIDAEDPELKGVIVKIIKKFENFYFFNHLME-LGKLH-ERDVRLHDLGSSIAKAWLELIIPRSIKIKPVAAASAHRGKVLEKISNVKIIAVSMDDK-VDDEVKSIEGPHSTLINLRAKAIIVGVIFGEAGSLLQEEEAYYTSGKEEVVKKDSAPTLSIEIKNIACS-ELKKNKEIDLEML-KMAVTAEPAGQVNERIMLYGIAIAKWKAQSVPDVLRRFVRFKGNPQQAKEEDIKIQISGQSYSQERAEEIEEITQGVEKKSLILNEM-TALMSFRP-EDFIIEMLQAESVKGYPIARKSV-SDEKK--KSRFEYTKMIDAARKKRLQRHVFSSFPGNLGSARKLPT--QVIALKMAAAEATLKWQGARENAKLTTALITRVEMAIEDIGI-LGFDDREKSALIVNFDSGRIEFEIIERIYEGISWFDALTEIEETELEVKLIGSRNSKELLIVAENVVNVVEKEVKLLSGQKF-QRRKRRKMGSLIARGLRNVPTKYTKKIVENPGHYAIKKGDAVVGNLSSERVAFLISARNLVTANFAGHAKLNDMGIDVRHWV--GLNSAFLAVLLIEAEACAEDVKIGVEKKVTFIVSGFAGGQNAVISPILKELDDYKAQFRRARGDDKWVYPELWAKVAHSLLAVS------------------------------------------KANFYIDRSPERDGAWKYIKGLKVLVIEIAGCTEFEAKFGHLIGPIQLMNLVRVMCLQCVKQRVRFGGEYINGIIYAFGEKFLVILVVAHVLVIQYRYSVDKHHIFKQENFRKLCGTLQNTVRELKDEPESALLIGKLAKSALTSKFQFMLKG------RGK-YCKDTVVKMFNILHLKIVKLEVENGAKDDTHGFVFKADNINNPYNMLPDVKREGDFSGKDDKIKLGDIDEYAEKVEMFTIFKLRALTNITDQDFVTAQKVVVPRFLNALQEHVVKDIKRDLELAVPIVVIRQIPIKVDTTRFQTDFEPKTLFKFKLNIGPVFAIDVLYEVNELYSIDLELFDKRIADKMMWYKEVQNPQFTFWANLLYEDVICVSVKVLIDTYGNAHRIQFRGDMLHTKHEKPDVDHIGKDCKVIER-------------------------------------------KEKDKLKTFTLFVIIDLDLVTIMIELISIGGVLRRIGRDS-VDPLEKLLKFSKMIEDEKITTFFQAITVDAEDIIY-PGTLDIHLNGP-LFMNRLGIKYLEDKGRQFHMVDDLDVRITPQKKNYS------------------------------------------YGALKLLGICRKVLDIMMKWAYLCETGKGGPAPEFFSSGKKWSKFIVTNSWLDTFKVKWSTTIKMWVDNYDKWGPPLLLDLKQLKV-DISTMALEIYLLPVKIVHESDASYFAELHMYNERDIVKNTLGESYLAHNPRAIFK-KVPKKVSVSARKKQVLMPTYVELGVQTLIVINEKITDEPLEITLIDGEGVEILPIQIVKIKADEIAPIYKELGGAQAYDKGVLTVG-KKRSDFIFSMPVEDVALPSTVD------------------------------------------LLLKIAESLFASSENASKSMFTLTLDK-HLLNETCLRNLL--IFYYAVDAER-QLIAIHIDKNPLNTKEVLYLGALISDAKNMADFESIHAGGIDIDANNLTKAYLSASVAEIVVNDPFIKYVVSWIKMAKLLGDSTTEKIAASDLKVIAITPILERGKKKIDYLAALIMMGVDLGKEPYISPNLAADAERQLVTKVTIELKDEN-HEVKIAAEVRLAGDIDAEQTLCVGSCKVKMVNMISREYAALIITLEINKNSKRKLRSSQEIRVIKVGGAKFIECIAVRWIKQSLKEAREFRMKESKYLVGLSLNESIEVKEKRFMLLILAVAAANIIPRPLKFFEFIKRRMYILSRRWVKGAILNIADVITNAIKKLFIKIEPPLDLMKNLWKRNFKQIELLGENAIAKETIHQQFEIGRILASRKLLEENKRFAVKLGYAPREAARNICSCSIAIKTISTNLATEFRMTELMSRASRQQLIR-VDVIMLTKSKFVIMFATRRVIRSVIGKNRTRKIRMGTRILIKAIIGRYVAMMQAVNLIYKAISKEQDRNQSIRMPVKMQTLRPMYDKG--MAKVAKEGHHSKRSRSVEKRIKASINVCIDKVITKRVTRKDETWREMILIDRLRVVDLIEFKTAQINFSMQTEHMLTLRMPEKSPSYAIKTSLIHKKLGLQIDVAALKPLSCANSNLAFKACAKKYFASWLILALIGGTFLLGIVDMLAQANIEKETHKGKIQERRVVGLFTRLYELKTEPRTEKAPAKQLYLPKGKAKPSKHRTRVERKKVIDGTLKHVMINKKEK-------------------------------------------VVRVRIGLDPLAVGEIEVQIEER--DKKKIQ--KK-KKFAYKINDMTFDLPLIKNVLRIFEENLVEFK-GVIKTKLIRQINMRLSPDLKFVICAVSWRLLEVKVYPYAIMDKKKRSPFSREQKIDLTNIKVIIEMNMAKELYVLIGSLARLDYLVA-STFGLFILLNEVMDPSEAVAVSLKLGTHAQQMEPKNLTHEHNDIVVATVPFVKAVDIIQ-AVKTGKLREAFLELPRVIGNLQF-ELAFVFIPELI--ETEKELQLQQQQQEE--QTEFRNMVAEEEKDILLEAFEADKSELTLAESSIQDEDFGLKSKIVKRDVIVKRTLLVKILTDMVIVQGSGVEIEEILANQEAKAPGMRKMRSPVIFIVMMANAMLNMITAPGWLLTTDLFETFICRIEIGVEGKMNTEMASKILYLEKRAFKSPI-VKMTSVPLLAHTAVSQDIEIDLSLWHYQIEVVLKSARALKNLRILIIRNSIMSTTAIH-SRKQVLYHLLVRETKTK------------------------------------------IRHLLKIVTKVGMHISKALSTEGIELRRDLNQQRLITRASKRLATTIMESSLIFVESAVAKVKVARVNIDPRVKSETPIDLQIMEANVGGNVAIGATRDKYKAMLSGTSNFKLAVKSVEIAQAARKVEVAKIAVVDDLIAEMLFILD-KTIEEHTCSVDRVEIPTKMKKKLAVSAYMVIYEKGYEPLIIELVVLIALGHREYLKNFHKSLA-GLDLSYTIDLPALFIQGIYALIAKL-KLLKILAGNAEGISKNESKYPAKYSAIRMGQAERLIVAVYNEMKLETYVSIEEEDE------------------------------------------IKPIPFMQEDKYALEELLSVVIKLITRHSLQEKVHKEVIYES---KAYEVEATKKVAVPVMPCKKGPPSKEALQTSASALIEF-ESAF-KVASNQKNTIATTNMIKVIIAGIAFNVKLHEDKADTIAAPPI-SLSGNMMAYILSAEIEERPKQVLDVSLAKAAK----AMFKSK--DVINFNELKIIKFVAQIITKNGEGPLIKLRIIAETEHEKIFSLRIATRLIAGATVDGLKTLKGELQFAKPEQLASV
>Crearchaeota_Metallosphaera_sedula_SARC-M1
RSPIFLRLMFEFIASSGEAVERSSDELSDQGIAASNYVNEVLNLSEQAPMKGEEYIDDRWVMRIGIYSTYRYEVIIVHERRGYYPKDVELEKINSTVMIGFTLHKLRVTFAAGINYISIFPAILSKENPLIDRGIKPPKNQAANLKRKSQFPDLDQTQLAELNS-KISFAEETRQNRETIAEGMPGPGVYASLRPLVGVEVLPISKGLLH-YLIPDRARLPISFLVNTLVKGGLLLDRNIKKPTLKISPNEIVILLISKPEEENCTKIAESSRDRTTPISKDLGQKTLELGYANKFKGVQTSTVHLVRETEGHRYSIKFTARVKVNNIEKLKEEVFMLKSIKNPDSIKEIDDLKLEHSRLKRTVAPGLLRLTPSLAEI-------NQKIFL-LNATSMRQLPGPTDERRVRNSACR----HSNRLRERPLGRMLKEGRVKSGMHRQILGKKSEGDKLVRPLQDSVLKHVLSVEEFKVLELGIEQLWRTKPGDVKIKSPVLVYYVIIVTSLIADKWDAFSTAGEDPGKVLDLNVRLRSLHVDIIREV-EMVINLRKHSKRKFSNIRGVHEVIPLSYISKDKIRRVRVVI---FPAEVIQLDRVTEVTVRVRVGKGILTIPVRIVIEERERLLLGTVKLSKVSSVEIAPFFPSLDLYIADKNLADTEAGDIYDDELRAKNRPDVATEIKIGRRVKERRRRKRIREIDTYLFKDLKQKIKHIGPTADRISIGAKDVIIGYAGISAHVSDLFPHGKK---LGNGSKEGSFQIGVE-ASSYFSVLREALVLRSASAMPGFDSG-PWDFRTNKKVFSKLIYHPEVIVVELSKVKLEIISKALGFA-DFKLYYANEPRLAGLKTLKPFPHVSPRWIAAAAYGG-LVQRELFAGSMKKDGRDKELMTYGTGLGIFGIIPPFLLDGSVLVVLIVEFWTTVSKVFVPSDHNTVQKVLVARLVRLMKKYVKLLKP------FEYDLIVRLHDSLVGILTEKVKAVGEIFKRLDLIKPI---LEERAAERQELEADLLPERQLNKPLAESLEDAQSITLEIQILGVLFMTEVE-PLNLEIVDLVIRVYVKEDISKVTIIPFSEIIIAPEVIVLYRDEKLAAVGLSAVLLEVMGITIVAIPAMELLGKLLMYIVVKMILIGMPEDVKVQRWLSNYLDDKQRRIMEVVQR-----SSTFELNSCAMELISKKMMISSLLRILTEELEKILDIVLVSGFLSGKRSEINEAILRMIIPRVNMPILYDLVQAVGVMF------------------------------------------YVYGKHKKLQEIMEPKDVLYLILEESFVNALLTLLEERFKIFWQEKDVLAELLDAVWESHGEEVESKVSVIRKVFL-EGGRVVGYLRGETNLIALRSVATYYPLELIKIKTDGTISPRENRIVFLE--LLVKHTESIELLGAF-HSVRL--------------------PRVILGRDLVSSLLKILFREV-VPMKPMGPDGNIIDEPIEG--EKEYIPCVVKAKTIIVTATLAPSVEKVINDVEEPDVADVVFR-VKQDRSFFFVPYYVR-LDEIGERKDLAIRGFGEEIANLYLELIVSRSDKFGVIAATGASRGIVLKKISNLNVIVKLIEDPLVDD-VPTVDAIHNDTINIQAEAVKASRLISEAGELLKEKDAFYTTTYQDMTLTDNPPVLTIPIASIGMPERVGKNKYVKLIALD-LLVSKNPAGRLGGALMAMGIAITKYEVKEIPQVLRSFLALEKSPKK--KQNINVTAMGQAIVGTSKEKVEDVFQGKAQRAIILYEMRIGGKE-K-IEEYIIELMTKVNIRGLTEARRNQKQDGRILGGPTYDFTKGIHAAKSNYLYTHVLQSFPGTIGAAKVLPEV-MVVTMKIAAASLVLRWQPVLDVARLPTTVISRQVAGIDDIKIDYGFKKRDTKASLVTIKTNPLQNEIILKVKSGVTLIDKLTEVEDAQAEIDLIRAENK-DLSGVLKKVLGYAEIQAKLENAAELQGRRKKVRIGQEVIRGLYNVLDTAKKKIVESSAEYRIRIGHAMIPNLTVEGVALMLSASKLVTSLYGAQMKL-DMELGMGHRFEVGVNTSILAIIIVDADAAVGAVEVTLEKSLTFIMSGISTGLRILESLILQGLDALNAVYKRGAGVEPFVSVSLVMYVSHSLLVIK-RSRFFPLSVLAQDKWSAWQLLDLFELDIMV-----------KLGFYIDRSPFRAGGFRMVKGV-VLVVDAAGAVEEGAKLDIVLGIIVTLNIVRVLITLALDREVQVGSEYVNGVIYQIGNHFLLALLILLLEEVNYAAHLDKEYVAELENFKENCGVQYSMFKEIEDKPSPELLIRGLPSTGLTTRLQAMIEGVAGEEKKDRDFADDWKVQMWNLLYVQLKEINVREGLKKGVKGGRYENDSIDSPWWKLPSIGELSDYHKEEDKQQMGPLDPQWNKAQFWPMLELEVGSGVTISIMLEIKTVIIPKIVGVAPDKKPTDMRGNDGIAFQVIPVKWIPVTHEETKMKTDFDPRPLFKMKHTIGPVGAIEVLRKLLKVYEMTKLVMPRMVSYKKMWLKENSEPQTTMTAELLFEDVLPVA----------SHRLRMKSDMLHTRGERPDVNYFGKGAKVLDKDFNSIIFVALRIFPVMGWVSAVYLSVDEMLHKSAKDPNKDPEPRDSRSFRTYLVIYLVDFRFLLGDILFIP-EGRLNIIGRNK-AGPLNKAIERFKLLDVEMIVEFFDDVIYRIKDMIS-PGTVERESEGAI-RVDRRGYKIIEKYGRQMHMVSDVKTNISPQLKNWNDVHVKKLPMIALFAEVPIMFENDRSPDLITPLYLSTVNFWMGKGALKLYTLFRKYRDFAVEWNFVRATGMSTPKGAVISAGSEIHEFAPFREFFESFNGSKYSTAKIAIEDFYGWGKPAGIDLEYLWI-ELFS-CVEIHLGKTEKVDSTIHNYFGSVVLFREQELYGSTLGGISEAFNPKAVLRIIVPKRLNVSEDDSEITMPIYVNLGTQVSITFNKHLSEEPLEISLIESYAVERLPIKIVVVLSKELIPVMKDIGAANAYGEGILTVDMRSRGAVEYSLQYDTVTLVSTVKGKGIDLSINILTTSLIPPVVLPYIEFRLVVIMSSEL--EIVGILLRLVDSLIAKISGYRKTVPTLTYDK-LLLSDDGLADILL-TFYEAIEMDESNYVSVFMTETVLYIAELRKIEELLTDARSVCNLDEYTASGIHIGRNDLSKAFVSARVAKIWIDGELLSVVVSYIDLTKLAASTVMENISAKDRTTFILVGIEEKEYRAVDQASVLIMVVAELGKTRVVKPNYVIEVG-V-NVKAIIELEDRREESK-LAVEVKLLAELDAQQVLTVGAVRIRMARIIARENAAVIVQLEIRKKFKTRLKFPMEISVVKVGGGNFIAGITVRYIMVSLKQPVKFKSMKAEYIIKLNLNTTPPNREKHFIMLAINDAAATIIP-ILSTYEFIRRRVFILASRFVQGVMLDVPEMITAVVKRLYAAVEPPQKIMRNIWITGYRMLALLKEQSTIEETIRQQLGVGRIIRYRQYLYAELRYKVDIGVSVIQAIRDVCSCSVAVKTISSNFAVDFRKSEMIARQSKSETIRDISILMVKANKFQVMYSPIQVLRSMI-KKHSRRIEMGTLITLRSVTGVYVVLLDIEALLAFAIRKEIDDRDLVKANVQFRMEEPYYGKNIKVKRKAKYGHHITKKTSVEKRIRWSVNVVIDKVITREVPMRHKKWKEMLIIDRMRLVEVIEFAQLVVDFTLQYKDMITVDRTDQAPKYGVKE-VIDKRIRLSFNADALGPLSASMGNLAISAAATRYFERYLLKSVIDGTFLLDIIDQLVLLKVERNVSVGNRPINKTIGL-HRKYEFANRKKTEKW----------ISDEAEYKRGIKYKRIETGTVIHAEINPRDNRLYPFREQSTQVGMERLLSEVKTLS------------------IVRIRASLPDVVVGELDGKMTV-DQFEKELGTDELSKNIEYR---MVVDRDMIKNIIEVYEDNLVKTISRKTVDKAIKGVALKVKD--EVALTALNLRLLDIEVFPADVVDSKKSKALMKIEKVKIKNFSVRIEISIAEKMYVLVESMATLDDVLPLSTQGVLVLLNPVKDSSITIEATKKLGTHSQPKAPENIAHVHDDVTLVGVPFSRGIA-ALAKLEPQALLDFFFGLPVVMGGLRREEEGQVIVPILIIPELTQLLQLSEEELNKEANDSYKNLIKNEERELLSQGLKFKISEVTLRESAIYDGDPGLKIKIRKKDVIIGREVLIEILVEILVIKGCGIHKEDIVAERESYAPGMKREEEAYLFHVFLTSHVVDGYTNIMLLITMKLFPSIRSLVELGLRGIREEESAAKALYLQRRRLELPPPPVMESIPEVDHQFLTQDINLEIGI-QFRILVVVYNAKCLPDIRIMLITSKVMAAMALFTSEKELKYTMMAQEAKRRRYATIITIKMMKAEKPALNAASDLDKLAIIKAGPPSASDTRRFRYIVMAPAKIGNNKDRLETHEKIELRRDTVRNRELSRSLKRISTSVLESTLVLVDEDIEGVKVEKVNITPEVKAEYKSEIKILEITVGGESLIDGGREKIVKFLFTTKDLVIVVTEVELVQAVIKVELD-LEFVQNYIGSLMMILESSTIQEYTVVIEKLELETRAERELAISYYTARYTEGYDLQIVELVIMLTIAILSLQHDLYRCLD-GLDLSVLVDLGAIPFGGVYGTILIV-EEKVIRSGSGVDKSLDYTLKPAKTTILRGGSPREIVTNFLDGIALKAYVHLDSIHERAVQNYMVSISGANVLMRKAVIPFRTSVIDTEIRAWPKASTV-----YLEEKKYQLDEMVSTALRLISRVALREKIYKSPIIEEYKEKALELKATKRAALEIAPCEKKPPTKKALQAAAKDVLEVVQTAFKSFASAQGQTIARTDMVKIIVKGFALSVDTNEMRIWGVRSPPGFAMEATMTAFLATMQRKQLPEVVLDTALAKAVILIGKLLFKGTEGRYVDFENLCLVKAVARLVVEGDKDPVINVLALIDTRHDRIVAMRVVANLVGEGTIGGCSTALNHVRYASVPSLHSV
>h02s.80
LENFLVRTMAQKLAKFGLATEGLVYEIASVAIDAGGRVKQGLNLSEEVPMRGEEFIDDKAVLRIGIHPKRHPAFLIVHEEGAYYPQEVHLSLLKYYISLQISFQKLRMAMALALPFVSAFPELLQETSKIVGKGVHAVEKFAASVRKAEAMPDSKQKMVAEVSALDITHADKAREPRETIVTSRPGPGTVGSRRPLIGIEVLPIACGLRKTKVVPDSQHLLIPLPCGKTVAKGNILDRTLVPRPLLLKPDTIILLLVTNEN-AGCAGMAPDTGDKPVPVSDKKAQRVVELGIAQRYSGPITNQIKLNEDTHGHRYSIGYEVRIKIKDIKKLKERLVDLPALKAPEAYKERTALRKGPLTAKRVHMGGTLGLSRSFAMMRLVIDNGERVIVGFYQKTSMRHTGGPTHERRVRNTDATRILERSYRMRQRSLGKLHNEGLVIPGQHKHIQGRKAEGKKLVRPLP-FDLEHIITEKEEEIEKYGIEKLKKARPGDIRIKSEAHVYYCIIITRLVADKWEEYSRQGEDPAAVLDMGLRYRMLHVDIIDSVRLYTIPLGKYAVRRSRNVKAIHDLSPLKYLGIEKPRRVRVADDTGIPAEVVQVGRLTEIIVRVRVGQGILTVPIRVLVEERERIPLGAVRLSSVSSLNVSKIYPLIELYVANRGVADTRRGTIYSDNPKALKRPDVARDIRIGRRAKAVHEQRSMRRIKPYLFTRIKETFLHSGATIDRLALNCQDYILLYQSISGHLPEAQQYHS--------EGGETTVMGIATSIHHSGILAIHLIGRFLSAIMSFSLGKPSWKRPSMKPYSAKLDHPEVLVMELAQVRLAMLDRALGLLPSYTLEYANAPRLAGLRTLKPFTHSAPWWIAIGAYGADLKTRALYAGFFYRDGPPKELIISGLGQPPTGIIEPLLLDMALFLLLL-----------------------------------------------LQPLIAAKANNLCGVDTENLSSISELLPNANLVHPARRRMAE-AEQAAEIRAAVLPERSLNKPFAEQLENAQVLTLTMKIIGVGFLILSPSAPAARLFKIVIEWAIREE-SYIVEIPSGES------------------------------------------KFLMMMEMNVIMLGLPDE-EVEKWKVKELEKSSRAIRDVSRKKTILAELTLDTVKLRKTVEMEEAQLVDILAFLAAEVSDILEIVNLVDTLSGKKPFANAAEIRWIATAIETPVALSAVLKVEVDLNYLANAVLTIRLDPIEVLEALMGTFLVDLDFEARYHSY----YAYGPFKDIQDTLEKHKRRFLVIEEQFVDAMLLMLEEKFRMNYITNDMLTELTDIIWLKHVILVVETLCVIRKALAPSGGRIVAEIDGETNPLRLFELAGYSPLTAFIVRTDGKVKAINKQALLREADIGATMSTEGKIVGTIVDEVATLIKSVPWLQTFESLAIHGV------------------------PLSPAGPDGNIVEDPIQGHISKIYLAYVIKSKSITVDSSILPTSDKVNIALEEPDFEGVVFQIYPQNQSALFIPYYVKLGNPIGETREIQTRGWGEPISKVWADLIIGRALEFGVLGSDSAHRGVVLQVVANIKAVAATISNP-PDDDVKSIEGSYNLPLGVEGRVLFGTVILTEAGELLEESEAFFTTTREEITFPDRPPTLTIGVQQIAQPEQLKEIRNLKLKNLAELRVQKATAGYLGGSIMVMGVIIARYKFRKVPDIVQSFLRTQ---SRQKDQQLDVLMQGDIYIQERGSEFEEVLQNVDERVLILTEIECSTTELQP--EFLIERWQHESIKGMTLARRKSSSSGHIVGRPTYNLADVIHMARQPFLWRQIIQSFPALVGTGKRLPSLPQVLTMRIAVASSAEPWQKAEERANLPVYLVRLEILGITKVAIDLGFDKKETEAAMATLRTGPIETEIIQKIYEGISWIDALTEIQRATIEMVGIVTARKPEINILVQRTMGFAEREATFQTEQSLIGKRYRTRRGQEMLRGLANVKTKSEKKIVQNPADLRIEKGNAIRKNVTVEDIALLISAAPLLTATYAAQAKVRDMSIPFGHHIELGATPGLFGILLSEADAAVRAVEVTAEEAVTCVLNAVETGMRI--EPELRQLESLELNYRRGRNEAQYFCAELVDFQAKRLLLTT-----------ADQKWAAKEKIDIFYLEIS------------DAGFYIDRSPAFLGAARLIKQLSVLVIDIAGVVQQGGQLTHLLGLVVTQNIVRVALVLALDRELYPGGEIVNGVVYEVATKWLVVFAFVKTEEMNYKYLLDKQFVLGRKNFRENCSGQVNILQLLEEEPDNDLLIGRLGERALTMKFQYAFEG-----ARGRSYAQDGTVQMWRILRHPLENLEVSKGVGDRTSGENYRSDLIADPWWKLPSLGEIGDYHGRECICLGGDIDDRWRAVHLVGLYEIKIFEGLTKGHVISVSTLILPKFIGIILEHTEIDIKGDSDLPSPVIIVEENAMYHLATKFIDEVEPKPLFKYKFTIGFLPCLEILWRIRGI-PVRQRAVPAIIATKIMLYTKRNSPQTSLWSHLAYK----------------SHRLQFRGDLLHTKQDLPDIDHIGKGAVVVASHCIALGGSALEVIPVEAWVSIQYLSTSELLHRDANTPYPEPS-GLYERFRIYLLLYIVDIQIIILLLQIIELGGVAEWIGRDSKIGPLYEAEEIDVLILDVKIVTLFEVVIFRAEDVVI-GGTFEIQQHGTALYVDHVGYKYEKAEGRQAHFVSDVEVVIAPMKLNFNKIQLHKITLIALFGDVPTFWEAEESDSFLTPLYMSEMTYPQGKGALELLEIIRNYRGLYHKWDYCRASGSKNIKPAAVKEGK--PAFATYIEWNELYLVAWYSTVRFAGGDFFGWPPPLLIDLGWLTDILLFCVGLELYLPPHHQVNDTTDRYIGTIVLLREKLLVRN--SHFYEMNESKAISETIITREINLVN----ESMPQMMEIKTQVLITIQEVVEEDGLTITLIAVVAVRKLPFEIVRVQARELLPRETDLGGGNAYETGIFTVNLSLKSGISYSLPISSLGLVATFDGKCVEISIPILTTTTIPSLVLPIVAQRVNIISTVAVSILIVD------------------------------------------IFYFAVST-KARFLAAEWDKNITSTKEVAKLHQLISESRNMAHLDLIDSSGIHISVNPMYRVYVSATVATVTVDDDFLPHIVSHIKIAKLLGDSVTENIAAQDRRNIALIPIEDRGKKDVAYMFAIILIVVALGRTPIVEANAMVDADRGLISKVHISYRDPTQTTERIACEVEFAAEWDAEQTLSVGACRLRMSDFIAREYAFLIIQLEERTKLKRRLDAPQEISVIRIGGATYVEGISVRWVKASMKEPQEFRGLQADYMVRLGLAENVPNRERHFLIKVSPRGAAVVIPVPLAVTEYIRRRVVVAGARQINGATLQLPEIVTNLIKRLYLTVEIPTAYVRNLWQTQFRTVELLRKDSQLRETQKHQLGLDHVLRAVRFLEAEKRFKINIGEAPIRAILRVCSCSVVRKVISTNFAMD----------------------MVTGNKFEIHYATNKVIRGLIDAKHTRQIRMGAIIALQATTGSYVALIEIEIILANAVRREMDPRAAINERLKYAIMQPYYQRGLKADRVAKVGHYRTKFMVIE--------------ITKKVHRKCPTWHQMILIDRMRIIDVIEFMTLHIPFALQTIRSVDMPLPKSVPNYGIKRGAIDHRLRVALNGMALRPLSATEVNLAFRAAAEEYFESFILRALIAGTFLLGILDALAQLEIERAIGIRAHPDRRIIGVWDRRYGIY-RG-YEQWPKKQKAYPRHTAPEVKHKRPVKRDKIETGSVFRPMINT-ADRIYTFIVARGISEIENVAEELHVYCFHPENPVAKLLQEVRVELVIRLRIGLDPLAIGEIPTSLRLKTDYAKHSKIEKELKKIEYKINEMAVDRSLIRTILDVDDVNAVNVQGRRVVNRVIRGIAAKISENFELIVVALNQWVLEPSVLPAEVVDHQKVEPFLDIEEFNPESIKVNLELNIAKAMYTLTEDCGHDLKLLGIRTFYVYVLLNDLEKDSASISLTERLGTHAQPKNPQNNQHEHNDTIVAQIPFTSAIPVIQAKLETQHLNQGFLGVR-VIGGIQNEKRVFVIKPILKLPRVQQVVQTDLKQLKEQKGKNYQPLFKTNEQETLVEALKYTPSEATLAESRIQDEDPGTNVKVKKETVLYRRVTLLEILVDIL------------------------------------------GITVPHLLITMTTLPGYESILTAGVKGLAPTKSAATALYEEKRHYRVGITPHMDSVALVEASFVTQEISFPVAIYRFQIDLIPYSARAVEKLRILMITSKVMASMAVYTSDRKQVYTLMAREKKGKHYSTVITIRMIRADESAQFAARAMDKIRVIKHGPAAAAEGRRYRYILQLDSKVGRGPERAFTEDTIELRQNGLKMHMTSKGLTRMITASVEKRLTFVNRAIAEVKVVKVNITPKVKSEYNADLKLFKTTVGGEVVIRVRSQIVVSMMFATKDFYIVVTDLEIVQASLKISIASLSVVKDLVGQFLLILEGTTNEELTTAIEVIVLETTQR------------------------------------------EIQLEISVVAGFTPIPHQFRMYPDSYM-NIFHLYYRKRLGILLTTSYHPAKTSTQRGSESAEIIASFFDQLEIVGYITINYEQKRGLPTGRLAISGRSVMVKATMVPYRQRIITDEIRAWPRASSVLRSIPYTKADSKVLPELIGAALRLLTKVHNRETINNDILITD-KEIAYEIEATKRTSVPIFPCEKNPASKNAIDSAAQKLIDLLKSAFGGPASAQENSIVETDFIKLLIKGLGLNAKLHKQKVIMI------------------------------------------LLLGGGEINYVQLHALPLVAHIANVIFNKQQLPLVRLQILVQTEHNQIFSLRVICNLLAQGTINGINTAKDEVQFAEVPKLASV
>Euryarchaeota_Thermococcus_eurythermalis
RKPLYLTIMVEILATRGEAIEDSVDEIREASVGAGPYVNEVLDLSEEVPMEGEEFIDDRAVIKIGIFPKARPEILIVHEEGAYYAEKVELKIISYVIALGVALSDLRVSIAIALDYIGLAPKLLEEAAKIVDKPVHGRKKAAKLLERRKAMVNGNHTMLAELNALKVTYKKSEREPRETVVRGRWGPGMVKSLRPLVNVEVMPISAGLRKTHYVPNRIGLLISIPFNRMVKGAKVLDSNVLAKTVIMQPEQIFFLMVTP-S-LELVTLGPMSGDKSKPANPNKAQRTLNLGRAQKFEGPKTTKVKLYDQTKGHRYSVGYKYRIKVQEIEKIRERVADLEALKIPEAFKELEQLKDGPLTWKRHHYGGKFGITPSFAELKLVINTGEERIVALAKRTTMRHSGGPRKERRVHNSPL-----KAFRKRKRPLTRLQEVGRVVPGMDPHVVGKDAVGGKFIHPLPNFVLEHILSEEEEELLKYRISQLQKAKPGDIEIKSPAYYYLVIVVTKVLADKYYEFKKAGEDPAKVLDLGVRYRTLHVELIDQV--FVVPIKKKVPRRARRVREIHDVVTVEKLGIEKPSKLRVVE-EGYPAEVIEIGRVTGVTVKVRVGKGVIRIPVRIVIEERERIILGRINLSTVSSVGVVRVKPRLDIFVATKGISDTQEYELYEDMMRALKRPDVATDVKIGRRARAFHERKRMKGLDAYLFKQMQEYFDHEGPTEAKLVLDLDNVLIYFSNISGKAEEMIPYDLQKEEVSPGESFETTALGLRIPMKYISFLGAHLTAGIFGALVGFSGGKPWWPKPSKKPWSRLVGHPEVLVLEIATVRELIIARALGILAKYKIEYANAARLAGLMTLRPFPNRSPWWIAAGAFGGELKERKLYAASLGRDGRDKRIGAIGLGQPVFGILPIGLLGSASFLLMWAEALTKETHAFVRAEIFTAERLIRAKTKRAERKKINLNKPYFTRKNIWHELIAKIAHELVGYDTRNIG-VVEFLGDISLIRPEKRKLMEKQEALQELEADILPERELRRPLARQVELYQAIDLKIKIVGAGFLAHYFLMERLKLLDIIIEFAVEL---IILQVPSGFELIAPEILILYRTVRLYPLGLHAVVVEVMGITIVAYPRMEIVDKFLMYLEMKMIMIGLPDD-KVKRYRVDELENYSRKIREVMKKKELLEPMSLEAEKLPKELFIDEAKIVDIIRIFAEEAEEIIKVVNVLGSLALKKYMVNPPAITLIAPVVSGPVLYSLVQEVECALKFILERALTWERADYKLYDLLVATFLLEIPLEPHKYSY--PHYAYGGRTKVQETLEKLNKKYLVVEEEFVQALLHMIEEKFPEKWEEEEVFANLQGLIWIEYVEIVIDAIVIIKEALRKDIGRIIATFYGETNLLTLHEVAGYTPIKPFRVVTDGKVKPEEEEAIVL-ANAIVENPMQGGIIGTLIFASATLIAAYILEHLLYAIFLEPPVKMVVDEVQLVEVLTKIIRFDVEIPFTADGPDGNIADEPIDGKVKKPYIPCVIVSSPIEVDKSIKPAVDKVIIDVEDEEVKGVTVRLLYQDDGLAFIVYYVK-LGNIGIRKDLHVRGFDETIAAAWAELLVRIALKFGVIGAKAAHRGVVLKVISNVAVIAAILDDEFADDDARAIYAPYTTKIRIDAVAFFTGRIVNEAGELLKEEEAFYTSEREEIVLGDRPPVKTIPIENIAQPKGVGKLKGAKFESLEELKVTAEPAGKIRRLLSVLGVVIARYKSKEIPDILRNFVRMEGNPQKLQKEEVGVTMQGETYVG-EERVIEEILQGVETLTIILYEIPIGGRKYRKPEEFRVQSKYGLNLAGRTEARKKEEKKGNILAKPTYEYAEMIQIVRKRHFKRQVYGPFPGLVDTALRLP---QVIKLKFAVGTAAIPWQKVLEKAELPTALIRLEVLAVEEVKVKLGFDYKEYKAEMISLRTGVIEFELIVKIYRGISWYEKLTLLEKYEYQAQLLKVEEKGEIPSLGKNVVGYVEKSAELIEDARAQGRKKRLRLGENVRRGLENVG-KGKKKIVENPAQYRIEIGDALVPNLTYTDVALMLTASRLVTAGLGAYFKLQDLPMPLEHTVDLNVTEELLMVLMPQADGAVEIVPVTVEESVTMVMSGVLTGVKILFSLLTRGLTELNGDYRRGR-DEQWLWVELPTRVAHGMMVVTEPEKFFHTVYIAR-EWAAKLDTDFYLLAISEFRVPGLSGIDPSAGFYINKTPALLGGAETVKGVPVLLVETSGIVEEGANLRVLVGNIYLLHIIRVMAVQALSREVEVGSEYVNGVVWEFGDHYVVAIGVVEAEEINYQNQLDPEYYLERAEYREYCGKMYNIERELEEIPGPELLMGSLPGQGLTARFQYAVKGK-YDEEEDKEYCNDRKVKMWNILHVELDELYVQEGVKKDIRGWAYRANSIDDPWWELPTFGETSDFHGKVDIQRWGEIDDKWNKPKFLPSFEARVYTGVTTTNLVYAKTIILPKFVGALPEHKSPDIKGDADLIVPVVLISELPIEHEETKLFTDAKPKPYFKYQFTIGPIPAIDVLYNFLPVYTLNKKVMDARLAYKPYWYKERADPQTTLWSDLLYEEAAAIGFKIFLDTWNKAHRIRFRGHILHTKGEKPDVAHIGKDAKVFPKAFMSIAGVSMRIFPLIAMRALPYLLVTEMLHRAAKEPR-KPLRKEMRDIRTFLIVALVDLDALMLLIEIVLGEGRLERLGRDSEVDPPKEAKLIDRELHEQVVVTFWEMILVNQEDIIVINNTFEIAEEGAVLYIDRLGYLYILEKGRQDHHVTDVEVIVSPQKENFNEVWAKELPIITLFGDIPWVFEHEEDEELIYPLYVGRVSYAQDKGGLPLLGLFRRYKDHIYEWGYVRATGSKGPRPALVSWGEGIPEFAVYRQWFETYTRVGYAGGRLRVGHFSEWGEALIIDLRWLRDVVFLCLALQIFFPPKERIENTRDEFIGIVNLYREKEMLGKELGDRTVMHKKRAVLD-VIVKRLTVSERKDAVLMPRYITVGTQVIVLFQETVFEEPVRITLIEVYGVEKVPIRLVRVKAEPLAPIEKDVGGANAYGDGYVTFGEDAKSAVQFMYPLKTLALIATVDGKAIKLSIPVITTTTIPTVVLPYIEFRLVIVLSIRVDVGVVGLLLKITESILLKVYAAIKTVPSLTFDKQEMLGATLALNLLFGIFYKAILTGSSELIGILLTEPFLYTKEVAKLDELLSSARCMADLKEIYGRGIDISVNDFSLVYVSTVVAEVIFDDEFLPHVVSHIELARLLGSTVTEQIAAEDKKTIALAPIEEKGCKKVHHVFALIMIAVDLGKTPHIVPNVFADVDRGNVARVTIELEEPEGEGKKIVTKFLLAGEADAENILSVGACRIRMSKFIANEYAALIIELEERKKFKRRLKSPQEVAVIKVGGANHIEGIPIRYVKVSLREPREFEGVKGDFYVRLGLNEEIPNRERHFIMRVRPEGAALVIPRPLAQDKFIRRRVFILSVRQVKGPTVNVPEIITNLVKRLYIEVEPPEDLKKNLWQKEFRRLKLLRADAVLEETIRQQLGVNQILRARRFLNSRRRFRADLGIGTIRAINYICSCSVVKRLVSTNFAVPFRYTDMAARQSREQKIKNIDVLMVTHNKFEIMYATRKVVRSILDRPHSPQIKMEAIITIRSTTGRYVALILFAALIAFAYSKEIDPRHSLREMLLYDIKRPMFSKG-GFGRVVKAGHHPTPFTTIEKRIKASIKVTIERVITKRITRKDATFRELVLVDRMRIIEVIEYVTAYIHFSMQTWPYASVWLPEGAPKYGLQRRVISNRIRLSLNGAALKPMSAAQGNLAFKAASKAYFQGFLIKALIRGTTLLGIINLLAMLEVEREIELRNYPDERTVGLWDRKYEIAHRAKTEKGPRKQKFYPRGSSKERKYRNPIVKKRVETGTVYHPMINEEKERVYRFREEKGRGGIENFFSELNVYDFKNERNVVLLAAEIRIWLLIRLRIRLDPRVIGEIETVLRLKTDYQEKLGLEEMDGKFAYELNDIALDRKMLKNVVELHEENKVHITGKKVLDKAIRGIVMEVSPDIDVAVVAFNYRALEVEITPADVVDSKREKAVAKFQKIDAENVEVHLEMNIAEAMYVLTESMAELDEVAGVKTIGVYVLLNP----------------HAQPSQPENIKHESDDVILSTIPFREAIKVAQAKFEREKLEERHVGIPPVAGDIAL-DKGFVIEPIVFIPQVSMALEYQQQELREEEKDAYKTIVKAEEKETVLEKLGLKKAETTLAESRIGDNDPGLSVKVRKEDVIYKRRVLMVILIDLVIIKGCGIEHEEILAERESLAPGIRRIRPNWLIWYIHAKHVVDIVTAPMFLITLEVLDTYWAVFELGIRGVEELESCAKALYSARRRFRVPI-VRMD-IPLTHAKVLTQEIDFEVAVWQFHILVIRYAARAIEHVRILIIVGKVMAAVAIWTDNKEKMYTMLVREPKRRHYSTIITVRMVKADEPAIRAAEEMEKFGVIKSKPAAAADGRPFRHILKLRTKIGNGPYKAYTEQKIELRPDTWRERLIARELSRLVTAVIEKKLTFVDKAIANVKVEKVNITMEVKKEYDSEVRLFEVEVGGEEVIDKRRDVFKAILYSTKDFRIVVKQVEKVQAAIKVEIAKIKVIKDLVGEFFLVLDGETIEEMSASVIRVELPVRRKKELAVAYFVGRFEEGYETQFIDLVILIEIGEKHFQHDLHKCLEIDLDLDTVAKYWVRILRNVYKKIPFYLTIFVLESGRKVKKILETTIQPAKRVKHRTGKVEEIIAATFDEVAVEAYVAHDTEHK-ALPIGYLAIGGTGVMVKKRMVEYRMKAIEVEIRAWVRGSS-LKKIPYMEEDKYMLTDMISVALRLITRVELRGKVSKDPILEEYKEKALQVEATRRTAIEIAPCEKEPPSKKAIEAAARELVEIVRTAI-AFAASMQRTIVKTDMVKIIIHGVGMNVQLHEEGAESITIPPMPELEATMTVYIYAMEENLFPDLVLNVALARAVGDVGNPLIEGKEAKLVNFGLIILVPYIINVIVDENEGPLIILKVIAKTEHKTIFSLRVAANIVAGGTVGGLRTAVRELQFAEPPDRATV
>Crearchaeota_Metallosphaera_sedula_ARS120-1
RSPIFLRLMFEFIASSGEAVERSSDELSDQGIAASNYVNEVLNLSEQAPMKGEEYIDDRWVMRIGIYSTYRYEVIIVHERRGYYPKDVELEKINSTVMIGFTLHKLRVTFAAGINYISIFPAILSKENPLIDRGIKPPKNQAANLKRKSQFPDLDQTQLAELNS-KISFAEETRQNRETIAEGMPGPGVYASLRPLVGVEVLPISKGLLH-YLIPDRARLPISFLVNTLVKGGLLLDRNIKKPTLKISPNEIVILLISKPEEENCTKIAESSRDRTTPISKDLGQKTLELGYANKFKGVQTSTVHLVRETEGHRYSIKFTARVKVNNIEKLKEEVFMLKSIKNPDSIKEIDDLKLEHSRLKRTVAPGLLRLTPSLAEI-------NQKIFL-LNATSMRQLPGPTDERRVRNSACR----HSNRLRERPLGRMLKEGRVKSGMHRQILGKKSEGDKLVRPLQDSVLKHVLSVEEFKVLELGIEQLWRTKPGDVKIKSPVLVYYVIIVTSLIADKWDAFSTAGEDPGKVLDLNVRLRSLHVDIIREV-EMVINLRKHSKRKFSNIRGVHEVIPLSYISKDKIRRVRVVI---FPAEVIQLDRVTEVTVRVRVGKGILTIPVRIVIEERERLLLGTVKLSKVSSVEIAPFFPSLDLYIADKNLADTEAGDIYDDELRAKNRPDVATEIKIGRRVKERRRRKRIREIDTYLFKDLKQKIKHIGPTADRISIGAKDVIIGYAGISAHVSDLFPHGKK---LGNGSKEGSFQIGVE-ASSYFSVLREALVLRSASAMPGFDSG-PWDFRTNKKVFSKLIYHPEVIVVELSKVKLEIISKALGFA-DFKLYYANEPRLAGLKTLKPFPHVSPRWIAAAAYGG-LVQRELFAGSMKKDGRDKELMTYGTGLGIFGIIPPFLLDGSVLVVLIVEFWTTVSKVFVPSDHNTVQKVLVARLVRLMKKYVKLLKP------FEYDLIVRLHDSLVGILTEKVKAVGEIFKRLDLIKPI---LEERAAERQELEADLLPERQLNKPLAESLEDAQSITLEIQILGVLFMTEVE-PLNLEIVDLVIRVYVKEDISKVTIIPFSEIIIAPEVIVLYRDEKLAAVGLSAVLLEVMGITIVAIPAMELLGKLLMYIVVKMILIGMPEDVKVQRWLSNYLDDKQRRIMEVVQR-----SSTFELNSCAMELISKKMMISSLLRILTEELEKILDIVLVSGFLSGKRSEINEAILRMIIPRVNMPILYDLVQAVGVMF------------------------------------------YVYGKHKKLQEIMEPKDVLYLILEESFVNALLTLLEERFKIFWQEKDVLAELLDAVWESHGEEVESKVSVIRKVFL-EGGRVVGYLRGETNLIALRSVATYYPLELIKIKTDGTISPRENRIVFLE--LLVKHTESIELLGAF-HSVRL--------------------PRVILGRDLVSSLLKILFREV-VPMKPMGPDGNIIDEPIEG--EKEYIPCVVKAKTIIVTATLAPSVEKVINDVEEPDVADVVFR-VKQDRSFFFVPYYVR-LDEIGERKDLAIRGFGEEIANLYLELIVSRSDKFGVIAATGASRGIVLKKISNLNVIVKLIEDPLVDD-VPTVDAIHNDTINIQAEAVKASRLISEAGELLKEKDAFYTTTYQDMTLTDNPPVLTIPIASIGMPERVGKNKYVKLIALD-LLVSKNPAGRLGGALMAMGIAITKYEVKEIPQVLRSFLALEKSPKK--KQNINVTAMGQAIVGTSKEKVEDVFQGKAQRAIILYEMRIGGKE-K-IEEYIIELMTKVNIRGLTEARRNQKQDGRILGGPTYDFTKGIHAAKSNYLYTHVLQSFPGTIGAAKVLPEV-MVVTMKIAAASLVLRWQPVLDVARLPTTVISRQVAGIDDIKIDYGFKKRDTKASLVTIKTNPLQNEIILKVKSGVTLIDKLTEVEDAQAEIDLIRAENK-DLSGVLKKVLGYAEIQAKLENAAELQGRRKKVRIGQEVIRGLYNVLDTAKKKIVESSAEYRIRIGHAMIPNLTVEGVALMLSASKLVTSLYGAQMKL-DMELGMGHRFEVGVNTSILAIIIVDADAAVGAVEVTLEKSLTFIMSGISTGLRILESLILQGLDALNAVYKRGAGVEPFVSVSLVMYVSHSLLVIK-RSRFFPLSVLAQDKWSAWQLLDLFELDIMV-----------KLGFYIDRSPFRAGGFRMVKGV-VLVVDAAGAVEEGAKLDIVLGIIVTLNIVRVLITLALDREVQVGSEYVNGVIYQIGNHFLLALLILLLEEVNYAAHLDKEYVAELENFKENCGVQYSMFKEIEDKPSPELLIRGLPSTGLTTRLQAMIEGVAGEEKKDRDFADDWKVQMWNLLYVQLKEINVREGLKKGVKGGRYENDSIDSPWWKLPSIGELSDYHKEEDKQQMGPLDPQWNKAQFWPMLELEVGSGVTISIMLEIKTVIIPKIVGVAPDKKPTDMRGNDGIAFQVIPVKWIPVTHEETKMKTDFDPRPLFKMKHTIGPVGAIEVLRKLLKVYEMTKLVMPRMVSYKKMWLKENSEPQTTMTAELLFEDVLPVA----------SHRLRMKSDMLHTRGERPDVNYFGKGAKVLDKDFNSIIFVALRIFPVMGWVSAVYLSVDEMLHKSAKDPNKDPEPRDSRSFRTYLVIYLVDFRFLLGDILFIP-EGRLNIIGRNK-AGPLNKAIERFKLLDVEMIVEFFDDVIYRIKDMIS-PGTVERESEGAI-RVDRRGYKIIEKYGRQMHMVSDVKTNISPQLKNWNDVHVKKLPMIALFAEVPIMFENDRSPDLITPLYLSTVNFWMGKGALKLYTLFRKYRDFAVEWNFVRATGMSTPKGAVISAGSEIHEFAPFREFFESFNGSKYSTAKIAIEDFYGWGKPAGIDLEYLWI-ELFS-CVEIHLGKTEKVDSTIHNYFGSVVLFREQELYGSTLGGISEAFNPKAVLRIIVPKRLNVSEDDSEITMPIYVNLGTQVSITFNKHLSEEPLEISLIESYAVERLPIKIVVVLSKELIPVMKDIGAANAYGEGILTVDMRSRGAVEYSLQYDTVTLVSTVKGKGIDLSINILTTSLIPPVVLPYIEFRLVVIMSSEL--EIVGILLRLVDSLIAKISGYRKTVPTLTYDK-LLLSDDGLADILL-TFYEAIEMDESNYVSVFMTETVLYIAELRKIEELLTDARSVCNLDEYTASGIHIGRNDLSKAFVSARVAKIWIDGELLSVVVSYIDLTKLAASTVMENISAKDRTTFILVGIEEKEYRAVDQASVLIMVVAELGKTRVVKPNYVIEVG-V-NVKAIIELEDRREESK-LAVEVKLLAELDAQQVLTVGAVRIRMARIIARENAAVIVQLEIRKKFKTRLKFPMEISVVKVGGGNFIAGITVRYIMVSLKQPVKFKSMKAEYIIKLNLNTTPPNREKHFIMLAINDAAATIIP-ILSTYEFIRRRVFILASRFVQGVMLDVPEMITAVVKRLYAAVEPPQKIMRNIWITGYRMLALLKEQSTIEETIRQQLGVGRIIRYRQYLYAELRYKVDIGVSVIQAIRDVCSCSVAVKTISSNFAVDFRKSEMIARQSKSETIRDISILMVKANKFQVMYSPIQVLRSMI-KKHSRRIEMGTLITLRSVTGVYVVLLDIEALLAFAIRKEIDDRDLVKANVQFRMEEPYYGKNIKVKRKAKYGHHITKKTSVEKRIRWSVNVVIDKVITREVPMRHKKWKEMLIIDRMRLVEVIEFAQLVVDFTLQYKDMITVDRTDQAPKYGVKE-VIDKRIRLSFNADALGPLSASMGNLAISAAATRYFERYLLKSVIDGTFLLDIIDQLVLLKVERNVSVGNRPINKTIGL-HRKYEFANRKKTEKW----------ISDEAEYKRGIKYKRIETGTVIHAEINPRDNRLYPFREQSTQVGMERLLSEVKTLS------------------IVRIRASLPDVVVGELDGKMTV-DQFEKELGTDELSKNIEYR---MVVDRDMIKNIIEVYEDNLVKTISRKTVDKAIKGVALKVKD--EVALTALNLRLLDIEVFPADVVDSKKSKALMKIEKVKIKNFSVRIEISIAEKMYVLVESMATLDDVLPLSTQGVLVLLNPVKDSSITIEATKKLGTHSQPKAPENIAHVHDDVTLVGVPFSRGIA-ALAKLEPQALLDFFFGLPVVMGGLRREEEGQVIVPILIIPELTQLLQLSEEELNKEANDSYKNLIKNEERELLSQGLKFKISEVTLRESAIYDGDPGLKIKIRKKDVIIGREVLIEILVEILVIKGCGIHKEDIVAERESYAPGMKREEEAYLFHVFLTSHVVDGYTNIMLLITMKLFPSIRSLVELGLRGIREEESAAKALYLQRRRLELPPPPVMESIPEVDHQFLTQDINLEIGI-QFRILVVVYNAKCLPDIRIMLITSKVMAAMALFTSEKELKYTMMAQEAKRRRYATIITIKMMKAEKPALNAASDLDKLAIIKAGPPSASDTRRFRYIVMAPAKIGNNKDRLETHEKIELRRDTVRNRELSRSLKRISTSVLESTLVLVDEDIEGVKVEKVNITPEVKAEYKSEIKILEITVGGESLIDGGREKIVKFLFTTKDLVIVVTEVELVQAVIKVELD-LEFVQNYIGSLMMILESSTIQEYTVVIEKLELETRAERELAISYYTARYTEGYDLQIVELVIMLTIAILSLQHDLYRCLD-GLDLSVLVDLGAIPFGGVYGTILIV-EEKVIRSGSGVDKSLDYTLKPAKTTILRGGSPREIVTNFLDGIALKAYVHLDSIHERAVQNYMVSISGANVLMRKAVIPFRTSVIDTEIRAWPKASTV-----YLEEKKYQLDEMVSTALRLISRVALREKIYKSPIIEEYKEKALELKATKRAALEIAPCEKKPPTKKALQAAAKDVLEVVQTAFKSFASAQGQTIARTDMVKIIVKGFALSVDTNEMRIWGVRSPPGFAMEATMTAFLATMQRKQLPEVVLDTALAKAVILIGKLLFKGTEGRYVDFENLCLVKAVARLVVEGDKDPVINVLALIDTRHDRIVAMRVVANLVGEGTIGGCSTALNHVRYASVPSLHSV
>Euryarchaeota_Thermococcus_sp_SY113
RSPLYLTIMVEILATRGEAIEDSVDEIREASVGAGPYVNEVLDLSEEVPMEGEEFIDDRAVIKIGIFPKARPEILIVHEEGAYYAEKVELNIISHVIALNVALSELRVSIAIALDHIGLAPKLLEE-AKMVDKPVHGRKKAAKLLERRKAMVNANHTMLAELNALKVTYKKSDREPRETVVRGRWGPGMVKSLRPLVNVEVMPIATGLRKTHYVPNRIGLLISVPLNRMVKGAKVLDSNVMRMTVLMKPEEVFFVMITP-S-LELVTLGPMSGDKSKPANPNKAQRTFNLGRAQKYDGPKTTKVKLYDQTKGHRYSVGYKYRIKVKEMERIRERVADLEALKIPEAFKEIEQFKDGPLTWKRHHYGGKFGVTPSFAELKLVINNGEERIIAIVKRTTMRHSGGPKRERRVRNSPM-----KAFRKRRRPLTRLQETGKVVPGMDPHVVGKDAVGGKFIHPLADFELEHILSEEEEELLKYRISQLQKAKPGDLEIKSPAYYYLVIVVTKVIGDKYYEFKAKGEDPERVLDLGIRYRTLHVELVDS---FVVPIKKKVPRRARKVREIHDVVTVEKLGAQKPNKLRVVE-EGYPAEVIEIARVTGVTVKVRVGKGVIRIPVRIVIEERERIILGKINLSKVSSVGVVRVKPRLDIFVATKGISDTQE-ELYED-MRALKRPDVATDVRIGRRARVYQERKRMKGLDEYLFKQMQEYFDHEGATADKLVLDLNEVLIYFSRVSGKAEEMIPYDLQKEEVSPGDMFETTALGLRIPMKYISFIG-HLLTGIFGALVGFSGGKPWWPKPSKKPWSKAVGHPEVLVLEIATVREAILTRALGVLPKYKIEYANAARLAGLITLRPFPNRSPWWIAAGAFGAELKERQLYAASLGRDGRDKRIGSAGLGQPLFGFLPIGLLGAASFLLMWAEALTAETHAFVRAEVFTAERLIRAETKRAERKRINLNRPYF-QKNIWGELIAKIAHELVGYDTRNIG-IAEFVGGIKLIRPEKRKLMEKQEALRELEADILPERELRKPLARQVELYQAIDLRIKIVGAGFLAHYFLIERLRLLDIIIEFAVEI---LILQVPSGREIIAPEILILYRTVKLHPLGLHAVVVEVMGITIVAYPRMEILDKFLMYLEMKMVMIGLPDDVRVRRYRIDELENYSRKIREVMKKKELLEPMSLEAERLPKELFIDEAKLVDFIRLFAEEAEEIIRLVNVLGSIAHRKYMVNPATITLIGRVVYAPVLYTLVQEVECGMKFLLENALAWKNADYRGYDLLVSTFLLRVPLEPHKYSY----YAYGGRTKVQETLEKMNKKFLVVEEEFVKALLHMLDEKFPDRWEEEEVFANLKGLIWIEYVEIVIDAIVIIREALRKEIGRIIAVFYGETNLLNLHEVAGYTPVKPFRIVTDGKVTPEKEEAVV--AHVGVENPMEGGIIGSLIFAAPTLIAAYILEHLLYAIFLEPPVKMIVEDVQLVEVLTKIIRFDVEIPFTADGPDGNIADEPIEGKVKKPYIPCGIVSSPIEVDKSIKPAVDKIIMDVEDAEVKGVTVRVLYQDEGLAFIVYYVR-LGDIGVKRDVHVRGFDETIAASWADLLVKIALKFGVIGAKAAHRGLVLKVISNVAVIAAILDDEFADDDAKAIYAPYATKIRIDAAAFFTGRIVNEAGELLKEEEAFYTSEREEIVMGDRPPVKTIPIKNIAQPLAVGNLKGAKFESLEELKVTAEPAGKIRRLLSVLGIVIARYKAKEIPDILRNFVRMEGNPQKLQKEEINVTIQGESYVG-EERIVEEVLQGVETKALILYEVPIGGRKYGKPEEYRVQSKYGLNLAGRTEAKKKEEKRGNILAKPTYEYAEMIQIVRKRHFKRQVYGPFPGLVDTALRLP---QVIKLKFAVGTAALPWQKVEEKAEIPTALIRLEILAIEEVKVKLGFDYKDYKAEMISLRTGVIEFELIVKVYRGISWYEKLTVLERYEYQAQLLQVEEKEEIPSLAHNVVGYIEKDAALIDEAQAQGRKKRLRLGEFVKRGLENVG-KGKKKIVENPAQYRIEAGDAIVPNLTFNRVDRLLTASRLVTAGLGAYLKI-SMPLPLEHMLELNVTEELLMILIPQADAAVELVEVTVEERITMVMSGVLTGVKILFSLIAKGLSQLEGDYRRAR-DEQWLWVEFPTRVAHGMMVVVKPDRFFHTVYVAE-EWAAKLDTDFYLLAVSLLNPRGLSGIDPSAGFYINKTPALLGGAETVKGVPILLVETAGIVEEGARIRILVGNIYLLHIIRVMAVQALSMEVEVGSEYVNGVVWEFGDRYVVAMGVIEAEEINYMYQLDKEYYLERAEYKEYCGAMYNVERELEEIPGPEILIGGLPGQGLTARFQYAVEGK-YDEEEDKEYCNDRKVRMWNILHVELDELYIEEGVKKDIRGWAYRANSIDDPWWELPTFNETSDFHGKVDIQEWGEMDDKWNKPKFLPSFEAKTYTGVTETKLIYIKTVILPKFIGALKEHKSPDIKGDADLIVPVVLISEIPIEHDETKLFTDARPKPYFKYQYTIGPIPAVDVLHKFLEVYTLNKKVMDARLAYKPYWYKERADPQTTLWSDILYEEAAAIGFKMFLDTWDKAHRIKFRGHILHTKGEKPDVAYIGKDAKVFPKAFMSIAGISMRIFPLIAMRALPYLLVTEMLHRAAKEPS-RPLKKEMREIRVFLLVALVDLDALMMLIEIVLGSGRLERLGRDSEIDPPKEAKIIDRELEDQVIVVFWEAILVNQEDIIVINGTRDVTEEGAVLYIDRLGYMYILGKGRQDHHVTDVEVIVSPQKENFNEIWAKELPIVTLFGDIPWIFEHEEDTELIYPLYVGRVSYAQDKGGLPLIGLFRRYKDHIYEWNYVRATGSKGPRPALVSWGEKIPEFAVYRQWFDTYSVKGYAGGRLRVGNFSEWGEALIIDLRWLADVVFLCLALQVFFPPRERIENTKEDFMGIVNLYREKEMLGNELGDKTVMHKKRAVLD-VIVKRLTVSERKDAVLMPRYISVGTQVIVLFQETVFEEPVKITLIEVYGVEKVPIRLIRVKAEPLAPIEKDVGGANAYGEGYLTYGEESKSAIQFMYPLKTLALIATVDGKAIKLSIPVITTTTIPTVILPYIEFRLVIILSIRVGTEVVGILLRIVESVLLRVYAAIKTVPSLTFDKQEMLEETLALNMLFGIFYKAILTGSSELIGILLTEPFLYTKEVAYIDTLLSSARCMADVKEIYGRGIDMSVNDFSLVYVSTVVAEVIFDDEFLPHVVSHIEVARLLGSTVTEQIAAEDKRTIALTPIEEKGCKRVHHVFALIMIAVDLGKTPYVEPNVFADIDRGDIAKVTIELEEPEGESKKIVTKFLLAAEADAENILSVGACKIRMSNFIASEYAALITELEERKKFKRRLKSPQEVAVIKVGGANHIEGIPIRYVKVSLREPREFENVKGDFYVRLNLNEEIPNRERHFIMRVRPEGAAKVIPKPLAQDKFIRRRVFILSVRQVKGPTVNVPEIITNLVKRLYIEVEPPEDLMKNLWQKEFRRLRLLRADAALEDTLRQQLGINQILRSRRFLNSRRRFRADLGIGIIRAINYICSCSVVKRLVSTNFAVPFRYSEMAARQSREQKIKNIDILMVTHNKFEIMYATRKVVRSVLDRPHSSNIKMEAIITIRSTTGRYVALLLYAALIAFAYSKEIDPRHSLREMVLYDILRPMHSKG-GFGRVVKAGHHPTPFTTIEKRIKASIKVTIERVITRRITRKDATFRELVLVDRMRIIEVIEYITAYIHFSMQTWPYASVWLPENAPKYGLLRRVINNRIRLSLNGAALKPMSAAQGNLGFKAASKAYFHGFLIKALIRGTTLLGIINLLAMLEVEREIGLRNYPDERTVGLWDRKYEIAHRAKTEKGPRKQRFYPRSASEDRKYRSPITKKRVETGTVYHPMINERKSRVHKFKEEEGREDIENFFSELNVYDFKNEKDVVLLAAEIKIWLLIRLRIRLDPKVIGEIETALRLKTDYQEKLGIEEMDGKFAYELNDIALDRKMLKNVLELHEENKVHITGKKVLDKAIKGIVMEVSPDIDVAVVAFNYRALEVEITPADVVDSKKEKAVAKFQKIDAENIEIHLEVNIAHAMYVLIESMAKMDEVVPVRTIGVYVLLNPLEDPSEGIAARGRVGTHAQPSQPENIKHEADDVILSTIPFREAIEVAQAKFEREKLEAKHVGIPPVAGDIAL-DKGFVIEPIVFIPQVAMGLEYQQQELKEEEKGTYKTIVKAEEKETVIEKLELKKAETTLAESRIGDNDLGLGMKVRKEDVIYKRRVLMVILIDLVIIKGCGIEHEEILAERESIAPGIRRIRPNWLIWYIHAKHVVDIITAPMFLITLEVLDTYWAVFELGIKGLEELDSCAKALYLESRRYRVPI-VRMD-IPLTHAKVLTQEIDFEIAVWLFHILIIRYAARAIEHVRILVIVGKVMAAVAIWTDNKDKMYTMLVREMKRRHYSTILTVRMVKADEPAIRAAEEMEKFGVIKSRPAASADGRPFRHILKLRTRIGNGPYKTYTEQKIELRRDTWRERLIARELSRVVTAVIENKLTFVDRAIADVKVEKVTVTMEVKKEYSSEVRLFEVEVGGEQVIDKRKDIFKALLYSTKDFRIVVRQVERVQAAIKIDVAKIKVIDDLVGEFFLVLDGDTIEEMSASVIKIELPVRRKEELAVAYFVGRFEEGYETQFIDLVVLIEIGEKHFQHDLHKCLEIDLDLDTIARYWVKILRNVYNKIPFYLTLFVLESGRKIKKLLETTIQPAKRVKHRTGKVEEIIAAVVDEVAVEAYVAHDTEHK-ALPIGYLAIGGTGVMVKKRIVEYRMKAIEVEIRAWVRGSS-LRKIPYMEEDKYMVGDMISVALRVITRVELREKVSKEPILEEYKEKALEVEATRRTAVEIAPCEKEPPSKKALESAARELVDIVRTAM-HFAASMQRTIVETDMVKIIIHGVGMNVQLHEEGAESITIPPMPELEATMTVYIYAMEEDLFPDLVLDVALARAVGDVGNPLIEGREAKLVNFGLIILVPFVLKVITDESEGPLIILKVIARTEHEEIFSLRVAARIIAGGTVGGLRTAVRELQFAEPPDRGTV
>Euryarchaeota_Methanocaldococcus_infernus_ME
RKPIYLTIMVDFIATRGCAIEKSVDEYREASVGAGDYCKEVLDLNEVVPMDGEEYIEDRGVIKIGIFPKKLYDILIVHEKGAYF-PEVTLGLISKVVAIDVALQDIRMSIAIALNYVGLVPRLLEEQAKFAEKPVHGRKKLA-LIERRKAMPNEDQNMIVDLDVYKATYKESQREPRETIVRGLPSPGVNGSIRPMVNVEVLPVACGLRKANYVFDRKGVLTEVLCNTVVKGGHILDRNIVVKTLLISPDEIIYLLIGK------ILLGPVSSDKSEVAFKNKGQRKIEPGIAQKYPGPLTTKHRIFGNAQGHRFAVVYKARINVEKIEKINIYVSDLKALKLVEVFREREQLKYGPLTAKRHHYSGKFPITPSFAEVKFVVDTGEPKIFGLYKERTMRHSPGPKKERRVRNAPVEYIPEMSFRKRERPITRLKKEGYVVPGMHPHVVGKRALGGKIAFPLPKTILKHILSKEEEELLKLRIQQLKYEKEGDVKIESPAFAYLVMFISNVIAEVFEEYKEKGEDPGKVLDLGIKYRMFYR------RIYTISLRDNSTRRARKIRELHKVKNLEKVGIEKPARVRVATKGAVAAEVIEIGRVTEIVVRCKIGAGVLVVPVKIIMEERERLILRKINLSKVASVELCKVKPSIDIYVANKNIADTEEGKVYEDDVRALKRPDVKSDIRIGSRVKKLKERKRMKNIDRYLFRHLKERFIHEGATKDKLALNVNEIVIETLQRVGKVDELFRHNLEEQELEEVKEVETTYILTKEPMKYIGIIGPHLILSVF-AMIGFSSGKPAHKRPSKKVYMKAVYHPDVLVLELATVRIEIIKRALGIL-KYELYYANKVKLAGLKTLRPYPQGSPKWIAACANDDFLMKRELYAASIGKDGRDVKFFLLGLGE-LFGIIEPLLLDGAIIILLIIKLYVSDTK----VDIYYLEKFIRAKVPRNVKIIFDLLKPYFTPHNIRHELIVEVSNSLVGRDTRNIEVIALFLDNVRLIRPEKKRLLEQEQKQEEMELKLLPERELRRPFAAAIELAQLLTFALKIVGAGFLLKYVKKEDAILLDFIIELAIREK--NIVEIPNGADIIIFHILVLYKTLRFNELGLSSVLVEIMGITIVAMPLLEILDKFLLKLEINMIMIGLPKESHLKRYKVDMREKASRRIREVTKNYEIMKDLALDLEKLPVELGVDEAKIADILEIYYRNAEEILEVVSAKGKLALKKPFVNPPYISIIIDIVELLIKYIYVLKIEIDLDFIVRKVI-RYELLVEILEWLIGVYWIEIDFETRYHVQL-PIYAW--LKDIQELMEKHNRMYLNIMEEFIRALLLMLEEKFRKYWEDEELFLELDDLIWVKSIELVVEGMCIIKRALNEDVGRVVALVEGESNLLKLLTVASYHPLNPFVIITEEGTDPVEKELVLL-ANLLPD---EIGILGVNVISVKLVIVAVEKGNETKAGIFSAFVKSVVNAIELIDVLTKIVNFDK-VPLESRGPDGNIVNEPIKGTVSKVYVPCVIVSKPVVIDVEFAPSVDRVLVDVQEPEGIGVAVE-IYQ-EGCYFVTYFVEIGNEIGVRKDVQVRGFDEGVAKRFIELMISPAEKFGVLGAKAAHKKIVLKVIANIAVIAAILESPFPDDDVETIHAPFEDKIRVDYAVFFTSRLVGEASELLEEKEGFYTTIIEEVTRRDNPPVKTIDVSEIAQPEKLKKLKELKLENIEELKVRKNDPGKYNKTMIVKGIFLSKGEVKQIPKILKNFIRLKKNPKKMDDKDVEIQMFGISYMKKVKEKIEEILQNVEEKCIILMELKLDLMKFKADPEYVIELLIKMTLKYLSEIKKKGYIEGKILNKPTYDVSTIIHAAKKRKFQRQVISAFPGTVGSAKRLPKIRMVVTMKMVAAECYRPWQKVEEYAKLPCSIIRLQIVAIDEIKIEYGFDYKEVKALLVTLETDPIEYELIDKIYYGVSLYSELTQV-ELALQIEIVNAESK-ETPVLAKKLVDIIEKESELYDKKELAKRRKLKRMGLEVMRGVKNVPTTCKKKIVENSAHYRIELGDAVIECATYKNVAFLIMAAKLLTASDAAYTKF-NAKIEIEHRIDMGVTLSVLASVIINADGCIEILPVTTEKKYTKVITGIDTGLQILSSLILMGLSELLAEYRRGR--EEYLRVEIITFVAHSLIVIVSNNVFYYESWVAKGKIRAKQYLDLFKKYELLLVNRELNGLDFECGFYVDKTPVLEGGVLAIKDIEVLIVETAGVVEEGANLKELIGMIITLNLIKVLLALCIKEEVEVGGEYINNIVYEIGDNYLVLVFFLLVEELNYKYALEEDFYPYKENFRKFCGSQFNIEQFLKDKPGPDIVISGLPKRGLTFKFQYAVDGESFEKEEDREYCNDRKVEMWNILHVELDELYIQEGVKEIIRGKAYKADVTDKPWWALATLGKDEDFHGKECEHKM-DID-KYNKIKMLPCFLIEYFEGLMKNLLLSAEKVILSKFVGVVPEPKEKDVKGDNELTVPIIVVSELPTFHEETKLKTEFDPKPLFKFEYTIGPVFAIDILKELL--YKLCKKVMPERIAYKKMWYKENTDYQTTLWSNILYYEAETTGSKIYIDTWNKPHKLKFRKDILHYKKEKKDVDHIGKGGKVFERYTISIAKVSGRIIPLEALRAMPYVMITELLHREARDPFEDPTKREMRKLRVYLLVYLVELRLIRL-LNIVG-EGRVDRIGKDSDVDPLKEVKEMEKLLKEERVVVFYEVVIVRAEDVILKSATMEIENEGNVLYIDEYGYKYKEKKDRHKFSLSDLECVIGPQKKNFNQVHAKKLPIVTLFGDIPTIFENEKREEFIVPLYLAIMAYAVGEGSYP--RLFRRYRDVIHEWNLVFSTDSTGVEPKLASAGDVCRDIVTLTEWFETFEPKR-TTIRIYMGNFEGWGPPLLFSLDWLYDVDFPITAINIHFPPKDIINNTKNNYFGEVMLLKEKELINNDLGEKCEMHNKKALLECVITKRITVSEDKKNVLMKKIAFVGICVIILFDETVDERPIEVTLIEYYGVERLPVKIVTLRSEELMILEKDKGGANAYNPILLTISYENKSTVMYKFPLSYDILISTIDNKGIKLTIKYITTNLVPNI-KDVIAREIYFISSLKLDKEIAKLLLKMFEAIVLKVIAAIRSIPTCTLDHEELLKEMLALKILLEIFYYSILTFKRELLSIFLPETAEYVADIKE-SELLSNAKCVIHIDKIHSGKIDIDVNNLSKAYLSSYVAKIVVDDKFLESIVSHIEIARLLGASVVSGIAASDKKRIALIELPEKGKNIVDNSYAIILVAYE-EESKFIKANVFAVISKKRIVKVEIELIDPEREHEKIAAKVELEGKIDAEDILCIGACRVKMTDMIAKEYVAIQIELEERKWCVRRLKYPMELAVIKVGRASFIEGIPVKYVMNSLREIKEFENVKSEYFVRLKLRDKVPDKERHFVMKVIPEGAALVIPLPLAHDEFIRRRIYILSRRMLEGITYDVPEIITHTIKKVYLLYEPPEELCRRVWIRKYRQIELLRDNPTLEETLRQQLGINRVLVYKRLLESRRRFRVNVGKAPIRAIAQVCSCSGTIRVVTTNFATDFRYTEMVARATRQQKIRPIDITMVTGNKFKIMYSTRKVVRSIVDRNHTQKIKMEAIITIDATTGVYCALIIIEALLAYAVKKEVDERHAIKEPLIFDIMRLFHKRGKGWPRVASYGHNITPKTVVERRIKSSHVICIEKVITKRVTRRDSTFRYLILIDRLRIIDVIEYITLFVKFSLQTKNYAKVWKPEEAPKYGIRK-TIENRLELAINGIALKPYSATKGNLAFKSCAKRYFHGFLLEALIRGTTLLGIVDALARVEIEKQVAKKNFPDDRTIKLYAKKYNPTMEKKTEKAPRKQKAYPRRSSKEKKLNAPVKKERVKYGKVYHPMIYERKKKIYPYKEEEDKT-IEGLITWLNIKCFHNEINVCRLLEEILIILVVRVRIGLPEKAIGEIETIIRLKTPIKELTGVEEIDKKFAYELTDIVVTRKAIKHVFDIYDKNIVWIKKDVIIIRIYEGLALKISPDIMLAIVALNMRMLEVEVTPANIADKKKNEAVAKIEKV-PENIEVHLEIKIAKELYVLLGSSARLVRIIGVKTFNVYVLLNYLTKPSEKIALDWWLGSHCQPKEGENLQTEANDIIVATYPFRHAIDIFQRKLEKQKLK-IRLGLPPVIG-LFL-EKGFVIKPIIWIPQVAQMFQFQQEELKEEEKE-YKGFVKDEEKETLLQDLELK----TMAESKISDTDEGLKLKIKKDGVIHKRIVLMEILEDILIIKGCGCEYEDICAEREAEAQGIKRTKWNYLLRIILGKHVVNAIITPMLLISFTVKENFYSIFEAGIRGILEDESYSEILYIKERRFKPPI-VRMDSVPYTDG-VVTNEIDLETGVWRYQIEILVYVARAAEKIRLILVISKMMMATAIFTSERDKLYTLLVREPKRRHYSTIITIRMVRNDEGAQFLAEIKERVNIIKSGPAAAADGTPFKYLIKVIQYIGANPNLAYTEEKIELRRDEKQERLICRELSRVVSAIIEEKIVFVHKAIADVEVEKVNITPEVKKGYDSKISIYEVQVSKERVIDCKKDKIRAILYAKYDFKIVVKEVTKVQAAIKIDIGGIKVIEDLVAELLLIIDASSYEELTASVDKVELSRREREELTAAMIMGKFDEGFDTQIVELVILLEIGEKHYQHGLHPCLESNLDISLIGGYGIIPLLNTYDKIIYLLHKEVLELDVIVCELLETTLKVALTSKHRQGKVEEVIAEFVDELKLEAYVKLDTLVEAGLPVGRCAIANVGVMIKKTMIEIRTKVIDNDIKAWPGARKVYKKIPYLKDERYKVDNMISVVVRLTT--NLLDRV-RDPLIEDYKDELLDVAA-KRVAIEIAPCEKGPASKQAIEASAEE-LALIKTAI-AFATAQENTIVDTDMIKIIIGGLGLSVTIHEESADSIKTPPGFELKATMTVYLYALEKKELPKVILDVALARSVVEC-KFLIK-PEVKLVDADKWKLAKFLINVIVDESEKPIVILKILVDKDHDKIFSLRVVTNIIANGTVNGLETAIKEIQFAEPPDLSTV
>Candidatus_Lokiarchaeota_archaeon_SZ_4_bin8.338
QDNFIVRVMSEKIAKLGHATDGVIKQVKEIAIIAGYLVSQGVNINEEVPFQGEERYDDRQILKISLLNKVNKGIIVLMEDNCFYPADVQLDLFNHNVVVRIDIQKLRMSQAIKFNQIQCFVELFNE----------------NLLKKKKDMPDDKQKMILEVEYMKITYEKGTRGKRETVVRGMPGPGVTGNLRPLVNVSVLPINCNLRKSHFIPDSHHLLITFLCQSTIKGGHLLDRNIVVNRLKISPEEIILLMLTDPECYGCVSCNANSGDKSIPVDPNKDNKIIELGRAQKFKN-SVEDLKLIDKSIGHNYSITFSIRLQIEQIVKVSTIVS---------------------LKFNKVHASGLLKVSPSLAII---------KIIGFFEQTSMRHAGGPIKQKKVRNTYLKYL---HYRRRDKSVDKLINVGKVISGLHRHIIGERCEGNSLVGKIIDLELKHLMTKEENDLLKYQISDLQIAKEGDVRIDSNTIYYYVIIISKLIAHIYKPFLEKGENAEDAFKLGIRFRMIHVDLIDDLRIYIVPLAKRGPRWAKKLRTMHELIQLQKIGIQKPRKIKVANDTSIPAEVIQIGRLTEINIKVRIGKNILTVPIRIVVEERERILLGKIEPLNCSSLNICKIFPGNDIYVANKDIADIKQGRVYANSARALKRPEIKTDIRIGKRKNLHHEKKSMRKITTYLFNQIKETFRHFGGTLEKIAKNASKIIITYSSSNGNIEKLFPYNLKETRVESYYARYD-MIVTEAPTSYSGCLGYHMLLSGISAMIGFAFGRPSWKRASQKPYSKKVGHPEVRVIKLSRIKIALIDYARGFL-DDKLEYANGSKKAGLFRLKRFNRGNKPWISLGGFGADLTEKIVYSAGLGKDGRDKGIKYIGPSQEFIGLIEWIVLDGSIFLMIL------------------------------------------SPKYLYHDLIVYKKKTNEGSDTQNTIMYYRFLKELIIIIPE-RRLEEVQKAEQEYEKYLLQERQLNKPFAEQIELFQSLSFKINIAGVMLLIDTE-TGDFLFLSMIIILPIIDIKLRIFYMPFNEELIAPQVLILYRKIDLAAIGLSAVLVEKIGITIIAIPELDLIRKFLLYLKIKVIMIG-PE-TEDAKWEINAKNKKSRRIITIMKKKKIMEGLTYNVNKMETKLEIEEANIANILRILEVQLQEVLYI-----KLCEKQIIFNPKVIKFLITTIELPVSVNIVQEVKVDIDYLLHEVILIQKEQIKFIESLIGVFLLELDFSAEYFKY-M--ELVGPWSAVQFVYEKEIDKYLLLEEEFINSMLHMLEARFAKYYMDQDYVLDMNELVIIDNVEIVIVGLNIIKDSIEETRGRLVS-LKGQGNIFVLLNVAAYK-QPPLFIRLEKGYKIKDHKILVQA--IGCNDPMQCKILGTKLDKSLTLAARFNAKDKHQAMFTGC-ADMVLANLQLLQVLVKIINLDSRIPISPMGPDGNIANNPLDGITKKTYMPCKTRSKSIVVDNSLIPHTLKININIEDPEEDLVIYQNKPQDLKIKFIVWYVKIGNIINFEEQVLVRGFNESIAKIFAEILLNRIILFNSAAADSAHRGIVLQILSNLKNISETIDDR-VNDEVESIEGSYNDLLNITDNCFYGLEIVPEAGKLVQETEAYYTAELKEIPTGDRPPCESIPIKNIGTRNKINKLLAIKMKSERKLKIDKKDAGYLGETIVVYKIMISEYKMKKLPKIILTFIQYL---QRKQEDQIEVIMMGQIYIEEEIEEIENILQNVDVKCIILEQIAIGGLQDT-K-AYIINQLQNESLRGVTIAKTGASSKGII------------------------------------------QVITMTKCAASAADKWQKVLEILEIIFFIVQLQTVGISDIKI------LLTEADMVTWENKYIEMEIIEKIYAAISWLDKLTQL----FQLETFLITEREEIPVIANKIVDTIEKESEIIRESQIMARRRKHRLEPEIKRGLSNVPTKTKKKIFSNEADLRIELGHAVINNLSLNQIALFIAAASIITANYGANTKF-QIKIPLEHTI--GVNSKILNVLLVKADGAIETVEVNVEETTTRLADSGETGMRLKNEPVLRNFNELVFDYRRGREKDKFLYPEILDMVALSLIVPIRQAEFFPWGYFSEDKYCVKQNLDLFELEITRVPYREIGGLE-------------------------------------------MGVVVTQHIVFVSAVQGLDRKLEPGGTFAKGVIYIISTDWVI------EFELNYKYELDKSFIHEMTNFKELCGEPDNLFKSIEETPEPEFLQGKLS-VALTAQIQYSITG-----EEEKPFCDFM-CEWFNMVSIPLIILYIRDNFEEKHDGFVFKSDRLFN-WKMLPSVGQLSDYHGQEDEQ-IGEIDKIFDKSDFWPTFKFNIFKGITSNRQIFFKDIMLSPFFGIIKEHREEDTEGDSELETTILLVEELEMFHLATKFINDLQPQPLFKFKYTIGFLFAIDIIKKIRDIFVICALRMDYRLAFAMYWYTKSKDPQTTYWSNIFYEKGYSIKCKIYIDTWNKAHRLNFKGDILHSMGESPDVDHINKKGTIFENDAGAIVGVAYATIPLNAWLCMKYTKVTESLHRKAQEKLPEADPRDLNEIKIYILLLIISIDCVYMFYSIVANSEMLKNIGKDSK--PKEVARIITRYILDPIIVMFFEVVIIGREDIVL-GGTTEIIIFFFPLKVKEKKLKYLVEEGRQEASLDDVEVRITPQNENFIKVRMKRLKIITLFVEIPVLFENSEKPEYITPLKLGNHAHTVGIGMLNLLELLFYYEGYIYEWNYIRSSNSKGPDPKIIHYGRKYAELIGVIAFFETFKVKGYTTIRVKIDDYSLWGPPWLLELKWLDRVLLQLVGITVHLPPSDIIENTEKKFIGQVIIKKERDMIKNKLGPKYEMHNPRALFSMRIPKSWTVSEQEKRVYLPVAASIGYAVTILFKTVVQDDPFSITLINVSGIAQLPLKMVTAHARKLIPKFKAVGGANAYKDGIISVNLNMKGGLMYELPINTIGLVATIDGKCVIISIPILTTTSIPSIVLEFVEARLYIICSIVAKVDIVD------------------------------------------IFFLALSTYKQDHLAVTLNKNLVNSTEVAKIGVLISDALLVAHLEKLHAGKINIDVNDYAKAYYDADVAKVLIDGKFIKMQVSHIEIAELLGSSITENISAKSVKNILLINIIERGKKKVSKAYAVFMIVCDLGKTPLIEATLLADIDRKNIAKVLINLKDAEKKSQKLACENRLAGELDAENLLQVGACSMRIAHFILKELVSIIIKLELRKKLKRKLKVPQQRSVKKVGGANFVEGIAVRWVKVSLIEPMAFQGISAEKLVKLGLMEEVPDRDRHYLMRCVPQGACIVIAKGLSLDRFIRTTIYVISVRKVKGTSIDVPEAITDLIRKLFLSLD------------------------------------------KEFLESQRKFKLEVGSSPIRAIDKICSCSVVRAVISTNLA--FRFTEMIARASRRQKLRDTDIFMVKGSRYEIMYSTRKVIRSLIGASHSRKIRLSALMTIDTTTGSYIAILQFENLLARAVKKEIDARHAIAVKVKFKILQPFYKKDLKWYRQAARGHHRTAKLSIEKRIRSSLDVCIQNIITKRVPMKSNMWKEMILFNRMHIIEVVE----DLKFTSQTSPYLTVKVNDFAPTGGLKQKKLDKKLNIYINASALKKFSALKYNLAFSGAAKKYFESFILKALIKGTFLLGI-DKFAKANIKKEINISNWPDVRVIKLRLRHYRIAERSKTNMWPRKQKAFKRSSADFREYKSPIVKERIKTGTFPHIVIEKWKDRIYYFSETNGIANFHNLISDLKISCFHTEINISRLLKNIKIQLAIRIRPGMWQRCIGEIKTVLRIKNDHKNLTPIEKIDKKYTYHIDKIAFNIKVIKHVLDVWEEYTIEIKLKKTIDRAIKGIVVLV---------------LQVKILPSDILDKIKDAAFLQIKTVEVENIELILEINIAEKMYTLIESMGQFEKLLATHTYGVYVLLNEVKKPPEKLSKSAKLGTHCQTNQHQNIKHNHEDAIIGTVPFSTAFDTFLPKAEPEKLENNYLGVN-VIKNFVFERQAFILKPIL---ETKKQLTLQQDALEEEEKDTYKGLVKDESLETMVEETSFSEAETTLEESNIQDNIPGIRIKITPSKLIKQRVLILVIFVEIIIIKGCGSVFEEMLAQRESIANRIEKLKPEFFIKVIKGNHVVNAILAFNFILRLNLRPIYKTSFEAGIVGRADSESAMKILYLDK---AIGIDINMDSLPKITDQIATQDIDFVTAVYRYQIEIVVF------------------------------------------------------------------------------------------------------------------------------------------------------------------------------------------------------------------MNIADINFIYNLINNMLLFLNGSIAERYASSIERVSLPSRKYNELAISYMLGSINRGFDTEFIDLILLVSIAIEFYQYDLHRCMDAQLDLALLINFEPIPWQHVYNTLPYL-LCGLCEIRSREGTILIISKQKALVTTHRGGKCEKLIGKIIDQIALLAYIKIDKQNQ------------------------------------------LKVIPYLEDDKYQLNELLSAALRFISKVSLKEKIYGNIIEQE------------------------------------------KTSIEEFASSQNNTILETKFIRVII-GLGLHVTLHDQKPPRIPSPPI-LVEFNTMAYMMSAELGELPKLVIDVALAKILL----FILDNKEIAYINLHGYTLIRYVANVITQPLEDALIKMEVLISTEHHNIFSLKIVIKIVANGTIGGLTTTKTNVQFAEVPKLATI
>Euryarchaeota_Methanosphaera_stadtmanae_DSM_3091
RQPIYLRLMLKFIATNGVSIKNSVDEIKDVSVAAGNYAKSVLDLTESCPMKGNELVDDKAVVNIGIHAKNTYNILIVHEEGVYY-DEVELDLTSHIIGIDIALQKLGMSIALDLDYLQVFPKLLEDESKVIDKPVNGRKKLAQALEPKNTMPNGDQSMVAEMDVLKMTYKESERQPRDTVARSRFGPGVNESIRPLVNVEVLPIHCRLNKITFVQDYKGLLIEFLVGTTIKGGKTLGRNA-DKTLLLNPEKIIYLLITDPEDSGCVSLCEGSKDKSKPVYDTRREEELELGLAQKYQDPMTSRVKLDHETVGHTYSITKKVRIEVKSIEKLKEII-DLSSLKNTTAFKERENLRDGPLTKKRTKKSGHYEVTPSYAEI-VVV-EDEDKIFGLYKRTSMKDNGGPTKLRRVRNADVERLAEKSFKKRPKPISRIQEVGKVISGQHPHVVGQKALGNKLIRPLLDLKLEHILSEEEQKVLDLNVDQIKLAKVGDLKIKSEAFAYVV--VTKVISASFDEFEKAGENPNDVLDLGIKYRMFHVDV----RIYTIPLRDKVPRRSKKIREIHEVIQIEKVGREKISKIKVADEDGTPAEVIEVKRMTEVMVKCRIGKGILTVAIKVLMDIREKIILTQIKLSNVASCTIAEIHPQLDVYVAQKDIMDTTQGKIYEDNTKALKRPEVSTSIRIGSRSKKNAEKKKMVDIDKYLFRYAKDKFEYPTGTLDKLVEDSSDVVMSYVPTAGKIDELITSNEEEEPFESLDEVETTMFAVKVPLNYVGLLGIHLIIHLF-SLVVASGGKPHWKKPSKAAYSKATGHPDILVIKLSTVRQLIVAKAYGVL-EYQLEFANDAKHMNLKTLKPFPRGSNWWLAAATFNANLKEKEIYAGSVGHDNRNVRVCLFGVGLTLFGLFEPLLLDVSLIIIILAEI-TSSTHMYV-SDIYTSFKILVAKSKRDLKFKLDLMKPYMTPQNVRHEFIVEISHKFIGIDTRNVDEIVLFLPQVKITRPEKRRMEQEMQEEQQFENKALPERQLNKALVNAIEMAQALTLQIHIIAVGFLIKFVHKEEAKLLEIITEIGLRDTTGLIIEVPSGKDLLTSDALILYRTIEYLVIGLGSVFIEYLGITIVVIPAYDKIIKFLMELEMKMILIGLPANK-VGMYKINTLEKKSRNIRDVTKKKEILMQFTIDVNKLARTL-LTPAKVVDLLRIFAEALKNILDLTNLLNQICNKEVVVNPACITVCSPVVKAPILNTFIQEVEAKY------LLLIMYVEINIAEAMISTFILKMPLKPQISTY----------------------------------------------YEEEDLFADLLDVVWVKNISTVITGLSVIIEALS---GRIVTKLEGETNILRLMDVAAYDPLQPFEIRSS---NPRKTNAVFKAIECKVELASKSDLVGVNLMSLYTILVALEPSESISSINFSAKVDQIVNNIQKTEVLTKLVSFDVELPLKPDGPDGNITNEPI--TATKQYLASTITSSPIEVDQSLKPAIDKVLIEVEDPDLKGVAVRIEYQ-AGVAFITYYVDITNKIDEYRAPKVKGFDETCSKAWIEIIIKRALEFGSFGANSAHSGKVLKVIANTVIIAVILDEPFPDDGVKTISGPHNNNLRIDGTIYYGGHIISQAGELLNQVQAYYSNSREELTTTDRPPVYTIPVENIAQPETLENQKDVALVSVNELKVKRNTANRLKDMVIVMGIVLVRYQIHHLMDIVTNFLRMYKNPQRTKNKEVDVSMMGQTYTKESAEKIDDILQGKSEQTLILNEIEIGPKRYK-NYDYTIEKLHYESINGMDIAHKHSEQRGRI--VRTYELVKTLHAARRKRLKRHIVQAFASSVNTAKRLPKIHQVITMKIAAANCYKKWQKVEENVKLPHSLITHQRLGIDEIKLDLGFDEKKEKAAMATIRTKPIEMEIIQKIYTGLSWYTALTELEQTEIQGEILTAEKKTQTPCITEDVVDVIKRETKLKQERPAMGSRKRRRFGNEIKVNAVNVPDSSKNEMVENGAHFRIEIGKGIVPNATVENVALLISTNGIISPTYGLNVKLRDTSCPIDHTMQIGVKPKILCALLIPADGAVKTVEATVEDEATRVISGVKTGARILESFILKNITELDIQYRRGRGDGNFLKIEIVSYVAHGLLVITKPDNFFHYVFIAD-KWSAKIMIDLYLALITLFNHRTLSSIDPEVGFYVDKTPILLGGAISIKTLEVVIVETAGAVEEGATFETLVGAIWTLAIIRVQMAFCLNEEVYVGGFYI-GIIYTIGDHWLI---NLFVEQINYKYVMDPEFTFQEHNFREFCNEKKNLD----EEPGPDIIKGTLVGQGMTYKFQYAIDGTKYSEGEKKQFAKNFSVEMWDYLAI-IDELNVDSNLKQRTHGFGYKADHIDNPWWELPTVKEDSDFHGKVCEQELGDMDNWWDKVRMLPTFEFAVFE--LKNSLLAVKHIILPKFVKLVDESDVKSIKDDAELAVPVILIQNLPALHEETKLNTEFDPKPLFHFQYVIGPVFTIDVMKEILSNYKMCKTIMPKQIAYKLMWYTENTDPQTTLWSEILYTSANTTGCNIKIDTWHKSHRVQFRTDILHTKGEKKDVDHINKEATVFLKYAISIANTSSEVSPLIALRCIPYLRVTEMIHRDGRNPAKNIEKRDMNNIRVFLLVSVINIKLIILILKIVGAASRYHKMGKDSPIDPFEETATKDKLVIDEKVVKFYEIVIIRAEDVLLTCGTFEISKSGNILYLDQAGYKYAEDQDRHRFDLSDFQLVVGAQKCNFNEVHASTIPIITLFGDIQLIFENEESEEYITPLYLADLSYAVGKNSMQVLGLLRRYPDYIYEWNELKSTDSTKPNAVLVSAGKEYHDYAALQAWFETFQTRGYTTVRIYAGNYEKWGPPLAIELGWLEELKLPSLCVNIHLGPSREIENTTDEYLARIMLLKEKEVLPNDLGENCEMHTKRAIAGTVVTKRVTVAERKGEILLKSLIKVGTSIMISFENLMTDDPLRLTLINMYAIERIPIRIVIVEAGEIQSEETDKGASNAYSDGIITVERASYTAYLYSFPLGYLALAATID-MCIKLTIPVITTTLFPSIVLAGIERQLTIVSSLQVNIKMVSLLLDIAEALKLKMQGAIKTVPSLTLDQKQLLSERIAKHILLDIFYKAIRVYSDNLMGLYIDTTILNCGKVEYLGELINSARCIANLETITPNGIDITISDKEKVFISATVAEIYINDEFLDIIVSHISIAELLGQTIISQIASDDKEKIALNDIPEKGSNIVDNAFALILIV-KLGKNMFTIANIEENCDRHIVTKVELEIESKN-QTKEIVCKNLLAGEMDGEDVLCINACRIDVADFMSNEFAATVITLELKKNFKRKLNAPQEIAVIKIGGAGFIEGIPVRWTKVAMKEPVEFEGLTGDYMVRLDLNEKVPNKQRQFIMQVTPIGAVQVIPTPLAQDEYIRRIVYILSTRQVKGPTYKIPENITNLVKRIYLSPTPPDKLAKNIWRKRYRDLDLLRPNAKLERSLHELFGLNKILKYKRLLESRKNFRANLGQSPIRAVDAVCDCTIVTAVISCNFAVEFRYTEMISRQSRRQKMDPIDVLMVTGNQFTIMYATRGVMRSLFEQNHTQKIKMEAIITVKTTTGGYISLIKAACLISFAVQKEVADHHSIRTYLKFDIKTPFHKRDLGWPRVAAAEHNVSPSTTIEKRIKTGPEVCLERVITKVVPRKDATWKELILVDRMRVVDVIEFIILYIKYSLQTTDYCRFWMPEEAPQYGIEKNSVPRRTKSALNGAV-GSMSASKGNPAWTSVSETYIQAFLLKALIAGTTLFPIIDLLSRLEIEKDIDRANYPDDRTVGIYAHKNEVAQNT-ETKAPRKQKAYPRHSSDDKEFRSPVKRKRVDSGSLQHPVLYERQNR------NKMTKNIQRIIKFINIECFHEEKDIVSIIETILIELIIRIRTGLPPKAIGEVDTKVRLKTDYKENTDVAETDKKFSYEITNIAIDKKMIKTIVEIHDENLIEFSGNKILTKTIKGIAAKISKDFDIFIVAMTERILDIEVTPADIADKKQEKAIIQIKKITPESIEIHLEYNIATYMYTLMEDMATTKELLPVKTIDTYTLANTLEDPTEGVAATGRIGTHSQPEQIENLQHTHNDVVLATVPFKVAISLTQSKYEDEKFQREYLKVPMVTGNTII-EHGMIIHPIVFMPNIEQNFQVQQTQIKDESKDQYKPLIKTDDSEMIQEKIGLNDEETTMVESKIKNDDQRLKKKIRHENVIHKKTVLMVILEDIHIIKGCGLQHDEIYAEREAEAPGMERDE-SWLLIVVQGSHVIN--TAPMLLVSFTIREDFLDKIQAGIEGVIETETAAEILYLEKRKFAEPV-AGMSSLPLTNAKIVTKELSLEAAVWMYKIVVVAYSARGVERVRILEIVNSVMAAMVIYTDNKDRVYTMLVRESKGKHYSTIITIQKVRSQESAENVADDKEKIGLIKNGPAAAADGGRFRHMVSIATRIGADQDQIYDESKIELRRTELRDRMISKEVSRQLSTMIYDKITFVRSAIADTKVVGVNITPNIEEADAEDIRVFEVTVGGEKIIEVNKDKIRSIMYATKKFKIVVSEITKVQMAIKLDVGNLEIIDDLIGDLELILDGSTIHDMLVSVERIEIRTKMHEEITISMYTAKYDKGCESQFIELVLLIELGEETFQHDLHKCL-AKLDIDYKGNYTLKILENVYNLILVLFSLCPVNTDVHINSLLEETIWPAKTTSRMGGRVNEIIAQVIDEVKIVSYVGHDEEHKTSLPIGRLIISGVGVMVKKTMVEYRLKAIDVEIRAWPAGSSVIKIMPFIKEDKYALESMITAVMRLLSN-ELREKIYGNPLLRKYKEKVYELEATKGVVVAIAPAEKEPPTKEALNTACQELVEIVKSAFASISSAQDNTIVKTSLIKLIIKAVGLSATMHDESAEAI-TPPGPRIEATITAYLMCMEKKNFPTLIIYASIARSYTQAGTFLIEIKELDLINLNKIKVANFVIKIIVDKTEKPIITLIILVTKNHEEVFALRTASGLIGGGTIGGHKTAIDDIQFAQPPKLESV
>Candidatus_Bathyarchaeota_archaeon_MF-10.3
LENFIVRTMAQKIASVGHATRGITKWTKEVAIIAGYRVTEGLDLIEECPMLGEEFIDDRSVLRIGIFSKVGFDIMVVHEENAFY-EAVEIELLGYYIGIKVALQKLSVLTAIELEYLALFPKLLERTSGLLESPIHVTKKLAADLAKRSALPDLNQTMVVDLRMLKASYSKSERQPRETVARGLPGPGVAGSLKPLVNVEVLPISTRLHK-FYVPSHKGFLISFLLDTLVKNGASFDTTVAVETLKLGPEQIMILLTTDPEKFGCVTLGTTSGELSVPVSDKKAQKKLELGKAQ--PGPQASHLKMNEKTLGHRYSVGYKLRIEVKDVKKLHGRLADFDALKNPAALVEQQNLKHGPLADKFTHVAGKLAMTPKLAIMKVIVDMGERKIVGLHKKTSMRHLGGPEKERRVRNTDTEK----SYYLREKNLGKLIEMGQVKSSLHKHVMQKRGVGDAIVRSLPEFKLKHILDEKENAVLQYKIYQMQKAKPGDLKVKSTAHAYYVIIVTKLIGDRWEEFARTGENASEILDLGIRYRMINVEIIDEIRIYTIPLGKWRPPRARQIKDVHDLINVERVSIEKPRKIRVADEAPTPSEVIQVARATEISVRVRIGKGIITVPVRVLMEERERILLGTINVYRVSSIGVALSFPAFDIYIAEKSLADTAQGKIYDANSRALKRPDVETEIKIGRRAKAVQEKVKMRRITEYCFEELKA-----KKTLEKIALKIKEFIMMTTNTAGNAEEAIPYNPEEKK------------------------------------------KPSWVKPHKKVYGKVAGHPEVLVLSIATVKVQIVAEALEVL-AYEIEYANAARVAGLMTLKPFAHDAKRWIAVGAFGGDLKTREFYAAALGKDRRNKRFFAIGAGE--LGLIAPIVIDGAWAVLLLVKPKTTLTQVKV-NEFFTAEKMIQARLPRDEEKFFRLKKI----PDIRQEFIGKTSHGYIGKDTRNILAVANFFIDVRLVRAEKRRLLAGDQQAQQLEAQLLPERQLNKPFTDQLELAQALSLQI-------------------------------------------------------------------------------------KFLMYFEVGMIMLGMPEDN-MEKWRVQPRENSSRKVRDVMRK-----NLTLDVKKIALGLDLEEAQVVNCLRFLAGKLEAIIALVNLYQQLSNKMVVVNPQTITIIAQFVDLIVLYSLIQQVEATLKFLTNKVVLLQQSGINKKSDMTGVYLQDMDFETRYHKY----YAYGAYRGLQETLDEYIGRFLIVGEKFVNAMLYMINERFPERYKEN-LFVELTTIVLVERIRVVVKGICVIQDSFKKDAASIVAEIEGVGNLLQLLEVAGYDPLNPIYVRMKGKAKPEDIEAAFSEVTVVANTADEIQIVGAQFISIWAIFVAYASM-DLEAMSFSAPVKFIIRCLQLVEILAKIVANDVDVPVNPVGPDGNIANEPLTK-------ACVIKSKPIVIDVSLKPAIDKVFVNIEDPDLKGIIFRILNQDQSVFFIPYYAKIGNKIGQKRDPMTRVFAETFAKSWIDAIVKRHLEFGVFGSRGAHHGVVLATVSNVSTISITLKNP-PDDQVKLIHAPHNQPLPIDAVVFFGGVIIEAAGELMHESEAFYTPVRQEATSPDRPPVYTLSVDQIAMPEKLDDKKSIKFTSL-ELRVSKDSGGYVGGTIIVFKIVIARYDVEKLPKIINAFLKLKRNPERMRNDSINTALQGQIFIGVEKPHVEAVLQGKDERCLILREVKIGPLKHR-KQEYKIELLHNESLKGMNLVTHKESGPGQL-AGQTFTVALAIHATRDVLMHLIILQSFAGTVETAKRLPKV--------------------LEAAEITYVLIKHETLGIEQIKVKLTFKDREIVVQMATLRTNPIQHELLSRIYKGISWLNKLTEINRVEMTAELITAMEEDELPSIVKTVMGVVEKEAGVLQQRNL-SLRKRARKGFELRRGVSSVPSKTEKEIVKNNADYRVELGDAIVPNLSFKGTALLISAAMLATATYAAQIRVRDMKVPVQHRIELGVNKATLGALIIEADGAVATVEATAEKEVTCVLNAAMTGFII--DLMLKGVGKLQAYYRSGAGVEPYMSVAIAVALATTFIPPKESDSLFFKFFIAE-KWAAKEKLDFFELAIFSFAIKTIGGFEA------------------------------------------LGVMVTLNIIRVLLTMAIERSVDIGGEFINGIAFKFGDNFEIAMGVIKIDEINYKYHLDPKFILGLRHFRELCGKPCNFKKQLR-APGSNLAQEKTPSTGGAARFQLAINGKNYETKDDKDLGDNWEVEWQKYLAVTIKELRFEKNVHKNTHGVLYRKDDTDKLWWALPSVGKLSDYHGKEDEQNLGPVDPRWSKSEAWPSFHLEVATGITRNRLVAVEMVILPKFIGVISERKEEDVKGDSALTFPIVLVEEVEIQHRVTKFQTEMEPVTLFKFNKTIGPVYAIDALYALRKYFNMCKEKMPKRIAYKPMTYTAETDPSTLQWSNLLYEDITLATHEAYLDTWHKSHRIRFKGDIIHTNGEKPDVDHIDKGAQVVPR------------------------------------------TRETNCARTYLVIDLADIRLVLFLAEFID-EGRLQRIGRDKKLDPLEQGRDIEELIEVIKIVTFFDAVLMQVEDTVL-GGTLELEGDGSLLYIEERGYKLLEFNGRQYHTLTDVEVIVSPQLINFN------------------------------------------KGSLGVKLLFRKYRDYIYGWNYVRATGSKGPKPAYFSAGK-YPEFLVISNWFDTFGVKWYTTVRIWIGNYERWGPPLLFDLGLL----------------------------------------------IYSMHTPVAFLLILVPKGINVGETEQNIFCPNMVKTGSQVVILFRKLVDEGPLKVTIVEVFAVEALPILIVQVQADELVPRECERGGANAYNEKVVTANYSERTAVRFRLSLETHALVTTVNGKCVEISIPILTTTTIPSVVLPIVAERLKIIATVAVSITILDLLLKIEESFFVGIRGALKTIPTLTLDKEELLQQTVAGALLLGIFHLVISTARETKLFAELSKNLVSTKAVAKLHELISDARCMA------------------------------------------------------------------------------------ILVGIRIGKSPHIKPNAMIDVDRKLTSKVEIELIDKTSDSKKIACEVDLAGKLDAEATDTVGACRIQMSNIISREYSAVIIELEERQNFNRRLDVPMEVSVIKIGGANLVEGITVRWIKVSLRQPAVFESIKGDYIVRLKLNSSIPNRQRHFLMLAVPLAAVQIIPQPLSMDEFIRRRVFVAASRYVRGILYNIPEVITNFVKRLFLPIEPRDELIRNLWTSNARIIELLKETSALEETIRQQLGIGRVTKSKKFLEAEKRFKADLGAATIEAAAAVCSCSVVVRLVISSYGVDFRHDSMISRQSREQIMEDIDILMVKSNKFEIMYATNKVIRSLIEQRHSRRIGMGAIITVQSTTGVYIALLELPTILAAAVAREIDPRAAVRAMLKYDIKKPFYKRGLKTFRVTQKGHYISPKTVIEKRIRTSYHVCLNKAVTKKVPLKSATWREMILIERMRIIEVVTFSALFISFTLQMKKLINMHLPEKVPSYGIRNDAIDKALESTLEGSV-GPLSASQGSPAWGAVADKYFESFLLYAIIRGTHLFPILNLMAKLEVEKRKE--AHYDKRTVGLFPKKFDLAQKN-IDNWPRKQKRYPRHASPETSKKSPVKTKRLETGTIVHPIIKKWAERMYPFEQADNEANIEGIVTKVNVACFHREKDVSRLLEFILVKLVVKVRISLDPMVVGEVETALKLKTDS-ETLGIAKTKKKYEYKITDIAIDRNVIRNITEIYEQNAVRVSGKKMVDKAIKGALAKVSSNMQVAVVALEERLLEVDVLPADVGNKKVKTAIVNIKNVKPESVEVRLEIRVAQAMYVLIESCAELKNLLPVKSFGVLVLLNPIEDPTEKIAARLRVDTHCQPAQPETIKHRHNDIIVTHVPFKE------------------------------------------LPQVERLLQLQQDEKEAEQKDAYKSLIKAEEKELTSGELGVK------------------------------------------ILKGCGYTMEMILAERESRAPGIYRLKPEWLYSVIMPSHVVNSVVAFHMLLTLEFKDDYEGAFEAGVKGRREDLSAAKVLYFQQKHYKPAIDPRMDSVPLHKKMIVTQDITLEIAVYRYQIELIPYSARAVPRVRILLVWKQMMAAMAVWTSHRTVTYTMIAREPKGE------------------------------------------------------------------------------------LMTASVEKKLIFVNKAVAEVEVDKVTITPEVKKAFKSDVKILRVEVGGITILEARKEAIYSILFSSKKFKIVVKEVELVQAAVRVEVGDIEVIHDSVGEFLFILLGSTLEELTVVIERVQLQTKKRQTLTISYFVSEYKQGYEILFIELVILIELGPSHFQHDLHKCLDAQLEISIIADFNPIPHQYRTYDFRHALPIFTFSLRRRLGILLKTSIQPAKTSTMRGGRSEKILGSIIGELKIYAMVAITTEHNGGLPVGTLAIQGRTVKTRQAMVPYKVQAIDEEIRAWPRASSVIKIIPYVEADKFQMYDMLSAALRVVSRIDCYETIHGDPIINEYKEAAYELQATARAAVPVAPCDRKPPNKDAIDCACAGLIEILQTAITTFASAQESTIVETDMVKIIIEGIGLNALLHELSAKAI-TPPGERLDTTMTAFAICMHRSELPDLAMHVALARSVKRIGKSLIEKQEAVYVNFKRVFFIPHVCNVIVRGEEGPLLEVRVVVKDRHSKIFALRTIADLIARGTVGLLKTATREIQFAVVPQLHSV
>Thaumarchaeota_Candidatus_Nitrososphaera_gargensis_Ga9.2
LSNFMVKDMMKKLASRGIATEGLTKKVKSVSIDAGYAASMGL-LTEECPMKGEEQVDDRAVLKIGIFSKKDPSILLVHESGGYYPKLYELELPKYVIALKVALMKFRIIAAFKLKQLQMFPKLFAQEATLLDKGVHKPKRMRADLRRRRTMPPGNSDMLAEIAALRATYLKEEKEPRESVVGGMPGPGVVGNMEPLVGLKVLPIK-----TAYMPKNSALSIEVLVSATIKGKKIFDKTS-KKVCVIDPKQVILLLITDEDKLGCVLLASKSGEVSKPVSKDVAQKKFELGTAQRVYEVHNSQIKVDKGTIGHKFSIFHTQRLEVKEIEKIHGKLSDLAALKDPASFATIQNLKHGPLVAKVYHRGGKYGISSKKAEIKLVIDKGEARIIAVGKKTSMRHSVG-NSARMVRNTECE----RSTRIVVR---YLHKVGKVDPTTHRHVE--RTRGDKLTRFIPKTAYKHILPKKEEEILKYNASQLYMDRPGDIKIKSPASYYYVLIVTNLIADKYAEYSNAGEDPAKVMDLNIRYRMYSIETIYQIRVYTINLGRWTPERTRNIREAHDVKQLRQIGKTNPRKVRVMDEKVVPAEVIQIGRIAEVIVRVKVGRGILTVSVRVLMEERERIALGSVKMSKVTSVGIAKLKPFVDVYIADKGLVDTAQGAIFDDNKEALGRPEVATNIRVGRRAMEKRSWKKVYKITNYLVRHVKE-VKFKGGKTEAMALNVDKIPLHTMTDVAYVDKAQPYTLKEERLGPMEKSETFVIGIQVNVRYLGLGGEHLMFGG-AV--GYTPSRPSWDRPNKSVYGRAAGHPDNVVLALGTVRTEIIAKALGILARSDLAHANEARKAGLTTLKPFPHSAPKWIAASAYHDSIQRRT------------------------------------------AEAELDGTHVYVQPDYFTYFGMQRAELEAVREKQITIHKV--SPENVVHEIIAKVSDTLEGSFTKNIRVIAKIIKTCSLIRPER-----QNDEARAEAAQVLSQRQLNKPLATAVENASSITLQLKIAGVSFLVKKE-PSEALIMGLVLDIGIRYTRAIIFELPGSKVLIAPAVTILYRTERLHAVGLSAVFVEVMGITIVAMPALSIVEKMIFYMDAKMINLGMKEDEEMERWRFQKKKNESRKIRDISKD-----DMTADVTKAKRQVDLTEAEVVNILRFTFWTLEKMLTLTRLFGDIAGKRRLCNPATISVLAPVVDLPFTMSAVQEVAAKMDYLRNKVLTFRLK-LTRYTDLMGAYMIDMDFETRYHRY----YAYG-GRGIQETLEKSLGRYIIVEEKFVESILYMIKEKFRENVEQKYVFVKIQNILIEN-IQIVVRGISIIKNTLGGGAGRIVAALKEESYIIQLLKVAGVIPLEYMRVVTKRK-DPMEQDSA-------NEDPTKYNILGVTKELAFLAAGGFQFE--PYGLFLS--LKKVVKSIQELRIMLKILAVDVQIPMKPGYPEGNITDEAIDGSMAKVYIPCVYHSKPITVDRPFGPTVDKIIKDLEEVEIKGVVYQIAPQDRKAFFIQYHAKLGNAIGSSRDLSVIAWDE-YANAWADLLLEKKLGFGVVGANASHNFIVLGKLSNIYAIAITADDPFPDDEVAVIETTHSDRENLTAAFFTAGEILEEAKEVIQVKSAY-TCEKAEFTSSDGPPVLSVVIEKVAYPQAVQFTTSVKFSNMKQLLVRRDEAGKLSGTVLVHGVTLARYKIKQLPDIFKKILKLI---ERMKDSTIKYIMKDSIFVSIEKRVFEEVLQSVEKISMIL-------IKHKPKTPFLIMMLHNEQLKGLDFAKRG---------GMVYNYATIIHAAKTEFSMRVILQAFAGLVGEAKVLGTI---MRMTIAAAMGAERWQAVMERAELPVVQVQLQTIGIADIKVKLGFKDKSESAKMHTLRTHIIEFDLLKTVYKGLSLLDRLTQ-NEQQSYMNIVRATQTSESPVVTTKVLGVLEKDANVIEAQAII--RKRARIDYEVIRNFTNVKAKVTKKIVKNPADYRVESGDAVVPNLIIESHEFLLCVAGVITVNYAALVSYRDMKAIVEVSFELKINHELLAPMIRNADGAARVVPATVERSATGPISSVLSGIMM-VDLICKNVPAIKC-FRKGAGIDPYLQVPLAVALATTFLPVD----FYQFSTIAR-KWAGKERLDMFSLALSLFM-KPFGGCDLKSGFYIDRSPYFASSAEMAKGLAVVVVDAAGVVHEGARLRHVMGCVYTMHIVRVLLVQVLDRKVEVGGEFVHKVIYSLASHFAV-IGVALVEELNYDFKLDEKFVANEKTFRALCKGPVNVAKQITDEPGCSYTEEGMPAEALTMRLQFAIDA-----HDDKDYADHMEAEWYKFLAVEIDQLRIREGVHKVKQGIMFQKSSTDDQWWYIPTIKRDSDFNGQNDILQLGDIDADGEKPQILTLFELAANTGLTRVGQIQVNAIVMLKIVGVIPDGKSVDTKSDEQLPYPVLKI-QVPIRHQTTKFQTEIEPYSLFKFKFTIGPIHAIDDLLSIRDYWRIRYKRMDALIAYAPMVYRERTAGQTTFWAHVAYEKI----HRIYVDTWEGGHRFRMRLDILTKKKDRRDVDHLGKGGQLIKKYFIAIAGAGLAMPPVTSWVSLEYLKVSEMVHKEAQTPHSDPDLREFSDFFTFTVLLVVKIEIMLVIWGIVD-ERRLQRIARSD-MDPLKDAIQMSPVIDTVKLVTFFETLILQVQSTVL-GGTLEILPEGNVLKVDKTNYKYFKSKGRQGHAVNDVTVIITPQKENFNSVAAKRFAIVALYAEVPIIFERDQERDFIIPLYLSRQAHVAKVGGLPLLQILRKYAGKLYAAGYVRATGSKGPKPVVLTMED--SEFAALIGWFETFQSDASTTLRVYTADYMLWGPPLLLELAWLERIVLPLVLSQIHLFPSSRINNT-TKYIGSSSLYRERQITGNDLQEITDMHKPRALLYIIVPKRINNAEDDKESSIQVMTRIGTQVVISFLAPVDEGPLHVTIIEVLGVEHLIFQFARVHAKELVPLSHERNGANAYNAGVITVDYARRSAIAFGIPLWTLLLIATLSGKCVDLTLDVLTTTSIPAIILPIVERMLDVIMTIEVGTEVVDLTIRLIESLIVKIGASERTM-SSTLESKSFLRYTAVGDILLEIFYNLIRIAGSVAVGVLPSKCLLSTGDVAKMGDLISDCGAVADVTRIDASGIDISINDEFQAWLDATAAKVVIDDEFIKKVVSHVDVTTMLGDSVIDLISAQSLRSIGLVAIPEKGEKALSNASALILVGVKLGRTPVIKPNAMVDVDRKLHSHVTIKIKGDKGSSKRIACEVRLAAEWDAKHT-TVGSVKVAMTDIIAKQYAFIQISLALRVRAKRRLDAPQEISVIKVKGANFIGGISVRWFKVSLREPR-VNNFDGEYLVRIGLNSLVPNRERAFLMLVVIGGSVLLIK-PLSVFAFIKNDVAVASARKVEGLTLNIPEAVSNTVRRLYLKIDPIDNIMRNLWEARIRQLELLREGATLEETIKQQMGIGRVLT-RSYLNAEMRFNAAIGKAVIDATNAVCSCSVVERLLTSSTAV-FKYTELLSRQSKYMDLKKIDILMVTHNKFNIMYATNKVVRSLINKNVTREIKMGAIITVRSTTGVYVALIEIEALISHAVKKEIDKRHSIVASIRFNIREPYYERNIGFFREAGEGSHTSPKLVLEARIKTSLAVCIEKIHTKKVVRKCNTYKEMIVIDRIRLLDVIEF-MLKVVVQATDEERNTLEQPESKLTYGLESLHISKKLSIS-SGCAF-KLSVAKKGPAWNAFSQDYVHSMMVEAAAKGSHITRLVDCMSLLNVEHYTEINNHPDTSMVGVKSSRYEFSKKE-SEKW-------SRDGADERQYRTRVKKKTIEQGGVVHAKINKYNQ--------GDYAKVQTLVNAVRLSCFSSRKKVIRHMGEV-IEFIVRIKVNLPELVVTKAGIKLRKKTKDPK--EIDKVKGKYVEKITDMAIDRNMIKTIVELFDENMVRISGTKQVKKVVRGAAAKVRDALQPVIAAFDIRLLDVEVLPATLADSKKEAAMLKVEPV-PSSITIHLEHSEADAMYVLLGSNAESKEAVPAATFGITVALNSIEDEVKEFALTLRLLTHCQPGQPENYDLDHNDAVIATIPFTDAVAIIMRKPETQILRAFFYGVPPVVGELAL-DKFDIVHPIIVLPWLEQSLQLQQEETDEEKKDDYKSLVKEEEKELTVGAVELK------------------------------------------IVKGCGKEITTILTERESTAPGISKLKPDYLFIVIHGSHVVNAIMAMNMVLTLELMDEYTSCLEAGIKGRRDSESAAGFLYVESRRFRLAVESSCDTLPQAKEAIAVSFVDYVVGVYRFQMDVVE-------------------------------------------HFSTVLSIFRHTAYESAKVAAEVKAKIALIRVGPAAAADTRK-------------------------------------------------------------------------------------VKVGGTKAIGPRKDLARSILFASKKFVITVHEVQLVQASI-MDIGGIEAIVEMISEYFFMLDGSAMEELSASVKSITLMSDAREEVAISYMTQKLEDGYDIMFIEMIVMLELGGKYYQHDLYKCMEVGLDISVMAKYGWQPFKGTYAQVYLGKQVFSLKSDSKVEVLVETSYQPAEVSTLRGHESWKILTQILNEIKLASAVGIDHIKQ------------------------------------------LKVIPYLKERKYILKELISAALRLISRIDIHETINGVVVLDDYKDAVYEVRASKRTSVPVAPCERNPPSKQSIDSATQHIVQVIETAFTGLSSAQSNSIANTTMVKLIV-GVALSVMVHDMNLMEIKTRLIGDLEGNTMSYIHTAERGRLPHIIIEVALARAGHEVGSVLLKPKKYELIAADSIGKVKFVCNVITNS-QGALVVLKVLIK------------------------------------------
>Euryarchaeota_Methanococcus_maripaludis_S2
REPINLTIMLEFIATRGTAISKSVDEFEKESVGAGGYCKEVLDLNEVAPMDGNEYIEDKAVIQIGVYAKNHYGLLIVHENGSYYAPEVALELLSSIIALEVALQDIRMSMAIALDYMGIAPKLLDETAKLVERPISGRKALADLLEKKNAMPNADQTMLAALNVYKATYKNSEREPRETVVRGLPSPGINASIKPMVNVQILPINSGLMKMTYVFDESGILTD-LCNTVVKGGNILDRNVVVKTVLISPESIFYLLIGV------IVIGPTSSDKSEPAFENKAQKELEVGTAQKYQGPNISKTRMDGNSQGHRYSIAFKARIEVGKIDKLREFVEDLAALKMEETFKERDDLKNGPLSVKRCKVSGTLKIAPSLAEVKVVVDTGEAKIIGLYKKTSMRHKGGVKKLRRLRNSKTEY---KSFRKRQKPLTRLKTEGLVVPGMHPHVVAQSSLGGKIARPLEKSEMTHIIPREEPLLLKYSIQQFKLETPGDVKIMSPASYYLVIFISNVISEVYEEYRTNGENPEEILNLEIKYRMFHRELF---RIYTIPLRDNSPTRARRIRELHDVKNIEKVSLNKIAKVRVVEQEAVAAEVIQVGRVTEIFVRCKIGTGILTVPVKLIMEEREKLILGRVNLEKVAAAEICKIRPSIDIFVANKNISDTEEGEVFEDDTRALDRPEVKTDIRIGSRKKEVQEKKKMKEIERYLFRHMKEKFTFDAATKDKLVLNANQVVLIFKLEAGKINKMITSNIEEAELGAVNAVETTLIATKVPMKYAGLLGAHLITGGF-AMLGFSGGRPWFSRPSGTVYGVLVGHPDILVLVLATVRIEIVKKALGIF-NYELQYANKARLAGLRTLRPFPQGSPWWIAACSFNDMLIDKALYAAVIGKDGRNVRFFLFGIGQIIFGILNPLLITFAALLLLLITLYV-ITK----VEIFLIEKLILLKTKRKSKIIINLNSPYFLSQNIRHELILEVSDGLISRNTRNLEELSRIFESIRLVRPERRQLQEEQRMQEQYEMQILEERSLRKPFAEQVEMAQALTFGLTIVGVGFLLTYVNPEQAAILELITEIGIRDS--KVVEVPNGVDVIVKEVLVLYRTEEFNGLGIHSVLVEVMGISIICIPLYEIVNKFLLYLEIKMIMIGMPKEAQLKRYKIDMKEKTSRQIKEITKN-----ELSLDLRKIKFELGLTEAKIIDLLKIFYVNKDEILEVTHLNGDLSFKKPFVNPQCISIILDMIKLPIKYTSVQEVEIELDFIVRGVLQNFKY-IDSIDWLIGVYRIDIDFVTKYH-YL-PTYAYGPHQKIQEVMEKFSKMYLVIKEEFVECMLSMIEEIFKEYWADEELFIELDELTWISNIELVVSGLTVIKNGLKEDVGRVVS-LENDSNLVKLLAVASYGPVNPIMLKTDEKTDAETKELITL----GAENPTAADVLGAKVEGAPTLSGAMDMTDMAFGLELEAQVKMVVEYIDMLQVLTKIVHFDVELPMAPMGPDGNIVDEPIKKTSAKVYVACMTHSKPLTMEVEHGPSVDKVLLEVEEPTDVGVAVECIYQ-AGVFFITYFVEIGNEINENKDIKVKDFTETIAEKYVEFIISAAFEFGAMGAKAAHKGLVLKIISNITAIASILSDVFPDNDAEFIHAPYDLKIKVDFIAIYTGKLIGSASDLYSENEAFYTTKVHEVTQGDCPPARTIEIKDLAQPEKLNRLKELKIENTEELKVKPNSGSKYNETLLVGVIVIAKGKIKDIPKIIKNFIRISKNPQKMDDEDTDVQMLGNTYTKKE---VEEIMQGVEEKVLILQELEVNIRKFMSDKEYLVEKMLGISIKNIEYVKKGDESEGKVLARRTYEVSKIIHSGKSRLFNREIISSFAGTVGTAKRLPKVKQAINMKMAAAQAFLSWQKVEEFVNLPCSLIRRQLVGIEEIKVNLGFDYKETKVVLILLKTDPIEYELIDKIYHGTSLYMHLTQVQNMALQVDLILSEEK-EIPAIAEKLVDVLEKDVVFVENRSLAGARLKRHMGPEVRRALKNVQNVCKKVVVDNKAHYRVEMGDALVTNSSVKEVALLLSGAKLMTTGKAAYTGI-DANINVEHYLVIGVTLEMLSSLIRKANKGIEVVEATVEEQYTRVITGADSGLKILSSFVLKNLSELDADYRRGRDEIRYLKVECITFVAHSLIVVVARKIIYMLSWVSEGKLRTRQILDLFKRWEILLTDRELGGIHFDCGFYVDKTPVLLGGAETIKELPVIVMETASIVQEGANLEILVGMIITLNLIKVLLALCIKDEVEVGGEYIHGIAYKIGDHYLVLIMFLIVDEVNYKYALDEEYTPAANNFKDSCGEMYNDLQYLEDKPGPEIVVGKLPGRAMTFKFQYAVKGEDFEKDEDKEYCRERKVNMFNILHVSLDNLHINDNVKKVTKGKAYEADSTDVPWWELATLGNDCDFHGKECEHPM-DVNCKWEKVKMLPTFILDVYEGLTKNESLAAEKVILTKLIKVVSEHTEKDVKGDHELAVPIVIISDLPSFHDETKLKTEFDPKPLFKFEFTIGVVFIIDVLKLLL--YRLCKEVMPRRIAYKKMWYKSNTGPQTTLWSNILYIEVEVAGSNITIDTWNKPHRIRFRKDMLHYKGEKKDVDHLDKGAKVIERAAVSIANVSSMIIPLEALRSMPYVMVTQLLHRNGRDPNDDSTKKEMKKLRVFLMVTLVDLKFIRLIVNIVG-EGRIDRIGKNTEIDPLSEVKRIDKILDNDSITEFYEVIIVRAEDVVLKSATLELTGNGNILFIDISGYKYKEREERHNFSLSDLEVIIGPQKENFNEVHVKKLPIVTLFGDIQIIFENENAEELITPLYLAKLSYAVATGGLQLLKLLRRYQDITYEWALVHSTGSTGADPDLISAGEKYREIITMSEWFDTFTVKTYTTIRIYMANFEGWGPPFLLSLEWLVDSDFPV-AVSIHFAPKDIITNTTNQYFGEVTILKEKELFGNELGEKCEMHNKRALLECVITKRITVSEDKKDALVKRIVFVGVCVIILFDEKVDDSPLAVTLIEYNSVELLPIKIVTLKPDELMIIEKDRGAGNAYGNEVLTISYDKKSSVQFKYPLEYYGLTSTVNGKAIRLTVEMITINMIPNVNEKVIERQVYEISSLELKKEIVDLLLRVFEAITLKVVAAIKSIPTYTLDQKELLEETVAINVLLEIFDYSLLTEEKSEISIFLDETMCVEAEVHP-TALFSDGQSAIDLEKIHSGKIDISVNDLAKAYFSAVIARFVLDDNFIKNIVSHIEISRLLGDTVVSGIASKDKHKIAI-DIVEKGKNVVDQSFAILMISVDLEKSKVKVPNLFLIISSSIIAKVTIEYTEPERTSAKMAAKIELEGKIDAEDILCIGACRVAMTDFVAKEYAAIQIELEERKASVNKLKAPMELAVIKVGHANFIEGIPVRYVLNSLREVKEFENVTSDFFVRLSVNEKVPDKERHFIMKVIPESQAKIIPSPLAQDRFIRRRLYIMTRRVLKGATAKVPEIITHTIKRVYLGYDPPEQISVNLWQRNYRQITLLREEPTLEETIKQQFGVNKVLVVKRMLESRRRYRVNVGMSPIRAIAHVCSCSAVERVVTTNFAVPFKFSEMMSRQTRKQKIRAIDITMITGNKFKLTFATRGVMRGIITKSHTSKIKMQAIITVDSTTGAFVAFILVACLLSFAVKKEVDPRHALREKLVYRILTPFHDRGKGTHRQALEGHNFSPKTIVEKRIKSSHTVCIEKVITKKVTRKDSSFRTMVVIDRMKIVDVIEYLTLFVKFSLQTEFYSRVWMPE-TPKYGINKDTIENRLELAINGIALKQESATKGNLAFKGSAEQYLFGFLLKALIRGSTLLGIVNALALAEVEKEITRKNYPDDRVIGLYPRKEGINLANKTEQAPRKQKAYPRNSAKEKKYNSPVKKEKVEVGNTYHPMIDEKK--VYPYHECEEKT-IEGVVNTLNIKCLHHEINIGLHVVTILIILVVRVRVGLPETVVGEIDTVIRLKSELKELTEVEEIDKKFAYNINEIATDKKIIKNVFDLYEQNIVWTKDDLVIFRIIDGIAAGISPSIMVSVVAFNERMLKVIVTPADVANKCVESAVSKIDKV-PSSIEVHLEVNIADKMYVIIGGLAKLVSVLSVNTFNVFVLLNELTEPTEKMALSWRLASHCQRKQGTNLKTEANDIVVATYPFRQAIDLLKKKTEKEKLELK-IGVPEVVG-LFL-EKGIIVSKVVWLPNVNQMFQLQQEQLEEEEKSEFKGLVKAEEKETLVEEMKYSETEVTMAESKISDNNNGLSLKVRKEDILYDKTVMLVILEDIMIITSCGCDLDEICAEREAKVKGIKKKKGNYLLQVILGSHVVDAITTPMLLLSFKILPKYFAVFQVGIKGIIKDESLSSLLYVKERRFKLPI-VGTNSVPLAEKTVATNEISLATAVWLFQLEVVLYVARAAEKLKLVIALSNIVMTTALFTKDKEKLYTLLVREPKKRHYATLLTIKMIRNDESAQFIADLRDKIQVVKQKPAASADGTPFKHRLNLEQKIGAEPKQAYAEDLIELRKDEVQENMICKELKRIVSTMIEERLVFVEKAVADAEVADINITPKITKEYNGEVSIYEVNVSKEKIIDCRKQTYRSILYAKSNFTIVVKEVSKVQAAVKVETGHLEVIKDLVGELVFIIEGSSYEELTTSVEKIELSKRHREELVAAMIMGKFDKGYESQFIELVILIEIGEEHFQHGLHPCLESDLDIETIGGYCIIPLLGTYAHILFLQYELVMEIDIRVCKVLDATLKAAYTSKHRQGKVEEILAAILAELKLEAYVGLDTIMEGSLPNGRLAIANTGVMFKKTMIEYRTKAIETEIKSWPGSRK-LKTIPYLEENKYKLKNMISAIVKISS--ELRDKV-GDPLADEYKEKTAEVAA-KKVAVEIAPCDKGASTKEALETSADE-LDLLRTAIEGTASSQDNTIVDTDLVKILIGGLGLSATIQEESADSIRTPPGYELKATMTAYMLCMEKSELPELVLDVALARAYVEC-EMLLEDKEAEILDAGRIKLVKFIANIIVGEDVKPLVELVIIIEKDHNEVFSLRVTANIIGDGTVNGFKTAMREVQFAEPEQLNTV
>Crearchaeota_Pyrodictium_delaneyi_Su06
RGPLYLTVMFQIIATRGVAINTSTDEVREDSIAAS-YVNEVLDLAEEVPMRGEEYIDDRWVLRIGIYSKYTYDILILHEEKAYYPEKVELELINHVVAIKTTLQRIEVAFALGLPYLTIFPELLDKESPLVDSPVYPPKNDKEELGKKETIPNKDMTMIVELNTLAVTYKEPQRQPRETIVRGLPGPGVYASTRPMVNVEVLRVRCGLRKTAYVPYPVRFLIPFLGDSTVKGGHILDRNIVEKTVKISPQELVFLLISSPENLGDVTLGPESGDETKPAFENIAQRRLQLGYAMRYPGPKTSLVHLTDETRGHRYSVGYGTRIKIQEIEKLKEYLTELEALKMPAAYKEPEDLKRGPLTAVRVHRSGKLGLSPSLAEI-------TQKIFGLYKKRSMLPSPGPRKERRVRNTHT-----ASFRLRERPLSLMHKPGKVIPGMHRHVVGKKAIGSKLVRPLPNLELRHVVPPQEARILELGIEQLWRAKPGDVRIKSPSVVYYVIVVTTPLAQYWEDFRKGGEEPGRVLDLGIRYRTLHVPAIYE---YTIPLARYGRRRARRVRKVHDVVNVEYISIEKPRRITVAD--GFPAEVIQIGRVHEVIVRVRVGKGVLTVPVRIVIEERERLLLGRFKIHRITSIGICPLKPRIDVYVAEKGLADTENGEVFDDDMRALGRPDVATEVRISRRWRERHERKRMRGIDRYLFPSLEEDVIHVGPTMKRFSLGVDKYIVEYVGRTAHVDEAFPYNLEEEEIRPDK-EATVVVGVPTPSRPAGVFGLLLLWRILGALVGYSSDKPWWPKPNPKVYAAAVGHPPVRVLDLAGVRQQILEKAKGFAARYKLSYANAPRLAGLYTLRPFPHRSPRWIAAAAFGGDLKARELLAGSLGRDGPAKEGILYGIAL--IGILEPVLLDGADAVFLLADVYVGTYRIIV-KDYVGILRTLKASLPRWIKGRIRLDKP--TEWNIFHTLVIHLHDTLRGVLTRRVRTVALVLPSVEIPVQP-KRLAEQEEIRREEAAELLPKRELNRPLAKIVEDVQALDVRLRVVAVAFLAEAS-PEEVAILDLVLAYYAREERRDVARLPREK-LVAAGVLVLYRTARLLAVGLHAVLVERMGITIVAVPLLEILG-IFLYLEMKLVMIGFDE-AKVRKWMSNYLDEQSRKIIDVVKR-----EETYEIVKCPLNLGFSEAVLINIAKILGIMIEKALELVDALGVLACTMVVVNPRSISLIGYTVKLPILYSIVQRLYAWLEYIANKILVLKYRDLEVIDAAAGAFLLEYDFEARYHGY----YAYGPHRKVQEIMEKREADYLIIEEPFVEAFLTVIEARFIEYYEEAELFARLREAVWERHVEVVIGGASVIKEVLSKDIGKLLATIEGETNLIAAIKVSSYIPLNPIVLSTDGSKDPLDEELIFQMARAYAHTKTNMNVYGTRWAIVEYVA-----------------ASTRILKTALAPVLVKILNTDSKVERRVDGPDAGVTAEPLNG--ERVYIPCVMRAKTVVVSNTLAPAVDKVIDDVEEPDLRGVVVNYIKQ-LAAYFIPYYVK-IGDIGVRYYLACRGFNEDYAACWIEAIVPRTDNFGPIGAEAAYRGYVLRRAANVAIVTVTLEEPLPDDEVATVEGVYSRQHQIYAAAVRGGHVAPIAGELLRDEEAY-TTRQEEITLGDMPPALTIPVSNIAQPEELKKKRSAKLEAIEGLLVRREPAGRLGGAVMVLGVVIAKYRIRELPEIITTFLQIE---ERQRDDTIDVLVPGGMMTQVREGEFEDVLQGVEERAIIIYEMPIGSVRRMSTYEYKVELLQKVNIRGLPLAMRGEEAGGELQASKTYDYVEGIHAVKTDLFRRHVLQAFPGTVGEAKRLPR--QVITMKLAAAEAVFKWQKVEEYARLPASLIAHERVGVSQVRVELGFNDKDATALLVDLRTKPIQFEIILVVASGVSLMDKLTDVEEEQLQIKLLSVEMR-DAPVVASKVVDLVEVKAKIRSRRSVLGNKKRPRMGYHLVRGLRNVPTTAKKKIVETPAHYAIELGDALVPNLSVYGVAYLITASRIATATWAAHLSL-NLKLTPEHRFNLGVNPKILAVYLIEANGAVKVVEVTVEKGFTFVLDGAETGMRILEGLVIKGLSKISAIYRKGAGIDPYLHVAIPVALSHSFLTTRNRDKFAWTSFLADDKWAAARIIEIFYAVLKLVRGQEIWGV--KAGFYIDRSPAFLGAGYSVKQVEVLVVDAAGAVEQGARLELVLGAIVTLNIIRVLLTQALENHVEVGGEEVYGIVYVVGEHFLLILIRFYLIDLNNLAKLHPELVIAEAIYKEHCGTMDRRIYLLEEQPSPELLIGGLPSNGLTTRLQAAIEGKGVEVKDGDEYANDW-VEWYHRLHLEIWELHLDEGVGEGEKGYVYRRSDIDK-WWYSPSIGELSDYHGQDDVQSLGPVDPIWDKSEFWPTFEYLVFTGLVLDLIIEVRDIIIPRIVGAVRDREEPDVRGLGNVEYQIV---WLPVVHEETKLKTDFDPRPLFIFRYTIGPVRIIEILREILEV-KVRAKSLPRELAYLPMMLPESTKPQTTFWGHIAYADIKVF-TRILLDTWGKTHRIRMRFDVLHRRGEKPDVDHIGKGAVVIKKDFAALAGIALGVIPVEAWLSSVYLLVTDMIHRRASTPFPDIEPRESSEFTVYLVIELVDYRFILYLLKFIP-EGRIQPIGRDQSVDPLEEALQYHPMVKVERISEYFIQVLVRARDVVITPQTPEY-REGPAYTVDRRGYKYLESVGRQEHMVTDLQVIVSPLIANWN-YDVKHYPIIAVFGEIPTVFEVQVSEDEVTPLFLGRVNYMQGAGALALYTLMRTYKDYIIEWEFVIATGSKGPVPFIVSAGAG-RQLAPFREWYSTFEVR-YSTARIPSEWFYGWGPALAIELRFLGR-LMEI-AVELHLKNVEKVDHTRREFLGRVSLVREQYIVRQELGPLYEAFNPKAALDVVIPKYLTVSEQDVEVTMPVYVNLSTQVAIIFQQTTREKPIQITLVESYAIEALPIRIVVIHAREWIPIEEERGAANAYGEGVLTVDWQERGAALYALRIKTLSLVATINGRGADLTVPVMTTTQLPGAFLPVIEWRLGVFYTVEARAAVLTLAV-LVDSVLAKHHGAAKTLPSLTLDRAEILAEIVASELLLGIFHGAIISDR-EYVGSVVSFNFVDTASVELIGVLMSEARSAADLDAIHPGGVDITINDLEEVYVSAVISPVLIDGELLNHVVSHIDLAQLLAGTLMDGISAEDKTVYALVGIPEKGRARVTYARALIMVGVDLGRTPVIKPEIIRDVG-ASVAKVVIELLIPEHSSSKIAVEARLAGELDAENVITVGAVRIRMAKFIAREYVAVIITLELRKKFKIRLKYPMEVAVIKVGGGLVIEGIPVRYVTVSIRQPQKFKSIKAQDMIRFGLNTRVPNRERYYAMIAIQEAMITVIP-SLSIYRFVRRRVFIVSVRQVQGTTLWVPEMITNIIKRLYIQPEPPELLMRNLWLRYFRRLDLLHENATLEETIREQLGIARILRARRFISARIKFRVNVGQAPIEAIRNVCSCSVVVRTISTNFAVDFRYTEMIARQSRPQRIQKVDILMITANKFRIMYSTCRVLRSLIGKRHTREIKMGAIITLRSVTGTYVALLEIECLLAFAVRKEIDEWKILRVRLRFRAGEPVYKHGLKWPRVARIGHHRTPRYSVEREIRWSVQVVIQKVITKIVPLKHKKWKELILVDRMRIVEVIEFSQLHVYFALQKRPPITLDRPETAPRYGLKK-AVDQRLKLAINGAAVKPLSATEGNLAYKAAAKEYFYGHLLKAAIRGTTILGI-DQLAKLYVEPHVELKNRPIARAVGLRQKRYEFADKGKREEWPRKQKAFPRQASPERQYRSPVVKKRIETGERYHPMINKREERIYPFEAEESRRGIEKLIETIMLRTLHLERAVAKLLESIIIYLIIRLRVDLPPEVVGEIETILRVKTDYREKLGIEEIKGKYEYKITEMAIDRRAIRNILEVFDSNLVRVAGRKIVDKAIKGVALKIKPKVELAVVAANVRLLPPEIFPGDVATARKKEPLLSIEPVDPENVEVKIEIDIVDAMYVLVEGMARLPALVPVKTTGVFVLLNPITDPTITIAATRKLGTHAQPKAPENIPHAHDDVVLAGVPFMAAVPVIRAKPEDQRLEAPVLGVPPVVGGLYLEREAILVRPILVIPELNKAFQLAEEEVQKLEEDAYRNLVRNEDREILLKDIKLEVSETTLRESRIYDNDPGVRLKVQSMDFLVERYILVRILMDIVIIRGCGVVKEEIAAERESIAKGIIKEQPSWLFRTFKTNHVVDAITAPLLFTSMRLYPGLKARVEAGIPRAREAESAAGVLYLERRRVSIPIEPLMDSIPLTQKAVITQDISFEVAISQFRIEVLAYSSRAIPGIRMLLIANSVMAVMAIYTSERKIEYSMLAQEPKRWHYSTILTVRMVKAEKPALSAAQQMEKIALIKHGPAAAADTRR----ILVAAKVGNGPNRIFTAEEIEIRRDGVKKREISRALKRVQSALIEETLTFVDKAIAGVKVEKVNITPEVKAEYSTDVRLLEVEVGGETVIEANRLKIAAILFSTKDFVIVVKDVEIVQAAVKAEVGGIKVIVPFVAEMLLVLQGAATEEMTTSVEKIELQTRTMEELAISYYVARFNEGYELLIIELVIMLEIGIAPLQHDLHRCMELDIDLSEKVNCPPVPFMGIYAVIIVVYNLEPAKVGSHINRMVELTLKPAKTTVLRGGRVEEITAKFLDEIRVEAYLSLDDLVKRGLQVGYVAIGGRTIMVKKTMIPYRTAVIDSEIRAWPKANSIIKVIPYAAKDRYQLEDMIAAALRLITRIDLRETVHRDPVYDEYREKAYQLEATKKTALPIAPCEKKPPSKKAIEAACKSLVEIVQTAIGSLASAQDSTIVHTDMVKLIIRGVALNLHLYELSAWGVQKPPGHRLEATMTAFLETMQIRVLPNLVIRVALAKAIVDIGNMLLRPNETDYFDFELFKLIKPISRLIVEVDPRPLIHLKTLLRTSHRQIVALRVIGSLVAGGTVGGCKTALEPIRYASPPPLAAV
>Thaumarchaeota_Candidatus_Nitrosocosmicus_oleophilus
LDNFLVSDMVNKIASKGMATACLTQRITELTIDSGYVINTGF-LTEECPMKGEEQVDDRLILKIGIFSKKDPNILIVHDNGGYYPENYTLDLASYVIALKVSLMKFRTIAAFFLKELQMFPKMFDKETPILDKGVNPTKSMRADLRRRRAMPPSNSDMLVAIASLRATHKKTEKEPKESIVGGMPGPGVVSSMELLVGLQVLTIK------TYLPKGSKLPTQILLSVSYRGNKIFDKTSNDNVCLVTPLKIILLLITDPEKLGCVLLANKTSEISKPVSQDVAQKKFELGFAQRIPDVNNTQTKIDKGTIGHKFSIYYVQRLEVKEMVKIHGKLSDLSSLKDPEAYAEIQNVKHGPLSYKIYHKGGNYSISSKRAEIKVVIDKGESKLLSFGKKTSMRHTGGNLPERKVRNTECD----SSTRIKIT---YLIKPGKVDPTMHRQIEHVRIRGSKLTKLIPRVIYKHILTKDEELVFKFNSSQFYMGQPGDIKIKSSASYYYVLVVTKLIANIYNEYLTQGEEPNKVMDLKIRYRMFSVETIYQVRIYTINFSKWTPKRTRNIKEAHSIKQLRYIGKTNPRKVRVIDEKVIPAEVIQIGRIAEVIVRVRIGKGILTVPVRILMEERERILLGSIKLSSVTSVGLAKIRFYYDVYIADKGIVDLLKQQIFDDNKESLGRPDVATNIRIGRRTRSKLAK-TVRKITNFLVRHVKI-------SDEAIAIGVNKLPLEFNPDVAYYEEAQPYTTDER-VNPLQAGETTTLGIQ-VSSGSCICNPMVFIGMLSAVIGGGSGRPSWKRPNKSVYGKISGHPDSLVLMLGTVKLEIISKAMGII-SAQLEHANEARKAGLSTLKPFPHSAPKWLAASAYRSNLAKRT------------------------------------------SNSEVTETHVFVQPEFFTFEVVKRARLEAIKSIQITLYKV--TGDLILDEYLINTSNKNSNTNTKNLIIIIYVCHAYKLLRPE-------DDIRREAEAQALVERQLNKPLASAVENATTLTLQIKIVGVGYLVEIVNKNEAAMLKLIAQVQLSQRIEDVIFMPQG-ELITVQCLILYYTERFYLIGLSAVFVIKMNITIVVIPQHDLIKKMIFYMEMKMVNLGLKD-LDVEKWRFQNKKNEARKIRDVSKT-----EMTFDSKKVYVDLGLTNSELVNVLRFTFWKLEKIK--TKLLGDISGKKKLFNKPELDIILKIIEVPLMFWVIQHVDAKFDYLPNNVLIFRLRV--IIAVYIGGFLSELDFETRYHSYV---YAYG-MRGIHETLEKSLGRYIVIEEKFIDAVLYMLDEKFRDNIEQKFIFVKLSTLLVEKKIQIIVRAIVIIKNILSNNSGRIVAEFKDVSYIIQLQKNAGVVPLEYLKILTNKN-EPYKGEVALA------HDPTNFNILGVTKELAFMAAGALKLE------------NLIIENCQEILIMFKILSTDV-LPLVPGYPEGNIVNDPFNN-MSKVYIPCVYHSKPVAMDSSLAPAVDKLIVQLEEIEIRGVVYNSRLQDEKAFFIVYYVKIGNVINKNKDIEILTWDQDIARLWSDLLLQKTLGFGVIGAEASYHYIVLGKLSNIYAISITIDNRFLDDEIDIITSPHNDNIEFSARFFHAGEIIEEANDLVEIKTAYITGDIDDFVTGDGPPVLSVILNNICIPNNLDNTVSIKFFNYTQLLVRRNESPRLNGTVLVQKVTLAKYKTRQLPDIFKRILKIT---DRMRDKDIMFVMKDSIFITIETRVFEEILQNVEKITLIL-ELKHESIKRKPRDLFLISKLHNETIKGIDLAKRGEE-------GMVYNYVTIIHAGK-DFSRRVILQAFAGLVGEAKVVPK--YVVKMVIAGASVVWPWQKVEEIAQIITTVIRKQMCGFSTLKLKLNFKDKSESVKLHSLRTKVIDFELLQLIYKGLSLLDRITQ-NDQESYYNVLHSERSSISPVVSLKVIGVVEKDANIIETQNV---RKRPRIDYEVNRNFFNVQTKTTRKIVKNPADYRVELGDAIVPNLLAQNFTFLLCIGNIITVTYGALVYS-DIKAILDITFSLKINHKILAPVLKEADGAVCVIESTVEESVTGLITSLLTGIMLYVNSLLNNYDSFKLDFRKGRNKKKYIIGEIAAAQVENVIVVI----FFLFSYIAQ-KWSGNEKIDIFVAKFM-KH-QPFGGCDLDAGFYLDRSPYFLSSAELVKNLPILFVDIASVIQQ-GNLKKAMGCIYTMHIIRVLFVQVLEREVFIGGEFVNKVVYEFGAHFAI--GHALSEELNYDFKLDEKFVANDKSFRYLCKEPVNLAKQLSDEPNSTLAIESMP-DALTSKLQFALEA-----NDDKQYADFMNAEWYKYLAISLQKLRIKKDVHVQLKGIMFQKPDTDKFWWYVPTIGEDNDFNNEIDILELGDIDIAGEKVRLLPIFPAQVNDGIASMSMLQLHSIVLLKIVGIIPDGKTIDTKSDEQLPYPVL---QVPIRHLNTKFQTEIEPYSLFQFKFTIGPVYAIDVLYCLRDY-RIRHEKFPALIAYKKMLFRDRTTNQTTFWSHIAYEQI----YNIYLDTYGGGHRLRLRLDILSRKGERPDIDHLGKGGIIVKKCFCAIAGPGLSMPPVEIWVSLEYLLVSEELHKDAHTPFPDPD-REYNNFISFTILLIINIEITFIIWKIVD-DRRMKRISRDQ-MDPLKLAIGMSSLIETVKVVNFFETLILQLQSTIL-GGTLEV--DGNILRLDKAGYTYFETKGRQSGTLEDAITIITSQKKNFISVSVRKLPVVALYAEIPMVYDKEEKYDFITPLYLSNDAHVAK-------EILRKYKGKKYEFSYLSATGSKGPKPEVIEGDD-IQEFALLVCWFDTFDNTSYTTLRVFVNQYMFWGPPLLFELTWLSLFLLPLLLFQLHYFPKKKINNTLEVYLGSIDLYKEKEMTDNDLQELTDMHNPKCLLY-IVPKRINNAEDDKESSISVMTRIGTQVIITFNIPVDDGPLKVTIITVLGVNHIIFEFAKVHANELV-INHENGGANAYDQTVISIDYQKKSAIVFSLPFWTAMLISTVNGKCVDLSMSILSTTSIPAIIMPVIEDLLDIILTVQVKTEVIDLIIELIEGLIISVKSLEKTM-TLTLENDRILKLSAIKEIIL-IFYYIIKF-TGTQIGTYVNKCLYDSFSVKRLKGLLSDCNSVSDIDNIHASGIDLSINDLFLAFIDSRVSLVVLDAEFLKKVISHVDLTKLIGDSITSLISCESFRSIAVLDILEKGEKSVSNAAALILIGIDLGTTTIVRPNSMIDIDRKTYCKVTIRIIKPDNDSSKIACEVKLAATWDASDTYTVSAVKIRMSDIIAKQFVFIQIKLVLRVRSKRRLDAPQEISVIKIRGANFLEGISVRWFKVSLKEPR-VNNYEGDYLVRLGLNSVVPNRERAFVKLVTMDGTVLIIKTPLSIFTFIRNDVTVASARKIEGFTLKIPEAVSNTVRRLYLKIDPIDSVVRNLWEARIRQLDLIRSGSSLEETIKQQLGLGRILK-RIFLTAELRFNASIGKANIDATNAVCSCSVVERLLSSSTA--FKYSELMSRQSKYMDFKKLDILMITLNKFVIMYATNKVVRSLMDKNVTREIKMGAIITVRATTGVYVALVEMEVLISYAIKKEIEKRHSIISTIRFDLRIPYYERNIGFCRHSSEGSHTSPKLVIEERIKTSLLVCIEKIHTKRVVRKCNTWKELVVIDRIRLLEVIEF-MLKLIVQATDEQVISLTEPSKYCVNGLESVHISYKLDIN-DGCAF-SVTVAKNGPAWVAFSEDYLHNMLAVAAANGSHITLVVDCLSLLNVEKYVEVGNHPDTTMIGVKSSRYEFAKRE-SDKW----------CSNNKEYKSRIKKKRIEQGGVVHARIHKYNGN---------YSQIQNLVDNCKLLKITSKVD-RTLFIV--IEF------------------------------------------ISDLAIDRNMIKNIIELHEDNIIRINGTKIVKKVVKGVAAKVSFNLVPVITALDLHLLEPVIIPATYADSANSMAMLKVEPV-VFSIIITLEYYEADSMYVLVGSNATLNNFSSLMTFGVVVALDNIQDPSKEFALTLRLLTHCSPGQPSNYNLDHNDAVLATIPFTDAI--IQERLNKYMLEKFFFNVPNVLGQLYNETRFDIIKAKLILPWLEQALQLQQEEIEEEKKDDYKPMVKDEEKELTTGSVELK------------------------------------------IVKGCGKEITTVLTERESSAPGINRLAPKFLFVVIHGSHVVNALMTFNMLLTLKLMQSYLSCLEAGFPGRRDSESAARCLYLEKRRFQLAIDVGQDTLHRAKDGLAVFFVDFTVGIYRFQMTVVE-------------------------------------------HFSTVISIIRHTAYESAKVAADAKTKIALIRVGPAAAADTRK------------------------------------------------------------------------------------NVTAGGKQAINSRKDFVHSILFASKHFVITVTDITIVQASIKIDIGKITVIITSISEYLLVLEGSFNEDFSASVDLILISSEHNREVSISYMTQKLDEGYDVMFIEMIVMLELGLKHYQHDLYKCMEVGLDIDVLADYGWKPFKKIFFSIIQL-SIFPLKMGSKLNL-------------------------------------------------------------------------------------LKVILYLEERKFQLKEMISAVLRLVSRVSNHQNIYKDITIEGYKDAVYEVRASKRTSVPVAPCDRSKPSKKAIDSATQQILQIIETAFPSLSSAQQNSIVKTIMIKLII-GVALAVSINDLNLMDIKTRLVGEFAGNTMSYIYTAERTRLPDLIINVALARAYDLVGIVIITEKKFELIDVEEILRVKFICNVIVEE-EGYLVILKILVK------------------------------------------
>Crearchaeota_Ignisphaera_sp._ILS_400
RSPLYLTYMLKFIATRGKAIEGSVDEIKGVTVAASQYVNEVVDLTEEVPMRGEEYIDDRWILRIGIYPSYRYDIIIIHEERAYYIEAAEIKILGSSFVVGLGFLRLEMIFAAGMPMVPIFVELVRSKLAVAISDVHGLKRKAEAVQLWMPLPNKKHKFIADIRAARVTYKEGRREERDTIVSGRPGPGVYESLRRLVGVEVLPISTGKLHTIYVPYPTVMLIEIPLNTTVKGGHILGYNVVLNTVVITPEKIFYLMLSEPEEKECTIFAGEAGDKTRPSYPEVGQRAFDLGRISKYPGDKVSQIRFIGDTRLMRYSVGYGTRLKIEQIEKIKEALT------------------------KRAHRSGKLRLTSSYAEV-------TKKIFGLYSQTSMLQLPGPTDMRRVRNNETGK-----YRLRERPSSYLIKPGRVVPGMHRHIAGKDAEGDKLVRPLPNFELKHVVPIEEVKILELGVEQLWKAKPGDVRIKSEAIVYYVIIVTYPVSRHWEEFSRAGEDPKKVLDLGVRYRILHVPLVNDI-VYIIPLSRWGSRRGRRIREVHEVINVEYIKIEKPRRIAVVI---IPAEVIQIGRVTEITVRVRVGKGIITIPVRIVIEERERLLLGRFKLSRVSSVGLAGIMPKIDLYIADKNMADTERGEVFDDDLRALGNPEIEREIKIRRRYKILHERKRIIGIDTYLFHSLKSVIRHRGGTLEIVSLGVSDVVIEYRDSSAHINALFPHSK-----RPYTKTARYVIGIKVVMSYASILAGTLVLRIIGAPVGFTSGRIWWPKPNKKVYTSSIGHPPVVILELATLRSEVLKIARGFA-TNELTYANEPRLAGLKTLRPFAHRSPRWIAATAFGGDLKMRNFMSGAFRRDGRDKEAVIFGGGYDVAGIIPPLLLSFAIFVALL------------------------------------LDKPY--GSNLYHEILVRISDGIEGINTMKIRETTRFIPEVDLLRPE-KRMAEEERRKEAEEAQLLYERELNKPLVKSLEDAQSISLTINVVGVAFLVDVE-AEEAELVDLVIKVAVPDESMMITVIPWSK-LIAPDILVLYRTAELLAVGLSAVLVEKIGITIVAVPLLEILE-MLVYLKIKMIMIGLIGDAKIRKWINDYLQDKSRRIIEVLQR-----KLVLEASICDFDLGLRERQIINILLLMNEELETVLRVVSLVGDVARALYLVNPRHISIIIRFVRLVAGVDSLVRSYALL------------------------------------------YVIGPHRSIQTTAEARGDKWLALREAYTEALFSLLSEKFQLYYKDREILLRAAGLIIERHVEIVISGASIIKDLLVSNVGRLLGEFTGDGNLISAIRVAAYIPQQPVVIITDGTRDPVDIELALK------SAKVRIDVLGVRLAMVRLICL----------------ADCSIIMYDVNIILFKIASRDVELILEALGPDGNVVNDEI----DRVYLPCVIKAKTVVISVTLAPTVDKVLVKIEEPDLLGVIAEEGKQELAVLFIPYYVRKIGEIGERRIIKVRGFEQGIAKA-REVIISRKDKFGVVGASSGHQGYVLKKISNVYAISSIVDDPFVDDRVPSIEGLHSMGLRIHAKGILGGRVAPMANKALINDEAYYTARREEITLRDCPPVYTISVRELLGPAKIGKNKSIKIESISHLLVRKMPPWRLDGVIHVYGLAVCKWR-KKIPEIIKTFVQVL---DRQRKEELDMYMKDQIFISIEIEEIQEIFQGVEERAIIFTEMEILSKRYAGRYKYRIEMLTRENVRGLPLARNKEGTGGQILAKPTYEYATCIHAARTEFLVKHVLQAFPGTTGVAKRLPRV-QVITMPLAVADAALRWMKVEDYCVLPCSMVRRELVCVSNVEI-FGFDDREFKADIVQLRTKPIQNEIILRIHTGVGLIDRVTQVERSDIYIRLVRAEEKKEAAGVGIKAIDFMELEAKVERQRALIGNKKKARIGFDVERGVKNVPGESKKKIVEAPMDYRIELGDAIAPNATCRSRSHMISALGLMTKLFGARVSL-DLSLGIEHIVLIGVNPELLGVLIIKASAAIKTVEMTVERSVSFVIDGVRTGLRILESMLLKGISQYEAGYRRGAGYEPYLDVMIPVALSHSLYVVR-SRKFVPFSYLALSKWSAIQMLEIFSLELKSGRVQEVNGV--AAGYYIDRSPLLMGTASKGKTIDILLVDIARVIEEGGAMSYALGAIITLNIIRVLLVIALERDVHVGSELVNGVVYEVGEYFLIITFKFLVEDLSYKSHFDREYIAQITYFRDNCGAQVNTSLRLRERPQPELSVGGLPAAGIASKLQALVRGKGLDEEGEEEYGNFRRIHLWNLLYVRLIELKLSEGLKKKIEGGRYRNDSIDKYWWLLPSVNAIEDYHGQKDEQGLGPIDKEFDKSEFWPTYKFLYTIGITGNLMIEVESVIVPKILDVASDVVEEMIRGDSMIQFNIL---WLPVLHEETKMKTDFDPKPLFRFIYTIGPVGAIEAMKKILPIWKVRLKKLQRELAYAPMILTERTRPQTTFWAHIAYYNMLDE-TEALLDTWDGTHRIRMRKDILHSRGERPNVDHIGKGAIVIPADFAALAGIAMRIIPVEAWVSATYIEVSDMIHRDANSPHPEPE-REMKAIEIFVYLTIIGLRFVYIMAELIK-EGRGLRYGYLS-VDPLEVAEEKDKLIKVLIVARFYVRIVILARDTIY-PATLEISIEGAIVWVIKRGYKYAKEYGRQEHMVTDVMLIISPMITNWKGYDAVELVIIAVFGEIPHIFEKIDGKEDVTPLFLGRVNYFQKKGGLELQGLMRTYKDYIQEFSYLVATGSKGPKPVLVSMGE--RDIAPYVEWFETLDYSSYSTIRIAMEKFYDYGPMAAVDLDRLNRILLMA-AIEIHLSERSRVNDTRERYLGSIVIKKEQFLTDTELGPTYEMHNPRVVLRVILPKRLNVSEQDPEVTMPIYTNVGTSVTVMIEETLDEKPIIITLLEVLLVRKLAIRIVVLMARELI-RESERGGANAYSKKLITIGYVSRSAYLYSVVVIGIMLVATVGEHGIDLSIKYFGTTQIPPLVLPFLEYRLWIVLSAYVNSEVGDLLLSVTESILLETTGTFRTMPEMVLEDKECLKDRLLRSIIM-IFKLGVSALEEASIGIFPSVNLYNTGVVKYLGELVSELRIIAHIEKVDAGGVDLSINNEEYVFISSYIAPILIDDELLKRVVSHIELALHLCDSIMESIAARDAGRIALIRLPEKGPRGVSNARALIMIGLELGRTRVAMPEIISPTT-S-VAGVLIDLADPELTKARIAVEARLAGELDADHVLSVGAVRIRMADFFAREYVAVILELELRKKLRVRLKYPMEISVVKVKGGTFIAGITVKYIMVSLKQPT------------------VPNREKHFLMLAVQNAAVLIIP-ALSFQEFIRRRIFVVGGRFVEGLTFGVPEIVTAIIKRLYLGLEPPAELMRNLWLRRIRRLDLLHSTASLSETIKAQLGIARVLRYRWFLHARIRFRVNLGVAIVDALADVCSCSVVVKTISSNFAVEFRKSEMLARASRPQKIKKIDILMVTANKYTVMYSTTKVLRSMIGKKHTRRINMGAIITLRATTGVYIALIEIECLIAHAIAKEI--RESIKVKLIYKVKVPYHQRGVRTPRVARYGHHRTPWTTVERRIRWGSSVAIKKVVVKVVPLRHKVYKEMILVDRMRIIQVIEFAQLYVQFTLQTREQLTIQRPENAPTYGLKS-AIDARLRLSIDGIALRPLSLTAGNLAFRAIAKRYLEGFLLKAAARGTSILQIVDAMALLYIERRVKVRNRPINKTVGLKTRKYELADRG-YDRWPGKQKAAPRWNSEDAEHKRPVAKKRVETGTVYHAMIGEVKERIYPFRGSDNVRSIEKVLREAPLSRIKREPDVGRHIAGVKAIIIIRLRVDLPPVAIGEIETLIRARSDYARATKIEEEKGKYEYRISEIAIDTKAIKNILEIYNQNIIKRVGKVTVDKAIRGVALKIKPDIEVVITALNLRLLDVQAFPADIADKKKKAAILSIERVDPQSVEVRLEIRIAEYMFVFIESMAETDRPLAVKTVGVYVLLNP----SLPIAATGRLGTHAQPTAPESLPHVHNDVILAGIPFMTAINTVRVKPEDERLSDSFVGLPTVVGGLRLDEHASVVVPILVVPELQYVLQLAEQELEELKGDAFKHMVREEDRDILLESISIRMNETTLRESRIFYTDPGVKIRIQKKDMLLKRVVLISILVDIVVIKGCGSTKEEILAEKESEAPGIKKLKPSWLYRIIRTSHVVSGICLPLALVSHRVID-IKSRVI-----LMGTSSAVRYLIVERRRFSLPVDAVMDSIPLTEKAVVTQDVDLPVGISQFRIEVIVYTARAIKGVRILLIRESIMACMAIFFDEAKIRYTMLSGEPKRRHYATVLSIKVVKAEKPAMYVAQEMEKFAIIKHGPPAAADTRR--FILLVPSKIGNGPRKLRDETSIEVRRDGVRERMTSKALRKVSSAIIERTLTFVASAIAGVKVVSVRITREVRSEYKSDVKLLEVEVGGESVIDSSSERVASILFTGSDFVIVVSRVELVQAAVKTEVGKLSVITPAIGEELLILGGSANEEITTSVERIELQTRMMERLAISYYTSKYNSGYELEIIELVAMLSIAIPLFQHNLHKCLEFGIDVELEAEIAALPFLEVYRVV-LVQSILAVKLNSVIHR-IRISIQPAKRVVYRNGTSAEIISKVLQELRLEAYVSMDHEVE---------------------------------------------IPYVQEDKYQLDSMISAALRLVSRVNLREKVYGVPVIEE-REKVYQVSATKKTAVPVLPCDKKPPSKKAIAAAAKQLYEIAQTAIETLSSAQKSMIARTDMVKLIIDGFALNVRMIEMRVIGVRKPPGYEMEATMTAFYATMRRGEIPSKILDVALVRSAVGVGAHILIKE-VNYADVKERHLVPRILNVIIEE-PRFIVRLMVIVKTRLRAIIALRVIAKLIAGGTVGGCKTSLKEIRYADVPELHSV
>Crearchaeota_Candidatus_Acidianus_copahuensis
RSPLYLTIMFEQIATVGVAIRRSTDEIEEHSIAASGYVNEVLNLTELVPMKGEEYIDDRWVLRVGIYSNYRYEIILVHERRGYYPDEVELAIIKSSVIIGFALHKLRVSFAAGLKYLTIFPEILSKKNPLVERGVKQPKSQAVNLKRKTQFPDQDQSQLAELNVIRLTYQ-EKRQGKDTIVRGMPGPGIYSGYSTLVGVEVLPISQGLR-AYYIPDKSRIPISYLKNVSVKNGKILDTNVSYPTIRVNTNKIIVLMISEPEEENCSNLAKKSRDKSTPISDSLGQKSLQLGYSNKYKGPQTSMVHLVADTVGHRYSISYSTRIKIKDIEKLKEELSMLESIKNPESLKELDNLRKGSAIEKRSRVPGLLKLSPSMSEI--------SKIIL-LKKTSMRSSKGPEDERRVRDSNA-----HSNRLRERPLGSMYKPGKVKPGMHRHIVAKRAEGEKLIRPM--RSLKHVLSIEEYSVLTLGIEQLWKAKPGDVRIKSPITIYYVIIVTSLIADKWESFITSGEDPGKVLDLGVRYRMLNVDIIKEV-EMVINLRKAGKRRARRIKEIHEVIPLNAIGYDKVSRVRVTI---FPAEVIQVDRVTEVTVRVRVGKGILTIPVRIVIEERERLLFGSIKLIKVSSVEIASFFPGLNLYIADRKLADTETGELYDDDLRAGKNQDVSTDVRIRRRFKERSKMKKVRNIDSYMYNELIQ--KHIGSTKDQIALRYPEVIISYSGISAVASEAFPYGKKKE-LGPNKKEGSYEIGVE-SSSYFSILRFLLALKGGSSMIGFDSG-PWDFKPNKRVYKKNINHSQLRILEIDRIKMEIINKALGIT-SYGLSYANAARLAGLKTLRPFPHSSPRWIAAAAYGGDLTQRELFAGTFEKDGRDKELVTFGTGS-IASIIPLGLLDGAIFVALIVKFWTKKSTIFIPADHNTVEKILIARIVRLMKNYMKLSKP---------DLIITLHNYYINIFSRNIRIIGQLFKGMCIVSPIK-----RMAERQEMEADLLPERELNRPIVESLEDAQAITLEIQILGVLFIAEIE-PYQLELLDLVVKIYVREDISKITVIPYSEMLIAPEVIVLYRNLKLAAVGLSSVLLEVMGITIVAIPLMSLSIKLFLYINLKMVLLGSSDD-KIRKWIANYLDDKSRRIIEVMQK-----QSTFDLNLCEMDLIQRERVISSIVRILSDDIDKVLDVVYLEGFLSGKKYILNEPVIRMIIKSIDLPVMYDVIQVVIVKL------------------------------------------FVYGKHRKIQEIMEK-DTTYLVIEENFVASFLTLLDQAFKSYWQDKDVMSELLDAVWESFSEEVDSKICIIKHLVLDGFGRIVGYLEGETNLLALRRVASYFPLNILKILTDGKVKPLDKTIAFI-------TKNKLGIVGMRLGVIKIIYVYIEAIDT---------LNNII-NKDLVSLMTKILNREVKISFRVIGPDGNIAESPIDG-ADKEYVPCVVKAKTIVITSTLAPEIEKILDEIDDPDLAGVIFAKAKQDRSFFFIPYFVR-LDYIGEKEDIKVKGFEESYAEIF----ISRSVRFGVVAAEGASRGFVLKKLSNLVVIIELLDTPFLDD-VSTVDALHNNTLRVFAEAVKATRLITEAGELDEQEDAFYTTIFEEMTLTDNPPVFTIPVKEIGEPKKVNQNKYIKLEALKGLIVTKDPAGRLGGALMVIGISITRYEAKRIPDVLKLFLKLE----KNRKENIDIITMGQAISGEKVQNIDEIFQGKVEKAIIL--MPIGGVSRRKD-SYVIEKMTKTSIRGLTQAKRSNKVSGNILGGPTYEYLKGIHAAKKNFLWLHVLQSFPGTIGVAKVLPEV-MVINIKVAAASLVLKWQPVLEVAKLPVSVIEKQIAGIDGIPIDYGFKKRDTKASLVEIKTNPIQSEIILRVKQGVSLIDKLTEVEDAQAQIELLKADQK-EVSGLFTKVLSYAETNAKLENKADLQGNRKLTRMGVELVRGLYNLPETFKKKIVEVPAEYRIRAGDAM--NLTIEGVALLVSSANVYTSLFGALVKLYNMYLNKEHKISIGVNPEILSVVIVDADGAIKAMDVTVEKEITFILSGVSTGLRILESLILKGLSEFKAIYRKGAGMEPYVICAIAMFVSHSLLTVK-KDRFYPFSYIAQDKWAALQTIDLFEMEISS-----------DLGFYLDRNQFF-GGFKLVKGV-VIIVDASGAVEEGARLNYVLGVVVTLNIVRVLVTLGLEKEVEVGAEYVNGVIYQIGSHFLLALLVLLMDEVNYLAQLDKDYVVELENFKENCGSSYSIVKEMQEKPNPDLAIGGLPSSGLTSKLQALVSGKNGEEKKDRGFADDWKVKMWSLLYVKIDELMVTNNFKKGVHGGRYENDSVDSPWWKLPSIKELSDYHKKEDKQKMGPLDEEWGKSQFWPTFGLDVGDGVTIGLMLEIKTIIILKIVGVASDKKPVDMRGDSGIAFQVVLSKKIPALHEETKLKTDFDPEPLFKFKYTVGPVAAIEVVRDLLEVYEMTKLIMRIMVSYKRMWLKENSEPQTTMSAELLFEDILNVS---------KSHRIKLKSDALHTRRENPDVNYFGKGAEVISKDINAIYIIGLSIFPVIGWISAVYLAVTEMLHKSAQDPISSPEPREAENFIVYLVIFMINYRFILIYFDFIP-EGRLTIIGKDG-AGPLNHALNRFKLLNVEMIVEFFPDVIFRIKDVISGPGTL---------EVDKRGYKIIEKYGRQIHMVSDIKVNISPQISNWNEIHIRRLPVIALFAEIPIAFEKERSKDDVIPLFLSRVNFWMGKGGLELKKIFRKYRDFRVSWSFVIATGMSKPKFAVISAGSEIPELAPFREYFESFKKDRYSTAKIAIEDFYGWGPPAGLDLEYLSK-ELFS-AVEIHLKESRKIDKTKSHYIGTIVLFKEQHIINKELGGISDTFNPKGILKIIVPKRLNVSEDDSEITMPVYVNLGTQLRIIFNQHLTEEPVEISIIESYAVDRLPFEIVILLAKELIPIYKDIGAANAYNDGVLTVDYKSKGAVEYSLAFNAVSLVATVEGYGIDLTIEILTINLLPPVILPFIEARLVIILTSVI--EIVSLLLRLSDSLIVKIRGYKRTLPTLSYDRKEILSEDGLDEIL--TFYEAIEMGESDHVSVFLCETLVYIAELKKIDELLTDAKLVCSVNEIHASGINISLNNLSKAFISARIGKLWIDGELLTVVVSYIDIAELLMSTVMENIAASDFTNFGLVHIEEKEERIVDHASALIMVGVELGRTRVVKPNYVVDIG--QNVKVFIDLKDPSSQSK-IAVEARLQAELDADDLLTVNAVRIRMANIIAREYAAVIIELELRKKFRTRIKFPMEISVVKVGGGNFIAGITVRYVLVSLKQPVKFKSIKADYMIKFSLNTTVPNREKHFIMLAISEAAATIIP-ILSSYQFIRRRIFMLATRFVQGTTLNVPEMITAIVKRLYAAVEPPEVLIRNIWLREFRMLALLRENATVEETIRQQLGLGKIIKYRQFLYAELRYKIDIGKAVIQAVRDVCSCSVVEKTISSNFAVDFRKSQMVSRQSRQQIIRDIDIFMVKGNKFQIMYATTKVLRSMIKKKHSRRIQMGAIITIKSVTGVYIAILEIDALISFAVKREIDEKDLVKANLKFREKEPFYGRNIKVKRVAQYGHHITAKTSVEKRIRWSVDVVIDKIITKEVPTKHKKWKEMIVIDRMRLVEVIEFAQLVVEFTLQYKEQATVDRVDNAPKYGVKELVIDKRIRLSFNADALGYMSAAEGNLAISAASIRYFNNFLLESVIEGTFLLDIINQLVLLKVEKSVTVRNRPINKTIGL-PKIYEFSSRKKTESWPSKQKILSLHVTMEIEYKRSVKAKRIETGTVIHAQIEERKER------------------------------------------IIRLRAGLPEKVIGELEGDLKTKDDTKINLNIDELKESFEYRITEMVIDRPMIKNVIEIYDDNLVKVVTKKTIDKAIKGVALKVKE-LKVGVIAINLRLLEVQVFPADIADSIKKQALLKIERVKLENIAIRIEIKIANGMYVLYESMAKLDELVDVKTVGVLVLLNPIEDSSLTIEATRKLGTHSQPKAPANLQHTHDDVTLVGVPFARAI--LTAKPEPDALDSFFLDTPNVVGGLRRDEKAEVVTPIIVLPDLTQVLQLSEEELNEESMDSYKNLLKSEDREILSQSLKYKISEVTLRESKIYDSDPGVKIKIKKNEVIIGRETLIDIFVEILVIKGCGIYKEDIVAERESEAAGMRKQEEAYLFHVFMTSHVVDGYTHIMLLITMKLFEDITSIIELGLKGLAETDSASKGLYLEMRRLSIFPQPTMDSIPEVETFFTTQDINLPIGV-QFRIEVIPYTAKCLQDVRILLILSQIMAAMALFSSEKDMKYTMLAQESKRRHYSTIITIRMVKAEKSALNVSSELDKIAVIKSGPPSASDSRRFRYIVVVPAKIGNGKDRFETSEKIELRRDTVRNREMSRSLKRLSTATIEATIVVVDKAIEEVKIEKINITPIIRKEYKVDLKILEITVGGEEIVNGNKEKIKRILYSSKNLRIVVTEVELVQAAIK---N-LEFVGNYFDDLLLILKGNAIQEYTCSIERIELETKAEDDLATSYYTSKYNRGYDLQIVELIIMLTLAILQLQHDLYKCLD-GLDIELIINLGAVPFQGVYAVIII-VEELSINSGSNVDKIIEYTLKPARTTILRVGSTKEIISKILDCLKLQPYVHIDANHERGLQHNRVAIGGVNILVKKTVVPFRTSVIDTEIRAWPKASTI-----YIEESKYQLDEMISTALRLITRVQLRETIYGNPITDDYKEKALELKATKKTALEIAPCEKKPQTKKALQASAKDDLEILQTAFKSFASAQGQSIADTDMVKIVIRGVALNISFSEMSVWGVRSPPGFEMEATMTAFMATMEKGKIPDLIIDTALSKAIISVGEFLVKNNEGKFFDLEELCIVRAILKLIKSCETEPIVKLLALLETKHEQVVSIRVVTNLIAKGTVGGCKTSLSPIRFAEVPELHSV
>Crearchaeota_Desulfurococcaceae_archaeon_SpSt-1098
------------------------------AIIAGYNVSEGLDLSEVVPLRGEEYIDDRWVLRIGIFSKYKPNILIVHEEKAY-PSEAEIELTRYVFLVGVAVQKLNVVAALDLTYFQVYPELIENESELVDSPVKGRRKDAEALSKASSVPNSDMTLLVELSLLKVTYQKGEKEPRETIVRGQPGPGVYASLRRLVNVEVLPIRCGLR-TVYIPTPTKLPIPVPCNTTVKGGHILDRNVVVETVMLSKDSIFILLISDPEELFPAKLGPESRDVSTPVYSDKIQRKLELGRISKYENPKTSQVKLIKDTWGHRYSIGYVSRISVKEIYRIREYLMELQALKNPKAFKEPEDLKAGPLREKRSRYPGKLRLTPALAEI-------RRKIVGLVKVTSMRVSPGPRDERRVRNAPT-------FRLRERPLSLMVNVGRVVPGMHRHVVGKKCVGDKLVRPLPNLELKHIVSPEERKLLELGIWQLWSAKPGDVRIKSPASAYYVLFVTAVIGHLWEKYLERGEHPAKVLDLGVRYRMFHIEIAREVSIHVIPLRRYGRRRARRVRRVHAIIPVAYISRKKPRRVVVID--GFPAEVIQIGRVTEVTVRVRVGRGVITIPVRIVIEERERLLLGRFKLDRISSVGIAKYKPRVDIYIAEKSLADTERGEVYDDDLRALGRPSVATDVKIGGSSKVRRRRKRMRGIDRYLFASLKEVISHGGGTGFKVAYNVDSYIVEYMGVSAHIEEAFPHD-----------------------------------------------MPWWPKPNKKVYVVIVGHPPVVVLEYGTVKILIYKKARGFAPVYKLEYANAPRLAGMKTLRPFPHRSPRWIAAAAFGGDFQR--LMAAMLGADKPRKELALGALAIGLISILPPLLLDATRLTAALERVLVTLSSVL--PDHVSSEKVLKAGGPRVLRFYISLEKP--TPSNICHELVVRQYDGLIGVDTLKIERVGVFIPGVILLRPWK--LEEAMRRIEQRRAEILPERELNKPLARALEEAQSVTLNLT-------------------------------------------------------------------------------------IMIYLVLKLIMIGLPLESKEEKWIANYLDDKSRRIRDVLKKLEYVETSVAELRKIPRGLGLKEVMIINILIILQEFLEKIISL----REVKYKKYRVNPPTLSVITTGVVLPL--VSVQVVNILLSYLVNNVLYLERE-VLTRELVTGAFLIDYDFEARYHKYRP--ALYGPHRSFQTTLDR-IIPYLAIREQFVEALLALLEEKFITYYEDKDVFASLREAVWERHVKLAVRYVSVVKACLANNVGVLVSELEGETNMLMALRVAAYRPLVMFVLIVKEGASLSATELLFK---LYIDNPTQAGMIGVT---------------------------RFIDYVTLSTVLFKLLSRDVEVPLEPDGPDGNILNHHIDH--NKVFIPCMIKAKTITVSAVLVPAVEKVIDDLEEDDLKNVVFSICKQEVSIYFIPYYVK-IGEVNVEKYIIVRGFTESYAQFKLEVIVKSI-RFGPMAAEVAFRGYVLKRVANINIVVVLLRNY-CDDDVQTIDGIHADELRIYAVTVAGGCVLPDAGKLFESENAFYTTRYEEIVLGDMPPALTIPIANIAQPSKLGRNPMVKLDARE---------------------------------------------EKLRDEEEDVLFAKQVFLEVEGVEVEDVFYGVEKRAIILYEMEVAVIKLKRKYEYIIELWQGENIRGLTLARRKVHSGGDTLAGPTYDYVEGIHAAKTEFLRNHVLQAFPGTVGFAKILPRV-------------------------------------------RYGFNDKDFKAAMVDLRTKILRFEIIYKLLQGISLIDRVTDIEEGRAQLNIYQSERP-EGVVIVRNVLGYMRTKAELVEAERIIGNRKLRRLGPLIRRGLENVPDSVKKRVVETPEQYSIKLSDGI-PSLTYYKAALLLSAPRLVTKVFAALVSLRTARLNINHRFKIGVNPELLAVVLVDASKCVETVEVTIDKKVTAVVNGVNTGLRILESLITKNVSELSSIYKRGLGIDPFGLVLVPVALLHSLVCIDYREQILSLAYIASLKWSAWDTLEFFSLEIA-IRARKSYGL---MGFYVDRSPLALGAYLTVKKV-VAVVDVANAVEQ-GELEYLLGLIVTMNIVRVLF-LVLEYRVHIGAE---------------------------------------------------------DKPEPDLVIGKLPKSGLHVKLQALIEGTGIEERDGHEYAGDTKVEMWNILYVPLVRLNVESGIKKETHGARYRNDSIDNPWWYLYNRNEYSDFHGARCE-VPEDVPDYFSKIAMSNSLRFVYCPRVTLDMIIEVEEVILIKFIGVKPEEKEAEERGDSGIAFPI----ELPIQHESEKLITEFDPKPLFRFKYTIGPVAALEVLKA-LEC-RVRQMRLERKLAYLPMMLSEETSPQTSFWAHIAYALVVDVK------------------------------------------KFGALGNAGLNIIPVEGWLSAVYLAVTEMLHREAYSPYKSPSPREAESFKIFLLVLIVHYRMILAGHDLIGLVGRLSRIGKDTSADPLESVLERDRLVNTLIIVEFFETIVVSSEDYTI-IHTLEI--------------------------------------------ILKEYPIVALFSEIPWIFENEESDELIVALFLGRKNYAKNKGAIEANELMRAYKDYVVEFEYLIATGSKEPSPAVVSAIRQIPEIVLFMEWFETFQDPRYSTARLAVGHFYKWPPMLAVDLDALSELTLAC-AVQLYLPPLRLIENTRKEYLGEVMLSKELKMFGKELQPNYEMFNPRAVPKVVVPKYLSVSEDDPEVTMPIYVNLGQQVAVLYQKVVGEEPLNVTLVETYAVFMLPIRIITIMAREWI-ILKQRGGANAYNTQVVSVSFGERSSYLYALTFYTYILVSTIKGKGSDLTIKYMTTEVVPRYVLPVIECRLMYVFSISI-GKVAELL-RLADSILAKIKGLRRTL-SLTLDREEVLY-QILRDLV--IFRKGVKASA-ESIAVLFSDTFLDTGLVRYIGRLMSDLLVIGHVEVIDAAGIDIRVNDLHMVFVSGTIARVVFDGELLPKVVSHISLAELLGPTMTDSIFARDWRVVALVELPERGYRIVTQAKALIMVVAPLGRKPSVYPEIITVVKSEFRMRVVLVLVDPSTTSRRIAVEVTLSAELDADHVLTVGAVRIRMAAFIAREYVFLLITLQLRKKFKRRKQEPMEVSVVKVWGGNYIEKITIKYVIVSLKQPVKFYGLYAEYRLRLGLNTSVPNRERPYLMLCIIDAAALVIPQPLSIYEFVKRRIFIASARRVLQVTLVVPEIITNTIKRLYIPPSPPEMLLRNLWIRYFRRLELLKEGAKLEETLREQLGIRRILVYRKFLYARRKIQVSIGIADLAALRDICSCSVVVKTITSNFAVDFRKSEMVARQSRAQKVRKIDILMVTANKYKVMYSTCKVLKSMIWKRHTKHIKMGAIITIRSTTGTYVALIEVEALIAYAIQKEIDEYYMIATKLEFNILQPFYKKGLGWPRVGKYGHHPTPKTSVE-RIKWSVKFVIKKVITKTVRLKHKKYKEMILLDRMKLVPVVEFVQLVVYFSLQTKTSLTLERPERVPRYGIQR-AIDRKIRLAITGSALKPVSATMGNLAYEAAIREYLHGFLLLSIAEGTALLGI-DHLAKLYVEKNVEVKNRPVNKTVGLMPRRYEYAMRSKTERWPRVQKQYPRHNSHERKYKRPVVAKRIEQGTVYHPMIDKYKERVYPFYKKRKLVGIEKIVNNVKLYTIHSENNLVRCLEVVRIVLIIRIRVDLPPKVAGEIETILRVKTDYDKYFAIAKIKSKYEYVVTEMAIERDIIPFILEIYNEYAVKLVGSRIVDKAIKGVALKVKS-LSVVVTAINERLVPPRVLPSKYFTKKK------------RNIQVTIEILIAEYMYVLIESMAETVTPLEVKTVGVYVLLNEVRDPKVPINMTKKLGTHSQPRAPTNFPHEHNDVVLVGVPFAR------------------------------EREATVVFPILVLPEIRLVYQVEEEELDDTKNNVYKHLVKSEERELIRRELKIKPAETTLREEKICSTDPGVRIAIQRRDVIIRRYVLMQILTDIVIIKGCGHYREEIVAEKEREAPGVVRLRPKWLYKIIISNHIVNAICSPLSLLSLSLFRDIRSHVV-----KASTKSAARVLHFDYRHVELPVGPVMDTRPATNSNVATIEISVEVGI-QFRIEVVAYTSRAIPDLRILRLARKLMACIAIYFEERKLKYHMLSREPKRWHYSTILSVIKVKAEKPALSAAMEFEKIALIKHGPAAASDTRRFRHVVLLVAKVGNGPNKIYTSEEIEVRRDGVKEREISRALKKVQSALIDKTLTFVNKAIANVEVESVRIMPEVKKEYKTEIKLMEVKVGGVEVIDADRLKVAAILYTTIRFIIVVRNVEIVLAAV--EIGNIKVITTLVAEFLLIVQGKTIEEMTASVEKVELATREMEEIGISYLVGRYNEGYELVIIELVVLLEIAVSPFQHDLHRCLELDLDVTWLVGLPAKPFMGVYAVVTFLL-LYPALVGHYINDWVEYTLKPAKTTVYRDKRPDEVISAFLGEIKVEAYLSFDTLVLRGLQVMRVTIGGKGVLVKKTVVPYRMAVLETEIRAWPQANSILKIIPYVEKDKYILDEMIAAALRLISRVSLHERIYGNPVMEEYKERTYEVRATKKTAVPIGPCDKKPPSKKAIEAAAKDLVEIVQTAIPSLASMRENTIVKPNMIRIVIAGFALSIYINSPSAWAA------------------------------------------------------------------------------------TQHEEVVALRVLFNLVAGGTVGGCETALQGIRFAETPELYLE
>Candidatus_Bathyarchaeota_archaeon_SpSt-701
LENFLVRSMALKIAAHGIATDGVTKKVKEVSVTAGYIVTEGLDLVEECPMKGEEYIDDRTVLRIGIFSKKDYNILILNEEKAYYPKELKLNYLSYVVAKGVAIQKLRTAFAANFNSLPLFPSLLNKRSPLIDKPIHPLKKLAKAINKREAMPSNDRMMITEISALKITYKESNLEPRETVVRGAPGQGVKASLRPLPNVEVMKIN------PFIPVYGKLLISFLCNTTVKKGNILDRNIVIKVIQLKPEKLILLLITDKSKLGCVSLAVESKDQSKPVSDKKAQKKLELGKAQRFAGEKSSHIKLTDNTIGHSYSVGFSKRIECKEILKLHGRLVDLSALKNPASVREPQNLKHGPLGKKKRHRGGKLKLSKKLAEIKINIDTGEKEIIGLKKKTSMRHLGGQQPERRVRRTEMES---RSYRLREKGLSRLQKINKVDPGMHRHVKGQKSIGDKTVRPLPSFELKHVLSKEEEEVLKYHVHQLYKEKPGDVKIKSPAAAYYVIIVTSLIGDKWEEFSKEGENPRKVLDLGIRYRMLHVETMDELRLYTLNLRKFTPRRARRIKEIHEVLNVEKVGAEKTRKIKIADEAPTPAEVTQIGRITEVTVRVRIGKGILTVPVKILMEEREKILLGSIKLGIISSINICKIFPPLDIYVADKDLADTKEDKIYEDSTRALKRPDVETEIKIGKRKKASKK--RVKKITKYLFKHIKLKAEHQSGTFSRLALNEEEYIMKTTNKTCEVDEAIPHNPEERKPEPGKSYVSMVLGVVVAVSHLGLLGLQILTK-LAALGLMATGKPSWIRPSRKVYNKELNHPPVIVLEIATVKLQILEKALGLLKDFNIEYANGSKLAGLKTLKPFPHQSPKWIAAGAFGVELKDRKLYAASIGKDGRAKEIGLCGSAENFVGILAPFMLDGALFIFLLAEANIKITDAKVKAEFVTALATIKFKLSNKLERIIRLKKPY-TPENLKHELIVKFCNQLKGFDTKNIQIISHFLPNVKLVRPEAKRLAQIEQKAEQLEIQILTERQLNKPFAEQLELAQTINLMIKIAGTGFLAEEK-EGELNLINVILEFVTREFKEAFAFIPTKGE------------------------------------------KFLLYMNLRMLMLGGP-EIEIGAWRVQKIEDSSRKIREVMKRKHILE--AADLMKLQKEIKIEDAQIVNCIRILAKKLKGILDLVKFLGNIKNKMVFVNPKTINWLAEAIDLPILSALIQKVEAKLNYLANEVIALEKKI-EILSAYIGTFLIEIDFETRYHGYKIQLYGYGFPIFIQETLDKRIGRYLTLEEQFVAAMLSMINEKFSEI--KKSLFAEFEKLIWAKKIKIAVSALCIIKQSLNKGAGKIVA-IKDETNLLQLLEVAGYDPLKAFYIRVSGKETAREKKLIFMKANVGAEECAKGGIVGTMVDEVVLLFESLTDAITIESLWIHGLAKFVILEIQKLEVLTKIVSLDVNLQIKPLGPDGNIVNNPLNGSVSKVYIPCVFKSKPIVITQSINPAVEKVIVDVEEPELKGVVLNILKQDKSLFSIPYYVKIGNKINKEKSQKTRGFKESYAKAWFEIISDKIIEFGALGAKSAYKGIVLKKIANVAVIATILENT-INDDVEMIEAIHTSGL-VSALVFFSGLVIEENGELFKEKNAYYTTKRQEITLPDRPPVLTIGVKEIAIPEKIKDNKNTKFEMI-ELYIRKQTAGHLKGSVMVYGVVIARYEYKKLPKIIKSFLRMK----RLKEEEEEIAIQGQMYINIEKEQVEEVLQGVEEKALILNEIEIGSVSHESPYSYKIEILQNESIKGIDLARNKESKEGKI--GQAYDYVKVIHAAKNDMIKRIVLQAFPGRVGEAKAIPKVEQVISMKIAAASASEKWQKVLEKSELPTVLIELEILGISKIKV-IGFKDKQESAKLCVLRTGPIQFELIKKIYKGISWIEKITQIRRIENSIAIVLASEKKKIPSIAEKMIGAIEKESQLQEQRKLIDLRKKARMGNEILRGVSNVPTKSQKKIVENPADYRIEIGNAIILNVSYKNAALLLSAAGILTATYAAHCSIRDMKVPVLHSLNLGVNPEFLSVLLSKADGAVSYVEATAEKEVTNPISGALSGMAILLKPYFKGLGGLKLKYRKSE---RRLSIETIILFAEELLIIVKSEWFFFKGFIAL-KWAAKEKLDFFDLEIMI-Y-KAIEGIEAKAGFYIDRSPALFGAIKLIKPLPILIVDVAGVIEEGAKLNKFMNTVVTMHIIRVQLVQALERRCDCGGEFV-TVIYEFGDNFPIAFGIIEAEAVNYKYHLDEKLIIARKHFRESCGESFNIFKQLEELPGPELTINSTPSAGATSKLQLALEGSEFIQVEDKEYADDWKVKQWKLLYVKLYELYVSQNFKEKYKGWCYKNDSIDQPWWKYPSVGQFETYHGKECEQ-LGPIDPEWNKSEFWPAFSINVFVNITETNFIAALAIILPKFVGAIPEKKEIDIKGDSGLGFPIVLVEQVPISHKSTLFQTEIEPYSLFKFKYTIGPIYAIDILFELREYYEMCRKIMPKRIAYKPMWYSESTDPNTLQWSHLLHSDIVIHL----------SHRIRFKSDILHTKGEKPDVDHIKKNANVIRKYIAALVGIALEIIPVEAWLCMKYLMVNELLHKKARSPSKLTDLREMLNIMVFTLMLIVDMDLIMSLIEIVEDKRRMEKIGKES-VDPINKALELDELISIVRIATFFETVIIHEEDIVF-GGTLEIASEGSILKIDKRGYKLLEKKGRQLHLVTDVEVVISPNLKHYT------------------------------------------KGSLIIKTLFRRYKDYIYEWDFVRATGSKGPKPVVLSAGEKYPELATYKMFCEIFDVKWYSGIRTKVGDFADWGPPLLVDLNWLKDLQFSGVAVGLYFPPFNLINNTENEYFGTISLYKEKSLLNE-LQPLYEMAEPRALLQ-IVSRKLNMAE-DKEAMLPKMTRIGLQVKILFKKVVDESPIKITLVEVLAIATLPIKIVIILADELL-RIKDFGGANAYEDDIVTVNLLKKTTVVFRFCLKNLLAVATVN-------IPILTTNAIPRLALPHIEYKVYVIFSVEVDLKMANLLLKLEESLLLKNKAAVRSIATLTLDDAELLEESALATILLGIFYYSILSKNKDEIAILITKHIIYSKEIILLKELISDAV---DFKKIDAGGIDITVNDLCWAYISSSIAEFIIENEFLKHVVSHIEIASLLGETVVENIASKSKYNIAIIPIPEKNAKIISCVWALILIGIQLGKSSYFEPKLKADADRASVSHVHIELED-------VACEVKLAGELEANETLTVGAVSIRMANMIAERFGAVILKLELRKKMKRRLDVPQEICVIKVKGANFIEGIPVRYFKVSLKEPRNFENLRVEYIVKLGINSAVPNQQKHFLMLAIPLATVQLIPKPLAVDEYIRRRIFVLSSRKVERVFHKLPEAITNFVKRLYLPVDPPEELLRNLWMSKIRILEYLKENASIKETLKQQFRVGKVLKAKELLQAEKRFRADVGTAAIEAAAEICSCSVVQRLVTTSTAVDFRYTTMIARQSRQQIIQSIDILMVTLNKFEIMYATNKVIRSLIGKPHTKTIDMGAIITIKAVTGAYVALIEIDCLIAFAIKREIDPRAAVRAKLKLEKLKPFYERMNKWYRVVDKGHQRTPKLTL-KRIKSSPQICIEKVITKIVPRKCHTWKEMLLMNRLKLIEVIEFASLVISFTLQTQKYITLQLPEKVPSYGLKN-AIDRLVLATLNGSALKEMSAAEGNLAFEAAAKNYFQSFLLKALIRGTTIIQIFDALALAKFEKQIETRSHPDIRVIGLWPKKYNIADKK-KEK-PSIQKLYPRRSSKERKYKTPVKAKRIDTGSVVHPMINKWEEK-------------------------------------------VRIRPRLYPKVIGEAESYLKIKTDKKEKFGIDEVKKKFEYAITDIALDRKAIKKVVEVYDQNAIRKINKVTIDKAIRGIAVKVFLNISLTIAALSQRLLEISVLPADIVTKKKEKALIKIEPINPRSVEVEIEIKEAEAMYVLIESCAELDDLLPVKTYGVLVLLNSIEDPTEKIESRLKLGTHAQPSRPQNIKHEHNDVVVTHVPFKTAIKIIQAKLEPQKLKKFFLGLPIVIGGSYLEERATIVKSILVLPQIEQLLQMQQEELESEEKKVYKSLLQQEERELTVSETAIK------------------------------------------IIKGCGYRVSIILVERESLAPQIRKLKPKWIYVVILGSFVVNSITIVNMLISLELKKGYECALEAGIPGARKDESAAKILYIQRRRFSWGIGPTMNSIPLTEKQVVTQEISLEVAIRRFQIEVLPYVAKALPSLQILIKAKEIMAAMAIFVSERKKIYSMIAREPKGRHYSTVLSILRHKALKPAQAAAQIKDKIGLIKHGPAMASDGRRYRHILKLVAKVGSKPNRIETEQAIEIQRDGEKMLMICKALKKLITTVIETKLTFVDKAIANVKVEKVNITMKVKKEFKSDLKILRVNVGGKSVVNAKTEIVSSILYSTKKFIIVVEDVQLVQAAIK-AIGNIEVISDLVGEFFLILDGNTIEENTATIDRIELQTAKREALTISYFVGKYSRGYESLFVELVIITEMGTQYFQHDLHKCLEADLDITLEVKFGWKPFLGIYAQIVSILLLFVLYTDKHIEKLLETSFKPAKTTVYRGGTPEKILAKFFDQISVKAKIIITEEHERGLVAGRLAISGRCVMRVKTLIPYRTQALEEEIKAWPRANNILRVIPYIEKAKYQLEDLVSASLRLISRIDLRETIYGQPVISEYKEKAYQVQSTKKTALPIAPCERKPPKKSALECSASETLELAQTAFPSFCSAQQNTIAKTDMVKIII-AVGLNVTLTEMSIEEILTPPGKKLSSTMTTFLIAINRFELPKLVLNAALARAVLQVGKFLLNCGELEFIDVEELV-VPHICNIIRKNNEGAIILLQILVETQHKDIFSLRVIANLIGGGTVNGLNTALKELQFAEVDKLYSV
>Candidatus_Bathyarchaeota_archaeon_SpSt-705
[truncated: 1,503,961 more chars]
