# Supplementary material for: Newly discovered Asgard archaea Hermodarchaeota potentially degrade alkanes and aromatics via alkyl/benzyl-succinate synthase and benzoyl-CoA pathway
Source: ISME J. 2021 Jan 15;15(6):1826–43. doi: 10.1038/s41396-020-00890-x (PMC8163825; doi:10.1038/s41396-020-00890-x)
Supplement: Supplementary file 7 — Dataset 1 [file 41396_2020_890_MOESM7_ESM.zip › Sequence datasets used for inference of phylogenetic trees/Supplementary Fig. 7a Group3_hydrogenase.fasta]

>h02m_117_k127_669923_4
MTKPKHIEFEPMTRLEGHAKITLDVTGGKLNQCHFHIIESPRMFERFMEGIPAEDAPQLS
ERICGICSVAHHLGSVKAVEAAWGVTPPEQAVKLRRLENFGEFIHSHALSLVYLALPDFL
SPDDPNVLAVAKKNPDLAKKGIELRMFGQNLIKAIGGRMIHPCTAVPGGMAGPLIEEERS
KLAKQAPKALATAQTVTDLYFKLAKKNDRGLVGYYLHDPTHYFGLHNNGVHDIYDGTLRF
ITPNGKKLQDFAPKDYAKYIAEDAMPYTTVKYPFIKHLGPDKGNYRVGPLARLNIAQKMA
SPLAQGYADQLFELFGQRPIHDPIAYNLARSIEALSAVEQAITLIEDSALQEDNFRIPVE
PRAGEGVGVVEAPRGTLFHNYWTNDDGIITQVNCIIATGQNVRTIEHAIQAKAQELLPEL
LKPAPESHKTVTTLLEPLVRAYDPCISCSVHMIELVTD
>h02m_117_k127_3774905_1
MAKVTFELKHVARVEGHGNLFVETQKGKAPRIEMQITEGTRLFESFLRGHTYDEVSHIMS
RICGICSQSHAVAALRGVEAAMQIEPSKETIALRKLMLIGDMLESHALHINFLALPDYLG
ARNVVELLPKYQNEVSRALQLKKLGNDLMALVGGRHTHALCAVIGGFTQVPTKNQLDSMH
QRLRAAIPEAKAQIELLASFTEPQLIHQSQYLALKHPNEFPLHDGTLTTDTGLAVPEVDY
ASLITEHNVPYAHAKFSEIQGKPYFVGSLPRLNIAANQLLDEAKAMIHQIGFKVPSYDTF
HNNLAQAIEYLHYIEYASEIIDSLSDRPLKAETVDYKVRTGSSAAAVEAPRGLLIHEYSI
DEKGKVIGANVITPTAMNYTNIESDVKALLPQLKGKSSKESELQLNMLIRAYDPCISCSV
HYIQI
>h02m_52_k127_1093805_12
MKVRLANPLTRVEGHSELIITQKRDNQVEVAYRLPSTRDFQNILIGQHIQDLPKIVTRIC
GICPISHRIGALKALETAFEVKIPHVAELLRELAFLGEIIRSHTYSVFFSTLPDLMHLAN
QVSRQDIIGVDKTQSRVLPVAIKLYRAAEKLVTETAGNTNMAYNLILGGVRNNITLDQQQ
QLVNTLHTLLPDIKWAKEFYLWLLNEIEGEIHHFILPKPLFISSFDTNNNRFSGTDYVTL
FTHEQPVHTFSPQDLSHQLRERTQPEFPTSIAYTSFQYPKLRFLAGPHARLAALQTKTTN
KQASIGIPNLFYAGLLRLDEIEFSVINALRLLESEWNIAGNLSTHWQSQPVTGASAVEAP
RGSLLYHLEVSDKQTIKALQIVVPTELNLLALTEITKNIVSTCLDLGWTVNQTMERAQMG
IRCFDPCVSCATNTDIRFRESPVIH
>h02m_52_k127_6489622_17
MAKVTFEIKYLARVEGHGNLLVETQKGKPPRIEMQVTEGTRLFESFLRGHTYDEVSHIMS
RICGICSQSHAVAALRGVEAAMQIEPSEETIALRKLMLIGDMLESHALHINFLALPDYLG
ARNVVELLPKYQNEISRALKLKKLGNDLMALIGGRHTHALCAIIGGFTHVPSQTQLAAMR
QRLQEAIPDAKAQIELMASFSEPQLIHRSQYLALKHPNEFPIHNGNLAMDTGVEVAEAEY
AALITERNVPYAHAKFSAIQGKPYFVGALPRLNVAANQLLDEATAMIYQIGFKVPSYDVF
HNNLAQAIEYLHYLEYASSIIDSLSNRPLKPGTVDYKVRTGSSAAAVEAPRGLLIHEYSV
DEKGKVIGANVITPTAMNYTNIEADVKAMLPQLKGKSREECELQLNMLVRAYDPCISCSV
HYICVQ
>h02s.26_NODE_606_9
MTDTKRIEFEPVTRLEGHAKISLDVSGGKLQKCNFQVIEPPRLFEKFMEGVPAEDAPQLS
ERICGICSVTHHLASVKAVEAAWGVTPTKQGEKLRYLENLGGYIHSHTLHLVYLALPDFI
SPEEPHVLAVAQKEPKLAKLGIELRMFGQKITKAIGGRMIHPCTAVPGGVAEPLGEEDAR
TLAKEAPKAMATARAITDLYFKLAKDKELFRIDSYSREPTHFLGLHQKGVHDLYDGDLRF
VKPDGTKLRDFKAKDYLDHIAEAAMPYCTVKYPYIKDLGPAKGNYRVGPLARLNVADKMP
TPIAQGYAEQFFDLFGGRPVLDPMGYHLARAIEVVTSLELAIPLLEDTTLQEDNHRIPVE
PRAGDGVGVTEAPRGTLFHHYTTNDDGILTKVNILVATAQNVRTIERHVQAKAHELLPEL
LKPRPHCLKAVSAMEVAVRAYDMCISCSVHTIEVKTDRGIISLDS
>h03m_104_k127_1672390_7
MKIRLSLPMTRIEGESRLIVTREKDRITNVIYNMATVRDFKGVIIGQHVKDLPKIVPRIC
GICPVAHRIGAIKAIETAFDIVTPPIAELLRELALLGEIIRSHTYSVFFSTLPDIMFLAD
QISRQDILGVDRIQPRVLPIASKLFNCADELITATAGNTNMAFNLIPGGILQNITITQQQ
ELVQQLHAAISHIKWAKEYYSWLLSEIEGEIQKYTLPQPLFISCFDTDKNRFSGTDQVEL
ISEDGAKKTFPCIRYPEILIEQDMLEAPTKIAYFESSNKSKHLLAGPHARLTTLQTRSTK
GKKSHIGMPNLFYSGLLRLDEIEFAITNSIKLLETRWKTSDDISVALQPQTSSGASSVEA
PRGTLLYRVDINNRGRIKDIDIRVPTELNAKAISLIVKKIMTICLDLGWTNEQTLERVKM
AVRCFDPCVSCATQTDIRFREK
>h03m_104_k127_2268437_5
MTKPKHIEFEPMTRLEGHAKISLDVTGGKLNKCHFHIIESPRLFERFMEGIPAEEAPQLS
ERICGICSVAHHLGSVKAVEAAWGVTPPKQAVKLRYLENFGEFIHSHALHQVYLALPDFL
TPETPNVLAVAAKDPTLAKKGIELRMFGQNIIKAVGGRMIHPCSAIPGGMSGPLLQEERD
KLAKQAPKALATARALVKLYFKLAKEDEVGLVGYYLSEPTHYFGLHNKGVHDIYEGTLRF
ITPEGKTLHNFQPTDYAQYIAEDAMPYTTVKYPFIKELGPDKGNYRVGPLARLNVSKKMA
SEEAQGYADQLFEFFGERPIHDPIAYNLARSIELLSAVEQAIPLIEDSSLQEDNYRIPVE
PRAGEGVGVIEAPRGTLFHNYWTNDEGIITKVNFMIATGQNVRTIEQAVQAKARELLPDL
LRPRPECLNALQRIEPLIRAYDPCISCSVHMIELVKD
>h03m_104_k127_6049935_4
MALVTLDIHHLARVEGHGDLFVEIQKGKEPRVEMRVTEGTRLFEAFLREHCYSEVSHIMS
RICGICSHSHAVAALRAVEAAMQIEPDPQTIQLRKLMLIGDMLESHALHINFLALPDYLG
ARNVVEMLPQYRKEVKRALQLKKLGNDLMELIGGRHTHPLCAVVGGFTHVPTSAQLQSIR
KRFHSAIPDAEAQIELMGSFNEPKLVRRSQYLAVRHPTEYPIHDGVLATDKGLQIPAHEY
QNLIEERNVPYAHAKFSEIKGEPYVAGSLARLNVASNQLSDNAKRMASKVGLKLPSYDIF
QMNLGQAVEYLHYLEHALEILDDLINQDLEAKVVYHKIRAGRSAAAVEAPRGVLIHQYRL
NARGKVLAADVITPTAMNYANIEADVRALAPELLELSKEEAELRLNMLIRAYDPCISCSV
HYVQTI


>h02m.131@k127_1203874_20
MTKPQHIEFEPMTRLEGHAKVSLDVTGGKLNACHFHIIESPRFFEKFMEGMPAEEAPQLS
ERICGICSVAHHLGSVKAVEAAWGVEPTKQAVKLRHLENFGEYIHSHALHLVYLALPDFV
VPEQRNVIAVAGKNPELAKKGIQLRMFGQNIIKAIGGRMIHPCSAVPGGMAGPLKEEVAL
QLAKEAPKALATARAIVELYFKIAKQKDTGRVGYYTREPTHFLSLHNKDVHEIYDGTLRF
IKPDGKILRDFKPADYLKYVAEDAMPYCTVKYPFIRDLGSEKGNYRVGPLARLNIAKRMA
SPEAQDYADKLFDLFGERPILDPIAYNLARAVELISVVEQAIPLIEDSSLQEDNYRTDVE
PRAGEGVGVVEAPRGTLFHHYYTNDEGILTKVNCIIATAQNVRTIELGVRSKAQELLPEL
LKPTPNNLEALNSLEVLVRAHDPCISCSVHMIELVTDNRNTSHENK
>h02m.131@k127_3116745_2
MTGKAKTIKVAPVTRVEGHGAITIKLDEKGNVVDAHFHVMDVRGFEQFMQGRPVEEVQRI
ATRMCGICPVSHHLASAKAADALYRVDPPRTAKLLRELMHMGQIVHSHVLHFFYLAAPDI
LLPGTDANTRHVVTLLKKDPKLVGQVIRLRQIGQNLIETTGGRAIHPVTAQPGGISKPLT
EEERDDLIKQVDEAQTLATTLLPAVRPLLGKVELLDELQTGYLGLVKNGNLELYDGPLRL
VDHTGKKLAEFPVKDYLKYIGEHITDYSYLKFPFYRPRGWPKGMYRVGPLGRINVCDTIS
TPIAREELETIRAQFGKTPNHTFLYHWARLTEVIYAIERAAQLLNDSEITSDNIMKEIEI
RGGEAVGVIEAPRGTLIHHYTANNEGILTNINLIVSTVGNNGGMDQGVLNMARRLIKNGK
VNPIILSDIEMVVRAYDPCLSCAVHSVNGAMSLRVEVLNHLGEVVQVIQNFKE
>h02m.131@k127_3216750_2
MAQVTFDIHHIARVEGHGNLFVELRRGMEPRIEMRVTEGTRLFESFLRGHKYDEVSHIMS
RICGICSHSHAVAALRGVEAAMDIVPSETTIALRKLMLLGDMLESHALHINFLALPDYVG
KHNVIEMIPKFHPEVERALRLKKLGNDLMALIGGRHTHPLCAVIGGFTHVPTHSQLANIH
KRLSDAIPDAEAQIELMGSFSEPKLIRRTQYLAVKNTDEYPIHDGDLATDGDAKVPEHDY
LNLINERNVPYSHAKFSEINGKPYLVGSLARLNIASNQLRDRARQMVKKVGLKLPNYDVF
KMNIGQSIEYLHYLEQSIEIVDWLLEQKLKPEIVEYKVRAGTSAATVEAPRGVLAHRYSI
DANGKVTAADVITPTAMNYANIEADVHSLIPQLKELSHEEAELRLNMLIRAYDPCISCSV
HFLQLTK
>h02s.68@k137_3193768_1
DPQTIQLRKLMLIGDMLESHALHINFLALPDYLGVRNVVEMLPQYQKEVKRALQLKKLGN
DLMELIGGRHTHPLCAVVGGFTHVPTSAQLQSIRKRFHSAIPDAEAQIELMGSFNEPKLV
RRSQYLAVRHPTEYPIHDGVLATDKGLQIPAHEYQNLIEERNVPYAHAKFSEIKGEPYVA
GSLARLNVAFNQLSDNAKRMASKVGLKLPSYDIFQMNLGQAVEYLHYLEHALEILDDLIN
QDLEAKVVYHKIHAGMSAAAVEAPRGVLIHQYRLNARGKVLAADVITPTAMNYANIEADV
RALAPELLELSKEEAELRLNMLIRAYDPCISCSVHYVQTI
>h02s.68@k137_3246698_2
MAKVTFEIKYLARVEGHGNLLVETQKGKPPRIEMQVTEGTRLFESFLRGHTYDEVSHIMS
RICGICSQSHAVAALRGVEAAMQIEPSEETIALRKLMLIGDMLESHALHINFLALPDYLG
ARNVVELLPKYQNEISRALKLKKLGNDLMALIGGRHTHALCAIIGGFTHVPSQTQLAAMR
QRLQEAIPDAKAQIELMASFSEPQLIHRSQYLALKHPNEFPIHNGNLAMDTGVEVAEAEY
AALITERNVPYAHAKFSAIQGKPYFVGALPRLNVAANQLLDEATAMIYQIGFKVPSYDVF
HNNLAQAIEYLHYLEYASSIIDSLSNRPLKPGTVDYKVRTGSSAAAVEAPRGLLIHEYSV
DEKGKVIGANVITPTAMNYTNIEADVKAMLPQLKGKSREECELQLNMLVRAYDPCISCSV
HYICV
>h02s.68@k137_3765329_8
MKIRLSLPMTRIEGESRLIVTREKDRITNVIYNMATVRDFKGVIIGQHVKDLPKIVPRIC
GICPVAHRIGAIKAIETAFDIVTPPIAELLRELALLGEIIRSHTYSVFFSTLPDIMFLAD
QISRQDILGVDRIQPRVLPIASKLFNCAEELITATAGNTNMAFNLIPGGILQNITITQQQ
ELVQQLHAVISHIKWAKEYYSWLLSEIEGEIQKYTLPQPLFISCFDTDKNRFSGTDQVEL
ISEDGAKKTFPCIRYPEILIEQDMLEAPTKIAYFESSNKSKHLLAGPHARLTTLQTRSTK
GKKSHIGMPNLFYSGLLRLDEIEFAITNSIKLLETRWKTSDDISVALQPQTGSGASSVEA
PRGTLLYRVDINNRGRIKDIDIRVPTELNAKAISLIVKKIMTICLDLGWTNEQTLERVKM
AVRCFDPCVSCATQTDIRFREK
>h02s.68@k137_3820235_11
MTKPKHIEFEPMTRLEGHAKISLDVTGGKLNKCHFHIIESPRLFERFMEGIPAEEAPQLS
ERICGICSVAHHLGSVKAVEAAWGVTPPKQAVKLRYLENFGEFIHSHALHQVYLALPDFL
TPETPNVLAVAAKDPTLAKKGIELRMFGQNIIKAVGGRMIHPCSAIPGGMSGPLLQEERV
KLAKQAPKAIATARALVKLYFKLAKEDEVGLVGYYLSEPTHYFGLHNKGVHDIYEGTLRF
ITPEGKTLHNFQPTDYAQYIAEDAMPYTTVKYPFIKELGPDKGNYRVGPLARLNVSKKMA
SEEAQGYADQLFEFFGERPIHDPIAYNLARSIELLSAVEQAIPLIEDSSLQEDNYRIPVE
PRAGEGVGVVEAPRGTLFHNYWTNDEGIITKVNFMIATGQNVRTIEQAVQAKARELLPDL
LRPRPECLNALQRIEPLIRAYDPCISCSVHMIELVKD
>h02s.68@k137_4381581_5
MSKPKHIEFEPMTRLEGHAKISLDVTGGKLNKCHFHIIESPRLFERFMEGIPAEDAPQLS
ERICGICSVAHHLGSVKAVEHAWGVTPPKQAVKLRHLENFGEFIHSHALSQVYLALPDFI
TPETPNVLAVAAKNPTLAKKGIELRMFGQNIIKAVGGRMIHPCTAIPGGMAGPLLKEERD
KLAKQAPKALATARAIADLYFKLAKKEGGMVGYYLSNPTHYLGLHNKGVHDIYDGSLRFI
TPEGKTLHDFKPADYAQYIAEDAMPYTTVKYPFIKELGPKKGNYRVGPLARLNVAKKMAS
DLAQGYAEQLFEMFGGKPIHDPIAYNLARSAELVSAVEQAITLLEDSTLQEDNHRISVEP
RAGEGVGVVEAPRGTLFHNYWTNDDGIITKVNCVIATGQNVRTIEHAVQAKAQELLPELL
KPRPESLNALAKIEPLVRAYDPCISCSVHMIELINED
>h02s.80@k137_326979_4
MSSKKKTLTIAPVSRVEGHGAITINLDEKGNVANAHFSVMDVRGYEKFMQNRPVEEANRI
ATRMCGICPVSHHLTSSKAADALYNVDPPRTAKLLRELMHQNQMVHSHVLHFFYLAAPDL
LIPDGDPSTRHVVTLLKQNPDLVKKIIRLRQIGQDGIKITGGRSIHPVTSQAGGISKPLS
EEERDEMLKWNEEAITLFHELYGVVRPLLDKVELLDQQDTAYVGLVNNGNLEFYDGPIRI
VDHDGKRLAEFPVKDYLKYIGEHVEDYSYLKFPFYLPKGWPKGIYRVGPLGRINVCDKIS
TPQANTELDTLRAQFGKTPDHNFLYHWARLIEILHAIERTKELLTHPDITSTDIMTNITI
NGGRGVGVLEAPRGLLIHDYTADPNGILTNVNLIVSTVGNNPSMDQGVKNMAKRHIKNGI
INQHIINSIEMVVRCFDPCLSCAVHAVNGHMAMRIKVLNHLGETTQVIQNFED
>h02s.80@k137_356774_8
MTKPKHIEFEPMTRLEGHAKITLDVTGGKLNQCHFHIIESPRMFERFMEGIPAEDAPQLS
ERICGICSVAHHLGSVKAVEAAWGVTPPEQAVKLRRLENFGEFIHSHALSLVYLALPDFL
SPDDPNVLAVAKKNPDLAKKGIELRMFGQNLIKAIGGRMIHPCTAVPGGMAGPLIEEERS
KLAKQAPKALATAQTVTDLYFKLAKKNDRGLVGYYLHDPTHYFGLHNNGVHDIYDGTLRF
ITPNGKKLQDFAPKDYAKYIAEDAMPYTTVKYPFIKHLGPDKGNYRVGPLARLNIAQKMA
SPLAQGYADQLFELFGQRPIHDPIAYNLARSIEALSAVEQAITLIEDSALQEDNFRIPVE
PRAGEGVGVVEAPRGTLFHNYWTNDDGIITQVNCIIATGQNVRTIEHAIQAKAQELLPEL
LKPAPESHKTVTTLLEPLVRAYDPCISCSVHMIELVTD
>h02s.80@k137_1288778_28
MSKPKHIEFEPMTRLEGHAKITLDVTGGKLNQCHFHIIESPRMFERFMEGIPAEDAPQLS
ERICGICSVAHHLGSVKAVEAAWGVTPPEQAIKLRHLENFGEFIHSHALSLVYLALPDFL
SPDEPNVLAVAKKNPGLAKKGIELRMFGQTLIKAVGGRMIHPCTAVPGGMAGPLTEDERD
KLAKLAPKALATAQTVTDLYFKLATKNDRGLVGYYLCDPTHYLGLHKKGVHDIYEGTLRF
ITPEGKKLQDFAPKDYAKHIAEDAMPYTTVKYPFIKELGPDKGNYRVGPLARLNVTQQMA
SPLAQGYADQLFELFGQRPIHDPIAYNLARSIETLSAVEQAITLIEDSTLQEDNYRIPAE
PRAGEGVGVVEAPRGTLFHNYWTNDDGIITKVNCIIATGQNVRTIEHAVQHKAQELLPEL
LKPPAESNKTVSQQLEPVIRAYDPCISCSVHMIELIRDNDQVS
>h02s.80@k137_2899856_10
MAKVTFELKHVARVEGHGNLFVETQKGKAPRIEMQITEGTRLFESFLRGHTYDEVSHIMS
RICGICSQSHAVAALRGVEAAMQIEPSKETIALRKLMLIGDMLESHALHINFLALPDYLG
ARNVVELLPKYQNEVSRALQLKKLGNDLMALVGGRHTHALCAVIGGFTQVPTKNQLDSMH
QRLRAAIPEAKAQIELLASFTEPQLIHQSQYLALKHPNEFPLHDGTLTTDTGLAVPEVDY
ASLITEYNVPYAHAKFSEIQGKPYFVGSLPRLNIAANQLLDEAKAMIHQIGFKVPSYDTF
HNNLAQAIEYLHYIEYASKIIDSLSDRPLKAETVDYKVRTGSSAAAVEAPRGLLIHEYSI
DEKGKVIGANVITPTAMNYTNIESDVKALLPQLKGKSSEESELQLNMLIRAYDPCISCSV
HYIQI

>KKK40681_Lokiarchaeum_sp_GC14_75
MSENIKTIEVVTRVEGHAKISFIMDSKNNLSDARFQVLEFKGFEKFMQGRSLYDAPRITTRICGICPVSH
HLASVKACEDLLGVEIPETAKLLRELMHMGQFIHSHTLHFFFLAAPDFILGPDSAPQDRNILGILKKDPD
LVKNVIKIRKYGQDLIEIIGGKAIHPVTALPGGMSKGIKKEQQQKKLQDIKDLTPIFESLYDTCQTKLSE
YTDFIKDFSVINTNFLGLSDKGSFELYDGVIRAADNNCKVLFDTSPGTYFQNIAEHADPWTYLKFPYLKS
KGWPEGIYRVGPLARINLCEKFETPKAQNALEDFRTKYGRPANQTLLYHHSRLIELIYAFERAQQILENP
KLLGDNFRVKCDKIAGEGVGVIEAPRGTLIHHYKANSQGKLVDINMIVATVNNNAAMNQSIKVAAENMIE
NNTIANGGLNKIEMAIRAYDPCLTCAAHNIREMVKTIDFVDEQSNLLNRIEF

>KKK41105_Lokiarchaeum_sp_GC14_75
EDAWGVEIPTPAIKLRKLLINAKQYASHTLHFYALAAPDFLLGPMADPALRNIVHVINKMPEVGAMALKM
MDFGQKLCAAIGGKSVHPVSAIVGGMKKALDEEVRDKFLKQIEDQVEWTKKTVEIGLKVIEDYWDVVANV
GVVPTYYLGMTKNGIHDIYEGDLRVVTPDGGKLDYDYHKYLDVLGEHIPKHSYATHMYYKPAGYPDGIYR
ANTLAMINAADKMATPLADEALTAFRDKLGPISHHTFAYHWARLIELVESVEMIATLLQDPDIVNPDCKT
LDVQPREGEGIGLVEAPRGLLLYHIWSDKEGICEKANLLVATNHNIAGIEKTLMHVAKQIFEDNILDNIK
LPEPWIK

>KKK42945_Lokiarchaeum_sp_GC14_75
IKEEALELIPFAIETIDLLAGLEIPDHMERETQFLCCKPPHDDYGYYGDILITSDGEEHPVETYKSVIKE
RVVSHSFAKRGRYKDKPFTVGALARILLLGNRLNGKAKEVYDKLINERWHHNPLFNNHSQAIEQIQSLER
IIELVDELQTRSEPKIAKSTKNTGSGTGAIEAPRGTLIHHYQLKDGLISVADIITPTSMFLDDIEEFIRK
SGQTLLAKNQIDGIELQFEMIARAYDPCISCSAHIVKVVYK

>KXH71847_Ca_Thorarchaeota_archaeon_SMTZ1-83
MSKDKTIRIDPVTRLEGHGSLTIKLSADMKQVKDVQFNINSTRFFERFLTGRLMEEAPRIAPRICGICPI
PHHLASVKAVEAAWDVTPPPAAVKLRRLLIEAKQLSSHAIHFYALAAPDFVFGPFADPAVRNVAAVLKHL
PDVAVQAIKLMEFGQELCRTVGAKAVHPVTAIPGGMLSPLKEEERDDWLNKVPEMLENINKTVDLAKTVV
NLYLDVITKVAVTPTYYIGLSNEGALDIYDGTVRVQDPDGEIVADFEPHEYTKYYGEHIPKHSYATHIYY
KPAGYPEGVWRANTLARCNVNERMATPLADAALKEMRELVGRPSHHTFAFHYARVVEMVQAAEWIKTLLE
DPDIVSTDVKLSDVEPKAGEGVGIVEAPRGILLHNYESDEKGILTKANLVVATNNNIAGIEKSLMTAAKQ
IFEQEAHKDLKLPDPLVKT

>KXH73312_Ca_Thorarchaeota_archaeon_SMTZ1-45
MTEGKTIRIDPVTRLEGHGSLTLKLGKDGKVKDVQFNVNSTRFFEKFLEGRPMEEAPRIAPRICGICPIP
HHLASVKAVEAAWDVTPTPTAVKLRRLMIEAKQFSSHVIHFYALAAPDFVYGPFANPADRNVAAVLRDLP
DVAVQAIKMMEFGQELIKTVGAKAIHPTTAIPGGMLTSMKEEDRDFFLGRLEEIQQLTLNTVDLAKKVVT
DYLDVITKVAVTPTYYIGLSNKGTLDIYDGTVRVQEPGGEIVADFEPKDYRKYYGEHVAKHSYATHMYYK
PAGYPEGIWRANTLARCNVNERMATPLADAALKEMRELVGRPSHHTFAYHYARIVETVQAFEWIAKLLND
PDICDTDVKVSDVEPKAGNGVGIVEAPRGILMHNYVSDDKGMLTKANLVVATNNNIAGIEKSLMVAAKQI
FEDKAHEGLTLPEPMVKR

>KXH73819_Ca_Thorarchaeota_archaeon_SMTZ1-83
MKESERIDIKPLARVEGNGGIKVEISDNRITNVEVQILEGPRLFETLVIGKTPEENLSLVPRICAICNLS
HKYASLRALEKALDLEIPEATDAFRHLMHHGEIIESHSLHIYFLALPDFFGYDNAVEMAKEHGDLVTGAL
QMKAFGNKIMKLIGGRMIHGENPILGGFGRLPQREVLLSIQSEARELLGFAMNTVDTLEGLEIQEHMERD
TQFLCCKPPHDGYDYYGDELITSDGKEHPAKDYKNVIQERVVSHSFAKRSTYNGRPFSVGALARVLLLGN
RLKGEARKAYEKLYNERWHRNPLYNNHAQAIEQVFSLEGVIETVNQLLDMESPEIAEPRRSSGIGTGAVE
APRGTLIHHYEIKNGRTAYADYVTPTAMFLDDIEAFIRESGENLLSSRTTDNIELQFEMIARAYDPCISC
SAHLVTVEYK

>KXH74491_Can_Thorarchaeota_archaeon_SMTZ1-45
MANKRSITIEPLARVEGHGGIKVEIKDNKVDNVEVRILEGPRLFEELVLGKTPQEDLSIVPRICAICNLS
HKYAALRGLEKAVGVKVDSTTHLYRELMHHGEMIESHSLHIYFLALPDFLGYDNAVAMADKYGDTVAKAL
QLKKFGNKIMRMMGGRMIHGENPVIGGFSRLPSKENLTKVKEEAIELLDFALATIDLLGNLEVPDHMERD
TQFLCCKPPSEEYGYHGDILMTSDGEEHPVENYKNVIKERVVSHSFAKRSQYNEKPFTVGALARVLLLGE
RLKGKAKQSYDKLITDRWYRNPLFNNHAQAIEQVYSLEGIIDTVNQLLISEDARIAQPTQKTGVGTGAVE
APRGTLIHHYEVKEGVIVAADFITPTAMFLDDIEAFIRTGGDHLLAMNQLDNIELQFEMIARAYDPCISC
SAHLVEVVYK

>OLS14703_Ca_Lokiarchaeota_archaeon_CR_4
MGRQKIISCSSRIEAPEHSAVEIFYQNDAISNIELKITEGATRYFKQWLPHKLAEEVPFLVPRICGLCSA
SHSICAAMAIEDAYGIEPPENANIFRMLIMNAETVRNHLIHVGLLQLPDILGVIQGSFESPSIQGTSHPV
LRDFVKNCASILQMTQKVSQVLAGGAMPVTNQVGGCFPVNIDKQKLSEIAGVFDKMRIQIRALTESLVNE
ISLKQEPSPLFQLPTNWGFLTQVPNKSNIPTRSNLTCLNVDLRGLDIEGLKWFKINQTKGITVAVRKKDT
PPAEEGDSRILSEFPTAGISKIFQETDRHLDLVLKQPLLTGPQARFLLTGETNYRYERVRDILGKIPASW
KQNALFFAILRLVECLEICHTAYTTISAGIDLRPEQKSMPRKPKQRQGWAAVEAPRGTLVHNYNVSPRGY
ITGVKIYVPTDINLVAINAFLRLVAERLGSSQWGKNPRKLLXXXNIALRAFDPCISCLAQ

>OLS17582_Ca_Odinarchaeota_archaeon_LCB_4
MSKTLTIEELTRVEGHGGITIIIEGETVKDVKMNIFEGPRFFESIIKTVYYDKIPDIMRRICAICTASHS
LASIRAIEHAFNIDVSDQTQILRDLLIHGETIESHALHVFMLALPDYLGYPDALKMASDHLDKVKAALEL
KKAGNLIHNTISGREVHGMNERVGGFSRIPSERKLENIREEMLKVKAAAELGVELLARKEPQLNFNSKNI
FMALNPGEKYGFIGDEILISDGSRHNINDYLNIVKERVVNYSTSKISTYKNHPFMVGALARLILNKNKLE
GTAKTMFKKYQQLIREDNPLSNNIAQAIELVHSVERAEFLVNELLSRGVRDEHLPSVKVKEARGVGAVEA
PRGILYHDYTFDKSGCVIKCNVITPTAQNIANMEKHYREIVEALIKEEENMIKRHLELVARAYDPCISCS
THIIRVKR

>OLS21753_Ca_Thorarchaeota_archaeon_AB_25
MTEDKTIRIDPVTRLEGHGSLTIKLGKDNKVKDVQFNVNSTRFFEKFLEGRPMEEAPRIAPRICGICPIP
HHLASVKAVEAAWDVTPTPAAIKLRRLMIEAKQFSSHVIHFYALAAPDFVYGPFANPADRNVAAVLRDLP
DVAVQAIKMMEFGQELIKTVGAKAIHPTTAIPGGMLTSLKEEDRDFFLGRLEEVQQLTLNTVDLAKKVVT
DYLDVITKVAVTPTYYIGLSNKGTLDIYDGTVRVMDTEGNIVADFEPKDYTKYYGEHVAKHSYATHIYYK
PAGYPEGIWRANTLARCNVNERMATPLADAALKEMRELVGRPSHHTFAFHYARIVETVQAFEAIAGLLND
PDICNTDVKISDVEPKAGEGVGIVEAPRGILLHNYVSDEKGMLTKANLIVATNNNIAGIEKSLMTAAKQI
FEDKAHESLVLPEPMVKR

>OLS24369_Ca_Heimdallarchaeota_archaeon_LC_2
MTEQQIVPNKDNIIVIDPITRLEGHGKITLHLNEAGNVDKAFFQVPELRGFEKFCEGMHSEEMPRITQRI
CGVCPTAHHMASVKALDDLYQVTPPPAALKIREFVYNCFMVEDHTLHFFFLGGPDFIVGPEAPKAERNIL
GVIAKAGLDAGKKVIAMRREIRNLMTEITGKVIHPVFGLPGGISKALNKDIQERAIKISEQAIEFAQWTM
GLFNQIVLGNEEYVNLITSQAYTNETYYMGLVDKNNQVNFYDGDLRIMDPTGKEYAKFDVHNYLDYIAEH
VEPWTYVKQTYLKPIGWKGFIDGIDSGLYRVNPLARLNVSEGMPTPLAQKEYDRLYDTLGGKPVHMTLAW
HWARIVETLYGAERMLELAKDPDFIDSNVRELPSKTPKEGIGVVEAPRGVLIHHYNTNDLGVIEKVNLIV
ATQQNAAPINLGIKQAAQGLIKNGHVTDGILNKIEMAFRAYDPCFACATHTLPGQLPLRLEIYNANNERI
RNMRMWDGTEVK

>OLS27265_Ca_Heimdallarchaeota_archaeon_LC_3
MTTSILKRIKKSEDKEERKTEDKEVLKVNNLIMIDPITRLEGHGKIAIFLNDAGNVQNTYLQIPELRGFE
RFCVGRRAELMPQLTSRICGVCPVAHHFASTKALDVAFNVEPPPVALKLRELMYSAYYTYDHILHFYFLG
GPDFVVGPQAPAAERNILGVIAKAGLEVGKEVIKHRAYGQKITAILGGKATHPVSGIPGGVTKGINEEEQ
KQIIEMGQSCVEFAQFTLGLFDKIVLKNEDYVNIITSDPYQLSTYNMGLVDKNNNVNFFDGQIRVTDQKA
NEVAKFWVKDYNEYVAEHVEEWSYMKFPYLKTPGWKGLIDGPESGIYRVGPLGRLNAASGMATPLANEEY
KRMYETLGGKPINSTLAYHWARLIELLCATERTMELIHEPDITSNELRNPVGEPGEGIGVTEAARGTLIH
HYWLDKDGLIEKVNLIVATTNNAGAISMSIRDASKGLIKNGNVSDGLLNMVEMAFRAYDPCFACATHSLP
GKMPLKVNLYDKNKILIRNLKQNI

>OLS27427_Ca_Heimdallarchaeota_archaeon_LC_3
MSNKTINLQHIARVEGYGSLTVDMNKGILKGAKFQVLEGARFFEGILLGKKYYDVSIIVSRICAICSVSH
SVVSTRAIENALGIITLQQTHELRELLVLSEFIQSHILHEYFLALPDYLRQPSAIALAQSHPELVKKGFH
GKRIANEMQRKIGGRAVHPIRNVVGGFTMFPTENELQYFKNELPKIIEDTLSTIKILRNIPNQPSISPKG
DYIAIFNPNHYAYYQADLLTYKGSKLTIEKAKYKELLIEEVRSYSHTKFSTLNDESFMVGALARLNINYK
FLTDKGKEALEVSGLELPDINPYHINMAQLIEIVDCCQRSVNLIENFLINGFQREDLSQLNPKTGNGIAL
TEAPRGLLIHEYSFDNDLNCTYCNIITPTTFNQYKIETDCEDLIHRYHKEPKESMELKLNMLVRAYDPCI
SCSAHALSLKINYEE

>OLS29367_Ca_Thorarchaeota_archaeon_AB_25
MTDSEKTIRIVPVTRLEGHGELTIKLTKAGKVKDVQFNVSSTRFFEKFLEGKFAEEAVRIAPRICGICPE
PHHLAATKAVEAAWDITPPSAATKLRRLLINAKQYSSHALHFFALAAPDFLAGPFGDPANRNVVAIIKAL
PDIGKMALKVMQFGQDLAAAVGGKAIHPVTSIPGGMMNPFSEEKRDEFLKRVIEAKEMTLETLTLAKKVV
QDYWDPITKLAVVSTYYLGLHNKGDLEIYDGNLRVMDPEGKIVADFNPKDYRKHYGEHVPAHSYATHIYY
KPVGYPEGIWRANSLARVNVADKMATPIAQEALQEMRDAFGRPIHATFAYHWARIIELVQAIEEMEILLN
DPEIVSTDVKLSDVEPKKGEGVGCVEAPRGTLIHNYWTDEKGIITKVNMVVATNNNIAGIEKSLMEAAKQ
VFEQKAHESLDLPDPMIK


>AAP50523_Gammaproteobacteria_group3d
MSRTVTIEPVTRIEGHARITLQLGDAGEVEDAKFHLTQFRGFEKFCEGRPYREMPALTARTCGICPVSHV
LASNKACDHLLSVSIPPTGEKLRRIINLAQLTQSHALSFFHLSSPDLLLGWDSDPVSRNIFGVMRQDPAL
AKDGIRLRQIGQTIIETLGGKKIHPTWVVPGGVSEPLTQEKRDAMLKLIPEGLEIAKRTYAFFKTLVPKF
KDEANHFGSQPTMFLSLVSPKGHLEHYDGFLRLKDAQGRILEDMVPPHEYERLIGEAVEDFSYMKFPYYK
PHGYPNGIYRVGPLARLNNVDACGTPYADVALAEFHMLQESGPIASSFHYHYARLVEIIYALEMMERLLK
DPTILDARVRARARSNRYEGIGVAEAPRGILMHHYRIDDEGLITWVNLIIATGHNNLAMNQSIRQVADAY
VDGNNLQEGMLNRVEAVIRCFDPCLSCASHAFGEMPLAIELKDATGRVVDTLRRG

>ADK12981_Gammaproteobacteria_group3d
MTKNLETARHPETLKRVCIEPLTRVEGHGKVTLLLDEDDHVKQARLHIVEFRGFEKFIQGRPYWELPVLV
QRLCGICPVSHHLAAAKACDRLIGVDRLTPTAEKVRRLMHLGQVLQSHALHFFHLSSPDLLFGIDDAVAH
RNIVGVIRDHPEIAMEGVLLRKFGQEVIRVTSGKRVHGTGALPGGVNKNVSLEERDFLLADIDRIVDWAE
KGVQLIKRIILTRADFHYRFANVDANTLSLVSPDGGFELYDGGLRARGPQGETLFDHADDQGYAELLHEE
IKSWSYMKFPFIVALGPEKGWYRVGPLARVNNCERFHTPLAEQERQDFAAAGEGRPLQAALTTHWARMIE
LLHCAEAIRELLADPDLQGTDLRREGELQTTGIGVLEAPRGTLFHHYEIDSDGLVTRANLIVSTTNNNQA
MNESIRRVAADDLDGHALTEPLLNRIEVAIRAYDPCLSCATHAIGQMPLELELLDAEGRRIGRLVRHADG
SIDA

>WP_002644708_Planctomycetes_group3b
MGDRKIKVETLTRVEGEGGLFIRMSGETIEEVRLEIYEPPRLFEALLRGRPLEDAPDITARICGICPVAY
QMSSVHALEAALKVTVSPEIRRLRRLLYCGEWIESHGLHMHLLHAPDFLGFESGLEMAKQFPDEVNRGLR
LKKHGNQLVDLLGGRAIHPVNVCVGGFYRIPRRNEFQKLIPDFEWGLNAAKETTRWLAGFDFPEMESDCD
FVSLSHPDEYPMNEGVMKSSLGDVIDVEQYEEEFEERQVPHSTALQAFRKSTGRPYLLGPLSRINLNRNQ
LFPQARKLADEIGWESVCRNPHKAIIARGLEIVHAYEEALSILRDQHPAGKPRESYSPQAGTGKSATEAP
RGTLYHRYDIDDQGKIVEACIVPPTSQNQAQIEVDLKHVVAESIGNEEAELARKCENLVRAYDPCISCST
HFLKVTIDRD

>WP_002691721_Gammaproteobacteria_group3b
MSDSTFSAVSTSQRSLTITVPALTRVEGEGGLDLVVKDGKITDLKLRIFEPPRYFEKFLEGRTFEQVLDI
VARICGICPVAYQMSAVHAIESIFQVNISPWAREMRRLLYCGEWLESHNLHIHLLALPDFLGFKSALEMA
GQYGEPLKRGLRLQHIGNDIIRLLGGRSVHPVGVRVGGFYHAPTVAQMSALKQKILEALPDAEALVRWTA
SLALPDYHQSFTTVCNRHAQEYPFNEGRLVSSDGLDIAIADYEQYFTELHVPHSTALHSTLRNAQGNEQS
YLVGPLARVNLNYAQLPAAVRFNVEQTAVRFPSQNVFHSIVARAVEVHFALLEALRILENYQVPERPYVD
ITPRAGVGYGCTEAPRGMLWQRWELNERGEVISCKIVPPTSQNQMRIEEDLRDSLEEMGLQHSDEALRLR
AEMIVRNYDPCISCATHFLKLNITRHAS

>WP_002708355_Gammaproteobacteria_group3b
MQEQRKVSVRVPVLARVEGEGALELDIDNGTITNLKFSIFEPPRLFEKLLEGRDFQEVPDITARICGICP
VAYQMSAVHAAEMAFGVQITPWARALRRLLYCGEWIQSHALHIHLLAAPDFLGFDNALAMAKTFPHVVSR
GLKLQGLGNRIMRVVGGRSVHPVNACVGGFYSAPALDEMRALQAELEAARADAYELVRWVVNLPMPDDQQ
DFVSVALHHPDEYPFNEGRIISDNGLDIGIGEYEQHFNEFQMPYSTALHAHLHGKPYLVGPLARVNLLRE
QLPAQLLELLAGSPVQFPSLNMFHSMAARALEIAYSMDEAIRLLAEYSLPDQPHVPVNTREAVGFGCTEA
PRGLLWHRYAFNADGTVKNARIVPPTSQNQARMEQDLHQSLHAFGLDNSDEALKLRAEQVIRNYDPCISC
ATHFLRLKVNRG

>WP_002929027_Betaproteobacteria_group3d
MSLDLETATVARDRLRRVAIDPVTRVEGHGKVTILLDEDNKVHQVRLHIVEFRGFERFIQGRPYWEVPVM
VQRLCGICPVSHHLAASKALDLIVGATTLTPTADRMRRLMHYGQILQSHALHFFHLSSPDLLFGFESEPG
RRNIVGVAEQFPDIARKGILLRKYGQEVIRLTAGKRVHGTGAVPGGVNRSLSSAERQLLLRDAYQMIAWS
REAVEIVRRIHEQDPTLYDSFGSFESNFMGMVAPDGSLDLYDGALRARDADGRILFDQVDYQTYDSLIME
EVKPWTYMKFPYLAALGPERGWYRVGPLARVQNCDSIPTPFADHERRTLLAYAGERPMHATLGYHWARMI
EMLFAAETIKDLLHDDDIEGDELMVSGARRREGVGVIEAPRGTLFHHYQVGDDDLVTMANLIVSTTNNNQ
AMNAAVREVARRYLDGRELTEGLLNHIEVAIRAYDPCLSCATHALGRMPLEVRLVDAAGEELDRRCRQ

>WP_003611589_Alphaproteobacteria_group3b
MGSRTIKVGALARVEGEGGLEIVIRDGEVKSAALNIFEPPRFFEALLRGRGFAEAPDITARICGICPVAY
QMSAVHAIETALGVEVSGPLADLRRLLYCGEWIESHMLHVHMLHAPDFLGYAGGVEMARDHGDVVRRGLA
IKKVGNEIMTLVGGREIHPINVRVGGFYRAPRKRELATLVEKLERARDAAREVVRFVAGLDFPECERDYT
FVSLRHPGEYPFTRGRIVSSRGLDIDASQFDAHFEEFHVQRSTALHARMRHDGAPYLVGPLARYALNFDA
LSPLAQEAAREAGLGPVCANPYKSIIVRSVETLYALDEALRIIARYEEPDRPFIVIEPRAGEGAAATEAP
RGMLHHRYRLAADGVIADAVITPPTSQNQSMIEKDLQSLVAGFLHLPEEELRHRCEQTVRNFDPCISCST
HFLRLDVDRG

>WP_003635857_Gammaproteobacteria_group3b
MSNTISINVPILARVEGEGALELEIRNQQITALQLKIYEPPRLFEKFLEGRSYTDVLDLVARICGICPVA
YQMTSTQAIEHCFAITASPWVREMRRLFYCGEWLESHSMHIHFLALPDFLGFKSAPEMAKHYPEELRRGM
RLQAFGNDLIKLFGGRSVHPVGACVGGFYKAPNPSEIKLLLEQAKARVEDGEALIRWLATFSFPDNTHDF
TCVSLYHPTEYPFNEGRLVSNHGLNISIDDFDSYFKEKQVPYSTALHCLLQNKPYLVGPLARVNNCFGHL
PAPIHLLLQDLKINFPSYNMYYSIIARAIEIYFCILEAIRILEHYETPKEAHPKVTPCTGIGFGCTEAPR
GTLWQHFEFDTQGHVKNARIVPPTSQNQARIEEDLRISLNQFGLDKDEDLLRSYSEMIIRNYDPCISCST
HFLTLKVNRK

>WP_003895383_Actinobacteria_group3b
MNPEVRTLSVGALARVEGEGALHVTLRDGAVVGTQLNIYEPPRFFEAFLRGRAHTEPPDLTARVCGICPV
AYQVSACNAIEDACGVTVDPEIVQLRRLLYCGEWIHSHALHIFLLHLPDFLGHPDGISLAREHPELVERG
LSLKKTGNRIMEQIGGRAIHPVNVRLGGFYSAPKPGDLKSLAALLRKSLDDALYTVREVADLDCPDVVFD
HEFLALGTADAYPIESGAIVRSAGPSFPLADFTTHVGEAQVPHSTALHAALDDGRYLTGPLARYSLNSAH
LPPIAREAATSAGLGAQCRNPFRSIVVRAVEVVFAIEEALRIIAEYQEPPRPFVEVPARAGVGHGVSEAP
RGLLYHRYEIGHDGLVRTATLIPPTAQNQAAIEHELAVLVAANLDRDDAELTQLCERAIRNHDPCISCAT
HFLTLTLDRG

>WP_003918688_Actinobacteria_group3b
MSPETRNLNVAALARVEGEGALRVTLTDGSVERVQLNIYEPPRFFEAFLRGRSYTEPPDITARICGICPV
AYQVSACNAIEEACGVTIDPELIALRRLLYCGEWIHSHVLHIYLLHAPDFLGYPDAISLAKDRREFVERG
LALKKAGNRLMEQLGGRSIHPINVRLGGFYSVPSRDELQPLAEMLRKAMDDALDTVRAVAEFDFPDRELD
YELLALSDPNRYAIENGMINRSAGTAFGAAEFSDHVVESQVPHSTALHATLDGGRYLTGPLARYSLNSAM
LSPIARQAAAEARLGSECRNPFRSVIVRAVEVVYAIEEALHIIADYQRPPRPFVEVPARPGIGHGVSEAP
RGLLYHRYEIDASGLIRAVTIVPPTSQNQAAIEHDVAQLVAANAALDDETLTSLCEKAIRNYDPCISCSA
HFLTLRVERR

>WP_003924002_Actinobacteria_group3b
MTPEIRTLTVGALTRVEGEGALRITLRDGQVHRAELNIYEPPRFFEAFLRGRAHTEPPDLTARVCGICPV
AYQVSACNALEDACGVRLEPDLLALRRLLYCGEWISSHALHIVMLHAPDFLGYPDAIVMAGDHPRFVGRG
MALKKAGNRLLEQIGGRAVHPINMRLGGFYSVPTRAELGPLAETLRRALDDASYIARAVAGFDFPDVEFD
HELLALGAPDRYPIEDGVIRRTTGEPFGPSEFADHVVEAQVPHSTALHATLDGRRYITGPLARYNLNYAQ
LSPLARQLAAEAGLGARCWNPFRSIVVRAVEVVYAIEEALRIIDGYRRPDRPYVEVPARPGVGFGVSEAP
RGLLYHRYEIGADGLIAAADIVPPTSQNQAAIEHEMKRLVESDPTLGDAELTALCERSIRNWDPCISCST
HFLTLEVDRGDR

>WP_003938391_Actinobacteria_group3b
MSGNRRELTVRALARVEGEGRLNVSVRDGQVQRAELNIYEPPRFFESFLRGRDFREPPDITSRICGICPV
AYQVSACNALEQACGVELDEQVLNLRRLLYCGEWIASHVLHIYFLHAPDFLGLPDAIALAERHRSALERG
LALKKAGNAILEQIGGRPIHPVNVRIGGFHRAPTRTELAPLAERLRRALDDALDTVRWVAGFDFPDIDLD
HDLLALHRPDRYAIEDGQIRSSTGSSFAAAQFPDHVVEHQVPHSTALYARLDGRRYLTGPLARYTLNSAQ
LSDTARQSAHAAGLGAECRNPFRSIVVRAVETVYAVEEALRLIAGYERPGRPGTQVAARGATGHGVSEAP
RGLLYHRYELDGDGLIRSAVIVPPTSQNQAAVEHDLRTLIAGHLELSDADLTSLCERTIRNYDPCISCAT
HFLDLTIDRG

>WP_003980535_Actinobacteria_group3b
MTHRGSRVLHVGSLARVEGEGALHLTVDDGTVTGAELRIYEPPRFFEAFLRGRAYTEPPDITARVCGICP
VAYQMSACRAVEDACGVTVGGQLAALRRLLYCGEWIESQILHIHLLHAPDFLGVDGAIELARTQRGHVER
GLRIKQAGNAILEQLGGRAIHPVNVRLGGFHRIPAAGELKPLAERLRRARDDAWETVRWVAGFDFPEAGL
DHTLLALAEPGRYAIDSGMPTVMASPGEHGIPAASTAPLPLRQFPVYAFPAEVTEKQVPHSTALQATLGG
ERYLTGSLARYAISGRWLSPLAQEAAREGGLGDPAAGKVCRNPFRSIVVRAVEALYAIDEALRIIDAYEP
PSRPYVDVPPRAGTGHGATEAPRGLLYHRYTLDADGLITAATLVPPTSQNQAAIEDDLRRLVQSRLDAGV
RDTEAELTALCERGIRNHDPCISCSAHFLDLTVEAVDRPRRSPPCP

>WP_004029354_Euryarchaeota_group3a
MSEKIVISPTSRQEGHAELVMEVDDEGIVTKGRYFSITPVRGLEKMVTGKAPESAPVMVQRICGVCPIPH
TLASVEAMDDSLGIEIPKAARQLRELTLAAHHVNSHAIHQFLIAPDVVPENLFTTAVESVSEIRKTAQSV
VETVAGEGIHPSDVRIGGMADNISEVARKRLYARCKQLKPKLDAHVELIIGLVADKGFPEGLGVTNAPTL
ATDILYGDRENFDLDRFTEIMPESWYDDPEVAKRACSTIPLYDGRNVEVGPRARASVYGGFTERGVVAQH
VARALEMKTALSKCIDILGELDTSAPTMADFDVTGTNKLGVGAIEGPRGMDVHMAQVADGKTQFYSCLVP
TTWNIPTMGPATEGFHHEFGPHVIRAYDPCLSCATHMIVVDDEDRSILKNEMVRI

>WP_004031311_Euryarchaeota_group3c
MVTLKMEPVTRIEGHAKITVDLDDAGNVQDTKLHVMEFRGFEKFLQGRNIEEVPRLVPRICGICDVQHHL
AAAKAVDACFGFAPDEILPTAYKMRELMSWGSVMHSHALHFYFLAAPDFIAGKDRKTRNVFQIVKDAPEA
ALQAIELRKNALDLIKATGGRPIHPTSSTPGGISTSLDDETQKDLLKKAQRNVELSVATLELAKPIFEEN
LDLVKTLGYVETYHTGLVKNGVWDMYDGNVRMKDKEGNPYVEFAPSDYLDYIGEKVKPYSWLKFPYIKDL
GYPEGIYRVAPLSRLNVADKMPDAAPLAQEELNEFRNLFGYAQEPLLFHWARLIELLAASECAADALEGD
LSGQKFPDALERTAGEGVGIVEASRGTLTHHYACDENGLVTKANIVVATIQNNPAMEMGIQKVAQDYIKP
GVEVDDKIFNLMEMVIRAYDPCLSCATHEIDSQMRLATLEVYDSEGNLVKRI

>WP_004032005_Euryarchaeota_group3c
MKNIEISPVSRIEGHAKITVQVDDAGNVADAHFHVMEIRGFEKFLEGAAVEEAPRITPRICGICQTAHHL
ASAKATDMVFGLEPPETAKKLRELMLMGQYIHSHSLHFYFLGAPDLVMGPDSDPAMRNVVGILKSNPDLA
MMAIKTRKIGQEITGAVGGKPISPVTAIPGGQSRGITSEQQAKLLSKAKDAIGLIEQGIEVAKPLFAQYS
EAIEALGPVESHFGALTNGGSMEFYDGPAKIIDKSGSQVYEFAAADYLDYIEEKVQPWSYLKFPYLKQIG
FPEGNYRVGPLARLNVVDSIPTEKASALYGEYKDQYGIAQNALLYHYARLIELMYAAERAVQLLEDDSIT
GTDLRQNLSEPLMTKEEAQKSSETKRGVGMIEATRGILIHDYETDAGGFINRANLIVSTGQNNLSMDIGV
RETAKQMIHGEEVSEGLKNRLEMIVRAYDPCLSCATHAIDGSSPLAVDIYDSEGQLLKKHLL

>WP_004037261_Euryarchaeota_group3a
MSKVVEISPTTRHEGHSKLVLKVNDEGIVERGDWLSITPVRGVEKLAIGKTMEQVPKIASRVCGICPIAH
TLAATEAMEASIGCEVPEDAMLLRYMLQCANRLHSHALHNILSLPDMYLPGTDTKINPFSPEEPVRSVAL
RIQRLREIGQTIGEIVGGEAVHPSNPRVGGMYKNISPIAKQKVYDLAKEGRKLAHEQSEFMIAVFRNFQK
RDWAEVAGRQIPIPKDLGYHNQGYMAAAPVYGSSSLDENPTWFPERWTEVRPWDWYMGEEEITLEDKDYP
VGGTTPAGEKAWPQMQACTGVPLYDGQPVEVGPRARLVQFKNYDEKGAIGLQIARQMEYEETCYGIMEAC
DALDTSASVLADEIPQGDGSLGWAANEAPRGCDVHLTKVKDGKVRWFSMLVPTTWNFPTCSRALVGAPWE
LAEVIVRAYDPCVSCATHMLVVDESKRIVAQKLLE

>WP_004039570_Euryarchaeota_group3c
MTRLTIAPVTRIEGHAQVRIDLDEKGEVSSAHFNVVELRGFEKFLIGAAIEEAPRITPRICGICPTSHHV
AAARATDQIFGAQPPQTGRMLRELLMAGQFIHSHALHFFMLAAPDFLLGDAAPEERNVIGLAKRSPEIAK
KAIEVRKLGQRITEAVGGKPIHPSNAIPGGMSRPLTTDQQQTLLQSAKAGLMIAEEGWEIAKGMMDGFDP
SFGAVETAFMGMSENGTHAISGGEVQIVGKDGKPLGSFTGEDYLHHVREYSEDWSYLKFCKLASGEYYRV
GPLARLNIVERMGTPKADAALAEYRKVFERFSQAALAYNVARYVEFLSACERTVELLEDPGITGTDVRTR
TGGVVQRRGVGIIEAPRGTLIHDYSVDENGIIERCNLIVATCQNNYAMDRGVEDVARKVIKNGELTEEAS
NRIETVIRAYDPCISCATHAIGRMPMRIEVCRPDGRGGTKVMIREVN

>WP_004069412_Euryarchaeota_group3b
MVSIEIEAFTRVEGNGGAEIIIENGEVKDVKVKIFEGPRFFELLTLGRHYWDVPDLEARICAICYLSHSV
ASVLGIERAFGVEVPEEIMLLRELGLLGELIESHALHLYLLVAPDLFGYADAIRMASKHGEIVKEGLTIK
AFGNYIREVIGGREIHGINVKPGGFGRYPTIEELERMEMQSEALLKLARRAVGIFANQEYLGAKAEHYVA
VNGYLYGDELIADDGEHFDYFKCIEEKTLPYSFAKQSRYKGEVFMVGALPRVILKYEMLTPMARHLYEEY
KEKLAQGYVSLNNLAQAIELVYALERTKEIARALLDKGFEGENVPIEPKEGEGIGYVEAPRGVLVHHYRI
DEKGNIAYSNIITPTAFNHAIMELSLYEEAKKRYGSSDEMTFLQKLEETVRAFDPCISCSVHVVRL

>WP_004076756_Euryarchaeota_group3a
MSKVVEVSPTTRHEGHTKLVLKVNDEGIIERGDWLSLTPVRGIEKLAIGKSMHQAPKISSRVCGICPIAH
TLAGIEAMEGSIGCEIPDDAYLLRIILQCANRLSSHALHNILSLPDMYLPGTDTHINPFTSEEPVRSVAL
RIQRLREIGQTVGEIVGGEPIRPSNPRIGGMYKNITPRAKSKLFDLAKEGSELAREHMEFMITVFKDWEN
RQTASVASGYEVEKNDKFGFHDQGYMAVDPLYASSNLDAEPMWFPERWTEVRPWDWYMGEQEITLDDPNY
PNHATTPAGNKAWPQMEACTAVPMYDGQPIEVGPRARLAKFRNYDKKGAMGLQIARQMEYPDCLYSMIEA
IDAIDTSGSVIADEIPQGDGSLGWAANEAPRGTDVHLAKVKDGRVQWYSLLVPTTWNFPVCSRALEGAPW
QLAEVIVRAYDPCVSCATHMMVVDEEKKVVAQKLIQ

>WP_004174406_Betaproteobacteria_group3d
MPFELETAAHPEKLKRVVIEPVTRVEGHGKVTLLLDADNRVHQARFHIVEFRGFEKFIQGRPFTEVPVLV
QRLCGICPVSHNLAASKAMDMIVGGTPPPAADKLRRLMHMGQILQSHALHFFHLSSPDLLFGFDANASKR
NIAGLAANFPDIARQGVALRRYGQEVIRLTSGKRVHGTGVIPGGMSRNLSPDDRDYLLKEIDQVIRSSLD
AVELIKTIYSARADFHNGFGSYRSSFMSLVREDGAMDLYHGGLRARDEHGETIFDHVEYSHYWDYIHEEV
KSWSYMKFPFIRSHGREKGWYRVGPLARVNNCDFIPTSLADAERKVFKEFGGGSATQATLAFHWARMIEM
LHAAEVIQELLHDDDLLSDDLVNIGERQLRGVGVIEAPRGTLIHHYRINEDEQIVRANLIVATTHNNQAM
NEAIRQVALQYLDGEQLTEGLLNYIEVAIRAFDPCLSCATHAVGKMPLEVELMDVEGAMIQRLVKDSDGR
YRT

>WP_004252763_Betaproteobacteria_group3d
MSFELETAAVAGENLRRVAIDPVSRVEGHGKVTILLDEHNKVHQVRLHIVEFRGFERFIQGRPYWEVPVM
VQRLCGICPVSHHLAASKALDVIVGADRLTPTAEKMRRLMHYGQILQSHALHFFHLSSPDLLFGFDSEVS
RRNIVGVAEKYPDIARRGILLRKYGQEVIRHTAGKRVHGTGSVPGGVNKSLTAAERAELLKDVYQMIAWS
RDAVKIIKELHEQNPALYDRFGTFPSNFMGMVAPDGSLDLYHGVLRAKDAAGNVLFDHVDYQTYDTLITE
EVKPWSYMKFPYFTSMGPEQGWYRVGPLARVQNCDSIPTPFAEHERREFVAYAGGKPMHATLGYHWARMI
EMLFAAETIKELLHDDALEGSDLVVTGERRREGVGVIEAPRGTLFHHYQVGDDDLVTMANLIVSTTNNNQ
AMNSAVREVAKQYLDGNEITEGLLNHIEVAIRAYDPCLSCATHALGKMPLEVTLLDAGGQLLDRKYKS

>WP_004322153_Betaproteobacteria_group3d
MSFQLETATVASDTLRRIAIDPVSRVEGHGKVTILLDEDNKVHQVRLHIVEFRGFERFIQGRPYWEVPVM
VQRLCGICPVSHHLAASKALDLVVGAARVTPTADKMRRLMHYGQILQSHALHFFHLSSPDLLFGFGSELG
RRNIVGVAQQYPDIAKKGILLRKFGQEVIRLTAGKRVHGTGAVPGGVNRALSADERKRLLADAYQMIAWS
RDAVRIIKELHQQDRALYDHFGTVRSSFMGLVAPDGSLDLYHGVLRARDADGRILFDQVDYQTYDRLITE
EVKPWSYMKFPYFTSMGPEAGWYKVGPLARVQNCDSIPTPFAEHERRELVAYAGGKPLHGSLAFHWARMI
EMLFAAETIKDLLHDDDLSGTELMTSGERRREGVGVIEAPRGTLFHHYQVGDDDLVTMANLIVSTTNNNQ
AMNTAVREVAKQYLHGQEITEGLLNHIEVAIRAFDPCLSCATHALGQMPLEVTLVDAEGTELDRKYKA

>WP_004512544_Deltaproteobacteria_group3c
MNKTITIDPVTRIEGHARVFIDLDDGGALKAAGLVVNELRGFEKILTGMDADRMPLVTARICGVCPTAHH
LAATNALDNAAGVEPPTAAKLLRELMYMGHLIHSHCLSLFVLQGPDLVLGLDADPAIRNVVGVVQAVPDI
ARKALQCRSIGQKINELVGGRGTHPVTSVAGGIAFVLDADRERQLNAWIQEAHGLVLELAPVVKQLLMKM
LDANPAMLEQWVIPAWSVGTVKGDGTIALVNGEIRAIDESGARKAQFPTAGYDTHLSEAAVDFSYMKQVS
FVEGETRHDYRVGPLARLNISDRYGTPLADREREEFIRTVGRPCHANALQPWARLIELLYCTERAQEIMA
SPEIHGETRVPVKFSGGRGVGHVEAPRGTLIHDYEIDENGIVRAANLIVATQQNYALINTMIAQAATSHV
INRPDDQALLNAVEFGIRCYDPCLSCATHALGAMPLEIVVNRADRPHLIRRNC

>WP_004513769_Deltaproteobacteria_group3d
MSRTITIDPVTRIEGHATITIRLDDAGSVADARLHVTEFRGFEAFCVGRSIWEMPGITARICGICPISHS
IASARAGDAILGVDIPPAAEQLRRIANLASLIQSHALSFFHLCAADLLLGMDHDPSRRSLWGLLESRPDV
ARRGIRLRQIGQQIVSNLAGERVHPSWAVPGGVREPLDAERRRKVVELLPEGIAIIRSAFELLDEIYGRH
GAEVGTYGDFPSLFAGLVGEDGGLEHYDGMLRFTDSSGAVVEEVPPDHYDLAIGERSEPWSYMKFPFYRN
HAGRDGGGMFRVGPLARLNLCERAGTPEADRELQTFRQLRGTGGVVTGSFHYHHARLIEILHALERIGEL
LDDPAILDRHVRSEAGVNRRHGVGFCEAPRGTLFHDYEVDDDGLILRLNLLIATGQNNLAMNRTILEVAR
SHIKGGKVSEGILNRIEHGIRAYDPCLSCATHVYGRMPFQVLLLAPDGTVVDEIAS

>WP_004589824_Euryarchaeota_group3c
MKVTIEPLSRLEGHGKVTLTIEDGKAIDVKLHITALRGFEKFVVGRPAEEVPRIVTRICGICQTAHHLAS
VKAVDMAWDAKIPETAKKLRELMLLGNMIHSHALHFYFLASPDFILGVDADPKIRNIIGVINKDPELAKK
AIALRRFGQRVVEIVGGKAIHPITAIPGGISKQLSEEERDELLKEIDLMIEYSKESIEVVKKLTEQYMNY
VKTLGVIDTWYLGIVNDGKHEFYDGKLRFLSPDGKEKDEFEAKDYKDYIGEHVVSYNYVKHPFYKKIGYP
DGIYRVGPLSMLNVCDHMGTELAEEYRKEFFDIFGFPANQSLAYHYARMVEMLKACERVKELLNDNNITS
DDIKADVEPKAGNGVGVVEAPRGVLIHNYETDDNGIVTKANMIVATTHNVPTMEKAIQQAAKEIFK

>WP_004591340_Euryarchaeota_group3a
MRIELSPTTRHEGHSKLILEVEGEIVKRAYYINTTPVRGFESMLRGKPIEFAPIAVMRICGICQATHGIA
SCEAIENALNCEVPKDGLLLRELIGLGNRMHSHPLHHLLTLDDFIKEGEEELKIELIKIIQKMRKIGQMI
VDIVGGEGIHPPNLVVGGVRNNITERAKAKIYYGLREYEKLAYELYEKYVPLVERFLEESGIPNLGMHNC
PFLATSPTYGDREKIDWDQFIEIPPQRYYGNEIGLETSVMIPLYNGSPVEVGPRARMITFGKFKPKSALD
INIARAKENFGAVYRAYEILDEVNINGKTRAEIEYKEGFGIGIHEAPRGTNVHMAETTKDGKIKRYSITA
ASTWNFPVVEKAIEGYPHQYAEVIMRAYDI

>WP_004936990_Actinobacteria_group3b
MSQSPDTSRILSVPALTRVEGETALRLRIHDRTVTEARLSIYEAPRFFEALLRGRAHTEPPDLTSRICGI
CPVAYQLSACRAVEDACGVDVDGRLARLRRLLYCGEWIESQTLHIYLLHAPDFLGHDDVIGMSRSEPAHV
RRGLRLKQTGNAVVELLGGRAVHPVSVRLGGFHRTPTRTELRPLAEGLRVALDDAWDTVQWVAGFDFPEA
ECEADLLALAEPGTYAIESGVPTVVPYDATHPAWSFPLRTFCDHVTETQVPHSTALHSRLDGRRHLTGSL
ARYAVSGHLLSPTALEAAASAGLDDPPLREGRDGTGQGTVCRNPFRSILVRAVEVFYAVEEALRIITEYE
RPASPYVPVPARSGVGHGATEAPRGLLYHRYAFDREGRVTDARIIPPTAQNQGAIEEDLRRSVQAALDRG
QDSEAELTRLCERVIRNHDPCISCSAHFLDLNLETACPHPTGPA

>WP_004946981_Actinobacteria_group3b
MCGICPVAYQTSACHAIEDVCGVTVDERPAALRRLLYCGEWIESHTLHIYLLHAPDFLGRDSAIDLSRTH
RADVERGLRLKQAGNSIMEFLGGRSIHPVNVRVGGFHHAPARADFRPLAERLRRARDDALETVAWVAGFD
FPDAECEADLLALSVPGTYAIETGVPTVLPYGAGQARRTFPLADFTTHVVEEQVPYSTALQARLDGRRHL
TGALARYAVSGHLLPPAVRDAARAAGLADPASGEVCRNPFRSVVVRAVEVLYAVEEALRLIDAYERPSRP
AVDVPPRAGTGHGASEAPRGTLYHRYVLDAEGLVTDARLIPPTSQNQGAIEEDLRRIVQDRLRRGDATDA
ELTRLCERAIRNHDPCISCSAHFLDLTVERA

>WP_005000139_Gammaproteobacteria_group3b
MTRKTIKVNYLARVEGEGALRVTVRDGVVRAAELRIFEPPRFFEALLRGRAFAEAPDITARICGICPVAY
QMSAVHAMENALGVHVDGPLRELRRLLYCGEWIESHALHIYLLHAPDFLGYAGAIDMARDHPETVRRGLA
LKKVGNAVMSLLGGREVHPINVRVGGFYRTPTRQELAPLAENLRRARDAALETVRWTAGFDFPDCNRDYE
LVALRHPQEYPFNEGRIVSNRGLDISVAEYNRHFVEEHIAHSTALHSRLRERNSYLVGPLARYSLNYDRL
SPLAREAATEAGLGPSCTNPFQSIIVRSVEVLYACDEALRIIECYEEPERAAVELRPCAGVGCSATEAPR
GLLFHRYRLNGDGTIAEAQIVPPTAQNQPSIEEDLKTFIGDWLELPDAALRERCEQTVRNYDPCISCATH
FLNLEVDRG

>WP_005006913_Nitrospina_group3b
MKKTRTIKVDYLARVEGEGALYLKIQNGALKDVQLRIFEPPRFFEAFLRGRQFTEAPDITARICGICPIA
YQMSAVHAMEDALGVTMTPPLRALRRLIYCGEWIESHILHAFMLHAPDFLGYHDAIQIAKDHKQLIENAL
RFKKHGNEIVAFLGGREIHPINVKVGGFYKVPRKTDFKKLEENLKWCRDFALEAVGFVAKLPFPDFEVDY
EFVALHHPEEYPFNEGRIVSNRGLDIAAREYDDHFEEQHVERSNALHSVLKARGNYLVGPLARFNLNHEK
LPAIAKQAMHAARLKAPCRNPFKSIIVRCLETLFAVDEALRLIRHYEMPDRPALDIEPKAGTGYACTEAP
RGILYHRYRIDDAGLIQDAKIVPPTSQNQKTIEEDLRQFVPQYMDLPDDKLQWQCEQAIRNYDPCISCAT
HFLKMEVDRS

>WP_005257894_Actinobacteria_group3b
MAPRNRELTVRALARVEGEGRVDVTVREGRAERVELNIYEPPRFFESFLRGRHFLEPPDITSRICGICPV
AYQVSACNAIEQACELELDDAVRDLRRLLYCGEWIASHVLHIYFLHAPDFLGLPDSIALARRDREAVERG
LSLKKAGNAILDVIGGRPIHPVNVRIGGFHRMPTTAELIPLSDQLRTALDHAVATVRWVSSFDFPDIELD
HDLLALHDDSRYAIDDGEIWSSTGLRCTADEFPKHVVERQVPHSTALHAELDGRRYLTGPLARYSLNSSQ
LAGVSAQTAADAGLGAQCRNPYRSIVVRAVEVVYAVEEALRIIDRYERPAEPFTAGPPIRTVGHGVSEAP
RGLLYHRYEFDPTGLIRAATIIPPTSQNQAAIEHDLRRAVDGNLMLADDDLTTLCERTIRNYDPCISCAT
HFLTLTVDRR

>WP_005370476_Gammaproteobacteria_group3d
MYEHLETADNPENLRRVAIDPVSRVEGHGKVTLLLDEHNRVKQARLHIVEFRGFERFIQGRPYWELPVIV
QRLCGICPVSHQLAAGKAIDQLVGIDPDKLPPSADKLRRLLHFGQVLQSHALHFFHLASPDLLFGFESEI
GKRNVIGVLSDYPDIGLKGVKLRKYGQEVIRVICGKRIHGTGAIAGGMNKALTLEERDYLLEDIDAIIAW
SEEAVDVIKKVHCSHLPYYDEFATIRSNYLGLVRPDGALELYHGGLRVKNGEGETVLDHVDYCRYNEVIH
EEVRSWSYMKFPYLLALGKQNGWYRVGPLARVNNCDFIDTPLAEAARVEFKAHGGESMVHSTLAFHWARM
IEVLHCAESIKHLLHDPEILGRDLVARGEKRFEGIGVIEAPRGTLFHHYRIDENDIVTKANLIVSTTSNN
TAMNESVRQVAATYLSGRELTEPLLNNLEVAIRAYDPCLSCATHAVGKMPLQVELIDAEGHIADRIVKHG
DGSLERADDA

>WP_005505390_Gammaproteobacteria_group3d
MSKTLVIDPVTRIEGHGKVTLQLDDNNRVTDARLQVIEFRGFERFIQGHPYWEAPMLLQRICGICFVSHH
LCGAKALDDMVGVGLKDGIQMLPTPEKIRRLGHYAQQLQSHVTAYFYLIAPEMVFGIESAPEKRNILGLA
EANPELVKRVIQLRKWGQELIVSVLGKRMHGISSVPGGVNNNLSIAERDKFLKGNDDLLSIDEVIDYAQD
ALNLFYDYHEKHRDEIDNFGVVNALDMCLVDENGDVDYYHGKIRIVDENKQIVLETDYHDYLDHFAEATE
AWSYMKFPYLKALGREAGSVRVGPLARLNVTRRYNTPLAQEALERFHDYTKGKANNMTLHTNWARAIEIL
HSAELIKELLNDPDLQGQNLIITPEKSAWTGEGVGVVEAPRGTLLHHYRADEAGNMTFANLIVSTTQNNK
VINRTVQSVAQDWISGKAEITEGMMNAIEVGIRAYDPCLSCATHAMGQMPLHISLLDAKGRVLDEKFR

>WP_005514364_Actinobacteria_group3b
MAADAPGPPDDAERRRLTVRALARVEGEGRLDVTVRSGAVEHARLDIYEPPRFFEAFLRGRDFREPPDIT
SRICGICPVAYQVSACNALEQACGAIVDPRVRALRRLLYCGEWIASHTLHIYFLHAPDFLGVADSIELAR
RDRAAVERGLALKKAGNAILETIGGRPIHPVDVRVGGFYRAPTRDELAPLARTLRRALDHALDTVRWVAG
FDFPDVHLDPVLAALHDDAGYAIEDGVVRTSAGDRFPAAEFGDHVRERQVPESTALHARLDGAPYLTGPL
ARYSLNSGQLTGAARDAASAAGLGRECRNPFRSIVVRSVEVTFAIEEALRIIDGYERPDPPCAPVTARAA
TGHGVSEAPRGLLYHRYELAADGTIRSADIVPPTAQNQDVIEADLTARIGEHLGLSDQELTALCERIIRN
HDPCISCATHFLDLRVSRR

>WP_005661842_Synergistetes_group3d
MPKERKTIVVNPITRIEGHGKITVYLDDSGNVDETRFHVTQFRGFEAFCKGRDFREMPVITPRICGICPV
SHHLASAKACDAILGVTITPTAHKLRELMHMGQIVQSHALSFFHLSSPDLLFGFDADPAVRHVGGVARDF
PELAKRGILMRKFGQELIKTLGGKKIHPWHSIPGGVNRSIKVEERDLFLKGLPEQKEAIKDTIELIRKYL
EDNGEEAKKFATLKSSYLGLVKGGKLELFDGDIRLRGPRGRITDEFPDVEYLEHIGEHVEPWSYLKFPFY
RSLGFPQGSYRVGPLGRVNACDDFATPEASKELKRFRELGEDGMVHYTMYTHYARLMEVLYALERMEELL
LDEDITGSDLRVSSKGLQPEGIGVIEAPRGTLIHHYQVDEVGSVKAVNLIVATGHNNYAMNKGVEMVAKE
FIHGADVKEGALNRMEHVIRCYDPCLSCSTHAVGKMPLKVSIVDGDGREIREILKG

>WP_006101686_Cyanobacteria_group3d
MAKTVLIDPVTRIEGHAKISIFLDDAGEVEDARFHVVEFRGFEKFCEGRPMWEMAGITARICGICPVSHL
LASAKTGDKIQAVKVPPAGEKLRRMMNLGQITQSHALSFFHLSSPDFLLGWDSDPATRNVFGLIAADPDL
ARSGIRLRQFGQTVIELLGAKKIHPAWAVPGGVRSPLSEEGRAWIRDRLPESRATLDTALGLFKQLLDKF
STEVETFGLFPSLFMGLVGKDGVWEHYDGHLRFKDSEGNMVADGLSEDDYQDFMGEAVEPWSYLKFPYYK
PLGYPDGIYRVGPLARLNICDRMGTEAADRELQEFRDRAGGVATSSFFYHYARLVEILAALERIEQLVED
PDIVSKRTRAEAGINSLEGIGVSEAPRGTLFHHYNVDENGIIKKVNMIIATGQNNLAMNKTVAQIAKHYI
HGNEIPEGLLNRVEAGIRAFDPCLSCSTHAFGQMPLHIQLVGSSGDVVDEVWRH

>WP_006170040_Cyanobacteria_group3d
MTRTILIDPVTRIEGHAKISIQLDAGGDVTGAHFHVGEFRGFEAFCVGRPFSEMAAITARICGICPVSHL
LAAAKTGDQLLVVTIPPAAERLRRLMNLAQIIQSHALSFFHLSSPDFLLGWDSDPAQRNVFGLIAADPEL
ARGGIRLRQFGQAVIERLGGRKIHPAWAVPGGVRSPLQPPDRDWIRSRLSEAVATTRGALELFKRLLDGP
LAAEAAVFGDFPSLFIGLVGPDGRWEHYGGRLRLIDSTGALVTAELPADGLSAEQLGGLLAEAVDPSTYL
KFPYYKPLGPEAGSYRVGPLARLNVCERIGHEQADRELLELRQRGGRVVTSSFLYHLARLIEILAALEAI
EALLDDPALCDTHVRAHAGVNAREAVGVSEAPRGTLFHHYRVDSDGLIEAVNLIIATGQNNRAMNRTITQ
IARQYIQAGPADAGVPEIAEGLLNRVEAGIRCFDPCLSCSTHAAGQMPLHVQLLGPDGELLRERWRE

>WP_006195766_Cyanobacteria_group3d
MPRKIIIDPVTRIEGHAKISIYLDDTGQVSDARFHVTEFRGFEKFCEGRPLWEMPGITARVCGICPVSHL
LASAKAGDRILSVTIPKAAEKLRRLMNLAQIIQSHSLSFFHLSAPDLLLGMDSDPAKRNIFGLIAAEPEL
ARGGIRLRQFGQEIIEQLGGQKIHPSWAVPGGVREALSPEGRTHIQNRIPEARTTILNALSRFKELLNNY
QQEAQTFGNFPSLFMGLVTPEGLWENYDGNIRFVDSAGNIIADQLDPTNYQEFIGEAVESHSYLKFPYYR
PLGYPDQSDHCNLNSGIYRVGPLARLNICSQIGTPLADVELREYRDRGKGTVNSSFFYHYARLIEILASI
ERIEILLDDPDLLSNRLRAEAGINQLSGVGVSEAPRGTLFHHYQVDENGLMQKVNLIIATGQNNLGMNRT
VAQIARHFINGAEISQGILNRVEAGIRAFDPCLSCSTHAAGQMPLHIQLIDKNGSIVNEVWRE

>WP_006276675_Cyanobacteria_group3d
MKKIVIDPVTRIEGHAKISIYLDDEGHVDDARFHVTEFRGFEKFCVGRPFAEMPGITARICGICPVSHLL
ASAKTGDKILSVTIPEVATKLRRLMNLGQIIQSHALSFFHLSAPDLLLGMDSEPTKRNIFGLIGIDPELA
RGGIRLRQFGQEIIELLGGKKIHPAWAVPGGVSDPLTTENRTHIQNRIPEAKSTVLNAIALFKKLLENYQ
KEAQTFGNFPSLFMGLVTAQGLWETYDGHLRFVDSGGNIVADKLDADNYHEFIGEAVQEDSYLKSPYYRP
LGYPDGKDHCRLDSGMYRVGPLARLNICSQIGTPLADQELREFRSYGSGTVKSSFFYHYARLIEILASVE
HIEILLDDPDILSTRLRAAAGINRLEAVGVSEAPRGTLFHHYRIDENGLMQKVNLIIATGQNNLAMNRTV
AQIARHFIQGSQVQEGMLNRVEAGIRAFDPCLSCSTHAFGKMPLVVELVDRNGNVVNQICRN

>WP_006331106_Actinobacteria_group3b
MAEETRRLTLRGLARVEGEGRLHVSITGGSVDRADLNIYEPPRFFESLLRGRDFREPPDITSRICGICPV
AYQVSACNALEQACGVELSDPIRTLRRLLYCGEWIASHTLHIYFLHAPDFLGVPDAVELARRQSEAVERG
LALKKAGNAILEQLGGRPIHPVNVRVGGFYRVPTRAELAPLAEQLRRALDDAVQTVAWVAGFDFPDARLD
CDLLALRGRDRYPIEDGTIASASGAAFDAAEFPAHVAEHQVPHSTALHARFDGHRYLTGPLARFALNASL
LSPVAQRAAADARLDDECRNPFRSIVIRSVETVYAVEEALRLITDYEPPDRPNVEVEPVEAVGHGVSEAP
RGLLYHRYAIAADGTIRDAVIVPPTAQNQSVIEDDVRAIVTANLAAGDAELTELCERTVRNHDPCISCAA
HFLTTTIERR

>WP_006366269_Chlorobi_group3b
MKRDYTIAIHHLTRVEGHANITITVRDGQLMEARWAVVETPRFFEVMLKGMSAERVPFLTSRICGICSIS
HALASIRALERAMHILPPAVAEKTRLLAMHGETLQSHALHLFFLAAPDFAGTASILPLMESHPDIVRAGL
QLKELGNEISRVTTGRCTHPVSLVVGGLSKAPDKTQLAALQKMIRERKPLLETACAFFRTLAIPDFSRET
EFISLANGVSYPSIGGHLVSSDGVERDENDYLLMTNEYTKEFSTSKFTRLSRETSAAGALARFNNSSAFL
HPEALKAAESFGLRPVCHNPFMNNIAQLVECVHILEDAELLIDSLLDSELTAVKTPWNPQAGSATGAVEA
PRGILYHHMETDSEGRVVRADCIIPTTQNNANIDLDLKAIAEWALEKGKNDREIEKLCEMVVRSYDPCIS
CSVH

>WP_006512117_Cyanobacteria_group3d
MPKKITIDPVTRIEGHAKITIHLDETGEVEDARFHVTEFRGFEKFCEGRPLWEMPGITARICGICPVSHL
LASAKAGDRILAVDIPPAAEKLRRLMNLGQIIQSHALSFFHLSAPDFLLGMDSDPASRNVFGLIAAEPEL
ARNGIRLRQFGQEIIEALGGQKIHPAWSVPGGVRNSLSEGGKIKISDRLTEAKTTTLKALDKFKSLLADY
EVEAQTFGNFPSLFMGLVGEDGSWEHYGGKIRFVDSGGNIIADQLEPTRYQEFIAEAVEPWSYLKFPYYR
PLGYPARKDYCHLQSGIYRVGPLARLNICSRIGTALGDRELREFRDRGQGTVNSSFFYHYARLIEILACI
EHIENMLEDSDLSSDHLRAKAGINQLEGIGVSEAPRGTLFHHYHVDEHGLIQKVNLIIATGQNNLAMNRT
VAQISRHFIHGTTIPEGMLNRVEAGIRAFDPCLSCSTHALGKMPLHIQLFDEGGNLLDDAWQQS

>WP_006512920_Cyanobacteria_group3d
MSKRIVINPVTRIEGHAKISIYLDDQGEVADARFHVTEFRGFEKFCEGRPFWEMPGITARICGICPVSHL
LASAKSGDRLLAVQIPPAAEKLRRLMNLGQIIQSHALSFFHLSSPDLLLGWESDPAQRNVFGVMATEPAL
ARGGIRLRQFGQAVIEQLGGRKIHPAWAVPGGVRSCLSQVGREQICQQVSEAKKTILETLTLFKKLLEDF
QEEVHIFGNFPSLFMGLVGADGTWEHYDGCLRVVDSGGNILVDQLDPSNYRDFIGEAVQPDSYLKSPYYK
PLGYPDQTQHCRLENGLYRVGPLARLNICDRIGTPLAELELQRFRQYGMGNSSFFYHYARLIEILTCIER
IEIALDDPDLQSHHLRARADVNQREAVGVGEAPRGTLFHHYKIDDTGLLTYVNLIIATGQNNLAMNRTVA
QIARHYIHGPQIPEPMLNRVEAGIRTFDPCLSCSTHAFGKMPLQLQLISAEGQLLDECYR

>WP_006562473_Chloroflexi_group3d
MSQRIVIDPVTRIEGHAKISIYLDDMGEVSDARFHVTEFRGFERFCEGRPFWEMPAITARICGICPVSHL
LASAKAGDGILAVDIPPAADKLRRMMNLAQIVQSHALSFFHLSGPDFILGFDSDPATRNVFGLIAANPEL
ARSGIRLRQFGQEVIEHLGGRKIHPAWAVPGGVRSGLPDQARQAIREKLPEAFSITRAAIGHMKTFLDTY
RDEAASFGTFESLFMGLVADDGTWEHYGGALRVVDATGAILEDHVEARRYAEIIGEAVEPWSYLKFPYYQ
PRGYPDGMYRVGPLARINVCRSFGTPQADDELIELRQRGGATIKSSFFYHYARLVEILGALERIARLLDD
PDLASRRLRADAGVNRLESVGISEAPRGSLIHHYKVDEHGLITQVNLIIATGQNNLAMNRTVAQIARRFV
RGNTIPEGMLNRVEAGIRAFDPCLSCSTHAAGQMALDVRLIGPDGQELDRVVR

>WP_006624081_Cyanobacteria_group3d
MAKTVVIDPVTRIEGHAKISIYLDDAGEVEDARFHVVEFRGFEKFCEGRPMFEMAGITARICGICPVSHL
LAAAKTGDKILAVKVPPAGEKLRRMMNLAQLTQSHALSFFHLSSPDFLLGWDSDPAKRNVFGLIAADPDL
ARAGIRLRQFGQTVIELLGARKIHAAWAVPGGVRSPLSQDGLEWIKDRLPEARQTTELALNLLKRLLDSN
LASEVDIFGKFPSLFMGLVAPNGNWEHYGGHLRFIDSDGNIVADGLSEDNYQDYLGEAVENWSYLKFPYY
KPLGYPDGIYRVGPLARLNVCDQIGTTDADRELREFRDRAGGRVATSSFFYHYARLVEILACIEAIEALV
EDPDITSPRVRADAGINNLEGVGVSEAPRGTLFHHYKVNENGLIEKVNLIIATGQNNLAMNKTVTQIAKH
YIHGNEIPEGLLNRVEAGIRCFDPCLSCSTHAVGQMPLHIELLKPDGTIVDEVYRN

>WP_006786889_Gammaproteobacteria_group3b
MTELRDIRIEVPVLARVEGEGALELEARNGKIEHLRLRIFEPPRYFEKFLEGRSYQAVLDIVARICGICP
VAYQMSAVQAIEQAFGVTPSAWVTDQRRLMYCGEWLQSHALHIHLLALPDFLGFDNGIAMAAKYPEEVKR
GLRLQRLGNDIIALFGGRSVHPIGVRPGGFHHNLNPEQLARCLEGLRTALPDARALVGWTAGLSLPDDQQ
DFTNVALRHASEYAMYSGRVISDQGHDLAVDEYERHFRELHEAHSTALYSLLDGRPYLVGPLARLNLNHD
QLSPAAQQALAETGWQLPSRNMFHSIIARAVETYEVVLEAIRLLENHQPTDTPYVVCEPRAGEGFGATEA
PRGLLWHHYRFSEDGKVLHARIVPPTAQNQARMEEDLRQSLEAFGLHHEDDAIRLRGETVIRNYDPCISC
ATHFLTLKMRR

>WP_006871434_Gammaproteobacteria_group3b
MSKNIAINVPILTRVEGEGALELHIRNCKIKTLKLKIYEPPRLFEKFLEGRSYTDVLDFVARICGICPVA
YQMSATQAIEQCFGIQPTPWVRTMRRLFYCGEWLESHSMHIHFLALPDFLGFKSIPEMAKIYPDEVRRGM
RLQALGNDLIKLLGGRSVHPVGACVGGFYKAPNCSEINIMLAKAKARLDDCNALIRWIAGLSLPDNCHDF
TCVSLYHPTEYPLNEGRLVSDHGLNISIEEFATYFKESQVPYSNALHCLLQNKPYLVGPLARVNNCFGHL
PIEIHLLLQNLKINFPSRNMYHSIIARAVEIYYCVLESIHILEHYKTPQDTHPEVEPQVGIGFGCTEAPR
GMLWQQFQFDDKGLVTSARIVPPTSQNQARIEEDLRISLEQFGLNKDEGALRSYSEMIIRNYDPCISCST
HFLNLKVSRG

>WP_006910395_Cyanobacteria_group3d
MTRTITIDPVTRIEGHAKITLHLDASGRLADARFHVVEYRGFETFCEGRPFTEMAGITARICGICPVSHL
LAAAKTGDKLLAVQPPPAARKLRRMLNLAQLCQSHALSFFHLSSPDFLLGWESDPARRNVFGLMAADPEL
ARAGIRLRQFGQQVLELLGGRKIHSAWAVPGGVRTPLSDEARAWILERLPEAKATTAKALEIYKRLLDGP
LQREQSTFGDFPSLFMGLVGPGGRWECIDGLIRFVDSAGAVVADGLSEDDYASYLGEAVESWSYLKFPYY
KPLGYPEGIYRVGPLARLNVCEQIGTPWADRELQEFRQRSGTAASGGRIVTSSFAYHHARLVEIVACLEG
IEKLVADDSLMTDRIRARASLNANEAVGVSEAPRGTLFHHYRVDDDGLITRVNLIIATGQNNLAMNRTVA
QIAREFIPEPVAEGAEIPEPLLNRVEAGIRCFDPCLSCSTHAAGQMPLHIELRDASGELLAERLRD

>WP_006926982_Caldithrix_group3b
MSRDLSINVHHVTRVEGHGNIVVDVKNGVLKKAELDIVEPPRFFEAMLKGRNFHEVAIITSRICGICSLG
HQMTSLKATEAALGLEISEQTEILRKILVHGATFQSNVLHALFLAAPDFLNVGSVFPLVNTHKEVVLAAL
RLKRLANDMGEVISGRAVHPISIVPGGFTKLPTEQQLKELRERLTGEGMKDALFAIDVLASLADQIPQFE
RETEYISLYNDQEYGLYDGVICSSDAGLFPVEDYERITNEFVVPHSTSKHTRFSRSSYMVGALARFNNSH
KLLKPKAQEVAQKLGLKAPCHNPYMITVAQMVEVIHCIEDSIDLIDVLLERGIKDEKPNQEPKRYGRGIA
ATEVPRGILFHDYTYNRKGQIVKANCIIPTGQNLANIDDDMKKLVPEILNEPKEAITKKLEMLVRAYDPC
ISCSVHMLDVTFEE

>WP_006930005_Caldithrix_group3c
MGQKITIDPITRLEGHGKIAIFLNDSGNVDRAYFQIPELRGFEKFAEGRPAEDMPQITSRICGVCPTAHH
MASTKALDDLYKIEPPATARKIRELVYSTFMVEDHALHFFFLGGPDFVVGPDAPKASRNILGVLQKVGTE
TGLKVIGMRRQLRELITEMGGKVIHPVLGLPGGVSKKMTKEIQERFVDVANQAVEFALFSLQLFEDVVLN
NSAYVDIITSPAYTHKTYYMGLVDDNNHVNFYDGWIRVVAPDGKEFARFKVQEYLDWIAEHVEPWTYVKF
PFLKKVGWNGFSEGKKSGIYSVAPLARLNAAEGMATPRAQEFYLKFFETLGGKPVHFTLANHWARLIELL
YAAERMAELANDPEILSDNIRNVPTETPTVGIGVVEAPRGTLFHHYQTDEQGVIQKANLIVATQNNAARI
AMSVDKAARNLINDGHYDDGILNQIEMAFRAYDPCHACATHSFPGEMPVIYQFFNLKGEKLWEIVRGTNH
GR

>WP_006931831_Alphaproteobacteria_group3d
MAEPRLIEISPVTRVEGHGKVTIHLNAENEVDEARLHIVEFRGFERFIRGRLMWEVPVIVQRLCGICPVS
HHLAAAKAMDMIAGVDQLTPTAEKMRRLMHYGQVMQSHVLHFFHLAAPDLLFGFGAPAEKRNIFEVIKEN
PELGKRAILMRKYGQEIIEATAGKKVHGTGAIPGGINRNLPIERRDHFLASVDQMIEWSLDAVKLAKDYT
LEHEDLVAEFGSFPSNYMSLVRESDGALDLYHGNLRALSSTGDMIFDQVPYTKYHELIVEDVRSWSYMKF
PFIKTLGSDAGWYRVGPLARMNTAAFIDTALANAALKDLKAVTCGTPNNSTLANHWARMIEVLHCVEKIR
ELLNDPDLQGTDLIVKGDRREEGIGVIEAPRGNLIHHYKVDEHDQVTYCNLIVSTTHNNEGMNRAVKDVA
VKHLSGKEQITEGMLNHVEVAIRAYDPCLSCATHALGQMPLQVELFNADGALVDSRTQCV

>WP_006969455_Deltaproteobacteria_group3b
MTTEEERDHKQPPSAVELGADERVYKVEMLARVEGEGRFWLRLDAAGEVADAKLAIFEAPRFFEAFLRGR
DLEEVPDIVARICGICPVAYQMGAVRALERILGVDPPSPGIRSLRRLLYCGEWIESHVLHVFMLHAPDFL
GYESAIEMAADHRARVEQGLRLKKVGNAIIEVLGGRAIHPVSPKVGGFSRTPTVAELAALRPRLEAALEE
AEAVVEWSAGLPMPALELDYVFVSLASEDYPIEFGDEVLVRGRGRDERVDVDEFLDHFVEDHVAHSNALQ
CRLRDGTPYLVGPMARLNLFADRLHPRAARALERSGLALPVRNPYQSIIVRAVEVVHAFATALDIVTNYT
RRVEPAFVELPPAGARAGRASGGTEAPRGLCWHRYETDAEGLIVDARIVPPTSQNQARIERDLVGLAPQL
LAMDHGAATRRCEQLIRAYDPCISCATHFLKLEIERG

>WP_007021942_Gammaproteobacteria_group3b
MTERRIKIDVPSLARVEGEGALHLKITEGALDALQFKIYEPPRFFEKFLEGRHYTEVPDIVARICGICPV
AYQVSAVNALESLFQAPLTPWIKQMRRLLYCGEWIQSHSLHIHLLALPDYFSEESVLGLAAKEPEVVKRG
FAIQEAGNRLIRFLGGRSVHPVGLKVGGFHRAPSAEEAKELLEFLQERLPEAVALAEWVAGIKLPEDEQE
FVSVALSTEQFAIEAGLLRNSQGLQITEDQYEAHFTESQSPHSTALWSLMDGQDYLVGPLARLNLNHDCL
PAFLKTLLNRLGDPFPSRNMFHSMLARAIEICVVLHEAISILQSYQPDTPSAEFSVRAGAGFGWSEAPRG
LLWHRYTVDEQGIITAAKIVPPTSQNQARIERDLEKSLTAFGLDKADELLRLHSEKVVRNYDPCISCATH
FLKLTTER

>WP_007033070_Actinobacteria_group3b
MEGEGSLRVRSVDGRVESVELIIYEPPRFFEAFLRGRDFREPPDITARVCGICPVAYQLSSCRAVEDACG
VEVGDELRALRRLLYCGEWISSHALHIYLLHAPDFLGFPDAIAMAGEHRGLLERGLALKKAGNLIMTAIG
GRAIHPVNVRVGGFYRVPEPAELRALTETLKRALDDALATVRWAAEFDFPGVEVPYDLLALRDSEGYPLD
RGEPVADTGLRFTASEFKTHVTEQQVQYSTALHARLDGRMYLTGPLARYSLNSDRLSALAANAAAEAGLG
PRCRDPFRSIVVRAVEVVYAVEEALRIIEGYERPRAPFIDVEPREAIGHGITEAPRGLLYHRYQLGADGR
IVTADIVPPTSQNQPAIEHDVARLVEQHADLDDHALVSLCERAIRNHDPCISCSSHFLDFTREDR

>WP_007043840_Euryarchaeota_group3a
MSNTIEIAPTTRHEGHAKLVLEVDDEGVVTKAYYPNTTPVRGFETMLKGRPADFAPLAVMRICGICQTTH
GIASCEAIEDAIGCEIPEDGKLLRELVGLGNRMHSHPLHHLLIADDFVKPEEQDLRIEAIKLIQKMRKVG
QLIVDIVGGEGIHPPNIVIGGMRTNITERAKSKIYYACREYEKDAYKMYELLEMLIERYLEEVGISDLGA
HDYPYIATHTTFGDRYAINWDDVTEIPAQRYYENPEIAQTATNQIPLYCGVPVEGGPRARMVKFGNFKAG
GSALDINLARAQENFGAVYRVFEILDELNLNGKTRVELEYKDGFGIGVHEAPRATNVHMAEVGKDGRIKS
YKIIAASTWNMPIVEKAIEGYPHQYAEVIMRAYDI

>WP_007044698_Euryarchaeota_group3a
MGKVVEIHPTTRHEGHAKLVLKVDDEGIVEKGYYLSVTPVRGFEKFLVGKPAEFAPIAVMRFCGVCPVAH
AISSVEAIEDACNITPPKDGLLLRELIGIANKMHSHPLHQFLISPDFVPEKDRVEFIKRVQKMRKIAQYI
VDVVGGEGIHPPNIRIGGMAKNITESAKAKIYYKCKEYEKLAKEQIEYLVPIFESKTLADGTELPEKLGY
HDFGYIATHPTYGDRTAIDQSKVVEYASFEFYEKDVALQASTTIPTYNGRLAEVGPRARFRKFFDFKEKG
AMAINIARTYELEVLVKRAMEILDELNVNGKTLSDESIIGDGEKVGLGVHEAARGHNTHQAAIDKRGNIV
YYNAIVATTWNIPVIGKAIEGNHYKFAEYVVRAYDPCISCATHIIVKDYDNRVVDEKILK

>WP_007168195_Actinobacteria_group3b
MNSSERTLSVGALTRVEGEGALHVALRDGALQSVQLNIYEPPRFFEAFLRGRAHTEPPDLTARVCGICPV
AYQVSACNAIEDACGVRVDEELVALRRLLYCGEWINSHALHIYLLHAPDFLGYPDIVGMARDHREVVERG
LSLKKAGNRLMEFVGGRAIHPVNVRLGGFYSVPTRSEFKPIEEQLRRALDEAVATVEWVSGFEFPDLELE
HEFLALTAPGVYPIENGAIARSAGPAFPVADFTDHVAESQLPHSTALHATLDGGRHLTGPLARFSLNAAA
LSPIAAEAAARAGLSGECRNPFRSIVVRAVEVVYAIEEALRIIGEYERPSRPFVPVPARAGVGHGVSEAP
RGLLYHRYRIDEQGLVSDATIVPPTSQNQGAIEADLADLVSDNLALDDAALTGLCEQLIRSYDPCISCSA
HFLKLTVQRR

>WP_007219971_Planctomycetes_group3b
MKNDKAKIKTIKVDYLARVEGEGALYIKIKGHTVTDVKFKIFEPPRFFEAFLRGRSFCEAPDITARICGI
CPVAYQMSSSHAMEDAFGIRVDGQLRALRRLLYCGEWIESHALHVYLLHAPDFFGYDDAIQMAKDYPDIV
QRGLQLKKTGNEVVILIGGREIHPINVRVGGFYKALTKQELNTLTEKLKRARDIALEAVRWTAEFDYPDF
EQDYEFVSLRHPDEYPFNEGKLISNKGLDISVHEYDNHFIEEQVAYTNALHSKLKERGAYFVGPLARFNL
NFDRLSPLAKEAAHSAGLSPVCRNPFKSIIVRSVEMVYACDEALRIIGQYEKPEIPAIPFQPIAGTGYGC
TEAPRGILYHRYRIDDNGRILDAKIVPPTSQNQKTIENDLWQFIPKYLDLPSEKLKYDCEKAIRNYDPCI
SCATHFLKLTIDRE

>WP_008085116_Euryarchaeota_group3b
MVERRIRIEEITKIEGHANLTIEIEDENLKRVIFGVHEGSRYFEAFMVGKSYKYLPELAGRICGICTVAH
EIASVRAVEDALGIEISEEVEDLRKLMLISSHIQSHILHLYFLALPDYRNVESIIELANKNVNLVKKAFE
LKEASNYMTELIGGRAVQPCTIVPGKVSKRIGKETIERYIKKMKDIYPFLLDTAELFLSLEYPKYERESE
YVALWDGHSIPLYKGEIATLSSIFDPHQYQEHIREWVVEYSSAKHSLIDGRDYMVGALARLNINRNLREE
ARELAERYGVRFPSNRIAWINLAQALENVYFALEAIEIAENLKEYDPHKINIPRVSGEGVGVIEAPRGLL
IHHYKIKNGKCTYVNIITPTAMNTEM

>WP_008098529_Verrucomicrobia_group3b
MSPENSTTKKPTRRSIKVDYLARVEGEGAMDIKIRGEKVEDVKLKIFEPPRFFEAFLRGRRFEEAPDITA
RICGICPVAYQMSSCHAIEQALGVTVDGQLRALRRLLYCGEWIESHVLHIYMLHAPDFLGYPDAVTLAKD
YPDVVKKALLLKKIGNELVTLLGGREIHPINVKVGGFYRVPDKAELKAFLPRLEEALPIAQETVAFAGGL
PFPDFEPEYEFVSLRHPDEYPFNEGRIVSSKGIDIPTSEFFDHFQEKHVEHSTSLHGLIRERGSYLVGPL
ARYSLNFDKLTPTAQQAAKDAGLAETCSNPFKSIVVRSVETLWAIEEAIKIIESYERSTESSVPCPPRAG
VGHGCTEAPRGILYHQYEIDEHGFIKNAIIVPPTSQNQKRIEEDLFEFVSENIGLSDESLQWKCEQAIRN
YDPCISCSCHFLKMKIERHD

>WP_008193041_Alphaproteobacteria_group3d
MGEPRLIEISPVTRVEGHGKVTIHLNSENEVDEARLHIVEFRGFERFIRGRLMWEVPVIVQRLCGICPVS
HHLAAAKAMDMIAGVDQLTPTAEKMRRLMHYGQVMQSHVLHFFHLAAPDLLFGFGAPAEKRNIFEVIKEQ
PELGKRAVLMRKYGQEIIEATAGKKIHGTGAVPGGINRNLPIERRDHFLSSIDEMLAWAQDAVKLARDYT
LEHEDLVAEFGSFPSNYMSLVREEDGALDLYHGNLRALSSTGNVIFDQLPYPQYHERLIEDVRSWSYMKF
PFIKELGPEVGWYRVGPLARMNTASFIDTPIADAAHKELKAVTDGHPNNSTLANHWARMIEVVHCVEKIR
ELLNDPDLQGNDLVMTGERRGEGIGVIEAPRGNLIHHYQVDENDQVTYCNLIVSTTHNNEGMNRAVKDVA
VKHLSGHDQITEGMLNHVEVAIRAYDPCLSCATHALGQMPLQVELFNAEGELVDSKAQSV

>WP_008203468_Cyanobacteria_group3d
MTKTVVIDPVTRIEGHAKISIFLDDGGEVDDVRFHVVEYRGFEKFCEGRPMWEMAGITARICGICPVSHL
LCAAKTGDKILAVQIPPAGEKLRRLMNLGQLTQSHALSFFHLSSPDFLLGWESDPAKRNIFGLIAADPDL
ARAGIRLRQFGQKVIELLGAKKIHPAWSVPGGVRSPLSEEGRQWIKERLPESKATLYTALNLFKGVLDNL
TTEIAAFGNFPSLFMGLVGKRDEWEHYGGHIRFTDSQGNIVADNLSEDNYRDYIGESVEKWSYLKFPYYK
PLGYPNGIYRVGPLARLNVCSHFGTEGADMELREYRHRVGGVATSSFYYHYARLVEILGCLERIELLIDD
PDIVSPRCRAEAGINNLQGVGVSEAPRGTLFHDYKVDENGLIETVNLIIATGNNNLAMNQTVKQIAQHYI
HGGEIPEAMLNRVEAGIRCYDPCLSCSTHAMGQMPLQLELVNAAGEVINTRQRG

>WP_008273694_Cyanobacteria_group3d
MSKTIVIDPVTRIEGHAKISIFLDDKGKVDDARFHVVEYRGFEKFCEGRPMWEMAGITARICGICPVSHL
LASAKTGDKILAVKIPTAAEKLRRLMNLAQITQSHALSFFHLSSPDFLLGWDSDPSKRNIFGLIASDPEL
AKSGIRLRQFGQTIIELLGAKKIHAAWTVPGGVRSPLSEEGKQWIIERLPEAYETANNALSLFKGLLDRF
ETEIKTFGDFPSLFMGLVGEDGLWEHYGGHIRFTDSEGNIVADNLKEEDYKDFIGESVEKWSYLKFPYYK
PLGYPQGIYRVGPLARVNICSRFGTEKADQELEEFRDRAGGVATSSFFYHYARLVEIIGCLERIERLIND
PDVLSKHTRAKAGINNLEGIGVSEAPRGTLFHHYNVNENGLIQKVNLIIATGNNNLAMNQTVAQIAKYYV
KGNAMTEGMLNRVEAGIRCYDPCLSCSTHAAGQMPLHIQLFGSNGNLLDEVYRD

>WP_008286766_Aquificae_group3b
MSEVRIDPLTRVEGLGRLSVLTEGEEVKDVRLEIFEPPRFFERLLKGKKPDQVIDTVARICGLCPVAYQL
TAVEAFESIFELKVPRHIRELRRAIYCGEWVSSHSAHIFFLHLPDFYERESFLELMREKRELLEAGLQIR
KTGNSIIELLGGRHIHPVNIRVGGFYKIPSAPRIENTLAEIESALPFAEKALELFLNFDYPEMEKERIFV
SLGNHEVYPITEGSAVSSEGMNIEKNEYEEYFVEYQLPHSTALYSRLKDGKAYEVGALARIYNNFGKLPQ
DLREKVEGVLPARNPFKSIIARIVEVIYALREAKHILEKFEGGEPHVEYSIREGEGVGITEAPRGILYHR
YRVNSKGEVVFANIVPPTSQNQRAMEEDVLLGLKTLKNGDIRVLAEKLVRNFDPCISCASHFLEVIRVP

>WP_008384205_Alphaproteobacteria_group3d
MSSLETVAVPQKYRRISIDPVTRVEGHGKVTILLDDDNQVHQVRLHIVEFRGFEIFIEGRPYWEVPVTVQ
RLCGICPVSHHLAAVKAMDIIAGAKAIPPTAEKLRRLMHYGQILQSHALHFFHLSSPDLLLGFDSDVTKR
NIIGVVAEHPELARQGVLLRKFGQEVIRHTSGKRIHGTGAIPGGMNKALTISERDEMRCEVDQVIAWARK
AVQLTKKLFATNPEFYDRFGMVDSNMMSIVDDEGRLDLYHGGLRVKNAEGRILLDHVDYATYDQVIGEEV
KPWTYMKFPYLCSLGPEKGWYKVGPLARVQTADRLSTPFAEEERHEMMQASNGRPVHGALQYHVARLIEL
LHAAEVIRDLLDDPDITGTDLLADFGPRRREAVGAIEAPRGTLFHHYRVDEEGLVDYCNLIVSTTNNNQA
MNEAVRHVARHHLSGRTITEGLLNRIEVAIRAYDPCLSCATHALGQMPLEVELRDPDGALVHKVRKDSDA
VSCG

>WP_008515176_Firmicutes_group3b
MTNRSIKVDYISRLEGEAALDVNLVNGTIESLKLNVFEPPRFFQNFLVGRKYRELPDITARICGICPVSY
QMTSINAIEHAFDVEVSEQTRLLRKLFALSQFIQSHVLHVFMLAAPDFLGYESVISMAEDFPDEVKLALD
LKRLGNDITALIGGREVHPVTPRVGGFSDLPSQEALKQAAERLEAALEGGMAAAKLVGGLSVPDMSWDFT
SVALSDKKEYAVNGGRLVSDNGLDIDPADYREFLHEAHVSPSHALHSSLSGNSFLVGPLARVNLNFDRLS
GKAKEAAALTGVSFPSKNPFHSVDARVAELVHSIEESLEIIDALGKPVPEKNGYIVRPGCGAAITEAPRG
ILSHSYCFNELGVVEEADIVAPTSRNVKNMEEGLRRFIPEHLDLSDEELTLKCEMYIRNYDPCFSCSVHF
LKLRINR

>WP_008526412_Euryarchaeota_group3d
MSKKEVIDPVTRVEGHGKITIHLDDEGSVEDAQFHVTEFRGFEEFVEGRPIWEMPEITARICGICPVSHQ
LAAAKAADDVMDADVPESAHKLRELLHMGQVLQSHALSFFYLSSPDLVLGYDADPAERNIEGVLEENPQL
AERGIDLRSFGQNVIAALGEKKVHPDFAVAGGVSNTLGRKDGEELLEESQPLAGYVRETIDLLEDIFAEM
DDDTLDYATYPTGYMGLVTEEGGLEHYDGDIRLVDEAGDRLEEIDDGDYRDVIAERSKEWSYLKFPYYKE
RGFEDGQYRVGPLARLNAVDDISTPQAREEWVEFMDAADGAVHERSTYYHWARLIEMLYCVERIQELLED
DDVYDGITNVPTKPKAGTGVGVIEAPRGTLIHEYTIDDGGTVENANFIVATTHNNGAMNKGVTSAAETFI
DGPEIPEGILNKMESVIRCYDPCLSCSTHAIGDMPLELELEQNGETVETITR

>WP_008526674_Euryarchaeota_group3b
MSHTIDVEGDLVTRVEGHGSIVVNVEDGELETCEWQVVESPRYFESMLVGRSFRESHHVTSRICAICSVS
HTIASLQATEAAMGVSVSEQDRRLRKLALYGETLQSHVLHLGYLALPDLVGEKSVLPLAETHPDELQTVI
DLHRLGNELTEVVTGRSVHAQRLLPGGFSQLPEERELEALLDRLVNSWDAVADLADLLAVLADELPDFER
ETEYISLTHPEEYAFAEGTIHSSDVGEIPVSDYRDVANEYVVEHSTAKFARHERDSYMVGALARFNNNAD
QLAPRAADIVDRFGLEPPVHNPYLNNVAQLVEVAHLLAESVRLIEAVLADGLAPQSNYHVPEIDPTAGSG
IGAIEVPRGVLFHEYAYDDAGEVTEANCVIPTNQNHGNIQRDMETLVPTIIERPEDDVKHTLEMLVRAYD
PCISCSTHYLDVEFVGEAA

>WP_008616907_Alphaproteobacteria_group3d
MRHQFELETARNPEALKRIVIEPVSRVEGHGKVTILLDDDNQVHQVRLHIVEFRGFEKFIEGRPYWEVPV
LVQRLCGICPVSHHLAASKAMDMIVNGGILTPTAEKIRRLMHYGQMLQSHALHFFHLSSPDLLFGFDSDV
ARRNIVGVAAANPDVAKMGVLLRKFGQEVIRVTSGKRVHGTGSIPGGVNKSLSLEERDYLLKDADQMIAW
SRDAVRIIKTLHRSNPALYDVFGDVPTTMMSLVDDKGDLDFYHGALRARDKDGEVIFDQVSYQGYSSLLT
EGVKPWSYMKFPYITTLGEEKGWYKVGPLARVQNCDRIPTPQAEEERLELIAHGNGKPMHGSLGFHWARM
IEMLCAAETIKDLLLDPDIMGAELMATGPRREEGIGVIEAPRGTLFHHYRVNADDVVTYANLIVSTTNNN
TAMNVAVRDVAKNYLQGHEITEGLLNHIEVAIRCFDPCLSCATHALGKMPLEVTLVDASGREIDRMTKDS
EGRVGKGAA

>WP_008869690_Deltaproteobacteria_group3c
MKKIEINPMTRLEGHGKIAIFLDENGNVDDAFFQTVEFRGYEKFLQGMPIEEVPRTVSTVCGVCRAVHFL
CSMKASDDVYGVAPPSTGRKLRELFYSAHTVEDHTAVLYALGFPDFVVGPDASPAERNLVGLIKAVGAET
GKLVLQKRGLAVKIFELLGGKPNHPVAALPGGWSKRINEEERAQIEKWAEELVELGKLTLQVFDDVVLKN
PKYMELVTGEMYRVEVGNMATVDEQNRFALYDGTQKAIDAQGNVVGTFRGKEYLDFISERVLPWSYLKFP
YNKKLGGWDGIKSGPDTNIYCVGPLARMNVVDSMSTPLAQEHFEKFHDTFGAWPVHYIQAYHWARAIEVL
AAAEKCLELSRDPEITGSDIWNQPSSCTGEGVGILEANRGTLVHHYITDDQGIVQNANLIVSTTHNNAPI
NLAVKTAARHFIQDGNVSEALLNHVEMAFRPYDLCLACATHTVTGGQQPVEVNIYKNSGELYKQMKNF

>WP_008870928_Deltaproteobacteria_group3c
MGKTLNIAPITRIEGHASVAVHLDDTGNVSDARLHVLSLRGFEQFVLGRPVEEVPRIVNRICGICPWQHH
LASNKAADECLGLELPPTGRKLRELCQMMAYIPDKILHFYFLAAPDFVLGPDSDYSVRNVVGIVGANPEL
AKKVVHMRYKGQMMLEKFAGKVIHPIAGVVGGFSKPLKEEERKEILQGIQELKEFSLFTIKFAREEVFPK
YLDAVKVLGVFPSGYLGTVRPSDGALELYDGELRLMDQNGEYDQFKYSEYMNYIGEHTEPWSYLKFPYAK
KWGDLKLDENDPVGVYRANTLARINVCDQMATPKAQEELDIFRKEFGRPTHLTLLYHWARLIELVQACER
AEELLNDPEITGREIRCQDIQPRAGEGVGCVEAPRGTLIHHYQTDDNGFVTMANLIVGTTHNNAPMNLSV
RQAAKAVIKDGNYDQGLLNRVEMAIRAYDP

>WP_008887819_Alphaproteobacteria_group3b
MTERTIKLDLLARVEGEGALYVKLRGQEIETLEFRIFEPPRFFEALLRGRPATDAPDITSRICGICPVAY
VMSASQAVEQALGIAIPAEIRALRRLIYCGEWIQSHVLHAAMLHAPDFLGLPDAMEIARAEPGLVRTALR
LKKLGNTLMEVIGGRAVHPVNTRVGGFYRAPDADRIAALVPELEWGAGAARDMALAFARFEFPDDAADYT
FVSLVNPDEYPILEGRIGSNRGLDIGIDAFSGSVRESQVAHSNALHAHLADGTPYMVGPLARYANNHDRL
PEACRRTAREAGLGPVERNPFKSILVRMIEVQFACLEALRLVRSYVAPAPARVEAPQRAGAGFGCTEAPR
GICHHSYVLDDDGTLVSASIVPPTSQNQPQIEADLARVVLSSLDLDDDALRQRCEQTIRNYDPCISCATH
FLKLTVVRA

>WP_008939163_Gammaproteobacteria_group3b
MSRKTIKVNYLARVEGEGALNVTVRDGRVSNAELRIFEPPRFFEGLLRGRDYSEAPDVTARICGICPVAY
QMSSVNAMENALGIGVDGPLRALRRLLYCGEWIESHALHIYMLHAPDFLGYAGAVDMAKDYPDVVKRGLA
LKKAGNAIMSLVGGREIHPINVRVGGFYRTPTRKELAPLAETLKQAREDALATVRWTAGLDIPDAERDYH
LVALHHPEEYPMNAGRIISNRGLDIAVEDYNQHFVESHVQRSTALHSHLREHDCYLVGPLARYSLNFAQL
SPMAREAAKEAGLGHTCANPFQSIVVRSIEVLYACDEALRLIDAYVEPDQPFVSAEPRASEGFGCTEAPR
GLLFHRYQLNAEGQILEAQIVPPTSQNQPSIEADLKEMVGDWLDLPADALRERCEQTIRNYDPCISCATH
FLKLDVRHE

>WP_009021278_Gammaproteobacteria_group3b
MEGEGALHVDVNDGRVERVELNIFEPPRFFEAFLRGRDFSEAPDITARICGICPVAYQMSAVHAMEAACG
ISVGGALRELRRLLYCGEWIESHALHVYLLHAPDFLGYPGAVEMAQEHGSLLQQGLRLKKAGNAIISILG
GREVHPINVRLGGFYRAPRRSELMALRDELSWGRDAAFDAVRWAGELVFPEFERDYEFVALRHPTEYPMN
EGRIVSSRGVDIDYYEFSRVFEEFQVAHSTALHSRMRGQGAYLVGPLARYSLNFDRLPGSVQSAALTAGL
DQECRNPFKSIIVRAVEILFAFEEALRIIDCYEQPEESAVPVTPRASVGEWATEAPRGLLYHRYETSSNG
SILEAKIIPPTSQNQPSIEDDLRTVVEGNIALEDDELRSRCERSIRNYDPCISCATHFLKLNINRRGGV

>WP_009061764_Verrucomicrobia_group3b
MDSKDLMKTTEPQKILSVSALARVEGEGGLFIKMDNGKVTSCELKIFEAPRFFESLLIGRNFHEPPDITS
RICGICPVAYLISSIAAIEDACQVQIPEYIWNLRRLLYCGEWIESHSLHVFFLHAPGFLGYPSLMEMAKD
FPKEAAWALQMKKAGNTLIQKIGGREIHPVNVRIGGFYSFPKKLELRSLLDILKRGLDYSLLALQWIGLK
CNFPDFKRNYIYVGLKHPKQYPIERGIICCGDSQFDAKEFEKNFIEEQTTYSNALRWKATDSRSCLAGPL
ARYHLNYSLLPTFLQEKLKEIGLEYPCHNPFQSILVRLAEIAYAFYEAIRLIEDYEPFSPSFIPFDPNPQ
TGYGISEAPRGLLYHKYELDDKGSIRKAKIVPPTCFNLASAEDDLKTWIETHSEDSIERMTLDCEQIVRN
YDPCISCATHFLKLHFW

>WP_009094014_Planctomycetes_group3b
MNSTRKITVNALTRVEGEGALHIGIRDELIESVRLAIYEPPRFFESFLRGRAIEEVPDLTARICGICPVA
YQMTSVHAIENALAIAIDPEIRRLRRLLVCGEWIESHVLHIFLLNTPDFFGCHSGIELAERFPDQINAGL
RIKKIGNRLLEVLGGRAVHPVNVRVGGFHRLPTKDELKTLLPDLRWSLEAAIESTRWIAGFDFPDFDLDC
ELISLQNNDEYPFNEGVIASTCCPSINVNEYEQHFGENQVEYSTALQSSRRDSSAPHLLGPLARVALNSR
QLSPSTKHLIETACPPLPLTNRFHAIIARSLEVVHALEEAIDVIENYSPPHQAFTNYRPHESAGCAATEA
PRGMIYHHYEIDSRGMVASAKIVPPTSQNQLQIESDLRQYLPQWLNDSDETIASEAEKLIRTYDPCISCS
THFLKLTIDRT

>WP_009139266_Actinobacteria_group3b
MARTTLSMHHIARVEGHGNVHVSIEDGKVRDVQMNIVEPARLFESMVVGRPYDKISYIASRICGICSSSH
VVTDLLAIEDAFGVEVSDRTRMLRELLVYGSYLQNHASHLFVFAAPDFAGEESLFPLAVTEPELFNGGLA
IKALGNELCTKVGGRSIHPITAVVGGFTHEVSPEEYIELADKLRDMRPFAEKVVDVFAAFPVPDIATKGD
FLALREEGHYAVVSGRPCFAKDGFEFDCAQYRDYIEEYQVAHSAAYFSRRRDTQETFAASALARINVSWN
ELTREARLAAAKAGLRPPSLNPYSNNVAQAVELVDVCVRCEAMLRELAEGEGSSEPVDFEPRPGRGVGMT
EAPRGTLVHDVEFDEAGRVVHANIITPTVHNLSDTEHNVFQVAELLANQGTDEGTIRLEVEKLVRAYDPC
LSCSVH

>WP_009150973_Gammaproteobacteria_group3d
MSRTITIEPVTRIEGHARISLQLADTGEVEDARFHLTQFRGFEKFCEGRPYREMPALTARTCGICPVSHL
LASNKACDDLLAVTIPPTAEKLRQVMNLAQLVQSHALSFFHLSSPDLLLGWDADPQSRNVFGVMQQYPEL
AKDGIRLRQIGQTIIEILGGKKIHPTWVVPGGVSEALSEEKHKAIQAMLPEGLEIAKRTYATFKTLLPKF
KDEASHFGSLPTLFLSLVSETGQLEHTTGLLRVKDAQGRIIEDKVPPRDYKRLIGEAVEDFSYMKFPYYK
PMGYPRGIYRVGPLARLNNADSCGTPYADVALAEFHTLQEDSGPVASSFHYHYARLVEIIYAIERMQRIL
KEPDILNTRVRAHARGNRFEGIGVSEAPRGTLMHHYKIDENGLITWVDLIIATGHNNLAMNRSIKQVADA
YVDGNKLNEGMLNRVEAVIRCYDPCLSCASHAFGQMPLVIELKDAAGQVIDRLSRD

>WP_009200281_Synergistetes_group3d
MAMTEVYKLEINPVTRIEGHGKITVMLDEAGEVKEARFHVTQYRGFEVFTKGRDFREMPVITPRICGICP
VSHHLASAKACDDILGVTITPAAHKLRELMHMGQIVQSHALSFFHLSSPDILLGFDAPVKIRNVVGLAER
YPELAKKGILLRKFGQEIIKTLGGKKVHPWHSIPGGVNRSLTPQERDNIAAQIPEMKSIALEAIKLIKGY
LEEGKEEAKEFATVETAYMGLVRDGNLELYDGNIRIKAPRGRILDEFDPKDYLKYIGEHVEPWSYLKFPF
YKSLGFPHGSYRVGPLARLNAADNIDTPQASKEYALYKQITDDGIVPYTLYYHYARLIEALYGIERIEQL
LSDPEITSSDLRVTSKEMNPEGVGVIEAPRGTLIHHYWVNESGVITKVNLIVATGHNNYAMNKGVEAVAK
KFIKGRDIPEGVFNRLEHVIRAYDPCLSCSTHAVGKMPLKLELMSSSGEVIKEVVRG

>WP_009205622_Betaproteobacteria_group3d
MTFELETAANPEGLKRVVIEPVSRVEGHGKVTLLLDDDNRVHQARFHIVEFRGFEKFIQGRPYWEVPVIV
QRLCGICPVSHNLGAAKAMDMIVGAQLTPTAEKLRRLMHLGQVLQSHALHFYYLASPDLLFGFGSDVARR
NIVGVAAAYPDVARQGVALRKYGQEVIRLTSGKRIHGTGAIPGGVNKNLSPEERDILLKDIDQMIAWSRD
AVELIKKIYCDQADFHNGFGYFKSCFMSLVRDDGALDLYHGGLRARDEHGQTIFDHVDYSNYWDYIHEEV
RSWSYMKFPFIRSRGREEGWYRVGPLARINNCDFIPTPLAETERKTFKAFGGGSATQSTLAYHWARMIEM
LHCAEGIQGLLHDADLLGTDLVSRGERALRGVGVIEAPRGTLIHHYRINEDELIVRANLIVSTTHNNQAM
NEAVRQVALQYLDGQKLTEGLLNHIEVAIRAFDPCLSCATHAVGKMPLEVELVDAGGNIIDRLNKNSDGR
CDA

>WP_009540223_Alphaproteobacteria_group3b
MTTKRIKVEALARVEGEGALDVKVRNGTVTDLKFRIYEPPRFFEALLRGRQYSDAPDITARICGICPVAY
LLGASQAMEDALGVEVGPEITALRRLIYTGEWIESHVLHVAMLHAPDFLGLDDSLQMARTHPDVVTTALR
LKKLGNRLLEVIGGRAVHPVNLKVGGFYSVPPRQALTDLLPEIEWGIEAARMLARTVATFDFPDLERDYL
FVALRHADEYAIARGDLRTSEGADVPLAAFEQHFGEHHVKHSNALHGLTSDGRPYHVGPLARYAVNYDTL
RPEVQDEARAAGLGPVERNPFKSIIVRSLEVLQALLDARDLITAYVPPEDASAPVTVRAGEGVGCTEAPR
GICWHRYRLNDDGTIAEARIVPPTSQNQPTIEEDLREVVTRGLNLPDDALQWRCEQAIRNYDPCISCATH
FLRLKVDRG

>WP_009756785_Cyanobacteria_group3d
MIKKVIIDPVTRIEGHAKITIYLDDTGQVSDARFHVTEFRGFEKFCEGRPLWEMPGITARICGICPVSHL
LASAKAGDRILAVTIPKAAAKLRRLMNLGQIIQSHALSFFHLSAPDLLLGMDSDPQKRNVFGLIAAEPEL
ARGGIRLRQFGQEIIEQLGGRKIHPAWAVPGGVREALSQEGRTHIHNRIPEARTIVLDALGRFKSLLNNY
DKEAQTFGNFPSLFMGLVTPEGLWENYDGHIRFVDSAGNIIADKLDPTHYQEFIGEAVQPDSYLKSPYYR
PLGYPDQSSHCRLDSGIYRVGPLARLNICSHIGTPLADAELREFRDRGKGTVTSSFFYHYARLIEILASI
ERIEILLDDADLLSNRLRADAGINQLEGVGVSEAPRGTLFHHYQVDENGLIQKVNLVIATGQNNLAMNRT
VAQIARHFIHGSEIPEGMLNRVEAGIRAFDPCLSCSTHAAGQMPLHIQLVGAAGNLINEVWRN

>WP_009785505_Cyanobacteria_group3d
MSKTVVIDPVTRIEGHAKISVYLDDAGEVENARFHVVEFRGFEKFCEGRPMFEMAGITARICGICPVSHL
LASAKTGDKILAVQVPPAGEKLRRMMNLAQLTQSHALSFFHLSSPDFLIGWDSDPAKRNIFGLIASDPDL
ARGGIRLRQFGQTVIELLGAKKIHAAWAVPGGVRSPLSEEGRTWIRERLPESKTTAENALDLFKNLLDSH
FTDEVDAFGKFPSLFMSLVAENGNWEHYGGHLRFIDSDGIIVADNLSEDDYQEFLGEAVESWSYLKFPYY
KPLGYPNGMYRVGPLARLNVCDRIGTPEADRELREFRDRAGGRVATSSFFYHYARLIEIIACLEEIERLV
NDPDIVSSRVRANAGINNLEGIGVSEAPRGTLFHHYNVDENGLIQKVNLIIATGQNNLAMNKTVTQIAKH
YIHGQDIPEGLLNRVEAGIRAFDPCLSCSTHAMGQMPLQVQLIRPDGTIVNEVFRN

>WP_009849435_Zetaproteobacteria_group3d
MMSEQMRRIAIDPVTRVEGHGKITLLMDAENRVHEARLHIVEFRGFEKFIQGRPYGEVPTFVQRLCGICP
VSHHLAAAKAVDQLVGVDALTPTSLKLRQLLHFGQTLQSHALHFFHLSSPDLLFGFGSDVAQRNIVGVIE
KHPELALKGVKLRKYGQQIIAAISGKRVHGSAAVPGGMNKSLSREERNVLLAGIADIKQWAQEAVALNEQ
VHMSHPENHSFGALNTHFLGMISPKGELEIYHGGLRARDPDGGTLFDQFDYRGYQEIIREEVRPWSYMKF
PYFTALGKENGWYRVGPLARVNNCDVISTPLAEEARQRFRAFADGGFVQDTLAYHWARMIETLYCAESIE
LLLNDEDISGNDLVVTGEKRSEGIGVIEAPRGTLFHHYKIDEQGLIEKANLIVSTTSNNQAMNESVRSVA
NEYLDGNEITEGLLNHLEVAVRAYDPCLSCATHALGKMPLQVELIDADGAVVDCLTKGVNGSIERA

>WP_010321726_Gammaproteobacteria_group3b
MTSRRIRIDVPALTRVEGEGSLRLEVRNGQLHELGLSIFEPPRYFEKFLEGREAEEVVDIVARICGICPV
AYQMSALNALESLSNDSLDPWVQQMRRVFYCGEWLQSHALHIHLLALPDFLGFDNAIAMAEQHPNEVKRG
LQLQGLGNSLIRLFGGRSVHPVGARLGGFHHAPAAEDVRALVASLQQAQSDAAELTRFCARLPLPEDPQA
FISVALHHPDCYAIESGTLRTSTGLELTADQFEQHFHETHKPDSTALWSDFNGEPYLTGPLARLNLNYSQ
LPPFLQQRLNEIGLNLPCNNMFMSLIARALEIELVIAEAIRLLQDYARPALPITPLTLKAGTGCGMSEAP
RGLLWHRYELDNQGLIEAARIVPPTSQNQARIEADLHRSLTAFGLDNDEDALRLRAEQVIRNYDPCISCA
THFLTLEKQEIE

>WP_010360429_Actinobacteria_group3b
MTHRGSRVLHVGALSRVEGEGALSLRVHDGTVTEARLEIYEPPRYFEAFLRGRSYTEPPDITARVCGICP
VAYQMSACAAIEDACGVRVDPAIGALRRLLYCGEWIESQTLHIYLLHAPDFLGRAGAIELARTHRAEVER
GLRLKKAGNSLLELLGGRAIHPVNVRLGGFHRTPARGELRSLEPELKRALDDAWETVRWVAGFDFPDART
DADLLALAAPDTYAIESGTPTVLRADGTTGSFPLRDFTQRVRETHVAHSTALHSRLDGRTHLTGALARFA
VNGRSLSPLARQAAVEAGLGDPRDGGVCRNPYRSILVRAVEVVYALEEALRIIAAYEPPAHPYTEVPPAA
GVGHGATEAPRGLLYHRYELDARGIVTDAVMVPPTAQNQGAIEADLRRLAQRAVSEQNLGDEELTDLCER
AIRNHDPCISCSTHFLDLRIVRTPGER

>WP_010476561_Cyanobacteria_group3d
MPQRIIIDPVTRIEGHAKISIYLDDAGEVTDARFHVTEFRGFEKFCEGRPFWEMPGITPRICGICPVSHL
LASAKAGDQILAVHIPPAAEKLRRLMNLGQIIQSHALSFFHLSSPDLLLGWESDPAQRNVFGLMAAEPDL
ARSGIRLRQFGQEVIQHLGGQKIHPAWAVPGGVRSALTDQGREQIRAGLLEVRSTALTTLSRFKDLLEDH
ASEARIFGNFPSLFMGLINPNGLWEHYQGCLRFVDSVGNIIADHLDPSQFQSFIGEAVQTDSYLKSPYYR
PLGYPDQSPGLCRLQNGMYRVGPLARLNVCDRMGTPLADQELQEFRQRGNGTVTSSFFYHYARLIEILAC
IERIEQKLEDPELCQPPLRAQADVNQLEGVGVSEAPRGTLFHHYQVDTTGLLQSVNLIIATGQNNLAMNR
TVAQIARHYLHGPDIPESMLNRVEAGIRAFDPCLSCSTHAAGQMPLHIQCKSVNSGQVLSEVWRTSTGEF
QVKG

>WP_010479591_Euryarchaeota_group3b
MKNVYLPITVDHIARVEGKGGVEIVVGEDGVKEVKLNIIEGPRFFEAITIGKKVEEALAIYPRICSFCSA
SHKLTAVEAAEKAIGFTPREEIQALREVLYIGDMIESHALHLYLLVLPDYLGYSSPLKMVEEYKKEIGIA
LDLKNLGSWMMDELGSRAIHQENVIMGGFGKLPDKRVLETMKKRLSEALPKAEYTFELFTRLEQYKEVEG
PVTHIAVKPRGDVYGIYGDYLRASDGNEFPSEEYKQHIKEFVVEHSFAKHSVYREKPFMVGAISRLVNNS
SLLYGRAKELYESHKDLLRASNPFANNLAQALELVYFTERAMDLIDEALAKWPVRARDEVEIKDGFGVST
TEAPRGVLVYALKVENGRVSYADVITPTAFNLAMMEEHVRMMAEKHYKDSPERLKLLAEMVVRAYDPCIS
CSVHVARL

>WP_010479608_Euryarchaeota_group3b
MIIELHEFTRVEGNGRAEIVVEDGEVKDVRLKIVEGPRFFELLTLGRHYYDVPDLEARICAICYLAHSVA
SVMGIERAFGVEVPEEIKLLRELGLIGELLESHALHLYLLVAPDVLGYSDAIRMATKHGELVKEGLALKA
FGNRIRELIGGREIHGINVKPGGFGRYPTVEELEEVERQSEALLKLAKRAVRLFAGLGPYGERAKHFVAT
DGYLWGERLISEGGEPFHYTERIEERSLVYSFAKQGKYNGESFLVGALPRLLLKAKMLTPEAKRLFEEQR
ERLETGYVSYNNLAQAIELVYSLERAGEIAKTLLDRGINGENVPVEPGEGEGIGYVEAPRGVLIHHYRTD
SEGKIVYSNIITPTALNHAMMEASLLKEVRALYGEVGEGEMVKKLEETVRAFDPCISCSVHLVKL

>WP_010585297_Planctomycetes_group3b
MNQPDVIRVPILTRVEGEGGVTIRLRDGKIENVHLNIFEPPRLFEALLRGRPLEDTPDITARICGICPVA
YQMSSIHALESALEIQITPEIRTLRRLMYCGEWIESHALHVHFLHAPDFFGAASGMALAPRFPNEIKRGL
ELKKFGNRLLETIGGRAIHPVNAMVGGFYRLPKRDELTSLIRHFEWGVNAAVETTRWVASFPFPDFDGSY
EFVSLSHPDEYPMNEGDIVSSSGLHIHVSEFHRHFIEEQVAHSTALHAERRPQRSPYFLGPLARVNLNRD
RLSVTATTLADELRFPFDCRNPFMSIIARGLELVHAFEEALAILRSYDPSGINSVAYKSKVGSGCAATEA
PRGLLFHEYHVDSSGKLVSGRIVPPTSQNQKQIEQDLTVYLTMRLQSGASRDELSLDCERLVRTYDPCIS
CSTHCLKVRWENAS

>WP_010867988_Euryarchaeota_group3b
MRNLYIPITVDHIARVEGKGGVEIIVGDEGVKEVKLNIIEGPRFFEAITIGKKLEEALAIYPRICSFCSA
AHKLTALEAAEKAIGFTPREEIQALREVLYIGDMIESHALHLYLLVLPDYLGYSSPLKMVNEYKKELEIA
LKLKNLGSWMMDVLGSRAIHQENAILGGFGKLPSKETLEEMKAKLRESLSLAEYTFELFAKLEQYREVEG
EITHLAVKPRGDVYGIYGDYIKASDGEEFPSEDYKEHINEFVVEHSFAKHSHYKGKPFMVGAISRVVNNK
DLLYGRAKDLYESHKELLKGTNPFANNLAQALELVYFIERAIDLIDEVLIKWPVKERDKVEVRDGFGVST
TEAPRGILVYALKVENGRVAYADIITPTAFNLAMMEEHVRMMAEKHYNDDPERLKLLAEMVVRAYDPCIS
CSVHVVKL

>WP_010868072_Euryarchaeota_group3b
MVVMIIELDEFTRVEGIGKAEIVIENGTVKDARVKILEGPRFFEVLTLGRHYMDVPDLEARICAICYASH
SIASVRAIENALGIEVSESVEKLRELALWGEIIESHALHLYLLALPDVYGYPDAISMVSKYGELIKEGLT
IKALGNMIRETIAGREIHGINVKPGGFGRYPSERELEKIAKHARALVRFARRIVNIFATQEPRGAKIEVP
MVTSEYLWGDELIAGNDRIQYEDIEEVPVPYSFAKHSYYKGKPIFVGALARLLLKGSKLEGEAKRLLDSY
KEKIKSGHVIYNNLAQAIELVYALEVASKIAEELISEGIEKSTCEPSEKSGEGIGYVEAPRGVLVHHYRI
ENERIVWSNTITPTAFNQGMMEKSLLEDARNMFGKESETTLKSKLEEVVRAFDPCISCSVHVVRL

>WP_010870705_Euryarchaeota_group3c
MGKIVIEPLSRLEGHGKVTITLDENGKPKDVKLHITALRGFEQFVVGRPAEEVPRIVPRICGICQTAHHL
ASVKAIDAAWGVEIPEPAKKLRELMHIGNMIHSHALHFYFLAAPDFVLGPDADPAIRNIVGVIDKAPDVA
KQAIALRKFGQKIVEAVGGKAIHPVTGIPGGQAKRLTEEERDELLKDADQMIEYAKNGVELIKQLNEQYM
EQIKTLGVIDTYYLGLVKDGKHNFYDDTLRFLSPDGKEKVEFKPEEYLNYIGEYVVPYNYVKHPYYKKVG
YPEGVYRVGPLAMLNVCDEMETPLAEEYRKEFLEIFGFPANQSLAYNHARLIELVEACEKAKILLEDNDI
TSDDIKADVEPKAGNGVGVVYAPRGVLIHNYETDENGIVVKANMIVATTHNVPTMEKAIQQAAQVIFK

>WP_010872716_Cyanobacteria_group3d
MSKTIVIDPVTRIEGHAKISIFLNDQGNVDDVRFHVVEYRGFEKFCEGRPMWEMAGITARICGICPVSHL
LCAAKTGDKLLAVQIPPAGEKLRRLMNLGQITQSHALSFFHLSSPDFLLGWDSDPATRNVFGLIAADPDL
ARAGIRLRQFGQTVIELLGAKKIHSAWSVPGGVRSPLSEEGRQWIVDRLPEAKETVYLALNLFKNMLDRF
QTEVAEFGKFPSLFMGLVGKNNEWEHYGGSLRFTDSEGNIVADNLSEDNYADFIGESVEKWSYLKFPYYK
SLGYPDGIYRVGPLARLNVCHHIGTPEADQELEEYRQRAGGVATSSFFYHYARLVEILACLEAIELLMAD
PDILSKNCRAKAEINCTEAVGVSEAPRGTLFHHYKIDEDGLIKKVNLIIATGNNNLAMNKTVAQIAKHYI
RNHDVQEGFLNRVEAGIRCYDPCLSCSTHAAGQMPLMIDLVNPQGELIKSIQRD

>WP_010876758_Euryarchaeota_group3c
MVKLTMEPVTRIEGHAKITVHLDDAGNVEDTRLHVMEFRGFEKFLQGRPIEEAPRIVPRICGICDVQHHL
AAAKAVDACFGFEPEDVLPAAYKMREIMNWGSYMHSHGLHFYFLAAPDFIAGKDRKTRNVFQIIKDAPDI
ALQAIELRKNALELVRATGGRPIHPTSSTPGGISTELDDETQKDLLKKAQRNVELAEATLELAVPIFEEN
IDLVNSLGNIETYHTGLVKDGVWDVYDGIVRIKDKEGNMFREFKPADYADTIAEHVKPYSWLKFPYIKDL
GYPDGVYRVSPLSRLNVADKMPDAAPKAQEHFKEFRENFGYAQQTLLYHWARLIELLACAECAADALEGD
LSGEKFPDSLERQAGDGVGIVEAPRGTLTHHYTCDENGLITKANIVVATIQNNPAMEMGIQKVAQDYIKP
GVEVDDKIFNLMEMVIRAYDPCLSCATHTIDSQMRLATLEVYDSEGDLVKRI

>WP_010876915_Euryarchaeota_group3a
MIHLSERIVISPTSRQEGHAELVMEVDDEGIVTKGRYFSITPVRGLEKIVTGKAPETAPVIVQRICGVCP
IPHTLASVEAIDDSLDIEVPKAGRLLRELTLAAHHVNSHAIHHFLIAPDFVPENLMADAINSVSEIRKNA
QYVVDMVAGEGIHPSDVRIGGMADNITELARKRLYARLKQLKPKVDEHVELMIGLIEDKGLPKGLGVHNQ
PTLASHQIYGDRTKFDLDRFTEVMPESWYDDPEIAKRACSTIPLYDGRNVEVGPRARMVEFQGFKERGVV
AQHVARALEMKTALARAIEILDELDTSAPVRADFDERGTGKLGVGAIEGPRGLDVHMAQVENGKIQFYSA
LVPTTWNIPTMGPATEGFHHEYGPHVIRAYDPCLSCATHVMVVDDEDRSVIRDEMVRL

>WP_010878869_Euryarchaeota_group3c
MKIEINPVSRIEGHAKVTIFLDSSGKVENAFFQATEFRGYEKILSGLPMEEVPRVVSTICGICRAIHFTA
ALKAADQVFGVEASDAAKIVREMLLCAHFIEDHTLSLLALALPDFLSPEERNIFGVIRNLGELGRELLRK
RGYAVRILQILGGRNIHPVTALPGGWAKAPTDEELGLIERYSRELLDLGYRMVEVLEAALDMGDGLELRA
ATLGTEKKGLVNLYDGEQVVKDEEGKEVLRFSGKEYADIITEKSLSWSYSKLTEIKPLGEKLYVVGPLAR
LKTAELTPKASEIVKTYGVSNNLLYNHFARAVEIIYAAERLLELSQSYRGGRIQNEPQKVAGEGVGIVEA
PRGTLIHHYWTDEKGIVRGSNLIVATTHNVRAINHVVGKVAERASDTRNLAEKVEVAIRAFDPCMACATH
AVNGVIPIEIQIFRDGELEEVYRNYEESCCGSGQSTHS

>WP_010885378_Euryarchaeota_group3b
MKEIYIPITVDHIARIEGKAGVEILVGEDGVKEVKLNIIEGPRFFEAITLGKKLEEALAIYPRICSFCSA
AHKLTALEAAEKAIGFTPREEIQALREILYIGDIIESHALHLYLLVLPDYLGYSSPLKMVDEYKKELETA
IKLKNLGSWIMDVLGARAIHQENAILGGFGKLPSKETLEKIKDELKSALPLAEYTFELFSKLEQYKEVEG
EITHLAVKPRKDAYGIYGDRIKASDGEEFPSEEYKNYIKEFVVEHSFAKHSHYKGRPFMVGAISRLVNNH
KLLYGKAKELYENNKDLLRPTNPFANNLAQALEIVYFMERAIDLIDEVLAKWPIKPRDEVKVRDGFGVST
TEAPRGILVYALKVENGRVSYADIITPTAFNLAMMERHVRMMAEEHYKDDPEKLKLLAEMVVRAYDPCIS
CSVHVVKLQ

>WP_010933552_Chlorobi_group3b
MKVDFNIDIHHLPRVEGHGDIRISVRDGKLVDAKWAVVETPRFFEVMVKGLSAERVPFLTSRICGICSIS
HSLASIRSLERAMQITPPETARIIRLLAMHGETLQSHALHLFFLAAPDFMGTPSVVPLMQSHPEVVEAGL
LLKELGNELSIATTGRATHPVSLVLGGVSKAPAKQRLAEIKQMIADRKPMLDRATDFFMTLRVPEFVRET
EFISLHDGKSYPYIGGNLVSTDGVKRDENDYLAMTNEYTVDFSTSKFTRLSRESSAAGALARFNNNYAQL
HPRAKEAAAAFGLEPVCHNPFMNNIAQLVECHHLVADAEELIDRLLDDDLRNIKADYKPRAGAATGAVEA
PRGVLYHYMETDESGKVVKGDCIIPTTQNNANIHYDLHALAEQSLAQGMGEKEVEKLCEMLVRSYDPCIS
CSVH

>WP_010936390_Chloroflexi_group3c
MKQITIQPVTRIEGAAKVVINLDDNGNVSDARMHIIELRGFEKFCIGRPVEEMPRITPRICGVCPLSHHL
CSAKACDNVFGVTPPSAGRKLRELANAAAYMEEHILHFFFLAGADLVMGPGENYSMRNVFGIAQKMPELG
QKVIRSRHLASKLLDYLLGKDIHPVAAVAGGFSKPLTETEREKMMEMAKELLEFAKFSIAYAKENLFGKY
EDLIKEIGVIKTGFLGTVDKNGALNQYDGHLRLMHPDGKFTEFDPKDYLDHITERVEDWSYAKFPYAKEL
GEFNMDLDNPSGILRVNTLARINVCERIATPLAQKELEEFRSKFGRPAQQSLLFNWARLIELLYNAERAV
ELLSDPEITSTNTRVPVTPKAGRGVGCIEAPRGTLIHDYTTDENGLVTDANLLVATVMNNAAINMSVKQA
AQTLIKGGKYDETILDEIEMVIRAYDPCLSCSTHELNGKLAVNLDIVDAKGQLVQTYSN

>WP_010959484_Gammaproteobacteria_group3d
MYDHLETAENPENLKRVVIDPVTRVEGHGKVTLLLDDDDHVRQARLHIVEFRGFERFIQGRPYWELPVLV
QRLCGICPVSHHLAAAKAIDQIVGVDRLTPAAEKLRRLMHFGQFLQSHALHFFHLATPDLLLGFDSPAGR
RNIFEVLKEYPDVGLEGVRMRKYGQEVIRVISGKRIHGSASIPGGMNKALTCEERDFLRQDIDEVLGWCR
NALALIRRIYLANREHHERFGLIRSNFMGLIRDDGAFEIYHGGLRAKDASGRTIFDKLDYRGYTGILREE
VRSWSYMKFPYIEALGKENGWYRVGPLARINNCDFIPTPLAEEARQDFLAHGAGGPVHGSLAFHWARMIE
TLHCAESIRELLDDPELLGTDLVVHGERRPEGIGVIEAPRGTLFHHYQVDENDLVTRANLIVSTTQNNQA
MNESIRQVAAEYLDGQTITEGLLNHIEVAIRAYDPCLSCATHALGRMPLVVELTNAGGRMLDRLHRRADG
TVSR

>WP_011012029_Euryarchaeota_group3b
MKNLYLPITIDHIARVEGKGGVEIIIGDDGVKEVKLNIIEGPRFFEAITIGKKLEEALAIYPRICSFCSA
AHKLTALEAAEKAVGFVPREEIQALREVLYIGDMIESHALHLYLLVLPDYRGYSSPLKMVNEYKREIEIA
LKLKNLGTWMMDILGSRAIHQENAVLGGFGKLPEKSVLEKMKAELREALPLAEYTFELFAKLEQYSEVEG
PITHLAVKPRGDAYGIYGDYIKASDGEEFPSEKYRDYIKEFVVEHSFAKHSHYKGRPFMVGAISRVINNA
DLLYGKAKELYEANKDLLKGTNPFANNLAQALEIVYFIERAIDLLDEALAKWPIKPRDEVEIKDGFGVST
TEAPRGILVYALKVENGRVSYADIITPTAFNLAMMEEHVRMMAEKHYNDDPERLKILAEMVVRAYDPCIS
CSVHVVRL

>WP_011012478_Euryarchaeota_group3b
MIIELDEFTRVEGNGKAEIVIENGEVKDARVKIVEGPRFFEILTLGRDYWDVPDLEARICAICYIAHSVA
SVRAIEKALGIDVPESVEKLRELALWGEIIESHALHLYLLALPDVFGYPDAISMIPRHGELVKEGLTIKA
FGNAIRELIGGREIHGINIKPGGFGRYPSEEELEKIAEHSKSLIKFARRIVGIFASQEAGGAVGEVLMAT
SDYLWGDELIINGERVQYYEVDEVPVGYSFAKHSYYKGNPVFVGALPRLLLKGESIEGEAARMLEEYRDK
LESKYVIYNNLAQAIELLYALERVPQLVEEILSEGIERGNGEISQESGEGVGYVEAPRGVLVHHYRIENG
KVVWSNTITPTAFNQRLMELSLLEEAKRLYGSESEENMKKRLEVIVRAFDPCISCSVHFVKL

>WP_011018550_Euryarchaeota_group3c
MAEIKIHPLTRVEGHGEVIIEVEDGEVTDVKFAVLAVRGFEKFVQGRPAEDVPYIVSRICGICQTAHHLA
ACKAVDACFDAEPPEGGHKIRWLMHIGNMIHSHALHFYFLAAPDYVVGPDADPLQRNVVKIVKDDPEVGK
IAIELRRYGQDIVEATGGKAIHPVTGIPGGVSSPVDPESRDDLLNRAEEMIEMAYEGAKVGIEAIKETLE
EYREKHDIDLLETLGNIETYHMGLVSDGDKHEFYDGEVKVVDPNGEEVTRFEPQEYQDVIAERTIEYSYV
KHPYLKDVGYPDGIYRVGPGARLNVCSEMKTERAQELYEEYVDEFGECVNYSLTINWARLVELVAACEEA
KMLLEDDVITEEDECKEDYEPKAGEGVGIVEAPRGTLIHHYVTDDEGRVKEANLIVATTHNVPAIELALK
ETAKKLEDEIVELA

>WP_011018638_Euryarchaeota_group3c
MRGVGTLSEMVVNVEPVTRVEGHGKIVVEFDEDGNLKDARFHVVEVRGFEKFLEGRPIEDAPILTPRICG
ICQVAHHLASAKAADEVFGVEPPEPARKLRELMHHAATVHSHALHFYFLAAPDLVKPEEEDPMKRHVLAL
ARENPEVVKCAIELRKIGQTIVEAVGGKPIHPVTAVPGGVSKPLEEDRREELLELARSAVELAERTVDLA
EELTRRLEEEGLLELGYLESYHMGMVSDGVHELYDGVIRVVDPEGNVDREFEPSEYLDHIAEAVRPYSYL
KFPYLRDKGEEEGLYRVNTLSRLNVCDRMATPRAQGRYEELVDEYGKPCHHPMLYHYARTIELLSSAERC
VELLEDDEITGDDVREEVDPDDVTGEGIGCVEAPRGTLIHHFKTDEEGLITEVNLIVATVQNNPAMDLGV
KKVAEEYLRSPEDASPEVLNRMEMVIRAYDPCLSCATHVLGERPRLTLEVHRAGRLVRIVEG

>WP_011021012_Euryarchaeota_group3a
MTKVVEISPTTRHEGHSKLTLKVNDQGIVERGDWLSITPVRGIEKLAIGKTMEQVPKIASRVCGICPIPH
TLASIEAMEASIGCEIPTDVKLLRVILHAANRLHSHALHNILILPDFYIPGTETKINPFSKEQPLRSVAV
RIFRIREIAQTIIAVAGGEAIHPSNPRVGGMYRNVSPRAKQKMADLAKEGLVLAHEQMEFMLEVIRNMQN
RGFTDVAGKEIPIPRNLGYHNQGVMATAPMYGSSSLDEKPMWDFARWKDTRPWDWYMGEVTIDLEDPSYP
IGGTTKVGTKANPRMEACNTVPTYDGQPVEVGPRARLATFKNFTEKGTFAQHIARQLEYPNCFYTILKCL
DNLDTSGKVLADHIPQGDGSMGWAANEAPRGTDVHIARVKDGRVLWYEMLVPTTWNLPTCSRALTGAPWQ
IAEMVVRAYDPCVACATHMIVTDEENRIVAKKLLQW

>WP_011034943_Euryarchaeota_group3a
MTKVVEISPTTRHEGHSKLTLKVNDQGIVERGDWLSITPVRGVEKLAIGKTMEQVPKIASRVCGICPVAH
CLASIEAMEASIGCEIPKDAKLLRVILHAANRLHSIALHNILILPDFYIPGTETKINPFSKEEPFRSVAT
RIFRIREIAQTIAAIAGGEAIHPSNPRIGGMYQNVSPRAKQKIADLAKEGLVLVHEQMEFMLDVIRDMQN
REYVTVGGQNIPIPKTLGYHNQGVMATSPMYGSSSLDENPTWDVTRWKETRPWEWYMGEVTIDLEDPNYP
IGGTTKAGTRANPQMEACNSVPTYDGQPVEVGPRARLATFKNFNEKGTFAQHIARQMEYPDCLYTILKCL
DDLDTSGKVIADHIPQGDGSMGWAANEAPRGTDIHLAKVKDGRVLWYEMLVPTTWNFPTCSRGLKGAPWQ
IAEMVVRAYDPCVSCATHMIVVDEKNRIVAQRIIQ

>WP_011154013_Betaproteobacteria_group3d
MSRKLVIDPVTRIEGHGKVVVHLDDDNKVVDAKLHVVEFRGFEKFVQGHPFWEAPMFLQRICGICFVSHH
LCGAKALDDMVGVGLKSGIHVTPTAEKMRRLGHYAQMLQSHTTAYFYLIVPEMLFGMDAPPAQRNVLGLI
EANPDLVKRVVMLRKWGQEVIKAVFGKKMHGINSVPGGVNNNLSIAERDRFLNGEEGLLSVDQVIDYAQD
GLRLFYDFHQKHRAQVDSFADVPALSMCLVGDDDNVDYYHGRLRIIDDDKHIVREFDYHDYLDHFSEAVE
EWSYMKFPYLKELGREQGSVRVGPLGRMNVTKSLPTPLAQEALERFHAYTKGRTNNMTLHTNWARAIEIL
HAAEVVKELLHDPDLQKDQLVLTPPPNAWTGEGVGVVEAPRGTLLHHYRADERGNITFANLVVATTQNNQ
VMNRTVRSVAEDYLGGHGEITEGMMNAIEVGIRAYDPCLSCATHALGQMPLVVSVFDAAGRLIDERAR

>WP_011170764_Euryarchaeota_group3a
MGKTVEINPTTRHEGHTKLVLKVDDDGIVEKGNYLSVTPVRGFEKFLVGKVAEFAPIAVSRFCGICPIAH
ATSSVEAIEDACGITPPKDGLLLRELTGLGNKMHSHPLHEFLIAPDFIPEADRVEYIKRIQEMRKTGQFI
VDTIGGEAIHAPNIKVGGMLKNITENAASKIYYKCREYEKLAKEHVEYLIPIFESNMLADGTEIPEKLGY
HDFGYIATDATYGNRENIDQSKVVEYTPYDVYEKDVAVQACTTIPRYNGRLMEVGPRARFAKFHDFKNKG
AMAIHIARAYENVVHVKRAMEIIDELDVNGKTRSNEPILGDGEKIGLGVHEAARGHNTHQAAIDAKGRIT
YYNAIVATTWNIPLIGKATEGTHYKFAEHVVRAYDPCVSCATHVIAMDYDNKIVDKKIIQ

>WP_011170767_Euryarchaeota_group3c
MTKLSIEPVTRVEGHGKVTLSFDDSGKLDKVNFHVVEVRGFEKFLEGRYIEDAPVFTPRICGICQVSHNL
ASARAVDNVFGVKIPKTADMLRNLMQQASNVHSHALHFGMLASPDLMFPMTDDALKRNVLGVASENMDVV
KDAISMRKIGQTIIQKVGGRAIHPVTAVVGGQSKPLTEEERDELLKMSENLVDTAERTLVVGKQLLEGLK
EQDLLELGYFESYHMGMVNNGAQDIYEGKIRVVNPEGKIEYEYEPSEYLNYMSEGVRPYSYLKFPYLTEK
GPVDGVYRVNTLSRLNVCDRMPTPIAQKYYEEFVKTFGKPAHHPMLFHYARLIELISSAELIRKFLEDDA
IVGTDIRVEPTDLVGEGVGCLEAPRGTLVHHFKTDDKGIITDANLVVATVQNNPAMDIGVQKVAEKYIKT
PEDAKPHVLNHMEMVIRAYDPCLSCATHTIDGKERMLSMDVYKGGKLIKTL

>WP_011171638_Euryarchaeota_group3c
MGKVTIEPLSRLEGHGKVSITLDDAGKPTDVKLHITALRGFEQFVVGRPAEEVPRIVPRICGICQTPHHL
ASVKAVDAAWGAEVPSAAEKLRELMHLGNMMHSHALHFYYLAAPDFVLGPDSDPAARNIIGVIGAAPEVA
KKAIAMRRVGQSIVETIGGRAIHPVTGVPGGVSKALSEEKRDELLNEIDEMIAYGQDGIALIKSLNEKYM
DLAKTLGVIDTWYLGMVKDGKHNFYGDTLRFMSPDGKQTTDFKPSEYLDNIGEHVVGHNYVKYPYNKKVG
YPDGLYRVGPLAMLNVCDSMPTPLAEEARKDFADTFGKPANQSLAYNHARLIELLASCERVKELLEDSEI
TSTDIKAEVEPKAGNGVGAIYAPRGTLFHNYETDDKGIVVKANMIVASTHNVPTMEKAIQQAAEVVFK

>WP_011188256_Deltaproteobacteria_group3c
MLRRTKMGKVLTIAPVTRIEGHAKIAIHLDDTGNVENAFLHIQSLRGFEKFIEGRPAEEVPRLVNRICGI
CPWMHHIASNKAVDRCFDVTPTATGYKLRELCQVLAHVNDKILHFFFLAAPDFVLGPDADHSVRNVMGVV
KAAPELASKVVKMRQLGQMMLEKFAGKAIHPIAGVVGGFSKPMVEEERKELLEGARTLLDFSTYALDFAI
NNVFSKYMDVIGELGVIKTGFLGTVDRQDGSLRLFDGNLRMMKADGSFEEFQNRDYADHIGEHTVPWGYS
KMPYAKFWNEGFDMSLGAPKGIYRSNTLARINVCDKISTPKAQAALEAFRELFGRPAQQTLLYHYARLIE
MVYACERTIELLEWDGITDPHVRAEVTPRAGRGVGVVEAPRGTLIHDYTTDDDGCVTSANLIVGTTHNIA
PMNMSVRQAASSLIKDGKYDEGILNRVEMAVRAYDP

>WP_011189453_Deltaproteobacteria_group3d
MGKQIVIEPVSRIEGHGKITINLDEEGKVADARLHVTQLRGFEKFCEGRPYTEMVSLTERICGICPISHS
LASSKTCDQIMGVRVPETATKLRRLLNCGEFIQSHSLSFFYLSSPDLLLGMGSDPAQRNIFGVLKANPAF
AMDGIRLRKIGQQIIQWFAGKRIHPSWVVPGGVNAPLSAEHRDNMLSVLPEALDIIERTLTYFRQSLHKH
YKEIETFANFPTYFLGLVDREGRMEHVEGKLRFIDAQGNLVADQIDPACYQDYIAEAVESYSYLKSPYYK
PLGYPQGIYRVGPAARLNVCDGCGTPLADREWATFRNLGKGPLLSSFYNHYARLIEILYCIETLDQLLRD
PDILSTHIRAYAQPNFSEGIGVVEAPRGTLFHHYNVDEDGLMTKANMIVATGNNNLAMNKGVLQVAKHFI
TGGKITDSAINRIQAVIRAFDPCLSCSTHVLGQEVPLIQLLDADGHVVDEV

>WP_011251019_Euryarchaeota_group3b
MKNVYLPITVDHIARVEGKGGVEIVVGDDGVKEVKLNIIEGPRFFEAITLGKKLDEALAIYPRICSFCSA
AHKLTAVEAAEKAIGFTPREEIQALREVLYIGDMIESHALHLYLLVLPDYLGYSGPLHMIDEYKKEMSIA
LDLKNLGSWMMDELGSRAIHQENAVLGGFGKLPDKSVLENMKRRLKEALPKAEYTFELFTKLEQYEEVEG
PITHIAVKPRNGVYGIYGDYLKASDGNEFPSEEYREHIKEFVVEHSFAKHSHYHGKPFMVGAISRLVNNA
DTLYGRAKELYESYKDLLRSTNPFANNLAQALELVYFTERAIDLIDEALAKWPIRPRDEVALKDGFGVST
TEAPRGVLVYALKVENGRVSYADIITPTAFNLAMMEQHVRMMAEKHYNDDPEKLKLLAEMVVRAYDPCIS
CSVHVARL

>WP_011305486_Euryarchaeota_group3a
MTKVVEISPTTRLEGHSKLTLKVDDQGIVERGDWLSITPVRGIEKLAIGKTMEQVPKIASRVCGICPIAH
TLASTEAMEASIGCEIPTDAKLLRTILHAANRIHSIALHNILILPDFYIPGTEKKFNLFANEQPARSVMA
RIVRIREIAQTIGAIAGGEAIHPSNPRIGGMYYNVSPRAKQKMADLAKEGLVLVHEQMEFMFDVIRNMQN
REFVEVAGKQIPLPKKLGYHNQGVMATASMYGSSSLDDNPTWDFTRWKETRPWDWYMGEVTIDLEDPSYP
IGGTTKIGTKANPQMEACTGVPTYDGQPVEVGPRARLATFKNFDEKGTFAQHIARQMEYPDCCYTILRCL
DNLNTSGKVLADHIPQGDGSMGWAANEAPRGSNIHLARVKDGKVLWYDMLVPTTWNFPTCSRALTGAPWQ
IAEMVVRAYDPCVSCATHMIVVNEEEKIVTQKLMQW

>WP_011307257_Euryarchaeota_group3a
MTKVVEISPTTRHEGHSKLTLKVNDEGIVERGDWLSTTPVRGIEKLAIGKTMDQVPKIASRVCGICPIAH
TLAGIEAMEASIGCEIPKDAKLLRVILHAANRLHSHALHNILILPDFYIPDTETKINPFSKEQPLRSVAV
RIFRIREIAQTIGAVAGGEAIHPSNPRVGGMYRNVSSRAKQKIADLAKEGLVLAHEQMEFMIEVIRNMQD
REFVEVAGKQIPLPKTLGYHNQGVMATAPMYGSSSLDEKPMWDFTRWRETRPWDWYMSEETIDLEDSSYP
IGGTTKVGTKVNPRMEACNTVPTYDGQPVEVGPRARLATFKHFTEKGTFAQHIARQMEYTDCYYTILNCL
ENLDTSGKVLADTIPLGNGSMGWAANEAPRGTDVHLARVKDGKVLRYEMLVPTTWNFPTCSRALTGAPWQ
IAEMVIRAYDPCVSCATHMIVVNEEDRIVAQKLMQW

>WP_011311775_Betaproteobacteria_group3b
MGEGERSVRIHVPVLTRVEGEGALDLGIEAGRITEMRLRIFEPPRFFEKFLEGRHYSEIPDMVARICGIC
PVAYQVTAAQALERLFAVELSPWARAMRRVFYCGEWIQSHSLHIHLLAAPDFFGCSSAIELARIAPDAVR
RGLRLQRLGNDLIDLFGARSVHPVGLRVGGFHAAPTRAQIAAIRANLHAALADAEALVRWAAEIAVPRDA
QAFVSVALRHPQAYPIEAGDIHADDGLAIGVDDFEQNFHEHHAPHSTALYSAYRGQPYLVGPLARLNLNH
DRLPAQIVALAAECGIALPSRNVFDSLLARAIEILLAVHEAHALLADYREPDSPWTPVTPRAGIAVGATE
APRGPLWHRYEIDADGRVVSARIVPPTSQNQARIEEDLRLSLEALGLDQPDDALRLHCEKVIRNYDPCIS
CATHFLRLNVERT

>WP_011321324_Cyanobacteria_group3d
MSKRIVIDPVTRIEGHAKISIYLDDTGQVSDARFHVTEFRGFEKFCEGRPLWEMPGITARICGICPVSHL
LASAKAGDRILSVTIPPTATKLRRLMNLGQILQSHALSFFHLTAPDLLLGMDSDPQKRNIFGLIAAQPEL
ARGGIRLRQFGQEIIEVLGGAKIHPAWAVPGGVREPLSVEGRTHIQERIPEARTIALDALDRFKKLLKDY
EKEVQTFGNFPSLFMGLVTPDGLWETYDGYIRFVDSAGNIIADKLDPARYQEFIGEAVQPDSYLKSPYYR
PLGYPDQHDQCRIDSGMYRVGPLARLNICSHIGTTLADRELREFRELTSGTAKSSFFYHYARLIEILACI
EHIEMLLDDPDILSNRLRSEAGVNQLEAVGVSEAPRGTLFHHYQVDENGLLQKVNLIIATGQNNLAMNRT
VAQIARHFIQGTEIPEGMLNRVEAGIRAFDPCLSCSTHAAGQMPLHIQLVAANGNIVNQVWREKLGV

>WP_011361294_Chlorobi_group3b
MSIERNLDINIHHLTRVEGHANIHIHVKNGELVEAQWAIIETPRFFEVMLKGMSAEQAPFLTSRICGICS
ISHSLANIRALERAMQITPPPLAEVVRRLAMHGETLQSHALHLFFLAVPDFAGLPSVLPLMESHPQVVRA
GLQLKELGNSISIAAAGRATHPVSLVLGGITKAPELQQLKELLTMTQERKLALAQAVTFFEELHIPNFTR
ETEFISLCNGVTYPAIGGQLVSSDGITRDENDYLLMTNEYTRDFSTSKFTRLSRNSSAAGALARFNNNYH
LLHPNAQAVAARFGLQPVCHNPFMNNIAQLVECVHILEDAEELIGMVMDMKGEETKCHYTPQAGAATGAV
EAPRGILYHYMETNDEGMVVRADCIIPTTQNNGNIYDDLQALAAELLREGKCDGEIQLQCEMLVRSYDPC
ISCSVH

>WP_011378516_Cyanobacteria_group3d
MTRTIVIDPVTRIEGHAKISVFLDDQGNAEAARFHVVEYRGFEKFCEGRPFTEMAGITARICGICPVSHL
LAAAKTGDKILAVQIPPAAENLRRLINLAQIIQSHALSFFHLSSPDFLLGWDSDPARRNLFGLIAADPET
ARAGIRLRQFGQQLIEWLGGRKIHAAWAVPGGVRSLLSQEGMVWIRDRLPAELATVRATLDRFKRLLDRE
FREETAVFGDFPSLFMGLVADNGDWEHYGGHLRFVDSQGRIIADRLREDDYASFLGEAVEPWSYLKFPYY
KPWGYPEGMYRVGPLARLNVCDRIGTAGAEAERQELRDRAGGTVTSSFLYHYARLVEILASLEKIAEMVE
DPNLQTGFLRSQAGVNCLEAIGVSEAPRGTLFHHYRVDSHGKIERVNLIIATGQNNLAMNRTVTQIAQHY
IRHGEVQESFLNRVEAGIRCFDPCLSCSTHTAGQMPLKIEIFDSRGELYQCLCRDL

>WP_011380994_Betaproteobacteria_group3d
MTSELETAANPEKLKRIVIEPVTRVEGHGKVTLLLDEDNRVQQARFHIVEFRGFEKFIQGRPYTEVPVLV
QRLCGICPVSHNLAASKAMDVIVGAAPPPAADKLRRLMHMGQMLQSHALHFFHLSSPDLLFGFDAEVGKR
NIAGLAMQFPDIARQGVGLRKFGQEVIRMTSGKRVHGTGVIPGGMSKNLSREDRDWLLAEIDQVVRWSQQ
AVNLIKRLYGEHKDFYNNFGYYRSSFMSLVREDGAMDLYHGNLRAIDDKGQTIFDHVDYSHYGDYIHEEV
KSWSYMKFPFIRSQGREEGWYRVGPLARVNNCDFIPTPLAEAERKIFKEYDGGRASHATLSFHWARMIEM
LHSAEAIRELLHDDDLLSDDLVNIGERQLRGVGVIEAPRGTLIHHYRINEDEQIVRANLIVATTHNNQAM
NEAIRQVSLQYLDGQQLTEGLLNYIEVAIRAFDPCLSCATHALGKMPLEVELVDAEGARVKRIIKDSDGG
YRA

>WP_011394103_Gammaproteobacteria_group3d
MNLDKPKTRIVEIEPVTRVEGHGKVTIHLDDDNNVAEARLHIVEFRGFERFIRGRLLWEAPVIVQRLCGI
CPVSHHIAAAKAMDVIVGADALPPTAEKMRRLMHYGQVMQSNVLHFFHLSSPDLLFGFDAPRGKRNIFNV
IKEFPDLAKQGVLMRKYGQEVILHTAGKKIHGTGAIPGGINKNLSLQERDLLLQDIEQMKVWAKGAVDVA
KRYTLEHLSQVEQFANFNSSHLSLVREDGALDLYHGGLRATDAAGNIIFDHVDYQDFNDYIMEEVRPWSY
MKFPFIKSRGALDGWYRVGPLSRLNNVAFIDTPLANAEHKEFRALTHNKPNHMSLAYHWARMIEVLHCVE
KIHELLLDPDLQGADLRVSGERREEGVGVIEAPRGSLFHHYKVDKNDQITYCNLIVSTTHNNNGMNRAVT
DVAKKYLGGKKRITEGMLNHVEVAVRAYDPCLSCATHALGQMPLTVELFDADGALIHSNSQHMGQDIPPD

>WP_011405926_Euryarchaeota_group3c
MVELTLEPVTRIEGHAKITVDLDEEGNVKDTKLHVMEFRGFEKFLQGRPIEEVPRIVPRICGICDVQHHL
AAAKACDQVFGYNDDEILPAAYKMREIMNWASVMHSHTLSFYFLSAPDFIGGKDRKTRNVFQIIKDAPEL
AKKALALRRNSQDIVTAIGGRPIHQVSNTPGGITTELTDEEQKDNLVKAQEALELSLDTWDAAQPIFEEN
MDLIKTLGNVETYHCGLVDKKDGSWDMYNGNVRMTDKKGDIYAEFGSQDYTDYMAEGVKPYSWLKFPYIK
ELGYPEGIYRVAPLSRINVCTKMPDAAERAQDYLNEFRKDFGYAQEPLLFHPARLIELVAASELAVDGLE
GDLSGEKRPGAIDRSQITGKGVGIVEASRGTLTHHYETDENGLVTKANIVVATVQNNPAMEMGIQQVAKN
YIKPGVEVDDKIFNLMEMVIRAYDPCLSCATHQLDTQMRLSTVEVYDHMGNLVKKV

>WP_011406878_Euryarchaeota_group3a
MSETIVISPTSRQEGHAELSMEVDENGIVTTGRYFSITPVRGIEKMVIGKRPETAPVLVQRICGVCPVTH
TLASVEAIDDSLKIEVPQAGRILREMCLNAHMINSHAIHHFLVAPDFVPDNQYKEVVKNISTIRKNAQYV
EDTVGGEGIHPSDIRIGGMAHNITKNTKNKIKTRISGMMKLLEEHVETMAGLIEDKDFPDKLGAHNQPVF
ASDNTYGSKNNLSINEIEEILPSSWYDLPDIGERACSQIPLYKGNVVETGPRARASKFRKFKEVGVKAQH
LARAQEMINSAEKILELVDKLDTSAQVMADYTLEGTNRLGVGVIEGPRGTNIHSAKISPEGYISYYNAIV
PTTWNIPTMGLATEGFHHEYAPHVIRAYDPCLSCATHMIVKDDETKEVLKDDMVQL

>WP_011416040_Deltaproteobacteria_group3b
MANKTVKIDVEYLTRVEGHGNIVIDVKEGKIDKCEFQVVESPRLFEGMLRGRSIFEAQHITSRICGICSC
GHSLASIQAAEDALGVTPTEQTIKLRKLLLDYEFLDSHVLHVYLLAAPDVLGVPSFVPLVKTHNAVVRRA
LRMKKLCNDVCDILVGRHVHPISAIVGGFTKLPRPKDLDAMLEMLESMRDDMAETLALAKTLQFPDFYRE
TEYVGLVSDDEEYPLLMGDVGSTDGKRLGKKDYRQATNEFIDPRSSAKFAKWSRDSYLVGALARFNLNSD
KLHPTAKAIAEELGLKPICHNPYLNTVAQVVEIVHCYEHAIDLIKDLKKNGINYDEEIVVGVNEQQKIPV
RAGDGVGAVEVPRGILFHNYVTDSNGIIEQANCIIPTNQNIANIEYDMMKLLPEILDQTKEEITLKMEML
VRAYDPCISCSAHYLNVKFVE

>WP_011438850_Actinobacteria_group3b
MRATRTIAPPPLTRVEGEGRLLIKITDGRVDEAHLKIFEPPRFFEAFLRGRAYTEPPDITARICGICPVA
YQMSALAAIEQICDVTVTGPPAALRRLIYCGEWIESHALHVFLLHLPDFLGYDSALHLAQDQPALVKLGL
TLKKAGNTLMTVIGGRAIHPVNARVGGWYRAPRRRDLTELVGQLEQARDIARDTARFTAALDFPEDELHQ
TFVALHQPGEYPVERGRIASTAGLDIAPADYDRHFTEEQVPWSNALHSTLAAGGSYLTGPLARFALGAER
LAPAARETAAEIGLRPPERNPYRSIIVRCIEMVHAADEALRIIADYTEPDPSALEAPPRAGTGYGVTEAP
RGLLYHRYTIDHNGTILDAKIVPPTAQNQRPIEEDLRGVVERFMNLSEPELALRCERAIRNYDPCISCAT
HFLTLHIEHG

>WP_011449294_Euryarchaeota_group3a
MYSIANKQISKAILLSKVVEVSPTTRHEGHSKLVLKVNDAGIIERGDWLSITPVRGIEKLCVGKTMHQAP
KISSRVCGICPIAHTLAGVGAMEASIGCEIPQDAYLLRTILQCANRLHSHALHNILSLPDMYIPGTDTKI
NPFTPEEPVRTVAKRIQRLREIGQTVGEIVGGEAIHPGNPRVGGMYYNISPQAKQKIYDLAKEALPLAIA
QMDFMIAVFKNWENRGTVTVGKTEVEIPEKFGWHDQGYMAVDPVFDSSSLDFEPKWDPDRWTDVSPYNWY
QGELEVSLEDADYPVGGTTKVGTKTWPQMQACTSVPLYDGQPVEVGPRARLVQFKNYDRKGAMGLQIARQ
MEYPDCLYTMIEACDALDCNGSVLADEIPQGDGSLGWNANEAPRGCDVHLARVKDGKVQEYTLLVPTTWN
FPTCSRALEGAPWQLAEVIMRAYDPCVSCATHMLVVDESKKIVAQKLVQ

>WP_011466117_Betaproteobacteria_group3d
MSTSLETAAPDAVAQGLRRVAIDPVSRVEGHGKVTLLLDANHRVQQVRLHIVEFRGFEQFIQGRPYWEVP
VMVQRLCGICPVSHHLAASKAFDRVVGALPVTPTADKIRRLMHYGQVMQSHALHFFYLAAPDLLFGFDSE
VNRRNIVGVAQAHPDIARKGVLLRKFGQELIRATAGKRVHGSGSVPGGVNKHVSPQDRALLQRDVAQMIA
WAQEAVLIAKQLHAQNPALYDSFGSFRSNLLSLVRMDGALDLYDGVLRARDTAGAILFDGASDQDYLGLI
EEEVKPWTYMKFPFLKSLGPELGWYRVGPLARLQNCDFIPSPLAERERLDFIAWGRGEPIQATLAYHWAR
MVEMLHCVEVIQGLLDDPDILGGELIASGPRQRGGVGVIEAPRGTLFHHYEVGDDDLVTMCNLIVATTHN
NQAMNEAVRSVAREYLDGRELTEGLLNHIEVAIRAYDPCLSCATHALGRMPLEVTLLGFDGALIDRVLKS
HSGEFRHDLGTVPSVSV

>WP_011493687_Betaproteobacteria_group3d
MSFDLETAANPKGLRRVAIDPVSRVEGHGKVTILLDEQQRVQQVRLHIVEFRGFEKFIEGRPYWEVPVMV
QRLCGICPVSHQLAASKAMDRVVGARPVTRSAEKIRRLMHYGQVMQSHALHFFYLASPDLLFGFDSEVDL
RNIVGVAQAYPDIAKQGILLRKFGQELIRATSGKRIHGTGSIPGGMNRYVSQADRDMLYRDVDQMTGWAA
DAVDIAKQLHAQNPALYDSFGSFRSNMLSLVRADGAMDLYDGVLRARDADGGIIFDGASDQDYMSLIEEE
TRPWTYMKFPHLRSLGRDTGWYRVGPLARVQNCDFIPSPLAEAQRKEFVDWGKGSPVHATLAYHWARMIE
VLHAVEVIKDLLDDPDILQGELMASGERRAGGVGIIEAPRGTLIHDYRVNADDLVTHCNLIVSTTHNNQA
MNEAVRSVAREYLDGQRLTEGLLNRIEIAIRAFDPCLSCATHALGRMPLDVVLLGPGGEPFDHMTKSHDG
EVMRHSPAGMGAMA

>WP_011686721_Acidobacteria_group3d
MPRQKIVIDPVTRIEGHSKITIHLDEEGHVEEAYFHVTQFRGFEKFCEGRPYYELPSLMARICGICPVSH
LIASAKACDAILAVRIPDAAIRLRRVLNLAQILQSHALSFFYLSSPDLLLGMDADPADRNIFGVLRANPA
VAKDGIRLRQFGQQVIEWLAGKRIHPAWVVPGGVSNPLTAENRDRILAGIPEVMAIATRTLDWFKSELEG
FREEIRSFANFPTLFMGLVGEDGGLEHYNGKLRLVDAGGHIVADLPATRFPEYLAEIAHPWTYLKTSFYK
PLGYPDGVYRVGPLARLNVIDGIGTPRASQEWAEFRELDRGPVLSSFYFHYARLIELLYAVEKIEMLLTH
ADALDSNVRAHASVNNSEGIGVSEAPRGTLMHHYKVDRDGLITWANLIIATGHNNAAMNRGVLQVARHFV
HGNKLTQGMLNRVEAVIRTFDPCLSCSTHSDGRLALEVELRSHEGEMLDRCRTL

>WP_011698648_Deltaproteobacteria_group3c
MSRVINIAPITRIEGHASIAIKLDAKGNVADSKVHYQSLRGFEKFIEGKPAEEVPRIVNRICGICPWHHH
TASNKAVDLCFGVTVTPAGRKLRELMQIISHGEDKILNFFFLAAPDFVMGPDADYGVRNVIGVAKAAPEL
ATKAVQMRYKAKMILEKFSGKAIHPHAAVAGGFCKPLLEAERQEFLPQIRELLDFSLFTLGFAKAEVFPK
YLDAVKVLGVINTGFIGTVDEQGALNVFGGNLRIMKPDGTFVEFDPQNYTDYIGEAVTPFSYGKYPYAKC
WNEGFSLDIDNPKGIYRANCLARINVADKMATPRAQAELEEFRAAFGRPAQLTLLYHWARLIEDVYAYER
AIELLEDPEITDTNVRAKVEPKAGRGVGCVEAPRGTLIHDYSTDDKGLITRANLIVGTTHNLGPIHMSVH
QAARALIKDGEVNEGILNKIEMAVRAYDP

>WP_011699072_Deltaproteobacteria_group3c
MGKKLVIEPVTRVEGHARVTIVLEDSGKVKDARVQVIEMRGFEKFCVGRPVEEMPRIVTAICGICPWAHH
MASSKAADALFGVQIPETARKIREAAYSAHIVHSHLLHFFFLAAPDFLSDPGADFGVRNIIGLAARNPDL
VRRAVRARHMAQEMTGIIAANATRPDAVVPGGFSRAMSEEQRQELLPMAREVLEFTRFAVDFAKEKVFIP
QWPQVKEEPSLATGFLGTVDANGGLNFYDGRLRLKQPGDNGNYKEFEPKDYRDFIEEQAMDWSYVKFPFV
RSAGRLSLDPEDPVGVYRSNSLARINVCDHITTPLAQQELLEFRETVGRLPQHSFLQHWARLIEALYNSE
RAVELLSDPEITNPNVRETVTPVAGRGVGVVEAPRGALIHDYEADDKGFITKVNLIVATTHNSAAMNIDV
LMAARRILDGGRSDEEALNKVEMVIRAYDPCFSCSTHVLGGALPVKLQFRDTRGQVIRTIQN

>WP_011699561_Deltaproteobacteria_group3d
MAQTISIDPVTRIEGHGKIRIQLDDAGQVADAKFHVVEFRGFEKFCVGRTYPEMPGITMRICGICPISHM
LASAKACDAIAGVRIPPAANKLRRLINHAQYTQSHALSFFHLSAPDLLLGMESEPATRNVVGLILKAPDL
ARKGIRLRQFGQEIIRMIGTKSVHPAWAVPGGVREALSAENVQKIKAMLPEAFQTTEIALDLLKDNYDKF
SAEVKTYGDFPSKFIGLVTPEGGLEHYDGLLRVMDSDGRIIEPGLHNDRYREIIAEAVEDWSYLKFPYYK
PGGYGTDAGLYRVGPLARLNICDFAGTPRADRELRQFRRLGDGGRVVTSSFHSHYARLIEIMFSLEKIAE
LVEDPDLIGGRLRHYGGANEEKGVGIMEAPRGTLFHEYDVDEDGIIKKVNLIVATGNNNQAMNKTVLQIA
RAYMNGKKEITEGLMNRVEHGIRLYDPCLSCSTHAVGQMPLHIQLVDSKGELVEERVRD

>WP_011700332_Deltaproteobacteria_group3c
MGKAFQIEPADTTQSHGEGARKVINIQPVTRIEGHARIAVHLDDEGNVADARVHIMSMRGFEKFIEGRPA
EEVPRIVTRICGICPWQHHVASSKAVDGCFGASVPSAGRKLRELMQVMAHINDKILHFFFLAAPDFLLGS
DSEYSVRNIMGIAEKSPKLAEKVVQMRYLGQMMMERFAGKAIHPVAVVPGGFSKPMVESERQELLAGSRQ
QLEFARYAMDFAKSRVFSATDPTTKRIGDITTGFLGTVSPADGSLNLYEGLLRLMRPDGSFHEFSSREYA
DFIGEHVEPWSYGKFPFAHAWGEGFSMDLEQPRGVYRTNCLARINVADRIDTPLAQAELVEFRSEFGRPA
QSTMLYHRARMIELLHACEKVVELLESPDITDPRVRDEVWPRAGRGVGCVEAPRGTLIHDYSTDESGCIT
RANLIVGTTHNLAPINMSVKKAARDLIQNGNVDEGLLNRVEMAVRAYDP

>WP_011700738_Deltaproteobacteria_group3c
MGQLINIQPVTRIEGHASIAIQLDDRGEVQDSRVHFMSLRGFEKFVEGKPAEELPRIVNRICGICPWQHH
LASNKAVDRCFGVTPPPAGRKLRELMQAISHSEDKILHFYFLAAPDFVMGPDSDYGVRNVIGVAKAHPEL
AGRVVRMRYATKMILEKFAGKAIHPHAGVVGGFSRVLLEEDRREFLGKMKEMLEFALFTIDFAKTQVFPK
YLDAVASLGVINTGFIGTVDDHGALNLYDGKIRLMKPDGSFVDFDPQDYLDYLGEHVEPHSYGKFPYARC
WNEGFSLDPLQPRGIYRANTLARINVADKMATPRAQAELEEFREKFGRPAQFTLLHHWARLIEEVYACEH
AIELLEDPEITDPNVRAKVEPKAGRGVGCLEAPRGTLIHDYTTDSAGMVTKANMIVGTTHNLGPISLSVN
QAARTLIQRGVVDETILNKIEMAVRAYDP

>WP_011712560_Alphaproteobacteria_group3b
METITIDHLYRVEGHGGITVAVNEEGIQSCQMSIFEGARFYELLLKGKLARDAPGIVCRVCSICSAGHTL
ASVMALESALGIHVSDTVQGFRTLLNLGQFIESHALHLFALAAPDYLGNASILQMASHFPEQVQKGLEIK
RVGNLVQEVVGGRAIHPVNVIVGGLGRRPARQAMQTLLQDLQNALDLALSLRGFVASLQNPEMGLQPPIL
VALRASGARYGLTGTHLAASGHEDIPVAHFYQRVNEKVVRHSTAKQSTYAKKPFMVGALARMVHNGERLT
GEAAQLREALLPAQPTTLHNNAAQFVELVWALEEAVALCEALQEGPALIPPMTTMGFEGEQMGLAALEVP
RGTLYHLYGVNGEGVLTQADIITPTAQNLAHVERDFAHGVGYWLEQPQRQQEQLRLYLEMIARAYDPCIS
CSTHLVDLTVQV

>WP_011719855_Actinobacteria_group3b
MSAERRVLRTDYLARVEGEGALFVECDGDVVTKVELRIFEPPRFFEALLRGRSCFEAPDITARICGICPV
AYQTSAVNAVESLAGVDVPESIHHLRRLLYCGEWIESHALHVYLLHAPDFLGYPDAITLARDYPDIVQRG
LQLKAAGNHLMRVLGGREIHPINVRVGGFYRVPSASELRALRPELEQAREIAVETVRWVSGFSFPERVFE
GALVALHQPDSYAIERGRIRSDTGLDIDASRYDDYFEEEQVGHSTALHSRLRGAGRYLCGPLARYSLNYR
QLSPLAKECAREAGLGEVCRDVFRSIVVRSVELVYACDEALRLIDIYERPEIPAVPVVVRPGTGHGVSEA
PRGLLYHRYRLDGDGTILDAEIVPPTAQNQAAIEGDVHDVVVRYRDLDDEQLRHLCEQAIRNYDPCISCA
THFLRLEVNRR

>WP_011745973_Chlorobi_group3b
MKLDCSIDIRHLTRVEGHGNILIRVEKGQLVEARWDVVETPRFFEVMLKGMSAERVPFLTSRICGICSIS
HALASIRALERAMQVTPPPTAEAVRLLAMHGETLQSHALHLFFLAAPDFAGTPSVLPLMESNPELVKAGL
AIKELGNEISTVTAGRCTHPVSLVAGGISKAPDSNNLQRLLGMISERKAALVLACDFFASLDIPRFERET
EFISLYNGATYPFIGGDLCSTDGVREEENNYLRMTNEYLAEPSTSKFTRCSRESSAAGALARFNNNSEFL
HPEAKKAAERLGLRPISHNPFMCNIAQLVECVHILYDAETLIRKLLDMDLLEIRSVVKPKAGSATGAVEA
PRGILYHHMETDEEGRIVKANCIIPTTQNNANIHHDLGALARQALEEGKNDQEIEKLATMLVRSYDPCIS
CSVH

>WP_011765148_Betaproteobacteria_group3d
MSEHLQPTVQQDGLRRVAIDPVSRVEGHGKVTLLLDADGEVCEARLHIVEFRGFEVFVQGRPYWEVPVIV
QRLCGICPVSHHLAACKALDHVVGAAPVPASADRLRRLMHYGQILQSHALHFFHLASPDLLFGFDAEPAR
RNILAVAAAYPEIARQGVMLRKFGQEVIRATAGKRIHGTGAVPGGMNRHLAPADHALLLAGIDEVLTWCR
GAVELVRRLHDADAAFYDSFGTVASGFMSLVGEGGGLEFYDGTLRFRDADGQIVRDGVADRDYHRVLREA
VKPWSYMKFPYLAERGPEQGWYKVGPLARVQNCDFIPTPLAESERRAFLDYGGGRPLHAPLAYHWARMIE
MLHAAELIRDLLEDPALLAGPLTAAGPRASEGVGVIEAPRGTLIHHYRVGEDDLVTMCNLIVSTTHNNEA
MNAAVRAVARQTVSKQTLTEAALNSIEVAIRAFDPCLSCATHALGRMPLELALVGADGALIERVLRD

>WP_011769610_Gammaproteobacteria_group3d
MDNPMDHSLDTAENSENLKRFVIEPVSRVEGHGKVTLLVDDNNQIQQCRLHIAEFRGFERFIQGRPYWEI
PILVQRLCGICPVSHHIAAGKAIDMISGVTELTESAYKLRLLLHYGQTLQSHALHFFHLCSPDFLFGFES
ELAGRNIVGVIQKHPELALQGVKLRKYGQEVIRVICGKRIHGTGCIPGGMNKPLSREDKHYLLGDTEQII
AWAECAVKTARDCYLANEPFHKNFAGLRSNYLSLVGDKGELNLYHGKLRLKDASGNLLFDKQDYCDYQNL
IQEEVKSWTYMKFPFIKTMGKESGWYRTGPLARVNNCDYIPTPLAEMARQEFVAYGGKEPVHSTLAYHWA
RMIEVLFSAEKIKQLLFDPMITGKDLIVQGKRQSEGIGVVEAPRGTLIHHYQVGEDDLITKANLIVATTH
NNTALNESIRIVCTQQINGREISEKVLNNIEVAIRAYDPCLSCATHAIGRMPLKVEMRHQQSGELISQLI
KDIDGTLHR

>WP_011781268_Actinobacteria_group3d
MSKKLVIDPVTRIEGHGKVTVHLDDDGNVVDARLHVVEFRGFEKFVQGHPYWEAPMLMQRICGICFVSHH
LCGAKVLDDMIGAGTAAEVRVTRTAEKIRRLGHYAQMLQSHATAYFYLVVPEMMFGMDAAPEQRNLLGLI
EANPELMRRVIMLRKWGQEVIKTVFGRRMHGINSVPGGVDKNLSRAECDRLLDGEEGLASFDDVMDYAQD
GLRLFYDFHEKHRRQVDGFAKVPALNMCLVDADGNVDYYHGALRIVDENKCIVREFDYHDYLDHFSEAVE
PWSYMKFPFLKDLGREEGSVRVGPLARMNVTNSLSTPLAQEALERFHAYTGGSPNNMTLHTNWARAIEVL
HAAELIGELLRDPELHGDDLVVTPGGDAWVGEGIGVVEAPRGTLLHHYRAGVGGDITFANLIVATTHNNQ
VLNRTVRSVAEDYLVGHGEITEGMMNAIEVGIRAFDPCLSCATHALGQMPLIVTVHGPAGDVVDERVRS

>WP_011832394_Euryarchaeota_group3a
MSKVVEISPTTRHEGHSKLVLKVNDEGIIERGDWLSITPVRGVEKLAIGKTYEQVPKIASRVCGICPIAH
TLAATEAMEASMGVEIPDDAYLLRMILQCGNRLHSHALHDILALPDLYLPGTDIKVNPFSPEEPVRSVAK
RIQTLRMIGQTVGEIVGGEAVHPSNPRVGGMYKNITPRAKAKIYDLAKQGLQLAREQMEFMIALEENYMK
RDWAEMCGREVAIPKELGYHNQGYMAAAPMYGSSSLDENPEWDPARWLEVRPWDWYMGEEEITLEDPTYP
VGGTTKAGTKAWPQMQACTGVPLYDGQPVEVGPRARLVKYQNYNRKGAMGLNIARAMEYMDCMYKMIEAV
DAIDTSASVCADVIPQGDGEIGWAANEAPRGCDVHLAKVRNGKVEWFSMLVPTTWNFPVCSRALTGAPWE
LAEVIVRAYDPCVSCATHMIVLDENNKLVAQKLLE

>WP_011843851_Euryarchaeota_group3c
MKEITISPVTRIEGHAGVRIYLNDQGQVDSAHFQVVELRGFEKFLIGASIGEAPRITPRICGICPSAHHL
AAAKATDQIFGVEPPATGKKLRELLSIGQFIHSHALHFFMLAAPDFILGHDAPAETRNVIGLARHSPDLA
KKAIAVRKFGQRLTEAVGGKPIHPSNALPGGMSTALTEGKRAELATMANEALGIAREGWDLARGLLDGVD
MEFGAVTTGFLGMANNGVYSTYEGPAMMLGPDGGQLGSFSGQDYTNFIEEYSEDWSYLKFARFKGGDYYR
VGPLARLNIVQKMGTEHADAALAEYRERFGTVTQATLAYNLARYIEFIASCERAVQLLSDPGITGSDIRT
PVGAVVNRRGVGIIEAPRGTLIHDYSVDENGIIERCNLIVATCQNNYGMDRGVEDMARRVVENGALTDGA
ANRIEMIIRAYDPCISCATHAIGRMPLKIECVRRT

>WP_011845006_Euryarchaeota_group3a
MSKVVEISPTTRHEGHSKLVLKVNDEGIVERGDWLSITPVRGVEKLAIGKTMEQVPKIASRVCGICPIAH
TLAGIEAMEASIGCEIPEDAKLLRYILQCANRMHSHAIHNILSLPDMYIPGTDVKINPFTKEEPVRSVAL
RIQRLREIGQTIGEIVGGEAIHPSNPRVGGMYKNITPRAKAKLYDLAKESRVLAQEQMEFMIAVFRNYQN
RDWSEVGGVEVPITKDLGYHNQGYMATAPVYGSSSLDETPMWFPDRFTEVRPWDWYMGEVEIDEADPNYP
IGGTTPVGNKAWPQMEACTGVPLYDGQPVEVGPRARLVQFKNYDEKGAMGLQIARQMEFPETAYGIIDAL
DALDTSGSVLADEIPQGDGSFGWAANEAPRGTDVHMAKVKDGRVEYFGMLVPTTWNFPTCSRALTGAPWR
LAEVIMRAYDPCVSCATHMLVIDEDKRLVAQKLIQ

>WP_011938049_Deltaproteobacteria_group3b
MSNVIEIKPLTRVEGHGIARVYMDGKRAERVELALTEPPRLFEALLLGKSFEEVPEIICRICSLCSTIHR
VTSLLAVENALGIDVSEETRLYRELIVNGGHIQSHALHLFCLALPDYYNAASFADLATHAPELLKLGLRI
KGVGNLIQETVGGRLIHPVNIVPGGMGKRVNHAGLRELQVALETILPDTIEACNLFASFAVPGPPLPRSI
FMAVQGETSSPLFGDRLDLSNGRSFMASNYREALPEKVIGHSYAKQSRFEGEAVIVGALARLNVGMGLTT
MANQAFLDAREKLIDTDIRGNNLAQAIELILAVECSLEIIATLLSFETKPDRPVSIAPRKGSGSAATEAP
RGVLIHSYSFDNRGFCTAADIITPTAINQAAMERDLLALAREMEGADEAELKLKLEMLVRAYDPCISCAV
HLVRL

>WP_011971891_Euryarchaeota_group3a
MGKTVEINPTTRHEGHTKLVLKVDDEGIVEKGNYLSVTPVRGFEKFLVGKLAEFAPIAVSRFCGICPIAH
ATSAVEAIEDACNITPPKDGLLLRELTGLGNKLHSHPLHQFLIAPDFIPEADRVEYIKRIQEMRKTGQYI
VDVVGGEAIHAPNIKVGGMLKNITENAASKMYYKCKEYEKLAKEQIEYLIPIFESRMLVNGTEIPEKLGY
HEFGYLATDPTYGNREKIEQNKVVEYTPYDVYEKDVAMQACTTIPTYNGRLMEVGPRARFAKFFDFKDKG
AMAIHIARAYEMIVNVKRALEVLDKLDVNGKTRSSEPILGDGEKVGLGVHEAARGHNTHQAAIDGKGRIT
YYNAIVATTWNIPLIGKATEGTHYKFAEHVVRAYDPCVSCATHVITMNHENKVIDKKIIL

>WP_011972500_Euryarchaeota_group3a
MAESVTISPTTRHEGHAKLVLNVDDEGIVTKAFYPNTTPVRGFETMLQGKPAAFGPIAVMRICGICQATH
GIASCEAVENAIDAEIPEDGKILRELLGLGNRMHSHPLHHLLIADDLLKPEESGTLRVDAIKLIQKMRKA
GQLVVDVTGGEGIHPPNLVVGGMRTNISERAKAKLYYACREYEKDCNTMLEVLETLIERYLGEIGIPDLG
KHDYPYIATDTTFGNRDAINWKDVTEVPAQRFYAAYPEIAETATNQIPFYRGNPAEGGPRARMVKYGNFK
SGGGAMDLNLARALENFEAVKRSLELIDELNINGATKITPDYSKAKESFGIGVHEAPRATNTHMAKMGKD
GRIENYNIIAASTWNFPAVEKAIEGYHHKYAEVIMRAYDI

>WP_011972821_Euryarchaeota_group3c
MVKLSVEPVTRVEGHGKITVSFDESGALDTVHFNVVEVRGFEKFMEGRYVEDAPILTPRICGICQVSHHL
ASAKAVDEIYGVKIPETAMLLRNLMHQSSTVHSHALHFYALAAPDLMFPTTDDILKRNLMGMAKEHPEVV
KEAIELRKIGQTIVRVVGGRAIHPCTAVVGGQSISLSETKRDELLKLSDRAVELSEKSIEIGKKLIENIK
NNDLLDIGYFESYHAGMVNDGTHELYDGKIRVCDSKGKTAYEYNPSEYLNYIAEGVKPYSYLKFPYLKDL
GEEEGVYRVNTLSRLNVADRMATPLAQKYYKEFIEEYGEPCHYPVLFNYARLIEMLSSAELTKKLLENDK
IVDTDIKAEPSGDVVGEGVGCVEAPRGTLFHHFKTDDKGVITDTNLIVATTQNNPAMDIGVKKVAEKYIK
TPEDATPNILNYMEMVIRAYDPCLSCATHVIGDSGGSGLILETYEENKLIKSVRN

>WP_011973755_Euryarchaeota_group3a
MPEEIRITPTTRHEGHAKLILEVNDEGSVSKAYYPNTTPVRGFETMLKGKPASFAPIAVMRICGICQTTH
GIASCEAVEDAIGCEIPEDGKLLRELVGLGNRMHSHPLHHLLTADDFIKPEETELKTSAITLIQRMRKVG
QLIVDVVGGEGIHPPNIVIGGMRTNISERAKSKLYYACKQYEKDAYEMYDVYTMLIERYLEEIGIPDLGA
HDFPYLATHTTYGDKDAISWNDVTEIPAQRYYKNKEVAQTSTSQIPLYGGVPVEGGPRARMVKFGDLKAG
GGVMDINIARAMENLGAAYRALDILDQLNINGSTKVVPEYKDGSGIGVHEAPRATNTHMAEVGKDGKIKN
YNIIAASTWNFPVVEKAIEKYPHEYAEVIMRAYDI

>WP_011973924_Euryarchaeota_group3c
MSKITIEPISRIEGHGKVTITLDDSGAPTDVKLHITALRGFEQFVVGRPAEEVPRIVPRICGICQTPHHL
ASVKAVEAAWDAEVPSAANKVRELMHLGNMIHSHSLHFYFLAAPDFVMGPDSNPATRNIVGVIGEAPDVA
KQAIALRKFGQTIVATTGGRPIHPVTGIPGGLSKSFAEADRDAFLAEVDTMIEYAQNGVALINSLNEKYA
DATKSLGVIDTWYLGMVKDGKHNFYEDTLRFVSPDGKTKQEFKPAEYLDNIGEHVVEHSYSKYPYNKKVG
YPDGLYRVGPLPMLNVCDSMATPLAEEARKEFVETFGAPANQSLAYNHARLIEILAACERVKELLNDGEI
TSTDVKAEVQPKAGNGVGAIYAPRGTLFHNYETDDNGIVIKGNMIVATTHNVPTMEKAIQQAAKEIFK

>WP_012035102_Euryarchaeota_group3a
MSQTVVVSPTTRHEGHAKLVLEVDDNGIVTQGNYLSTTPVRGFEKFITGKPMEFAPVASSRFCGICPITH
ASASTDAIDRALGITPPKDGVVLKHLCNMGNKLHSHPLHNLLLLPDFFKADPNGALAATVRIQKLRKIGQ
AIVDITGGEAIHAPNIRVGGMQHNISEAAKRKILEMLKEYEPIMKEQNEAMLNAFKNSDVPKTLGVHDNE
LMATDLHYGNADLFEQEYFYRFTEVTPRSWYPKAEVGEEACGTAPLIGGKAVEGGPKARMTRFAGFGAKD
CFGFDPKGAMAINIARQMEIPLTLAKARELATQLDTTKPTMNKPPESGGDGQRLGVGPQEAPRGVNVHTA
KVKDGKITYYNCLVATTWNILTVGKACEGQHYKWAEYVVRAYDPCVSCSTHMIVIDEEGSLVAEGNI

>WP_012035310_Euryarchaeota_group3a
MAERVVIAPTTRNEGHGKFVLEVDDEGIVTKGHFLSLVLVRGFEKFLVGRAMEFAPVATSRFCGLCPPTH
ATASAEAIEDSIGVTPPRQGLLLRELCNLGNHLHDHPLQQILILPDFVPDAEMQKDAIIRIQKMRKIGQQ
ICEVTGGEAIHSPHIRIGGMAKNISEAARRKLLEKVREYRSIWEEQRQFMEGAFDAARVPEGLGAHDMPL
MATDLIYGRSDVFRREYYPDYSEVLPVPYYGEDIGVEACTIIPMIKGGPVEVGPRARLWKFRGYNAKGTM
ALNRARLIEITIRLDRAEEILEKLDTRARTINQPVTKGSGRLGIGVNEAPRGTNVHMAKVEDGRISFYKA
MPATMWSIPAIGKATEGFHHRWAQWVMRSYDPCISCATHFIIVHDGRVVDRYSDSRGGPV

>WP_012036509_Euryarchaeota_group3c
MVKQIKVSPVTRIEGHAQITIDVDDNNKATDARLNIMEIRGFEKFLQGRAVEEAPRIVTQICGICPVSHH
LAAAKAVDECFGVEAPQTANMLRELMQYGQYIHSHSLHFYFLGAPDFVFTPDGNPTQRNVFGIVGANPAL
ATEAVMFRKIGQQIVEATAGRSINPVTYIPGGISKGLTQADVDRLLPMAKQAVTYAQNALALAKPIFNQY
IDAIKLLGEAESMHMGLVKNGNLELYDGMLRLQGKDGSIIKEFKPQDYLQYISEYVYPHSYMKAPYWKEM
GWENGMYRVSPLSRINVCDQIDTPLANAELQEFRKAFGRPAQMTLLYHYARLIELLYASEKAVELLSNKA
ITGKELRVPVKARAATGVGVIEAPRGTLIHDYDTDEKGMITKANIIVATAHNNKAINLGLKNTAQKIINS
PTPEEGILNRMEMVIRAYDPCFSCATHSVAGKMPLEVTFNYASGEKKVIRR

>WP_012036601_Euryarchaeota_group3c
MKKITIHPITRIEGHASVTVQLDDKGEVADAHFHATELRGFEKFLEGAAIEEAPRITPRICGICPTVHHL
AAAKAVDEVFGATIPEAAYKMRELLIAGQLISSHYLHLFMLSMPDYLLEGATPATRNVAGLAKANPDLAR
MAIEARKIGQRITEEAGGKPIHPVSAIPGGMSFSLTEQKRAELEAYAKRSLEIAVAAWNLVNGEFDRKAD
FVKTLGVVQTDFIGMTSGGKFETYDGPIRMMDANGGSLGEFQAKDYSSHIEEYAEPYSYMKFTKLKSGSG
FYRVGPLARVNVADSMGYPEADKMLAEFRAKYGRAPQQPALYNLARIIEVAAASERALALLQDRAITDKN
VRNPVAGIKNTRGVGIVEATRGTLIHDYTVNDKGFITSANLIVATGHNNRAIDRGVFETAKKYIHGDADE
ATLNKIEMLVRAYDPCVSCATHAIGRMPIILSLFDSEGNVIREVKRC

>WP_012065828_Euryarchaeota_group3c
MGKVTIEPLTRLEGHGKVTITLDDSGKPTDVKLNITALRGFEQFVVGRPAEEVPRIVPRICGICQTAHHL
ASVKAVDAAWGAQIPIAAEKLRELMHLGNMIHSHALHFYYLAAPDFVLGPDADPAVRNIIGVIGAAPEVA
KKAIAMRRFGQTIVEAVGGRPIHPVTGIPGGQAKVFTEEKRDEILTEMDAMIEFGQEGLAIMKSLNEKYL
DTIKTLGVIDTWYLGLVKDGKHNFYGDTLRFMSPDGKETMDFKPSEYTDYLGEHTVDHSYVKYPYNKKVG
YPDGLYRVGPLAMINVCDSMATPLAEEARKEFVETFGKPANQSLAYNQARLIELLSACERTKQLLEDPEI
TSTDIKAEVQPKAGNGVGVVYAPRGTLFHNYETDDNGIVVKANMIVATTHNVPTMEKAIQQAASVVFK

>WP_012099129_Deltaproteobacteria_group3c
MTRRITIDPITRLEGHGKIEVFLDADGNAESAFLQVPELRGFERFCVGRPAEEMPQLTAHVCGVCPAAHH
LAAARALDAMYGVVPPAAARKIQALYYNLFIFEDHLLHYWYMGGPDFYAGSSAPAPMRSIVGVLAKVGAD
LGRRILGARKEARELMAAIAGRTIHPVFALPGGVSRPLDPDTVRRARELAPGLVRFAADTLESFRAAVLG
SGEYGEALSSEMYRVRCHSMGMVDEAGRLTFLDGVLRIVDPRGGELARFAPRDWLLHLAERVEPWTYAKL
TFLKAKGWTGFTEGDDSGLYRVGPLARLNVAREMATPLAEAERQRLFDALGWPAHQTLAFHWARLVEALQ
AAEAIEALAADPDLEAREVRTVPAPLAGPSEGVGVVEAPRGTLIHHFAADASGLLTAANLVVASQHNAAP
VQISVRKAARGLIRNGKVDPALLNQLEMAFRAYDPCNACASHALPGELPLVVTVRGADGAVREVIRRRVP
EEDDRQRG

>WP_012107592_Euryarchaeota_group3a
MTRVISISPTIRHEGKSGLVLDVDEKGIVTRGDWVGLSPVRGIERFCTGKKMHQVPKIASRTCGICPVPH
VLAGVGAMEASIGCEVPKDALLLRRIIHSASRLSVHALHAFMVLPDLYYPGTDTRINPYSPEPRARAIAD
RIQRIREIGQDCVQIAGGEAIHPGNPRVGGMYRNISPQAKTKLFDLAKEGNVLAHEHLDCMLALIRDFSR
REWVEIGGARVPVPKNLGYHNQGYLATDPLYGTSSLEEHPSFDLARYAEVSPEHWYRGPGEVTYGDPTYP
GGGTLPEGTAFDPAREMCPAVPIYDGQPVEVGAAARLRRFSNFDEKGTIGQLVARQMECIPAVTELEDCI
DRLNPAGAVRAGTLPPGDGKPGWAANEAPRGTLVHITRVKDRKVRFFKMIVPTSWNMPTAGLALAGSPWQ
LAEFVIRGYDPCISCASH

>WP_012119893_Chloroflexi_group3d
MPATRQILIDPVTRIEGHAKISIHLDDNGEVREARFHVTEFRGFERFCEGRPFWEMPGITARICGICPVS
HLLASAKAGDALLSVTIPPAAEKLRRLMNLGQMVQSHALSFFHLSAPDLLLGFDSDPAQRNVFGLMAADP
TLARAGIRLRQFGQDIIAMLGGSKIHPAWAVPGGVRSAPTAVQRADIAQRLPEARATVLDALRRFKALLD
THHAEVATFGNFPSLFLGLVGPHGEWEHYDGRLRVVDAGGAIIADQVEPSRYRDIIAEAVEPWSYLKMPY
YRARGYPAGMYRVGPLARLNICTRIGTLLADAELGEMRQRAGGIATSSFYYHYARLVEILAALERISLLL
DDPDLDSLRLRAEAGLNQFEGIGVSEAPRGTLFHHYTVDAHGLIQSVNLIIATGHNNLAMNRTIAQIARH
YVKGDQISEGALNRVEAGIRAYDPCLSCSTHAAGTMPLVVTLIAADGTVLDEVRR

>WP_012136580_Gammaproteobacteria_group3b
MSRKTIKVDYLARVEGEGALNVTIRNGQVSKAELRIFEPPRFFEAFLRGRDYAEAPDVTARICGICPVAY
QMSAVHAMENALGIEVEGQLRALRRLLYCGEWIESHALHIYMLHAPDFLGYAGAVDMARDHPDIVKRGLS
LKKAGNAIMSLLGGREIHPINVRVGGFYRTPTRKELEPLAETLKQAREDALATVRWTAGLYMPEAERDYH
LVALHHPDEYAMNTGRIISNRGLDIAVEDYNRHFVESHVLRSTALHSHLREHDCYLVGPLARYSLNYDQL
SYLAREAAKEAGLGVTCTNPFQSIVVRSVEVVYACDEALRIIDEYQEPERPFETAEPKASEGGGCTEAPR
GLLFHRYRLDENGGILEAQIVPPTAQNQPSIEADLKDLVGGWLDLPADTLRERCEQTIRNYDPCISCATH
FLKLDVRHE

>WP_012237207_Deltaproteobacteria_group3b
MSAESRDNARSSGSPDGALRPEPRTIAVDYLARVEGEGSLTLVIEDGRAKEARLSIFEPPRFFEAFLRGR
GFAEAPDITSRICGICPVAYITSACRAMEDALGIELGPELRALRRLLYCGEWIESHALHVFLLHAPDFLG
YPDAVAMARDHRDWVAKGLAIKKAGNAVVALLGGREIHPVNTRVGGFYSAPSRADLEGLLPELRAGSERT
RACLSWMATLPCPELERPYEFVALRSDDVYAIAEGRLVSSGGLDIEVRDYDVHFVEEHVSWSTALRSRIR
GSGRRAPAGDPEPRASEHGSGSYLCGPLARFNLSFDRLLPEVQDAARAAGLAIPCRNPLRSLLVRLVEIL
QAFEESIRIIEAYALPPAPFVAPRALRAGTGYGGSEAPRGFLYHRYTLDAEGTILDAKIVPPTSQNQLSI
EEDLCALSPSLASLPVREATARAEQAVRNHDPCISCATHFLTLRVEEAPR

>WP_012280244_Gammaproteobacteria_group3b
MSRETVIEVPILARVEGEGALDLRIKDGKIDKCELRIYEPPRYFEKFLEGREPNAIIDAVARICGICPLA
YQAGFSRAYESAFDITRTQWIDDMRLLMFLGEWIESHYLHVHLLAAPDFLGYRSAIEMAKDYPKEVVRGV
KLQHLGNDILKLLGGRSVHPNGMKVGGFYKAPLVKEVHALIPKLKDALKEAKDVVEWVSTLSFPDTTIPF
KMVSLSHPTEYPVFGDDVITSDGEKFHISEYDDHFREFHAPQSTALHSTTIDGQPILLGPLPRINLNFDK
LPKHIQEMAHATGVKWPSKNMFHSVVARAIEGYWAIERALQVCENYSYTDTPCVDYTVKAADAWGAVEAP
RGIQIDHIKVNDQGLAQKIRISAPTSQNLPCIEADLRIALENFGLDKPEDDIRLHAEMVIRNYDPCISCS
AHFLTLNIDRD

>WP_012305837_Cyanobacteria_group3d
MSKTIIIDPMTRIEGHAKISIYLDDQGEVHEARFHVGEFRGFEKFCEGRPFWEMPALTSRICGICPVSHL
IASSKTGDQLLAVKIPVGAGKLRRMINLAQITQSHALSFFHLSSPDLIFGWDSDPKTRNVFGLIAADPDL
ARGGIRLRKFGQDIIKILGSQKVHPAWSIPGGVRSPLTKEGQTYIKEGLPEAKNTVKNALSLFKKILDSH
QEEVTVFGNFPSLYLGLIGESGAWEHYGGILRMIDSHGNIVGDRLDPNNYHEFLGEKLQEDSYLKSPYYK
LFGETGVYRVGPLARLNICEHFGTEAADQELIEYRQRHGRIVQASFVYHHARLIEILGSLERIERMIDDP
DLFSNRLQAEAGVNQTEAVGVSEAPRGTLFHHYQVDENGLLKKINLVIATGQNNFAINRTVTQIAKHYIH
GETVAEGILNRVEAGVRNYDPCLSCSTHAAGQMPMILQLISPDGSIVKEIRRDS

>WP_012308976_Korarchaeota_group3b
MREIVVEHLARVEGHGDIEVVVEGDAVKRAVLRIYEGPRFFERILIGKSYYEVPDITARICSICPDPYQV
ASSRAIEKAMGIRVDRQVEALRELQLISDVIHSHALHLFFLALPDFLGYKDAIGMAAQYPETVKLALKVK
RAGNAIKEVITGRTVHGVVTKPGGYTKVPRAEDLERLRKQLESSIDGAREAIRVFSSLKMPEYSLDDNLY
IAVDPGEHYGYSGEYLLVSDGTRHPVEKYMDLTNEVTVEHSSAKHSSYKGSSFMTGALARLLLNEKRLYG
EAKESYESLRDKIDPRNPFSNNMAQAIELLYSVQRAMDIIDGLLDEGIKDKLMVEVKPRAGEGIAVVEAP
RGLLYHHYKLDDNGKVVFANLVTPTAQNAANMDKYLRIAVRNLKDLSDDELKLKLEMLVRAYDPCISCSV
HLTRIGV

>WP_012309762_Korarchaeota_group3c
MILMKEVIIDPITRLEGHGKITIKLDENGNVKRALLQIPELRGFEKFLVGRTVEDAPQITSRICGVCPWA
HHMAATKALDDLFKVDPPLTAKLIREFVYNVFMLEDHSLHFYVLGGPDFLVGPKAPKEERNLVGIIRKLG
ADIVKNIIVTRKKLRYLEQLIGGKITHPVLGLPGGVAKPLSDEDWKLCYETTKEGIEFAKFAYRALKDLV
LSNDEYVELMRSDIYTHRTYYMGLVDQGNNVNFYDGKIRVVDPEGKEFAKFGAREYLDHIAEDVEPWSYV
RFTYLRRVGWKGFIDGRESGIYSVAPLARLNASDGMATPMANELYKEFYQAMGGKPVHNTLAFHWARVVE
MVYAAERMMELIENPEIKRKEVRNIPKEKPDVGIGVVEAPRGTLIHHYETDEKGIIKKANLIVATQNNSA
RMVLSVEKAAKSLIKNGKVDDGILNMVEMAFRAYDPCHACATHSLPGSMPLIVRIYDSEDNLIKEIRRD

>WP_012346489_Betaproteobacteria_group3d
MSFDLETAAAPQGLRRVAIDPVSRVEGHGKVTILLDDHNRVQQVRLHIVEFRGFEKFIEGRPYWEVPVMV
QRLCGICPVSHHLAAAKAMDVVLGTQPITRSAEKIRRLMHYGQTMQSHALHFFHLSSPDLLFGFDSAVNL
RNIVGVVQAHPDVAKKGVLLRKFGQEVIRVTAGKRVHGTGAIPGGMNKHVSRADRDMLRRDVEQMIEWAQ
DAVTIAKQLHAQNPALYDSFGSFRSNMLSLVRADGAMDLYDGVLRARDAAGQIIIDGASDQSYLDLIEEE
VRPWTYMKFPHLRSLGREAGWYRVGPLARVQNCDFIPSPLAEAERREFIDWGKGEPIHATLAYHWARMIE
VLHSVEVIRDLLDDPDILGGDLMATGTRRGEGVGIIEAPRGTLIHHYKVGDDDLVTLCNLIVSTTHNNQA
MNEAVRSVARQYLDGQELTEGLLNHIEVAIRAYDPCLSCATHALGQMPLDVVLQGPNGELIDHVLKSSTG
ELVRNLAAPVGLPA

>WP_012376486_Verrucomicrobia_group3c
MNPAVEASWNEAHHRAGAAYAAARRRVTIDPITRLEGHGKIDVFLDEAGDVERAYLQIPELRGFEVFSLG
RPAEDMPQITSRICGVCPTAHHMAATKALDDLYHVEPTPAARKIRELVYNAFMIEDHSLHVYLLGGPDFI
VGPQAPAAERNVIGVINKVGLEVGKRVIATRRRLRELIAYFGGKVIHPVLGLPGGVAKGLKPEDLATFQA
LAADTLDFAQFTLQVFRDLVIANQDYVKLITSDPYTHRTYYMGLVDAANKVAFYDGQIRVVDADGREYAK
FPVQRYREFIAEHVEPWSYVKFCYLKPLGWHGFEEGPASSIYAVAPLARLNVADGMATPLAQKAYDEYFS
ALGGKPVHHTLANHWARVVEILAAAERMVELVSDPEILSTDLRTIPTAKPTVGIGVVEAPRGTLFHHYET
DERGLITLANLIVATQNNAARIAMSVDRAAKSLIKQGQVSDGLMNMIEMAFRAYDPCFGCATHALPGHVP
LKINLYNPQRQLVRQLVQQ

>WP_012383518_Alphaproteobacteria_group3b
MATRTILVDYLARVEGEGALDIEVHDGRVTSARLRIFEPPRFFEAFLRGRGYAETPDLVARICGICPIAY
QMSAVHAIENAFGVTVSGQLRALRRLIYCGEWIESHALHIVMLHAPDFLGFPDGIRMASEQGDAVRNGLA
LKKTGNALMRLMGGREIHPVNVKTGGFYRVPSRAELEPIGESLERARALAVGLVRWVSSFPFPDYERDYE
FVALRHPDEYPFNEGRLVSNRGIDIDIADYETEFEERQVAHSTALHALTRRRGAYLVGPLARYALNFDRL
PASVQALARGAGLPPVCKNPFQSIIVRALEIVYACEEALKLIAAYEPPECAAVTVMPRAGTGFGCTEAPR
GLLWHRYEFAPDGTIERARIVPPTSQNQPSIEADLAAVASMILDQPDDVIRARCEQAIRNYDPCISCSAH
FLKLSVRRT

>WP_012464725_Verrucomicrobia_group3b
MNFADRPLSLSISALSRVEGEGGISIEVEKGKVKSCKLHIFEAPRFFESFLIGRHFYEPPDITARICGIC
PVAYQVSSTAAIEKGCNVLIPENLWQLRRLLYCGEWIESHSLHVFFLHAPGFLRYPSLMEMAKDYPTEVG
WGLQMKKAGNALIRTLGGREIHPVNVRVGGFYSLPEKKELKKLLDPLKKGLDNTLAALKWMGSTFSFPPF
QGAYRFVALRNDASYPIERGQLYCGQQPVPIEQFENFFKEEQTDYSNALRWLGNDSAPCVAGPLARFNLN
YYLLPPFLRDILKQTTLNYPCLNPFQSILVRLVEVAYAFDEAIRLIETYEPEGEPCCIDFKPCASLGQGI
SEAPRGILYHRYHVDEQGIITGAKIVPPTCFNLVSAEEDLKAWIESHPHDSIENLSADCEQIVRNYDPCI
SCATHLIKLTFL

>WP_012466994_Chlorobi_group3b
MKRDCSIDIRHLTRVEGHGNIRITVSGGKLLEARWAVVETPRFFEVMVKGMSAERVPFLTSRICGICSIS
HALASIRALERAMLIAPPPAAETTRLLAMHGETLQSHALHLFFLAAPDFAGTSGVLPLLESQPELVRAGL
GLKELGNEISAVTTGRCTHPVSLVVGGLSKAPDKIRLQQLLDMIGERKSALGIACDFFGTLDIPRFERET
EFISLHNGATYPFIGGDLLSTDGVRKEENDYLPMTNEYVAEFSTSKFTRCSRESSAAGALARFNNNSGFL
HPEAKKAAEKLGLRPICHNPFMCNITQLVECVHILYDAETLIQKLLDTDLSDIRTPFAPKAGIATGAVEA
PRGILYHHMETDEEGKVVKADCIIPTTQNNANIHNDLQALARQAFEEGKNDREIEKLAEMLVRSYDPCIS
CSVH

>WP_012469611_Deltaproteobacteria_group3c
MSAQTETPNSRTIRIDPVTRIEGHAKVFVNLAEDGSLDNAGLVVNELRGFEKILVGMEANRMPHITARIC
GVCPTAHHIAASNALDHACGVVAPPAAMLLRELMYMGHIIHSHALSLFVLQGPDLVLGLDADPAIRNVVG
IVQANPEVAKKALRIRTVGQRLNEIVGGRGTHPVTSVAGGITFVLDSEKRAMLQSLVDEGKQLAKDLAPV
VKQLVVTMLERHPAMLTDWVAPSWSVGTVLDNRVSLIQGNIRAVDENGITQVEFPVQDYDKYMVESVVDF
SYMKRVGFKKGGLLHDYRVGPLARINAMQQFSTEWANREMEEMLKLGGYPCHITLFQAYAKLVEMIWAIE
RADDILRDPAVNGETRVPVKFQGGRAVGHSEAPRGTLIHDYEIDEDGIVRAANLIVATQQNYAIINRSIE
HAAKSHVIGKSDDQALLNAIEFSIRCYDPCLSCATHAVGAMPMEISINRGGRTVKTIRR

>WP_012470833_Deltaproteobacteria_group3d
MSKTITIAPVTRIEGHAKITIQLNDAGEVADARFHVTEFRGFEKFCLGRSYREMPSITERICGICPVSHA
LASAKAGDMLKGVNIPPTAEKLRRLMHYAQLVQSHALSFFLLSGPDLLLGMESDPAKRNLMGLIEAQPDL
ARQGIRLRQFGQEVIRLLGDRAVHPAWAVSGGVREPLTADKRDWIAARLPEALATAKKALALGYDALQRL
SEEADCYGSFPSLFLGLVSPDGGLEQYDGKLRLIDADGRNLEGDLDPSRYAEFIGEAEQSWSYLKFPYYK
PRGHEGEAGMYRVGPLARLNLADYAGTPLAEQELRRFRQFREGGGPVLGSFYYHQARLIELLYCLERIGE
LLNDPHLLDSHVRSHARTNNRIGIGVVEAPRGVLFHEYHVDDDGLLSYINLIIATGQNNLAMNRTVLQIA
KKYLSGSRLDEGLLNRVEHGIRCYDPCLSCSTHAVGRMPMQLELYSPDGRLIQRLERSSHPP

>WP_012498899_Chlorobi_group3b
MKCDLNIDVHHLTRVEGHGNIHVKVKDGKLVDAKWAVVETPRFFEAMVRGLSHDLAPVLTARICGICSIG
HALASLRAVERAMDVQIPKTAKKLRLLAKHGETLQSHILHVFFLVAPDFYNVGSVIPIVAQHPDVAGLAV
RLKGLANDLCDLVAGRTTHPVSLAVGGLTKAPSKDDLAKMKIAIEERLPDMLATIDLFASLKMPAFVRET
EFVSLKGVNEYPWIGGDLISTDGVVKPEDDYLAMTNEYVVDFSTSKFTKLSRDAFAAGALARFNNNHHFL
HEKAREAAERLGLRAVNHNPFMNNVAQVVESYHVMLESIEMIQALLDSDLKDIRADYKPTAGKGVGAVEV
PRGILYHCYETDDSGIIKKANCIIPTTQNNANIHYDLPELVNQEMARGKDENEIEKLCEMLVRTYDPCIS
CSVH

>WP_012506474_Chlorobi_group3b
MAKVDCNIDVHHITRVEGHGNIHITIRDGKLIDAQWAVVETPRFFEVMVRGLSAERVPFLTSRICGICSI
SHALASIRSLERAMQIAPPPAAVRLRQLAMHGETLQSHALHIFFLAVPDFVNTPNVLPLIETHPEIVQAG
LRMKAAGNAISEIVTGRCTHPVSLVLGGLSKAPDRQALEGLKKQLEQVLPDLDLTAQFCTTLSIPDFVRE
TEFVSLQNGENYPAIGGDLVSTDGVCRDENDYLAMTNEYKPDFTTTKFTRLSRESFAAGALARFNNNYDL
LRPEAQNAARLFGLEPVTHNPFMNNIAQLVECYHIVNDAIALIEELLDAPLEKVKTAWKPKAGAATGAVE
APRGILYHHMEVDEKGKVVRGDCIIPTTQNNANIHHDLAALAKQALSEGKNDKEIQLLCEMLVRSYDPCI
SCSVH

>WP_012509156_Chlorobi_group3b
MKRDYAIAIHHLSRVEGHADIRITVRKGQLVEAQWAIVETPRFFEVMIKGMSAERVPFLTSRICGICSIS
HALASIRALERAMAIAPPVAAEKTRLLAMHGETLQSHALHLFFLIAPDFANSASVLPLMESHPDLVRAGL
QLKELGNEISAITAGRCTHPVSLVVGGLSKAPDKEKLLNLRTMIQERKPALATASAFFRSLVMPDFTRET
EFISLRNGSSYPSIGGSLVSSDGVKREENDYLLMTNEYTMDFSTSKFTRLSRESSVAGALARFNNNHDLL
HPGAKEAAESLGLKPICHNPFMTNIAQLVECVHILEDAEQLINSLLDMELREIKTPYVPQAGAATGAVEA
PRGILYHHMETDAAGKVVKANCIIPTTQNNGNIHHDLRALTEQGLREGKSDREIEKLATMLVRSYDPCIS
CSVH

>WP_012528247_Deltaproteobacteria_group3c
MTRRITIDPITRLEGHGKIEILLDDAGDVESAFLQVPELRGFERFCVGRPAEEMPQLTAHVCGVCPAAHH
LAAVQALDALYAVEPPPAARLARALYYQLFIFEDHLLHYWYMGGPDFYAGSDAPAPMRNILGVLAKVGAD
LGKRILSARREARELMAALAGRTVHPVFALPGGISKAVDAATVQRARALAPGLVRFAEDTLASFRAAVLD
HPEYSEALASDAYRVRCHSMGMVDADGRLAFLDGRLRVIDPAGDELATFAPRDWLDHLAERVEPWTYAKL
TYLKSKGWTGFTEGDDTGLYRVGPLARLNVARAMATPRAEAERQRLFEALGWPAHQTLAFHWARLVEALQ
AAETAQRLAEDPRLGDPHVREVPAPLPGPRQGVGAVEAPRGTLFHHYAADADGILTAANLVVASQHNAAP
VQVSVRKAAKGLIRGGKVDAALLNRLEMAFRAYDPCNACASHALPGELPLVVTVRGADGAVREVIRRRVP
EDVD

>WP_012530401_Deltaproteobacteria_group3b
MGSVVELNLTRVEGHGSVKVYREGSRVERVELCLTDSPRLFEALLVGKSYLEVPEIVCRICSLCSTVHKV
TALLAVENAFGVEVSGATALTRELIMQGGMIQDHALHLYCLLLPDLLGVPGVTGLAQKAPELLKAGLSIK
RVGNMIQETVGGRLIHSVNIRLGGLGQRVGKKELLRLRHELESVLPACRDAYRLFRTPFPFPELPSPNAL
AVDPCGAGRSAAIRCRMGGGESFAVSGYREAIKESVLPHSNAKYSKVMGKEATVGALARLSLGVRLRAQA
QGVFDEVKHEILGRDIRGNSLAQAIELCDAAERAIELIDRLVEEGQGPPDDVGPVLRAGRGSAACEAPRG
LLIHSYGFDSNGICTEADVVTPTALNQGAMARDLLALARGMEGEETKKMTTALERLIRCYDPCISCAVHV
LKL

>WP_012532312
MPMKRTLKIDPVTRIEGHAKVFINLDEAGALESAGLVVNELRGFEKILIGMEADRMPHVTARICGVCPTA
HHLAACNALDHAAGVTPPPAALLLRELMYLGHIIHSHSLSIFVLQGPDLVLGLDADPAIRNIVGIVQANP
ELAKLALGLRSIGQKINEMVGGRGTHPVTSVAGGIAFVLDKEKLKALKEWVDEARGVLPQVVPAVKGLLM
RALEKHPEMGEKWIVSSFGMGTVQDEAVSLISGKLRVIDETGATRLEFGIEEYDRYLRESVVDWSYMKKV
QVELDGELHDYRVGPMARMNAARRFGTEMADAEYAEFARLGGAPCHATVFQTYAKLIEIVWAIERAGEIL
RDKAIRGETRVPVRFQGGRGVGHVEAPRGTLIHDYQIDERGIVRAANLIVATQQNYSLINRSIEQSAQSH
VIDRPDDRALMNAVEFSIRCYDPCLSCATHALGRMPLEVAVRRGAETVKTLWR

>WP_012536449_Gammaproteobacteria_group3b
MTQSREISLCVPVLARVEGEGALDLEVHDGRIQTLRLRIFEPPRLFEKFLEGREYQEIPDMVARICGICP
VAYQMSAVHAIEGIFGQAPGPWVRAMRRVFYCGEWIQSHSLHIHLLAAPDFLGYSSASEMARAHPDIVRR
GLALQALGNEIIRFFGGRSVHPVGARVGGFHRAPSRAEAAVLREQVRAALPGAEALVAWTAALNLPDDPQ
DFVSVALRHPDEYPMNEGRIVSSDGLDIPIADYESHFREHQEPHSTALYAALDGRPYLVGPLARLNLNLD
RLHMPVREALGRTGIAFPSRNMFHSIVARAAEIHYALLETSRLLEDYTEPEAPFVPAVPRVGIGYGCTEA
PRGLLWHRYDLDAAGQVLHARIVPPTSQNQARMEADLRHSLETLGLDRDGETLRQQAEMVIRNYDPCISC
ATHFLKVRLERR

>WP_012544964
MSQNISINVNYLTRVEGHGNIVVEVKDGKLEICRLEIVESPRFFEAFLRGRSIYEAPHITCRICGICSCG
HTLASIQAAEDALGIKPTEQTVLLRKLLLHYEQLDSHILHIYLLVAPDLVGVPSFVPLIKSHPDVVIRAL
RMKRLCNELCDILVGRHVHPISAVIGGFTKLPSEIDLEEMHKKLLALQKDIEVTIELFKDLKFPEFERDT
EYIALVNDEDEYPLLYGDIGSTDGYRVSKYEYKNVTNEFIVPYASAKRTKWHRESYAVGALARFNLNYEK
LHPKAKEAAATLGLKPKCINPYLNTVAQIVECVHCVEDAIRIIETLWQKGINYDEVVVPDINEHGLLPQR
AGEGVGAVEVPRGLLIHHYECDERGIFRNANCIIPTNQNTHNIELDMLKLVPEIINQSPEEIRLSLEMLV
RAYDPCISCSVHMVEVKLGDRD

>WP_012548375_Dictyoglomi_group3d
MEKKITISPVTRIEGHARVTIHLNDEGKVENAFFHVDQFRGFEKFSEGRYFAEMPVITERICGICPISHH
LASAKATDEIIGVEIPRTAKLLRELIHMGQIIQSHSMHFFELAGPDLILGWDADPKIRNVVGLIQQNPDL
ALKAVKLRKFGQRIIELVAGRRIHPTFAVPGGVNSSLSPSARDEILSGIDEMIGYIKEGIKLAEDFIEKN
KELCDKFASFPTGYMGLVKEDGSLELYDGKIRFMDKDGNIVKEFKPQYYLRYIGEKVEDWSYLKFPYYKP
LGYPNGVYRVGPLARLNIADKISTPLANEEFKKFKSINNGKPVEGSIYYHYARLIETIYALERAREILED
PEVMSPNVLEVGEVTNEEGVGVVEAPRGTLIHHYWVDEKGTIEKVNLIVSTGHNNWAMSKAVEMVAKAFV
DGKNLKEGMLNRVEGAIRCYDPCLSCSTHAIGKMPLVVELYDKDGNIIDVIKRD

>WP_012571009_Euryarchaeota_group3b
MIIELREFTRVEGNGKAEIVVENGEVKDVRLKIVEGPRFFELLTLGRHYYDVPDLEARICAICYLSHSVA
SVLGIEKAFGVEVSEEIQLLRELGLIGELLESHALHLYLLVAPDVFGYPDAIRMATKHGELVKEGLALKA
FGNSIRELIGGREIHGINVKPGGFGRYPTVEELENIERESGALLRLARRAVRLFASLEPYGEKAGHFVAT
DGYLWGDKLISDEDGSFHYTERIEERSLVYSFAKQSRYKGEPFFVGALPRLLLKAEMLTPTAKRLFEEHR
EKLATGYVSYNNLAQAIELVYALERAGEIAKKLLDKGIKGENVPVEVKEGEGIGYVEAPRGVLIHHYRID
SGGKIAYSNIITPTALNHAMMEASLFKEARKLYGETDETVLVQRLEETVRAFDPCISCSVHIVKL

>WP_012571493_Euryarchaeota_group3b
MKNLYLPITVDHIARVEGKGGVEIVVGDDGVKEVKLNIIEGPRFFEAITIGKKLDEALAVYPRICSFCSA
AHKLTAVEAAEKAVGFEVREEIQALREVLYIGDMIESHALHLYLLVLPDYMGYSNPLKMLDKYKKEINIA
LDLKNLGSWMMDELGARAIHQENVVMGGFGKLPDKTTLEKMKKRLQEALPLAEYTFELFSKLEQYEEVEG
PIIHMAVRPRGDVYGIYGDAISVSDGFEFPSEGYKKHMVERVVEHSFAKHSFYNGEKPFMTGAISRVVNH
ADKLYGRAKELYESHKDLLRPTNPFANNLAQALELVYFMERGIDLIDEALAKWPIRPRDEVDVKDGFGVS
TTEAPRGILVYALEVKDGRVAYADIITPTAFNLAMMEVHVRMMAEKHYNDDPERLKLLAEMVVRAYDPCI
SCSVHVARL

>WP_012572521_Euryarchaeota_group3a
MSEITLNKVCRIAGEAKLVLYEENGTVQDALFIATAPIRGFEKLVVGKNPLFAVEAVMRICGLCHASHGI
AMSEAIENAIGIIPPRNGILMREALGLVNRIQSHMLEFLMVAGDLLIEEKREEVLFQLMDFHAKISDYLL
KMGGAATHPPNLTVGGMFSVPKWSVFNNLKARLPKLTGQWEEIAHLLTDEDIQTEVADELREKKAENNYL
VSSLFYGDRFNINAERIETMPYYEYRKDNPHSKESTTLIAFYGGEKVEAGPRARMKVYREFTDSSLYGLH
TARVQDTTLALIRLEEILDSIKMDEPFRTKNIVFGPGKGVGVYEAPRGTLIHLIELGDEGRVVSSKIIVP
TMFNIPVMEEMAKGLSVKAAEAVMRLYDPCIPCTTHVVRLGG

>WP_012591738_Alphaproteobacteria_group3d
MSDAQAGPAPVSRGPRKIVIDPVTRVEGHGKVTIRLNEAGEVEQARFHIVEFRGFERFIQGRLYWEVPVI
VQRLCGICPVSHHLGAGKAMDAIAGVDRLTPTAEKMRRLMHYGQVLQSNALNFFHLASPDLLLGFEAPVA
QRNIIGVIEAFPEVGKWAIFIRKFGQQVIAATGGRRIHPRLCIPGGVNQNLTVENRDALRKDIDPIIQWC
GEALELHKSFIRSHETLHETFASFPSSYMSLVGADGGMDLYDGALRAIDAGGKPIFDGVPPVDYRDYLIE
EVRSWSYMKFPHIRSLGREDGWYRVGPLAQLNCCAFIGTPIAEAARKDFMALGHGGPVHATLAYHWARLI
VMIHCAETIKNLLFDDDLQGTDLVVSGERRSEGVAIIEAPRGTLLHHYAVDDNDQVTAANLIVSTTHNNE
AMNRSVTKVAVDDLTGHEITEGLLNHIEVAIRAYDPCLSCATHALGEMPLIVTLEDADGAIIATRVKQ

>WP_012593478_Cyanobacteria_group3d
MSRTVVIDPVTRIEGHAKISIFLDDSGSVEDARFHVVEYRGFEKFCEGRPMWEMAGITARICGICPVSHL
LASAKTGDKILAVAIPPAAEKLRRLMNLAQITQSHALSFFHLSSPDFLLGWDSDPAKRNVFGLIEANPEL
ARSGIRLRQFGQQIIELLGAKKIHAAWTVPGGVRSPLSEEGRQWIRDRLPESRATLNIALNLFKDLLDQF
STEVTTFGKFPSLFMGLVGEDGSWEHYGGHIRFTDSQGNIVADHLNEDNYKDFIGESVEKWTYLKFPYYK
PLGYPDGIYRVGPLARLNICTHFGTPEADRELQEYRQRAGGVATSSFFYHYARLLEILASLEHIERLIDD
PDIVSKHTRAKAGINALEGIGVSEAPRGTLFHHYQVDENGLIKKVNLIIATGNNNLAMNQTVAQIAKHYI
QGNQLTEGMLNRVEAGIRCYDPCLSCSTHAAGQMPLHIQLFDSNNQLIDEVLRD

>WP_012616797_Euryarchaeota_group3a
MSKVVEISPTTRHEGHSKLVLKVDDAGIIERGDWLSITPVRGVEKLAIGKTMDQVPKIASRVCGICPVAH
TIAATEAMEASIGCIIPDDAYLLRVIMQCANRAHSIALHNILSLPDMYLPGTDTKINPFSPEEPVRSVAK
RIQRIREISQTIGEIAGGEAVHPSNTRVGGMFVNVSPRAKAKMYDLAKEGLALARDQMEFMIAIFRNYQK
RDWAEVGGMKVDIPETLGYHNQGYMATDPIYGSSSLDENPTWDISRFNEVRPWDWYMGEMEVTDDYPDYP
VGGTTAKGTKTWPQMEANTGVPLYDGQPVEVGPRARMVTFKNFDEKGTIGQQVARQMEYTDSFYKLIECL
DALNTNGKVFVDELPTGDGSLGWAANEAPRGSDVHLARVNNGKVEFFSMLVPTTWNFPTCSRALTGAPWQ
LAEVIMRGYDPCVSCATHMIVVDEDQRIVAQKLIQ

>WP_012628086_Cyanobacteria_group3b
MTTKTLKVDYLGRVEGEGAMYVQIRDNRVREVKLKIFEPPRFFEAFLRGRQYSEAPDITSRICGICPIAY
MMSAVQAMEDILGVAVAGGMRDLRRLLYCGEWIESHALHIFMLHAPDFLGYDSVIAMAGDYPDLVQRGLR
LKKIGNQIISLIGGRAIHPINVRVGGFYKLPSRQDLHSLVADLEWAVAAAAETVRWVAAFPFPDFAPDYE
FVALHHGEEYPMNQGRLVSNKGLDIPIHQFYDQIEEQHRPHSTALQAQLKERGNYFLGPLARFNLNFEQL
TPRTQAVAQSVGMTPLCRNPFKSIIARSLEVMFAAEEALRLIDSYIPPAQSVVDYTVRAGCGHGCTEAPR
GSLYHYYQIDQQGDILAAQIAPPTAQNQSTIEQDLWQFVEEHIDLPENQLRSQCEQVIRNYDPCISCSTH
FLKLEVDRKSSTW

>WP_012629409_Cyanobacteria_group3d
MKTVVIDPVTRIEGHAKISIYLNEAGEVDDARFHVVEYRGFEKFCEGRPFTEMAGITARICGICPVSHLL
AAAKTGDKILAVTIPPAAEKLRRLMNLAQLIQSHALSFFHLSSPDFLLGWESDPAQRNVFGLIAADPELA
RAGIRLRQFGQTIIELLGARKIHAAWSVPGGVRSPLAAESREWIVERLPESFATVDLALNLFKTLLDNQL
QPEINIFGEFPTLFMGLVGKNGEWEHYGGHLRFTDSQGNIVADHLSEDDYQDYLGEAVEPWSYLKFPYYK
PLGYPDGIYRVGPLARLNVCQTIGTPKADRELQEFRDRSNGHPTSSFLYHYARLIEILACLENVQHLMAD
PDILSGRVRSQGGVNCLEGVGVSEAPRGTLFHHYQVDENGLIQKVNLIIATGQNNLAMNKTVAQIAKHYI
YGTEIPEGLLNRVEAGIRCFDPCLSCSTHAAGQMPLHLELIAADGTLLDQKYR

>WP_012637708_Gammaproteobacteria_group3b
MSQTRTIEVNALARVEGEGALYVRTEGERVAEVKLRIYEPPRFFEGFLIGRDFREAPDITARICGICPVA
YQMGASQAIEQVCGVSLDPALEDLRRLIYCGEWIESHGLHVFMLHLPDFLGYPDGITMARDHPELVRNAL
RIKKIGNALMRLVGGREVHPVNLKVGGFYRAPTPAEAAALREDLAWGLEASAEALDFLAGLDFPDFEMDY
EFVSLVHPDEYPILHGRLGSTSGIDAPVEDYDRIFTETHVIHSNALHSHLSETGRPACLGPLARFALNRE
RLTPRAAALAEKAGLGAVCRNPFKSILVRMVEIAFAFEEALRLVDAYQAPARPAVDMTPRAGTGYGATEA
PRGICYHRYTLDEAGIIRDAKIVAPTSVNQPSIEADLHGFVQDNLDLPDDQLRHRCEQVIRNYDPCISCA
THFLDLTVERG

>WP_012646977_Deltaproteobacteria_group3b
MSNIIEIKPLTRVEGHGVVRVFMDGSHVDRVELALVEPPRLFEVLLRGKHFREIPDIICRICSLCSTIHR
VTALMAVEKAFGIIVSSETYLYRQLIVLGGHIQSHALHLFCLALPDHFNAAGFADLAKLAPDLLKLGLRI
KAVGNDIQETIGGRLIHPINVKIGGMGQHIASNDLLRLQQSLKSILSDTIRTVELFSSFATPGPPLPPPV
YLAVKDENAPPLFGDMLTTSTGIAVKGSDYRSALKESVNDHSNGKFSHFDDTNIAVGALSRLNMNIRLTE
AAGKAFDQAKKKLVNGDMWQNNLAQAIELVFAVESAMEIIDSLLQTGHGHSATDGILSPKGEGTAITEAP
RGVLIHSYSFNSRGYCVGADIITPTAINQAAIEQDLLFLARATEGAGEQEMKFKLEMLVRAYDPCISCAV
HLISL

>WP_012674555_Aquificae_group3b
MEAKPLTRVEGEGTLKLILKDDLVQDVVLNIFEPPRFFESILKGKRFEVIPDITARICGICPVAYQMSGI
QAVESVFNVKVSKEVEDLRRLFYYGEWIHSHAIHVFFMHLPDFLGLSSFFEFLKLNPDLSKKALFIKQTG
RKILEVIGGRDVHPVTVCVGGFTHFPKDEEIKSLIPSLEKSYDYSLEILDFLSTLNFPQHLLPEDILFVS
LKEEDHYPILKGKIYLSTGVGLDKDEFLKYFYEFEKPHSTAKYSKTKDGKTYIVGPIARFNNSFDNLTEN
SKKIALKYGVKPVERNMSKTIIVRVIEILDSIERSIELINLYQKNSLKNEKYEVSEGEGTGVSEAPRGIL
WHYYKINSNGLIEKANIIPPTSQNQSVMEELLRKNLTNKELKDESTLISYGEYIVRDFDPCISCATHFLK
IDKLNLDNR

>WP_012676609_Aquificae_group3b
MKKIENLLTRVEGEGSISLFYENGTLKDVKLNIFEPPRFIEGILKGKEYYRIIDVTSRICGICPVAYQIS
GVQAIEDAFGLKVSSEIEKLRRLYYFGEWIQSHAVHVFFLHLPDFLNKGSVFEVGKDSPEFLKIGTIIKN
AGSEIIQKIGGRVSHPVSISVGGFTKFADDDSLKSIIPLLEKALDLSVYALKRFSEFNFPDNEIPDIHFL
SLEEEEYPILKGDIVSNKGLRLTKEEFDNVIKEYQVDHSTAKRAKLYGRDLYIVGPISRFNNSYEKLSYM
ALKSSKDIDLYPPIKNSFKTILIRMVEIIHSLERSIDLIKDYRKESLKNADYTVKEGTGYGVSEAPRGIL
WHKYSFDSEGKIKKADIVPPTSQNQDIMEVSVRNMIMNRENIEEILKTGEKVIRNFDPCISCATHFLKIG
EIRGKKIS

>WP_012699124_Gammaproteobacteria_group3b
MARVEGEGSLDLHIEGDRVVAARLGIFEPPRFFEAFLRGRGHAEVADMVARICGICPVAYQMSAVHALEN
AFGVRVEGQLRALRRLLYCGEWIESHALHVVMLHAPDFLGYPDAIRMAAGHGDRVRDALALKKAGNSIIR
LLGGREIHPVNVRVGGFYRVPSRAELAPLAEELDRARDIAVGLVRWVAGFPFPHIERDYEFVALRHPHEY
PLNEGRLVSSRGLDIDIADYETEFEERQVPHSTALHSHLKRRGAYLVGPLARYALNFDRLPEHIRALAGE
VGLGPLCRNPFQSIVVRALEILYACEEALAIIAAYRPPDMACVPLEPRAATGFGCTEAPRGTLWHRYELS
ADGSVEAARIVPPTAQNQPSIEADLEAVATSLLDQPEEVIRRRCELSIRNHDPCISCATHFLKLSVHRA

>WP_012891383_Actinobacteria_group3b
MTHKSIRIGGLTRVEGEGSLLVRARGGRVTDVQLNIYEPPRFFEALLRGRDHTEPPDITARICGICPVAY
QMSACQAIEAACGTEVTGPLRDLRLLLYYGEWIESHALHICLLHAPDFLGYDSGVAMAADHRHLVERGLA
LKKAGNELVAALGGRAIHPVNVRVGGFYRVPARAELAPVAERLRRAREEALATVEWVAGFDFPDVEHDYR
FLALHHPAEYAILSGTIAVSDGTGFAAADWPAHIVEEQVPHSTALHARLDGTAGYLVGALARYALNGRQL
SPLARSAAEAAGLGPVCRNPFRSIVVRAVEILHACDEAIRIIEDYTEPQALSMPVEPRPGVGHGVSEAPR
GTLYHRYRIDGAGLIAEADIVPPTSQNQARIEMDLRHLIEPRLDLPEAELAALCERAVRNHDPCISCSAH
FLHLHLDR

>WP_012901155_Euryarchaeota_group3a
MSQVVVSPTTRHEGHSKLVLEVDDSGIVTQGNYLSITPVRGFEKFITGKPMEFAPVASSRFCGICPITHS
TASVECIERALGIIPPKDGLVIRQLANMGNKLHSHPLHQLLILPDFVKDPNASLAATVRIQKMRKIGQGI
VDITGGEAIHAPNFRIGGMQKNMSEAAKRKIIEMLNQYEPIMKEHVDFMVNTLKGNTEVPKKLGVHDREL
MATDLNYGNSDLFETEYFYRFSEITPKSYYPGDIGMEACTSVPMIGGRTVEGGPRARMMRFKSFGAKDCG
DFDPRGAMAINIARAMEIPIALARARELIQQLDTTKETLKKPPESGGDGKTLGVGANEAPRGVNVHTAKV
KDGKITYYNCLVATTWNIPTIGKATEGQHYKWAEYVVRAYDPCVSCATHMIVVDEEGKLVDEAMI

>WP_012901198_Euryarchaeota_group3a
MGETVVIAPTTRNEGHGKFVLDVDEEGIVKKGNFLSMVTVRGFEKFLVGRGMEFAPVATSRFCGLCPPTH
ATASSEAVERSIGLSPPRHGLLLRELCNIGNHLHDHPLQQVLILPDFVKDPEKYREALARIQKMRRIGQY
ICNVVGGEAIHSPYIRVGGMYTNISEAARHKLTAMLEEFTQYHEAQSRFMEEAFSAAGVPPGLGVNDVDM
MATDLIYGRSDVFEEKYFPYYSELLPANYYGKEIGVEACTRIPLLRGKIVEVGPVARLWKYKGWREKGTM
ALNRARLTEISLRIERGLEILRELNTRAHTLNRPVSYGIGRLGIGVNEAPRGTNVHITRVEDGRITYYKA
MPATMWNISTIGKSTEGFHYKWAQWVMRSYDPCISCATHMIVMHEGRVVEERFI

>WP_012901238_Euryarchaeota_group3c
MKKLTIHPLSRIEGHASVTINLDDKGEVADAHFHATELRGFEKFLEGAAVEEAPRITPRICGICPTVHHL
ASAKAVDEIFGAQVPETALKLRRLLDMGQFIHSHALHLFLLALPDYILGPDYNPALRNVVGLVQANPELA
KMAIEGRKIGQRITEETGGKPIHPVSAVPGGMSFALANEKRAELEAMAKRSVEIARISWPVVMKMMDKYA
DLVNSVGLVQSDFVGLTRNGKLEFYDGNVRAIDSGGVQLADFPGKDYLSYIEETAEPYSYMKFTKLKKGN
GFYRVGPLARVNIVDSIGTPEADKMLAEFRAKYGRVPQQSLLYHAARTIEYMAASETALSLLQDSAITDK
NVRTAVTGVKNTRGIGVVEATRGTLIHDYTVNDKGFITKANLIVATGHNNRAIDRAVLQSSQKLIHGDNV
SEGTLNRIEMVVRAYDPCVSCATHAIGRMPVQLTVVDSEGNVIREVTKC

>WP_012901516_Euryarchaeota_group3c
MVKQIKVAPVSRIEGHAQITIDVEDSGKVSDARLNIMEVRGFEKFLQGRPVEEAPRTVTQICGICPVSHH
LAAAKAVDQCFGAGTAPTATMLRELMQMGQFIHSHSLHFYFLAAPDFVFGPDADPKQRNVFGIIAANPDL
AVQAVKFRKIGQQIVEATGGRSINPVTYVPGGITKGLTKDDVDRLLPMAKQAVEYSKATLALAKPIFNQY
IDAVKLLGDADSMHLGLVKNGNLELYDGTVRLLGKDGSIVKEFADKDYLQYIAEYVYPHSYMKAPYWKDM
GWENGMYRVSPLSRINVCDQIDTPLANAELQEFRKAFGRPAQKTLLYHYARLIELLYASEKAVELLSDPK
ITGKELRVPVKARAATGVGIIEAPRGTLIHDYDTDDKGFITKANIIVATAHNNKAINVGLKNTAQKIINT
PTPAEGVLNRMEMVIRAYDPCFSCATHTVSGKMPLEVVINRPTGREVIRR

>WP_012956704_Euryarchaeota_group3c
MEPVTRIEGHAKITVHLDEAGNVEDTRLHVMEFRGFEKFLQGRPAEEVPRIVPRICGICDVQHHLAAAKA
VDQIYGFNDDDILPAAYKMRELMNWGSYMHSHALHFYFLAAPDLVVPNGTRKTRNVFQIIQDMPEVALQA
IKIRRNGLDIVSATGGRPIHPTSSTPGGISTELDEETQADLLAKAKENVELAQATIELAVPILEEKIDLV
KTLGYFGDTRHCGIVTKDGDWDVYNGKVRIKDKDGSIYTEYRNLEYKDIVAEHVKPYSWLKFPYIKELGY
PEGIYRVAPLSRINVCDKMPDAAPLAQGALEDFRDRFGYAQYPLLFHWARLIELLASAEMAVDALEQDLS
GDKFPDALERTAGEGAGIVEAARGTLIHHYTTDDEGLITQANIIVATIQNNPAMEMGIQQVAKDYIKPGV
EVDDKIFNLMEMVIRAHDPCLSCATHTMDSQMRLATVEVYDSEGNLINKI

>WP_012956862_Euryarchaeota_group3a
MEIDDEGIVTKGRYFSITPVRGLEKMVTGKAPETAPVLCQRICGVCPIPHTLASVEAMDDSLDIEIPKAA
ALLRELTISASNLNSHAIHHFLVAPDFVPEDLFKTAVDSVGTIRKNAQYVVDMVAGEGIHPSDVRIGGMA
RNISELARKKLYARLKALVPVVDNHVELMTNLILEKDIPEGLGVIDAPVFASDVVYGKRDFFDLDRFTEI
VPEAWYDDPEVGKRACTTIPLYDGVNVETGPRARVDKFQGYKERGVVAQHLSRAREMKTYLSRAIAILDE
LDTAANTLADFDPRGTNKLGIGVIEAPRGTDVHMAQVKDGKTAFYSALVPTTWNIPTMGPATEGFHHEWG
PHVIRAYDPCLSCATHVMVVDDEDKSVVENKMVRI

>WP_012963143_Aquificae_group3b
MEVKIKALTRVEGEGALDIVLDKDQIKDLKLRIYEPPRYFEEILRGKPYHFIPDVTARICGICPVAYQMS
GVQAVEDAFGIEVPEDILLLRRLMYYGEWIQSHAIHIFFLHLPDFYGVSSIAQLAKVDRELVQGGLRLRE
VGSKIIQMLGGRTSHPVSVTVGGFHSLPEHPSVSCKDIEEAIDICYRLLEKLKHLKFPHFELKNILFVSL
TDEDYPILSGDILTSEGEVINKKEFKEYFVEYAVHYSTAKHARTKGGSIYVVGPLARFNNNYQKLSPLAT
EYAHKLPIKFPELNPYKSILIRMVEILHSLERSHQIIRDYKKPEVIKVSYQVKAGEGFGVSEAPRGILWH
SYQFDQQGNILKADIVPPTSQNQDAMEHSLKERCNQLKKEESIIREEAEKLIRSFDPCISCATHFLKVNI
I

>WP_012965352_Euryarchaeota_group3c
MKKVTVNPVTRIEGHAKISVFLDDKNGVENVFFQATEFRGYEKLLLGLPMEEVPRIVSTICGICRGIHFV
AALKAADKVFNAEVSEAAEKIREMLIYAHFIEDHSVTLFALGLPDYISPKERNVFGVVKKLGTTAKEIIR
KRSYALKIMDILGGKSMHPVAAVPGGWSKRLSEEERRKIEMFSKELVELGKIFVSIVEKEAEKMDNLELN
LNFLATSKNGEYSLYDGEEVVIGPDGKVIEKFSGENYEEHIKEKSVEWSYSKLPYLRKFGWSGLQEDKSF
YVTGPLARLNVSKIPTPLAKEKAERLFESGKPSKNIIFNHWARAVEVLLCAEKLEELAGDKTVTGSVRGE
IGKIVGEGVGVVEAPRGLLIHHYKTDGRGIVKWANLIVATTQNTPAINIALKKAAKEKFSKETLETFEKV
VRAFDPCMSCATHSVSGKIPIEVEIWKKGKLIGKVRN

>WP_012970030_Gammaproteobacteria_group3b
MTTLKVDVHHVTRVEGHGNIVVDVQNGVLKQCDLQIVETPRFFEAMLRGRPYLDASHLTSRICGICAVGH
ATASLRATEQALGVTPSPQTTLLRKLNFHGEILDSHILHIYMLVAPDYLGVGSVIPLAQSAPDVVLRALR
MKQLAGDLCAAICGRHTHPISMTVGGFTHFPSLETLRELRARLVASRADCDATIELLAGLDFPRFERDTE
YVALHKGEEYCFIDGVIDSSDGGRWDLEDYRLITNETIVPHSSAKHTRHQRDSYMVGALARFNINHDKLH
PRARAAAEALGLAPKVINPYLIAAAQAVEVVHCTEDAILLIDQLLEMGIRHEEPAAPTRLTGEGVGAAEV
PRGTLFHHYQIEDGAIVGANCVIPTGQNLANIELDMRALVPTILDRSQEDITLALEMLVRAYDPCISCST
HMLNVRFV

>WP_012971066_Gammaproteobacteria_group3d
MSRTITIEPVTRIEGHARITLQLGEDGRLEDARFHLTQFRGFEKFCEGRPYREMPALTARTCGICPVSHI
IASNKACDHLLAVDIPPTGEKLRRVMNLAQIVQSHALSFFHLSSPDLLLGWDSDPATRNIFGVMRQNPEL
ARDGIRLRQIGQTIIETLGGKKIHPTWVVPGGVSEPLSVEKRESMLRLLPEGLEIAKRTYAFYKTLVPKF
KDEATHFGTQPTLFLSLVTPQGHLEHYDGVLRVKDAQGRILEDQVPPEEYGRLIGEAVEDFSYMKFPYYK
PQGYPQGIYRVGPLARLNNVQACGTPYADVALAEFHMLQDSGPIVSSFHYHYARLVEIIYGLEMIERLLK
DPAILDTRVRARARSNRYEGIGVAEAPRGTLMHHYRIDDDGLITWLNLVIATGHNNLAMNQSIREVAEAY
VDGNAIEEGMLNRVEAVIRCYDPCLSCASHAFGQMPLAIELRDAAGRVVDRLTR

>WP_012979819_Euryarchaeota_group3c
MVKLSVEPVTRVEGHGKITISFDENGNLDKVHFHVVEVRGFEKFLEGRYIEDAPIYTPRICGICQVAHHL
ASAKAVDEVFGVKIPETAELLRNLMHQGATIHSHALHFYFLAAPDLMFPTTDDVLRRNILGIAKEHPEIV
KEAIELRKIGQTIVKVVGGRAIHPVTAVVGGQSKPLKEEERDELLKLSERAIELSEKSIEIGKKLLENLK
ENDLLDIGYFESYHLGMVNDGVHELYDGTLRVINPKGKVEYEFEPSEYLNYIAEGVKPYSYLKFPYLKDK
GPEEGIYRVNTLSRLNVADKMATPLAQKYYEEFIKEFGKPCHYPMLFHYARLIELLSSAEKVKELLENDK
IVDTDIRAEPEDIVGEGVGCVEAPRGTLIHHFKTDEDGIITEANLIVATVQNNPAMDIGVRKVAEKYIKS
PEDATPQVLNYMEMVIRAYDPCLSCATHIIGNEGHLTLEIFQGNRLSKKIMG

>WP_012998941_Actinobacteria_group3b
MEGEGALRLSVHDGMVREARLDIYEPPRFFEAFLRGRAYTEPPDITARVCGICPVAYQMSACAAVEDACG
VTVDQGIRELRRLLYCGEWIESHTLHVYLLHAPDFLGRASAIELARTHRAEVERGLRLKKAGNSVMELLG
GRAVHPVNVRLGGFHRAPTRSELRPLAEELRKALDDALETVRWVAGFEFPEARVDADLFALAAPDTYAVE
GGTPTVLRSDGTLRSFPVRDFTGHVTETQVPHSTALHARLDGRRHLTGALARFAVGGRLLSPVALEAARA
AGLGDPREGAVCRNPFRTILVRAVEVVYAVEEALRIIEAYEPPPRPYTEVPPAAGVGHGATEAPRGLLYH
RYTIDADGILTDARLVPPTAQNQGAIEDDLLRVAQDAITGGDPDDAELTALCERAIRNHDPCISCSAHFL
DLTVVRT

>WP_013018709_Actinobacteria_group3b
MTHRHDRLLHVAALARVEGEGAMRVRVTGDTVTEVQLDIYEPPRFFEALLRGRGHTEPPDITSRICGICP
VAYQMSACAAIEDACGITVDSGIQDLRRLLYCGEWISSHALHIYLLHAPDFLGYSGAVDMARDQRPVVER
GLRLKQAGNMIMERLGGRAIHPVNVRIGGFHRLPTRTELDSLVAPLTRALDDALDTVTMAAGFDFPEYEC
RHEWLALVDPRQRYPIDGGVPHTSQGSFPLREYTSHVVEHQVSHSTALHARLADGSRPLTGPLARYALNH
DRLSPLARQTARSAGLDSVCRNPFRSIIVRAVETVYAVEEALRIIASYEPPPRPAVPVPPVAAIGYGATE
APRGVLFHSYTLDDSGTVLAANIVPPTAQNQTAMEHDLRGFVQDHLTLDDHSLTHACEQAIRNYDPCISC
STHFLDLTVERG

>WP_013029742_Betaproteobacteria_group3d
MGNDLETAAHPENLRRVAIDPVSRVEGHGKVTLLLDENDRVHQVRLHIVEFRGFEKFIQGRPYWEAPVMV
QRLCGICPVSHHLAASKAMDMIVGATLTPTAEKVRRLMHYGQILQSHALHFFHLCSPDLLFGFDSDVAKR
NIVGIAAAYPDIAKQGVLLRKFGQEVIRITAGKRIHGTGSVPGGVNKNVSFEERDYLLKDIEQIVAWSKD
AVGIARQLFEQNLDLYNDFGRFKAHTLNLVRADGALDLYHGGLRARDMEGQTLFDHHDYGHYWDVIFEDV
KPWSYMKFPFLRSLGPENGWYRVGPLTRVTQCDFIPTPLAEAQRQEFLAFNGGSATGATLGFHWARMIEM
LHSAEVIRDLLHDPDLQGSELVSQGARQERGVGVIEAPRGTLIHHYKVDDNDQIVRCNLIVSTTHNNQAM
NEAIRSVARQYIDGKKLTEGLLNHIEVAIRAFDPCLSCATHALGKMPLEVELLDAEGARVDVLTRSSDGS
FSCAA

>WP_013032567_Gammaproteobacteria_group3b
MSTRRIEVPVLTRVEGEGALYARIEKKQVTDLRLRIFEPPRFFEKFLQGRSWKEVPDIVARICGICPVAY
QMSATHAIESAFKATITPEIRALRRLYYCGEWMESHSLHIHLLAAPDFLGYPSAMAMAKDHPDEVKRGMR
LQGLGNRILKIFGGRPVNPVGVRVGGFYRAPSRQEARELLELLQSALPNAEALVRWTASLKLPEVSRPAP
FVSLRHPEEYPMNEGRLVSSQGLDIGAAEFEHHMVEYQVPHSTALHAHLHGQPYWVGPLARLNNNLDRLP
PETATLLHETGIGWPSTNPYHSIIARALEVHLALLEAIHLLKHYRRPQQAYVAIEPRAGIGMAATEAPRG
ILWHRYELDAQGFVRQARIVPPTSQNQAQMEADMRASILESLDFDDEALRLRLESGIRNYDPCISCSTHF
LRLEIERK

>WP_013048933_Synergistetes_group3d
MCAEKAKTIVVNPVSRIEGHGKITVTLNEKGEVHDARFHVTQFRGFEAFTQGRDFREMPVITPRICGICP
VSHHLASAKACDAILGVTITPTAHKLRELMHMGQFIQSHALSFFHLSSPDLLFGFDADPAIRNVAGLVAK
FPDLAVMGVTMRKFGQEVIKTLGGKKVHPWHSIPGGVNRSLKKEERETILAGIPKIKEDLRKALDLIKNY
LAEHGDDAKEFATLETSYLGLVREGNLELYDGRIRLRGPRGRITDEFNSEEYVNFIGEHVEPWSYLKFPF
YRPLEFPHGSYRVGPLGRVNACDTISTPEASAELAAFRKLTDDGIVHYTMYYHYARLIEIMYAIERMEEL
LHDEDIVGSELRITSNSLQPEGIGVIEAPRGTLIHHYQVNEKGAITKVNLIVATGHNNYAMNKGVELVAK
KYIHGESVEEGVLNRMEHVIRCYDPCLSCSTHAVGRMPLKLTVVDVNGREIRTIEKH

>WP_013099800_Euryarchaeota_group3c
MDKIVIEPLSRLEGHGKVTITVAEGEPEVRLHIVALRGFEKFVVGRPAEEVPRIVPRICGICQVPHHLAA
VKAIDMAWNAEVPETAKLLRELMLLGNMIHSHALHFYFLASPDFILGVDADPSIRNIVGVIEKEPELAKQ
AIALRRFGQKIVSFVGGKPIHPITGIPGGISKKLSEEERDELLKEIDTIIEYSKNAVEVVKSILEKNKEL
LKLGTIDTWYLGLVKNGEHEFYDGTLRFLSPDGKEKVEFEAKDYLDYIGEHIVPHSYVKYPFYKKAGYPD
GIYRVGPLAMLNVCDSMGTEIAEEYRKEYLNTYEFPVKASLAYHHARMIELVAAAEKVKKLLENDKIVGD
DIKAEVEPKAGWGVGIVEAPRGILIHNYETDENGIVVKGNMIVASTHNTPAMELAIKQAVKELL

>WP_013099931_Euryarchaeota_group3a
MESICISPTTRHEGHSKLILEVDGEIVKKAYFINTTPIRGFETIVKGKPVEFAPIAVMRICGICQTTHGI
ASCEAIEHAMGIEVPEDGLLLRELVGLGNRMHSHPLHHLLTLDDFVKSEEEKIELIKLIQKMRKVGQYIV
DVVGGEGIHPPNIVIGGMRNNITERAKSKIYYALKEFEKDAKVLYEKYVELVENFLEETGIPDLGSHEFS
YLATHTTYGDRYAINWDDVTEILPQRYYDNKEVGTSTSIMIPLYGGVPVEVGPRARLSKFMGFKVKGNAL
EINIARAQENLGAVYRAFDILDELNIHGKTRADYEYKEGVGIGVHEAPRGTNVHMVETSKDGKVKAYRIT
AASTWNFPVVEKAIEGYPYKYAEVILRAYDI

>WP_013132103_Actinobacteria_group3b
MTHKTIRIGALSRVEGEGGLRVRARDGRITELELTIYEPPRFFEALLRGRAHTEPPDITARICGICPIAY
QMSACQAIEAACGAEVTGPLRDLRLLLYYGEWIASHALHIHLLHAPDFLGYDSGIAMAADHREAVERGLA
LKKAGNELVAVIGGRPIHPVNVRVGGFYRVPTRKELAPVAELLRRARDDALATVSWVAGFDFPDVELGYR
FLALRHPEEYAILSGTVATSDGTAFGVAEWPEHVTEEQVPHSTALHARLDGTVYLVGPLARYAVNHDRLS
PLARQAAAEAGLGPVCRNPFQSIVVRAVEVVHACDEALRILEHLEEPDAPYIPVEPRPGVGHGATEAPRG
TLYHRYRIDEAGLIAEADIVPPTAQNQSRIEADLRELIEPRLHLPKPELAAFCERVIRNHDPCISCSAHF
LRLDVDLG

>WP_013163642_Deltaproteobacteria_group3d
MPKTITIDPVTRIEGHARITITLDDRGLVEDCRLHVTQLRGFEAFCVGRPLAEMPSLTARTCGICPVSHL
LASAKACDELLAVRIPPAAVRLRQLLNYGQLVQSHALSFFHLASPDLLLGMDAAPEQRNIFGLAAARPEV
AKEGIALRRFGQQLIERLAGKRIHPDWVVPGGVSRPLSRENGAAIAAELPGMLQAAQNNLVLLQGVLENF
TAEIAHFANFPSGWLALAGEAGQLEYYDGPLRLLDQQGEELFSEADPLRYQQQLAEQSEADSYLKSPYHR
PQGPEAGLYRVGPLARLNAARRCGTPLADEALAAFRELSPQGPVTSSFHYHYARLIEIIHGLEKIQQLLA
DDTIYDPRVRATAGANAPEGVGICEAPRGTLIHHYRIDEQGRISAVNMMIATGHNSLAIQRGLKQAARAF
INGNGENDGESGKRAESREIAENKEIREGLLNRIEAVLRCYDPCLSCSTHALGQMPLAVELRTRRGALIH
QLNRGN

>WP_013179971_Euryarchaeota_group3c
MTKLSIEPVTRVEGHGKVTLSFDDSGKLDKVNFHVVEVRGFEKFLEGRYIEDAPVFTPRICGICQVSHNL
ASAKAVDNIFGVKIPKTADMLRNLMQQASNVHSHALHFGMLAAPDLMFPTTDDALKRNLLGIAAENMDMV
KDSIAMRKVGQTVIQKVGGRAIHPVTAIVGGQSKALSEEERDELLTLSDNLVETAERTLNVGKQMMENLK
EKDLMDLGYFESYHMGLVNKGAQDIYEGNIRVVNSEGKTEYEFDPSEYMNYISEGVRPYSYLKFPYLTEK
GDGEGKGAYRVNTLSRLNVCDKMPTPLAQKYYEKFVQTYGKPAHQPMLFHYARLIELLSSSELIRKFLED
DKIVDTDVRAEANDIVGEGVGCVEAPRGTLIHHFKTDDRGIINDANLVVATVQNNPAMDIGVQKVAQKYI
KTPEDAKPHILNYMEMVIRAYDPCLSCATHNIGEEPKMLSMDVYQGGKLIKTL

>WP_013179974_Euryarchaeota_group3a
MGKTVEINPTTRHEGHTKLVLKVDDDGIVEKGNYLSVTPVRGFEKFLVGKPAEFAPIAVSRFCGICPIAH
ATSAVEAIEDACGIIPPKDGLLLRELTGLGNKMHSHPLHEFLVAPDFVPENDRVEYIKRIQQMRKTGQYI
VDTIGGEAIHAPNIKVGGMAKNITPSAASKIFYKCKEFEKLAKEQVEYLVPIFENRMLVDGTEIPEKLGY
HDFGYLATDATYGNRENIDQSKVIEYTPYDVYEKDVAVQACTTIPRYNGRLMEVGPRARFARFHDFKEKG
AMAIHIARAYENVVHVKRAMEIIEELNVDGITRAKDPILGDGEKLGLGVHEAARGHNTHQASIDEKGRIK
YYNAIVATTWNIPLIGKAVEGTHYKFAEHVVRAYDPCVSCATHMISLDYDNNVVDEKYFK

>WP_013180651_Euryarchaeota_group3c
MGKITIEPLTRLEGHGKVTIKLDDSGKPTDVKLHITALRGFEQFVIGRPAEEVPRIVPRICGICQTAHHL
ASVKAVDAAWGAQIPSAAEKQRELMHIGNMIHSHALHFYYLAAPDFVLGPDADPAIRNVIGVIDAAPEVA
KKAIALRRVGQSMVEATGGKAIHPVTAIPGGLSKSLSEEKRDELLAEIDTMIQYGQDGLDLMKSLNEKYL
DTINTLGVIDTWYLGLVKDGKHNFYGDTLRFVSPDGSEKIDFKPADYLDYLAEHVVEHNYVKYPYNKKVG
YPEGLYRVGPLAMINACDSMPTPLAEEARKEFAETFGRPANQSIAYNQARLIELLSACERAKELLEDPEI
VSTDVKAEVEPKAGNGVGVVYAPRGTLFHNYETDDNGIVTKANMIVATTHNVPTMEKAIQQAAEVLFKDN

>WP_013218178_Chloroflexi_group3c
MKEIVIQPVSRIEGGAKITIKLDDDGNVADTQVNVLELRGFERFCVGRPVEEMPRITTRICGVCPWSHHL
ASAKACDAVFGVTPPPAGRKLRELCNSIAYMEEHILHFYFLGGGDFIMGPDADYAVRNVFGIAQKLPDVA
RNVVKVRHMCAHMLEIIAGKSIHPTAAVPGGFSKPLTEEERKKLIPMAEEAFELAKFSIDYAKKNIFPAY
IDAVKTVGVIKTGFLGTVKDDGTMDLYDGKLRMMDPEGNYEEFEAKDYLDYITEHVEPWSYVKFPYNKKW
GEFSMDPDNPSGIYRVNTLARMNVSDKLSTPLAQAELEEFRETFGRPAQATLLFHWARLIEILYNAEKTL
ELLNDPEITDTNTRVPVTPRAARGVGCTEAPRGTLIHDYTTDENGLVTSANLIVATCQNNAPINMSVKQA
AKMLIKDGKYDQGILNTVEMTIRAYDPCLSCASHDLNGQLACKLDIVGADGELIETLTNH

>WP_013218375_Chloroflexi_group3b
MSEIKIKVNQLTRVEGHGNIHLEATDGKLDRVLWEVTESPRFFEWMLKNRHYDDVSTISSRICGICSIAH
TTASLQATEAAFNIKLSEQSWLLRKLLYDAELLESHVLHVLFLVAPDFLKADSVIPLVATHGDVVVMAVR
MKKLAYNLAEILAGRKTHPITPVVGGWAKLPDIEALKAIRERLDKAVDDAETMVAVVKSLAPGIPAFDRP
TEYIALKDNREYAFITGKIASTDGGTVNLNDYAKVTNEFCVPQSSSKYARHKRDSYMVGALSRFNLNADQ
LLPKAKKAARELGLKAPVTNPFMISVAQTVETMHALEDAINIIDKLLARGIHEEEVKVKPRAGRGVGIVE
APRGMLIHDYTYDDSGHIVSANCIIPTGQNHLSIQKDFDTLAPTILDKPEEEIRHTLEMLVRSYDPCISC
SVH

>WP_013293541_Betaproteobacteria_group3d
MTSLETAANPENLRRIAIDPVSRVEGHGKVTILLDDKNKIHQVRLHIVEFRGFEKFIQGRPYWEVPVMVQ
RLCGICPVSHQLAASKALDAIVGAKHPTPTAEKMRRLMHYGQILQSHALHFFHLCSPDLLFGFDSDISKR
NILGIAEKYPETAKRGILLRKFGQEVIRHAAGKRIHGTGSVPGGVNKSLSIAERDELLKDIYQMVSWSRE
AVHLVKELHHKNPELYNSFGAFRANYMSMVGMDGSLDLYHGRLRARDDNGNILFDGVDYNHYSELIAEEV
KNWSYMKFPYLKSMGAEKGWYRVGPLSRVQNCDFISTPLAEIERREFMAYSGVMPMHAPLGYHWARMIEM
LHAAEMIKDLLHDDDITGSDLMVTGERGFEGVGVIEAPRGTLIHHYRVDENDLITMCNLIVSTTHNNQAM
NEAVRRVAQQYLHGHEITEGLLNHIEVAIRAFDPCLSCATHALGKMPLEIEVLDESGARLSYLSRSGDGR
FCA

>WP_013323481_Cyanobacteria_group3d
MSKTVVIDPVTRIEGHAKISIFLDDAGEVEDARFHVVEYRGFEKFCEGRPMWEMSGITARICGICPVSHL
LCAAKTGDKILAVQIPPAGEKLRRLMNLAQITQSHALSFFHLSSPDFLLGWDSDPAQRNVFGLIAADPDL
ARSGIRLRQFGQQVIELLGAKKIHPAWAVPGGVRHPLSEEGRQWIRDRLPESRDTLYVALNLFKRLLDNL
ETEVKTFGEFPSLFMGLVGKNGEWEHYGGHIRFTDSQGNIVADNLSEDNYQDFIGESVEKWSYLKFPYYK
PMGYPDGIYRVGPLARLNICSHFGTPEADRELQEYRDRAGGVATSSFFYHYARLIEILGALERIERLVED
PDIISPRTRAEAGINNLEGIGVSEAPRGTLFHHYLVDENGLIQKVNLIIATGNNNLAMNKTVTQIAKHYI
HGDQIAEGMLNRVEAGIRCYDPCLSCSTHAAGQMPLQIELVAADGKVIKEVRRG

>WP_013330634_Euryarchaeota_group3c
MKEITINPVTRIEGHARVKINLDDSGNVDNAHFEVVELRGFEKFMIGAAVEEAPRITPRICGICPTAHHI
AAAKACDEIFGAAPPATGKKLRELLMVGQFIHSHSLHFFMLAAPDFLIGHDAPAAERSVLGLVKKAPDIA
KKAIEVRKFGQRMTEAIGGKPIHPSTCIPGGVSHPLAESKRLELLEMSKKSLETAREGWSIARTILDQTD
LSFGAVDTAFMGMSDNGRFSAYKGEVNVVGKDGSPVSAFSGADYLNLIEEYSEDWSYLKFSRLKGGDYYR
VGPLARLNIVKEMGTPEADAALTEYRSTFGEFTQTTLAYNMARYIEFLSCCEKAVEYLSDPSICGGDVRT
PVSGVSKLRGVGIVEAPRGTLIHDYSVDEEGFITDCNLIVATCQNNFGMDRGVEDVARKVVSGGSLSESA
ANRIEMVIRAYDPCISCATHAIGQMPVDIELVRRKPER

>WP_013413806_Euryarchaeota_group3c
MEKLVLEPVTRIEGHAKITVQLDEEGNVKDTRFHVMEFRGFEKFLQGRRIEEAPRIVPRICGICQVQHHL
ASAKAVDACFGFEPEDIPETAYKMREIMNWASYVHSHGLHFYFLAAPDFIGGKDRETRNIFKIIQDSPDV
AKQAIELRKNAQDIVAATGGRAIHPVSFIPGGITTELDKETQEKLLKKAKRNVEIAESTLELAIPIFEDN
MDLVESLGTIETYHMGLVKNGTWDVYDGVVRVKDKNGENFAEFGPDEYTKYIAEHVKPYSWLKFPYLKEL
GYPDGVYRVSPLSRLNVADKMPDAAPKAQEYFKEFRNKFGYAQQPLLYHWARLIEMLAAAECMASVLEED
LSGKKIHGKLERQEGEGVGIVEAPRGTLIHHYACDKNGIITKANLIVATVQNNPAMEMGIQKVAKERIKP
GVDVDDKIYNLMEMVIRAYDPCLSCATHTVDGKVKLFTLEVLDSEGNVVKRL

>WP_013414105_Euryarchaeota_group3a
MAERVVISPTSRQEGHAELVMEVDDEGIVTKGYYFSITPVRGLEKMVLGKDPETAPVLTQRICGVCPIPH
TLASTEAIEDSLGIEIPETARLLRELLCAAHHINSHAIHQFLIAKDFVPEEKMKDVINSISEIRKNAQYV
VEKVGGEGIHPPDVRIGGMAKNITELTRKRAYAKLKQLAPKLNEHVEQMIEFIEEKGLPKGLGAHDQPTF
ATHPIYGDREKFDLERFTEVMPESWYDDPEIGKRACSTIPLYDGRNVEVGPRARLVEFQGFKDKGVVAQH
IARALEMKTALARALNILDKLNTSARVRVDYDDRGSGKLGLGVIEAPRGTDIHMAKVENGKIQYYNALVP
TTWNIPTIGQATEGYHHKYGPHVVRAYDPCLSCATHVIVKDKEGIVKQGIFDGVSCNV

>WP_013451671_Deferribacteres_group3d
MKKITIDPVTRIEGHARISIHLDDSGEVVDARFHVTQYRGFEKLCEGRPFTEMPRLMARTCGICPVSHLI
AASKACDEIMGVKVPRAGVNIRKIINYAQILQSHALSFFYLSSPDLLLGMDAPVEERNIAGVLNRKKDFV
ENGIFLRKFGQMLIEKLGRKRIHPDYIVPGGVESPVEESIKDEIIENAKLCIDKTLYTIDTFRSILPDFE
EEIRYFSNIPTYHMAISKGGELEHYDGDILIIDPDGEIELRFRPEEYHNYISERVEGFSYLKSPYLKTIG
YPDGIYRVGPLSRLNVAEKCGTEVADRELSIYREFAGRISNAAFLNHYARLVEIIFCAEKIIELLYDNST
FDNHTKANAGVNIEEGVGVSEAPRGTLIHHYKVDRNGIVQWANLIIATGHNNLAMNKGILQAAKRFVKGD
DVKEGFLNRVEAVIRCYDPCLSCSTHAVGKMPMVVEFVNNKGEILKSIRR

>WP_013466346_Euryarchaeota_group3b
MVILELGEFTRVEGNGKAEVIIENGEVKEARVKIVEGPRFFELLTLGRYYWDVPDLEARICAICYLAHSF
ASVLGIENAFGVKVPEEIQLLRELGLIGEILESHSLHLYLLVAPDLFGYPDAIRMASKHGEIVREGLALK
AFGNYIREVIGGREIHGINVKPGGFGRYPTEDELEKIDKSCDALLRFAKRAVNIFATQEVFGAVPEYHVA
TDGYLYGEKLIASDGERFDYFEHIEEKSLPYSFAKQSHYKGSVFMTGALSRLMVKSDRLTPIAKELFEQH
KEKLSRGYVSLNNLAQAIELVYSLERAKEIVSTLLDHGIKGENVPIEPKEGEGIGYVEAPRGVLIHHYRI
DENGNITYSNIITPTALNHALMELSLYEEARKQYGTVDENFLKHKLEETVRAFDPCISCSVHFVRL

>WP_013466811_Euryarchaeota_group3b
MYIPITVDHIARVEGKGGIEIVMGDEGVKEVKLNIIEGPRFFEAITIGKKLDEALAVYPRICSFCSAAHK
LTALEAAEKAIGFTPREEIQKLRELLYIGDMIESHALHLYLLVLPDYLGYPDPLSMIDRYKREVEYAMKL
KNIGSKIMDVLGSRAIHQENAILGGFGKLPSRAQFEELRRELKEILPLAEYTVELFAKLEQFSEVDDEEN
VHMAIKPRGGIYGIYGDYVKVSDGFEFPVEDYKKWIVERVVEHSFAKHSFYKGKPFMVGAISRIVNNADL
LYGRAKALYEKYRDLFRYDNCFANNLAQALELVYFTEKAVDIIDETLARWPIRERDAVEIKDGFGVSITE
APRGLLVYALEVKNGRVSYADIITPTAMNLAIMERHVRMMAEKHYQDDPDRLKFLSEMVVRAFDPCISCS
VHIVKL

>WP_013506608_Chrysiogenetes_group3d
MRRTITIEPVTRIEGHAKITLQLDDAGAVADARFHVTEFRGFEKFCIGRSFQEMPGITARICGICPVSHT
LASAKAGDAILGVRIPPAAKLLRRLMNWAQIVQSHALSFFHLSGPDLLLGMESDPATRNIFGLMESHTDL
ARDGIRLRQFGQELIRLLGDRSVHPAWAIPGGVREPLSSSGRDTIARDLPEALLIATRALELGNKVLERH
GREAAAYGNFDSMFLGMVGENGALEHYDGNLRLIDSSGKNVEECDPARFLPLIGEGEEVWTYLKFPYYKP
AGYEQDRGMYRVGPLARLNVADFASTPLADRELRRFRQWGKGGRPVLQSFLYHQARLIEILHALESIQQA
LENPVLGEEHVRSHASVNHEEGIGVTEAPRGTLFHHYKVDENGLLTHVNLIIATGQNNRAMNRTVLQIAQ
AELRGQEITEGLLNRIEHGIRAYDPCLSCSTHATGSMPLDVELLDSQGRLLQHVQR

>WP_013537242_Aquificae_group3b
MERELKVNHLTRVEGHGAVELKLEGSQVKEIKLSFTEGPRFFEFITRERLFSEIPKIVSRICGICYVSHR
LAAAKAIEDAFKTEVPEAVELMRRLLIVGEFLESHALHLYFLALPDYMGYGSAVEMAKDYPNVVRRGFKI
KEVGNRIMKLLGGKTVHGEAIVAGGFTRAPEKEELELVIDWLTEILPELEATAFLFDSLEYFELESPVEL
EVSLENPVPSEPSDRVAVSNGLKFTKQEFEHFIKEEVSPYSTAKRSTVNGKAFRIGPLARVNRGEDFYTE
ETKEVLSRLKNRFPSQNPLLANLARAVEMVELAHRGVKYAEKLIELLPFEPKAELEPGEFGGYGVKEAPR
GVLYHHYRFSPSGHCIGANIVTPTAQLQACIEEDLKALAEKFSYLPDSQLKKRAEMLIRAYDP

>WP_013537869_Aquificae_group3a
MRKVVKLEGIPLTEGHSGLFLEVENGTVKRGFYYALVPVRGFETLLVGKDATVAPVLTSRICGLCQVTHS
IAAARAVEAACNIEVPPKAELLRELLGLAVRVYNNLLHQIVVSEDLFPQKDEQLAFIRQVQRIRKVAGEL
LESIGGEIIHSPNVKVGGVAEAIEPRLQEKLLKTVEATLPLLRDSLESFKEGLNSLWKREGLPEELGKHS
LPFFATDRFYGKPVDFNRFQFKMPQELLPGELKRRATNLFPFPNGRAVETGPRARKVLFEGYKPKGGVKE
LHLLRALENLEAFKRIEEILSEHSFNRELLNRTAPSSDGERLGIGVHEAPRGTNIHAVKVDKSGKIIYYK
IVVPTEINFSAIAEALKGAPAKAAEFIVRAYDPCIVCAAH

>WP_013559391_Chloroflexi_group3d
MVAQKITIEPVTRIEGHAKVTIHLDEAGKVRRAYMHVNEFRGFEKFCEGRMVFEMPYITPRICGICPVSH
HLAASKAADIVLGCPPPRPASLLRELMHMGQIVQSHGMHFFELAGPDLLLGFDADPAIRNVIGVAQMNTE
LAVRAVQLRKWGQSIIAILGGKRVHPNFSVPGGVNKALSPAERDEILAGLDESIATIQTGIQIIRDWAEA
NMEDIRKFAVFPTGYLGLITPENGLELYDGEIRLIGQDGVQLERFSAQHYLDYIAEHVESWSYLKFPYYK
KLGWPNGVYRVGPLGRLNIAEKIDTPLANQEFKRFKALNPGKPVENTLYYHYARMIECLFAAERVRFLLD
DPDILSTDILNTRKEVKGEGVGVIEAPRGTLLHHYWTDQNGQIKKVNLIVSTGHNNWAMSEAVDQVAKTY
ITGPVTEGMLNRVEAAIRAYDPCLSCSTHAIGQMPIVLDVVDAEGNVVQTLRRD

>WP_013559677_Chloroflexi_group3d
MSERIVIEQVTRIEGHARVSIFLNDDGSVKDAQVHVTQVRGFEKFVQGRPFYEMPSLTARTCGICPVSHL
IASAKACDQILSVRIPPTAISLRRILNLGQIIQSHALNFFYLSSPDLLLGMDADPAKRNILGVAQEHPQF
ARDGIRLRQFGQQVIERLAGKRIHPAWVIPGGVATPLDPSAREQILKEIPEAKSIIQRTLDWYKKNLNAY
QEYIRTFANFPSLFLGLVSKEGRLEHYHGYLRVVTARGSILADQLSVENYADYIGESVEPWSYLKSPYYK
PLGYPGGMYRVGPLARLNIANECGTPLADQELAEFHCLDKGAVLSSFHYHYARLIEILYAIERIEQLLDD
PDILSTNVRAHAEVNNLEGIGVSEAPRGTLIHHYKVDEHGLIQWANLIIASGHNNLAMNRGVLQAARYYV
KSSQLTEGMLNRVEAVIRAFDPCLACSTHAVGQMPLAIELVSPDGKVVDTLVRGE

>WP_013637988_Aquificae_group3c
MKKVTIEPLTRLEGHGKITVFLNDNGKIDEVFFQVVEFMGYEKLVQNVPIEEVPRIASTICGVCRAVHFM
ASLKAGDQIFSVEPPPVAKKLRKLLLSAHYIEDHTEILYAMGLPDFICGPTAPPEERNIIGVAKKLGKEF
VKEILEKRFSAARIVEILGGKTTHPASAIPGGWSKDISEDEVKELQKLAEDCLKLGKQSVELFKEIVVKN
PEYSKLLKEETFNVATNYMGTVDKNNKVAYYEGIQKIISPFGQEIGSFTDKEYLDYFAERTIQWSYAKFP
YLKSVGWKGFIDGEGTPFCSVGPLARFNVSDGYSTPLAQKAYEEMVEFFGGKPVHNIFAYHWARAIEILN
HAEIVKELVNDPEITNPNTCNPVGKVSGEGVGIIEAPRGTLIHHYKTDENAMVTDANMIVPTTFNNGSIQ
IAVKKAAKFFFDDGKFDEAKLNLIEMAHRPYDLCLACATHAFPGQIPIQLEVYTKNGKLIKKLRNF

>WP_013638061_Aquificae_group3a
MRKIIKLEGIPLTEGHSGLYLDVVNGIVKKGYYYALVPIRGFETLLLDKEAVIAPVITSRVCGLCQITHS
IASARAVESAAGIDVPLEAELLREVLGLAVRIYNNLLHQIVISEDIFPKREERFAFIRKVQRIRKFTGEV
LESIGGEIIHAPNIKVGGISEPLEDFVREKILASCQEVKPLLKQVFEEFKENIDKFWQKENLEEDFGKHD
LPFFATDKFYGKSIDKSKIEFKYPQELFHTSLKREITNIFPYVDGKIVETGPRARKVLFDNYKPIGGVKE
LHILRALESVEAIERIEEILSSRSFEVEMWNRTFPTSDGEIPGVGVHEAPRGTNIHIVKLDKRGRIVYYK
IIVPTEFNFMVISKALEGIPVSKVEIVVRAYDPCTVCAAH

>WP_013638346_Aquificae_group3b
MKREVNINHLTRVEGHGAVNIVFENEKLKEIKLRFTEGPRFFEYITRERLYTEIPKIVSRICGICYVSHR
LASISAIENAFEVEITPEIKLLRKLLVVGECLESHALHLYFLALPDYMGYPSTIAMAKDYPNVVKRGFLL
KEIGNKIMKLIGGKTIHGENILPGGFKSVPSREQLQKVQEDLYKAIPEIKATISLFDSFDYPKFNKEHPI
SLCINGDKFALLGDSLGLSDGTLFTKKEYELFIEEKTSTYSTAKYSTIKGKPFLIGPLARINHHINNLRP
ETKEVISTLKTSFPSYNSLHANVARAIEMLELAFEGIEITEELIASTPFKREVEIKPKAGTGYGVKEAPR
GTLYHRYTFDDSGRCISANIITPTAQLQAIIEKDLADLIEFSPDVDDIELRKRAEMLIRAYDP

>WP_013643821_Euryarchaeota_group3a
MSEKIVISPTSRQEGHAELVMDVDDEGIVTKGRYFSITPVRGLEKIVTGKVPETAPVIVQRICGVCPIPH
TLASVEAIDDSLGIEIPKAARQLREMTLAAHTVNSHAIHHFLIATDFVPENLMATAINSVSEIRKTVQYV
VDMVAGEGIHPADVRIGGMASNISETARKRLYARTKALIPKIDAHVDLMIGLIADKDLPDGLGVVNVPTL
ATHPLYGDRTKFDLDRFTEIMPETWYDDPEVGKRACSTIPLYDGRNVEVGPRARAAVFGSYNEKGVVAQH
VARAMEMKTNVSKIVDLLAELDTSAPVMADYDVTGTNKLGIGAIEGPRGMDVHMAQIADGKTQFYSCLVP
TTWNIPTMGPATEGFHHEFGPHVIRAYDPCLSCATHVIVVDDDDRSVIKNEMVRI

>WP_013643973_Euryarchaeota_group3c
MVKLTMEPVTRIEGHAKITVHLDDAGNVEETRLHVMEFRGFEKFLQGRPVEEVPRIVPRICGICDVQHHL
AAAKASDQCYGFKDDEILPAAYKMRELMNWGSFMHSHALHFYFLAAPDFIAGKDRKTRNVFQIIKDAPDV
ALQAIELRKNALDIVKATGGRSIHPTSSTPGGISTELDAETQADLLKKAQRNVELAQATFDLAKPIFEEN
LELVETLGAVETYHTGLVNKGVWDVYNGDVRMKDKEGKIYAEFGSENYLDYMAEKVKPYSWLKFPYIKDL
GYPEGIYRVAPLSRLNVADKMPSPIAQDAFKEFKETFGYAQQPLLFHWARLIELIAAAEMAADALEGDLS
GEKFPGPIERQAGEGVGIVEAARGTLTHHYQTDEDGLVTKANIVVATIQNNPAMEMGIQKVAKDYIKPGV
EVDDKIFNLMEMVIRAYDPCLSCATHTIDSNMKLATVEVYDGQGHLINKV

>WP_013644241_Euryarchaeota_group3c
MKQIEISPVSRIEGHAKITVQLDDAGNVSDAHFHVMEIRGFEKFLEGAAVEEAPRITPRICGVCQTAHHV
VSAKATDAVFGLEPPETGKKLRELSLLGQYIHSHALHFYFLGGPDLVLGPDSDPAERNVVGIIKKNPDLA
KMAIKTRKIGQEITTVVGGKPIHPVTSIPGGQSKVLTSGERDALLPKVQEGIGLVETGLEVAKPLFETYA
NEIESLGPVETYFGSLTNGGALELYDGPMKIIDKNGGAVTEFDTVNYLDYIEEKVQPWSYMKFPYLKQIG
FPEGNYRVGPLARLNIADSVNTERASALFGEFKDNFGTAQNPLLYHYARLVELMYCVERSIQLLEDDSIT
STDIRTDLSEPLMSTADAKNSDEKMRGVGVIEAPRGTLFHDYETDGAGIIQKANLIVASGQNNLSMDIGV
RETAKAMIKGDEVSEGLKNRLEMIVRAYDPCLSCATHMINGESSMLLDIHDSDGSLIKRQLI

>WP_013684228_Euryarchaeota_group3c
MSTKITIDPVTRLEGHGKIEIILNEEGNVDRAYFVIPELRGFEKFCVGRVAEDMPQITERICGVCPTAHH
TASTKALDDLFGVEPPPAARKIRELIYSLFMLEDHALHFYILGGPDFIVGPNAPKAERNVVGVIKKVGVE
VGKKVIGMRKEIRALMTHLGGKVVHPVFGLPGGVAKGIKEEERDGIIKLAEKGVEFAKFTLEVFHDIVLK
NQEYVDLILSDAYRHETYYMGLVDENNCVNFYDGMVRVVSPEGKEYAKFHCSEYADYIAEHVEPWTYMRF
PYLKNVGWKGFVDGAESGIYSVAPLARLNAAEGMATPEANEAYNEMYETVGEKPVHYSLANHWARVIEMV
YAAERLLELAMDDELTDGYIRNIPDGVARKEGFGVVEAPRGTLFHHYCSDENGVLTKVNLIVATQQNAAR
MAMDIDRVAKALIKNGNVNDGILNMIEMAFRAYDPCHACATHAIGEMPLRINIRGPDGEILREIKV

>WP_013706649_Deltaproteobacteria_group3b
MNKTIRVANLARVEGEGALKLKIKDGRVTEAKFSIFEAPRFFEGFLRGRRGDEAPDLTARICGICPVAYQ
MSSTHALEGILGLSVDGQLRELRRLLYCGEWIESHALHVYFLHAPDFLGYSSAIALAQDYPEIVKEGLAL
KKAGNDLVALLGGREIHPVNVRVGGFYRTPRVQELRALADQLQAALKIALKTVRWVAGFDFPDAAADYEF
VALRHPEEYPLCQGRLVSSRGLDISAFEYEDHFAEEHVRHSTALQSHRIGAGRYLVGPMARFNLNFDRLT
PLAQAVAREVGLTPDCRNPFQSIIVRSVELVFACEEALRIIQSYERPDRPCLTAPWRAGRGCAISEAPRG
SLYHRYTLDEQGVILNARLVPPTSQNQKSVEDDLSRVAEANLHLDDDRLTLILEQAIRNYDPCISCSTHC
LHFQIER

>WP_013749017_Euryarchaeota_group3b
MIIELDEFTRVEGIGKAEIVIENGSVKEVRVKILEGPRFFELLTVGRNYWDVPDIEARICAICYASHSIA
SVRAIEKALGIEVPESVEKLRELALLGEIIESHALHLYLLALPDVYGYPDVISMLSKFGELVKEGLAIKA
FGNTIRELIGGREIHGINIKPGGFGRYPTEEELGTIAKHANALVRFAKRIVSVFASQEARGAKVEIPMVT
SEYLWGDELIVGNERIQYESLDEVPVQYSFAKHTYYKGKPIFVGALARLLLKGDRLVGESSRLLKAYKDK
IESGYVIYNNLAQAIELVYALERVSELASEIASEGIEKGSGEASEDSGEGIGYVEAPRGVLVHHYRIEKG
RVVWSNTITPTAFNQGMMERSLLEDAKRMFGREPEDRFKNRLEEIVRAFDPCISCSVHLVRL

>WP_013756665_Firmicutes_group3c
MDFSGILSFFHGGQKSKEGVRNDMGLTKIEINPMTRLEGHGKISIFLDEKGNVDNAFFQVVELRGYERFV
QGMPIEEVPRTVSTICGVCRAVHFTASMKASDGVYNVEPTPTARKIRELFFNAHYVEDHAAILYALGFPD
FVVGPTANPAERNLIGLVNAVGAETGKLVLKKRYAAVKILEMLGGKPIHPVAALPGGWSKRVTQDERKEI
MALAEEMVELGQLTLKIFEDVVLKNPEYVKLVTGDVYKVVTNYLGSVDENDKVAFYDGTQKFIDTNGKEI
ARFKGKEYLNYISERVLPWSYLKMPYLKQKGWKGVVDGPDTSLYSVGPLPRLNVASGMPTPLAQQAYEKM
FDVFGHKPVHNIMGYHWARAIELLCAAENIREIAKDESLCNPDVRSKLGPASEGVGIVEAPRGTLIHHYV
TDEKGIVEKANLIVATTHNKGPINVAVKRAAQNFIKNGVVNEGLLNMVELAYRPYDLCLACATHALPGRD
PLQIDIYDCEGKLYKTLKNF

>WP_013799074_Euryarchaeota_group3c
MGKVVIEPLTRLEGHGKVTITLDENGKPKDVKLHITALRGFEQFVVGRPAEEVPRIVPRICGICQTAHHL
ASVKAVDAAWGVEIPSAAKKVRELMHLGNMIHSHALHFYFLAAPDFVVGPDADPAIRNIVGVIDKAPEVA
KKAIALRKFGQALVEATGGKAIHPVTGIPGGVSKPFSEEDRDAFLKEIDTMIEYAKDGVELIKSINEQYM
EQIKTLGVIDTWYLGLVNDGKHEFYDGTLRFLSPDGKEKMEFQPSEYLDYIGEHVVSHSYVKYPYNKKVG
YPEGLYRVGPLAMLNVCDSMKTPLAEEARKEFLDTFGFPANQSLAYNHARLIELLAACERVKELLNDSEI
TSEDVKVEVEPKAGNGVGVVYAPRGVLIHNYETDDNGIVVKANMIVATTHNVPTMEKAIQQAAEVIFKE

>WP_013799334_Euryarchaeota_group3c
MVKLSIEPVTRVEGHGKITVSFDENGNLDKVHFHVVEVRGFEKFLEGRYIEDAPIYTPRICGICQVAHHL
ASAKAVDAVFGVKIPETANLLRNLMHQGSTIHSHALHFYMLAAPDLMFPTTDDVLKRNLIGIAKEHPEIV
KDAIELRKIGQTIVKVVGGRAIHPVTCVVGGQSKPLKEEEREELLKLSERAIELSEKSIEIGKKLIENIK
EKDLLDIGYFESYHMGMVNDGVHELYDGKIRVVNAEGKVEYEFDPSEYMNYIAEGVRPYSYLKFPYLKDK
GEEGGVYRVNTLSRLNVADKMATPLAQKYYEEFVKEFGKPCHYPMLFHYARLIELLSSAEKVKELLENDK
IVGEDIRAEPEDIVGEGVGCVEAPRGTLIHHFKTNEEGIITDANLIVATVQNNPAMDIGVRKVAEKYLKS
PDDANPQVLNYMEMVIRAYDPCLSCATHVIGNSENGLSLEVYKKNELVKVIRG

>WP_013816969_Gammaproteobacteria_group3d
MYEHLETAQNPANLKRVVVDPVSRVEGHGKVTLLLDENNKVQQARLHIVEFRGFEKFIQGRPYWELPVLV
QRLCGICPVSHHLAAAKAIDQLVGVDPDKLPPAADKLRRLLHFGQVLQSHALHFFHLSSPDLLFGFESDI
SKRNIIAVLADYPDIGLQGVKLRKYGQEVIRMVSGKRVHGTGAIAGGMNKALSKEERDYLLRDVDQIIAW
ADASVALIKKVHTANLPYYDDFATIRSNYLGLIKPSGALEFYHGGIRAKNDAGETLVDHFDYCNYTDLIH
EEVRSWSYMKFPYLTSIGKEDGWYRVGPLARVNNCDFIDTPLAEAARADFKQHSPEAMVHSTLAFHWARL
IELLHCAESIKTLLHDPDIMSSELVAKGEKRYEGIGVIEAPRGTLFHHYQVDENDIVTKANLIVSTTSNN
MGMNESVRQVAAEYLSGQELTEPLLNNLEVAIRAYDPCLSCATHAVGKMPLQLELVDAQGDTIDRLVRHS
DGSFEH

>WP_013826227_Euryarchaeota_group3c
MKQIEISPVTRIEGHAKITVQLDDSGNVSDAHFHVMEIRGFEKFLEGAAVEEAPRITPRICGICQTAHHL
SSAKATDAVFGLKPPETAEKLRELMLMGQYIHSHSLHFYFLGAPDLIMGPDADPAERNVVGIIKKDPELA
KMAIKTRAIGQRITTAVGGKPIHPVTAIPGGQSKALTTEEREKILLDAKEAIGLIENGIGVAKPLFEQYS
EAIETLGPVETYFGSLTDNGNLSLYDGPMKVIDKDGSTVHEFEPADYLDYIEEKVQPWSYLKFPYLKQIG
FPEGNYRVGPLARLNVVDAVPTEKASALYGEFKDTYGIAQNTLLYHYARLIELMYAAERAVELLEDDAIT
GTDIRNHLNEPLMSRKDAEESDAKMRGVGIIEAPRGPLIHDYETDGAGIIQRANLIVATGQNNLSMDIGV
RETAKALIHGDEISEGLKNRLEMVIRAYDPCLSCATHMLNGESPLVVDIHDSEGDLVKRRII

>WP_013826546_Euryarchaeota_group3c
MVKLTMEPVTRIEGHAKITVHLDDAGNVEETRLHVMEFRGFEKFLQGRPVEEAPRIVPRICGICDVQHHL
AAAKAADQCYGFKDDEILPDAYKMRELMNWGSFMHSHALHFYFLAAPDFIAGKDRKTRNVFQIIKDAPEL
ALGAIELRRNALDIVKAVGGRPIHPTSSTPGGISTELDEETQADLLKKAQRNVELAEATLATAKPIFEEN
IDLVNSLGLVDTYHCGLVNKGVWDVYNGDVRMKDKEGNLYAEFGSEKYLDYMAEHVKPYSWLKFPYIKDL
GYPDGIYRVAPLSRLNVVDKMPTPKAQDYFKEFKDMFGYAQQPLLFHWARLIELVAAAECAADRLEEDLS
GPKFPDSIERQAGEGVGIVEAARGTLTHHYQTDENGLITKANIVVATIQNNPAMEMGIQKVAKDYIKPGV
EVDDKIFNLMEMVIRAYDPCLSCATHTIDTQMKLATLEVYDSEGHLINKI

>WP_013826770_Euryarchaeota_group3a
MSETIVISPTSRQEGHAELRMDVDDEGIVTKGRYFSITPVRGLEKMVTGKVPETAPVMVQRICGVCPIPH
TLASVEAIDDSLNIEVPKAGRQLRELTLAAHTINSHAIHHFLIAADFVPEDLFATAVKSVSEIRKTVQQV
VDTVAGEGIHPSDVRIGGMAQNISEVARKRLYARLKALKPKVDAHVDLIVGLVADKGLPEGLGVHNQPTL
ATHQTYGDRTKFDLDRFTEIMPESWYEDPEVGKRACSTIPLYDGVNVEVGPRARASVFHGFKGQGVVAQH
VARAMEMKINLSKAIDILAELDTSAPVRADFDVRGTGKLGVGAIEGPRGMDVHMATVTPEGKIGYYSALV
PTTWNIPTMGPATEGFHHEFGPHVIRAYDPCLSCATHVIVVDDEDRSVLRNEMVRI

>WP_013866359_Euryarchaeota_group3a
MGKTVEINPTTRHEGHTKLVLKVDDEGIVEKGAYLSVTPVRGFERFLEGKPAEFAPLAVMRFCGICQSAH
GISSAEAIEDACGIIPPKDGLLLRELLGIGNKMHSHPLHQFLVSPDFVPEKDKVEFIKRVQAMRKVGQYI
CDVVGGEAIHPPNIKIGGMAKNITESVRSKIYYKCKKYEKLAKEQIDYLIPIFESRALADGTELPEKLGY
HDFGYIATHPTYGDRTKIDQDNVVEYTPFDVYEKEVALQASTTIPTLNGRLAEVGPRARFNKFFDFKEKG
AMAIHIARAYELIVLVKRAMEIVDELNVNGKTLSNEPIIGDGEKVGLGVHEAARGHNTHQASIDKNGRIT
YYNAIVATTWNIPLIGKAIEGSHYKFAEHVVRAYDPCVSCATHMIVKDYDNKTVDEKLIH

>WP_013866362
MVKLSVEPVTRVEGHGKITVSFDESGNLDKVHFHVVEVRGFEKFLEGRYIEDAPTYTPRICGICQVAHHL
ASAKAVDKVFGVKIPETAKLLRNLMHQGATVHSHALHFYALAAPDLMYPTTDDILKRNLLGMAKENPEVV
KEAIELRKIGQTIVKTVGGRAIHPVTAVVGGQSKSLGEEERDELLKLSDRAIELSEKSIKLGKKLIENIK
ENDLLDIGYFESYHAGMVNDGTHELYDGKIRVVNPKGKTEYEFDPSEYSNYIAEGVKPYSYLKFPYLKDK
GEEEGIYRVNTLSRLNVSDKMATPLAQKYYEEFIEEFGKPCHYPILFNYARLIELLSSAEKIKELLENDK
IVGTDIRAEPADDIVGEGVGCVEAPRGTLIHHFKTDNDGIIKDTNLVVATVQNNPAMDLGVRKVAEKYLK
KPEDANEKILNYMEMVIRAYDPCLSCATHVIGDNNGSLSLEVYKGNNWVKSVKI

>WP_013866983_Euryarchaeota_group3c
MGKITIEPLSRVEGHGKVTITLDESGKPKDVKLHITALRGFEQFVIGRPAEEVPRIVPRICGICQTAHHL
ASVKAVDAAWGAEVPSAASKLRELMLMGNMIHSHALHFYYLAAPDLVVGPDADPAVRNIIGIIDKAPEVA
KKAIALRKFGQTLVEKTGGRPIHPVSGIPGGISKSLKEEERDELLKEIDTVVEYAKDGIDLIKSLNEQYM
DVAKSLGVIDTWYLGLVKDGKHNFYDDTLRFLSPDGKEKMEFKPAEYLDYIGEHVVSHNYVKYPYNKKVG
YPEGLYRVGPLAMVNVCDSMATPLAEEARKEFMDTFGSPANQSLAYNHARLIELLAACERAKELLNDSEI
TSTDTRAEVQPKAGNGVGVVEAPRGVLIHNYETDDRGVVVKANMIVATTHNVPTMEKAIQQAATEIFK

>WP_013867054_Euryarchaeota_group3a
MAETVRITPTTRHEGHAKLILEVNDEGIVSKAYYPNTTPVRGFETMLKGRPASFAPIAVMRICGICQATH
GIASCEAIENAIDCEIPDDGKLLRELVGLGNRMHSHVLHHLLTVDDFLKPDESDLRVEFIKLVQRMRKAG
QLIVDVVGGEGIHPPNIVIGGMKTNITERAKSKLYYACRQFEKDAHTMYETYTGLIERYLEEIGIPDLGA
HEYPYIASHTTFGNRDAINWNDVTEIPAQRYYENSEIAQTATNQIPFYAGVPTEGGPRARMVRFGDFREG
GSAMDINIARAQENFGAVYRALEILDELNINGKSRVIPEYKDGYGIGVHEAPRAMNTHMAEVGKDGKIKS
YNIIAASTWNFPIVEKAIEKYPHQYAEVIMRAYDI

>WP_013904776_Euryarchaeota_group3b
MIIEIGEFTRVEGNGRAEVIVEDGEVRKVKLKIIEGPRFFELLTLGRHFYDVPDLEARICAICYLAHSTA
SVMAIERAFDVEVPEEIQLLRELGLLGEFLESHALHLYLLAMPDLFGYPDAIRMATRHGELVREGLAIKA
FGNYIRELIGGREIHGINVKPGGFGRYPSVRELETIERRSESLIRFARRAASTFASQEPMGAKAELFVAT
DGYLFGDELVASDGERFHYTEIEEHSLEYSFAKQSLYRGKPFFVGALARLIIKGDQLTPIARKLLEEHWE
KLSTGYVTYNNLAQAIELVYALERVAEIARTLLDRGIQGENVPIEVREGEGIGYVEAPRGVLVHHYRIDS
GGRVTFSNIITPTAFNHAMIELSLFEEAKRRYGELPEMEFVQRLEEVVRAFDPCISCSVHVVRL

>WP_013905579_Euryarchaeota_group3b
MKNLYLPITVDHIARVEGKGGVEIVIGDEGVKEVKLNIIEGPRFFEAITIGKKLEEALAVYPRICSFCSA
AHKLTALEAAEKAVGFKPREEIQALREILYIGDMIESHALHLYLLVLPDYLGYSSPLNMVEKYKKEIEIA
LKLKNLGSWIMDVLGSRAIHQENAILGGFGKLPDKSTLENMKRKLKEALPLAEYTFELFAKLEQYSEVEG
PITHMAVKPRNGVYGIYGDTISVSDGFEFPVEEYKKHIVERVVEHSFAKHSLYNGESPFMVGAISRIVNN
VDLLYGRAKELYEAHRELLRSTNPFANNLAQALELVYFTERAIDLVDEVLVKWPVRPRDEVEIRNGFGVS
ITEAPRGLLVYALKVEDGRIAYADIITPTAMNLAMMEVHVRMMAEKHYRDDPERLKFLAEMVVRAYDPCI
SCSVHVVRL

>WP_013905833_Euryarchaeota_group3a
MSETVINEICRIAGEAKLVLYEEDGIVQDAFFIATAPVRGFEKLVVGKNPLFAVEAVMRICGLCHASHGI
AASEAIENAIGITPPRNGLLMREAIGLINRVQSHILEFLMAAGDLLAKEKRNEVLFKLMEFHAKISDYLL
KLGGAATHPPNLTIGGMLSVPKWSVFNNLKARLPSLMKNWEELRHLLTDEDIQTEIADELREKKVDSEYL
ATGLFYGDRFNLEVKGIETTPYYEFRKENQHSKDSTTLVAFYRGHKVETGPRARMKLYRNFRDSSLYGLH
LARIEDTTLALLRFEEILDGIKMDQPFRTENIIFGPGKGVGVYEAPRGTLIHIVELGEEGRVMSLKIIVP
TMFNIPIMEEMAKGLSVKAAEASVRLYDPCIPCTTHVIKLG

>WP_013908379_Firmicutes_group3c
MKKITIEPITRLEGHGKIAIFLDDNGNVDNAFFQVVEFRGYEKFVQGMPMEEVPRTVSTICGVCRGVHFT
ASMKALDQIFGVEPTPVARKLREIFFNAHYVEDHAAILYALGLPDFVVGPEASPAERNVIGLIQKVGVDI
GRQVLKRRGYAVKIFELLGGKPNHPVAALPGGWAKKLSEEERQQILEWGKELVELGKFTLQVFEDVVLKN
EKYMELITGDMYKVVVNYMGGVDENGILTSYYEPKVQKIVSHNGQEIGSFTGKQYLDFIAERVLPWSYLK
MPYLKQMGWKGYDDGEDTSLYAVGPLPRINIAKGFSTPLAQEAYEKFWDTFKERPVHYIQAYHWARAIEL
LHAAERIVELASDPEITSPETRRHDFNITGEGVGIVEAPRGTLIHHYQTDDKGYVTNANLIVATTHNKGP
INAAIRKAAKHFIKEGKVDEAILNYVEMAFRPFDLCLACATHAAGPGVTPIEIFVYDKNGNLQQKLRNF

>WP_013966114_Betaproteobacteria_group3d
MEPDKPASSPATRRIAIDPVTRVEGHGKITLLLDDNNHIAEARLHIVEFRGFEKFIQGRPYWEVPFFVQR
LCGICPVSHQLAAAKAVDQIVGVRQLTPTATKLRRLLHFGQILQSHALHFFHLSSPDFLFGFGSDPRQRN
IAGVLEQYPEIALKGVKLRKYGQQIIEAITGKRIHGTGTVPGGMNKALTISERDALLADIDNILQWSQEA
LALNEQIHTAHPEHRDFGTLHSHYLSMTGSNGELEFYHGGLRARYAGGNPIFDQFDYCDYRQILQEEVRP
WSYMKFPYLSALGIEQGWYRVGPLARINNCDRISTPLAEAARQRFKAFGQGGLVHDTLAYHWTRMIEALH
CAESIHALLDDADITGTELMTEKGERQLEGFGVIEAPRGTLFHHYQVNEEGLVTKANLIVSTTSNNQAMN
ESVRAVANQYLDGQEITEALLNHLEVAVRAYDPCLSCATHALGKMPLQVMLQGSDGKVIHQLTKGVDGAI
R

>WP_013979629_Actinobacteria_group3b
MTKTAIQVDHIARVEGHGNVHVVIEDGVVKTVEMNVVEPARLFESMVRGRRFEEIPYIASRICGICSASH
VVTDLRAIERVFGVEVTPRTRALRELLVYGSYLQNHASHLFVFAVPDFVGHKSVFPLADENPELFQQALG
LKALGNELCTRVGGRSIHPITAVVGGFTHELEAADYLELANKMDAAMEFALQTVDLFSGFAVPDIASQGD
MLAMVEPNYYPVECSNIARFLKAGIEFDANEVGDNLEEYTVAHSAALLCRVRSTGDPFFTGALARVNASW
EHLGQKAKIAAAKAGLRPPEYNPFMNNVAQAVELVDALDRCAGLCRALAEPGAIEGSSEPVAFEVRAGRG
VGFTEAPRGALFHDLELDDEGRVVHASIMTPTAQNVANLEADMRLLAEKMVATAAEKDDIQLEIEKLVRA
YDPCLSCSVH

>WP_014012057_Euryarchaeota_group3a
MGEIELGKVCRVSGDAKLIMYEEGGEVQDALFISTAPVRGFEKMVVGKSPFFVVGAVMRICGLCHASHGI
AAAEAIEDAIGVKPPKNGVLLREALGLINRIQSHLLEFLMVVPDLVVPEERENLILRLIDFHAKIGDFLL
KLGGAMTHPPNLTVGGINPVPKWSVFNNLKARLPKMLRSWDELAHLLVDEDIQTDVAMELRERKLDNRYL
SSGLFYGDRFNIDVRKIKLIPYYEFRKDNPGSKESTTMIAMYKGKPVEVGPRARLSTYREKSYSTLYGLH
TARVDDVSIALHRLSSILDSLDMKEPFRNQNIVFGPGKGVGVYEAPRGTLVHIVELGEEGRTLYSRIVVP
TMFNIPVMEESVKGLSVEAAETVVRLYDPCIPCTTHVARLRR

>WP_014012081_Euryarchaeota_group3b
MKNLYLPITVDHIARVEGKGGVEIVVGDDGVKEVRLNIIEGPRFFEAITLGKKLDEALAVYPRICSFCSA
AHKLTAVEAAEKAIGFTPREEIQALREVLYIGDMIESHALHLYLLVLPDYLGYSNPLKMVNEYKKEIGIA
LDLKNLGSWMMDELGARAIHQENVVLGGFGKLPDKATLETMKKRLSEALPKAEYTFELFSKLEQYEEVEG
PIIHVAVKPRGDVYGIYGDYIKVSDGFEFPVEDYKKHIVEKVVEHSFAKHSFYKGEKPFMVGALPRLVNN
AETLYGRARELYESHKDLLRPTNPFANNLAQALELVYFIERGIDLIDEALAKWPIAPKDRVEVKDGFGVS
TTEAPRGIVTYALEVKDGRVAYADIITPTAYNFAMMEVHVRMMAEKHYNDDPERLKYLTEMVVRAYDPCI
SCSVHVARL

>WP_014012582_Euryarchaeota_group3b
MIIELREFTRVEGNGKAEIVIENGEVKDVRLKIIEGPRFFELLTLGRHYYDVPDLEARICAICYLSHSVA
SVLGIERAFGVEVPEEIALIRELGLIGELLESHALHLYLLVAPDVFGYPDAIRMATKHGELVKEGLALKA
FGNRIRVMVGGREIHGINVKPGGFGRYPTVEELERVEKESEALLRLARRAVRLFAQLDPYGAQARHFVAT
DGYLWGEKLVSDEEGAFHYTERIEERSLVYSFAKQSRYKGETFFVGALPRLLLKSEMLTPAAKRLFEEHR
EKLETGYVSYNNLAQAIELVYSLERANEIAKTLLDRGIEGENIPVEPREGEGIGYVEAPRGVLIHHYRID
ASGKITYSNIITPTALNHAMMEASLLEEARKLYGEAEEQAMIGRLEETVRAFDPCISCSVHLVKL

>WP_014068049_Bacteroidetes_group3b
MSEVRPTRTIRVDALARVEGEGAMYVRIRNHQVTDVRLRIYEPPRFFEAFLRGRSFLEAPDITARICGIC
PVAYQMSACTAMENACGVEVDGPLRLLRRLLYCGEWIESHTLHVFMLHAPDFLGYESALEMARDYPDRVQ
QGLQLKKIGNELMRVIGGREIHPINVRVGGFYRAPRPEELRELVEPLRWARETAYDTVRWVAGFEFPDFE
QDYEFVALRRDDEYAILDGRLVSNRGLDIPIAAFNDHIEEEHVPHSNALHARIRGRGAYLVGPLARFNLN
FDRLSPLAREAAREVGFLPECRNPFKSIIARAVEILYACDEALRLIEAYEPPEQPFVEVPPRAATGHGCT
EAPRGILYHRYVIDDEGTILEAQIVPPTSQNQRRIEEDLRAFVARTLTLPDDELQWRCEQAIRNYDPCIS
CATHFLKLEVDRA

>WP_014122569_Euryarchaeota_group3b
MIIETREFTRVEGNGKAEIVIEGNEVKDVRVKIVEGPRFFELLTLGRDFWDVPDLEARICAICYLSHSVA
SVLAIERALGVEVPEETRLLRELGLIGELIESHSLHLYLLVAPDLFGYPDAIRLATKHGELVKEGIALKA
FGNRIRDLIGGREIHGINVKPGGFGRWPGREELEAIEWEAKALLTVAKRAVRLFSGIGEYGGRAELFVAT
DGYLTGDSLISNVERNFQYFERIEERPLVYSFAKQSLYSGKPFLVGSLARLLLKAESLTPTAKRLFEENR
ERLEAGWVSYNNLAQVIELVYALERAGEIAKTLLDKGFEPENVPVEAGDGEGIGYVEAPRGVLVHHYRIA
DGKIEYSNIITPTAFNHAMMEGALLWEARNLYGNAPEDELLRRLEETVRAFDPCISCSVHFVRG

>WP_014163745_Synergistetes_group3d
MGTVRKIEVNPITRIEGHGKITVHLDENGNVTTARFHVTQFRGFEAFTKGRDFREMPEITPRICGICPVS
HHLASAKACDAILGVQITPTAHKLRELLHMGQFVQSHALSFFHLSSPDLLFGFDADPAIRNVAGVAAKFP
EIATKGIMLRKFGQEIIKTLGGKKVHPWHSIPGGVNRSLKESERDFYLKEIPVMKGYVKDALSLVKGYLE
EHKEEVSNFAPMKTSYMGLVADGFLELYDGDIRLKGARGRIIDEFPDWAYAEYIGEHVEPWSYLKFPFYR
PLGYPNGSYRVGPLGRLNVCDDISTPEASEELSLYRQAGEEGMVHDVLYYHYARLIEALYGVERIEELLQ
DPDITGSDLRITSNELYPEGIGVIEAPRGTLIHHYKVDESGAITDVNLIVATGHNNFAMNKGVEAIAKAH
IKGDNVPEGVMNRMEHLIRCYDPCLSCSTHAVGKMPLELSIVDDNGDVLRKVYKG

>WP_014208491_Actinobacteria_group3d
MSRKLIIDPVTRIEGHGKVTVHLDDDDNVVDARLHVVEFRGFEKFVQGHPFWEAPMLMQRICGICFVSHH
LCGAKALDDMIGAGVNTKVGITRTAEKIRRLGHYAQMLQSHATAYFYLVVPEMMFGMDAAPEQRNLLGLI
QADPALMRRVIMLRKWGQEVIKTVFGKRMHGISSVPGGVDKNLSRAECDRLLNGEEGLPSIDEIIDYAQD
GLRLFYDFHDKNRSTVDSFANVPALNMSLVDADGNVDYYHGMLRIIDKDKNVVRDIDYHDYLDHFSEAVE
AWTYMKFPFLKELGREDGSVRVGPLGRMNVTKSLSTPRAQEALERFHAYTGGAANDMTLHTNWARTIEVL
HAAELIEELLRDPDLQNADLLVTPAADEWVGEGIGVVEAPRGTLLHHYRAGPEGDMTFANLIVATTHNNQ
VINRTVRSVAEEYLQGRGEITEAMMNAIEVGIRAYDPCLSCATHAFGQMPLIVTVHDPAGNVINERVRSG
TGA

>WP_014238042_Betaproteobacteria_group3d
MFELETASQTDNLRRVAIDPVSRVEGHGKVTLLLDDHNQVQQVRLHIVEFRGFEKFIQGRPYWEVPVMVQ
RLCGICPVSHHLAASKALDLVVGAASITPTAEKMRRLMHYGQMLQSHALHFFHLSSPDLLFGFDSDVGQR
NIVGVAAAHPEVAKQGILLRKFGQEVIRVTSGKRIHGTGAVPGGVNKALDPADRAMLLQDVEQMIAWSRD
AVHLTKRLHTSNPALYDQFGLFRSNLFSLVRADGALDFYHGHLRLRDGDGKVLLDGVDYQNYHHLLTEEV
KSWSYMKFPYVTAMGREQGWYKVGPLARVQNCDFIPSPLAEIERREFMDHGQGGLVHAPLAYHWARMIEM
LHAAEVIKELLADDDLPGDDLMSCGDRRREGVGVIEAPRGTLIHHYQVDEDDLVTMANLIVSTTHNNQAM
NEAVRQVARQYLNGREITEGLLNHIEVAIRAFDPCLSCATHALGQMPLTVELLDGSGRLLDRRVKG

>WP_014292817_Gammaproteobacteria_group3b
MKKKARRRIALKVPFVTRLEGEGSLELNARGDRIDRLHLAIFEPPRLFEKFLEGRGYQEVPDLNARICGI
CPMAYQLTSIQAMERLFGIALPPPLAQLRLLMNLGEWVQSHALHIHFLAAPDFLGFDHALDMAKVFPGVL
KRGLLLQEAGNALMALLGGRSVHPVGLQVGGFGRLPDHERWHEVRGLVKQALPAAEALVRWTAELTLPDY
SHDFIWVSLTEPDGYAINGGRITSSHGLSLDYSDYPRHFAEHQEPHSTALYSLLDGQDYLVGPLARMNNS
FERLPAEVRALARGCGFAFPSRNMFTSIRARALEIYWALFEADRLLAQPCPNGDASLPVTPTAGECCCCT
EAPRGMIYHYYRLDEQGRVLSCCIIPPTSQNQARIEQDLRASVTRFGLHHSDQELKLFCERLIRNYDPCI
SCSTHFLQFRLRRE

>WP_014404721_Euryarchaeota_group3c
MKKLTISPLTRIEGHASVTINLNDKGEVADAHFHATELRGFEKFLEGAAVEEAPRITPRICGICPTAHHL
ASAKAVDEIFGAQIPETAVKLRRLLAMGQLIHSHALHLFMLSLPDYILGPDYNPALRNVVGLVQANPELA
RMAIEGRKIGQRITEGVGGKPIHAVSAVPGGMAFSLTGEKRAELEAMAKRSVEIARLAWPLVMQQMDKYA
DLVNGIGTMQSDFVGLTRNGKMEFYDGNVRAVDANAAQLADFPGRDYLGYIEETAEAYSYMKFTKLKKGN
GFYRVGPLARVNVVDSIGTPEADKMLAEFRQKYGRVPQQSLLYHAARAIEYMAASEAALALLQDPSITDK
NVRTPVTGVKNTRGVGVVEATRGTLIHDYTVDEKGFITKANLIVATGHNNRAIDRGVLQASQKLIHGDNV
SEGTLNRIEMVVRAYDPCVSCATHAIGRMPMILTVMDSEGRIVREVRRC

>WP_014405594_Euryarchaeota_group3a
MVLNLETVVIAPTTRNEGHGKFILEVDEGGVVKKGSFLSMVTVRGFEKFLVGREMEFAPVATSRFCGLCP
PTHATASSEAIERSIGVTPPHHGLLLRELCNIGNHLHDHPLQQVLILPDFVKDPGKAREALVRIQRMRRI
GQYICSVAGGEAIHSPYIRIGGMYTNISEAARNRLIELLTGYRQYHEEQKGFMEEAFDSSDVPEGLGAVD
VDVMATDLIYGSSEVYANEYHPHYSEELPANYYGKDVGVEACTVIPMLRGRIVEVGPRARLWKFRGYKEK
GTMALNRARLEEITVRVERGLEILRQLNTRANTLNRPVSYGDGDMGIGVNEAPRGTNVHLASVKDGRITY
YKAMPATMWNIPVIGKATEGFHYRWAEWVMRAYDPCISCATHLLVINEGKVVEDRWVRPEVPYGQA

>WP_014407035_Euryarchaeota_group3c
MKQIKVAPVSRIEGHAQITIDVDESGKATDARLNIMEIRGFEKFLQGRPIEEAPRTVTQICGICPVSHHL
ASAKAVDDNFGVETAPTAKLLRELMQYGQYIHSHALHFYFLAAPDFVFGPDSDPKQRNVFGIIAANPELA
VQAVKHRKIGQQIVEATGGRSISPVTFVPGGITKGLTKEDVDRLLPMAKQAVEYSKSALALAKPIFNQYI
DAIKQLGSAESMHLGLVKNGNLELYDGTLRLLGKDGSIVKEFNPKDYLQYIAEYVYPHSYLKAPYWKEMG
WENGMYRVSPLSRINVCDKISTPLANAELQEFRKAFGRPAQHTLLYHYARLIELLYASERAVEMLSDPAI
MGKDLRAPVKPRAATGVGVIEAPRGTLIHDYDTDEKGFITRANIIVATAHNNKAINVGLKNTAQKIINSA
TPPEGILNRMEMVIRAYDPCFSCATHTVAGKMPLEVIINRPDGREVIRR

>WP_014433201_Chloroflexi_group3b
MSTLTTKTVRVEALARVEGEGAFYVKVKEGKVVDAQLHIYEPPRFFEAFLRGRSYAEAPDITARICGICP
VAYQMSAVHAMEAIFGVKVEGALRELRRLLYCGEWIESHALHLFMLHAPDFLGYADIIQMAADHPDLVMQ
ALRIKKAGNDIVALLGGREIHPINVRVGGFYRIPKRREWDRIVEELKWARDAMFELVKWTGQLPFPDFEQ
PYEFVALRHPDEYPFNEGRLVSNRGLDIPIAAFEEFMIEEHLPHSTSLHARIKDRGAYFVGPLARYNLNF
DRLSPLAQEAARAAGLGPTCYNPFQSIIVRGVETIYAIDEALRILETYPEPDAPYVPYAVRAGVGHGCTE
APRGILYHRYVLDDNGLIVSARITPPTAQNQATIEADLRAFVEPRVHLPLNELTWQCEQAIRNYDPCISC
STHFLRLQVEAL

>WP_014434113_Chloroflexi_group3d
MSKTILIDPVTRIEGHAKITVHLDEDGQVADARFHVTEFRGFEKFCEGRSFWEMPGITARICGICPVSHL
LASAKAGDAILGINIPPTATKLRRLMNWAQIVQSHALSFFHLSGPDLLLGMDADPAKRNLMGLIEKYPDV
ARNGIRLRRFGQKVIEILGGRSVHPAWAVPGGVREPLSDENRSKIRRMLPEAFDIVGLALDMLKDSFEHF
RDEEAMYGNFPSLYMGLVTPDGGLEHYDGLLRVVDSDGTVLEAGFPPARYREILGEAVEPWSYLKFPYYK
PAAIREAQGGRSTLHYQAGMYRVGPLARLNICDFAGTPRADAELREFRRLAPRGRPVATSFHYHYARLIE
ILYALERIAETLDDPSITDKHIRAHAEVNNLVGVGVSEAPRGTLFHEYHVDENGILQKVNLIIATGQNNL
AMNRTVKQIAQYHIKDGKVTEGVLNRIEHGIRLYDPCLSCSTHAVGQMPMVVEVYDASGKLVDRVKRA

>WP_014551946_Deltaproteobacteria_group3d
MSRTITIDPVTRIEGHATITIRLNDAGAVADARFHVTEFRGFERICIGRSIWEMPGITARICGICPVSHS
ISAARAGDAILGVEIPPAAVHLRRIANLASLIQSHALSFFHLSAADLLMGMDEEPSRRNLWGLVAHHPEV
ARGGIRLRQIGQKIVSAVAGESIHPSWAVPGGVREPLSPEGRDRIAALLPEGLTIVRAALGMLDGIYARH
EAEITAYGDFPSLFAGLTASDGGLEHYDGSLRFTDSAGVHVDELSPEHYAQAITERAEPWSYMTFPYYHP
HGDREGGGMFRVGPLARLNICDRAGTPEADRELAAFRQVRGAGGMVTCSFHYHHARLIEILHALERIGML
LDEPDILDRHVRSEAGVNRPAGVGFCEAPRGTLFHDYEVDDDGIVNRVNLLIATGMNNLAMNRTIRQVAA
EFIRGGEFTEGILNRIEHGVRAYDPCLSCATHAYGRMPLRVMLLGPDGTVLDEAKRGR

>WP_014558156_Crenarchaeota_group3b
MEKSSLSLLTRVEGEGRANIVVGDGKIKRIEVHIFEAPRFIEFGLKGRKPIEAPEITSRICGICSVSYQM
ASAKAFEYGMGIEVPYEEEEMRKAIFINEHIKSNVLHVLYLQLPDLLNASSSLEVFNKNPEIYKMATDLF
MWSRKLMKVLGGRFHNIVNIRVGGVYSMPEKKEVEALSSQSERAITYARKLSEFVLDNQDKFPSYEQKIK
PLVLCDSIEYPFISRNICSDEMRFEISKFEEEVVPEQVPYSNSLRYRLRSGENYVVGPISRFNTSFYNLR
GEVRRMLKSYGYMPPLKNMSYSIVARIAELYEFILRITDFIDNYRYVQVNEKSFEIKEGTYYGAVEAPRG
ILYHRYTVNKRGLIEDANIIPPTSQNLISMEAFSMYHLEKIGLINKAEQLEKAHQEVQKIIRLFDPCISC
SVH

>WP_014677317_Actinobacteria_group3b
MNHRGTRVLRLDALARVEGEASLHLRVEGDTVAETRLRIYEPPRFFEAFLTGRGHTEPPDITARICGICP
VAYQMSACRAIEDACGVTVDGPLADLRRLLYCGEWIESHTLHVYLLHAPDFLGRADVVELARDQRAAVER
GLRLKQAGNAILEQLGGRPIHPVNVRIGGFYRTPAPDELRPLTERLRQAREDALETVRWVAAFDFPDAVC
DHDLFALRDPGRYAIDTGTPAVITADGNGGAPREFPLPEFEQHVREGQVPHSTALTATLDGRRYLTGPLA
RYAINGRWLHPVAAEAARDAGLGDPLTGALCDNPFRSIVVRAVEVVQAVEEALRIIDGYERPPRPAVEVP
PRQGVGFGATEAPRGLLYHRYALTGDGTLTEARIIPPTAQNQTAIEADVRRAVQARLDSAGPAVDDEELA
HLCERAIRNHDPCISCATHFLDVTVERR

>WP_014734005_Euryarchaeota_group3b
MKNLYLPITVDHIARVEGKGGVEIIVGEDGVKEVKLNIIEGPRFFEAITIGKKLDEALAIYPRICSFCSA
AHKLTAVEAAEKAVGFVPREEIQKLREVLYIGDMIESHALHLYLLVLPDYLGYSSPLKMVDEYKREIEIA
LKLKNVGSWIMDVLGARAIHQENVVLGGFGKLPSKEVLEKMKKELKEIIPLAEYTFELFAKLEQYREVEG
EITHLAVKPRDDSYGIYGDYIRASDGNEFPSEEYKKHIREFVVEHSFAKHSHYHGKPFMVGAISRVVNNA
DLLYGKARELYHSHRDLLRSTNPFANNLAQALELVYFTERAIDLIDEVLAKWPVKEKDEVDVRDGFGVST
TEAPRGILVYALEVKEGRVSYADIITPTAFNLAMMEEHVRMMAEKHYNDDPEKLKLLAEMVIRAYDPCIS
CSVHVVRF

>WP_014734228_Euryarchaeota_group3b
MIIELDEFTRVEGVGKAEIVVENGTIKEARVKILEGPRFFEVLTLGRNYWDVPDLEARICAICYLSHSIA
SVRAIENALKIDVPESVNKLRELGLWGEIIESHSLHLYLLALPDVLGYPDAISMVQRHGEIIKEGLAIKA
LGNTIREVIGGREIHGINVKPGGFGRYPSEAELENIAKHARSLVRFARRVVGIFASQEPRGAKAETAMTT
SEYLWGDELIIEGERIQYEDLEEVPVSYSFAKHTYYKGSPIFVGALARVLLKGIAESGEAERLLREHREK
IESRYVIYNNLAQAIELVYALEKVSKICEELLCEGIEKVIVEPEEKEGEGVGYVEAPRGVLVHHYRIEDG
KIVWSNTITPTAFNQGIMELSLLEDARRMYGSLPEDSLKAKLEEVIRAFDPCISCSVHFVKM

>WP_014737726_Crenarchaeota_group3b
MRGLSEWGLGRVEGEGSVEVYVSGGAVAVRVNIEEAPRFFEYLLRGRGADQVVDLVTRVCGLCGVSHALA
AAMALEGCLGLEVDERAAELRVAMHLAERVKSHLLHVFLLNLPDYMGVGSAIDLWERRPGLLKRVSSALA
SSARAMEALCGRTHNVVNLRLGGVYKAPSREEAEAVKRYVEGARRVLEELLDEVLPSLEVPCEGLVKPLL
LVHDPGRYPHDGAAVLLEDLGGSLERIEVAGYEAALEPRQERGKNAVVYRVRGRAVVTGPLARFNHAWDR
LSGETRDLMKRHGWRPPLRDVRQGIVARLAEVHDALVAIRSVLESRNWDSYAGGGRAMPRRAGGRLHCAY
LVEAPRGVLYHRYTLGEDLRVESAKIVTPTQLNVPSMEELSAQALAARPPAGVGDVKRTVEVVVRSLDPC
LSCSVHRVVLEA

>WP_014777645_Gammaproteobacteria_group3d
MSRTIAIEPVTRIEGHARITLQLGDDGAVEDARFHLTQFRGFEKFCEGRPYREMPALTARTCGICPVSHL
LASNKACDHLLSVRIPPTGEHLRRIMNLAQITQSHALSFFHLSSPDLLLGWDSDPATRNIFGVMRQDPAL
ARDGIRLRQIGQSIIETLGGKKIHPTWVVPGGVNEPLTLEKRDAMLKLLPEGLAIARRTYDFFKTLVPKF
KDEATHFGSLPTMFLSLVTPQGNFEHYDGLLRIKDAQGRIIEDMVPPEDYERVIGEAVEDFSYMKFPYYK
PQGYPKGIYRVGPLARLNNAQACGTPYADVALAEFHMLQEESGPIASSFHYHYARLVEIIHALEMMERLL
KDPTILDHRVRARARSNRDEGIGVSEAPRGTLIHHYRIDEDGLITWVNLIIATGHNNLAMNQSIRQVADA
YVDGNNLQEGMLNRVEAVIRCFDPCLSCASHAFGQMPLRIELKDAAGRVIDTLSRS

>WP_014788000_Euryarchaeota_group3b
MKNLYLPITVDHIARVEGKGGAEIIVGDEGVKEVRLNIIEGPRFFEAITIGKKLDEALAVYPRICSFCSA
AHKLTAVEAAEKAIGFEPREEIQALREVLYIGDMIESHALHLYLLVLPDYLGYSNPLKMVDEYRKEIGIA
LDLKNLGSWMMDELGARAIHQENVVLGGFGKLPGRATLEKMKRRLQEALPKAEYTFELFSKLEQYEEVEG
PITHLAVKPRGDLYGIYGDHIKASDGNEFPSEDYKEHIREFVVEHSFAKHSHYHGEPFMVGAISRVVNNA
PLLYGRAKELYKSHRELLRPTNPFANNLAQALELVYFTERAIDLIDEALAKWPIRPRDEVEMRDGFGVST
TEAPRGILVYALQVKDGRVAYADIITPTAFNLAMMEVHVRMMAEKHYNDDPERLKYLAEMVVRAYDPCIS
CSVHVARL

>WP_014788486_Euryarchaeota_group3b
MIIETREFTRVEGNGKAEIVIEDGEVKDVRLKIIEGPRFFELLTLGRHYYDVPDLEARICAICYLSHSVA
SVLGIERAFGVEVPEEIQLIRELGLIGEFLESHSLHLYLLVAPDLFGYPDAIRMATKHGELVKEGLALKS
FGNRIRVMVGGREIHGINVKPGGFGRWPLPEELEAVEREADGLLTIARRSVRLFSEIGPYGGKAELFVAT
DGYLTGESLISNIEKNFHYTERIEERPLVYSFAKQSLYNGRPFLVGSLARLLLKGDSLTPLARRLFEEHR
EKLETGYVSYNNLAQAIELVYSLERAKEIAKTLLDGGIERENVPVEAREGEGIGYVEAPRGVLIHHYRID
GNGSISYSNIITPTALNHAMMERALLWEARELYGEVPEEEMLGRLEETVRAFDPCISCSVHFAKL

>WP_014788989_Euryarchaeota_group3a
MGEIAINKMCRVAGEAKLVLYEENGTVTDALFITTAPVRGFEKMVIGKNPLFAVEAVMRICGLCHASHGI
AAVEAVEHAIGIAPPRNGLLMREALGLINRTQSHALQFLMIAGDLIKEEKRNEVLFKLMDFHAKVSDYLL
KLGGAATHPPNLTIGGMLRVPKWSVFNNLKARFPNLIKSWEELREILLDEDVQTEVAEELRGARREMPYL
TSSFFYGDRYNIRTDRVETMPYYEFRKEEPARESTTLVAFYDGKKVETGPRARMKTYREFKDDSLYGLHL
ARVEDTELALLRLAEILDEINMEEAFRVKNITFGPGRGVGVYEAPRGTLIHYIELGEEGRVVSSKIVVPT
MFNIPVMEEMAKGLSVRAAETVMRLYDPCIPCTTHVVRLG

>WP_014807493_Synergistetes_group3d
MTEVFKLEINPVTRIEGHGKITVMLDESGHVRETRFHVTQYRGFEVFTHGRDFREMPVITPRICGICPVS
HHLASAKACDEILGVTITPAAHKLRELMHMGQIVQSHALSFFHLSSPDILWGFDAPVKIRNVAGLVDRYP
ELAKKGIMLRKFGQEIIKTLGGKKIHPWHSIPGGVNRSLTPQERDAIAAQLPEMKSIAMEAIKLIKDYLQ
EGGEELKEFATLDTAYMGLVRDGYLELYDGEVRIKAPRGRILDQFDPKDYLDHIGEHVEPWSYLKFPFYK
ALGFPHGSYRVGPLARLNAADAVSTPEASKEFALYKEMGEDGIVPYTLYYHYARLIEALYGLERIEQLLA
DPDITSSDLRVTSKEINPEGIGVIEAPRGTLIHHYQVNESGVITKVNLIVATGHNNFAMNKGVEMVAKKY
ITGTNVPEGVFNRLEHVIRAYDPCLSCSTHAVGKMPLKLELVGPTGEILKEVTRD

>WP_014808238_Deltaproteobacteria_group3d
MEHKVVIEPITRIEGHGSISIFLDDKGNVADASFQVTQFRGFEKFCEGRPFYEMPSLVERICGICPISHS
LASAKACDAILGVRISRTADMLRRLLNCGEYIQSHALSFFHLSSPDFLLGMDAPSTQRNILGIAEKYPQV
ALDGIRLRQIGQQIIQLISGKRIHPAWVVPGGVNEALSEENRDSMLAMLPEAYEILDRTLVWFKNLLEKC
QEEIRTFANFPSSFLGLVNDQGNLEHVDGRLRFIDSKGKFLVDSVDPSLYMDYIGEAVEPNSYLKSPYYK
ALGYPDGIYKVGPAARLNVCTGCGTPRADQEWAEFIRLDRGPVMSAFHNHLARLVEILYSIETAEKILKD
PDILSHHIRAFAQPNHFFGVGVVEAPRGTLIHHYKVDEQGLITWVNLIVATGHNNLAMNRGVLQVAKRFV
NGEKISDGALNRVEAVIRAFDPCLSCSTHAIGRMPLKIRLLNHEGAVLDEVQ

>WP_014814971_Actinobacteria_group3b
MNRDTRIISVGALTRVEGEGALHVTLTDGTVDTVELNIYEPPRFFEGLLRGRAYTEPPDITARICGICPV
AYQVSACNAIEDACGVTLDDELRALRRLLYCGEWINSHALHIYLLHLPDFLGYPDALTMAKDHPGLLERG
LNLKRVGNRLLEQLGGRPIHPVNVRLGGFYRTPTRAELAPMAESLRHAMDDALATVAAVGALDFPDLEVD
HEFLALAASQRYPIDNGDITRSTGAGFTAAEFGTHVVEQQVPHSTALHATLDGGRYLTGPLARYSLNSAA
LSPAAASAAASAGLGSQCRNPFRSIVVRAVEIVYAVDEALRIIEEYQRPPRPSVPVTARAATGHGVSEAP
RGLLYHRYEIGPDDTVRAATIVPPTSQNQAAIEHELAAVVGANASLDDTDLAHLCERTIRNHDPCISCAA
HFLTLTVQRR

>WP_014867732_Euryarchaeota_group3c
MKEITISPVTRVEGHAGIKIFLNEQGEVDSAHFQVVELRGFEKFLVGAAIEEAPRITPRICGICPSAHHL
AAAKATDQIFGVEPPATGKKLRELLNIGQFIHSHALHFFMLAAPDFILGYDAPAEERNVIGLARHSPEIA
KKAIAVRKFGQRLTEAVGGKPIHPANALSGGMSAPLTEGKRAELVTMADEALTIAREGWDLARGLLDGVD
TGVGAVETGFLGMTRHGLHTTYEGPVAVLGPDGGRIGSFSGEEYTNFIEEYSEDWSYLKFARLKGGDYYR
VGPLARLNIVEKMGTEHADAALAEYRERFGTVTQATLAYHLARYIEFLTSCERAVELLSDPGITGSDVRI
PVEKVVNRRGIGIIEAPRGTLIHDYTVSESGIIERCNLIVATCQNNYAIDRGVEDMARRVVENGTLTEGA
ANRIEMIIRAYDPCISCATHAIGRMPLRIELVRR

>WP_014890330_Alphaproteobacteria_group3b
MIVKTIKVDQLARVEGEGALKVVARDGVVQSAELNIFEPPRFFEALLRDRMYTEAPDITARICGICPVAY
QMSAIHAMEDALGVVVDGPLRDLRRLLYCGEWIESHTLHVYMLHAPDFLGYAGAIEMARDHADIVRRALD
LKKAGNAIIALLGGREIHPINVRVGGFYRAPRRRELQPLAEQLKRARDEALATVRWTAGFDFPDVERDYE
FVALRGDGEYPFNQGRIVSSRGLDIAAAEYDEHFEESHVEHSTALHAHIKARGAYLTGPLARYALNAASL
SPIAREAAREAGLGPVCANPFRSIIVRAVEVLYACDEALRIIDDYEEPARPAVDLEPRAGTGFAATEAPR
GMLYHRYGLNADGKIADARIVPPTSQNQPSIEEDLKIFATAWLDLPDDALRHRCEQTIRNHDPCISCATH
FLRLDVDRGG

>WP_015005599_Gammaproteobacteria_group3d
MSTTDQQASNSESLRRVVIDPVSRVEGHGKVTLLLDENNHVAQARLHIVEFRGFERFIRGRPYWELPVLV
QRLCGICPVSHHLAAAKAIDQLVGVDQLTPSAEKLRKLLHFGQVLQSHALHFFYLASPDLLFGFSSDKSK
RNILGLLADYPELSMQGIKLRKFGQEVIRIVTGKRIHGTGAIAGGMNKSLTPDEVNYLLNDIDDVIEWSK
AAVKLAADIHLADVPFNNEFATIKSGFMGLTGSSGELELYHGGLRGIDRNGHPVFDHFDYRHYHQVIHEE
VKPWTYMKFPFFESLGVDDGWYRVGPLARVNLCDLITTPAAEQARVAFKAQAGADAMGMVQSSLAFHWAR
MIEILHCAESIKALLHDADLQGKDLVVTGEKRLEGIGVIEAPRGTLFHHYEINEDDIVTKANLIVSTTSN
NQAMNESVRQVAARYLDGQELTEGMLNYIEVAIRAYDPCLSCATHALGKMPLQVELRDVEGKLLQQLVKN
SQGEVSG

>WP_015051716_Firmicutes_group3b
MNERRIFVDYIARTEGDGAIDIILGPNGEIKKARWEVWEPPRFFEAFLIGRKYDEIPELVQRICGICPHA
HHLAAVRAVEAAMGVKVSLQTKLLRELLHYGDWIQSHTLHVYCLAAPDFLGYESVLAMAGDPELLPVVKQ
ALALKRLGNDMSVVIQGHEIQNRTSVVGGFTSVPSGSDLRNLKERLKASKEFAIASVKLAAKLASQPPYP
DLVRKCEHVALHDDNRYAINEGRLVSTEGLNVPEWEYPEWLIEKHVPGCNCKHAVIKGRDSFLVGPLARV
NNNFDQLSADAKAVAKEVGFQAPDFNPFKSIVARTIEIVHAIDASIALIDEIGEPKQEEPKYEVKAGESY
AVTEAARGICCHGGKIDKDGVCQKWDIVAPTARNVYNLEKDFHEFVPKLLDLPDEDLKLKCEMMVRNYDP
CQSCATHSIKVNIRREG

>WP_015079811_Cyanobacteria_group3d
MLRKCWVSFRQPNLQFYIITNHRLIMKTIIIDPVTRIEGHAKISIYLDDEGQVNDARFHVTEFRGFEKFC
VGRPFPEMPGITARICGICPVSHLLASAKTGDRILAVTIPKTATQLRRLMNLGQIIQSHALSFFHLSAPD
LLLGMDSEPEKRNIFGLIATEPELARGGIRLRQFGQEIIELLGGKKIHPSWAVPGGVRDPLTTENRTHIQ
QKIPEAKATVISAIALFKTLLKTYEKEAKTFGNFPSLFMGLVSSEGLWETYDGHIRFVDSGGNIVADNLD
PTNYHEFIGEAVQTDSYLKSPYYLPLGYPDSSDHCRLDSGMYRVGPLARLNICSQIGTALADTELKEFRS
YENGTIKSSFFYHYARLIEILAAIEHIEIILDDPDILSTRLCAEAGINCLEAVGVSEAPRGTLFHHYQVD
ENGLMLKVNLIIATGQNNLAMNRSVAQIARHFIQGDNIKEGMLNRVEAGIRAFDPCLSCSTHAMGQMPLL
IEVVNNNGAVVNQICRN

>WP_015110900_Cyanobacteria_group3d
MTRTVLIDPVTRIEGHAKITLHLDEAGHLTDTRFHVVEYRGFEKFCEGRPFTEMAGITARICGICPVSHL
LAAAKTGDKLLALSIPPAADKLRRLLNLAQLTQSHALSFFHLSSPDFLLGWESDPAKRNVFGLMAADPDL
ARAGIRLRQFGQQILELLGGRKIHSAWAVPGGVRTPLSQEAKDWILGRLPEARATVTLALELYKTLLDGP
LQKEQRVFGDFPSLFMGLVTPNGLWEHIEGRIRFRDATGAIVADQLSEDDYAEFLGEAVEPWSYLKFPYY
KPLGYPEGIYRVGPLARLNVCDSIGTPWADRELAELRQRSGQPATSSFAYHHARLVEIVACLEAIEALVQ
DPELMHGRIRLRASLNRNEAVGVSEAPRGTLFHHYKVNDDGLLTSVNLIIATGQNNLAMNRTVHQIAREY
IPDPVPAGTEIPEAMLNRVEAGIRCFDPCLSCSTHAAGQMPLRLQLLAADGTVLAERLRG

>WP_015113185_Cyanobacteria_group3d
MKKIIIDPVTRIEGHAKISIFLDNAGQVSDAHFHVTEFRGFEKFCEGRPLWEMPGITARVCGICPVSHLL
ASAKAGDRILAVIIPPTAAKLRRLMNLGQILQSHTLSFFHLSAPDFLLGMDSDPQTRNVFGLIAAEPEFA
RGGIRLRQFGQEIIELLGGQKIHPAWAVPGGVREPLTPEKRSHIQNRIPEARATILNALARFKNLLDEYA
KEVQTFGNFPSLFMGLVTPNGLWETYDGNLRFVDSAGNIIADKLDPTRYQEFIGEAVQPDSYLKSPYYRP
LGYPNQNDHCRIDSGMYRVGPLARLNICNRIGTPLADQELQEFRDRGQGTVKSSFFYHYARLIEIVACIE
HIEILLDDPDILSTRLRAEAGINQLEGVGVSEAPRGTLFHHYQVDENGLLQKVNFIIATGQNNLAMNRTV
AQIARHFIQGTEIPEGMLNRVEAGIRAFDPCLSCSTHAAGQMPLQVQLIAADGNIIHQVWRH

>WP_015138057_Cyanobacteria_group3d
MSTRIIIAPVTRIEGHAKISIYLDDTGQVSDARFHVTEFRGFEKFCEGRPLWEMPGITARVCGICPVSHL
LASAKAGDRILSVTIPKAASKLRRLMNWGQIIQSHALSFFHLTAPDLLLGMDSDPEKRNVFGLIAAEPEL
ARGGIRLRQFGQEIIELLGGAKIHPAWAVPGGVREPLTPEARTHIQQRIPEARATIINALGVFKQLLADY
QREVQTFGNFPSLFMGLVTPDGLWETYDGYIRFVDSGGNIIADKLDPTRYQEFIGEAVQPDSYLKSPYYR
PLGYPDSDGRCRLDSGMYRVGPLARLNVCSAIGTPLADQELREFRQLAQGAVTSSFFYHYARLIEILACI
ESVEILLDDPDLLSNRLRAEAGVNQLEGVGVSEAPRGTLFHHYQVDENGLLQKVNLVIATGQNNLAMNRT
VAQIARHFIQGSEIPEGMLNRVEAGIRAFDPCLSCSTHAVGQMPLQIQLVAADGSVVDQVYRQ

>WP_015144267_Cyanobacteria_group3d
MSKIVVIDPVTRIEGHAKISIYLNDAGEVDDARFHVVEYRGFEKFCEGRPFPEMAGITARICGICPVSHL
LASAKTGDKLLAVKVPSAGEKLRRLMNLGQITQSHALSFFHLSSPDFLLGWDSDPAKRNIFGLIGSDPEL
ARAGIRLRQFGQTVIELLGARKIHAAWAVPGGVRTPLSQEGREWIRDRLPESFATIRMALDLFKNLLDRF
ATEVEAFGKFPSLYMGLVGKNGEWDHYGGHLRFTDSEGNIVADGLCEDDYQDFLGEAVENWSYLKFPYYK
PLGYPDGIYRVGPLARLNVCSHFGTPEADKELIEYRDRAGGVATSSFFYHYARLVEILGCLERISQLIDD
PDITSNRTRATAGINQLEGIGVSEAPRGTLFHHYQIDENGLIKKVNLIIATGQNNLAMNKTVTQIAKYYI
HGTEIPEGMLNRVEAGIRAFDPCLSCSTHAVGQMPLQIQLIGSDGRVLKEVYRD

>WP_015151979_Cyanobacteria_group3d
MPKTIVIDPVTRIEGHAKISVYLDDAGEVEDARFHVVEFRGFEKFCEGRPMWEMAGITARICGICPVSHL
LASAKTGDKIQAVKIPPAGEKLRRMMNLAQITQSHALSFFHLSSPDFLLGWDSDPAKRNVFGLIAADPDL
ARSGIRLRQFGQKIIELLGAKKIHPSWAVPGGVRSPLSEESCTWIRDRLPESRQTIEMALGLFKTLLDRF
STEVETFGKFPSLFMGLVGKDGLWEHYDGHIRFTDSDGNIVADNLSEDDYESYLGEAVESWSYLKFPYYK
PLGYPNGIYRVGPLARVNICSRMGTEAADRELLEFRDRAGGVATSSFYYHYARLIEILCAIEHIEQLVND
PDVVSPRTRATAGINNLEGVGVSEAPRGTLFHHYKVDENGLIKKVNLIIATGQNNLAMNKTVTQIAQHFI
HGNEIQEGMLNRVEAGIRAFDPCLSCSTHAAGQMPLHIELIDAKGTVVNEVYRH

>WP_015153897_Cyanobacteria_group3d
MSQRIVIDPVTRLEGHAKITIYLDDAGQVTDARFHVTEFRGFEKFCEGRPLWEMPGITARICGICPVSHL
LASAKAGDRILSVTIPAAATKLRRLMNLGQIIQSHALSFFHLSAPDLLLGMDSDPQKRNIFGLIAAQPEL
ARGGIRLRQFGQEIIEILGGRKIHPSWAIPGGVREPLSQAGRTQIQSRIPEAKTTILDALDKFKRLLQDY
EREAQTFGNFPSLFMGLVTSDGLWENYDGYIRFVDSAGNIIADKLDPTRFQEFIGEAVESYTYLKFPYYR
PLGYPDQKDRCRLDSGIYRVGPLARLNICTHIGTAIADRELSEFRDRGGGTVLSSFFYHYARLIEILASI
EQIELLLDDPQVLSTKIRAEAGINQLEGVGCSEAPRGTLFHHYKVDENGLMQKINLIIATGQNNLAMNRT
VAQIARHFIHGAEIPEGMLNRVEAGIRAFDPCLSCSTHAAGQMPLHVQLVGTDGSVVNEVWRD

>WP_015171978_Cyanobacteria_group3d
MSKTVVIDPVTRIEGHAKISIFLDEAGDVSEARFHVVEYRGFEKFCEGRPFTEMAGITARICGICPVSHL
LASAKTGDKILAVKIPIAAEKLRRMMNLAQIIQSHSLSFFHLSSPDFLLGWDSDPAKRSVFGLIEANPDL
ARAGIRLRQFGQTVIELLGARKIHAAWTVPGGVRSPLSEEARQWIRDRLPESLDTIHLALGLFKDLIDGA
LKEEINIFGQFPSLFMGLVGADNQWEHYDGRLRFTDSQGQIVADGLSEDDYETFLGEAVEHWSYLKFPYY
KPLGYPGGIYRVGPLARLNVCSHIGNPAADRELKEFRDRSGGVVTSSFLYHYARLIEILACLEKIQDLVE
DPDVVSKRVRSEGGVNQLEAIGVSEAPRGTLFHHYKVDENGLIQKVNLIIATGQNNLAMNQTVTQIAKEY
IHNGLDEGGIPEGFLNRVEAGIRCFDPCLSCSTHAAGQMPLHVQLIAPDGAVVKERYRG

>WP_015175286_Cyanobacteria_group3d
MKTVVIDPVTRIEGHAKISIFLDEAGEVSDARFHVVEYRGFEKFCEGRPFTDMAGITARICGICPVSHLL
ASSKTGDKILAVKIPPAAEKLRRLMNLAQITQSHALSFFHLSSPDFLLGWDSDPAKRNVFGLIEANPDLA
RAGIRLRQFGQNIIELLGARKIHSAWTVPGGVRSPLSEEGRQWICDGLPESLATINLALGLFKNMIDGEL
KDEVNIFGEFPSLFMGLVGKNGEWEHYGGHLRFTDSQGTIIADNLSEDNYQEFLGEAVEKWSYLKFPYYQ
PLGYPDGIYRVGPLARLNVCNYIGTEAADRELNEFRDRAGGVATSSFIYHYARLIEILACLEKIQALMDD
PDILSNRVRARGAVNQLEAIGVSEAPRGTLFHHYQVDENGLIQKVNLIIATGQNNLAMNKTVAQIAKQYI
HGNSNGNEIPEGLLNRVEAGIRCFDPCLSCSTHAAGQMPLHVQLVAPDGTILNEISRG

>WP_015216232_Cyanobacteria_group3d
MKKIIIDPVTRIEGHAKISIYLDDDGQVNDARFHVTEFRGFEKFCVGRPLAEMPGITARICGICPVSHLL
ASAKTGDRILAVTIPQTATKLRRLMNLGQIVQSHALSFFHLTAPDLLLGMDSNPAQRNVFGLIAAEPELA
RGGIRLRQFGQEIIELLGGKKIHPSWAVPGGVSDPLTAENRTHIQQRIPEARTTIINAIDLFKKLLEKYA
KEAQTFGNFPSLFMGLVTAEGLWETYDGHLRFVDSAGNIVADKLDPSNYHEFIGEAVQADSYLKSPYYRP
LGYPDTQDHCRLDSGMYRVGPLARLNICSHIGTSLADQELQEFRSHGTGTVKSSFFYHYARLIEILASIE
QIEILLDDPDILSTHLRAEAGINQLEAVGVSEAPRGTLFHHYHVDENGLMQKVNLIIATGQNNLAMNRTV
AQIARHFIQGDEIKEGMLNRVEAGIRAFDPCLSCSTHAMGQMPLLVEVVAKDGTVVNKIYRN

>WP_015221229_Cyanobacteria_group3d
MGKTVVIDPVTRIEGHAKISIYLDDQGEVNNARFHVVEFRGFEKFCEGRPMFEMAGITARICGICPVSHL
LASAKTGDKILGVKILPSAEKLRRLMNLAQITQSHALSFFHLSSPDFLLGWDSNPSTRNVFGLMAADPDL
ARAGIRLRSFGQNIIELLGARKIHAAWAVPGGVRSPLSESGRQWIMENLPEAKQTTELALSLLKKLLDSQ
LITEIDTFGKFDSLFMSLVADNGNWEHYGGHIRFVDSQGNIVADKLSEDNYQDYLGEAVESWSYLKFPYY
KPLGYPDGIYRVGPLARLNVCDRIGTPQADQELREFRHRAGGRIATSSFFYHYARLLEIVVCLEHIEILM
NDPDLLSPKVRSQAGINFLEGIGVSEAPRGTLFHHYQVDENGLIKKVNLIIATGQNNLVMNKTVTQIAKH
YIHGLDIPEEMLNRVEAGIRCFDPCLSCSTHAIGQMPLQIELVSSKGEVINTCQRD

>WP_015227029_Cyanobacteria_group3d
MAKTVTIDPVTRIEGHAKISVYLNDEGKVDNAQFHVVEFRGFEKFCEGRPMFEMAGITARICGICPVSHL
LASAKTGDKILAVQVPPAGEKLRRLMNLGQITQSHALSFFHLSSPDFLLGFDSDPQSRNVFGLIQSDPEL
ARAGIRLRQFGQKIIEILGARKIHAAWAVPGGVRTPLSEEGRNWILERLPEARQTTEQALALFKKLLDQF
STEADVFGKFPSLFMGLVAPDGTWEHYGGQIRFMDSEGNIVADGLHEDNYADFIGEAVEPWSYLKFPYYK
PMGYPDGMYRVGPLARVNICERFGTEAADRELQELRDRAGARVATSSFFYHYARLVEILGAIDRIEQFMY
DPDLMSPRVRAEAGINSLEGIGVSEAPRGTLFHHYNVNENGLIEKVNLIIATGQNNLAMNRTITQIAQHY
INGNEIAEGMLNRVEAGIRAFDPCLSCSTHAVGQMPLQIQLFDRDRALVDEVYRD

>WP_015233716_Euryarchaeota_group3c
MSDENPETEASDDGTDTETITIEQATRLEGHAKIDIHLDDDGAVDRAYFQATELRGFEEFVQGRQLEEIP
RIAPRICGVCPWPHHLASTKAVEDAWDVRPTETAVAVRRLLYSVANFADHLVHFYYLAAPDFVMGPDAAP
DVRNVLELAEMLDEDLVTRVARTRREAHELLESVAGRAIHPVFGVPGGVSNGIDEGQRDEIAESLAGFVD
LAEQSLELFEDLVLGDDSYRDLVTGEDVYYLRTNYVSLVDDDGVVDFYGDDVRVIAPEGTVRDTRPADEF
DRLFGERAEPWSYPTLPYLRSEGWSGLDAANDDSLYQVGPLARINVSDGFSTPRAHSWYETFFDVLPQPC
HHTLAAHWARLIEMLYLAERAEELIQTPAVVGDDRRRIPADDGAGSGVGAVEAARGTLFHSYTSTADGTA
ETVNCLVPTNHNIPSINRSIERAATALVDGSNPDEGTLNRVEMAFRAYDPCLACATHSVVGETPLAVRIY
DADGNRREEYS

>WP_015258948_Gammaproteobacteria_group3b
MSEQREIRIEVPVLARVEGEGALELTASGGRIEDLRLRIFEPPRYFEKFLEGRGADEVLDVVARICGICP
VAYQMTAVQALEQAFGVEPAPWILDQRRLMYCGEWLQSHALHIHLLALPDFLGFDNAIAMAQKHPEAVRR
GLRLQRLGNDLIRLFGGRSVHPVGMRVGGFHRAPDPARAAAVLAELRDALPDAEALVAFTAGLDLPEDDQ
EFTSVALRHENEYPMYSGRIVSDRGLDLAVHEYPEHFEESHVAHSTALYAHLHGQPYLVGPLARLNLNHD
RLSGAARAALAATGLRLPSRNMFHSVIARAVEVHEAVLQAIELLERYRPREPAHDPVTARFGQGHGATEA
PRGLLWHRYRLDADGMVRHAQIVPPTSQNQARIEDDLRRSLESFGLHHDDDALRLHGEMVIRNYDPCISC
ATHFLKVRVRRR

>WP_015281226_Gammaproteobacteria_group3d
MSRTITIEPVTRIEGHARITLQLDEAGKVSDAKFHLTQFRGFEKFCEGRPYREMPALTARTCGICPVSHL
LASNKACDDLLSVGIPATAEKLRRVMNLAQLVQSHALSFFHLSSPDLLLGWDSDPANRNIFGVMQSHPQL
ARDGIRLRQIGQQIIETLGGKKIHPTWVVPGGVNEPLAPEKRDAMLALLPEGLEIAKQTYAFFKTLVPKF
QQEANHFGDLETLFLSLVTPDGDLEHYDGLIRVTDAHGHIVEDKVPPSEYQRLIGETVEDFSYMKFPYYK
PLGYPQGIYRVGPLARLNNAESCGTPYADVALAEFRTLQESGPISSSFHYHYARLVEIIFALEMMKRLLK
DPHILDHRVRARARSNQNEGIGVSEAPRGTLIHHYRIDDEGLLTWMNLIIATGHNNLAMNASIRQVAEAY
VDGSDVQEGMLNRVEAVIRCYDPCLSCASHAFGQMPLQVDVADPTGRIVATVRRG

>WP_015283468_Euryarchaeota_group3b
MAERRIKIEEITKIEGHANLTVEIENDELKRVIFGVHEGSRYFEAFMIGRTYRYLPELSGRICGICTVAH
EIASVRAVEDALGIEVSEEVKKIRKLMLISSHIQSHILHLYFLALPDYVGVESVIELAGKDLDLVKKAFE
LKEASNYMTSLLGGRAVQPCTVIPGRMPKRIDRGTIERYLRKMKEIYPYLMETAELFLSLEYPSYDGESE
YLTLWNGKNIPLYEGKLKTMENVFDAHEYGEHLKEYVVDYSTAKRSLLDGRDYMVGALARLNLNPYLRDE
SREIADKYGYKFPSNRVAWINAAQALENVHYALEAIEIAEDLREYEPSRVEIPRMDGEGVGAIEAPRGLL
IHHYRIKRGKCEYVNIITPTAMNTESIERNLKGYLSEIVNEEDEVLKMEAEKIIRAYDPCISCSVHVIRI
ENVDKKPNTS

>WP_015286660
MSKVVEISPTTRHEGHSKLVLKVNDQGIIETGNWCSITPVRGVEKLAVGKTPEQVPKIASRVCGICPIAH
NLAATEAMEASIKCEIPKDALMLRHILQLANRCHSIALHDILILPDLYIPGTETKINPFTAEEPVRSVAK
RIQRLREIGQTIGQIAAGDCIHPRNTRVGGMYRNVSEQAKTKMYDLAKEGLVLAHQQADFMIAVLRNYQA
REHVDVGGMKVPLPKTLGYHNQGYLATHAFYGSSSLDECPSWDIRRFKEVRPWDWYMGEMTVDLEEPRYP
IGGTTKVGTKVNPQMEACTGIPMYDGQPVEVGPRARLVTYKNFDEKGTVAQNIAREMEYQDCFYEMIDCL
DELNPAGKVVADYIPDGDGTLGWASNEAPRGTDVHLARVKDWKVQYFSMLVPTTWNFATCSAALRGAPWQ
LAEVIMRGYDPCVSCATHMIVLDEENKVVAQKLIQ

>WP_015403594_Deltaproteobacteria_group3b
MGESISCDININHLTRVEGHGNIRIRIKNGKVENASWDVVETPRFFEAILVGKHWENAPILCGRICGICS
IGHTLASIRAVENAFAMVPSLQTQRLRLLLKHMETLQSHILHLYFLVAPDFLGTDSVLELIKPHGDEVQR
AARLKLLANDGGDLIGGRRLHPTRTVVGGFTMLPDRIKLATLRQRLHAALADLNKTAELFGSFAIPDFTR
ETEFVSLKSDGNYPFIGGQLVSSDGVLREEEEYLTMSNEYMVSHSTSKWSKLSRPSLAVGALARINNNFA
SLHPHAQDIANNLGLHPVSHNPFMNNVAQLVECVHVVQDSISLIDELLGSEWQEPRQTVTPRAGAGTGAV
EVPRGILYHWYQFDKDGRITRADCVIPTSQNNANIHYDIIALAQKLAAQGKDDQEIRLLAEMLVRSYDPC
ISCSVH

>WP_015436644_Betaproteobacteria_group3d
MASSLETAENRGDLRRVVIDPVSRVEGHGKVTLLLDEAGHVREARLHIVEFRGFEVFIQGRPYWEVPVMV
QRLCGICPVSHHLAASKALDHVVGAAAITPTAKKLRRLMHYGQILQSHALHFFHLSSPDLLFGFESEVGR
RNVVGVAETYPEVARQGVMLRRFGQEVIRATAGKRIHGTGSVPGGMNRHLAAEDRDALRADIGQVIEWSR
AAVELVKRLHRSNPGLYDQFGAFRANMMSLVRDDGAMDLYDGALRFRDGDGDILLDGIPDAMYRSVIREQ
VKPWSYMKFPYLQQLGPDDGWYRVGPLARVQNCDFIPSPLAEAERREFIDHGNGSPVHATLAYHWARMIE
MLHAAEVLRDLLDDGDLLAGSLLAGGERRLEGIGIIEAPRGTLIHHYEVGDDDLVTMCNLIVSTTHNNQA
MNTAVREVARRYLDGRELTEGLLNHIEVAIRAYDPCLSCATHALGKMPLALELIEADGSVAGRLVRD

>WP_015504206_Euryarchaeota_group3c
MAAPIIWDEKQKVTGNRVTVDPITRLEGHGKIEIFLDDSGNVKNAYWQVPEVRGFERFCIGRRVTELAQI
TARLCGVCPGAHHLAATKAIDGCYNSKPTEAAFHIRDTFYHAHFVHSHIAHFYALAAPDFVCGPAAPAAQ
RNVLGVVANVGLELGSAVLKARAEAQKVQAIIGGKPTHPLMGVPGGVSKAISKEEAKEIQGYADGLVEFA
QTSLKVFHDVVLSNKEYVDIITNKDLYYHETYHMGLVNDKNQLEFHDGKVRVVDQKGNECDKYDSFDYLD
HIGEAVEPWSYEKFPYLKKPGYKGLVDGPDSGLYRATPLSRLNVCESISTPLANEALKEYRETLGVVGRE
PVQYTLATHWARIIEMLYAAEKLKEDAYSDKLTDPNIKQFDLVPGGRGVGCVEAPRGTLTHDYTCDENGI
VTACNLVVGTTNNNGPICMDVAKVAKALIKNYDVSPGLLNMVEMAFRAYDPCNSCATHSLPGQMPLTAEI
RNADGSLYDTITRN

>WP_015590675_Euryarchaeota_group3c
MKVEINPMTRLEGHGKITIIMDENGNFADAYFQTVEFRGYEKFLAGLPIEEVPRTVSTICGVCRGVHHTA
ATKASDGVYGVEPTETAKKIRELFLNAHYVEDHAVILYALGLPDFVVGPEADPAERNLIGLVRRVGVDIA
KEILKKRKCAVKIFELLGGKPIHPVAGLPGGWSKKIEENERQEIEKLAKELVELGQITLQIFEDVILKNE
KYMELVTGDLYRTVLNYMGTVDDSERINYYDGVQKIVDTRGNEIGRFRGKEYLEYIAERVIPWSYMKFPY
LKQLGWNDIRDGEGTSIYSVGPLPRLNVSEGMNTPLAQEHYEKMFEVLGEKPAHYILSFHWARAIELLNA
AERVLELAQDESITNSDVRAELGEVTGEGVGILEAPRGTLIHHYKTDDRGIVEEANLIVATTHNNAAINL
AIRNAAKKFVKNGEIDEKILNYVEMAFRPYDLCLACATHTLPGRMPIEIEVYDSEGMLYRRLRNF

>WP_015662841_Actinobacteria_group3b
MTHRGSRVLHVGSLSRVEGEGALYLGVHDGTVTEARLNIYEPPRFFEALLRGRSYTEPPDITARVCGICP
VAYQMSACAAIEDACGVVVDPVIRDLRRLLYCGEWIESQALHIYLLHAPDFLGRASAIELARTHRAEVER
GLRLKKAGNALMELLGGRAVHPVNVRLGGFHRAPARAELLALTEDLRRALDDAWDTVRWVSGFEFPDARV
DADLLALAAPDTYAIEGGTPTVLRADGSKDSFPVRDFTRRVTETHVPHSTALHSRLDGRVHLTGSLARFA
IGGARLSEVARQAAVEAGLGDPRDGAVCRNPFRSILVRAVETLYAVTEALRIIEAYEPPERPYTEVPPVA
GVGHGATEAPRGVLYHRYELAADGTVLSADLVPPTAQNQGAIEADLRRLAQRAISEHDPDDAELTDLCER
AIRNHDPCISCSTHFLDLTVVRTSGRTTGGGDA

>WP_015720565_Deltaproteobacteria_group3b
MGSVVEINPLTRLEGHGSVRVYREGIRVQRVELQLSESPRLFEALLIGKSFAEVPEIICRICSLCSTVHK
VTALLAVEDVLGVEVSEVTALTRELMLNAGMLQDHALHLYCLVLPDLLGVRGVAELALSAPDLLKTGLAI
KKAGNLVTETAGGRLIHPVNIRIGGMGRILTRQELSRLKDALQGVLPACQEAYRLFSTPFPFPELPKPDY
LSLQPAQKPMAAKLCLMRGGISFPVRDYRAHIEETVLPHSNAKLAKVHGKEATVGALARLNGGAELESAA
REIFANHKAELAGKDIRGNNLAQAIELCDAAERALQLIDRLLDLGPERNGTGRIPPRPGTGSAACEAPRG
VLIHSYSFDREGICTRADVITPTSLNQGALARDLLALARGMEGEETARMTTALERLIRCYDPCISCSVHV
MEL

>WP_015722755_Deltaproteobacteria_group3c
MKKIEISPITRLEGHGKIAIFLDDAGNVDDAFFQTVEFRGFEKFLQGMPMEEVPRTVSTVCGVCRGVHFT
ASMKASDGVFGVTPPPAGRKLRELFFNAHYVEDHSVILYALGLPDFVVGPEANPAVRNVVGLINAVGAET
GREVLRRRGLAVKIFELLGGKPNHPVAAIPGGWSKQLSEEERKQIEEWSQELVGLGELTLKVFEDVVLKN
DKYMELVTGDMYKVEVGYMGSVDENDNITYYDGTQKIIDSAGNPVGSFNGKEYLDFISERVQPWTYLKFP
YQKKIGPWKGIVEGPGTNIYAVGPLARMNIVGGMDTPLAQQHFEKFHATFGARPVHNVLAYHWARAIELL
NAAEKCLQLSRDPEITSKDTWTKPTSCPGEGVGIIEAPRGTLIHHYTTDERGIVTNANLIVATTHNNAPI
NLAVKKAAKHFIKNGDVSPAMLNYVEMAFRPYDLCLACATHTVTGGQSPLLVEIFDNNGTLYKTLKNF

>WP_015724435_Deltaproteobacteria_group3c
MSQVISIHPVTRIEGHARVDIHLDEVGRVRDARVAIAALRGFEQFVIGRPAEEIPRIVSRICGICPWMHH
LAAVKAVDGCFAASVPPAGHLLRELCQILAHIHDKILHFFFLAAPDFVLGPGGDYAVRNIMGLVKQEPEL
AARVVCMRQLATAMLARFAGKDIHPVAGVVGGFSKPMRKEEQAAMRADGQHLLDFASFALDFAKTRVFAR
FQEELQSLGTITTGFLGTVDDQGSLRLYDGNLRLMRADGRSVDFPVSDYERFLAEHVESWSSAKMVYAKC
WGEGFRLDPKAPQGIYRVNTLARLNVCDQIATPRAQAELEAFRERFGRPAQGTLLYHWARLIELVHACER
ALELLADDRITAPQARLPAQPAAGRGIGHVEAPRGTLIHDYTTDDNGCITRANLIVGTTHNIAPMNLSVH
QAAARLIADGEVDEEILNRIEMAIRAYDP

>WP_015724758_Deltaproteobacteria_group3d
MKQLITIEPITRIEGHARIQLFLDDAGQVQNARFQVTQFRGFEKFVEGRPFFEMPSLTARTCGICPISHE
LASAKACDQLLAVAIPETAKQLRRVLNLGQIIQSHALSYFYLSAPDFLLGMDHPPASRNFFGLAAAHPQF
ARDGIRLRQFGQQVIERLAGRRIHPAWVVPGGVRSPLDERARDELLREIPTVKTLALDHLHRFKQSLEQH
EEYIQIFAHFPSLFLGLTDRDGNLEHYDGGMRIIDPTGALVVDHLAPSRYREVIDEAVEPWTFLKFPYYK
PQGYPEGMYRVGPLARLNLAARCGTELADQELLQFRSLVDGLHLGSFYAHYARLIEVVYAIEMIEKLLSD
RAILDSTVRAVAGVNKCEGIGVTEAPRGTLIHHYRVNDDGLLEWANLIIATGHNNLAMNRGILQAARRYL
DGVTPREGLLNRIEAVIRAFDPCLACSTHAVGAMPLIVEVIGPDGSILGQLQRDN

>WP_015732794_Euryarchaeota_group3c
MMVKLSVEPITRVEGHGKITISFDENGNLDKVHFHVVEVRGFEKFLEGRYIEDAPIYTPRICGICQVSHH
LASAKAVDMIFNVKIPETAELLRNLMHQGATIHSHALHFYFLAAPDLMFPTTDDILKRNILGIAKEHPEV
VKEAIELRKIGQTIVKTVGGRAIHPATAVVGGQSKPLTEEERDKLLKLSDRAIELAEKSIEIGKKLIENI
KENNLLDIGYFESYHMGMVNKGTHELYDGMLRVVNPKGKVEYEFNPKDYLQYIAEEVRPYSYLKFPYLKD
KGPEDGIYRVNSLSRLNVSDKMATPLAQKYYKEFIDTFGKPCHYPILFNYARLIEILSSAEKVKELLEND
KIVDTDIRAEPNEITGEGVGCVEAPRGTLIHHFKTDEQGIITDVNLIVATVQNNPAMDIGVRKVAEKYIK
NPEDAKPNVLNYMEMVIRAYDPCLSCATHIIGKKTNNEDKLTLEIIQNKNNKISKKIVG

>WP_015739967_Firmicutes_group3c
MQRITIDPITRLEGHGKIEIFLNERGEVENAYFQIPELRGFEKFVEGRPAEEVPRIVSRICGVCPAAHHI
CAGKAVDKVFGVKPTPTAIKLRRLFYSAHYIHSHLAHFYALAAPDFVVGPEADPPVRNVVGLINKVGLET
GGQVIKARRLAQEIQAMLGGRATHPAFVLPGGVSKGLTEGERKQIEEWAQFEVEFARFSLKLFEDVVLKN
KQYLELIQSDAYRLETNYMGIVDEKNRVDFYDGEIRYVDTQGREIGRYKEEEYLEHVAEHVEPWSYLKFP
FLKKLGWKGFVEGPGTSIYQAAPLGRINAADAMKTPLAEEERQKFFEFFGGRPVHNILATHWARLIELLQ
AAEELLELARDPEITSPDIRNIPEGVAGEGVGIIEAPRGTLTHHYKTDERGIVVKANLIVGTTNNNAPIC
MAVKKAAQHLIKPGVAIKEGLLNMIEMAFRAFDPCFSCATHALLGELPLVVNIYNHYGELVEQIRRA

>WP_015752683_Deltaproteobacteria_group3c
MAKKISIDPLTRLEGHGKIDIFLNDDGTVQDSYFQVVELRGFEQFCQGRPVEELPRITPKICGVCPGAHH
MASSKAADAVYGLTPPPAARKIRELFYNAHIAHSHILHFFALAAPDFMPGPEAGPGKRNILGLVDELGKG
AVRRVLQNRGYAQKIQGLIAGHPIHPVASLPGGMAGPVSEKTRQEIAGMASEIREFAQFALWFFENHILA
QDRNRELLTGELFTHRTHYMGLVDSQGRVNFYDGQLRVVTPEGETMAQFDGSDYLEHLAETVLPWSYMKF
PYLRDKGWHGLIDGADSGVYRVNSLARLNVADGMATPLAQEAYETMRAFYGGTPIHNTLAFHWARLVELM
QAAEALVDLSQDPEVTDTNVRSLPEGRPGEGVGVVEAPRGSLIHHYTTDANGLVKTVNLIVATVQNNAGM
GMSVKKAAQGLIQDGAPDEAVLDMIEMGYRAYDPCLACATHALPGESDLEVRLWHNNAVFRTLKRS

>WP_015760489_Actinobacteria_group3b
MTKTAIHVDHIARVEGHGNVHVVIEDGEVKTVEMNVVEPARLFESMVRGRRFEEIPYISSRICGICSSSH
VVTDLKAIERVFGVEVTDRTRALRELLVYGSYLQNHASHLFVFAAPDFLGMPSVFPLAQTDPELFEQALG
LKALGNELCTKVGGRSIHPITAVVGGFTHEIEPAEYLELADKMDAAMDFALEAVDLFRGFEVPDIATAGD
MLAMVEDDYYPVECSDQAFFLNAGIVFDANEVQEHIEEHAVPHSAALLARVRETQSPYFTGALARVNASW
QNLGQNAKVAAAKAGLRPPEANPFMNNVAQAVEIVDALDRCADLCRKLAEPGAIASSSLPVPFEVKAGRA
VGFTEAPRGALFHDLTLDAEGRVTHASILTPTAQNVANLEADMRLLAEKLVADGAAEDVVRLEIEKLVRA
YDPCLSCSVH

>WP_015765571_Betaproteobacteria_group3d
MASENFELETADAGAGTLRRVAIDPVSRVEGHGKVTLLLDENDEVQQVRLHIVEFRGFEKFIQGRPYWEV
PVMVQRLCGICPVSHHLAAAKALDHVVGADRLTPSAEKLRRLMHYGQILQSHALHFFHLSSPDLLFGFDS
EAGRRNIVGVAAAHPDVARQGVLLRKFGQEVIRLTAGKRIHGTGAIPGGVNRALTRAERDGLLADIYPII
GWSRQAVQLVKRLHTSDPALYDVFGRFPSNILSLVGADGVLDFYDGRLRARDADGKIIVDGVHVKDYHEL
IREEVKPWSYMKFPFLTALGPRDGWYKVGPLARVQNCASIPSPLAEAERREFMEHGQGKLIHAPLAYHWA
RMIEMLHAAETIKHLLHDDDLSGSELITSGSRSRDGVGVIEAPRGTLIHHYRVGDDDLVTMCNLIVSTTH
NNQPMNEAIRRVARRYLNGRQLSEGLLNHIEVAIRCFDPCLSCATHALGKMPLQLELQDAAGQVLQRLRA

>WP_015848571_Euryarchaeota_group3b
MYIPITVDHIARVEGKGGIEIVTSDEGIKEVKLNIIEGPRFFEAITLGKKLEEALAVYPRICSFCSAAHK
LTAVEAAEKAVGFTPRPEIQDLRDLLYIGDMIESHALHLYLLVLPDYLGYSNPLAMVDKYMKEIEYAMAL
KNIGSKIMDYLASRAIHQENAILGGFGKLPTRSQFEELKKELKEALPMAEYTVELFSKLDQYEEVKDEEM
IHMAVKPRNGVYGIFGDYIKVSDGFKFPVEDYKKHIVEKVVGHSFAKHSFYNNEKHFMVGAISRIVNNAD
LLYGRAKELYSQYKDLLRYDNCFANNFAQALELVYFVERAIDIIDDTLAKWPIKERDEVEIKDGFGVSIT
EAPRGLLVYALEVKDGKVDYVDIITPTAMNLAIMERHVRMMAEKHWQDDPETLKLLTEMTVRAYDPCISC
SVHVVKL

>WP_015849791_Euryarchaeota_group3b
MVNIEIEAFTRVEGNGGAEILIENGEVKDVKVKIFEGPRFFELLTLGRHYWDVPDLEARICAICYLSHSV
ASVLGIERALGVNVPEEITLLRELGLLGELIESHALHLYLLVAPDLFGYADAIRMASKHGEVVKEGITIK
AFGNYIRELLGGREIHGINIKPGGFGRYPTIEELEQIESQCEALLRPARRVVNIFAEQEPLGATVQHYIA
TNEYLYGDKLIAEDGEKFDYLEHIEEKTLPYSFAKQSRYKGNIFMVGALPRVMLKHDMLTPMAKHFYEEH
KEKLASGYVSFNNLAQAIELLYALEKAKEVAKTLLDKGIEGENVPIEPQEGEGIGYVEAPRGVLVHHYRI
DEKGNIAYSNIITPTAFNHGIMELSLYEEARKRYGSSDETTFLQKLEETVRAFDPCISCSVHIVRL

>WP_015857693_Euryarchaeota_group3a
MKALGEITLDKVCRIAGEAKLILYEEDGVVQDALFIATAPVRGFEKMVVGKNPLFAVEAVMRICGLCHAS
HGIAASEAIEHAIGVTPPRNGRLMREALGLINRAQSHALLFLMVAGDLIKEEKRNDVLFKLMDFHAKISD
YLLKLGGAATHPPNLTIGGMLSVPKWSVFNNLKARFKDLTASWEAAEELLIDEDIQTEIADELREAKRPF
KYLASGFFYGDRYNIEWDKVSSVPYYEFRKEEAARESTTLVSFYDGEKVETGPRARMITYREFRDESLYG
LHLARIEDTRLAIQRLGEILDEIRIEEPFRTGDITFRPGKGVGVYEAPRGTLIHYVELGEEGRVLKSRIV
VPTMFNIPVMEEMAKGLSVKAAEAVMRLYDPCIPCTTHVVRLR

>WP_015903075_Deltaproteobacteria_group3c
MGKTINIQPLSRIEGHASIEIKLDDQGNVADAITHFNSIRGFEKFVEGKPAEEVTRIVTRICGICPWHHH
MSSVKAVDACFDAEVAPAGHLLRECMQNMAHINDKILHFYFLAAPDFVMGPDADYSVRNVMGIANAAPDL
ARQVIRMRQKSQMMMEKFAGKVIHPIAGVPGGFSKPMNESQRQEMVEDSKELLEFAKFSIKHAKEEIFPK
YLDLVTTLGTITTGFIGTVDKDGSLNFYDGKIRLMRPDGSFDDFEDTDYLDYISERTLDVSYGKYPYAKS
WNEGFSMDLDAPKGIYRSNCLARINCCDQIPTPLAQKELEEFRKSFGKPAQHTLLYHWARLIELVYSCEK
TLELLNNPAITGKETRCTVTPKAGRGVGHVEAPRGTLIHDYTTDENGCIKTANLIVGTTHNLAPISMSVK
QAANMLIKNGQVDETILNKVEMAVRAYDP

>WP_015941206_Chloroflexi_group3d
MGQRIVIDPVTRIEGHAKISIHLDDNGNVAETRFHVTEFRGFERFCIGRPFWEMPGITARICGICPVSHL
LASARTGDALLAVQIPPAAEKLRRLMNLGQIIQSHSLSFFHLSGPDLMLGFDSEPTQRNIFGLIAAEPDV
ARKGIRLRQFGQEVIELLGGRKIHPAWAVPGGVRSGLTESSRDRIRSAVPEMLTIALDAMARLKRLTEQY
QREVTTFGVFPSLYLGMVGPGGRWMHYGGKLRIIDHTGKMLIDDLDPIDYRDVIGEAVEPWSYLKFPYIR
AFGYPQGMYRVGPLARLNVCASIGTPRADAELQELREQVGPVIEGSFYYHHARLIEIIAALEHIEMLIED
DDLLSPNLRADAGVNRYEAVGVSEAPRGTLFHHYRVDEKGLITDVNLIIATGQNNLAINRTVGQIAQNYI
CNGQFDEGILNRIEAGVRAYDPCLSCSTHAIGQMAMEVELYDSHGTLVGRLSR

>WP_016308610_Actinobacteria_group3b
MASTSITVEHMARVEGHGDIRLVIEGGQVTTCEMAVVEPARLFESMVRRRSYEEVPYIASRVCGICSSSH
VVTDLRAIEAVFGVEVSDRTEALRELLVYGSFLQNHATHLFVFAAPDFLGHKSVFPLADVNPELLQKALG
LKALGNELCTLVGGRSIHPITAVVGGFTHEIEPAEYLRLADAMDRARPFALECVDLFRDFDTLDVQTEGD
LLAMVAPGAYPVCTSDTARFVRAGYDFAVDAVEEEIEEYPQHSSAAFLARARRTGRPYLTAALARVNASW
DALCKDARYAAAKAGLRPPEYNPFANNIAQAVELVDVLDRCAALCRRLAADDFAGPSAPVPFTVCAGRGV
GFTEAPRGALFHILDLDGEGRVERASILTPTAQNIANLEADMAQLAEKMVDADYDEAMIRLEIEKLVRAY
DPCLSCSVH

>WP_016359076_Euryarchaeota_group3c
MAKLTMEPVTRIEGHAKITVLLDDAGNVEETRLHVMEFRGFEKFLQGRPAEELPRLVPRICGICDVQHHF
AAAKAVDQIYGFGDDILPTAYRMREIMNWGSFMHSHALSFYFLSAPDLIIPNGNRKTRNVFQIIKDQPEV
ALQAINMRRNGLEMVRAIGGRPIHPTSSTPGGISTELSEDKQKELLERAKENVDLAQKTLDLAIPIFEEK
MDLVNDLGNFGATRHCGLVKDGKWDVYDGNVRITAKDSRKVEYEYNNLEYQDIVAEHVKPYSWLKFPYIK
ELGYPEGIYRVAPLSRINVCDSMPKEAPLAQERLNEFREKFGYAQQPLLFHWARLIEILACAECAEVALG
EDLSGKKFPDELERTAGEGAGIVEAPRGTLIHHYKTDDNGLVTKANIVVATIQNNPAMEMGIDQVAKKYI
KPGVEVDDSIFNLMEMVIRAYDPCLSCATHTMDSQMRLSSLEIIDSDGNTVKKL

>WP_016359193_Euryarchaeota_group3a
MSEKIVISPTTRQEGHAELVMEVDDEGIVTKGRYFSITPVRGLEKMVVGKAPETPPVLCQRICGVCPIPH
TLASVEAIDDSLDIEVPKAGKIMREVTLAAHCLDSAAIHHFLIAPDFVPDNLFKTAVDSVSNIRKKAQFI
VDTLAGEGIHPSDIRVGGMARNISPLAKEKITKIAKELVPDVEKHAELIEGLVADKGLPKDLGVVKNKPF
SSSPYYGDRSYFDFDKFSEIMPEQWYDDPEIGKRACSTIPLWEGKPIETGPRARMEMYHGFKDKGVVAQH
VARAEEMKLNAARIVELVDQLDTSAPVRADFDPRGTNKLGLGVIEAPRGTDVHMAQIKDGRVQYYSCLVP
TTWNIPIMGPATEGFHHEYGPHVIRAYDPCLSCATHVMVVDDDDKSVLKSEMVNL

>WP_016874926_Cyanobacteria_group3d
MKKVIIDPVTRIEGHAKITIYLDDTGQVSDARFHVTEFRGFEKFCEGRPLAEMPGITARVCGICPVSHLL
ASAKAGDRILAVTIPPAAVKLRRLMNLGQIIQSHALSFFHLSAPDFLLGMDSDPSKRNVFGLIAAEPELA
RGGIRLRQFGQEIIELLGGRKIHPSWAVPGGVREPLSAQGRTHIQTRIPEVRTTILNALDLFKRLLQDYE
KEAQTFGNFPSLFMGLVTPEGLWENYDGYIRFVDSVGNIIADKLDPTRYQEYIGEAVEPWTYLKFPYYRP
LGYPDREDHCRLDSGIYRVGPLARLNVCSHIGTALADRELREFRDAGKGTVSSSFFYHYARLIEILASIE
QIEILLDDPDLLSNRLRADAGINQLEAVGVSEAPRGTLFHHYQVDENGLIQKVNLLIATGQNNLAMNRTV
AQIARHFVNGSEISEGMLNRVEAGIRAFDPCLSCSTHAVGQMPLHVQLVGADGSVVNEAWRN

>WP_016920195_Alphaproteobacteria_group3b
MPSKTIKVDLLARVEGEGALKLVIRDGKVRRAEFNIFEPPRFFEAFLRGRHFTETPDIVARICGICPVAY
QMSAVHALENLVGVSVDGPLRELRRLLYCGEWIESHVLHIYMLHAPDFLGYDGGVQMARDHGDAVKRGLQ
LKKVGNEILQLLGGREIHPINVRVGGFHRTPRKRELAPLAEKLKWAREAALETARWVATFDFPERERDYA
FVTLNHATEYPFNEGRIVSNRGLDIAAAEYDEHFEESHVAHSTALHSRLKDGGGAYLTGPLARFNMCFAQ
LSPLAQQTAREIGLGESCRNPYRSIMVRAVETVYACDEALRVIENYEEPDTPCVAVQPRSGVGYAATEAP
RGMLYHRYQIGDDGLIQDAQIVPPTSQNQACLEEDLIDFIGGFLDLPDKDLQYRAEQTVRNYDPCISCAT
HFLTLDIDRA

>WP_016952407_Cyanobacteria_group3d
MKTIVIDPVTRIEGHAKISIYLDDFGQVSDARFHVTEFRGFERFCVGRPLWEMPGITARICGICPVSHLL
ASAKAGDRILACRIPTAATQLRRLMNLGQILQSHALSFFHLSAPDLLLGMDSDPEKRNIFGLIAAEPELA
RGGIRLRQFGQEIIELLGGKKIHPSWAVPGGVRDPLTSEARSHIQERIPQVRTIIINAIGLFKGLLKKYE
KEAQTFGNFPSLFMGLVTDKGLWETYDGHIRFVDSGGNIVADHLDPTNFQEFIGEAVQTDSYLKSPYYRP
LGYPDKSDHCRLDSGMYRVGPLARLNICSHIGTPLADQELREFRSHDNGTVKSSFFYHYARLIEILACIE
KIEILLDDPDILSTHLRAEAGINQLVGVGASEAPRGILFHHYQVDENGLMQKVNLVIATGQNNLAMNRTV
AQIARHFIQGSEINQGILNRVEAGIRAFDPCLSCSTHAMGKMPLYIELVAADGTVLDQVWRS

>WP_017290644_Cyanobacteria_group3b
MSSKTIKVDYLARVEGEGAMYVKIRDRKVQDVQLKIFEPPRFFEAFLRGRQYSEAPDITARICGICPIAY
MMSSIHAMENILGIDVEGGLRALRRLIYCGEWIESHSLHIFMLHAPDFLGYESAIHMAKDYPELVQRGLR
LKKIGNRILALIGGREIHPINIRVGGFYKLPTRQELRSLIDDLQWACDTAEETARWAATLSFPEFEQDYE
FVALHHPNEYPMNQGRIISNKGLDISNDQFYEYIEEQHKPHSTALHAIIKERGDYLVGPIARFNLNCDQL
TPRAQAIAREVGLLPICRNPFQSIVVRSIEVLFAVEEALRLIETYEMPDRAVVDYKIQAGVGHGCTEAPR
GILYHRYKIDEKGDILDAKIAPPTSQNQGRIEHDLWQFVEQQIDLADDQLRSQCEQLIRNYDPCISCSTH
FLKLDVDRA

>WP_017294725_Cyanobacteria_group3d
MSKTVIIDPVTRIEGHAKISIYLDDRGEVNNARFHVVEFRGFEKFCEGRPMFEMAGITARICGICPVSHL
LASAKTGDKILGVKIPPTGEKLRRMMNLAQITQSHALSFFHLSSPDFLLGWDSNPSTRNVFGLMATDPDL
ARAGIRLRAFGQNIIEILGARKIHAAWAVPGGVRSPLTEHNRQWIEDNLPEAKKTTALALNLFKKLLDSE
LSSEIDIFGKFDSLFMGLVAPDGTWEHYGGHLRFIDSEGNIVADGLSEDNYQDFLGEAVENWSYLKFPYY
KPLGYPNGIYRVGPLARLNVCDRIGTLQADQELQEFRHRAGSRVATSSFFYHYARLIEIVACLEAIEKLI
HDPDILSTRVRAEAGINYLKGIGVSEAPRGTLFHDYEVDDNGLIKKVNLIIATGQNNLAMNQTVTQIAKH
YIHGEEIPEGMLNRVEAGIRCFDPCLSCSTHAIGQMPLHIELLNYEGKIIKEKYKN

>WP_017305034_Cyanobacteria_group3d
MAKTVVIDPVTRIEGHAKISIYLDDAGEVEDARFHVVEYRGFEKFCEGRPFTEMAGITARICGICPVSHL
LAAAKTGDKLLAVKVPVAGEKLRRLMNLGQFTQSHALSFFHLSSPDFLLGWDSDPATRNVFGLIAADPDL
ARAGIRLRQFGQTIIEKLGARKIHAAWAVPGGVRSPLSEEGRTWIRERLPESFETLYTALNLFKQLLDRF
TTETEEFGKFPSLFMGLVGKNGEWEHYGGHLRFRDSDGNIIADHLSEDDYHSFIGEAVEPWSYLKFPYYK
PLGYPDGIYRVGPLARLNVCDHIGTEAADRELREMRDRAGGLPTSSFFYHYARLIEILAALEKIQQLMDD
PDVVSERVRAQAGINELEGVGVSEAPRGTLFHHYKVDENGLIQKVNLIIATGQNNLAMNKTVTQIAKHYI
HGNEIPEGLLNRVEAGIRCFDPCLSCSTHAAGQMPLHVELIGADGALLNEVYRR

>WP_017324543_Cyanobacteria_group3d
MSRTVIIDPVTRIEGHAKISIYLDDAEEVSGAKFHVTEFRGFEKFCEGRPFWEMPGITPRVCGICPVSHL
LASAKAGDRILSVEIPAAATKLRRLINLGQIVQSHALSFFHLSSPDLLLGFDSDPARRNIFGLMAAEPEL
SRQGIRLRQFGQSVIEEVGGQKIHPSWAVPGGVRQALTVAGRDRLRAWIPEVRETTLAALERLKGLLDRY
AEEANIFGNFPSLFMGLVSSNGTWEHYGGQLRFVDSGGNIIADRLDPTRFEDYIGEAVEPTSYLKSPYYR
PLGYPDRDEHCRLESGMYRVGPLARLNVCDRMGTPLADRELAEYRERGGSTVNSSFFYHYARLIEILAAI
ERIEGWLEEEDLLSDRLRARADVNQLEGVGASEAPRGTLFHHYRVDDRGLLRSVNLVIATGQNSLAMNRT
VTQIARHYIHGPTIPEGMLNRVEAGIRAFDPCLSCSTHAAGMPLHIQLFQPDGRLADEAWRD

>WP_017659307_Cyanobacteria_group3d
MAKTVVIDPVTRIEGHAKISIFLNDAGDVDDARFHVVEFRGFEKFCEGRPMFEMAGITARICGICPVSHL
LASAKTGDKILAVQVPPAGEKLRRLMNLAQITQSHALSFFHLSSPDFLLGWDSDPAKRNVFGLMAADPEL
ARAGIRLRQFGQTIIELLGAKKIHAAWAVPGGVRSPLSEEGRQWIVDRLPESRQTIETALGLFKQLIDDT
LKSEIDIFGKFDSLFMSLVAPDGTWEHYGGHIRFVDSQGNIVADGLREEDYQDFLGEAVERWSYLKFPYY
KPMGYPDGMYRVGPLARLNVCDRMGTPDADRELQEFRDRAGGRCATSSFMYHYARLIEILAAIERIEQYM
EDPDLLSPRCRSKADINALEGVGVSEAPRGTLFHHYNVDENGSIKKVNLIIATGQNNLAMNETVKQIAQH
YIHTNEIPEGMLNRVEAGIRNFDPCLSCSTHAVGQMPLHVQLLSSDRQVLDEVYRE

>WP_017715405_Cyanobacteria_group3d
MPKTVVIDPVTRIEGHAKISVFLDDAGEVSDARFHVVEFRGFEKFCEKRPMSEMAGITARICGICPVSHL
LASAKTGDKIQAVKVPVAGEKLRRMMNLGQITQSHALSFFHLSSPDFLLGWDSNPATRNVFGLMSADPDL
ARSGIRLRQFGQKVIELLGAKKIHPAWAVPGGVRSPLPEEGRTWIRERLPESFNTINTALGLFKRLLDQF
ATEVDVFGKFPSLFMGLVGKDGVWEHYGGHIRFTDSEGKIVADNLSEDDYREFLGEAVEPWSYLKFPYYK
PLGYPDGIYRVGPLARLNICSKMGVEAADRELLEFRDRAGGVATSSFFYHYARLIEILAALEYIEQLVND
PDIVSPRTRATAGINQLEGVGVSEAPRGTLFHHYQVDENGLIKKVNLIIATGQNNLAMNKTVTQIAQHYI
HGNEIPEGMLNRVEAGIRAFDPCLSCSTHAAGLMPLHIELVGANGTVLDEVWRD

>WP_017774733_Betaproteobacteria_group3b
MATKTIRVDYLARVEGEGALDLRIRNGKVSEARLNIFEPPRFFEAMLRGRGYAETPDIVARICGICPVAY
QMSAVHAIENAFGVRVEGQLRALRRLLYCGEWIESHALHVVMLHAPDFLGFPDAIAMAREHGDVVRKGLA
LKKAGNELMRVLGGREIHPVNVKVGGFHRVPRKAELAPVAESLKRARDSAVDLARWVATFAFPDYECDYE
FVALRHRDEYPFNEGRIVSSKGIDIGIDAFESAFEERHVSHSTALHAFVKERGAYLVGPLARYALNFDRL
PPAVRELAAQAGLESVCRNPFKSIVVRAVELVYACEEALRLIAAYEPPPLSAVPAEPRAGTGFGCTEAPR
GICWHRYTFDAEGTVLDARIVPPTSQNQPSIEADLAAVAQSVIDASDDVIRDHCERSIRNYDPCISCSAH
FLKLSVERS

>WP_017839865_Gammaproteobacteria_group3d
MYEHLETAAASSENLKRVVVDPVSRVEGHGKVTLLLDENNKVQQARLHIVEFRGFERFIQGRPYWELPVL
VQRLCGICPVSHHLAAAKAIDQLVGIDPENLPPAATKLRRLLHFGQVLQSHALHFFHLSSPDLLFGFESD
IGKRSIIAVLAEYPEIGVQGVKLRKYGQEVIRMISGKRVHGTGAIAGGMNKPLSREERDYLLTDIDQMIE
WAAATVQLVKRVHCSNLPYYDDFATIRSNYLGLTRPDGALELYHGGIRAKKDTGETIIDHVDYCLYNDYI
HEEVRSWTYMKFPYLLSEGKENGWYRVGPLARVNNCDYIDTPLAEAARIEFKQHGGEAMVHSTLAFHWAR
MIETLHCAESIKVLLNDPEIMSDDLVAQGEKRFEGIGVIEAPRGTLFHHYQVDENDIVTRANLIVSTTSN
NMGMNESVRQVAAEYLSGRELTEPLLNNLEVAIRAYDPCLSCATHAVGKMPLQLELIDAEGKLIDKLVKH
SDGVISSEPTNE

>WP_017873497_Atribacteria_group3b
MGKSIRVDVEYLTRVEGHGNIVVDVRDGTLRECRLEIIESPRFFEGMLRGRSIFEAQHITSRICGICACA
HSLASIQAAEEAIGFVPSEQTVKLRKFLLDIEILDSHILHIYFLVAPDLFGVKSFVPLVETHNTVVRRAL
RLKKTCNDVCDILVGRHVHPISCTVGGFTKLPRPGDLEKMRNLLLGMIPDLEATVDLVRGFRFPEFERET
EYVALVSDDDEYPLLMGDIGSTDGVRLPKRDYRKITNEFVVPHSTAKHTRLSRDSYMVGALARLNLNYSK
LHPRAKEIADLFGMNRKVTNPYLNTVAQLVECFHCLYHAVDVVEEFLETGLNYDEEIVVGLNEKQRIPVR
AGSGVGAVEAPRGTLYHHYEVDDHGRIVHANCVIPTGQNLRNIEYDMRKLVPEILDRSEEEIQLALEMLV
RAYDPCISCSTHFLNVTFVGRENPEGS

>WP_018154225_Euryarchaeota_group3c
MGKVTIEPISRVEGHGKVTITLDDSGKPTDVKLHITALRGFEQFVVGRPAEEVPRIVPRICGICQTAHHL
ASAKAIDAAWGAEVPSAANKLRELMHLGNMIHSHALHFYFLAVPDFVVGPDADPAVRNIVGVIDKAPEAA
KKAIALRKFGQTLVEMTGGRPIHPVTAIPGGISKVLKEEERDELLKEIDTMVEYASEGIELIKSLNEQYI
DQVKTLGVIDTWYLGLVNNGKHDFYNGTLRFLSPDGKEKMEFEPSEYMDYIGEHAVSHSYVKYPYNKKVG
YPDGLYRVGPLAMLNVCDSMSTPLAEEARKEFAETFGKPANQSLAYNHARLIELLEACERVKELLNDSEI
TSTDVKAEVEPKAGNGVGVVYAPRGTLFHNYETDDNGIVTKANMIVATTHNVPTMEKAIQQAAQIIFDQE

>WP_018154259_Euryarchaeota_group3a
MGKIVEIHPTTRHEGHTKLVLKVDDEGIVEKGAYLSVTPVRGFEKFLVGKPAEFAPIAVSRFCGICPVAH
ATSAVEAIEDACDITPPKDGLLLRELCGIGNKMHSHPLHQFLISPDYVPKDDSNEFIKRVQAMRRIGQYI
VDAVGGEAIHSPNIKVGGMAKQITESTKAKMYYKCKEYEKLAKEQLEYLIPIFESRTLNDGTELPEKLGY
HDFGYIATHPTYGDRTKIDQDKVVEYTPFDVYDKDVAIQSSTTVPTYNGRLMEVGPRARFSKFFDFKEKG
AMALHIARAYEISVLVKRAMEILDELNVNGKTMSDEPIVGDGEKLGLGVHEAARGHNTHQAVIDKDGNIV
YYNAIVATTWNIPVISKAVEGTHYKFAEHIVRAYDPCISCATHMIIKDYDDKIIGEKILK

>WP_018154262_Euryarchaeota_group3c
MVKLSVEPVTRVEGHGKISVSFDDSGNLDKVRFHVVEVRGFEKFLEGRYVEDAPIYTPRICGICQVAHHL
ASAKAVDNVFGVKIPETAELLRNLMHQGATVHSHALHFYMLAAPDLMFPTTDDVLKRNLMGIAKEHPEII
KDAIELRKAGQNVVRVVGGRAIHPVTAVVGGQSKSLKEEERDELLKLSERTIELSEKSIEVGKKLLENIK
DEDLLDIGYFESAHMGMVNNGVHDLYDGKLRVVNSEGKVEYEFDPSEYMNYIAEGVKPYSYLKFPYLKDK
GEEDGIYRVNTLSRLNVSDKMATPLAQKYYDEFVKEFGKPCHHPMLFHYARLIELLSSAEMVKELLENDK
IVGEDIRAEPEEVVGDGVGCVEAPRGTLIHHFKTDDDGIITDTNLVVATVQNNPAMDIGVRKVAEKYIKA
PEDATPQVLNYMEMLIRAYDPCLSCATHIIGEESNNLSLDVYQKNKLVKSIRG

>WP_018154655_Euryarchaeota_group3a
MAENITIAPTTRHEGHAKLILEVNDEGIVNKAYYPNTTPVRGFETMLKGKPADFAPIAVMRICGICQTTH
GIASCEAVEDAIGCEIPEDGRILRELVGLGNRMHSHPLHHLLIIDDLLKPEEQDLKVEGIKLIQKMRKAG
QLIVDVVGGEGIHPPNIVIGGMKTNITERAKSKLYYACKEFEKDAHKMYELLETLIERYLDEVGIPDLGA
HDYPYIATDTTYGNRDALRWNDITELPAQRYYENPEIAQTATNQIPLYMGVPVEGGPRARMVKFGNFREG
GGAMDINLARAQENFGAVYRALELLDELNINGKTRTEPEYKDGSGIGVHEAPRATNTHFAEVGKDGRIKS
YRIIAASTWNMPIVEKAIEGYPHQYAEVIMRAYDI

>WP_018160400_Actinobacteria_group3b
MTDHVRTLTVNELARVEGEGALRLVIEGDRVARAELNIYEPPRFFEAFLRGRARTEPPDITSRICGICPV
AYQTSACNAIEQAYAMPLDEPLVQLRRLLYCGEWISSHTLHIYLLHAPDFLGYPDAIALARDHREAVERG
LALKKAGNAIIDQLGGRAIHPVNVRVGGFYRTPHPRELSALAEQLRRALDDALKTVEWASKFDFPDAVVE
HDLFALTAADRYAIEDGVPTVTGDRRIPLHDFESRVVEHQVPHSTALHATLDGRRFLTGPLARYSLNSRQ
LSPLAAQAAAAAGLGPECRNPFQSILVRAVEVVYAVDEALRILDGYELPERPAVPLPELGTARVGRGVSE
APRGLLYHRYDISPEGLITTAAIVPPTSQNQSAIEDDLRGAAQANLHLDDASLTALCERIIRNYDPCISC
SAHFLDLTVERR

>WP_018265836_Alphaproteobacteria_group3b
MTSRTISVGALARVEGEGGLEIVLRDGVVQSAALTIFEPPRFFEALMRGRAFTEAPDIAARICGICPVAY
QMSAVHAMEDALGVTVTGPLRDLRRLLYCGEWIESHMLHVHMLHMPDFLGYAGGVDMARDHGDIVRRGLA
IKKVGNEIMTLVGGREIHPINVRVGGFYRAPRKRDLRALAERLERALEQALQVARFVAGLDFPDCARDYV
FVSLRHGDEYPFNEGRIVSSRGLDIAARDFEAHFEEFHVQRSTALHARMRHCDAPYLVGPLARYALNADV
LSPLAKQAAREAGLEAVCVNPYRSIIVRAIETVYALDEALRIIARYEEPDVSCIAIEPRAGHGHAATEAP
RGMLYHRYRLEADGTIADAVITPPTSQNQAMIEEDLKRLTGAFLHLPEEELRHRCEQTVRNHDPCISCST
HFLRLDIDRG

>WP_018290138_Verrucomicrobia_group3b
MAVRKLTLEALARVEGEGSLELSLQDGKVETARLKIFEPPRFFEAFLRGRSLSEVPDIVARICGICPVAY
QMSAVHALEQGLGIAVDGPLRLLRRLLYCGEWIQSHVLHIVMLHAPDFLGLPDAIAISRDHRAEVKRALT
LKRAGNEILRLLGGREIHPINVRVGGFYRVPTPSELSALREKLEKAGEEAVALLRWVATFPCPECERDYE
FVSLRHPSEYPMNEGRLVSSRGLSCLPEEFDAEFEESHLPHSTALYCRLRQRGSYLVGPLARYNLNFDRL
SPRVQSLAREAGLSAYCRNPFQSILVRSVEVLFACEEALRLLSLYEPPQGPSVALPAVRGEGHACTEAPR
GLLYHRYRFDREGTIEEARIVPPTSQNQSSIEEDLRLWAERHLSEPEERLRNRCEQAIRNYDPCISCSTH
FLRLVIRRR

>WP_018300187_Gammaproteobacteria_group3b
MSSSQINKKIEVPILARVEGEGALDLEIKDGNITKCHVRIYEPPRYFEKFLEGREPNEIIDAVARICGIC
PMAYQMSVVTLMERAFDVEVTPWVHSMRRVMYLAEWMESHYLHTHILAAPDFLKYHSAIEMAKDFPNEVK
RGVRLQHLGNDILKLFGGRSVHPGAIKVGGFYRAPKQSEINALIVRLEEGLVDAENVVKWFSKLPYPDVE
FEGLTQVALSDPTDAYPVITDQVVTSRGERFHIDQWDEYFHEFHAPQSTALHSTKDGKPYLTSPLSRFNL
NFEKLPKEVKLLAESTGIQFPSNNIFHSILARSIECYYAIFEILRILRDYQYPDKPYVDVTYKAGKAWGA
SEAPRGIQIDYFEFDSKGRATKIRITPPTAQNLACMEADLRQSLSKFGLDRSDDELRQHAEMVIRNYDPC
ISCSAHFLTLNIKRS

>WP_018384886_Actinobacteria_group3b
MTHRGTRTVHVGALSRVEGEGELRLRVEQGRVTEARLRIYEPPRFFEAFLRGRTHREPPDITSRVCGICP
VAYQLSACRAVEDACEVAVTGQLAALRRLLYCGEWIESQTLHIHLLHAPDFLGYPDAITMARDHRADVER
GLRVKQAGNAIVALLGGRSIHPVNVQLGGFHRTPTRAELAPLAERLRRALDDALHTVTWAAGFDFPDAGC
DDHLLALAEPGRYAIEAGTPTVMPAPRSARLPASSTRALPTSTFPVRDFERHVVERQLPHSTALYSSLDG
HRHLTGPLARYAVSGRWLSPLAVEAALAGGLGDPRAGTVCRNPFRSILVRAVEVVYAIDEALRVIDAYEP
PPAPAVPVPARPGRGHGATEAPRGLLYHRYDLDADGTVTEASLIPPTAQNQAAIEEHLRRVAQSRMDTGP
EPDDEQLRHLCERAIRNHDPCISCSAHFLDLTVERH

>WP_018412521_Betaproteobacteria_group3d
MSTRPLETAADPEGLRRIAIDPLSRVEGHGKVTLLLDDDNRVRQARLHIVEFRGFEKFIEGRPYWEVPVM
VQRLCGICPVSHHLAASKALDRVVGGWPVPPAADRIRRLMHYGQIVQSHALHFFHLASPDLLFGFDAEVD
RRNIVGVAAAFPDAARQGVMLRRFGQEVIRITSGKRIHGTGSIPGGMNRAVDPAERDALRAGLPQMLDWA
QDAVTLARRLHENLPARYAGFADTPAAMLSLVGRDGAMELYDGVLRLREADGRIAIDGFDDQRYRELIAE
AVKPWTYMKFPYRRSLGVDQGWYRVGPLARVQNCDFIPTPRAEEARQGFVAAHGGQPVHAVLATHWARMI
ELLHGVETVAELLDDPLILGGPLRTEGPRQCSGIGIIEAPRGTLIHEYEVGDDDLVTRCNLIVSTTHNNQ
AMNEAVRAVALRHLDGETITEGLLNHIEVAVRAYDPCLSCATHALGQMPLAVSLRAADGRLLDHVLRSPG
GELLRDAPAHAAETAS

>WP_018508430_Betaproteobacteria_group3b
MTERRSVAIHVPVLARVEGEGALDLRIEQGDIAELRLRIFEPPRFFEKFLEGRHYTEIPDMVARICGICP
VAYQVTAAQALEDLFGVELDPWARVMRRVFYCGEWIQSHSLHIHLLAAPDFFGCGNAIELARIAPDEVRR
GLRIQGLGNELMDLFGARSVHPVGVRIGGFHGAPSLARILDMRDKLRAALPEAEALIRWAAAIPVPQDDQ
VFVSVATRHPADYAIERGDIGASDGLRIGAEAFDAHFIERHEPYSTALFSTYHQQPYLVGPLARLNLNHE
YLPGAIRALLADIGLVLPSRNLFHSLLARAVEIWLALYEALRLLDGYRVPDSPWVPATPRAGVAIGCTEA
PRGLLWHRYEMDDAGCVINARIVPPTSQNQGRIEEDLRLSLLNFGLDHPDDALRLHCEKVIRNYDPCISC
ATHFLRLNVARA

>WP_018608874_Betaproteobacteria_group3b
MSHTANHDPNREIRIDVPLLTRVEGEGSLEFVARNGRIESLQLRIFEPPRLFEKFLEGKDYSEVPNIAAR
VCGVCPIAYQMTSIRAMEKVFGMQESPWVHAMRRVVYYGEWLQSHALHLNLFAAPDFLGFSDVIHMAHRH
PEDVRRGMHLQELGNDMLRLLGGRSVHPIGLRVGGFFRAPPKHEVADLVDKLLAARDLVREFVAWAVGLP
YPKDEQEFVSIAVRHPHEYGINEGRLASDRGLDIDFSEYPERFREHQVSHSTAHYSMLDGSSYFLGPLAR
MNLNFDLLPAEVQDLARELGLRFPSHDMFHNVAARALECYLAVVDSLNILQAYRLPNRPWIEPTPRAGVG
HHCTEAPRGMIYHRFELNESGEVIAATMIPPTSQNQARLEQNLNVAMERFGLQHADEQLRELCEKVIRNY
DPCLSCSTHFLKMTVHRE

>WP_018992236_Betaproteobacteria_group3d
MDSSLETAADREQLRRVVIDPVSRVEGHGKVTLLLDDDDHVREARLHIVEFRGFEVFIQGRPYWEVPVMV
QRLCGICPVSHHLAASKAMDRVLGVPVTRSAEKLRRLMHYGQILQSHALHFFHLSSPDLLFGFESEVGKR
NIVGVAGAYPEVARQGVLLRKFGQEVIRATAGKRIHGTGSVPGGMNRHLGVEDRDALRAEIDLMVEWSRA
AVELVKRLHRADPALYDEFGRFRANVMSLVRADGAMDLYHGALRFRDADGKILVDKVPDQSYRSLIREQV
KPWSYMKFPYLEQLGPDEGWYQVGPLARVQNCDFIPTPLAEAERREFIDHGRGEPVRATLAYHWARMIEL
LHAAEVIRDLLGDGDLLEGALLAEGVRGNEGVGIIEAPRGTLIHHYQVGDDDLVTMCNLIVSTTHNNQAM
NTAVREVAHRYLDGRKLTEGLLNHIEVAIRAYDPCLSCATHALGKMPLVLELADAGGEVVDRVVRD

>WP_019177457_Euryarchaeota_group3c
MSGPIISEPTTKSESKRITIDPITRLEGHGKIEIFLNDEGNVANAYWQVPELRGFEKFCIGRSVDELNKI
TPRLCGVCPGAHHLCSTKALDGVFQAEPPEAGRKLRELFYAAHYIHSHIAHFYALAAADFVLGPAAPAEK
RNILGVVDAVGVNIGSEVIKHRSYAQKVQEMLGGKATHPVCGIPGGMSKPINEDERKQIEEWAKSCVEFS
KFTMGLLGDVVLKNEAYLDLIKDPGIYYNETYYMGLVDKNNKINFYDGDLRVVDQKGKEVEKFHPSKYLD
HIGEHVEPWTYEKFCFLKKIGWNGFTDGPQSGIYRCAPLARVNASTGFTTPEAQKGYEQLKDFFKGLGVE
GPIHHTMIYHWARVIELMHASEWLLELSQDPMITSKDIKSPTKTPGEGIGCLEAPRGVLIHHYVADENGI
TTDVNLVVGTTNNNAPINLSVRQAAKGLIKNWQVSPGILNEVEMAYRAYDPCNSCATHTLPGQMPLKAVI
RKPNGEIFQEIQNF

>WP_019262575_Euryarchaeota_group3c
MVKLTMEPVTRIEGHAKITVQLDDDGNVVDTRLHVMEFRGFEKFLQGRPVEEVARIVPRICGICDVQHHL
AAAKAVDQIFGFEDEKILPTAYKMREIMNWGSFMHSHALHFYFLAAPDLIIPDGTRKTRNVFQIIKDQPE
IALQAIELRRNGLEIVRKIGGRPIHPTSSTPGGISTELDDETQKDLLQRAQRNVELAQATLDLAKPIFEE
KIDLVNSLGYFGDTRHCGLVNDGVWDVYNGDVRIKDVDGSIYTEYKNLEYKDVVAEHVKPYSWLKFPYIK
ELGYPEGIYRVAPLSRINVADKMPDAAPLAQAAFEEFHDKFGYAQAPLLFHWARLIELLASAECAADALD
QDLSGPKFPEELERTAGEGAGIVEAARGTLIHNYACDDNGLVTEANIVVATIQNNPAMEMGIQQVAKDYI
KPGVEVDDKIFNLMEMVIRAYDPCLSCATHTMDSQMRLAEVDIVDSEGNIIKKF

>WP_019262624_Euryarchaeota_group3a
MKDRIVISPTSRQEGHAELVMEVDDEGIVTKGRYLSITPVRGLEKMVAGKNPETAPVLCQRICGVCPIPH
TLASVEAIDHSLDIEVPKAGKLLRQATLAAHGVNSAAIHHFLIAPDFVPEEDFTTAVKSVSAVRKNVQYV
VDMLAGEGIHPSDIRVGGMARNITSATKDKLIDRLKAFKPDMEKHVELMKSFIAARELPEGLGIVDAPLL
ASSASYGNLDEFDYDNFSEVLPEAWYDDPEIGKKACTTIPLINGKNVETGPRARMDKFNGFKDKGVVAQH
VARAEEMLNNYNLTIDLLEQIDTSAPARADYDDRGTGKLGIGVIEGPRGTNVHMANVKDSKIQFYSAIVP
TTWNIPTMGPATEGFHHKYGADVIRAYDPCLSCATHVMVVDDEDKSILKNDMVRI

>WP_019350089_Gammaproteobacteria_group3b
MSNSISINVPILARVEGEGALELGIHDHKITKLQLKIYEPPRLFEKFLEGRSYTDVLDLVARICGICPVA
YQMSATQAIEHCFGLQPSPWVREMRRLFYCGEWLESHSMHIHFLALPDFLGFKSAPEMAKSYPQEVRRGI
RLQSFGNELIKLFGGRSVHPVGACVGGFYKAPTPGEINVLLEKAKARVEDCEALIRWLAECSFPDNSHDF
TCVSLYHPTEYPFNEGRLVSNHGLNISIEEFDSYFKEKQVSYSTALHCLLQNKPYLVGPLARVNNCFGHL
PVPIHLLLQELKIHFPSRNMYHSIFARAVEIYFCVLESIRIMEQYELPKEAHHEAKPRAGTGFGCTEAPR
GTLWQQIQLSDEGKVQSARIVPPTSQNQARIEEDLRLSLVQYGLEKEEDLLRAYSEMIIRNYDPCISCST
HFLTLKVKRK

>WP_019498425_Cyanobacteria_group3d
MSKTIVIDPVTRIEGHAKISIFLDDAGEVSDAQFHVVEYRGFEKFCEGRPMWEMAGITARICGICPVSHL
LASAKTGDKLLAVQIPPAGEKLRRLMNLAQITQSHALSFFHLSSPDFLLGWDSTPATRNVFGLMAADPEL
ARGGIRLRQFGQQIIELLGARKIHAAWAVPGGVRSSLSTEGRQWIRDRLPESFATIENALSLFKQLLDRE
LQTEVQVFGDFPSLFMGLVEKNGEWEHYGGRIRFKDSNGNIVADNLSEDDYQQYIGEAVEPWSYLKFPYY
KPLGYPNGIYRVGPLARLNVCDRIGTPKADRELQEFRERSGGMATSSFLYHHARLVEILAAIERIAELIE
DPDILSPHTRAKASINCLEGIGVSEAPRGTLFHHYHIDEHGAIQKVNLIIATGHNNLAMNKTVAQIAKHY
IHNGNVAEGFLNRVEAGIRNYDPCLSCSTHAAGQMPLQVQLVSKDGSILKQIRRD

>WP_019509061_Cyanobacteria_group3d
MTKKIVIDPVTRIEGHAKISIYLNDAGEVDDARFHVVEYRGFEKFCEGRPFTEMAGITARICGICPVSHL
LASAKTGDKILAVKIPAAAEKLRRLMNLGQITQSHALSFFHLSSPDWLLGWDSDPAKRNVFGLIAADPDL
ARAGIRLRQFGQTVIELLGAKKIHAAWAVPGGVRSPLSPEGVAWIRDRLPESRATVKMALDLFKNLMASL
ATEIEQFGHFPSLFMGLVGKNGLWEHYGGKIRFTDSQGNIIADGLSEDDYQDYLGEAVEKWSYLKFPYYK
PWGYPDGIYRVGPLARVNICSHFGTPEADRELQEFRDWAGRVANSSFFYHYARLIEILAALERIEQLIDD
PEITSQRTRATAGINQLEGIGVSEAPRGTLFHHYQVDENGLIQKVNLIIATGQNNLAMNKTVAQIAKHYI
QGTEISEGMLNRVEAGIRAFDPCLSCSTHAAGQMPLHVQLVGADGSVLNEVYRN

>WP_019865758_Gammaproteobacteria_group3d
MYEHLETAANRDTLKRVVVDPVSRVEGHGKVTLLLDENNKVQQARLHIVEFRGFERFIQGRPYWELPVLV
QRLCGICPVSHHLAAAKAIDQLVGVDPESLPVSADKLRRLLHFGQVLQSHALHFFHLSSPDLLFGFESDI
GKRNIIAVLTDYPDIGLQGVKMRKYGQEVIRMVSGKRVHGTGAIAGGMNKALSKEERDYLLADIDQIIQW
AVDSVALIKKVHCANLPYYDEFATIRSNYLGLVKSDGALELYHGGIRAKNAAGETITDHFDYCCYNDLIH
EEVRSWTYMKFPYLLSQGKEDGWYRVGPLARVNNCDFINTPLAEAARVEFKAHGGGADSLSAAALPPSLA
VEAMVHSTLAFHWARLIEVLHCAESIKDLLHDGDLLSGELVAQGEKRYEGIGVIEAPRGTLFHHYQVDEN
DIVTKANLIVSTTSNNMAMNESVRQVAAEYLSGRELTEPLLNNLEVAIRAYDPCLSCATHAVGKMPLQLE
LRDVDGVLIDKLVKHSDGEIERA

>WP_020123404_Actinobacteria_group3b
MTHRGSRVLHVGSLSRVEGEGALRLRVEGRTVTEAHLEIYEPPRFFEAFLRGRSYTEPPDITARVCGICP
VAYQMSACAAIEDACGVSVDPVIRDLRRLLYCGEWIESQALHLYLLHAPDFLGRASAIELARTHRAEVER
GLRLKKAGNSLMEVLGGRAIHPVNVRLGGFHRAPARAELRTLSEELKRALDDAWATVRWVAGFEFPDAHT
DAVLLALASPDTYAIESGTPTLLRADGTGDSFPVRDFTERVRESHVPHSTALHSRLDGHLHLTGSLARFA
VGGRRLSPVAIQAAVEAGLGDPREGAVCRNPYRSILVRAVEIVYAVGEALRIVEAYEPPERSFVEVPPLA
GTGHGATEAPRGILYHRYELAPDGTVTDALLVPPTAQNQGAIEHDLLRLTQRALTEHDPGDEELTALCER
AIRNHDPCISCSTHFLDLTVVRTPGGSHA

>WP_020158180_Gammaproteobacteria_group3d
MYDYLETAETTENLRRVAVDPISRVEGHGKITLLLDQDNQVRQARLHIVEFRGFERFIQGRPYWELPVIV
QRLCGICPVSHHLAAGKAIDQLVGIEPENLPSAANKLRRLLHFGQVLQSHALHFFHLSSPDLLFGFESDI
NKRNIIAVLNDYPDIGLQGVKLRKYGQEVIRMICGKRIHGTGAVAGGMNKALTQSERDYLLSDVDQIIAW
AAGAVELVKKIHGSNLPYYDEFATIRSNYLGLTSADGALELYHGGLRAKNDQGETIVDHVDYCRYNDYIH
EEVRSWSYMKFPYLLSLGKETGWYRVGPLARINNCDYIATPMAEVERLEFKAHGGEAMVHSTLAFHWARL
IEALHCAESIKELLNDPEVMGHDLVAQGEKRYEGVGVIEAPRGTLFHHYQVDENDIVTKANLIVSTTSNN
MAMNESVRQVAAEYLSGRELTEPLLNNLEVAIRAYDPCLSCATHAVGKMPLQLELVDVEGRLIDRLIKHG
DGAIEHDLGG

>WP_020174963_Alphaproteobacteria_group3d
MNDVQTGQEPLKSEPRKIVIDHVTRVEGHGKVTIRLNAAGEVEQARFHIVEFRGFERFIQGRMYWEVPVI
VQRLCGICPVSHHLAAAKAMDLVAGVDQVTPTADKMRRLMHYGQVLQSNAVNFFHLASPDLLLGFEAPVA
QRNILGVIEAFPEVGKWAIFIRKFGQEVIAACGERRIHPRLCVPGGVNQNLSVEHRDALRKDVDQIIAWC
CDALELHKSFVHGHEALHESFASFPSSYMSITGKDGGMDLYDGPLRAVAADGQPIFEGVRPADYRDYLVE
EVRPWSYMKFPHIKSLGRENGWYRVGPLAQVNCCAFIGTPIAEAARKEFMAIGNGGLVHATLAYHWARLI
CMIHCAETIKDLLFDDELQGKDLLVTGQRRPEGMAIIEAPRGTLIHHYTVDKNDQVTGANLIVSTTNNNE
AMNRSVTKVAIDDLTGHDITEGLLNHIEVAIRAYDPCLSCATHALGDMPLIVTLEDADGSVIAEKVKQ

>WP_020393771_Gammaproteobacteria_group3d
MSDKHLRRIAIDPISRVEGHGKITLLMDQDNHVQEARLHIVEFRGFEKFIQGRPFTEVPYFVQRLCGICP
VSHHLAAAKAVDQLVGVDPESVTPTTHKLRRLLHFGQVLQSHALHFFHLSSPDLLFGFSSNLAHRNIVGV
LEDYPDIGLKGVKLRKYGQQVIAAIAGKRIHGAATVPGGMNKSLSDEERKALLVDIKDIIQWSQDAVDLN
EQIHLQHPENHGFATLTTSYLGMVGKQGEMELYHGGLRARHADGSAIIDQFDYTNYTQLLREEVRNWSYM
KFPYLTSLGRENGWYRVGPLARVNLADFITTPKAEAARQKFRAFAHGGYVHDTLAYHWARMIEMLHCAEA
IEELLHDPDIMGTDLVVKGTARREGIGVIEAPRGTLFHHYQIDEQGLIEKANLIVSTTSNNQAMNESVRS
VANQYLEGQEITEGLLNHLEVAIRAYDPCLSCATHALGKMPLQVELHNAQGDVISSLSKSANGTIGCTFD

>WP_020410523_Gammaproteobacteria_group3d
MESRKARIVEIEPVTRVEGHGKVTVHLDEHNNVSEARLHIVEFRGFERFIRGRLLWEVPVIVQRLCGICP
VSHHIAAAKAMDMIVGVDQLTPTAEKMRRLMHYGQIMQSNVLHFFHLSSPDLLFGFDAAAKKRNIFEVIK
QFPDLAKQGVLMRKYGQEVILHTAGKKIHGTGAIPGGINKNLSLKERDALLVDVDLMMSWAQNAVQVAKN
YTLDHLPLVEQFANFKSSHMSLVREDGALDLYHGNLRAVDAAGNIIFDQMDYRDFNDYLMEEVRPWSYMK
FPFIKSRGNVDGWYRVGPLARMNTVSFIDTPLANQEFEAFRRFGQGKPVSMTLGYHWARMIEVLHCVEKI
KELLHDPDLQGTDLRLKGERREEGIAVIEAPRGSLFHHYKVDENDQVTYCNLIVSTTHNNTAMNRAVTDV
AKKYLSGQKTITEKMLNHIEVAVRAYDPCLSCATHALGQMPLVVEVLDAEGKIVDRGSQFAEIETPGLT

>WP_020412786_Gammaproteobacteria_group3b
MSGKGKTIKVDYLARVEGEGALFIRYDDDQVHDVQLKIFEPPRFFEAFLRGRDYTEAPDITARICGICPV
AYQMSALHAMEDALDLVPTPELRTLRRLLYCGEWIESHMLHVSMLHAPDFLGYPSAVAMAKGHPEIVRQA
LEIKKAGNALLRLLGGREVHPINVRVGGFYRTPIPEQFESLREQLLAARDLAEQMCRWSARLPFPENNQE
FEFVSLVNPDEYPMNEGRIQSSRGLDISAGDYEQYFREEQVPHSTALHSILIERGAYLVGPMARFNLNYS
RLSSRVKQVAEELDFRPPCTNPFKSIVVRCLEVLYAFDEALRIIENYQPPAHPYLTVKPRKASGCAATEA
PRGLLYHRYGINAQGKITHAKIVAPTSQNQKTIEQDLRLMLPKFMHLPEDQLQGLCERAIRNYDPCISCS
THFLQLHLQHDQPGSL

>WP_020448391_Euryarchaeota_group3c
MSGPKVFEETHKSESKRITIDPITRLEGHGKIEIFLNDEGNVAQAYWQVPELRGFEKFCIGRSVDELNKI
TPRLCGVCPGAHHLAATKALDGVYKTEPTETGRKLRELFYAAHYIHSHIAHFYALSAADFVLGPAAPVEQ
RNILGVVDAVGVEIGGEVIKHRSYAQKVQEILGGKATHPVCGVPGGMSKPLSEDDRVKIEGWAKSTVDFA
KFTLNLFNDLVLKNQQYLDIIASKDIYYNETYYMGLVDKNNKINFYDGTLRVVDQKGNEKFKFHPNDYLD
YIGEHVEPWSYEKFCFMKKIGWNGFTDGPESGIYRCAPLARMNASTGFTTPLAQQAYENMFGTFRDLGVE
GPIHNTMAYHWARVIELMHASELLLDLSQDPSITNKDIKAPAGEPGEGIGCIEAPRGVLIHHYVADEDGI
TTDVNLVVGTTNNNAPINLSVRKAAKALIKNWEVSPGLLNMVEMAYRAYDPCNSCATHSLPGKMPIKAVV
RNPDGSVYQEIKNF

>WP_020482704_Gammaproteobacteria_group3d
MYEHLETADPALVAAGKLKRVAVDPVSRVEGHGKVTLLLDEDNKVQQARLHIVEFRGFEKFIQGRPYWEL
PVMVQRLCGICPVSHHLAAAKAIDQLVGVDPANLPPAADKLRRLLHFGQVLQSHALHFFHLSSPDLLFGF
ESEIGKRNVMAVLADYPDIGLQGVKLRKYGQEVIRMVSGKRIHGTGAIAGGMNKALTKEERDYLKQDIAQ
IVIWAQAALQLVTKVHTSHLPYYDNFATIRSKYLSLTKPNGALELYHGGIRVKDEQGETLVDHYDYCDYP
ELIREEVRSWTYMKFPYLTSLGKAEGWYRVGPLARVNNCDFIDTPQAEAARVEFKRHSGEAMVHSTLAFH
WTRMIELLHCAESIQSLLDDPDLLSNDLVAKGEKRQEGIGVIEAPRGTLFHHYQIDENDIVTKANLIVST
TSNNTAMNESVRQVAAEYLSGRELTEPLLNNLEVAIRAYDPCLSCATHAVGKMPLQLELVDADGKLVDKL
IRHSSGEFIHGSE

>WP_020504162_Gammaproteobacteria_group3d
MSRTITIEPVTRIEGHARITLQLGDQGEVEDARFHLTQFRGFEKFCEGRPYREMPALTARTCGICPVSHV
LASNKACDHLLSVTIPPTAEKLRRIMNLAQITQSHALSFFHLSSPDLLLGWDSDPATRNIFGVMRQDPAL
AKDGIRLRQIGQMIIEILAGKKIHPTWVVPGGVAEALTQEKREAILKLLPEGLEIAKRTYGFFKTLVPKF
KDETSHFGTRPTMFMSLVTPKGNLEHYDGFLRIKDAQGRIVEDMVPTVDYQRLVGEAVEDFSYMKFPYYK
PMGYPKGVYRVGPLARLNNAEACGTPYADVALAEFHMLQEYGPITSSFHYHYARLVEIIFAIEMMERLLK
DPDILDHRVRARARSNRDEGIGVSEAPRGTLMHHYRIDDDGLITWVNLIIATGHNNLAMNQAIRQVADAY
VDGNHLQEGMLNRVEAVIRCYDPCLSCASHAFGQMPLVIELKDAAGQVVDRLTRG

>WP_020504783_Gammaproteobacteria_group3d
MIHPLETARHPETLKRVCIEPLTRVEGHGKVTLLLDEDNHVRQARLHVVEFRGFERFIQGRPYWELPVLV
QRLCGICPVSHHLAAAKACDQLVGVDVLTPTAEKVRRLMHLGQVLQSHALNFFHLSSPDLLFGVDDPVAH
RNIVGLIQDHPEIAKQGVLLRKFGQEVIRITAGKRVHGTGALPGGVNKHVSAQERDLLQADIDQVCDWAE
GAVQLMKRIILRNPEYHYRFGAVDANTLSLIGPDGALELYDGGLRVRDPNGDTLMDHQDCTGYEQLIQEE
VKDWSYMKFPFLTQLGPERGWYRVGPLARVNNCDCFHTPLAEQERQDFAAAGEGRPLQAALATHWARVIE
LLHCAERIRELLSDPDLQGTDLRLRGAMHGKGIGVVEAPRGTLFHHYEIDEDGLVTRANLIVSTTNNNQA
INTAIRQVAADYLSGRELTEPLLNQIEVAIRAYDPCLSCATHALGRMPLDIELQDAAGLVLDRLCRHPDG
SLGRALVLDS

>WP_020524726_Actinobacteria_group3b
MTHRLDRSLQVSALSRVEGEGAMRLVTAGGRVESVALEIYEPPRFFEALLRGRTMGEVTDITARICGICP
VAYQMSACHAMEDACGTNIPVPIQDLRRLLYCGEWISSHALHIYLLHAPDFLGYDSVVELAQAHRPLVER
GLRLKKAGNAILQTVGGRAIHPVNVRLGGFYRSPSRAELQELAVTLRSALDDALATVRWVAGFDFPDFAH
EHEYLALVSPGCYAIESGVPTTDRGLSFPVRDFESHVIEEQVPHSTALHARLAGRGRYLTGPLARYSLSQ
QWLSPLARMAAAQAGLGETCRNPFRSIVVRAVETVYAVEEALRLIDGYVPPQPAHVDLIPLSGKGFGATE
APRGTLFHRYEISASGDIVSARITPPTSQNQAAIEDDLRLFAGPRLELDDHELAHACESAIRCYDPCISC
ATHFLELTVERRL

>WP_020565381_Gammaproteobacteria_group3d
MYDHLETAENVHNLKRVVIDPVSRVEGHGKITLLLDEAGRVRQARLHIVEFRGFERFIQGRPYWELPILV
QRLCGICPVSHHLAAGKAIDQLVGVDPDELTPSATKLRQLLHFGQVLQSHALHFFYLASPDLLFGFESDI
HKRNIFSVLEDYPDIGLQAVKVRKYGQEVIRAVAGKRIHGSGAIAGGMNKSLSSAECEALLADIDQIIAW
SSAAVLLIQKILYSDRAFYDDFATLRSLYLGLTRPDGALELYHGGLRVKDAEGGTILDHVDYCDYNSYIH
EEVRSWTYMKFPYLLSLGKENGWYRVGPLARVNNCDFIDTPLAEAARLEFKAHGTEAMVHNTLATHWARM
IETLHCAERIKELLRDPDIRGHDLVTQGEKRYEGIGVIEAPRGTLFHHYRIDENDIVVKANLIVSTTHNN
RAMNESVRQVAARYLSGRELTEPLLNNLEVAVRAYDPCLSCATHAVGKMPLQVELIDAEGKRVDRLIKHA
DGLIERRPDA

>WP_020653150_Betaproteobacteria_group3b
MTDRRAVSIRVPVLARVEGEGALEVDIADGRIVHLRLRIYEPPRLFEKFLEGRAFHEVPDMVARICGICP
VAYQMSAVHALESIVGVAPGPWVRAMRRVMYCGEWIESHCLHIHLLAAPDFLGCRSVVELAQSHPEEVRR
GLALQALGNDLIRLLGARSVHPVGVRVGGFHHAPPVDAVAALCGRLRAALPEAEALLAWTASLPLPATAQ
RFTSVAMRDGHAYPMNEGRIMSDQGLDIGAGEFEDCFAEHQVPHSTALHSLLLGQPYLVGPLARINLNHD
LLPQPVRDALQATGVRFPSANPFHGIVARAAEIHCALVDALRLLEQYTVPAAPFVEAVARCGIGTACTEA
PRGLLWHRYETDSEGIIRNARIVPPTSQNQARIEQDLRQALEEFGLDREDDELRRLGETVIRNYDPCISC
ATHFLRLAVRRT

>WP_020680743_Gammaproteobacteria_group3b
MTDPRNIRLRVPVITRLEGEGALELYCRGNRLERAVLRIFEPPRFFEKFLEGKHYSEQPIIASRICGICP
IAYQMTGVRAIEHALGLEPGDWISRMRRMLQCGEWLQSHALHIHFLALPDFLGFTHMMDLAKSHPEAVRR
GLRLQALGNDLISLSGARSVHPVGLKVGGFHRAPAPEQVALLQPRLQQAEEDAKALVRWTASLELPESHQ
AFTSVALHHEPDYAMNEGRVRSDQGLDIAAADYPQHFREHQEPHSTALYSLLNGEPYLVGPLARMNLNFE
QLPLKVRELAAECGIRFPSDNIYHSIRARALECYFTILEARRLLTDYQPQPASVPDVPRDGWGAHCTEAP
RGLIYHHYRIDDAGFIRSACIIPPTSQNQARIEADLYHGLSHFGLEHSDEELQFFAERLIRNYDPCISCS
VHFLDLRVHRS

>WP_020730473_Actinobacteria_group3b
MMAPDNRTLSVGTLTRVEGEGALYVSLKDGELDRVELNIYEPPRFFEAFLRGRAHTEPPDLTARICGICP
VAYQVSACNALEDACGVELDADLIELRRLLYCGEWIHSHVLHICLLHAPDFLGYPDAIAFARDEREIVER
GLRLKKAGNQLMEFVGGRAIHPINVRLGGFYSVPTRSDFAPMAEQLRRALDDALATVEWVAGFEFPDLEF
DHEFLALTTPDRYPIENGTIARSAGPVFPVAEFTDHVVELQVPHSTALHATLDGGCHVTGPLARYALNSS
LLTPIAAQAAARAGLSAQCRNPFRSIIVRAVEVVYAIEEALRIIENYQRPARPFVEVPARAGVGHGVSEA
PRGLLYHRYRIDDAGLVSAATIVPPTSQNQAAIEADLARVVSENLALDDEVLTTMCERAIRNYDPCISCS
THFLTLTLERG

>WP_020864100_Thaumarchaeota_group3b
MSKEYRVDYLARVEGEGALYVKVRGDEVVDVKFKIFEPPRLFEAFLIGRMYYDAPDITARICGICPVAYQ
MSSIHAMENLFGVVVEPAVRELRRLLYCGEWIESHMLHAFLLHAPDFLGYDDALKMAKRHPDVVKKALKA
KKIGNDVVARLGGREIHPVSACVGGFYRVPSKRELAELRPSLIEGLKITEELLEWVAGLEFPEFEQDYEF
VALRHPDEYPMNEGRIMSNKGLDITVDQYENHFAEEQVPHSNALHSYIIGRGAYMVGPLSRINLNIDKLH
DLTKTALERIGFKPPCRNPFKSIIARVAETLYAFEEALRIVDTYSEPRVARVELSVRAGRGCGCTEAPRG
ILYHRYDVDEHGRILSAKIVPPTAQNQKSIEEDLRKLAPKIIKLPRSQAVWRFEQAIRNYDPCISCATHF
LRLEVEQE

>WP_020874487_Actinobacteria_group3b
MSHRGSRVLRLDALARVEGEASLHLAVRDGRVTEARLRIYEPPRFFEAFLVGRGHGEPPDITSRICGICP
VAYQTTACQAIERACGVTVDGPLAELRRLLYYGEWIESQALHIHLLHAPDFLGHPSAVELAREHRAAVER
GLRIKQAGNTVMEQLGGRAIHPINVRVGGFYHVPAPAELVPLTERLRRAHDDALETVRWVAGFDFPDAEY
HGPLLAMCDPGRYAIDSGTPAVMAAVAGSNGPAPVRALPVEEFERRVVERQVSHSTALVSELDGHHYLTG
SLARYAVSGRWLHPSALDAAREAGLGDPATGAVCRNPFRSIIVRAVEVAHAVAEALRIIDAYEPPSRSYV
AVPPRPATGCAATEAPRGLLYHRYAMDADGTLTLARIVPPTAQNQAAIEDDLRRQVQSRLDRPGEPPGDE
ELTALCERAVRNHDPCISCSAHFLDLTVERG

>WP_020876264_Deltaproteobacteria_group3d
MTQQLTIEPVTRIEGHARITIHLDDAGQVADARFHVTEFRGFEKFCVGRTYSEMPGITMRICGICPVSHM
LASAKAGDAILGVRIPPAAEILRRLINHAQYVQSHALSFFFLSGPDLILGMESDPARRNMVGLMAKHPDL
VRKGIRLRRFGQEIIRMLGGQSVHPPWAVPGGVRKGLTPEDVDAVGRSLPEAFDTVDAAIDLLLDRYDAF
QQEADCYGNFPSLFLGLTTPEGGLEHYDGVLRVMDADGRHLESGLADHRWQEIIAEAVQPWSYLKFPYYR
PLGYGDGTGDVPGLYRVGPMARLNLCDFAGTPRADRELRRFRRLGDGDKPVWGSFHAHYARLIEILFSLE
RIAGIIEDPLVHDAQLRSRAGVNQLTGIGVMEAPRGTLFHQYRVNEDGILQAVRLLVATGNNNLAMNRTI
AQIARAYIRGSTVTEGVLNRIEHGIRLYDPCLSCSTHAVGQMPMQVQILDARGCLVDEKIRG

>WP_020882283_Deltaproteobacteria_group3c
MSEVQAAKTLRVAPITRIEGHAGFEIKLDANGNVADARMQVMSLRGFEKFVVGRPVEEVPRIVNRICGIC
PWQHHLASNKAADACLGAVVPPTGKKLRELCQMLAYIPDKILHFYFLAAPDFVIGPDADYSVRNVVGVVG
AVPDLAKQVVHMRYKTQMALEKFAGKVIHPIAAVVGGYSKPMLEDERKELLAVVKEAKDFCMFTIKFARE
NVFPKYIDAVKMLGVFPSGYIGTVNPKNGALELYDGELRLMNIDGTYDQFTYDKYADYIAEHVEPWTYLK
FPYIKKAGGIKLDENDPVGVYRSNCLARINVCDQMATPEAQKELEIFRKEFGRPAHLTLLYHWARLIELV
QCCERAEELLNDPEITGREIRAKNIEPRAGEGVGCVEAPRGTLIHHYKTDENGCVKMANLIVGTTHNNAG
MNLSIKQAAKAVIKDGKYDQGVLNMIEMAVRAYDP

>WP_020953630_Euryarchaeota_group3b
MMYIPITVDHIARVEGKGGIEIVTSDEGVKEVKLNIIEGPRFFEAITIGKKLEEALAIYPRVCSFCSASH
KLTALEAAEKAIGFTPRPEIQDLRELLYMGDTIESHALHLYLLVLPDYLGYSNPLAMVDKYKKEIEYAMA
LKNVGSKIMDYLGSRAIHQENVVLGGFGKLPTKAQFEELRRELKEALPLAEYTVELFSKLEQYEEVTDDE
MVHMAVKPRNDVYGIYGDYIKVSDGFEFPVEDYKKHIVEKVVEHSFAKHSFYKGKPFMVGAISRIVNNAD
LLYGKAKELYTQYKDLLRYNNCFANNFAQAIELVYFIEKSIDIIDDTLAKWPVKERDEVELKDGFGVSIT
EAPRGLLVYALEVKDGRVNYADIITPTAMNLAIMERHVRMMAENHWQDDPERLKLLAEMTVRAYDPCISC
SVHVVRL

>WP_021287226_Epsilonproteobacteria_group3d
MQNRTIVIDPVTRIEGHAKITIDIDKSDKVKDAKIHVTQYRGFEKFCEGRMYTEMPALTARTCGICPVSH
VISATKAIDEILGVTPPKAGTNIRKIVNLAQLLQSHTLNFYHLSSPDFIYGFDAPKEDRNIFKMMQTHPE
MARDGINLRAFGQKIIEDLAGKRIHPTGIIPGGAAHKIDESTKEAILEQIPAMLKIAQSALEFFRDNLHK
FQEEIDYLGAFPSLFMALTNKEGTLEHYDGKLCFMDSEGNILKDRIEPRDYKEFIGETVEEDSYLKSPYY
KPLGYPQGMYRVGALARLNIAKTCGTPLADKELKKFKALGAGKPVLNTFYYHYARLIEMVYALEKIEELL
KSDETMSANVRSTSTVSYDKGVGCSEAPRGTLFHEYHVTKDGIITAVNLIIATGNNNLAMNAGVKQVAQK
FVDTKNITDGALNRVEAVIRCFDPCLSCSTHALGIVSSKIEIRDHNKKIIRVIERS

>WP_021333622_Actinobacteria_group3b
MDGETNRDTTRLTLGSLARVEGEGRLAFTVRHGRVEAAELNIYEPPRFFESFLRGRDFREPPDITSRICG
ICPVAYQVSACNAIEQACGAHLTQPILDLRRLLYCGEWIASHTLHIYLLHAPDFLGAADAIELARIARPD
VERGLALKKAGNAILDMIGGRSIHPVNVRLGGFYRAPTSSELAPLAEQLHRALDDALATVQWVSHFEIPD
AEVDTELLALAQPGRYAIEDGVLTNTSGSSFAPEEFCDHVAEQQVPHSTALHAHLDGQAYLTGPLARYSL
HSADLSETARQAATEAGLGTVCRNPFQSIVVRAVETVFAVDEALRLIREYYRPESPYVDMSPRAATGYGV
SEAPRGVLYHRYQLDSEGLILRATIIPPTSQNQAAIENDLRNTLAANLRLTDAELTGLCERTIRNYDPCI
SCATHFLDVTINRA

>WP_022363293_Actinobacteria_group3b
MTRSQLNIDHVARVEGHGNVHVVIEDDVVKTVEMNIVEPARLFESMVRGQSYKDCSYISSRICGICSPSH
CVTDLKAVEDAFGIEVSSRTKMLRELLVYGSYLQNHASHLFVFVVPDFVGEESVFPLAQSDPELFNQALD
LKKLGNDLCTLVGGRSIHPITAVVGGFTHEISAQEYLELADRLEAAIPFAKATVDLFSSFRITEIHTASD
LLAMVEDDYYPVQSSNTLELIDEHVRFDAHDFESYLEEYEVPHSGALFTRVKATGKPVFTSALSRLNASW
DHLSQEAKFASAKAGLRPEEKNPMKNNLAQAIEILDALIRCAGICRELAKGEGDSKPVPFEVRAGTGVGM
SEAPRGVVFHKLEFDDEGRVLHASIITPTSQNLASLEADTRHLVEVLVEAGLDEGYIRSEIAKLVRAYDP
CLSCSVH

>WP_022668938_Deltaproteobacteria_group3c
MGKTINIQPLSRIEGHANIKIELNDQGEVEKATTHFNSIRGFEKYVQGKPAEEVTRIVTRICGICPWHHH
LASTKAVDACFQAEVPRAGHILRECMQNMAHINDKILHFYFLAAPDFVLGPDADYKVRNVIGIAQAAPDL
ARKVIQMRQLGQMMMERFAGKVIHPIAAVPGGFSKPMSDSQRLSLVEDTQKLLEFAKFSMAHAKENIFPN
YLTEVTTLGSITTGFIGTVDRDGSLNFYDGKIRLMKPDGTCEDFDDADYLDYIGEHVEETSYGKFPYAKS
WNEGFSTDLAQPRGIYRSNCLARLNVCDHISTPLAQAELEEFRKSFGRPAQHTLLYHWARLIELVYACEK
TLELLLDKAICGKETRLGFTPGAGRGVGHVEAPRGTLIHDYTTDEKGLIKSANMIVGTTHNLAPISMSVE
QAARMLIHEGKVDETILNKVEMAVRAYDP

>WP_022739737_Actinobacteria_group3b
MAATEISVDHIARVEGHGDIRLVIEDGRVVTCEMAVVEPARLFESMVRGRSFEEVPYIASRVCGICSSSH
VVTDLRAIEQVFGVEVADRTEALRELLLYGSYLQNHGTHLFVFAAPDFLGHKSVFPLAEGNPELFERALG
LKALGNELCTLVGGRSIHPITAVVGGFTHEISADEYLRLAEAMDATREFALASVDLFRDFDTVDVQTEGD
LLAMVAPGAYPVCTSDTLRFVRAGYDFSAQDVEEEIEEYPVGHSAAFLARARRTGRPYMTAALARVNASW
DALSKDARYAAAKAGLRPPEYNPFANNIAQAVELVDALDRCAALCRRLAADEFEGSSEPVPFTVRAGRGV
GFTEAPRGALFHILDINGEGRIERASIMTPTAQNIANLEADMRQLAEKMVAGGYDADLITLEVEKLVRAY
DPCLSCSVH

>WP_022771893_Betaproteobacteria_group3d
MVFALETAPSPAGLRRVAIEPVSRVEGHGKVTLLLDERNHVVQARLHIVEFRGFEKFIEGRPYWEVPVMV
QRLCGICPVSHHLAAAKAFDRVVGAAPITASATAVRRLMHYGQMLQSHALHFFHLSSPDLLFGFDADVAK
RNVVGVVQEHPDIAKKGVMLRKFGQEVIRMTAGKRIHGTGAIPGGVNKLLTAEDRDTLLRDVGQMLQWAQ
DAVDIAKQLHAMNPSLYRHFAHFRSNWMSIVRSDGAMDLYDGLLRVRDDNGKILYDGVEDQRYLDLIEEG
VRSWSYMKFPHLCSLGPEKGWYRVGPLARVQNCDFIPTERAEAERKAFVAWGQGEVIHSSLAYHWARMIE
MLHCVEVIRDLLQDPALLSGDKVVTGTRHRSGVGVLEAPRGTLIHDYDVGDDDLVTRCNLIVSTTHNNQA
MNEAVRCVARDHLDGHEITEGLLNHIEVAIRAYDPCLSCATHALGKMPLEVTLVGADGTVLDRAYTAAAC
ADTLTA

>WP_022775381_Betaproteobacteria_group3c
MTQRITIDPITRLEGHGKIEIFLDDAKEVSAAYFQIPELRGFESFCVGRHAEEMPNITNRICGVCPEAHH
MAAAKAIDAAFGVECLPAARRIRELIYMAFFVTDHTTHFYCLGGPDFVVGPDAPAAERNILGVIKKVGLD
VGKQVIDTRKRNHELIKRLGGRGVHLCGAVPGGWAVHLDEAARQEFLGYARDNIAFAQFSLKVFEDIVLK
NPAYAELVMSDLYVHRTHSMGMVGPGNAPDFYDGKIRVVDTVGQEVVLYDPKDYLDHIAERVEPWSYLKF
TYLKRFGWKGFVDGQDSGIYHATPLSRLNVADRMATPLAQAEFERFYDTFQAKGKAAGGRNLPIHHRLAT
HWARLIEILYAAERMQELLLHPEICDPHVRCVTEARAGVGIGSVEAPRGTLTHHYVTNAQGLIERANLIV
GTTNNNAPISLSIMKAAKGLIHGGVFNDGILNKVEMAFRLYDPCCSCATHALGKAPLEVVLRGADGAVLD
VCTRNPA

>WP_022808428_Omnitrophica_group3b
MSRNVKVNVEYLTRVEGHGNIVVNVREGRLEECRLDIVEAPRFFEGMLKGRSIFEAQHITSRICGICSCG
HTLASIQAAENAIGFKPSPQTVKLRKFLLHMETLDSHILHIYLLVAPDLLGVKSFVPLIATHNEVVRRAI
RMKKTCNDVCDILVGRHVHPISCIVGGFTKLPKEKEIDAMLTLLRTLEKDMGPTIELAATLKFPQFERET
EYVALVNDEGEYPFLQGDIGSSDGLRVKKENYKTVTNEFIVPHSSAKHTRASRASYMVGALARWNLNGGK
LLPKARALGAQLGFKPLVTNSYLNTAAQLVECVHCLEDSIQILEELKKDGIDERETVSVGLNEQGRIPVK
AGRGVGAVEVPRGILFHDYEVDEQGKIIQANCIIPTGQNLNNIEHDMRKMVPEILDLSDEEITLRLEMLV
RAYDPCISCSAHFLNVQFINR

>WP_022846160_Aquificae_group3a
MIKRIEIEPIPLTEGCSKLVLKVERGIIVEGYYYALVPIRGFETLLLDKEAPFATVAATRICGMCQAVHS
IAAAKAIEDACNIEVPEAAEKLREALNLAVRVYNHLLHHIVISGNMFEDKDERFEFIKGVQRIRKNISTI
MEIIGGEFVHPPNVVVGGISSSIDESVRERLINLADESIPLAEKETKRFIDYINHIWKKRNLPDNLGSHN
LDFFIAEDFHSEDIEELYPQEVFPEFPFKREATNTLVKVKGKAVETGVRARKVKKEGFKPSGGIKELHIL
RAEEIISALKKMKTILEENTFNRELWNREFPVSDGETTGTGIVEAPRGVNIHQVRVDKSGKITYYKIVVP
TAINMLAIAEALKGEKVEYAEMVVRAYDPCIACATH

>WP_023365427_Actinobacteria_group3b
MTTDNRTLSVGTLTRVEGEGALHVTLKDGALDSVQLNIYEPPRFFEAFLRGRAYTEPPDLTARICGICPV
AYQVSACNAIEQTCGVEVDPELVALRRLLYCGEWIHSHVLHVYLLHAPDFLGCPDVIALARDQRAAVERG
LRLKKAGNKLMDFIGGRSIHPINVRLGGFYSVPDRSQLAPLAELLRRALDDALATVEWVSGFDFPDLELD
HEMLAVSQPGQYAIENGAIARSAGPSFPVAEFTGHVHESQVPHSTALHATLDGGRYLTGPLARYCLNSSA
LSPIAGEAAAAAGLSGECRNPFRSIVVRAVEVVYAIEEALRIIDGYQRPSRPFVEVPVRAGVGHGVSEAP
RGLLYHRYEIDDDGLISAATIIPPTSQNQAAIENDLARVVSANLALADAELTTLCERVIRNYDPCISCSA
HFLTLTVQRE

>WP_023408290_Deltaproteobacteria_group3c
MGKILNIQPVTRIEGHARITVHLDESGNVEDARMNLMSLRGFEKFIEGRPAEEVPRIVNRICGICPWMHH
LASNKAVDGCFDVTPTPTGHKLRELLQVMAHINDKILHFFFLAAPDFVLGPDSDYSVRNVIGVVKAAPEL
ATQVVKMRQLGQMMLDRFAGKAIHPIAAVTGGFSKPMREAERVELLKDTQTLLDFSLFALDFAKNNVFSK
YLDVISELGVIKTGFLGTVDRADGSFRIYDGKQRLMKADGSYVDFEGVDYLDYLGEHVESWSYGKMPYAK
SWNEGFSMDLSEPKGIYRANTLARINVCDQMATPKAQEALEEFRAAFGRPAQATLLYHYARLIELIYACE
RTIELLNWEGITDTDVRAKVTPQAGRGVGVLEAPRGTLIHDYTTDANGCIESANLIVGTTHNIGPMNMSV
KQAATALIKDGVYDQGILNKVEMAVRAYDP

>WP_023411848_Gammaproteobacteria_group3d
MSTSLETATQPEQLRRVVIEPLTRVEGHGKVTLLLDQHDRVQQARLHIVEFRGFEKFIQGRPYWELPVLV
QRLCGICPVSHHLAAAKACDQLVGAERLTPTAEKVRRLMHFGQVLQSHALHFFHLSSPDLLFGFDDPVTH
RNIVGLIHDHPDIARRGVLLRKYGQEVIRITCGKRIHGTGALPGGVNKSLSNAERDLLRTDIGQIVRWAQ
DAVTLIRHILSADAERNWRFGTVQANALSLVRGDGALELYDGVLRACDALGNPIFDQADCHDYATLIREQ
IKPWTYMKFPFIAALGPDSGWYRVGPLARIGNCDHIDTPLAEQERIALLEVDHGRAVQALMANHWARMIE
LLHCAESIERLLDDPDIGGSDLLREGKRQGTGIGVIEAPRGTLFHHYEVGDDGLVRRANLIVSTTHNNQV
MNESIREVARVYLDGNRLTEPLLNRIEIAIRAYDPCLSCATHALGKMPLEIELLDADGNVRQRMRKRASG
DVEAELPLADNDVLEPVDGRVP

>WP_023490135_Gammaproteobacteria_group3d
MTFDLETAAEPSGLRRIAIDPISRVEGHGKVTILLDEYHRVRQVRLHIVEFRGFEKFIEGRPFWEVPVMV
QRLCGICPVSHMLAASKALDLVVGASEITRSAEKIRRLMHYGQVMQSHALHFFYLASPDLLFGFDSDQNQ
RNIVGVAQAYPDIAKKGILLRKFGQEVIRVTSGKRIHGTGSIPGGMNKHVSRADRDMLRKEVGQMIAWAV
EAVGIVKTLHAKNSAMYDSFASFRSNILSLVRADGALDLYDGVLRARDADGQIILDGASDQSYMSLIEEE
VRPWTYMKFPYLRSLGPDVGWYRVGPLARVQNCDFIPSPLAEIERREFVAYNQGALLHASLAYHWARMIE
ILHTIEVIQELLDDPDILAGDLMASGPRQSSGIGVIEAPRGTLIHDYHVGADDLVTACNLIVSTTHNNQA
MNEAVRSVARQYLDGNELTEGLLNRIEVAIRAYDPCLSCATHALGQMPLDVVLLGPQGELVDHVLKSHEG
EMVRNMAAREPFTL

>WP_023544405_Actinobacteria_group3b
MNPRGTRVLRLDALARVEGEAALHLRVDGGTVAETRLRIYEPPRFFEALLSGRGHTEPPDITSRICGICP
VAYQMSACQAIENACGVTVDGPLADLRRLLYCGEWIESHTLHIYLLHAPDFLGLADVVGLARDQRAAVER
GLRLKQSGNAILEQLGGRPIHPVNVRIGGFYRTPAPRELRPLAERLRQAREDALETVRWVAAFDFPDAVY
DHDLLALRDPGHYAIDSGTPAVIAARGGPRAAREFALSDFEQHVRERQVPHSTALTATLDDRRFLTGPLA
RYAINGQWLHPVAAEAARDAGLGDPALGAICDNPFRSIVVRAVEVVHAVEEALRIIDGYAQPPRPAVEVP
PRRAVGAGATEAPRGLLYHRYALTEDGTLTGARIIPPTAQNQTAIEEDVRRAVQTRLDRDGPDADDEELT
LLCERAIRNHDPCISCSAHFLDLTVERT

>WP_024079550_Alphaproteobacteria_group3b
MADIRTIKVEALARVEGEGSLHVKIRDGIIKELHFGIFEPPRFFEAFLRGRDFREVPDITARICGICPIA
YLMGASQAMEDILGIQVTKPIRDLRRLVYCGEWIESHALHVYMLHAPDFLGLADALELAKVDRTLVEKAL
RLKKIGNEILETIGGRAIHPVGLRVGGFYKAPSKRHLRALEENLKWAVETSIATVKLVGGFDFPDIQQDY
NFMALHHADEYAIHEGRLITSSGLDFPVSQFLDHIEEEHVSWSNALHGKPKDGLAHHVGPLARYNLNYAQ
LGKTAKAAAKAAGLGTVVRNPFQSIVVRAVELVQVCEDALKIVQNYTEPDAPYVDAPVKAGEGHGCTEAP
RGICYHRYRIHADGSVQDARIVPPTAQNQKVMELDLRKVVQANLHKSDDEIKWRAEQAIRNYDPCISCAT
HFLKLEMDRG

>WP_024287469_Actinobacteria_group3b
MSHKLTDGGQVLHVGTLARVEGEGAMHIEIHDGHVEQVQLRIFEPPRFYEAFLRGRAWTEPPDITARICG
ICPVAYQFSSCLALEDACGVTVPHEITAMRRLLYCGEWIESHALHIYLLHAPDFLGYPGAIEMAKDFGPA
VERGLRLKKAGNELMTLVGGRSVHPVNVRLGGFYRMPTVAELRALRPTLERGLADALETVRLVSTFEFPD
FEQDFTYLSLRSETGYPIEGGTVVTSDSEAFEVRDFGAHIDEFHVAHSNALHASLDGGAGGPYVVGPLAR
YTLNHDRLSPLAREAAHEGGLGTTCRNPFRSIIVRAVELVEVFVEAIRIIDAWRDGVPPSVPVPARAGEG
FGATEAPRGVLFHRYRLAADGTILDAQIVPPTSQNQPSIEADLRRLAEQWVTLSDHDLSHRCEQAIRNYD
PCISCATHFLDLTVERS

>WP_024299641_Gammaproteobacteria_group3d
MYEHLETAENSENLKRVVVDPVSRVEGHGKVTLLLDENNKVKQARLHIVEFRGFERFIQGRPYWELPVLV
QRLCGICPVSHHLAAAKAIDQLVGVDPENLTPSATKLRRLLHFGQVLQSHALHFFHLSSPDLLFGFESDI
GKRNIIAVLNAYPDIGLQGVKLRKYGQEVIRMVSGKRIHGTGAIAGGMNKSLTKGECDTLLEDVDQMIRW
AADSVALIKKVHCSSLPFYDEFATIRSNYLGLIQPGGALELYHGGIRAKNAQGETLLDHFDYCRYNEAIH
EEVRSWSYMKFPYLLSVGKESGWYRVGPLARVNNCDFIDTPMAEAARLEFKAHSGEAMVHSTLAFHWARL
IELLHCAESIKILLHDPDIIGHDLVTQGEKRFEGIGVIEAPRGTLFHHYQVDENDIVTKANLIVSTTSNN
MAMNESVRQVAATYLSGRELTEPLLNNLEVAIRAYDPCLSCATHAVGKMPLQLELVDAEGRLVDKLVKHN
DGTIDRHD

>WP_024444559_Actinobacteria_group3b
MNAETRTLTVGALTRVEGEGALNVTLTDGVVDTVELNIYEAPRFFEAFLRGRAHTEPPDITARVCGICPV
AYQVSACNAIENACGITVDPELVALRRLLYCGEWIHSHALHIFLLHMPDFLGYPDVITMAREHRELVERG
LALKKAGNQLMEQIGGRAIHPVNVRLGGFYSTPTRAQLRPLSETLRRALDDALYTVAQASRLEFPDAEFD
HEFLALTTPDRYPIENGTISRSAGDPFDVREFGDHVVETQVPHSTALQATLDGGRYLTGPLARYSLNSAL
LSPVAAQAAHDAGLGPVCRNPFRSIVVRAVEVVYAVEEALRIIESYDVPPRPFVDVPARAGTGHGVSEAP
RGLLYHRYEIDSDGLIRAATMVPPTSQNQAAIEHEMGQLVAANLALDDAALTALCERSIRNHDPCISCSA
HFLTLTVRRQ

>WP_024545803_Cyanobacteria_group3d
MSKTIVIEPVTRIEGHAKISIFLDDQGEVAEARFHVGEFRGFEKFCEGRPFWEMPALTSRICGICPVSHL
IASSKTGDQLLAVKIPPGAEKLRRLLNLAQITQSHALSFFHLSSPDLIFGWDGDPQTRNIFGLIAADPDL
ARGGIRLRKFGQDIIKILGSQKVHPAWSIPGGVRSPLTQAGHTYICEGLPEAKNTVRNALALFKTILDSH
QEEVEVFGNFPSLYLGLVGEFGTWEHYDGSLRMIDSHGNIVGDNLDPNQYREFLGEKLQTDSYLKSPYYK
LFGETGIYRVGPLARVNICDHFGTPLADEELLEYRQRHGRIVHSSFLYHHARLLEILASLERIENMLDDP
DLFSSRLKAEAGVNQTEAVGVSEAPRGTLFHHYQVDENGLLQKINLVIATGQNNFAINRTVTQIAQHYIH
GENVAEGILNRVEAGVRNYDPCLSCSTHAAGQMPMILKLIAPDGAVIREIRRDS

>WP_024807859_Verrucomicrobia_group3b
MPTKKLSLEALARVEGEGSLELFLHDGKVETARLRIFEPPRFFEAFLRGRAAAEVPDIVARICGICPVAY
QMSAVHALEHGLGVVVDGPLRLLRRLLYCGEWIESHVLHIVLLHAPDFLGYPDAIAISRDHRAEVERGLA
LKRAGNEIVRLLGGREIHPINVRVGGFYRLPSPAELSALRARLERAREEAVALLRWVATFPMPEYQRDYE
FIALRHPSEYPMNEGQIASSRGLSLAPEEFDTAFEERHLPHSTALYCSLRERGSYLVGPLARYNLNFDRL
PPSIQAHAREAGLGAACHNPFQSILVRSVEVLFACEEALRLLSLYEPPEAPALPLPRVAGEGHAATEAPR
GLLYHRYRFDAEGTIEQARIVPPTSQNQASIEEDLRLLAESLLALPEESLRARCEQAIRNYDPCISCSTH
FLRLRIHGR

>WP_024821667_Synergistetes_group3d
MSAEKAKTIVVNPVSRIEGHGKITVMLNGKGEVEGARFHVTQFRGFEAFTKGRDFREMPVITPRICGICP
VSHHLASAKACDAVLGVTITPTAHKLRELMHMGQFVQSHALSFFHLSSPDLLFGFDADPAKRNVAGLVQE
FPDLAVMGVTIRKFGQEVIRTLGGKKIHPWHSIPGGVNRSLKVEERDELLGRLPKIKEDLRKALDLIKNY
LAEHGREAKEFATLETSYLGLVREGDLELYDGRIRLRSPRGRITDEFDSKEYVSFIGEHVEPWSYLKFPF
YRPLGFPHGSYRVGPLGRLNACDGISTPEASAELIAFRKLTNDGVVHYTMYYHYARLIEALYAAERMEEL
LHDPDITGSELRITSSELQPEGIGVIEAPRGTLIHHYQVDEKGAITKVNLIVATGHNNYAMNKGVEMVAR
QYVHGGTVKEGALNRMEHVIRCYDPCLSCSTHAVGRMPLKMTIVDENGREIRTVEKN

>WP_025280829_Gammaproteobacteria_group3b
MSEHAPHMRDIRIEVPVLARVEGEGALELRAREGRIEELRLRIFEPPRYFEKFLEARSWREVPDTVARIC
GICPVAYQMSAVQALEQAFGLTPSEWVIRNRRLMYCGEWIQSHALHVHLLALPDFLGYDNAIAMAQDHPE
AVHRGLALQKLGNDLIRFLGGRSVHPVGVRVGGFHHAPSLEDARALGDRLDQAVDDAEALVGFTAGLDLP
VDEQSFTNVALRHDDDYPMYAGRIVSDQGLDISADDYADHFVESHVPHSTALYSHLDGQPYLVGPLARLN
LNLDRLSPRTRAALDATGLNWPSRNMFHSLVARAVELLEALQEARRLLEAYAPTDTPYAQVEPRAGEGFG
ATEAPRGILWHHYRVDDEGKVVTARIVPPTSQNQARMEEDLRQSLEAFGLHHDDDSLRLRGEMVIRNYDP
CISCATHFLKVRVDRGEG

>WP_025357598_Actinobacteria_group3b
MSHRARQLRVSALARVEGEGALNVVLHEGAVERAELRIYEPPRFFEALLRGRAYTEPPDITARICGICPV
AYQLSACLAIEDACGVAVSTEVEALRRLLYCGEWISSHALHVYLLHAPDFLGYPDAIAMAAEHRDTLERG
LALKKAGNALLAAIGGRAIHPVNVRVGGFYQAPTRATLAPVAEQLRSALDTALATVDWVASFEFPDLELD
HDLLAVHAESQYAITRGRLRSSSGLDFPVAEFPDHVVEHQVPHSTALHAELDGHRYLTGPLARYTLNFEQ
LSPIARQAATAAGLGSSCRNPFRSIVVRAVELVYAVDEALRLLSEYEPFQPAHHPVPPRAGIGHGVTEAP
RGVLYHRYGIGTDGLVTTATIVPPTSQNQAAVEADLRALVAANLALPDEQLTPLCERAIRNYDPCISCSA
HFLDLTRTER

>WP_025386399_Gammaproteobacteria_group3b
MSKNKTKTLQVPILARVEGEGALAIQIARGKIQSLQLQIYEPPRLFEKFLEGRRDEEVLDIVARICGICP
VAYQMSAVHALEQCYEIKPTPWIREMRRLFYCGEWLESHSLHIHFLALPDFLGFKTAPEMAKKYPEEVRR
GLRLQALGNDLISLFGGRSVHPVGACLGGFYKAPLLRQVQELLVKVENRLADGKALLQWVASLPLANNAH
EFMSVSLRHTDEYPMNEGNIVATNGLNIPIECFDEHFKELQVPYSTALHCLLHGQPYLVGPLARVNLNFD
HLPEEIKQIVQEAGIHFPSQNMYHSIVARAVEIYYCIQEAQRILQHYAYPTSSRLAIQRREGVGYGCTEA
PRGLLWHSYQLDENGFVKTARIVPPTSQNQARIEEDLRLSLQQFGLSKEDDVLRAYSEMIIRNYDPCISC
STHFLTLKVARQ

>WP_026167551_Deltaproteobacteria_group3c
MMSKTLRVAPITRIEGHAGFEIMLDDNGNVADARMQVMSLRGFEKFVVGRPVEEVSRIVNRICGICPWQH
HLASNKAADLCLGAEVPETGRKLRELCQMLAYIPDKILHFYFLAAPDFVMGPDADYSVRNVVGVVGAVPD
LAKQVVHMRYKTQMALEKFAGKVIHPIAAVVGGFSKPLLEDERKELLEVVKEAKDFCLFTIKFARENVFP
KYLEAVKTLGVFPSGYIGTVDGNGSLELYDGQLRLMNIDGSYDQFDYSEYQDYIAEHVEDWSYLKFPYIK
KAGGIKLDENDPVGVYRSNCLARVNVCDQMKTPLAQEELEIFRKEFGRPAHLTLLYHWARLIELVQCCER
AEELLNDPKITGREIRAEGIKPQAGEGVGCVEAPRGTLIHHYKTDSDGMVEQANLIVGTTHNNAGMNLSI
KQAAKAVIKDGKYDEEVMNLIEMAVRAYDP

>WP_026214329_Actinobacteria_group3b
MRVGGLTRVEGEGALLVRARDGRVTDLQLKIYEPPRFFEALLRGRAFDEPPDITARVCGICPVAYQMSAC
QALESACGVTVEGALRDLRLLLYYGEWIESHALHVYLLHAPDFLGFPSGVAMAASHRPAVERGLALKKAG
NELVAAVGGRAIHPVNVRLGGFHRVPADLTPLAGPLRRALRAALDTVEWVSGFDFPDVEHDYRFLALRHP
AEYAILSGDVAVSDGTAFPVHDWPRHVVEEQVRHSTALHARLDGRPGYLTGPLARYALNAPLLSPLALRA
AAEAGLGRVCRNPFRSIVVRAVEIVHACEEALRLIDRYVPPDEPAMPVAARPGVGHGASEAPRGTLYHRY
RIDEDGLIAEADIVPPTAQNQARIEDDLRALVEPRLGLPVARLTELCERAIRNHDPCISCSAHFLDLSLR
HG

>WP_026311168_Actinobacteria_group3b
MAPPPLTRVEGEGRLVVRIRDGRVEQAQLRIFEPPRFFEALLRGRAFTEPPDITARICGICPIAYQMSAL
AAIERICGVEVTGPAADLRRLVYCGEWIESHALHVFLLHLPDFLGADSALELARSQPRRVKQGLILRKAG
NELIRVIGGRSIHPINARVGGWHRAPLRAELTALRPVLEQAREIAHDTALFAATLDFPDDHLDGPFVALR
QPGVYAIERGRITATTGLDITADEFDDHITEHQVPWSNALHATLADGPYLCGPLARFALNAPWLAPAALG
TAAAAGLRAPERNPFRSILVRCVEMVHAADEALRIIDRYTEPAEPALPADPRAGTGHGATEAPRGLLYHR
YTTDSAGTILDAKIVPPTSQNQRAIEKDLRGVLGRHLDLPHPDLTLLCERIIRNHDPCISCATHFLTLDI
TRT

>WP_026375374_Gammaproteobacteria_group3b
MSREIKLNVPFITRVEGEGALQLSAKGDEIESLQLQIFEPPRLFERFLQGKPHTDVADLSARICGICPMA
YQLTSILAMESLFEIELPDHIVDLRLLMNLGEWLQSHALHIHFLAMPDFYGYDSAVQMAAKHGDLLTRGM
QIQEAGNTLMRLLGGRSVHPIGLQVGGFAALPDKGAWQHARQLVNDAIPAAIQLLQWTAELPIPDHSQDF
TYVSLLGEDSYPINGGNIACSNGLTITAQQYPQHFKEHHVSHSTALYSLVDGQDYLVGPLARVNNNYRTI
PEHIRHLAEQCGLEFPNMNMFTSIQARALECLWALFEAQQMLQYDVPKGQAHVPYKVREGECSFCTEAPR
GLIFHHYELEQDGTVAKCTIIPPTSQNQARIEQDLKQSVKQYGLHHSDNELKLFCEQVIRNYDPCISCST
HFLDFTITRQ

>WP_026405334_Actinobacteria_group3b
MTHRHDRTLKVGALARVEGEGALYVRVRGRDVEEVRLDIYEPPRFFEAFLRGRAHTEPPDITARICGICP
VAYQMSACRAVEDACGVTVDGPLGELRRLLYCGEWIESHALHVYLLHAPDFLGYPGAVEMARDHRSVVER
GLRLKKAGNAVMELLGGRAIHPVNVRIGGFHRTPSRPELAPLAEALRRARDDALATVEWAAGFEFPDFEH
DHEHLALVSDRYPLESGMIRRGGGRTFPPAEFEEHVVEEQVPHSTALHARFADGGTYLAGPLARYSLNRE
RLSPLAREAADRAGLGPVCHNPFRSILVRAVEIVYAADEALRIIDGYEPPPRPSVPVEPRAGTGHGVTEA
PRGLLYHRYVLGPDGLIASARIVPPTSQNQAAIENDLGRFVASRLHLDDHALTHRCEQAIRNYDPCISCS
THFLDLTVERS

>WP_026596337_Gammaproteobacteria_group3d
METASEPENLRRVAIDPVTRVEGHGKVTLLLDEDNRVRQARLHIVEFRGFEKFIQGRPYWEVPVLVQRLC
GICPVSHLLAGAKAVDRLVGVDRLTASAEKLRRLLHYGQVLQSHALHFFHLASPDLLFGFDTEAEKRNIL
ALLESEYRDVALKGIKLRKFGQEVIRVVIGKRIHGVGPLPGGMNKHLTEGDRRYLAGEVDQVIDWSREGL
ALIRKLHLANADYHRRFAVIRSHFAGLTTNDGALELYDGKIRVKSADGGMLFDGLSDQDYPDYIHEKVKS
WSYMKFPYLAELGPEAGWYRVGPLARLNICDFIDTPLAEAARQDFMTLDDGLPVQASLAYHWARMIEILH
CAEKIKALLADSDLYRGELMAEGESTDEGIGVIEAPRGLLIHHYRIDPGGLVEKANLIVSTTHNNTAMNE
SIRQVATEYLDGNELTEPLLNRIEIAVRAYDPCLSCATHAVGKMPLQVELVDTGGRVRQVLTKHADGKVS
AD

>WP_026610481_Gammaproteobacteria_group3b
MNEVREIKIDVPVLARVEGEGALDLHIRNGRIEHLKFSIGEPPRLFEKFLEGREAFEVPDMVARICGICP
VAYQMSAVQALESLFGWRPTPWIEAMRRAQYCGEWIQSHSLHIHLLAAPDYFGYSSAPEMAKDYPDEVRR
GLRLQSLGNELIRLFGARSVHPVGVRVGGFHSAPPKDRVARLVDRLHAALPDAENLVAWAASIDMPKDQQ
DFVSVALRHPSEYPLYSGRIVSDTGLDIPADRYEDYFEEHQEVHSTALYSLLEGRPYLVGPLARLNLNWD
RLPEPVRSTLAKTGIAFPSRNMFHSMLARAVEIHLAVVEAIRLLENYEPDVPFVSGEYRAGSGFGGTEAP
RGLLWHRYDVDENGKILKARIVPPTSQNQARIAEDLHRSIEAFGLDRSDEELRLHGEKVIRNYDPCISCA
THFLKLRVFRE

>WP_026687097_Betaproteobacteria_group3d
MSFPLETAENPEKLRRVAIDPVSRVEGHGKVTILLDEQNKVHQVRLHIVEFRGFERFIQGRPYWEVPVMV
QRLCGICPVSHHLAAAKALDRVLGVRQLTPTAEKMRRLMHYGQMLQSHALHFFHLSSPDLLFGFDSEVSK
RNIVGVAEKHPDTARKGVLLRKFGQEVIRLTAGKRVHGTGAVPGGVNKSLSRAERDELLKDIYQIVAWSR
DAVHLARDLHTSDPALYNSFGTFRSNMLSIVGHNGDLDFYHGTLRAKDENGGLILDGADYQGYDSILEEE
VKSWSYMKFPFIKSLGKEQGWYKVGPLARVQNCNQIPTPLAEAERREFVDYAGGTPMHAPLAYHWTRMIE
VLHAAEVIKDLLHDDDIMGTELMAEGQRQQEGVGVIEAPRGTLFHHYQVDENDLITMCNLIVSTTNNNQA
MNEAVRQVARRYLHGREVTEGLLNHIEVAIRAFDPCLSCATHALGKMPLEVELLDAGGGLLDRLAKQGDG
ALCASLG

>WP_027140596_Actinobacteria_group3b
MTGPGAAGTRTIAPAPLTRVEGEGRLVVRIRDGHVTEAHLEIFEPPRFFEALLRGRAYTEPPDITARICG
ICPVAYQMSALAAIEDICGVDVEGPAADLRRLLYCGEWLESHALHVYLLHLPDFFGHDSAVDLARSQPEL
IRGGLAVKKAGNTVMSVIGGRPIHPVNARVGGWYRAPDRAELLGLVGPLERARDLAADTARFAAGLDFPD
DHVHQPFVALHQPGEYAIERGRIVSTEGLDVTAAEYDDAVTERQVPWSNALQSTLADGRSYLVGPLARFA
VNAPSLAPAARETAAAIGLRPPERNPYRSILVRCVEMVHAADEALRLIDAYTQPDSPALPTPPRAGTGHG
ATEAPRGLLHHRYTTDDAGTILDAKIVPPTSQNQLAIEEDLCGVVERHLDLPEAELTLLCERTIRNHDPC
ISCATHFLTVDVTRG

>WP_027148209_Gammaproteobacteria_group3d
MYEHLETAENRDSLKRVVVDPVSRVEGHGKVTLLLDADNKVQQARLHIVEFRGFERFIQGRPYWELPVLV
QRLCGICPVSHHLAAAKAIDQLVGIDPENLPVSADKLRRLLHFGQVLQSHALHFFHLSSPDLLFGFESDI
SKRSIVAVLSAYPEIGVQGVKLRKYGQEVIRMVSGKRIHGTGAIAGGMNKSLTKAERDYLLEDIDQMITW
AEGSVALIKKVHCSNLPYYDDFATIRTNYLGLTKPDGALELYHGGIRAKNEHGETIMDHIDYCKYNDYIH
EEVRSWTYMKFPYLLSLGQENGWYRVGPLARVNNCDYIDTPLAEAARVEFKAHSGEAMVHSTLAFHWTRL
IEVLHCAESIKQLLNDPDIMGHDLVAQGEKRYEGVGVIEAPRGTLFHHYQVDENDIVTKANLIVSTTSNN
MAMNESVRQVAAEYLSGRELTEPLLNNLEVAIRAYDPCLSCATHAVGKMPLQLELVDAEGNLIDKLVKHS
DGQIERNNA

>WP_027159095_Gammaproteobacteria_group3d
MYDYLETAENPENLRRVAVDPVSRVEGHGKITLLLDQDNQVKQARLHIVEFRGFERFIQGRPYWELPVIV
QRLCGICPVSHHLAAGKAIDQLVGVDPQNLPPAADKLRRLLHFGQVLQSHALHFFHLSSPDLLFGFESDI
NKRNIIAVLDQYPDIGLQGVKLRKYGQEVIRMITGKRIHGTGAIAGGMNKALTQAERNYLLQDVEQMIAW
AAGAVELVKKIHGSNLPYYDEFATIRSNYLGLTRPDGALELYHGGLRAKNDKGEVIIDHVDYCRYNDYIH
EEVRSWSYMKFPYLLSLGKEKGWYRVGPLARVNNCNFIDTPLAEAERLEFKMHGGEAMVHSTLAFHWARM
IESLHCAERIKELLNDPEIMSDDLVTQGEKHYEGIGVIEAPRGTLFHHYQVNEDDLVTKVNLIVSTTSNN
MAMNESVRQVAAEYLSGQELTEPLLNNLEVAVRAYDPCLSCATHAVGRMPLQLELIDAEGRLIDKLVRHS
DGEFEHNLDG

>WP_027183464_Deltaproteobacteria_group3c
MKKIEINPITRLEGHGKIAIFLDDQGNVDDAFFQTVEFRGYEKFLQGMPMEEVPRTVSTVCGVCRAVHFM
ASTKASDGVFGVEPPPTGKKLRELFFNAHYVEDHCVILYALGFPDFVVGPQADPAKRNIVGLIEAVGKET
AKRVLSKRGKAVKIFELLGGRPNHPVAGLPGGWSRSISEDERKQIVKWGEELVELGQITLQIFDDIVLKN
DTYMELVTGDMYKVEVGYMGSVSPDNTITYYDGVQKVIDAKGNVVGTFTGKEYLDFISERVQPWSYLKFP
YQKKLGDWNGIQEGPDTNLYSVGPLARFNIIDGMDTPLAQEHFEQFHATFGGKPVHHILGYHWARAIEML
NAAEKIVEIASDPSITSRETWTRPTQVTGEGVGIIEAPRGTLIHHYQTDDKGIVTGANLIVATTHNNGPI
NLAVKKAAKHFIKGGEVSEGMLNYVEMAFRPYDLCLACATHTVSGTQTAMEINIFQSDGTLYKTLKNI

>WP_027187949_Deltaproteobacteria_group3c
MVRLTESHLRIAPLSRIEGHAALDIYLDDAGNVADARMSVMSLRGFESFIQGRPAEELPRIVTRICGICP
WHHHLASTKAVETAMGVTPPPTAVKLRELCQMLATIPDKILHFYFLAAPDFVLGPDAPAAQRNVVGLAGA
NPDLARRAVKMRYGMQMALERFTGKAIHPVAVLVGGFSKPLLEEERRALLANVAEAKQFALDSMALARET
LLPPFIKQFQDMGEYASGYLGTVDANDNVQLYDGDLCLMDNTGVRTRFAPKDYLTHIAEETAEWTWLKFP
YMKKAGGLKLEGQNPLGLYRTNALARVNVAQGFATPLAQKELDIFRKEFGRPVHLVCLYHWARLMELVYC
CERAEELLHDPEITGREVRLASIAPKAGEGIGHVEAPRGTLVYHIRTDDAGMVTMANIIPGTTHNNAGMN
LSMKMAAQKLIRHGECSEEILNKVEMCLRAYDP

>WP_027191993_Deltaproteobacteria_group3c
MSQTIRIAPLTRIEGHAALDIHLDQDGDVSEARMTVMSLRGFEKFVVGRPVEEVPRIVTRICGICPWQHH
LASTKAAEACLGVTPTPTATKLRELCQMLATIPDKILHFYFLAAPDFVLGPDSDPAGRNVVGLVGAAPEL
ARKAALMRYKTQMGLEKFAGKVIHPVAVLVGGFSKPLMEEDRRELTALAQEALAFSLESVKLAREQIFPK
YLKLFQELGEYPSAYLGLVNPDDGAMALYDGIFRLMDQDGSYDEFPASDYLAHLAEKVEPWSYLKFPYMR
KSGRLVMDEKAPVGVYRTNCLARVNVCEGISTPQAHGELEIFRREFGRPAHQAFLYHWARLIELVHCCER
ALELLADPEIMGRDIRTQPIAPRAGEGVGCVEAPRGSLIYHLKTDHEGMVTAANLLAGTTHNNAGMNLSL
KQAAKTAIRGGVYDQGLLNTVEMCVRAYDP

>WP_027222572_Gammaproteobacteria_group3b
MGKDISINVPILARVEGEGALELCIRDSKIETLKLKIYEPPRLFEKFLEGRSYNEVLDFVARICGICPVA
YQMSATQAIEQCFNLSSTPWVRDMRRLFYCGEWLESHSLHVYFLALPDFLGFQSAPEMARKYPEEVKCGL
RIQAFGNDLIKLLGGRSVHPVGACVGGFYKAPSHSQIKLILDKAKDRVSDCEVLIHWLAGLSLPDNSHDF
TSVSLYHPTEYPMNEGRIVSDRGLNISKEEFDSYFKEHHVDYSNALHCLLQNKPYLVGPLARINNCFGHL
PVPIHLLLQSLNIQFPSRNMCHSIIARAVEMYYCVLEAIRILEQYDLPEQSHPEIKPQAGEGVGCTEAPR
GLLWQHYRFGENGQVLQARIVPPTSQNQARIEEDLKHSLIQFGLNQEEDAIRYFSEMIIRNYDPCISCST
HFLNLKIDRI

>WP_027358538_Deltaproteobacteria_group3c
MNKTITIDPVTRIEGHARVFLNIGDDGSLASAGLVVNELRGFERILAGMEADRMPLITARICGVCPAAHH
LAASRALDSAAGVKAPPAGELFRELLCLGHLIHSHVLSIFVLEGPDLVFGLDSDPSVRNVVGIVQANPEL
AKKALRCRTLGQKIGEMVGGRGIHPVTSVAGGITFVLDNDKKQHLVTWINEINALVPELAAAAKGLLLKQ
IDLHPSLMKGWVIPSWHLGTMKDGNAGMMGDTLRAVDDKGNVRVEFPTKDYDKHLVESVVDWSYMKEVRI
KNDGALHDYRVGPLARVNLADGFGTKAADSELAEMRRLGGNPCHAVVFQAYARIVELLHASERARDIIND
PAIHGETRIPVKFQGGRGVGHVEAPRGTLIHDYEIDENGIVRSANLIVATQQNYVSINKTIEKAAASHVI
GRPDDAMLLNAVEFGIRCYDPCLSCATHALGAMPIEIVITENGNTLRTIRRDSSW

>WP_027366709_Deltaproteobacteria_group3b
MYNDNDISALATAAEPSTGPRRIDVHHLTRVEGHGNIVVRIAADGTVEQCRWEVSEAPRFFEAMLLGRDY
QDVHHITSRICGICSIGHQVASLQATEQALNIRVSEQTLALRKLALHAENLQSHLLHIGFLALPDYMGVP
STLHLAETHREEVLNLIACRRMSNEFSRLVCGRTTHPQRFVPGGFARLPSMDDLHQLRVLLAESLPGLGR
VIDLCASLRDRVPAFERETEYIALVAPSEYPLYWGHIGSSMDDRRPVDQYEQMTREYLVRQSTAKWARNK
AESFMVGALSRFNLNHAQLTDGARKAAATLGLAAPCHNPFLITLAQLVECVHSVEDSLLLVEALLSRGLR
HEASSKIKLQAGRGASAVEVPRGILFHAYEYDEQGRVVSADCVIPTNQNHANIQKDMEALTPRLSGLPES
EIERLLSMLVRAYDPCISCSTHLLETEQRKAERPVRFIRT

>WP_027368703_Deltaproteobacteria_group3c
MAASPNVAKTLNIAPVTRIEGHAGIEIMLDDAGNVADARLNVMSLRGFEKFVVGRPIEEVPRIVNRICGI
CPWNHHLASMKAVDGCLGLTPPPTGRKLREFCQMLAYIPDKILHFYFLAAPDFVLGPDADVAVRNVVGIV
GAAPELAKQVVHMRYKTQMALEKFAGKVIHPMAAVAGGFSKPMLEEERKELLEVIKEAKEFGLFTIKFAR
ENVFPKYLEAVKTVGVFESGYIGTVVPETGALELYDGELRLMDRDGSYDQFKYSEYGNYIAEHTEDWSYL
KFPYIKKHGGIKLDETDAKGVYRSNCLARINVCDQMRTPLAQKELEIFRKEFGRPAHLTLLYHWARLIEL
VQCCERAEELLNDPEITGRDIRAKNIVPKAGEGVGCVEAPRGTLIHHYKSDENGMCTFANLIVGTTHNNA
GMNLSVKQAAKALIKNGKYDQGILNTVELAVRAYDP

>WP_027371047_Deltaproteobacteria_group3c
MSETIKISPLTRIEGHASIAIHLDDAGEVADTKLHIMSLRGFEKFVEGKPAEELPRIVNRICGICPWHHH
LASNKAVDGCFGVTPPPAGNKLRELMHTIAHAEDKLLHFFFLAAADFVLGPNTDYQARNVIGLAKANPDL
AGKVVRMRQKAKMLLERFAGKAIHPVAGVTGGFAKPMTEEDRTDMLAQVQELLDFALFTMDFAKNTVFPQ
YLDLIQSLGKIQTGFMGTVDDAGGLSLYEGKIRLMRPDGTYDDFAPEAYTEHIGEHVADHSYAKIPYAKS
WQEGVSMDLDRPKGMYRSNCLARMNVVDSIPTPKAQAELEEFRERFGRPAQATMLYHWARLIEEVYACEH
ALQLLQDQDILDPNVRTQAEPKAGRGVGCVEAPRGTLIHDYSTDENGLITRANMIVGTTHNIGPMNMSVH
QAASSLIHGGEVNEEILNSIEMAVRAYDP

>WP_027388897_Chrysiogenetes_group3d
MSQKITIEPVTRIEGHAKITILLDDAGTVSDARFHVTEFRGFEKFCIGRSFREMPGITARICGICPVSHA
LASSKAGDAIFGVQIPPAAALLRRVMNWAQIVQSHALSFFHLSGPDLILGMESDPAKRNIFGLMQSHPEI
ARNGITLRKFGQEVIRILGERSVHPTWSVPGGVREPLSAAGREQIAQMLPEAFTIARQALNLGEEALERH
AKEQHVYGNFPSLFLGLVGKENALEHYDGDLRLIDAQGRQLEKIDPARFGDIISEGEAEWTYLKFPFYRE
GGFQEKGMYRVGPLARLNIADFSSTPLADRELRRFRQWGEWGQPVVAGFLYHQARLIEILHALESIEQAL
ASPHICDTHVRSRARVNQLTGVGVTEAPRGTLFHHYEVTDDGILTKVNLVIATGQNNLAMNRTVKQIASA
YLNGTTITEGLLNRIEHGIRIYDPCLSCSTHAAGQMPLLVELYSPDGVLLDRCER

>WP_027457859_Betaproteobacteria_group3d
MTYQLETAQHPETLRRVAIDPVSRVEGHGKVTILLDEQNKVHQVRLHIVEFRGFEKFIQGRPYWEVPVMV
QRLCGICPVSHHLAASKALDIIVGARKLTPAAEKLRRLMHYGQMLQSHALHFFHLCSPDLLFGFDSDVTQ
RNIVGVVMAHPETAKRGVLLRKFGQEVIRVTAGKRVHGTGAVPGGVNKALTVAERDELLKDIYHIVQWSR
DAVHLIQKVHTQDPGLYNSFGIFRSNFMSLVGHNGDLDFYHGTLRARDDNGKLIFDHLDYQNYNQVIEEE
VRSWSYMKFPYIRSIGKEHGWYKVGPLARVQNCDQISTPFAEHERKEFIDYAGGSPLHAPLAYHWTRMIE
MLHAAEVIKELLHDDDLLSNDLMVQGERQMEGVGVIEAPRGTLFHHYQVDENDIVTMANLIVSTTNNNQA
MNEAVRHVARRYLNGREITEGLLNHIEVAIRAFDPCLSCATHALGKMPLAVELVDAEGQLVHSLSRA

>WP_027709971_Gammaproteobacteria_group3b
MNNKRTIKLNVPFITRLEGEGALELSAQGDTIEKLHLKIFEPPRLFEKFLEGKSYKDVPDLNARICGICP
MAYQLTSIQAIERLFGIKLPKQLVQLRRLMNLGEWIQSHALHIHFLAAPDFLGFDSAIHMAKQHPEILQR
GMRLQETGNALMALLGGRSVHPVGLQVGGFGRLPERKRWDTVRTLVDNALPDAKSLIAWTTTLELPDYSH
EFIWVSLKHSKQYPINGGKIAASNGLNLTYNSYDKHFHEHQVPHSTAFYSLLNGQDYLVGPLARLNNNYR
ILPSAIKKYVESLGIRFPNQNMFTSIQARAIEIYFSLYEARKILDKGCPVEAPYVTVTPKAGTSCFCTEA
PRGMIYHRYQLDEEGRVIRCTIIPPTSQNQARIEQDLKYSVKKFGLNHSDQTLKFFCEKVIRNYDPCISC
STHFLDFKILRS

>WP_027716793_Deltaproteobacteria_group3b
MRTVRIEPLTRVEGHGRVELQIRGGRLAGARIAITESPRLFEGLLLGRSLFEVPALICRICAICSAVHRV
VSCQALEKALGVTIPPQAARIRELLVLGGHIESHALHLFCLILPDLEGTASILDLLRKGSAVAREGLALK
SLGNRIQEAAGGRVIHPINVEVGGVLRRPDEARMYELLADMESWKERLFAVAAPFSDAARFPASPRAVGT
RIAVRGDAGFSLMGEDLALSDGRIIPVGEYRELLREYPVPYSNARHSREGETPFLASALSRLELAGDGEF
AGGIHGNNAAQAAELSWVLARAGKLIREILEEREGELRVPVQPGPGIGTAAIEAPRGLLIHHYGLDDMGR
VAAADIVTPTAINQAAMEAQLLADLEGVVDEAELEASAERIVRAFDPCISCSVHLLRLG

>WP_027844918_Cyanobacteria_group3b
MTTKTIKVNYLARVEGEGAMYVKIKNDKVKEVKLKIFEPPRFFEAFLRGRKYSEAPDITARICGICPIAY
MMSAIHAMEDCFGVKVAGTIRAMRRLIYCGEWIESHSLHIFMLHAPDFLGYDSAVEMAKDYPDIVKRGLR
LKKIGNQIMSLVGGREVHPINVRVGGFYKMLTKQELQSLIPDLEWAIEAAESTARWVAGFTFPEFEPDYE
FVALQHPEEYPMNEGRLVSNKGLDIPISEFYDCIAEIHKPHSTALHSTIKERGNYFVGPLARYNLNFEKL
TPQIQAVARNIGLESFCSNPFQSIIIRSLEVLYAAQEALRIIESEEMSSQPVAEYTIKPGTGHGCTEAPR
GICYHRYQLDEQGDILDAKIVPPTSQNQSTIEKDLWKFVEQHIDLPDEQLRQQSEQVIRNYDPCISCSTH
FLKLNVEREP

>WP_027854910_Gammaproteobacteria_group3b
MTDSRRIQIDVPALTRVEGEGALHLRVEGDSIKQLQLSIFEPPRYFEKFLEGRHFSEVPDIVARICGICP
VAYQMSAVQALEQAFGVEPDPWVKQMRRLFYCGEWLQSHALHIHLLALPDYLGYDSAIGMAADHPEAVQR
GLALQALGNEIIRLFGGRSVHPVGARVGGFHHAPSLADVQALHNRLQGARIQAEALTRWCAELPMPDQAE
DFVCVALSHDDQYPFYEGRLLSSDGLDIGADAWEHHFHEEHAPHSTALWALLNDQPYLVGPLARLNLNKQ
RLPDPVAENLERTGIHFPSRNMFHSMLARAVEIEVAIHEAILLTQDYRPPEQPYVDVSPRAGIGYGMTEA
PRGMLWHRYETDDAGLIQSARIVPPTSQNQARIEADLHHSLTAFGLAHSDDEIRLHCEKVIRNYDPCISC
ATHFLRLKLERDA

>WP_027856531_Gammaproteobacteria_group3d
MSRKLVIDPVTRIEGHGKVTVHLDDDNRVTAARLHVVEFRGFERFVQGHPYWEAPMLLQRICGICFVSHH
LCGAKALDDIVGVGLSTGIEMLPTPEKIRRLGHYAQQLQSHVTAYFYLVVPEMLFGMNAPPEQRNLLGLV
EQNPALVKRVVALRKWGQELIKAVLGKRMHGISSVPGGVNSNLSIEQRDRFLNGEAGLLSIDEVIDYAQD
GLQLFYDFHNKHRAEVDRFAEVPALNMCLVDDEGNVDYYHGKMRIMDRDKKIVRELDYHDYLEHFAEATE
EWSYMKFPYLKELGRDKGSLRVGPLARVNITQSYSTPLAQAALERFHAYTHGKANDKTLHTNWARAIEII
HAAELIKQLLNDPDLQQESLLLTPADNAWTGEGIGVVEAPRGTLLHHYRADREGRITFANLVVSTTQNNT
VINRTVRSVAEAYVGGNAEITEGMMNAIEVGIRAYDPCLSCATHALGEMPLQVSLYDSAGELIDEKFR

>WP_027877222_Deinococcus-Thermus_group3b
MDDSAKPRHTRTIRVGNLARVEGEGALYVRVKGNQVEEVRLDIFEPPRFFEAFLRGRNFAEVPDITARIC
GICPVAYQMSSCQALEAALGLEVGGQLKALRRLLYCGEWIESHTLHIYFLHLPDFLGYPDAVRLAQDQPE
RIKRALQLKKTGNELMTLLGGREIHPINVKVGGFYRVPRKAELLAVRDKLEQAREIALETVRFVAGLNFP
DLKPDYTFVSLREEGAYPILQGRIVSNRGLDIPVSAFEQHFQEEHVPHSNALHATLSGQPYLVGPLARYN
LNYDLLPAPLQSLAKEVGLGPVCRNPFQSIVVRALETLYACEEALRLMGEYEEPDAPSLPVVPKAATGAG
CSEAPRGILYHRYQMDQQGLITEAKIVPPTSQNQKMIEEDLRQFVAAHLELPKPELTLRCEQTIRNYDPC
ISCATHFLRLEMEHET

>WP_028027114_Actinobacteria_group3b
MSATRISVDHVARVEGHGDIRVVIEDGAVTTCEMAVVEPARLFESMVLGRSFGEVPYIASRVCGICSASH
VVTDLRAIERVFGVGVTDRTEALRELLVYGSYLQNHATHLFVFAAPDFLGHKSVFPLADANPELLERALG
LKALGNELCTLVGGRSIHPITAVVGGFTHEIDAGEYRRLAEAMDAARDFALASVDLFRDFDTLDIQTEGD
LLAMVAPGAYPVCTSDTARFVEGGYEFSAQAVEEEIEEYAVGHSGAFLARARRTGRPYMTAALARVNASW
DALCKDARYVAAKAGLRPPERNPFANNIAQAVELVDVLDRCAALCRRLAADEFSGASAPVPFTVRAGRGV
GFTEAPRGALFHLLELNGEGRVTRASIMTPTAQNIANLEADMRQLAEKMVAAGFDGDMIRLEIEKLVRAY
DPCLSCSVH

>WP_028214587_Betaproteobacteria_group3b
MHVDYLARVEGEGAIDLRIRNDRVASIRLRIFEPPRLFEALLVGRGYAEVPDIVARICGICPIAYQMSAV
HAIENAFGVRVDGQLRALRRLIYCGEWIASHALHVVMLHAPDFLGFPDAIAMAHEHGDAVRRGLALKKAG
NALLRVLGGREVHPVNVRVGGFHRLPGQAELVPVEATLREARENAIELVRWVASFPFPEFERDYEFVALR
HADEYPFNEGRLVSSRGIDIDVSGFDSEFEERQVPHSTALHAFVRRRGAFLVGPLARYAVNFDRLPEPVR
VLAGEIGLGPICRNPFRSIVVRALEIVFACEEALRLIAAYEPPERAGVPVEPAAGVGFGCTEAPRGICWH
RYAIDADGTIREARIVPPTAQNQTSIEADLEALSAPLVNASDDVIRHHCECGVRNHDPCISCAAHFLTLT
VDRT

>WP_028300037_Gammaproteobacteria_group3b
MSQSRRIQIDVPTLARVEGEGALKFSAENGRITQLQLRIYEPPRMFEKLLEGRHYSEVPDIVARICGICP
VAYQISAVQALEDIFQVEISDWAKNLRQIMYCGEWIQSHALHIHLLAIPDFFGYDSAIAMAEDYPLEVTR
GLKLQSLGNKLITLCGGRSVHPVGLKVGGFHHAPELEAAQTLKAELEEALPDIEALIHWLDQISLPDDHQ
AFTCVALAPDQALTPAQALSPVQATASTTTQGNNQINADYPIMGRQLTATTNTGNGEKKEKEEGERKESR
TDKESNTSLNLDIEHFQDHFKEHQQDCSTALHCLLDGQPYLVGPLARINLNYALLLPQVQQQMTQLQTQF
PSQNMFHSVIARALELYQAILQAIECLENYQPTNTPYEKITVKAGTGFGCSEAPRGILWHSYQVDEQGLI
KKATIVPPTSQNQARIEQDLEQSLYQYGLEHSDDELRLRAESVIRNYDPCISCATHFLKLDISR

>WP_028317309_Deltaproteobacteria_group3d
MKQIVIEPVSRIEGHAAIRLFLDEAGQVQDARFQVNQVRGFEQFVVGRPFFEMPSLTARTCGICPVSHEL
ASAKACDQLLAVAIPAAAGKLRRLLNLGQLIQSHALSFFYLSAPDLLLGMDHPPESRNFFGLAAVDPQFA
RDGIRLRQFGQQVIERLAGRRIHPSWVVPGGVNSPLAAIARDAILAELPAIIALIRTHLDRFKQTLDCHQ
EHIGVFARFPSLFLGLVNDSGTLEHYDGRLRIIDAAGAPAGDDLDPGEYQQAVAEAVEPWTYLKFPYYRP
HGYPDGMYRVGPLARLNLAARCGTELADRELAQFRALVSGPVLSTFHSHYARLIETLYAAERIEQLLAEP
DILDARVRATAGVNNLEGVGIAEAPRGTLIHHYRVNGDGLIEWANLIIATGHNNLAMQRGILQAAHHFLD
GTAIREGLLNRIEAVIRAFDPCLACSTHAVGAMPLVIELVGPDGTILDRLRR

>WP_028318776_Deltaproteobacteria_group3c
MTQVISIQPVTRIEGHARIDIHLDDAGRVADARLHIAALRGFEQFVVGRPAEEIPRIVSRICGICPWMHH
LAAAKAIDNCFAATPPPAGHLLRELCQVLAHVHDKILHFFFLAAPDFLLGAAGDYAARTIMGLARREPEL
AAEVVRMRQLGQTMLERFAGKAIHPVAAVVGGFAKPMSEAELRDLQAGGQALLDFACRALDYAREKVFAR
FEDDDLALGTIATGFLGTVDGQGNLRFYDGVLRLMRPDGATSEFAAADYARHLAERVEPWSTAKMVYARA
WNEGFSLDPEAPRGVYRVNTLARLNVCDRIATPRAQAELEAFRARFGRPAQGTLLAHWARLIELVYACER
VLELLADARIIDPVVRTPAEPRAGRGVGHVEAPRGTLIHDYTTDDDGCITRANLIVGTTHNIAPMNLSVR
RAAAGLVAEGEIDAELLNRIEMAVRAYDP

>WP_028322239_Deltaproteobacteria_group3b
MKGDKTIKVDVLARVEGEGGLFVKIKGGQVESVQFRIFEPPRFFEALLCGRCHAEAPDITARICGICPIA
YMTSSSQAMESAFGARLTGPLRELRRLIYCGEWIESHGLHIYMLHAPDFLGCADAIELAGIQPEMVKRGL
RLKAVGNRIVTLLGGREIHPVNFKVGGFYRVPGRRELLALTEDLEWARDAAYDTVRWVAGFDFPVFEQDY
EFVSMHHPDEYAVLEGRLVSSEGLDIPLEAFEAHFREEQAAHSTALHAAVKARGPYMVGPMARFNLNFDQ
LPPMARRAAEEAGCVPPCRNPFKSIVVRAIEVLCACETALDIVAGYDPPPSPAIDFEPHSATAYGCSEAP
RGICWHRYALDEEGVIRSVRIVPPTSQNQGVVERDLRRLVERYADLPEDRLTWLCEQAIRNYDPCISCSC
HVVQTS

>WP_028379943_Gammaproteobacteria_group3b
MSNTISINVPILARVEGEGALELHIRNSKISKLQLKIYEPPRLFEKFLEGRSYAEVLDLVARICGICPVA
YQMSATQAIEQCFGLQPSPWVREMRRLFYCGEWLESHSMHIHFLALPDFLGFKSAPEMAKSYPEEVRRGI
RLQSFGNDLIKLFGGRSVHPVGACVGGFYKAPSPMQINALLEKAKARIEDCDALIRWLAERSFPDNSHEF
TYVSLYHPTEYPFNEGRLVSNHGLNISIEEFDAYFKESQVPYSTALHCLLQNKPYLVGPLARVNNCFGHL
PAPIHLLLQELKINFPSRNMYHSIFARAVEIYFCVLESIRIMEQYELPKESHPEIKPRAGTGFGCTEAPR
GTLWQHIQLDAQGQVKSARIVPPTSQNQARIEEDLHRSLVQYGLDQNEESLRAYSEMIIRNYDPCISCST
HFLTIKVNRE

>WP_028383773_Gammaproteobacteria_group3b
MSNNVSINVPILARVEGEGALELHIRDSEIETLKLKIYEPPRLFEKFLEGRSYTEVLDIVARICGICPVA
YQMSATQAIEQCFSIQPSPWVRTMRRLFYCGEWLESHSMHIHFLALPDFLGFNSVPEMAKHHPEEVRRGM
RLQAFGNDLIKLLGGRSVHPVGACVGGFYKAPQRTEINLMLEKARERVADCVGLIEWLATLKLPDNSHEF
TSVSLYHPTEYPMNEGRIVSDHGLNIRIDEFNAYFTEHQVSYSTALHCLLQNKPYLVGPLARLNNCFGHL
PVPIHLLLQDLNIHFPSHNMYHCIIARAVELYYAVLESIRILEQYELPELSHPEIVPQAGVGFGCTEAPR
GMLWQNIALDHEGIVSFARIVPPTSQNQARIEEDLGISLRQFGLNKREDELRHFSEMIIRNYDPCISCST
HFLKLTVNRT

>WP_028385762_Gammaproteobacteria_group3b
MSKPETKTLEVPILARVEGEGALRLDICGDTLAGVQLQIYEPPRLFEKFLEGRSYTEILDMVARICGICP
VAYQMSATQAVEQCFAIEPAPWVRAMRRLFYCGEWMESHSLHIHFLAAPDFLGFPTALAMAEVYPEALHR
GLRLQSLGHEIISFLGARAVHPVGACIGGFYKAPTRARAEELLARLKAHMADCEALVEWTASMSLGEHLH
DFTAVSLRHPEEYPMNEGRIVSSRGLNIAKECFGDFFKEAQVPYSTALHCLLEGQTYLVGPLARMNNNSD
RLPPVIQTLLKRLGVDFPSQNMAHSIIARAVEIYYAVLEAIAILEPYATPQESCPKIIPRAGEGFGCTEA
PRGLLWHYFALDDAGRVLSTRIVPPTSQNQARIEEDLRLSLQQFGLNRPDAELRAFSEMIIRNYDPCISC
STHFLKLSVSRA

>WP_028451929_Betaproteobacteria_group3d
MHEHLETASDITGLSRVVIEPVSRVEGHGKVTLLLDDERRVRQARLHIVEFRGFERFIQGRPFREVPTLV
QRLCGICPVSHLLAASKACDPFVLGNARITPTAEKLRRLLHHGQVLQSNALHFFHLASPDLLFGFDDAVA
HRNVIGVLADHKELGLRGIRIRKYGQEVIRHLTGKRVHGTGSAPGGFLKPLSAPERDAMLRDIDQIVDWC
VASNALARDNYLANEAEFRGFGESESAFMSLVSRDGAAELYDGVLRVKNAAGEIIVDNHDPARYLDLIRE
EVKPWSYMKFPYLAPFGHDAGYYRVGPLARINNADFMPTPLAEAARREFVDYGGGKPVQAALAQHWARMI
DTLMCAETIRELLDDPELLGSDLMAQPSEPAREGVGVIEAPRGTLIHHYKIADDETISYANLIVSTTHNN
RGMNDSVRAVADKYFDGREISEGLLNRIEVAIRAYDPCLSCATHALGQMPLIIEALNPDGSLQSRLLRHD
DGRIAQE

>WP_028457902_Chloroflexi_group3d
MGQRILIDPVTRIEGHAKISIHLDEAGNVAETRFHVTEFRGFERFCIGRPFWEMPGITARICGICPVSHL
LASARAGDGILAVIIPPAAEKLRRLMNLGQIIQSHALSFFHLSGPDLMLGFDSDPAQRNIFGLIAADPEL
ARNGIRLRQFGQEVIELLGGRKIHPAWAVPGGVRSGLSERSRDHIRSKLPDMLTIACQALGRLKQLGETY
QREIETFGVFPSLYLGMVGPGGRWMHYGGKLRVIDHRGNILVDELDPIDYCDVIGEAAEPWSYLKFPYIR
ALGYPQGMYRVGPLARINICTTMGAPRADAELQELRQAVGPVIEGSFYYHHARLIEIIAALERMEVLLED
DDLLSSDLRADAGVNRHEAVGVSEAPRGTLFHHYRVDEKGLITHVNLIIATGQNNLAINRTVAQIAQSYI
QNGRFDEGMLNRIEAGVRAYDPCLSCSTHAVGQMAMEVELYDARGELVGRLCR

>WP_028490240_Gammaproteobacteria_group3b
MQEQRKVSVRVPVLTRVEGEGALELDIDNGVITNLKFSIFEPPRLFEKLLEGRDFQEVPDITARICGICP
VAYQMSAVHAAEMAFGVQISPWTRALRRLLYCGEWIQSHALHIHLLAAPDFLGFEDALTMAKKFPRVVKR
GLKLQSIGNRIMRVLGGRSVHPVNACAGGFYAAPPLDDMRALQAELLAAQEDAYELVRWVASLPMPADEQ
RFTSVALSHPDEYPFNTGRLISSDGLDIGIEEYDVHFRECQMAHSTALHALLHGKPYLVGPLARVNLLHE
QLPVHLLALLEGSDVQFPSRNMFHSMAARALEIAYSVDEAIRILEAYTPTDQPHVAVTPRAGTGFGCTEA
PRGMLWHRYDFNADGTVKTARIVPPTSQNQARIELDLYNSLHAFGLEHDDDALRLRAEQVIRNYDPCISC
ATHFLRLKVNR

>WP_028574551_Deltaproteobacteria_group3c
MKKIEINPMTRLEGHGKIAIFLDESGNVDDAFFQTVEFRGYEKFLQGMPIEEVPRTVSTVCGVCRAVHFL
CSMKASDNVYGVTPPPTGRKLRELFYSAHTVEDHTAILYALGFPDFVVGPDASPAERNLIGLINAVGVET
GRMVLQKRSLAVKIFEILGGKPNHPVAALPGGWSKRLSEEERAQIEKWSEELVELGKLTLQVFEDVVLKN
PKYMELVTGDMYKVEVGYMASVDEQNRFTLYDGTQKVIDAKGDLVGTFTGKEYLDFISERVLPWSYLKFP
YNKKLGSWDGIKSGPDTNIYCVGPLARMNVVDSMSTPLAQEHFEKFHNTFGLKPVHYILGYHWARAIEIL
AAAEKCLELSRDPEITGSDTWNKPTSCTGEGVGIIEANRGTLIHHYITDDNGIVQNANLIVSTTHNNAPI
NLAVKTAAKHFIKDGNVSEGLLNHVEMAFRPYDLCLACATHTVTAGQLPVEVNIYKSDGEILRQMKNF

>WP_028580860_Deltaproteobacteria_group3c
MKKIEINPITRLEGHGKIAIFLDDQGNVDDAFFQTVEFRGFEKFLQGMPMEEVPRTVSTVCGVCRGVHYM
ASTKAADGVFGVTPPSAGRKLRELFFNAHYVEDHAVILYALGFPDFVVGPEANPAERNVVGLINAVGAEV
GKEVLRKRGLAVKIFELLGGKPNHAVAALPGGWSKSLNEEERKQIEEWSKELVELGELTLKIFDDVVLQN
DDYMKLVTGDVFKVEVGYMGSVNDKDQITYYDGTQKIIDSAGKPVGSFTGKEYLDFISERVQPWTYLKFP
YQKKIGDWQGIVEGPGTNIYSVGPLARLNIVKEMDTPKAQAHFEKFHATFGAKPVHNILAYHWARAIELL
NAAEKCLELSRDPEITSKDIWNKPTSCPGEGVGVIEAPRGTLIHHYCTDDKGIVTDANLIVATTHNNAPI
NLAVKKAAKHFIKGGEVPESMLNYVEMAFRPYDLCLACATHTVTGGQTPMEIEIYDSKGGLYKSMKNF

>WP_028580885_Deltaproteobacteria_group3c
MGKVITIQPVTRIEGHASIAIELDDNGNVSDAKMHLTSLRGFEKFIQGRPAEEVPRIVNRICGICPWMHH
LASNKAVDGCFGVVPSPAGHKLRELCQAMAHINDKILHFFFLAAPDFMIGPDSDYSVRNVMGIVKQAPEL
ASQVVRMRQLGQMMIEKFAGKAIHPIAAVTGGFAKPILESERQEMLQACRTLLDFSCFALDFARKNVFRQ
FQDVIQQVGVIHTGFLGTVDDTGGLNIYDGKLRLMKGSGEYVEFAADRYADYIGEHVEPWSYGKMPYAKV
WDEGFSMDLDQPKGIYRSNTLARLNVCDHIGTPKAQAALEEFRSAFGRYPQYTLLYHYARLIELIYVCER
SLELLSDASITDTNVRSKVEPKAGRGVGMVEAPRGTLIHDYETDDNGCIVNANMIVGTTHNVAPMNMSVK
QAATSLIKDGVYDQGLLNKVEMAVRAYDP

>WP_028582678_Deltaproteobacteria_group3d
MDQPIIIEPITRIEGHGKISIHLAPNGEVADAKLHVTQFRGFETFCQGRPFAEMISLVERICGICPISHS
LASAKACDDILGIRVPETAQKLRVLLNCGEFIQSHALSFFHLSGPDLILGMDAPAEKRNLFHMLQSHPEI
AKDGIRLRQIGQQIIEGLTGKRIHPAWVVPGGVRTPLQEHERDTLLERLPEAQAILERAITLFIESLKKW
QDEIEHFANFPTLFVALTNSSGQLEHVHGNLRCIDENGAILEQCQTAAAYQDIIGEASEQYSYLKSPFYI
PRGYPAGMYRVGPAARLNVANGCPTPWAHTLWEQFRLFAQGPILSSFYNHFARLVEIVYCLETAEQLLQE
SNITSKHIRAHAQPNYHEGIGIVEAPRGTLIHHYNVNTDGLIERVNLIVATGNNNLAMNKGLVQVAKKWV
KGSSLSEGAINRLQAVIRAFDPCLSCSTHAVRGPVTAIELLNYDGKLLDSI

>WP_028584591_Deltaproteobacteria_group3c
MAKVITIKPVTRIEGHASIAIELDEEGNVADARMQILSLRGFEQLVQGRPAEELPRIVNRICGICPWMHH
LAAVKAVDGCFGVSPTPTGHLLRELCHALAFINDKILHFFFLAAPDFILGPESDYSVRNIMGIAKADPEL
ARRVVQMRQLGQMLLDRFAGKAIHPVAGVSGGFAKPMTREEREDLLGGCQTLLDFAGFALDYGKEQVFGR
YQEEIQELGVITTGFLGSVDDQGGLAVYDGRLRLMDPEGGITDFSAGEYRDHINEAVLPWSYAKAPYAAS
WGQGFSLDLDQPQGIYRANTLARLNVCDFIPTPRAQAALEEYRASFGPRPQYTLLYHYARLIELVYACER
SLELLADEAILDPRVRAEVIPGKGQGVGCVEAPRGTLIHDYATDEQGCIVRANMIVGTTHNIAPMNMSVR
QAASSLIRGGVYDESLLNRVEMAVRAYDP

>WP_028585846_Deltaproteobacteria_group3d
MGQQFVIEPVSRIEGHGKITITLDEQGKVADARLHVTQLRGFEKFCAGRPYTEMVALVERICGICPISHS
LASARACDTIMGIRVPEAAAKLRQLLNCGEFIQSHALSFFYLSSPDLLLGMDSDPDNRNIFGVLQENPAF
AQDGIRLRKIGQQVIEGFAGKRIHPSWVVPGGVNQPLSPEHRDQLLSLLPQGLEIIKRSLDFCKQSMDRY
QGEIATFANFPSSFLGLVDEQGKLAHVEGKLRFIDGQGEIVADQVDPARYQEYIGEAVEKDSYLKSPYYK
PLGYPEGIYRVGPAARLNVCNGITTPLAHQEWTEFRRQDQGPLLSSFYNHQARLIEILYCLETLERLLRD
PDILSPRVRALGQANFPEGIGVVEAPRGTLFHHYQVDDNGLMTWANLIVATGNNNLAMNRGLLQVARHYL
TGPKLTDAVINRLQAVIRAFDPCLSCSTHSLRSDGPAIQVLANDGQVLDCA

>WP_028840908_Thermodesulfobacteria_group3c
MQRIEINPMTRLEGHGKITIFLDDKGNVDNAFLQVVEFMGYEKFLIGMPIEEVPRTVSTVCGVCRAVHFM
ASMKATDEVYGVKPTETARKLRELFYYAHYVEDHMEIIYALGLPDFVCGPTASPAERNLVGLILKVGVDV
GRDVLKKRFAAVRIFEILGGRPSHPVAAIPGGWSKRLKEEERQEILRYADECVELGKFTLKAFKDLVLSN
PQYVELIKGDVYKVVTNYLGTVDEAGKVTYYDGTQVFVDTKGNEIGRFSGKEYLEWIAERTLPWSYQKAP
YIKKLGWKGIEDGEGTSLYSVGPLARFNVGNGFDTPGAQEAYEEMVEFFGGKPVHNILGYHWARAIELLH
CAEKVKELASDESITAPDVRQELGEAVGEGVGIVEAARGTLIHHYKTDSKGIVTDANIIVATTHNKGPMN
IAIKRAAENFIKEGKVDEGILNLVEIAYRPYDLCFACSTHTLPGKLPVQVNIYTKDGELVKSLRNFK

>WP_028844226_Nitrospirae_group3b
MSQNININVNYLTRVEGHGNIVVELRDGKLEICRLEIVESPRLFEAFLRGRSIYEAPHITCRICGICSCG
HTLASIQAAEDLLQIKPTEQTTLLRKLLLHYEELDSHILHIYLLVAPDLVGVPSFVPLTKSNPDIIRRAL
KMKRLCNELCEILVGRHVHPIGAVVGGFTKLPSNSELEEMHKRLIQLQTDMQDTVELFSKLTFPEFERDT
EYVALVNDENEYPLLYGDIGSTDGYRVSKYEYKNVTNEFVVAYATAKRTKWHRDSYAVGALARFNINSAK
LHTKAKQAADMLNLKPKCINPYLNTVAQIVECVHCVEDAIRIIEILLNKGINQDEIVIPDINQHGALPQR
AGQGVGVVEVPRGLLIHHYECDERGIFKEANCVIPTNQNTANIELDMLKLVPEIMKQSQEEITLALEMLV
RAYDPCISCSVHMVELKL

>WP_028864775_Gammaproteobacteria_group3d
MDKSLETAETPDNLKRIVIEPVSRVEGHGKVTLLVDDHNQVKQCRLHIVEFRGFERFIQGRPYWEIPILV
QRLCGICPVSHHIAAGKAIDMITGVTELTEAAYKLRLLLHYGQTLQSHALHFFHLSSPDLLFGFESDAAA
RNIIGVIDKYPQLALQGVRLRKYGQEVIRVICGKRIHGTGCIPGGMNKPLSREDKHYLHSDIEQIILWAE
SAVKISRDCYLANEPFHKNFALLKSNYLSLTGENGELDLYHGKLRVKDAGGHIILDQQDYCDYQSLIQEE
VKSWSYMKFPFIKKLGKESGWYRAGPLARINNCDYIPTPLAEEARLEFAAYGGKKPVHSTLAYHWARMIE
VLFSAEKIKQLLNDPMITGSDLLVQGKRCNEGIGVIEAPRGTLFHHYQVGEDDLITKANLIVATTNNNTA
LNESIRMVANKQISGREITEAVLNNIEVAIRAYDPCLSCATHAVGKMPLKVEMRHQQSGELISQLTKDID
GTLRQ

>WP_028894885_Deltaproteobacteria_group3c
MKKISIDPVTRLEGHGRIDIFLNEAGDVANAYMVIPELRGFEKFAQGRRVEEMADITPRICGVCPEAHHM
ASTKACDAVFHIDPPPAAKKLRELFYSAFFVADHTVHFYILGGPDFVIGPDAPVAERNILGVIHKVGTEV
GTKVIEARGKAMDIIGMLGGRKIHPTFALPGGVCKKLSEEERKQVEKTAREEIEFALFTLRLFKDVVLAN
KMYLDMILSAPFTMPTYYMGMVDANNKVNFYDGKIRVVDPDGKEFVRYDAAHYLDVVAEKVEPWTYLKFP
YLKKIGWKGIVAGKDSGLYQATPLSRLNASDGMATPRAQEAYEEMYATLGGKPVHNLLATHWARLVELLY
AAERLLELSTDPGITDPHVRNLPTEKPTEGVGVVEAPRGTLTHHYVTDERGIVTKANLVVGTTNNYGPIS
LAVKQVAQAVIQKGQDITEGMLNRVEMAFRLFDPCFGCATHTLPGTMPLEIRIHDEAGNLKEVLSRNL

>WP_028949840_Aquificae_group3b
METKLLTRVEGEGTLKLILKDNLVQDVVLNIFEPPRFFETILKGKKFEVIPDITARICGICPVAYQISSV
QAIESIFNIKVSKEVENLRRIFYYGEWIHSHAIHVFFMHLPDFLGLSSFFEFIKLNPDLSKKALFIKQTG
QKILEVIGGRDVHPVTACVGGFTHFPKDEEIKSLIPYLEKSYDYSLETVDFLSKLNFPKHLIPEGIVFVS
LKEEDYYPILKGKIYLSTGLTIDKDEFLEYFYEFEKPYSTAKYSKTKEGKTYIVGPIARFNNSFDNLTEN
SKKIALKYGVKPIESNMSKTIIIRMIEILDSIERSIELIKLYQRNRLKNEKYEILEGEGTGVSEAPRGIL
WHNYKLNSKGIIEIANIIPPTSQNQSVIEELLKRLIINDNLKDELTLINYGESIIRDFDPCISCATHFLK
IDKLNLNNR

>WP_028989466_Gammaproteobacteria_group3b
MTERRIDVPVLTRVEGEGALFVRIEGEQVADLRLRIFEPPRFFEKFLEGRSWKEVPDAVARICGICPVAY
QMSAVHAIEQAFGVEITPEIRALRRLYYCGEWLESHGLHIHLLAAPDFLGYPDAMRMAKDYPDLLRRGMA
LQGLGNDIVRLFGGRPVNPVGARVGGFYRAPTRREMDALQARAEALLPEAEALLRWTAGLKVPAVDRDVS
CVSLRHDHEYPMNAGRIVSSQGLDIDARDYEAHFAEFQVPHSTALHAQLHGQPYWVGPLPRLNNNLDRLP
PATARLLAETGIRWPSANPYHSIVARAVEMHLALVEAIGLLAGYRPLRQGYVDVSPRAGVGMAATEAPRG
ILWHRYELDGQGLVRAARIVPPTSQNQAQMEADLRASVQENLGLDDTALRARLEADIRNYDPCISCSTHF
LRLTVERA

>WP_028994701_Betaproteobacteria_group3d
MSQLETAAHPETLRRVAIDPVTRVEGHGKVTLLLDQDNKIHQVRLHIVEFRGFEVFIEGRPYWEVPVTVQ
RLCGICPVSHQLAAVKAMDQIAGYGPLTPTAEKLRRLMHYGQMVQSHAVHFYHLASPDLLLGFDSDFTRR
NIVGVALDFPEIAKQGVLLRKYGQEVIRHVAGKRVHGTGAIPGGVNKALTVVERDEMARDIEQMIGWTQG
AIDMVRRLHETNPGFYNVFGESAGNMMGLMRPDGALDFYHGALRAVDPLGQTIFDQVDYADYQQVLQEEI
KPWSYMKFPHIKSLGADKGWYKVGPLARVQAATYLATPLAEIERQKMMALGNGKPVHGTLFYHWARLVEI
LHAAEMIRDLLNDPDILGTDLMADRGERRYEAVGVIEAPRGTLFHHYRVNEDDQVTYCNLIVSTTNNNQA
MNEAIRTVARQYLDGREVTEGLLNHIECAIRAYDPCLSCATHALGKMPLTVEVVDADGQLASSLSKA

>WP_029008300_Alphaproteobacteria_group3b
MTVLESAPGTRTIKVDALARVEGEGALYVRVRNGVVRDVKFRIFEPPRFFEALLQGRPYSDAPDITARIC
GICPVAYLMGASLAMEEALGVEVPDTIRRIRRLMYCGEWIESHVLHAYLLHAPDFMGFEDALQIARVHPG
VVERALELKKLGNRILEVIGGRAVHPVNTKVGGFYKAPRKAEVRGLAEPLKRAVDDSLATIRLFAGLEFP
AFEYDYTFVALHHPEDYAIERGRLVSNRGLDIPVSAFEDHFDEEHVKHSNALHGVLKDGSGPYMTGPLAR
YALNHDQLSPLAREAAAEAGLGRVVRNPFQSILVRAVETLYACEEALKLAEAYEEPAPPSAPVTVRAGSG
TGCTEAPRGICWHRYDLDAEGRILTARIVPPTAQNQKQIERDLWGVVAANLDLPDDQLKWRCEQAIRNYD
PCISCATHFLTLTVERE

>WP_029133296_Gammaproteobacteria_group3d
METAEHPENLRRIAIEPLTRVEGHGKVTLLLDHDNRIRQARLHIVEFRGFEKFIQGRPYWELPVLVQRLC
GICPVSHHLAAGKAIDQLAGVDQLTPTAEKVRRLMHYGQILQSHALHFFHLSSPDLLFGFDSDIGQRNVV
GLIERHPDLAKQGVLLRKFGQEVIRVTAGKRIHGTCAIPGGVNKSLDSSERNYLQQDLPQMIRWGQEALS
LAQNLFLEAREQHRRFARIDTPMMSLCRDDGGLELYHGGLRVVTGDGHKLLDRIDSREYHRHIREQVKSW
SYMKFPYLQQLGPEHGSYRVGPLARINSCDYIDTPLAERARVEFRALEPDGLVQSTLAYHWARMIELLHC
AEKIEQLLDDADLLGSDLQQSGEMRPRGIGVIEAPRGTLIHDYEINPDGLVTRANLIVSTTHNNRAMNES
VRTVAADLFDGREISEGMLNSIEVAVRAYDPCLSCATHALGKMPLVVELQEPDGRIIDRLIKDTRGELSR

>WP_029165455_Synergistetes_group3d
MTTVRKIEINPVTRIEGHGKITVHLDEAGQVQDARFHVTQFRGFEVFSKGRDFREMPVITPRICGICPVS
HHLAAAKACDAILGVEITPSAHKLRELMHMGQFVQSHALSFFHLSSPDLLFGFDADPAIRNVVGLARQFP
ELAVKGISLRKFGQEIIKTLGGKKVHPWHSIPGGVNRSLRQDERDEIVRDLPAMKAIVREALDLIKNYLA
EKGEEAKRFATLETAFLGLVNGGFLELYDGDIRFRGPRGRIIDEFPDWEYLDHIGEHVEAWSYLKFPFYR
GLGYPNGSYRVGPLGRVNACDDISTPEASAELAAFRKLTEDGVVHYTMYYHYARLIETLYGLERIEELLD
DEDIMGSDLRVHSRELYPEGIGVIEAPRGTLIHHYEVDDRGAITRVNLIVATGHNNFAMNKGVELVARDY
IKDGKVTEGIMNRMEHVIRCYDPCLSCSTHAVGKMPLRLQVFDAKGVLLSDQERS

>WP_029552892_Cyanobacteria_group3d
MTIDPVTRIEGHAKISIHLDASGAVETARFHVTEYRGFEKFCEGRPFTEMAGITARICGICPVSHLLAAA
ATGDKILAVQIPSAAEKLRRLMNLAQLTQSHALSFFHLSSPDFLLGWDSDPEQRNIFGLIAANPELARGG
IRLRQFGQGVIEALGGRKIHAAWAVPGGVRSPMSIETRDQIRQGLPEAFAIAEQGLALFKQLLDGQLREE
LDLFGQFPSLFLGLVNRDGHWEHSSGRHCAGIRVMASDGRVVADGLKEDDYATFLAEAVEPWSYLKFPYF
KALGPEAGSYRVGPLARLNLCERIGTERADQELLELRQRGGRVVTASFLYHLARLIEIVACLEQMEQLLD
DPEITATHVRARAGVNCHEAVGVSEAPRGTLLHHYRVDTNGLIERVNLIIATGQNNGAMNRTVTQIARHY
IDGQHLSEGLLNRVEAGIRCFDPCLSCSTHAAGQMPMQVQLFSADGALLESVRRD

>WP_029898901_Deltaproteobacteria_group3c
MQKVEINPITRLEGHGKIAIFLDDNGNVDDAFFQTVEFRGYEKFLQGLPMEEVPRTVSTICGVCRAVHFM
ASTKASDGVFGVECHPVGKKLRELFFNAHYVEDHAIILYALGFPDFVVGPEADPAVRNVVGLIQAVGKET
AKLVLSKREKAVKIFELLGGRPNHPVAGLPGGWSRSISEEERKQIEEWGKELVELGELTLKVFNDVVLEN
PSYVDLVTGPIYDVEVGYMGSVNEDGTMAYYDGTQKVINAKGEEVGTFQGKEYLDFIAERVQPWSYLKFP
YQKKVGDWDGIKGGPDTNLYSVGPLARFNVANGCRGQKAQQHYEQFFKVLGDKPVHKVLAYHWARAIELL
DAAEQLVEIASDTSIVSKDTWNKPDEVAGEGVGIIEAPRGTLIHHYEADEKGIVTGANLIVATTHNNAPI
NLAVKNAAKHFIKNGDVSEGMLNYVEMAFRPYDLCLACATHAITGGQTPLEIEILDSNGKLYKKLKNF

>WP_029912396_Deltaproteobacteria_group3b
MSRNVALNVEFLTRIEGHGHIVVDVVDGVLRKAELKIVEAPRFFEAMLQGRSIFEAQHITSRICGICACS
HSLASIQAAEEAIGYVPSTQTVKLRKLLLHVENLDSHLLHIYFLAAPDLLGVQSLMGLMTDHSGVVRRAL
RMKKACNDICDTLVGRHVHPISAVVGGFTKLPQKRELENIRAILQELIDELDPTVDLIAALTFPDFIRET
EYVALCSDDGEYPLLTGDAGSTDGVRRAKEDYRTITNEFLVSHSSAKHARLSRGSYSVGALARFNLNFDK
LHPLARTVADKIGLTAPCYNPFLNTAAQLVECAHCAAEALRIVEELIDNGVDQSERVIVGVNENCSIPVR
AGSGVGAVEAPRGLLFHHYQVDDRGIIRQANCVIPTGQNLQNIEDDMRKLVPEILEKSEDEITRILEMLV
RAYDPCISCSTHFLDVHFIGR

>WP_029915222_Deltaproteobacteria_group3b
MKLEIKQLTRIEGHANLVIDLEKGELQECRLEIVETPRFFESFLIGQHYTDVAPIVARICGICSNSHTLV
ALAATEQALGISVTNQTLALRRLLAYGEILQSHLLQLVFMALPDYLGVSSLMALAQSHRELVSRALRLKK
LANDLCMTIGGRAIHPVTPCIGGFSRLPEPDELQGLRKRLVAILPDLENLVDLFADFAVPEFSRPTEYLC
LKDDNKYPLLSGRLYSSAGISGEVGEYASLIEEYLMPHSTAKFARALANSYTVGPLARYKNTARELSPMA
QKVAAALKLTPEVVNPFAAMPVRLVEVVNCFESAIHLIDRLLLEGLQHDPPAAPQGFGEGVAAIEAPRGT
LLHHYRYNDAGRVVMANCLIPTAQNLANIENDLKALVPLLLDLPRAELAQQLQMLVRAYDPCISCSTHTL
KVSFV

>WP_029966039_Deltaproteobacteria_group3c
MKKIEINPITRLEGHGKIAIFLDDNGNVDDAFFQTVEFRGYEKFLQGLPIEEVPRTVSTVCGVCRGVHFT
ASMKALDGVYGVEPTPTARKLRELFYMAHYVEDHAVILYALGFPDFVVGPEADPATRNVIGLINAVGAET
GKAVLAKRKLAVKIFELLGGKPNHPVSALPGGWSKKLTEEERKMVDGWVDELIELGKLTLQIFEDVVLKN
EKYLSLVTGDMYKVVVNYQGSVDEQDRIAYYDGTQKIVDTEGNVIGTFRGKEYLDFIAERVLPWSYLKFP
YQKKLGPWQGIKEGKGTNLYAVGPLPRFNVASGMDTPEAQKHYEKFFDTFKTKPVHFVLAYHWARAIELL
NAAERMKELINDPDITGTDNWNKPTKVVGEGVGIIEAPRGTLIHHYVTDDKGIVTNANLIVATTHNNGPI
NLAVKNAAKHFIKNGNVSEGLLNYVEMAFRPYDLCLACATHTITGGVPFEIEIFDSEGKLHKKLRNY

>KKK40681_Lokiarchaeota_group3c
MSENIKTIEVVTRVEGHAKISFIMDSKNNLSDARFQVLEFKGFEKFMQGRSLYDAPRITTRICGICPVSH
HLASVKACEDLLGVEIPETAKLLRELMHMGQFIHSHTLHFFFLAAPDFILGPDSAPQDRNILGILKKDPD
LVKNVIKIRKYGQDLIEIIGGKAIHPVTALPGGMSKGIKKEQQQKKLQDIKDLTPIFESLYDTCQTKLSE
YTDFIKDFSVINTNFLGLSDKGSFELYDGVIRAADNNCKVLFDTSPGTYFQNIAEHADPWTYLKFPYLKS
KGWPEGIYRVGPLARINLCEKFETPKAQNALEDFRTKYGRPANQTLLYHHSRLIELIYAFERAQQILENP
KLLGDNFRVKCDKIAGEGVGVIEAPRGTLIHHYKANSQGKLVDINMIVATVNNNAAMNQSIKVAAENMIE
NNTIANGGLNKIEMAIRAYDPCLTCAAHNIREMVKTIDFVDEQSNLLNRIEF

>WP_048088262_Euryarchaeota_group3b
MSRDININVDYLTRVEGHGNIVVNVKEGRLETCRLDIVEAPRFFEGLLRGRSIFEAQHITSRICGICACA
HSLASIQASEDALSITPSEQTVKLRKLLLHFETLDSHLLHIYLLASPDLLGVKSFIPLIDTHNQVVRRAL
RLKKTCNDMCSILAGRHVHPITATIGGFTKLPGKKDLDAILNMLEGMRPDIEATVEFVSTMRFPEFERDT
EYVALVSDDNEYPLLTGDLGSTDGVRKGKREYRDVTNEFVVPHSSAKHTRLSRESYAVGSLARLNLSYDK
LHPEAKEIASALGLKPKCINPYMNTAAQLVESVHCLEDAISTVEDLKNMGIDYDEEIVVGLNEQSRIPVK
AGSGVGAVEAPRGTLYHNYEIDERGIIQHANCIIPTNQNLNNIERDMEKLVPEILDKSDEEITLYLEMLV
RAYDPCISCSTHIVNVKFVNR

>WP_048090768_Euryarchaeota_group3b
MTGNSNNTDSRDIKVDIHYLTRVEGHGNIVVDVKEGKLTRCEFQVIESPRFFESMLVDRCIWEAQHLTSR
ICGICACAHSLASIKAAEDALGIKPSEEVISLRKLLLHTEMMDSHILHVYFLVVPDLLGVKSVMQLIKTH
KPLVEMALRMKRMSDYAGEVLAGRHIHPISYVIGGLTQMPSKKGLEKLYKLMLEARRDGDETVKIIKALK
FPEFNRPTQYMSLTSEEEYAFYDGDLIINGGRRTKIRDYKKLLTEKVLDYSTAKISTIDNKPYTVGAISR
FNNNYDKLNKKAKEVAKELGLKPPCHNPYLNTAIQLVEWVHCLEESIKMMEKILKNGLKEEKIVVASWPK
RSQINTLKFMPDTGTGCVEAPRGSLFHQYSIDDTAHITAADCVIPTNQNIGNLEEDMRKIVPELLGTHTQ
EQITLDLEMLARAYDPCISCATHVLDVKFVNA

>CUU06124_Kryptonia_group3b
MKDKAIKVDYLARVEGEGALYIKVKNGYVVDVKVKIFEPPRFFEAFLRGRSFREVPDITARICGICPVAY
QMSSIHAIEGIFGVKVTEQIRMLRRLIYCGEWIESHALHIFMLHLPDFLGYDDVIQMAKDYPDTVQKALR
LKKIGNEIIRILGGREIHPINLKVGGFYKLPSKKELRKLEDDLKWARDFSIETVKFLADLEFPEFEQDYE
FVALRHPNEYPLNEGRIVSNKGLDISVNEYDNHFVEEHVPHSNALHSMIVGRGAYFVGPLARFNLNFDKL
SDIAKEIALEVNFKPVCKNPFKSILARAVETLYACDESLRIISEYDDLDKPFVDFSVKPGIGYGCTEAPR
GILYHRYKVDEKGTILDAKIVPPTSQNLKMMESDLWKFVATYLNLPEDELTWKCEQAIRNYDPCISCATH
FLKLYIERE
