# Supplementary material for: Newly discovered Asgard archaea Hermodarchaeota potentially degrade alkanes and aromatics via alkyl/benzyl-succinate synthase and benzoyl-CoA pathway
Source: ISME J. 2021 Jan 15;15(6):1826–43. doi: 10.1038/s41396-020-00890-x (PMC8163825; doi:10.1038/s41396-020-00890-x)
Supplement: Supplementary file 7 — Dataset 1 [file 41396_2020_890_MOESM7_ESM.zip › Sequence datasets used for inference of phylogenetic trees/Supplementary Fig. 7b Group4_hydrogenase.fasta]

>h02m_117_k127_754444_3
MAKTPTTMTIPIGPQHPALKEPENFTLTVDGEVVVDVAPRIGYVHRGIEKAFESRTFSQN
VYLAERICGICSQSHTTCYVQAVEEILDLEVPPRGLYIRGIMNELNRIHSHILWLGVAGH
EIGWDTLFHYSWRDREYSMDIIEEICGNRVNYANNIIGGVRHDVEKSQVPGMVERLEKIR
DRMHHYLKLILNEQTILDRALGVGILETEVGKALCATGPTARASDIHWDVRNTQPRTPYQ
ESENKHWEIRTSDLCDVAGRVVVRILETVDACTCCIDWLKHLPPGDISVRAPRRVPPGKA
LSTFEAP
>h02m_52_k127_1311737_4
MAKQPMTMTIPIGPQHPALKEPENFTITVDGEIVVDVDPRIGYVHRGIEKAFESRSFNQN
VYLAERICGICSQSHTTCYVQAVEEILDLDVPPRGLYIRGIMNELNRIHSHILWLGVAGH
EIGWDTLFHYSWRDREYAMDVIEEICGNRVNYANNIIGGVRHDVTKDQVPSMVDRMEKIR
DRMQHYLDLILKEQTILDRALGVGILETEVGKALCATGPTARASDINWDVRNTQPRTPYM
ESEGKHWETRTSDLCDVAGRVVVRILETIDSANCCIDWLNNLPRGDISVRAPRRVPPGHA
LSTFEAPRGEVV
>h02m_52_k127_2085370_2
MAKTPTTMTIPIGPQHPALKEPENFTLTVDGELVVDVAPRIGYVHRGIEKAFESRTFSQN
VYLAERICGICSQSHTTCYVQAVEEILGLNIPPRGLYIRGIMNELNRIHSHILWLGVAGH
EIGWDTLFHYSWRDREYSMDIIEEICGNRVNYANNVIGGVRHDIEKSQVPGMVERLEKIR
DRMHHYLKLILNEQTILDRALGVGILDTEVGKALCATGPTARASNIHWDVRNTQPRTPYQ
ESENTHWQIRTSDLCDVAGRVVVRIQETVDACTSVIHWLTHLPPGDINTRAPKRVPPGKA
LSTFEAPRGEVLHFVVSNGTDKPERHKARAPTLGNIPSVIEILKGGKIADVPIALASIDP
CFSCTDRVILAYPDGSKEEKPWAWFQQKSREEREKVKAWRR
>h02m_52_k127_3524481_4
MTMTIPIGPQHPALKEPENFTITVDGEIVVDVDPRIGYVHRGIEKAFESRSFSQNVYLAE
RICGICSQSHTTCYVQAVEEILDLDVPPRGLYIRGIMNELNRIHSHILWLGVAGHEIGWD
TLFHYSWRDREYAMDVIEEICGNRVNYANNIIGGVRHDITKDQVPSMVDRMEKIRDRMQH
YLNLILKEQTILDRALGVGILETEVGKALCATGPTARASDINWDVRNTQPRTPYKESEGK
HWETRTSDLCDVAGRVVVRILEVIDSCNCCIDWLNNLPRGDISVRAPRRVPPGHALSTFE
APRGEVVHYVVSNGSDKPERHKARAPTLGNIPSVVEILKGGKIADVPIALASIDPCFSCT
DRIILAYPDGSKEEKPWAWFEQKSREERERVKSWRR
>h02m_52_k127_4392670_1
MSRLLKAVKSVLGLAVSKPMTFSFPPDMPLTDLYRGRQLYKPELCKGCKICSTVCPNNAI
EMVEREKTAENKTGLNPQIDFRKCCFCGLCVDNCPTGALTFTNFPILLTMKPETLNYTPE
MLAVTPVLEHPEPPKIQNTVAWARSRSIWIVNYMTGCCFIEAVPWVASSFDMERFGLLAV
GSPRHADALIVGGYVTPKTLKRIIRIYSLIPQPKWVIALGNCPMTGGTYWDSYNTIKDIS
KYIPVDIWIAGCPPRPEPIGVAVVHAIQAIQGGYTGKDETINTDAGQMAVNPYPLGGADA
SKAEFDIVFGSQHPASGNFNMDLTLDGEIVVEATPNPGYLHRGFEKLMEYRTWLQNIMLV
PRICVLDGASYELAYAGVTEKLADIKVPIRGQYLRVIQAELSRIQSHQMNLGF
>h02s.26_NODE_16237_3
MGKSKGKIKTIPLKVDKGTGCEFIVPIGPFHPALLEGEFFKLKVDGERVIEADVKIGYNY
RGIMKLAESRTYWQDIFLVERICGICSGAHTTAFTTTAEMLGEIEIPDRARYIRTLIAEL
ERIHSHLLWAGVGMEIIGFRTLFMLLWRDREHVLDILEMISGNRQHYAMNTIGGARRDVT
KDMIPKIEAKLKLLAKAVATATKAVLEDSGIRARTEGIAVLDPEIGRKICAVGPLARAAG
INVDVRRDDPYAAYDEVPFDVITAKDSDVLSQAVVRLGEVAEAVKISQYCVDKLKTTGGP
IKAEVTEFPPGEAVGRVEAPRGELLYYVVSDGTNKPSRVRIRTPSYMNNYATLFMLRGQA
LGDAPITVASIDPCMCCTDRVVQLVDTHGRDLERMRMSELSERYRRQKQ
>h03m_104_k127_2914393_3
MAKQPMTMTIPIGPQHPALKEPENFTITVDGEIVVDVDPRIGYVHRGIEKAFESRSFNQN
VYLAERICGICSQSHTTCYVQAVEEILDLDVPPRGLYIRGIMNELNRIHSHILWLGVAGH
EIGWDTLFHYSWRDREYAMDVIEEICGNRVNYANNIIGGVRHDVTKDQVPSMVDRMEKIR
DRMQHYLDLILKEQTILDRALGVGILETEVGKALCATGPTARASDINWDVRNTQPRTPYK
ESEGKHWETRTSDLCDVAGRVVVRILETIDSCNCCIDWLNNLPRGDISVRAPRRVPPGHA
LSTFEAPRGEVVHYVVSNGSDKPERHKARAPTLGNIPSVVEILKGGKIADVPIALASIDP
CFSCTDRIILAYPDGHREEKPWAWFEQKSREERERLKAWRR


>h02m.131@k127_4554925_3
MMSSNRKSIKKRNVAVRILNHLKKMLGRDYLEDYTIGRNRVFVRTTPDHVSDIVKYMLEN
DARLAHITTSDLGLYGLDVLYHYALDHIERNLHIIVKVRIEREKSEIQSVTPITYQASYA
ERENMDLMGMKFLNHPDPRHLFLPYEWPEMVEGGKFDETQVVGRTDVSKEEIRESTGKWV
PLSITPKDAKLTLIPIGPYHPMLIESEYFRLKVNGEEVVDADLKLGFNHRGIMKLAEGRT
FWRDIYLVERTCGICNATHSSAFCRAVEEIMGIDIPDRARYIRTLILELERIHSHLLWLG
VAADLVGFKTLFMWAWRDREHVLDAFEIITGGRVNHSMNILGGVKHDIRESWYPKIEKRA
RIVKDAVLKYIEIAYDHPILRARTEDIGVMSTATAKDTGAVGPTARGSNWKIDARWSDHH
AAYAPEYTSWEPVVEPDGDVWSRVIVRLKEILVSAELCNQCVDGLQKTAGDIKVELEEIP
EGEGIGKTEAPRGELYYYVSSDGSPIPQTVRIRTPSYRNDCCLSYMVKGYTLADAPIIIG
SIDPCFSCSDRMVIIEDERTGELRRELLGSLARRHSKKRM
>h02s.68@k137_477540_4
MSRIFNALKSVLGLAVSKPMTFSFPPDMPLTELHRGRQLYKPELCKGCKICANVCPNNAI
QMVEREKSEENKTGLQPQLDFRKCCFCGLCVDNCPTGALSFTNFPVLLTMKPETLNYTPE
MLAVPPTLEHPEAPKIKNTVSWARSRSIWIVNYMTGCCFIEAVPWVASSFDMERFGLLAV
GSPRHADCLLVGGYVTPKTLKRIIRIYSLMPQPKWVIALGNCPMTGGTYWDSYNTIKDIS
KYIPVDIWIAGCPPRPEPIGVAVVHAIQAIQGGYIGKEEKTNTDAGKMEVAPYPLTSANA
SQAEFDVVFGSQHPASGNFNMALKLDGEVIVDATPYPGYLHRGFEKLMEYRTWQQNTMLV
PRICVLDGASYELAYMGVTEKLGGIVVPQRGQFLRVVQAELSRIQSHLMNLGFGGAATGF
DTIERLVWGDRDQVLLLLEELTGARIYHIYNTIGGVRRDLQPNFQQKAEQLIH
>h02s.68@k137_822002_1
MAKPSTTLTIPIGPQHPALKEPENFSITLDGEIVVDVEARIGYVHRGIEKAFESRSYSQN
VYLAERICGICSQSHTTCYVQAVEEILDLDVPKRGLYIRGIMNELNRIHSHILWLGVAGH
EIGWDTLFHYSWRDRELSMDIIEEICGNRVNYANNVIGGVRHDVEKSQVAGMVERLEKIR
DRMEHYLALILKDQAILDRALGVGILPTEVGRALCATGPTARASDIKWDVRETQPRTPYK
ESIGKHWECRTSDLCDVAGRVVVRILETVDACSCCIDWLKNLPAGDIAVRAPRRVPPGHA
LSTFEAPRGEVLHYVVSNGTDKPERHKARAPTLGNIP
>h02s.68@k137_4158382_6
MPQKKTLEAKPKTIPLKIDEVTTPEYIIPLGPFHPALLEGEYFKLKVEGEKVLAADLKVG
YNYRGIMKLAENRTYWQNLYLFERVCGICSASHTTAYTRTAEMLGNIELPDRARYIRTLI
AELERIHSHLLWAGIGMELIGFKTLFMLVWRDREHVLDVLEMISGNRQHYAMNTIGGVRK
DIEEAMIPKIEDKLEVLHKATVTATKAVLEDGGIRSRTQGIGTLDKEIAKKICVVGPVAR
STGMKIDVRRDDPYAAYDEIPFDVITANDGDVFSMVLVRLGEVVESVKISQFCLDKLKKT
GGPIKSEVKEFPPGEAIGRVEAPRGELLYYLVSNGTNKPERARIRTPSYMNDYALLFMLP
GQALADVPITVASVDPCMACTDRTTAIWNTNTGTHTCLALREVPKFFQMK
>h02s.80@k137_1349944_3
MAKTPTTMTIPIGPQHPALKEPENFTLTVDGEVVVDVAPRIGYVHRGIEKAFESRTFSQN
VYLAERICGICSQSHTTCYVQAVEEILDLEVPPRGLYIRGIMNELNRIHSHILWLGVAGH
EIGWDTLFHYSWRDREYSMDIIEEICGNRVNYANNIIGGVRHDVEKSQVPGMVERLEKIR
DRMHHYLKLILNEQTILDRALGVGILETEVGKALCATGPTARASDIHWDVRNTQPRTPYQ
ESENKHWEIRTSDLCDVAGRVVVRILETVDACTCCIDWLKHLPPGDISVRAPRRVPPGKA
LSTFEAPRGEVVHFVVSNGTDKPERHKARAPTLGNIPGVVEIIKGGKIADVPIALASIDP
CFSCTDRIILAYPDGSKEEKPWAWFQEKSREERERAKAWRR
>h02s.80@k137_4503769_4
MTMTIPIGPQHPALKEPENFTITVDGEIVVDVDPRIGYVHRGIEKAFESRSFSQNVYLAE
RICGICSQSHTTCYVQAVEEILDLDVPPRGLYIRGIMNELNRIHSHILWLGVAGHEIGWD
TLFHYSWRDREYAMDVIEEICGNRVNYANNIIGGVRHDITKDQVPSMVDRMEKIRDRMQH
YLNLILKEQTILDRALGVGILETEVGKALCATGPTARASDINWDVRNTQPRTPYKESEGK
HWETRTSDLCDVAGRVVVRILEVIDSCNCCIDWLNNLPRGDISVRAPRRVPPGHALSTFE
APRGEVVHYVVSNGSDKPERHKARAPTLGNIPSVVEILKGGKIADVPIALASIDPCFSCT
DRIILAYPDGSKEEKPWAWFEQKSREERERVKSWRR

>KXH75610_Ca_Thorarchaeota_archaeon_SMTZ1-45
MSPDILEEAMEVWFGPQHVSAHGWATKLTLVGDYVVECDPNAGYFHRSAEKVLEFKNFRQGSLVLERMCM
LEAFLAEYPYIAAVEKISEVEVPERAKVMRTIMMELSRLHSIQFWWGQFNAELGFFTMALWPWVDREYTL
DAFEELTGSRHTVSYSTPGGVKYDFSDKFMKQLNRAVERFEDRLPKFRDMQMGSPTFRARTENIGLYDVK
QGLKWGLSGPPIKACGVPMDLRKDDPDSNLAYDMVDWEVPITENPEHPSQSDALDRMEQRFKEAEVAVEI
IKQLIPQIPEGDIIDPKARAKTNRLPEGEAYGRVEGTRGITSLWLKTQDKAQTAYRAKIRGPCIASYYAL
KDLVPGSKFADFIVIFGSLDPYPGWWDR

>OLS18213_Ca_Odinarchaeota_archaeon_LCB_4
MAELTQIPKTEELKNEYEIVEEIKNLLGADLLEYKVPRVNRVWLTVPNGKHYKVAEHLYKKLGVWFVSTV
TGLDVKDHFEVLYHFLDMQRKVEITVRIPVDKNKPELESLTDLYPGANLYEREVYDMFGIVFKGHPNLKR
LLLAETFPKDQHPLRKDWTPDKWDPKKVPLIERKPILPEETSDYVLQVGPQTPTLKEPMNFEVIVDGEIV
VDVIPHIEYNHRGLEKAFEQRTFIQGIYMAERVCGICSQAHTLPYCDAIEQLLGVEVPPRGKYIRTMVTE
FNRIHSHLLWIGVACHLIGWDTMFMYSWRDREVILDLTDLVCGSRVTAAINTIGGVRRDITDEQIYKIRK
GMDILEKRTKTYKKIVLEEDTLLKRAVGVGYLNPSYLKAMSAVGPVIRGSGVKTDIRYDDPHFGAYDEIP
FNVCTSDMCDVAGRLVVRVDELIESINIIRYILDHLPSGEVRVKVPRKVPPGEAVSHNEAPRGEVFYYIK
SNGTDKPERVKVITPTMANLLPIIESCKGHYIADFVLNFGSIDPCIACMCRTTFTDISKSKPKQWVWTDE
EMRQYGIEWYQNRGWRR

>OLS18223_Ca_Odinarchaeota_archaeon_LCB_4
MTSKETPAAIEKFSLTDEVKLFLKEMLKENYIEEKQIHDRKYVIRTTPEYVKAIADYMIRRDGRLVHLTV
SDEGVQGFEVQYHYGFDHIEKNTHFIIKVRIPREKPEIPSIAPITWQASWAEREMMDLLGVNFTGHPDPR
HLFLPYEWPEEPESEKVDGFSLYTKRDKSAYYIRKELGKWVPLALSPADAKLTLLPIGPYHPMFIESEYF
RVRVEGDEIVDVDMKTGFNHRGVMRLAEQRHYARIPFLVERVCGICSTTHATAYCNTVEAMLNIEIPDRA
KYIRTIILELERLHSHLIWLGVAADLIGFKTLFMWALRDREHVLDLFEKLTGNRVHHDIVYLGGVRKDIS
EAHIPEILRRMEFVEESVKKYIDIAYDHPVVKARTMDVGRLTLSTAKDAGAVGPTARGSDWKIDARSSNP
YAAYGPEYTTWDVITDSGGDVWSRLVVRLKEALVSCDIIRQSVERMKNTSPDLRVKPHLPEDGAEAVNKT
EAPRGELYYYVKSNGTNIPHTVRIRTPSYRNDAVLPFMLRGYTLSDAPIIIGSIDPCFSCTDRMIRIEDL
KTNQVRYERIGDLARKYRRV

>OLS18555_Ca_Odinarchaeota_archaeon_LCB_4
MEKKTFEYEYSRLILPVGPVHPALKEPVNLNVTVVNEQIVDVNLKFNYIYRGIEYLAERRNIAQTIYLVE
RICGLCSQAHTLTFIQAVEEIAGIQPPMRAELIRVICAELERIHSHMLLIGVVAYDIGLDTLFMYAFKSR
ETVMDLLEMISGKRVHHDLNTIGGVRFDIDKPLSERIVKGLNTIEENNKYISNILADATVENRLKGVGVL
SKRVAEELSVVGPTARGSGIRRDVRFNRPYSAYRDFKNSFKMIVLDGCDSLSRVMIRVLEIFESINLIKT
LLDQLPEGHIRVEDKILKIIKKIPEGEAFSIIEAPRGQLSHYVKTNGKEGLKRLSVRTPTIPNILAVKSM
LMHREIADIPVVFSSIDPCISCANRVTVTDSATNQTRIVDLNKLRGV

>OLS21505.1_Ca_Heimdallarchaeota_archaeon_LC_2
MSEKTEMNLFMGPQHPSMHGLWAMRLTIDGETIVDADAQIGYLHRGYEKLLTNRSYEQGIPICDRLCYVE
SHSWSTSYTYSIEGIYQIEIPEKANWLRVLTLELQRIASHCLWLAAMSVDIGALTMLIYPMNARELILYM
LESITGARLTYNYCRIGGVNADLPHGFDKRMEKSFEEFNRLHFEFLDLLEEAQIFRIRTEGIGLLTKEEA
IENGCVGPVLRASGVNYDVRKNDPYFGYDQLKFKIPVRNEGDSFARYRVRIEEMQESINLCWQAFDKLNE
LKATDSFRLDKVPRRPPAGELYRRIESGRGEAGYYIKSDGTTIPKRVKIKSPVFSNLSVLTELVINGKLA
DIPAIMGSIDLCVGDLDR

>OLS24356_Ca_Heimdallarchaeota_archaeon_LC_2
MQISESITGENSEFILEKSHLKDKSNVFTVDKIHLNKVLNQLYSEGYTHLSTVIGFQQNGNFVVDYPISS
PDPNFKDLNTRFIRTILPSDAELEIDTVSNIFPGSDVYEKEISELLGITFNGIENGKLLLPDDFPEKVYP
LRKDVSTEELIELLEKIGVGKNGTMPMKDSKDYVISIGPQHPTHKEPIRFQFFIKGENIESVDLRLGFNH
RGIEKALEQNTWVQNLYLIERICGICSAAHQLAYVETAERIWEMVDEIPDRAKWMRTLISELERIHSHIL
WYGVLAHDGGYDMMFHVTWRDRELVMDILERITGNRVNYSIETIGGIRKDIDDETISYCLKQLKSLKKKT
LEHYEILQKEKSFVKRLQDVGPLSYHEAIKMNTVGPTARASGVNYDLRKTIPYAAYKEIPFETFHQKTGD
VYAGLIVRLDETVESINMCVYILENLPKGDIAIPFRGRIPEGSAHTRIEAPRGEDIHYIISDGGKNPVRH
KVRAPTLANITSLLHRFKGMQVADIPLIIRLIDPCIGCMERVTFVDLDSGKIKELQGDELIARSNKAFRT
NNGIRIFEV

>OLS28029_Ca_Heimdallarchaeota_archaeon_LC_2
MSEKTEMNLFMGPQHPSMHGLWAMRLTIDGETIVDADAQIGYLHRGYEKLLTNRSYEQGIPICDRLCYVE
SHSWSTSYTYSIEGIYQIEIPEKANWLRVLTLELQRIASHCLWLAAMSVDIGALTMLIYPMNARELILYM
LESITGARLTYNYCRIGGVNADLPHGFDKRMEKSFEEFNRLHFEFLDLLEEAQIFRIRTEGIGLLTKEEA
IENGCVGPVLRASGVNYDVRKNDPYFGYDQLKFKIPVRNEGDSFARYRVRIEEMQESINLCWQAFDKLNE
LKATDSFRLDKVPRRPPAGELYRRIESGRGEAGYYIKSDGTTIPKRVKIKSPVFSNLSVLTELVINGKLA
DIPAIMGSIDLCVGDLDR

>OLS29934_Ca_Thorarchaeota_archaeon_AB_25
MSPDILDEAMEIWFGPQHVSAHGWATKLTLVGDYVVECDPNAGYFHRSAEKVLEFKNFRQGALVLERMCM
LEAFLAEYPYVAAVEKIAEIEVPERAKVMRTIMMELSRLHSIQFWWGQFNAELGFFTMALWPWVDREYSL
DAFEELTGSRHTVSYSTPGGVKYDFTEKFMTQLNRAIDRFEDRLPKFRDMQMGSPTFRARTEGIGLYDTK
QGLKWGLSGPPIKACGVPMDLRKDDPDPNLAYDMVDWEVPITENPEHPGQSDALDRMEQRFAEAETACEI
IKQLIPQIPEGPIIDPKARGKANRLPEGEAYARVEGTRGITSLWLKTQDKAQTAYRAKIRGPCIASYYAL
KDLVPGSKFADFIVIFGSLDPYPGWWDR

>OLS32788.1_Ca_Heimdallarchaeota_archaeon_AB_125
MTSVKKKYDASDFEMFFGPAHPGSGNFSVKVEMRGERVLKATADPGYLHRGFEKLMEYREPMQNSVLSDR
VCVLEPLQWNLVHAEAVDDLMDYDVPERAKYIRVILAELSRIQSHFIWYAVLSLGTGFMTGFNVAMGYRD
YILDVFNLITGGRVYPAGYICPGGVRKDLPENAEKKILAVLDKIEYMRKFASTENLAWLSRFKEVGILTK
EEAIKYGATGPILRGSGFVTDVRREDPYEIYDLLEFDIPVHDEGDAYSRFRVGMEEIEESMKIITQALDR
LPEGEVRTPTLKPIVQFRKANGETYIRNELSRGEGAFYMVATGEKTPYRVKIRGPSFSHMIPILERLLTG
VNYADVPAIYWSLYQCPADVDR

>OLS33139_Ca_Heimdallarchaeota_archaeon_AB_125
MTEQYRSRFRTLTDGSDSPPGADHHIFIGPQHPWAEEPAHFIIHLKGERVVEADIRIGFNLRGIEKAMEN
RTWRQNTMLVPRACGICSAVHQNVYVRVVEKLAGVEDQISERARLIRMFSLEAERVHSHILWYGILAHDA
GFDTMLHISWRDREIIMDIVEDFSGNRVNPALMLPGGVKRDIPKDKADKARPMLNKLIKQVEYHKKVFTE
EASIRNRLENVGVLTKDDAKITTPNGPTGRGSGLPFDMRKSFPYELYDKIDWNLVCYNEGDILATTLVRI
DETLESLQMCNQILDQLESTQGELLARVKPRVPEGSYMARGEAPRGEDIHYGIANGTDKPERYKIRAPSL
GNIDATLKRMDGEYVADMPVILRSYDPCFSCTNRVMLINEVTGEKIIMNQDEFARKAIKAKRYNRPFF


>WP_001102284_Gammaproteobacteria_group4a
MNVNSSSNRGEAILAALKTQFPGAVLDEERQTPEQVTITVKINLLPDVVHYLYYQHDGWLPVLFGNDEQT
LNGHYAVYYALSMEGAEKCWIVVKALVDADSREFPSVTPRVPAAVWSEREIRDMYGLIPVGLPDQRRLVL
PDDWPEDMHPLRKDAMDYRLRPEPTTDSETYAFINEGNSDARVIPVGPLHITSDEPGHFRLFVDGEQIVD
ADYRLFYVHRGMEKLAETRMGYNEVTFLSDRVCGICGFAHSVAYTNSVENALGIEVPQRAHTIRSILLEV
ERLHSHLLNLGLSCHFVGFDTGFMQFFRVREKSMTMAELLTGSRKTYGLNLIGGVRRDILKEQRLQTLKL
VREMRADVSELVEMLLATPNMEQRTQGIGILDRQIARDYSPVGPLIRGSGFARDLRFDHPYADYGNIPKT
LFTFTGGDVFSRVMVRVKETFDSLAMLEFALDNMPDTPLLTEGFSYKPHAFALGFVEAPRGEDVHWSMLG
DNQKLFRWRCRAATYANWPVLRYMLRGNTVSDAPLIIGSLDPCYSCTDRVTLVDVRKRQSKTVPYKEIER
YGIDRNRSPLK

>WP_002436255_Gammaproteobacteria_group4a
MSYENFVNNMQSSARRGVGYLAQIRQKFPSAVLDEEWQTADQLTITVKTDALPEVVEFIYYQLNGWLPVL
FGNDERPLNGQFAVYYVLSLEGEEKCWITVKAYVSPITQEYPSVTPRVPAAVWGEREVRDMYGLKPVGLP
DERRLVLPDDWPDDLYPLRKDTMDYRQRPEPTTDTETYPFVNEATGETRVVPIGPLHITSDEPGHFRLFV
DGEQIVDADYRLFYVHRGMEKLAETRMGYNEVTFLSDRVCGICGFTHSVAYATSVENALGIYVPQRAHTI
RSILLEVERLHSHLLNIGLSSHFVGFDTGFMQFFRIREKSMTMAELLTGARKTYGMNLIGGVRRDINKTQ
RLNTLKLVREMRVEFQNLVDMLLTTPNIEQRTVGVGVLDRKVARDHSPVGPMIRASGFARDVRFDHPFAD
YGNLPKTLFTMDGGDVFSRVMVRVKEVFDSLAMIEYALDNLPDGDILTEGFTYKPHKFALGYTEAPRGED
IHWSMLGDNQKLYRWRCRAATYANWPVLRYMLQGNTVSDAPLIIGSLDPCYSCTDRVTLVDVRKRSVKTV
PYQEIERYGIERNQSPLK

>WP_002445316_Gammaproteobacteria_group4a
MNYDNHVSAIQDSEKLGAGYLAQVRQTFPAAVLEEEWQTNNQLTITVKTNALPEVVEFLYYRLGGWLPVL
FGNDERTLTGHYAVYYALSMEQGEKCWVVVKAYVDPETREFPSVTPRVPAAVWGEREIRDMYGLIPVGLP
DERRLVLPDDWPDDLYPLRKDTMDYRQRPAPTSDTETYQFINESKSETRIVPIGPMHITSDEPGHFRLFV
DGERIVDADYRLFYVHRGMEKLAETRMGYNEVTFLSDRVCGICGFAHSVAYTTSVENALGIYVPPRAHAI
RSILLEVERLHSHLLNIGLSSHFVGFDTGFMHFFRVREKSMTLAELLTGSRKTYGLNLIGGIRRDIQKEQ
RVKGIQLIREMRKEVTELVDMLLNTPNMEQRTQGVGLLDRNIARDYSPVGPLIRGSGFARDLRFDHSFAN
YGNLPKTLFTMDGCDVFSRVMVRVQETLDSMNMVEYGLEHLPEGSLLTEGFTYVPHKFALGYVEAPRGED
VHWSMLGDNQKLFRWRCRAATYANWPVLRYMLRGNTISDAPLIIGSLDPCYSCTDRVTLVDINKRKSTTV
PYKEIERYGIERKHSPLK

>WP_002461475_Gammaproteobacteria_group4a
MIKESLSMSEEKLGQHYLAALNEAFPGVVLDHAWQTKDQLTVTVKVNYLPEVVEFLYYKQGGWLSVLFGN
DERKLNGHYAVYYVLSMEKGTKCWITVRVEVDANKPEYPSVTPRVPAAVWGEREVRDMYGLIPVGLPDER
RLVLPDDWPDELYPLRKDSMDYRQRPAPTTDAETYEFINELGDKKNNVVPIGPLHVASDEPGHFRLFVDG
ENIIDADYRLFYVHRGMEKLAETRMGYNEVTFLSDRVCGICGFAHSTAYTTSVENAMGIQVPERAQMIRA
ILLEVERLHSHLLNLGLACHFTGFDSGFMQFFRVRETSMKMAEILTGARKTYGLNLIGGIRRDLLKDDMI
QTRQLAQQMRREVQELVDVLLSTPNMEQRTVGIGRLDPEIARDFSNVGPMVRASGHARDTRADHPFVGYG
LLPMEVHSEQGCDVISRLKVRINEVYTALNMIDYGLDNLPGGPLMVEGFTYIPHSFALGFAEAPRGDDIH
WSMTGDNQKLYRWRCRAATYANWPTLRYMLRGNTVSDAPLIIGSLDPCYSCTDRMTVVDVRKKKSKVVPY
KELERYSIERKNSPLK

>WP_002948674_Epsilonproteobacteria_group4a
MRGDKFVEILKTKVKVLEVTRQADDQITVLVDRNDLPLAVKTLYYDIGGFLSTMIPNDERAINGCFALYY
AISMEGSKMTEADDFAAEDKCFITVKTLIPGVDPTFPSVTPLVPACVWYEREAFDMFGLVAEGLPDKRRL
VLADDWPDGLHPLRKDAMDYRYRPDPVAHQDEPDAEFLFPSGDSVVDVPLGPLHVTSDEPGHFRLFCDGD
EIIDADYRLFYQHRGMEKLAENRMNYDQMGYLAERVCGICGYAHAIACIEAAERAIKLEIPLRAQAIRVI
CLEIERLHSHLLNIGLACEVTGNYNAFMHIFRVREYSMELAQLVTGGRKTYGNVIMGGLRRDMTDNEIRQ
GLAIINKLDVQITEIWDAVMEDKRQLGRWKGVGVLDKQVARDFSPVGPNMRGSGFKRDNRYDHPYDFFKH
IEFEVAVEHGGDVFSREVVRYKELKQSIHIIRQCFELMPQTPIMIDPVTMIKPENFALGHDEAPRGENVH
WIMQGSAQKVFRWRCRAATYNNWPSLRYQFRGNNISDAALIVCSLDPCYSCTERVTIVDVNTKKSKILTE
KDLKRFCQTGKISKKDLR

>WP_003514863_Firmicutes_group4e
MGKKTVIPFGPQHPVLPEPIHLDLVLEDETVVEAIPSIGYIHRGLEKLVEKKDYQQFVYVAERICGICSF
MHGMGYCMSIENIMGVQIPERAEFLRTIWAELSRIHSHMLWLGLLADALGFESLFMHSWRLREQILDIFE
ETTGGRVIFSVCDIGGVRRDIDSEMLKKINSILDGFEKEFSEITKVFLNDSSVKLRTQGLGVLSREEAFE
LGAVGPMARASGIDIDMRKSGYAAYGKLKIEPVVETAGDCYARTSVRIREVFQSIDLIRQCISLIPDGEI
KVKIVGNPSGEYFTRLEQPRGEVLYYVKANGTKFLERFRVRTPTFANIPALLHTLKGCQLADVPVLILTI
DPCISCTER

>WP_003868941_Firmicutes_group4e
MIRMSEKSTIPFGPQHPVLPEPIHLKLVVEDEKVVEAYPAFGFVHRGLELLVKKKDFNQMVYVVDHICGI
CSAMHGQAYCQAVEELIGVDVPERAKYLRVIWAEIHRIHSHLLWFGLLADAFGFENLFMLSWRIREKIMD
ILEATAGNRVIISVNIVGGVRRDINSEQAKWLLNELKEVEEGLKELDKIVRNNYTIKQRTVGVGVLSKDE
AYKLGAVGPTLRGSGVPIDMRTTGYAAYKDLNFEPIVEKDGDTYARTIVRVKEMFQSIDLARQAISKLPE
GEINVKVKPNLPAGEVISRVEQPRGEVFYYIKSTGGKYLDRLRIRTPTFANLASLLHMLPGSTLADVPVL
VLTIDPCISCTER

>WP_004029221_Euryarchaeota_group4i
MDDNKQNRTVIEAEIPMGTVHPAALEPYRLRLFVEDEIVRDAEITVGVNHRGVERIMEGLPVEKANSLTE
KICGICSNSHIWNSCRTGEIALGIEVPERATYIRIIMEELERLHSHLLYLAHGSEVLGHETFSMRLFYIR
ETVMDLLGMIGGNRVQYGSAVLGGVRPRCELDEMRLQKITEGMDLLEEKITAFADRFVSDPMVMSRITGV
GVISQKDALRLACTGPTLRATGVARDLRREMEEYDPFEFDVITQDDGDVKSQLLMRVFENFEAIKIIRQA
VRDLPDGPITNRSWEMQDTPLTKSYIEVPRGTLYHSYSLEDGRVRNCVIRTPSMANIGAMQHACIGHHIT
DAQLSVVQCDPCFTCTDRAIEIIKI

>WP_004031618_Euryarchaeota_group4h
MILPIGPIHPALKEPVRLKLKTRGEKVISAEIDYGYVHRGIEKVMEGKTWQKGIFLSERVCGICSYIHTQ
TFAETFEKIAGERAPLRAQYLRVLTNELDRIQSHLLANSTYFKAVEHETLFMYMLYLREPVMDAIELLTG
NRVNMGWNVVGGVKMDAKETHLNQIKEIITNLESEYDRYVSIYEEGPLLSLRCKDVGKMSRDDAITGRAV
GPIGRASGLKHDLREDHHTYQDHFDWKVIWRKEGDNDARNMNRFDEVRESIKLIKQVIDNIPEGDVRKKI
NIPAGYAEWRNEAPRGEVTYMIETNGNLINNISIRTPSIMNIDVCARYMLNDVATVADAVATYASVDPCV
ACTERVVITDESGKKKEFDGLHTVKYLK

>WP_004038443_Euryarchaeota_group4d
MANDGEERPTTTIPIGPIHPALKEPILFTLKMDGEAIAAADFAPGKAHRGIEWMGMRRNPVQILYLAERI
CGICGVSHSLAFARAVEQIADIEVPERAHYIRTIVAEFERIQSHLLWAGVAAHELGFDTLFFLAWRVREA
AMDVIEHLTGNRVNYGIIQVGGVRRDITEEQFALIDRALTGYEDLMDRLLELFLEDATVKLRCRDHGYLS
REDAVGLCTVGPTARASGVRMDVRVDAPYAAYGDLAIKPVLPDGYMGEIRGDVYDRIVVRLIEVGQSIDI
VRQCMAQMPTGEILWEKKVPKILAACRKAEGEALGRVEAPRGECLHYVRMNKSGAPQTWKVKASTYSNQM
SWLPMLKGEQLADVPIITASIDPCMSCTDRVAVVRGREQGVMTKEDLHRLSVEKTRRLMR

>WP_004038499_Euryarchaeota_group4h
MKKTVDVAVPIGPVHPCWKEPIRIKCATKGEQVLSAEVELGYMKKGIERIMQGRPWQEVMFLAERVCGIC
SVVHNMVFIETMEAISGIEPAERAAFLRVIVNELDRMQSHLIANFSYCYTIEHETLGMYLLNEREHVMDL
LERITGNRVNTAYMIPGGVRYDLRPDDADAVKATLDLLEKNIARYMGIFESGPMIALRSRGVGVLTKEDA
LRAHAVGPTARASGISVDLRSKHPTYRKLGFEPVVRTECDNYARIMVRFGELFQSIGLIRRALAMMPEGP
VRGGGICKGGEVRYSGEAPRGELTYVVKADRYGRVEEIAIQTPSIMNIDACAHYMLKGALSIADVTATFI
SSDPCVACTER

>WP_004039320_Euryarchaeota_group4e
MSKEIVMPFGPQHPVLPEPIHLDLVIEDEKVKEALPSIGYIHRGLETLVEKREYPEYVYIAERICGICSF
IHGATYCQGVEAVMNVEVPERALYLRTIWSEYSRLHSHLLWLGLFADGMGFENLFMDAWRLREHILDDLE
ATTGGRVIQGSCKVGGVRRDIDAEKLDEMANGLETMRGELTDMVGVFLNDSSVKSRLRNIGILSKEDAYA
DGAVGPVLRASGVASDARMLGYAAYDRLHFTPVVEDGCDCYARCAVRAKEMYASIDLIKEAVQKIPDGPI
EVKVTGKPDGEYFARAEQPRGEVVHYVKGNGTRNLARHRVRTPTITNIPPMVKMLAGCELADVPVIVLSI
DPCIGCCER

>WP_004066437_Euryarchaeota_group4d
MAKTTYYVPIGPIHPALKEPIRVEAEVEGEKIVKVNVKRGFAHRGIEYMGMKRNAIQTLYLSERICGICS
ISHPYAFVIGSEKALGIEAPPRAQYIRTIIAELERIHSHILWLGVIAHEIGFDPLLFWTWKGREKVLDVL
EAITGNRINYSMYMIGGVRRDLKESHIKALRDMITYYWEFTEHMKEVFLSDPVYKARTRGVAQLSKEMAL
KLNVVGPTARAAGLRMDIRQDIPYDAYADMDIKAVVPQDIVGEAGGDAYDITMVRLYEIEQSLDIIEFCL
DNLPEGKILAIPNYVALLNKIKKTEGEAIGAHEAPRGEVIHYFKYDGKRDGPAVWKVIAPSYNNINSWAP
LLLGAEVADIPVVVAYIDPCMCCNDRVAVVKDSSGRILDYSYLHKKAVEKTRKLEKELGVRK

>WP_004066458_Euryarchaeota_group4d
MENRVEYWVKIPIGPIHPALEEPEKFIITLDGERIVNVDVRLGYNLRGLEWIGMRRNYIQILYLAERMCG
ICSFSHNYTYSRAVEEMAGIEVPERAEYIRVIIGELERIHSHLLNLGVVGHAIGYDTVLHLSWLAREKVM
DLLEAIGGNRVNYSMNTIGGVRRDIEDKHKRAILEMIKYYREEVMPKIEEIFLYDPTVEARLRDAGVIPK
RIAIEYSAQGPTARGSGVEKDVRYNEQLGVYPDLGVKPITPKEFTGVVKGDVFDRMVVRIGELWQSMELI
ERALDQMPEGKIKAFPKDNVALIRLKKAEGEGIGRYEAPRGELIHYVMANPGSEIPERWKMREPTFPNLF
AVARALVGEQLADVPVAIASIDPCLSCTDRVAVIDAKTGKKKVLTEKDLLKASIEKTREINPNIKAKPEP
VGGSCGGVRL

>WP_004068373_Euryarchaeota_group4b
MIREFEEKFGMTLEKKVIAKNKVLYTLMVRREDFPNIINYILSRPNTRLFTMVGMDERNTEEAFSVTYWF
LDWKDNEVIGIRLYVPEDEPYFPSVGAFHKGAIWFEREVQDLLGLKAEGLPDPRRLILPDDWPEGVYPLR
EDFQYYHSPAGTRGYSYREPPKDSTVHPMGPYHVALDEPAHFRLFVKGEEIVDVDYRGFYSHRGIEKLAR
GRLNYNQIVFIAERICGICGFAHSVAYAQAVEEAGRIEVPDRARYIRTILLEIERLHSHLLWLGIAAHLT
GFDTAFMRSWEIREKVMELAERLTGNRKTYGLVLVGGVRRDLLDYRKSLILETLKNLKKDFDEFVDMLIS
TKSFVRRCEGIGVLPKEKAREWDTAGPLARASGIDYDTRKSLSYAAYDELSFDVPVYKEGDVLARALVRI
DEVRESISLLEQAIDAIPGGPVMGEFNEIPSWREGISAVEAPRGENTHYVMTGEVNRIYRWRVKAPTYNN
LQAVPDMLRGYTIADAPLIVASIDPCYSCTERVQVVDVKSGKTKVISLGGGIGTCP

>WP_004076146_Euryarchaeota_group4h
MRKKVDVSLPIGPVHPIFKEPARIRCETAGEKVLSAEIDLGYVKKGIENIMKGRPWQEVMFLAERICGIC
SVIHNMVFIETVEKISDIDVPERALYLRVIVNELDRIQSHILANYSYCYTIEHETLAMYLLNLRETAMDL
IELITGARITCAYMIPGGVRYDLDDEKMAALRVGLDKLEKDLTRFDGMFEGGSLIGLRSRQIGLMSEEEG
RISHAVGPTARASGIVLDERMNHPTYQKLGFEPVIRYECDNYARVKVRFQEVFQSIGIIRKCLDDMPDGK
IRGGGVVKAGKGSWAGEAPRGELTYNIETDEFGRIVDIGIRTPSIMNIEACIHYMLKGVSSASDVTSTYI
SSDPCIACNER

>WP_004077410_Euryarchaeota_group4d
MSDPSKRPTYNIPIGPTHPSLKEPVHFTFKMNGEVIEDLDFEPGKVHRGIEWMGMRRNPVQIVHLTDRIC
GICGVSHTLSFAKAVEQIAGIEVPERAHYIRTILAEFERIQSHILWAGVAAHELGFDTLFNLAWRVREES
MDLLELITGNRINYGIVQVGGVRRDIEPHKYQRIEEGLSYYENLLDKLLKLFLHDKSITVRCRHCGILTY
KAALELCTVGPTARASGVSMDVRADSPYAAYGDVKFDVILPDVYTDKITGDVYDRIVVRLLEVGQSVSII
RQCISQMEDGSVLWEEKMPKLLAACKKAEGEAVGRVEAPRGECLHYVRMQKADAPYSWKVKASTYSNQMS
WLEILRGEQIADIPIIIASIDPCMSCTDRITVVRNTDCGMGSKMLTKSELHKMSVEKTRRILG

>WP_004077817_Euryarchaeota_group4e
MGRRTVVPFGPQHPVLPEPIHLDLVIEDEKVIEAVPSIGYVHRGLEKLVETREYKDYVYIAERICGICSF
IHSLAFCQGIENIMGVEVPERAHYLRTIWSEYSRMHSHLLWMGLFADAMGFENLFMEAWRIREQVLDEME
ETTGGRVIQGSCKVGGVRRDISAEKLKEMSSNLDRISAQVTEMNHIFFDDSTVIHRTRGVGYLSKDDAYK
LGACGPTARGCGVAIDIRQTGYAAYPELDFKPVVENDGDCYSRCMVRAKEVVQSADLIQQAIAKIPDGDI
DVKVKGNPDGEYFSRVEQPRGECIHYLKGNGTKYLVRERVRTPTLTNIPPLVKMLAGCEMADVPVIVLTI
DPCIGCAER

>WP_004094701_Firmicutes_group4f
MSKMQETQVHTLEATAANFRVAANTVYKNGQRMLSAMFANDERQIRGAFAIYCIFTALDEPQSFHVVKAT
LPAEGPAEFPSLTPIIPAAAWYEREIHDLFGLNPLDHPDLRPLVLHENWPAGLYPLRKDFPVNTSVLTME
NDYPTPQVTGEGVFEVPVGPIHAGIIEPGHFRFSQAGEHMIHLEAKLFYTHRGIEKAVEGIPLDQAIFQV
ERICGACSVSNALSYSQAVEALTRTAAPGRAQYLRILAAELERLYNHVGDVGNICAGLGFAVGTSHGSRL
KEKLMRLNEALTGNRFLRGWIVPGGVAMDLTRELSQDIHHVLRSLEGDFRELIMMLKDSEAFRNRVETTG
IVPRHVALDLSLVGVAARASGVSTDMRRDFPYSGYAEFEFKVPVYKAGDVAARLGVRAEEAFQSIGIIRE
VLAKLARQTGPLRAEIGTVEPYRSAFGWSESARGGNLHWVMAGTENRIYRLFVRSASYPNWPALAVAVPQ
NIIPDFPLINKSFELCYACLDR

>WP_004245689_Gammaproteobacteria_group4a
MSYQNYVSRKEGNELGAGYVAKVREKFPSAILDEERQTADQLTITVKTGSLPEVVEYLYYGLGGWLPVLF
GNDERSLNGDYAVYYALSMEEGEKCWIVVKAHVSPITLEFPSVTPRVPAAVWGEREIRDMYGLIPVGLPD
ERRLVLPDDWPEDMYPLRKDAMDYRQRPTPTTETETYPFVNEGKQDARVVPIGPMHITSDEPGHFRLFVD
GENIVDADYRMFYVHRGMEKLAETRMGYNEVTFLSDRVCGICGFTHSVAYTTSVENALGIEVPRRAHTIR
SILLEVERLHSHLLNIGLASHFTGFDTGFMQFFRIREKSMQIAEMLTGARKTYGLNLIGGIRRDILKDQR
IKTIQLVREMRKEVTELVDILLSAPNMEQRTVGVGILDKKVARDFSPVGPMIRASGFKRDVRFDHPFADY
GNLPLTLFSYEGGDVFSRVMVRIKEVLDSMAMIEYALDNLPEGPLLTEGFTYQPYKFALGFTEAPRGEDI
HWSMLGDNQKLFRWRCRAATYANWPVLRYMLQGNTVSDAPLIIGSLDPCYSCTDRVTLVDVKKRKSKTVS
YKEIERYSIERKNSPLK

>WP_004590220_Euryarchaeota_group4i
MEIAIGPIHSAMLEPHRLRLVVEDEIIKDAEITIGVNYRGIELIMEGLPPEKISILSEKICGICSHIHVW
TNVMVVEKGCDIEVPERAEYIRIIVEELERLHSHTLLFGHIYEVLGFETMAYRAFMVREPILKILQEITG
GRVQYSCPIIGGVRPRCNIQENKIPSILERLEKFEEDLKKLLKRTFNDPMILARIKEVGYLDKETAKKFH
ATGPTARGSGIRSDMRKLLKVSLYDRFEFDEVLFDEGDVYARLAVRFYECFESLKIIRQALKDLPNLDKK
IYNPNYELKPFDPIDVYNEAQRGQVYYSYGLDENLRVKHVKVRTPTATNLACMEAILPGHNVSDAELIIV
SCDPCFTCTDRMIVIKESSP

>WP_004592818_Euryarchaeota_group4h
MSLPIGPIHPALKEPIRIKLILEGEKPVDAEIEMGYVHRGIENIMEGKHVNKAVFLAERVCGICSFVHTV
TFSECVEKISNIEIPDKARYLRVILIELERIHSHLIAIASYCLSIEHETLAIWLLNVREKILDLIEMITG
NRINMGYCIVGGVRRDINKEIINKINENLDDFEEKFKNILDVFETAPLVGLRSKGIGVLTYKEIMRTRAV
GPVCRASGLPESDWRLRHTTYKELNFKPVWKNEGDNFARNLVRFYEIFESIKLIRKALELYEESSGDIRV
KPEIKAGVGEHRFEAPRGELLYRMELTNGGLIKRVEIRTPTVMNLEAYKYMLKSCPTVADAVSCYTSIDP
CISCTERAIIIKKVI

>WP_004618281_Firmicutes_group4e
MSSTIVPFGPQHPVLPEPLHIKLVMEDENIVDAIPAIGYVHRGLEKLTETKEFTQNTFVVERVCGICSVM
HAMAYCQGIEELMNIEISDRAKFLRVIWAELHRMHSHLLWLGLLADAFGFESLFMQAWRDREKVMDIMEE
TAGSRVVISCNTIGGTRRDLNKEQMAKIVATVDDIKYDLEQLEAVFLSNYTVKHRLVGVGVLTKADAIEY
CTVGPMARASGIVTDMRTTGYSAYGQLDFEPITHNDGDCYARTYVRLKEVYQSIDLIKQAIAKIPEGEHV
VPFKGFPPKGDVISRVEQPRGEVLYYLRGNGTKTLDRLRLRTPTFANIPSLLKMLPGSQLADVPMLILTI
DPCISCTER

>WP_004628623_Firmicutes_group4e
MSSTVIPFGPQHPVLPEPLHIKLVMEDENIVDAIPAIGYVHRGLEKLTETKEFTQNVFVVERVCGICSVM
HAMAYCQGIEELMNIEVPDRAKFLRVIWAELHRMHSHLLWLGLLADAFGFESLFMQVWRDREKVMDIMEE
TAGARVVISANTIGGTRRDLTKEQMVKINVTVDEIKHDIQQVEAVFLNNYTVKHRLVGRGILSKADAIEL
CAVGPMARAAGIPMDLRTTGYSAYGQLDFEPVTHSDGDNYARTYVRLHEVYQSIDLIKQAIAKIPEGEHV
APFKGNPPKGEVISRVEQPRGEVLYYLRANGTKNLERLRLRTPTFQNIPSLIKMLPGSQLADVPLLILTI
DPCISCTER

>WP_004720656_Gammaproteobacteria_group4a
MSEFNTALNQHPVGHHYLAALAKQFPSAVQGSEWQTDTQVTVTIKLNALPDVVEWLYYQQGGWLSVLFGN
DERTLCGNYALYYVMSMEQGVKCWITVRAEVDPVSLEFPSVTPRVPAAVWGEREVRDMYGLRPVGLPDER
RLVLPDDWPDDLYPLRKDSMDYRQRPAPTTDEETYPFISEAKAGSKIVPIGPLHVTSDEPGHFRLFVDGE
DIIDADYRLFYVHRGMEKLAETRMGYNEVTFLSDRVCGICGFTHSVAYTSSVENAMGIVVPERAQMIRSI
LLEVERLHSHLLNLGLACHFVGFDSGFMQFFRIREQSMKMAEILTGARKTYGMNLIGGMRRDILKDDMIQ
TIALAGSMRRDFNQLVDILLSTANTEQRSVGVGILDPQVARDFSNVGPMVRGSGHRRDMRHDHPYAGYAK
LPFELYSETGNDVYSRLKVRIHEVFNALNMIEFGLQSLPSGPLMVEGFTYIPHRFALGFAEAPRGDDIHW
SMTGDNQKLFRWRCRAATYANWPTLRYMLRGNTVSDAPLIIGSLDPCYSCTDRMTVVDVRKKTTIVVPYK
EIERYGIERKNSPL

>WP_004726128_Gammaproteobacteria_group4a
MMTMNTQNDALAKTGKHYLAGLVQKFPSAILEEEWQTNTQVTITVKMTSLVEVMQWLYYDQGGWLTVSFG
NDERSINGHFAVYHALSMEGVEKCWITVKVLVDANSQEFISITPTIPAAVWGEREIRDMFGLRPVGLPDE
RRLILPDDWPENLHPLRKDAMDYRQRPQPTTDTETYPFINERGDDSNRIVPVGPMHITSDEPGHFRLFVD
GEDIVDADYRMFYVHRGMEKLAETRMGYHEVGFLADRVCGICGFTHSVGYANTVENSLNVQVPLRAKMIR
TILLEVERLHSHLLNIGLSSHFVGFDSGFMQFFRVREKTMELAELLTGARKTYGMNLIGGVRRDFLKAQR
EKGIAMVREVRHSFQELVEVLLSTPNIDSRLVGVGVLAKDIARDFSPVGPLIRGSGFERDVRVVHGQSLE
AYANVPIELQHMGNGDVQSRVIVRIREVLDSLNIIEYGLDNLPAGAILTEDFEYTPHKFALGFTEAPRGE
NVHWSMTGDNQKLFRWRCRAATYANWPTLRYMLRGNTVADAPLIIGSLDPCYSCTDRVTIVDTKKKRSQT
VSYKAIEQYSVSRKNSPLKGL

>WP_004948138_Gammaproteobacteria_group4a
MITEHLGQDYLTALQRQFPAAVLAAEWQTADQLTVTVKLNALPEVVEWLYYQQGGWLSVLFGNDERTLCG
SYALYYVLSMEQGVKCWITVRAEVDAQTLEFPSVTPRVPAAVWGEREVRDMYGLRPVGLPDERRLVLPDD
WPDDLYPLRKDAMDYRQRPAPTTDVETYPFVSEAGTKANVVPIGPLHITSDEPGHFRLFVDGEDIIDADY
RLFYVHRGMEKLAETRMGYNEVTFLSDRVCGICGFTHSVAYTSSVENAMGIQVPERAQMIRSILLEVERL
HSHLLNLGLACHFVGFDSGFMQFFRVREKSMKMAEILTGARKTYGLNLIGGIRRDILKDDMLQTLRLAAE
MRSELKDLVDILLSTPNTEQRSIGVGRLDPQIARDYSNVGPMLRGSGHRRDTRIDHPFAGYAKLPVELCV
ETGCDVYSRLKVRIHEVFNSLGIIEFGLQSLPAGPLAVEGFTYMPHKFALGFAEAPRGDDIHWSMTGDNQ
KLFRWRCRAATYANWPTLRFMLRGNTVSDAPLIIGSLDPCYSCTDRMTIVDIRKRKSIVVPYKEIERYGI
ERKNAPF

>WP_005028008_Deltaproteobacteria_group4c
MSQTSSFSLPIGPVHVALEEPVYFHLDVDGETVRKVEITSGHVHRGMEGMATQRNFFKNTTLTERVCSLC
SNSHSLTYCMAVENVLGMTPPPRAQYLRVLAEETKRVASHLFNIAIFAHNVGFKSLFLHIMEVRENMQDV
KETIYGNRMNLSANCIGGVKFDMDDSLTMYMLERLDTVEEAVKRVEKVFRTDPLIAKRSRGVGVLSREDA
WALGVVGPVARGSGLDIDVRKNTPYLVYPDLYFDIVKEQDGDVWSRAMVRVREVFESIRLLRQCLDKLPD
GPLAVHMERIPESESVARSEAPRGELIYYLQTNGTDTPARLKWRVPSYMNWEALTVMMKDCQLADIPVIV
NSIDPCVSCTER

>WP_005187619_Gammaproteobacteria_group4a
MTRETPISAIPVSGQPVSGQPVSSHPHSGEKLGAAYVARLREQFPAAILDEEWQTPDQLTITIKLNSLPD
VVEHLYYQQGGWLSVLFGNDERSLNGYFAIYYVLSMEGREQYGEETGKQYGDKCWVIVKALISPERPEFP
SVTPRVPAAVWGEREVRDMYGLQPVGLPDERRLVLPDDWPDDLYPLRKDTMDYRQRPTPTSDTETYQFEN
EAGSSSRVVPIGPMHITSDEPGHFRLFVDGEDIIDADYRLFYVHRGMEKLAETRMGYNDVTFLSDRICGI
CGFTHSVAYTSSIENALGIIVPPRAQMIRTILLEVERLHSHLLNIGLSCHFVGFDTGFMQFFRVREKAMT
IAEMLTGARKTYGLNLIGGVRRDILKADRIKTLQLVSEMRADIGQLVDMLMSTANIEQRTVGVGLLDRKI
ARDFSPVGPMIRASGYARDMRHDHSYANYANVPKELFTLDGCDVHSRLLVRVREFFDSLVMIEYGLNHMP
GGPLLEEKVNYQPYKFALGFSEAPRGEDVHWSMTGDNQKLFRWRCRAATYANWPVLRYMLRGNTVSDAPL
IIGSLDPCYSCTDRVTLVDVRKQKSITVPYKEIERYGIERTHSPLK

>WP_005210163_Firmicutes_group4g
MSYILPLGPYHPALEEPVHVKLLTEGEIIKDSEVFIGYNHRGIEKLTESRNYIQTITLVERVCGICSHSH
AMTYCLAVENIAGMEVPKRGSYIRVIISELERLHSHYLWLGLAAHIIAFDSLFMMCFASREKIMDMLEVI
SGNRVNYAMNIVGGARRDITKEQKDTVLKMIEELRREYKNIYNVYAKDSSIAARTKGVGILTTDDALNYG
ACGPHGRASGVNFDVRKSMPYNCYEDFDFNVALANDGDVFSRAVIRLIEIEESCKIIEQALKNMPEGPIN
LGNKIPKVPAGEYIAVTEAPRGEVTYYVVSNGGQTNGRVNIHVPTFKNAMTVPVMLKNNTIADAGLIVAS
IDPCFSCLDR

>WP_005213155_Firmicutes_group4e
MKKVKSNMSNRSIVPFGPQHPVLPEPIHLDLLLEDEKVIEAIPTLGFVHRGLEKLVEKRDFKDYVFVAER
ICGICSFMHGMGYSEAVEEVMNIKIPDRAEYLRVLWAELSRIHSHILWLGLLGDSLGFESLFMQCFRIRE
KILNLFELTTGGRVIFSVCKIGGVRRDIDDEKFKIISKTLNEVKEELNEIKKVFFDDYSVKHRLVGVGVL
SKEDAYELGCVGPMARASGINYDVRNLGYSAYKDLEFNTIVDNNGDSYGRCIVRFNEIYESINIINEVIG
KIPKGEIETKVIGNPKGQYFARLEQPRGEVIYHIKGNGTKFLERMRVRTPTFANMPALFKLLQGCDLADV
PVLILTIDPCISCTER

>WP_005315165_Gammaproteobacteria_group4a
MTIAISDRIGCDYIQQLRQQLPHAIIDEQWQTADQATLTVKPTSLVALTSLIFHKQGGWLSVSFANDERS
LNGHFAVYHVFSMEGDTKSWITVKVLVEATSQEYPSITPTIPAAVWGEREIRDMYGLRAVGLPDERRLVL
PDDWPEDIHPLRKDAMDYRQRPMPTTDTETYPFVNELGNEANRIVPVGPLHITSDEPGHFRLFVDGEDII
DADYRLFYVHRGMEKLAETRMGYNEVAFLTDRVCGICGFTHSVAYTTSVENAMGIKVPERAKMIRAVLLE
VERLHSHILNIGLSSHFTGFDTGFMQFFRVREKSMTLAELLTGARKTYGLNLIGGVRRDIFKEDRIKGAQ
LVRELRDELKPLVAMLLDTANITSRLVGIGRLDPQIARDFSCVGPMVRASGFKRDVRRVHDFAAYRELPM
EIQTLAGCDVQSRVLVRIHELYDSLDMIEFGLEHLPEGPLLTEGFTYQPGKFALGFTEAPRGENVHWSMT
GDNQKLFRWRCRAATYANWPALRYMLRGNTVADAPLIIGSLDPCYSCTDRVTLVDPKKGKSTVVSYKEIE
RYGIDRKNSPLK

>WP_005366168_Gammaproteobacteria_group4a
MTNNTFEQYATKPQSNRIGKQYVDGVNHFFPSAIIDEEWQTDNQVTITVKMTSLVEVMKWLYYDQGGWLT
VTFGNDERTLNGHFAVYHALSMEGEVKSWVTVKVLVDANSQEFISITPTIPAAVWGEREVRDMYGLRPVG
LPDERRLVLPDDWPEDLHPLRKDAMDYRQRPQPTTETETYNFDNQLGDDSNRIVPVGPLHITSDEPGHFR
LFVDGEDIVDADYRMFYVHRGMEKLAETRMGYHEVAQLTDRVCGICGFTHSVGYSNTIENALSVDVPFRA
KMIRTVLLEVERLHSHLLNIGLSSHFVGFDSGFMQFFRVREKTMELAELLTGARKTYGMNLIGGVRRDFL
KDQRLKGIAMVKEVRKTFSELVEVLLATPNIESRIAGVGILSKQVARDYSPVGPLIRASGFKRDVRIIHG
QSLESYGDVPMELQTMDGGDVQSRVMVRIREVFDSLNIVEYGLDHLPPGAILTEGFNYVPNKFALGFTEA
PRGENVHWSMTGDNQKLFRWRCRAATYANWPTLRYMLRGNTVADAPLIIGSLDPCYSCTDRVTIVDTKKK
RSKTIPYKAIEQYSIDRKNSPFKL

>WP_005542188_Gammaproteobacteria_group4a
MELTKNTSVDPGKMLGKNYIEAVNAKFPNTILDEEWSTPNQVTLTIKTNMLPDVVEYLYYQHDGWLPLVF
GNDERTIHGNYAVYYVLSMEGEVKTFITIKALVDPVTLEFPSVTPKVKAAVWGERELFDMYGLKAVGLPD
QRRLVLPDDWPDDLYPLRKDSMDYRLRPDPTTATETYEFINEKGEARIVPIGPLHITSDEPGHFRLFVDG
EDIIDADYRLFYVHRGMEKLAETRMDYDQVNFLADRVCGICGFTHSVAYANSVESALGIQIPKRAQWIRA
ILLEVERLHSHLLNLGLSSHFTGFDTGFMQFFRVREKSMTLAEVLTGARKTYGINLIGGVRRDMLKHQRE
QCIKLITEMRAEIKTLSEILLSTPNMEQRTVGVGILAKDIARDFSPVGPMIRGSGFARDVRKVHPFSGYG
DVPFELFTEQNGDVLSRVKVRINEVFKSMNIIDYMVDNLPSGEILKEGFNYTPGRFALGITEAPRGEDIH
WSMLGDNQKLFRWRCRAATYANWPTLRYMLRGNTVSDAPLIIGSLDPCYSCTDRVTVVDVRKRKAKTVDY
KEIERYGIERKNSPLK

>WP_005582638_Firmicutes_group4f
MEAARKQWFLWLRREAAPFLSWEEKSPGEVRMEISRERLEKVTRLIKERGGRLFTMVGNDEREREGHFAL
YYVYAFDPIHAFVTVKVRIPEEEPTFPSLSSLFPAFNWYEREVKDLFGLRPLGHPDPRPLVLHGDWPEDL
FPLRKDYPKTMEAPRVESRETYMPYGGEDVTEVPVGPIHAGIIEPGHFRFGVVGDTILHLDARLFYTHKG
LEKEAEGMPVEQALLLAERACGVCAYSHGLAFAQAVERIAGVEVPPRAKALRAIYQELERLYNHIGEVGN
LCAGFGLAVGVSHGARLKELLQQLNERLTGHRYIRGAVSLGGVKEDLGSREIRDLHATLPNVREDFSELA
ELILGHEVAINRMNGTGVLSPQVAQDLEVVGLTARASGRDLDTRRDLPYGFYEGITVKVPLQRTGDVLAR
LKQRIEEVEVSFSLIEAILTKLPRGEIRTEIGRLPSYEAGFGWVESPRGETVHWLMTGPENRVERLRIRS
ATYSNWPAVPFAVKGNIVPDFPLINKSFELCYACCDR

>WP_005662523_Synergistetes_group4d
MSETKTYKLPIGPVHVGLKEPITAWLDIEGEHIKDAVIRPGAIHRGVEFMARERNPIQVIYLAERVCGIC
SFSHAIAFVKAVEDAAQIEVPIRAQYIRSMVLELERIHSHILWSGVACYTIGFDSAFHLGMMLREKVMDV
LEALSGNRVNYAVTTVGGVRWDVTPAVVRTVMDMIHYYRNEFASFYEAAINDPVVKARLRDVGVLTTEQA
IKYCALGPTSRGSGVRADVRWSAPYDAYCDIHVEPVVPQDYTGEVHGDVYDRFLVRVYEVLQSLDILEKI
MEGLPEGSITFEPKVNKLLTVLKKAEGVGYGCIEAPRGDDTHAVGLKAQQENVQWWKVRAPTYSNAVSWP
LMFKDNELADAPLIINSIDPCISCMERMVLSDTSSGTKSVVTKADLLKLCREKTDKTRRLMGA

>WP_005760524_Gammaproteobacteria_group4a
MELTKNTSVDQAKARGKNYLEAINAKFPNTILDEEWSTENQVTITIKTNMLPDVVEYLYYQHYGWLPVAF
ANDERSINGHYAVYYVLSMEGEVKSFVTVKALVDAVSLEFPSVTPRVKAAVWAEREMYDMYGLKAVGLPD
QRRLVLPDDWPDEVFPLRKDAMDYRLRPDPTSAVETYEFINEKGEARIVPIGPLHITSDEPGHFRLFVDG
EDIVDADYRLFYVHRGMEKLAETRMDYDQVTFLADRVCGICGFTHSVAYSNAVENALGIQIPQRAEWIRA
ILLEVERLHSHLLNLGLASHFTGFDTGFMQFFRVREKSMTLAEVLTGARKTYGINLIGGVRRDMLKHQRE
QCRKIIAEMREELITLSDILMNTPNMEQRTVGVGILDRQVARDFSPVGPMVRASGFDRDVRSVHPFSGYG
DIPFNIHVEQNGDVLSRLKVRINEVFESMNIIDYMVDNLPKGELLVEGFNYTPGRFALGITEAPRGEDIH
WAMLGNNQKLFRWRCRAATYANWPTLRYMLRGNTVSDAALIIGSLDPCYSCTDRVTVVDVNKRKAKNVAY
KEIERYGIERKNSPLK

>WP_005764546_Gammaproteobacteria_group4a
MELNQNAVVGQQIGKNYVAALAQKFPNTILEEEWSTDDQVTLTIKTNMLPEVVEWLYYENNGWLSVLFGN
DERALNGHYAVYYVLSMEGDIKSWVVIKALVDANTLEYPSVTPRVPAAVWGEREVRDMYGLIPVGLPDER
RLVLPDDWPDGLYPLRKDSMDYRLRPEPTTETETYEFINEKGEGRIVPVGPLHITSDEPGHFRLFVDGED
IVDADYRLFYVHRGMEKLAETRMDYDQVTFLADRVCGICGFTHSVAYANSVENALGLIVPERAQWIRALL
LEVERLHSHMLNIGLSSHFVGFDTGFMQFFRVREKSMTLAEILTGARKTYGINLIGGIRRDILKEQRNTC
IQLIREMRQGFTELIDILLNTPNMKQRTVNIGRLESQIARDYSPVGPLVRGSGFKRDVRKYHPFSSYDKI
PFDTYHADSCDVFGRLSVRIKETFECMNMVEYMVDNLPEGPLLSEGFTYKPHKFALGITEAPRGEDIHWS
MLGDNQKLYRWRCRAATYANWPVLRYMLRGNTVSDAPLIIGSVDPCYSCTDRVTVVDVRKRKAQVIDYKE
MERYGIERKNSPLK

>WP_005986921_Deltaproteobacteria_group4e
MARTIIPFGPQHPVLPEPIHLKLVVEDEIVKEALPAIGYVHRGLEKLADIRDYNQMIQIVERVCGICSMI
HAMCYCQGLEEMMKVEAPSRAKYLRVIWSELHRMHSHLLWLGLFADAFGFEALFMQFWKIRERIMDINEA
TAGNRVIVSVNVVGGVRRDLSPEQCRWILKELEEVERQIKELQSTMLKDYSVCKRTKGIGVLTKEQAHEL
GAAGPLLRASGWAQDCRQLGYAAFPELDFSPVFHTDGDCWARGWVRFMETLQSIDLVRQAIAKLPQGELA
AKVKGNPEGEIVTRVEQPRGELLYYIKANGKKNLERLRIRTPTFANVPPLLAMLPGVELADVPVVVLSID
PCISCTER

>WP_006007878_Deltaproteobacteria_group4c
MSKLTTFNMPLGPVHVALEEPVYFNLTVEGETIRKVELTSGHVHRGMEALATQRNLIKNVTLTERVCSLC
SNSHSFTYSMAVENVLGMEIPVRAHYLRVLAEEIKRVASHLFNTAIQAHIIGFKSLFMHVMEVREMMQDV
KETVYGNRMNLASNCIGGVKCDVPPDMLTYILGMVDKVEPAVDEIREIYATNAMVLGRTKGLGLLPREDA
LRLGVVGPVARGSGIAIDVRKDSPYAAYPDLEFKSITHDGCCIHSRTMVRLDEIFESFKLIRQCCERMPE
GPHCVPMRQIHTAEACARSEAPRGEVFYYIRTNGTDIPARLKWRVPSYMNWEALGVMMRDCAVADVALIT
NSIDPCVSCTER

>WP_006234109_Actinobacteria_group4a
MAEPEKKDYARRCESHVEALRAAVPGAIEKVEWQCEDQLTITVKQDKLPEAVHYLYYERYGWIPVIIGND
ERSLCGRYAVYYVISMEGEDPGWVTVRTEVDPAKMTFPSVTPFVPACVWGERELRDMFGLIPEGLPDRRR
LVLPDDWPSGLYPLRKDSMDYRFRPAPASDMENYEFLADTKGKETTLVPMGPLHITSDEPGHFRLFVEGE
TIVDADYRLFYVHRGMEKVAETRLNYDAVTFLADRICGICGCAHSVAYAEAVERAQGIHVPPRAQYIRAI
MLEVERLHSHLLNIGLASHYTGFDSGFQQFFRVREKSMDLAEKLSGHRKTYGLNVIGGVRRDILAEQKLS
TLTTIHQLRSEVQELVDVLLSTPNFIERTSGIGILDRKIARDFSPVGPLMRGSGYARDVRFDHPFDGYAD
PDVQKMHAATADTCDAFGRTAVRIQEVYDSIDMIETMLENCPSGPILTTDWEYTPHKYAIGATEAPRGED
VHWAMLGNNQKCYRWRAKAATYSNWPVLRYMFRGNTVGDAALIVGSLDPCYSCTDRVTVTDVAAKRDHVL
DKEQFENVWRDKSPLAGEGTIAAPLDEEAL

>WP_006235754_Actinobacteria_group4e
MAHRSVIPFGPQHPVLPEPLHLDLVIEDDRVIEAIPQIGFVHRGLEKLTERRDMHQFGYIAERICGICAV
GHSYGYASACERMLDIEVPGRAQYIRTILHELSRIHSHLLWLGLLADAFGFEALFYRSWTLREQILKIFE
STCGGRVILSINEIGGLKHDIEDSELAGIVQTLDAMRPDYEALVHTFLDDNSCGERLHGVGVISKKDALE
LSMVGPFGRASGVDYDARMFGDGAYADLAAFEPIVATDGDCYARCQVRCAEVTQAMDIIRELVGKIPHDG
IGGRTKLTPADGARGEVVIEQPRGEAYYYVRGNGTKNLDRFRVRTPTSQNLAGLTHALQGVLLANVPMII
LTIDPCISCTER

>WP_006301161_Synergistetes_group4d
MASKSHTKTYRVPIGPVHVGLKEPITAWLDVDGERIVDATIRPGAIHRGIEFMARERNPIQVIYLAERIC
GICSFTHIVAFVRAVEDAAKIPVPPRAQYIRSLVLELERVHSHILWAGVACYTLGFDSAFHLGMQLREKV
MDVLEAFTGNRVNYGIGTVGGVRRDVTPGVGKAIQEMLSFYRREFRVFYDIVTEDLVARARMRDVGTLAP
EDAVKYCTLGPTLRGSGHRVDVRWNAPYEAYQDLVVQPVVPQDTMGEVRGDVFDRFLVRVHEVYQSLEIL
ETILAGLPEGPLVWEPKLVKLLAYLKQADGTGWGCIEGPRGDDTHVVRLKAGEENVNWWKVRAPTYSNAV
AWPLMFRNQDLADASLIINSVDPCISCMERTLATDRVRGNRRLLDREELVRMSREKTRRLMGSCSC

>WP_006323220_Firmicutes_group4f
MEKTIKHWLSRMKQQLGNKVRSIEQNSAQETVILVEKTELPDICYFLWSEKKGRLFTMVGNDERDIHGFF
ALYYVFSFDSFRHFITVKKLIDPLDLTFPSVSTKLPAANWYEREVKDLLGLRPQGHPDPRPLILHGDWPE
DLHPLRKDFPLDRHAPRVQSRESFMPYDSEDVTEIPVGPIHAGIIEPGHFRFGAVGDTILHLDARLFFTH
RGLEKASEGMPLEKALFLAERICGVCALSHSTAFAQAAERLGGVTIPPRAAYLRTLFLELERLYNHIGDV
GNVCAGFGFAVGVSQGARLKETLQQLNEHIAGHRYLRGVVRLGGVRIDITEREKEEIARTLAYVKKEFQE
LVDLLFSHDIVMNRMATTGILSLEHANQLEVVGVAARASGRSVDIRRDQPYAAYDQVSFRVPVYHAGDVL
ARVRIRIDEVVESIAMIEQLLHVLPSGDTFTPLPPLPPYRSAMGWCESPRGETVHWLMVGPDQTVYRYRV
RSATYSNWPAVPHAVKGNIVPDFPLINKSFELCYACCDR

>WP_006361427_Actinobacteria_group4e
MGKATVIPFGPQHPVLPEPLHLDLVVEDEHVIEAIPQIGFIHRGLEKLVDSHDIHKFVYVAERICGICSF
GHSLGYVETVEKAMGLEIPKRAEYLRVIMHELSRMHSHLLWMGLAADAFGFESLFMHTWRLRERVLDIFQ
ETTGGRVILSYVNVGGVNSDIDGTVLSTIITRLEGIKDEYREVLNTFLKDSSVKSRLVGIGHLSRDDAAA
TSMVGPFGRASNIAYDARMLGSGAYGDLEDFQPILDDQGDCYARVKVRGLEVLQSIDIIEELIAKIPHDG
IGERTKLRPADGVEAVNLLEQPRGECFYYARGNGSKNLDRMRMRTPTTQNLAGMVKALEGSDLADVPNII
LTIDPCISCSER

>WP_006362270_Actinobacteria_group4a
MKNKKELRIGETHVEAVRNRFPGSVVDASWQGEDQLCVTVKLDMLPDVVEFLYYDRGGWMPVMVGNDERP
LNGNYALYYILSMEDEDRCFLTVRVEVPPEPGEYPSVTPRVPAAVWSEREVYDMFGLRAIGIIDNRRLVL
PDDWPEGLYPLRKDSMDYRHRPKLASEMETYEFLRETGDRETTVVPMGPLHITSDEPGHFRLFVEGETIV
DADYRLFYVHRGMEKCAEQRLNYDAVTFFADRICGICGCAHSVAYAEAVENAQGIQVPLRAQYIRSIVLE
VERLHSHLLNIGLVCHYCGFDTGFNHFFRAREKSMDLAERITGHRKTYGLNLIGGVRRDILKEQAGTLQL
VHELRAEVKSLVEELLGTPNFDSRTKGIGILDPKVARDYSPVGPLVRGSGFARDARHHHPFDGYTHLKDW
KPQFQTGCDVQSRTLVRVGEFFDSLDMIEELLTNAPSGPILTEDWTYTPHRFGVAVTEAPRGEDVHWAMV
GDNQKCYRWRAKAATYSNWPVLRSMFRGNTVSDAALIVGSLDPCYSCTDRVTVVDVKKQTSKVLTKSDLE
FYCRDRAHSPLKD

>WP_006658446_Gammaproteobacteria_group4a
MSYQNYTDTLQGVRKGAGYLAKVREKFPHAMLEEEWQTANQVTITVKTEMLPEVVEFLYYGCGGWLPVLW
GNDERPLNGQFAVYYALSMEEGEKCWVTVKAYVSPITQEFPSVTPRVPAAVWGEREIRDMYGLRPVGLPD
ERRLVLPDDWPEDLYPLRKDTMDYRQRPAPTTDTETYEFINDSKTQSRVVPIGPLHITSDEPGHFRLFVD
GERIVDADYRMFYVHRGMEKLAETRMGYNEVTFLSDRVCGICGFTHSVAYTTSVENALGIYVPQRAHTIR
SVLLEVERLHSHLLNIGLASHFTGFDTGFMQFFRVREKSMTMAELLTGARKTYGTNLIGGVRRDFLKEQR
VKTIQLVKEMRQDVTQLVDMLLSTPNMEQRTVGVGRLDPQVARDYSPVGPMIRASGFKRDVRFDHPFADY
GNLPKTLFTLDGCDVYSRVMVRIKETLDSLSMIEYALDNMPEGPILTEGFTYQPHKFALGYTEAPRGEDV
HWSMLGDNQKLYRWRCRAATYANWPVLRYMLQGNTVSDAPLIIGSLDPCYSCTDRVTLVDVKKRKAKTVA
YKELEQYSIERKHSIMK

>WP_006720658_Actinobacteria_group4e
MATRSVIPFGPQHPVLPEPVHLDLVVEDEHVIEAIPQIGFVHRGLEKLVEKRDYNQFVYIAERVCGICSF
GHGYGYASATEKLLGIEVPRRAEYLRAILEELSRVHSHLLWLGLLADAFGFESLFNHCWRLRETVLDIFQ
ETCGGRIILSICIVGGMAHDIDDAMLCGVCDKLDGIQRDYREIVDTMLNDSSVRSRLEGVGAISFEDALE
LSMVGPFAKGSGVEHDMRTTGFGAYGDLEHFEPIIATEGDCYARCKVRCQEVFQSIAIIKELVAKIPHDG
IGGKPAAKVLPPENGQAHVLIEQPRGEAFYYVRGNGTKYLDRFRLRTPTSQNLAGMVRAMQGVDVADVPM
IILTIDPCISCTER

>WP_006818557_Gammaproteobacteria_group4a
MNGLAQGGLRGMGYVAAVREKFPGAILDEERQTNDQLTITVKMNVMPEIVEFLYYQCGGWLPVLFGNDER
TLNGHFAVYYALSMEEGEKCWVVVKALVDHSLEFPSVTPRVPAAVWGEREIRDMYGLTPVGLPDERRLVL
PDDWPDDMYPLRKDAMDYRQRPAPTTETETYPFINDGDKSSRVVPVGPMHITSDEPGHFRLFVDGEQIVD
ADYRLFYVHRGMEKLAETRMGYNEVTFLSDRVCGICGFAHSVAYATSVENALGIVVPQRAHTIRSILLEV
ERLHSHLLNIGLSSHFVGFDTGFMQFFRVREKSMTMAELLTGSRKTYGLNLIGGIRRDILKEQRIKTLQL
VREMRAEVSDLVEMLMATPNIEQRTQGVGILDRQVARDYSPVGPLIRGSGFKRDMRFDHPYADYGNLPKT
LFAFDGGDVFSRVMVRVKETFDSLAMIEYALETMGEGPLLTEGFTYQPHKFALGYVEAPRGEDVHWSMLG
DNQKLFRWRCRAATYANWPVLRYMLRGNHISDAPLIIGSLDPCYSCTDRVTLVDVRKRKSTTVPYKEIER
YGIERAQSPLK

>WP_007044316_Euryarchaeota_group4i
MYEGEIAIGPVHPTMLEPHRLRLFIEDEVIKDAELTIGVNHRGIERLMEGLPVEKANILTEKICGICSHI
HVWNSVRVVERGCNIEVPERANYIRVIIEELERLHSHTILFGHAFEVLGHETMSMRAFMLREPIMQTLFD
ISGSRVHYSCPIIGGIRPRCNIKDSQIPTILERLERFEEKLKKFIERTLNDPMLVLRMKNIGVLDRKTAA
KYHAVGPTARGSGIKSDMRKMGYVEEYDPFEFEEVLFDDGDVLSRIAVRFYECFESIKILRQALKALPQL
PEKIYNGDYELHAFKPIDCYNEAQRGQVYHSYGLDSEGRVMHSKVRTPTATNLAAMEEILKGYHVTDVEL
IIASCDPCFTCTDRLIITKEYIK

>WP_007047619_Firmicutes_group4e
MAKRSIVPFGPQHPVLPEPIHLDLVLEDEVVVEAVPSIGFVHRGLEKLVETKDFKEYVYIAERVCGICSF
GHGLGYCQTLEHIMNVEVPPRGRYLRTIWMEMSRIHSHLLWLGLLADAMGFESLFMESWKLREKILDMFD
ATTGGRVIFSVNCIGGVLKDMDETMLKNIVDTCNDMEKELKPIADAFLRDYTTGSRLHGLGVLTPEDATL
MGAVGPMLRASGVSYDARKLGYAAYGELDLEPVTATEGDSYARCEVRIREIHQSFDLIRQAAAKIPAGPI
AVPVKGFPQGEYFTRIEQPRGEAIYYVKANGTKFIERFRLRTPTTSNIPPMLNMLKGCQLADVPLLILTI
DPCISCTER

>WP_007070913_Firmicutes_group4e
MGKSTVIPFGPQHPVLPEPIHLDLELQDEKVVRAVPSIGYVHRGLEKLVELRDFQQYVYVAERVCGICSF
GHGWGYSRAVEEMMEIEVPPRAEWLRTIWHELSRIHSHLLWLGLAADAMGFESLFMESWRLREIDLDLIE
QTTGGRIIFSVCKVGGVRRDIGGAVLKEMKRVLKDLSEKFLPMLNVFMDDDTVHSRLKGVGKLTMEEALE
LGCIGPMARASGILTDIRAAEKDSVYGQLHFQPVIETDGDCYARARVRLREVLRSVEIIEGCIDNIPDGP
IDVKVRGVPPKRECFVRVEQPRGEALYYVKGNGTKFLERFRLRTPTNANLPALVKMLQGCDLADVPNIIL
TIDPCISCCER

>WP_007370867_Gammaproteobacteria_group4a
MKMQFPGAVLEEERQTFEQVTITVKINLLPEIVHYLYYQHDGWLPVLFGNDERSLNGHYAVYYALSMEGA
EKCWIVVKALVDANTREFPSVTPRVPAAVWGEREIRDMYGLIPVGLPDQRRLVLPDDWPDDLHPLRKDTM
DYRLRPEPTSDTENYTFINDGGNSARIVPIGPLHITSDEPGHFRLFVDGERIVDADYRLFYVHRGMEKLA
ETRMGYNEVTFLSDRVCGICGFAHSVAYTTSVENALGIVVPQRAHTIRSVLLEVERLHSHLLNIGLSSHF
VGFDTGFMQFFRIREKSMTMAELLTGSRKTYGLNLIGGIRRDILKEQRVKTIQLVKEMRAEVTQLVDMLL
STPNMAQRTQGVGILDRQVARDFSPVGPLIRGSGFARDLRFDHPYADYGNLPKTLFTWPDGDVFSRLMVR
VKEVFDSLAMIEFGLDNLPDTPLLTEGFSYQPHKFALGYVEAPRGEDVHWSMLGDNQKLYRWRCRAATYA
NWPVLRYMLRGNTVSDAPLIIGSLDPCYSCTDRVTLVDVRKRKSTTVPYKEIERYGIERRHSPLK

>WP_007468176_Gammaproteobacteria_group4c
MSSFKVPVGPLHVALEEPMYFKVEVEGETITGLEITAGHVHRGLEYLAMKRNFFQNITLTERLCSLCSNS
HPTTYCMALEEIAGIKVPERGQYLRVIADEVKRVASNLFNVGIMAHIIGFDSLFMHVLETREIIQDVKET
VYGNRMDLGANCIGGVKYNLDTAKVEYLLTQIARIKTPVEEIKSIYNTDKFIGMRTKGVGVISKASALDF
GLVGPVARASGIVNDVRKDAPYAVYDKLNFEIQSRPDGDVWSRAMVRLDEVLVALSLIEQCLRALPEGQV
CVTNLPIIPAGQAIAKTEAPRGELLYYLKTDGSDKPERLKWRVPSYPNWDALHIMMQGGKISDVPLIVNS
IDPCISCTER

>WP_007473061_Epsilonproteobacteria_group4c
MKKINIGPFLASLEEPIYFKLDVDDNEIVRDVEIVNGFVHRGLEALTMQKNFFQNLILTERLCALCSNNH
PFSYCLALEKIAEIEVSKRADYLRVIADEVKRIASNMFNLSMLAHLVHDYELMRDTMDTREIMQDVKETI
WGNRMDLSAVTIGGVKYNLDKQKSEFILNSLEKIEPLVDKLFERFCNSEKIKKTKGIGVLTKQQALEFGV
SGPVARGSGINNDVRVKAPYAAYDELEVRVDLESDGDVYSRMKVRWYDIKNAIKILKNAINNLPSGPIHL
EKRPHIPAGEATVRTEAPRGELIYYVKTDGGQKPKRMRWRVPTYMNFQALEEMIKGNRASDVVLILNSID
PCVSCTDR

>WP_007473606_Epsilonproteobacteria_group4a
MAKGEKFINKLKEKVKVLDVSYSTPDQVVVLVPRSDLVEAVRMLYYDMGGWLVSMIPNDEREMNGHYALY
YILSMEGGKMTPDDELPQDEKCFITIKTLIPETDPTYPSVTTKVPAAVWYEREAYDMFGLVAEGLPDKRR
LVLPDDWPENIHPLRKDAMDYRFRPDPVAPEDEPDYPFLFPEGDGVVDVPWGPLHITSDEPGHFRLFVDG
ETIIDADYRLYYQHRGMEKLAENRMNYDQMGFLAERVCGICGFNHAIACIEAVERASNIPVPRRAQFIRV
ICLELERLHSHLLNMGLACEVTGNVTAFMHLFRIREYTMELAQLITGGRKTYGNVMVGGVRRDITATEIK
EAKVLLNKVEKYLKEAWEAIMEDDDQVERWRGVGRLDPKVARDFSPVGPNMRGSGFKRDTRYDHPFDVFD
EIKFEVAVDYGCDVLSREKVRYKEVMEAISIIRQCFELMSGGPIFIKPDEYLIKPGNFALGNTEAPRGEN
IHWVMQGSAQKVYRWRCRAATYNNWPSLRFQFRGNDISDAALIVCSLDPCYSCTERITVVDVKTGKTKII
TEKELKEYAKTRKNSPLKK

>WP_007474009_Epsilonproteobacteria_group4e
MSGGNKVIVPFGSQHIALPEPVSFLFTTENEVITDVDVDVGYVHRGIEKAAITKFEFTNVAYLLTRICGF
CSITHASGYHHGIEKLLGAEVPKRAEYIRMLVTELDRIHSHILANGHVAEVVGYENLFMQSVRYREKAME
LLELITGNRIQYDIYKIGGVRKDLTPEIVEEVKKKLTKLKDEMLKIYDFYDTDYTFGLKTKGISYISYDM
AKEYNAVGPIARASGVDTDARKEFPYLPYDEIGFEVQTMSEGDVWARNMVRQKEVLHSIDLCLRIVDNLP
EGEISTKVKGRPKGEVYVRIEAPRGECFYYIKGNGTKILERVRIRVPTYANIPVLRELFVGEKYSDAQAI
VLSFDPCMSCTAR

>WP_007524167_Deltaproteobacteria_group4e
MSRTIIPFGPQHPVLPEPLHLKLVVEDETIVEAIPALGYVHRGLETLASIRDYNQMVYIVERVCGICSCI
HAMCYCQGLETMMNVEVPSRAKYLRVIWSELHRIHSHLLWLGLFADGFGFESLFMQFWKIRERVMDINEA
TAGNRVVISVNVVGGVRRDLDKTQQRWILDELDKLEKELRQLMKTMLDDYTVKKRTVGVGVLTAEQALQL
GAVGPTLRGSGVAQDARQLGYAAFDELDFEPVTSPEGDSWARSKVRFMETLQSMDLVRQAISRLPDTELA
AKVPGKPTGEVVCRVEQPRGELLYYLKGNGSKNMERVRIRTPTFANIPPLLAMLPGAQLADVPIAALTID
PCISCTER

>WP_007527819_Deltaproteobacteria_group4c
MSAPVHTPHIDDHVNTDPRAGFTLPVGPLHVALEEPMYFRVSVEGETVKHVEITAGHVHRGMEALALRRN
LFQNIVLTERVCSLCSNSHPFTYCMAVENLAGIVVPERARYLRSMAEEIKRIASHLFNVAILAHIIGFKS
LFMHVMEVREIMQDIKETVYGNRMDLAANCIGGVKYDVDADLLTFLTRNLDRVQKHVEEIYNIYRNDPMV
RGRTVGVGMLPQDKALEYAVVGPVARGSGLAVDIRKDVPHAAYPRLAFDVITETGCDVHSRAMIRLREAL
ESISLVRQCARDLPGGDLVARLPEIPAGEAVARSEAPRGELIYFLRTDGTDVPNRLKWRVPSYMNWDALG
VMMHDCKVSDVPLIVNSIDPCISCTER

>WP_007780611_Firmicutes_group4f
MIRQDRVIALISASFGDRVFTAKAHVNELHLEIAKSEIPILAVTLRDWGFPLIQLTATDERNIKGQFRLF
YTFANDGEKFVIIVSVSVAEAEPSFPSITNEVPAAHWYEREIRDLFGLDPLGHPDKRSLAVHEDWPKGLY
PLRKDFDLNSQVPRTEEQFPYDEVEGEGVMQVPVGPIHAGIIEPGHFRFSAVGDTVINLEARLFYTHRGI
EKLAEGKTPLEALPIVERICGACSFSHTTSYCQALEKLSRAEVSIRAKYIRTVVLELERLYNHVGDVGNI
CAGVGFAFGTMHGARLKEDLMQLNERVFGSRFLRGINTPGGVRRDISVLDSDLILAALDKMELEFRDLTE
ILLDTKSYMDRVQTTGILLNRTASDLHAVGPAARASGIDRDARRDHPYAAYDRVSFNVPVYEQGDVLCRV
KVRIDETFESIKIIRQILESMPLGELIQPLGDMIPFDYTVGLTESARGENVHLIEIGKDQTINRYMIRSA
SYVNWPVVPSTVPGNIIPDFPVINKSFELCYSCLDR

>WP_008083483_Euryarchaeota_group4d
MSEHAYSIPIGPLHPAIHEPITLKIDVEGERIVGVDVFCSQVHRGIEWIGMNRNNPIQSIYLAERVCGIC
NICHPFCMVQAVEDAAGITPPERADYIRTIMAELERIHSHLLWAGVAAHEIGFDTVFHYTWALREKVMDL
IEYLSGNRVTKAIMMIGGVRRDISEEGKRKIKEGMQYYLEKFAKIEDIYLNDPTIRMRTRDVGILTREDA
LRLCAVGPVARASGVPKDVRQDFPYGAYADYGVKAITPDMYNGETHGDVFDRIIVRLLEVKQSVEIIKWA
VDNLPQGPILAEKNLVRLKLLLKKAEGEGIGRVEAPRGEDIHYVRLEKGKEPYLSWKIRAPTYNNVLPWI
PMLLGGQIADVPIVAASTDPCMSCLNRVTVVDEKGKKYEITKEYMHKLSVRKTRRLMRNGSSRT

>WP_008340210_Epsilonproteobacteria_group4e
MSKKTINIPIGSQHISLLEPVRFKFECENEKIIGVDSDVGFVHRGIEKACTTKFKFDAVGYVVARVCGLC
AITHSLSYTASIEKLLEAEVSQKAKYLRILLLELDRIHSHMLCLSHTCENAGFEAMFMRIMGDREDIMEI
QELLTGNRIQFDYISIGGVNRDLSLEMSKKISKKLKLVEQKVLGYIDEFTNNWSLSLKFKGIGALSLDEA
FRFNAIGPLARASGMNVDVRNEIDYLPFNEVGYKIQTHSDGDINARNVVRLNEILNSIEMCENILAGLPE
GEIFTKVKGKPNGEAIVRFEAPRGELMYYVKGNGKAMLERVRIKTPTFASIPAFSHIFVGENYADAPAIL
ASFDPCLSCTAK

>WP_008384313_Alphaproteobacteria_group4a
MHAPLTKPDTTRIGSATIAELRRKLPHAVLDESWQTPTQATITVKLDDLPNVVSTLYHEHDGWLSVMAGN
DERSINGNFALYYALSMEGAEKSFIVVRAEVPAATEEFPSVTPLVPAAVWHEREVRDMFGLRPVGLPDER
RLVLPDDWPEHLHPLRKDAMDYRLRPEPTGDDETYRFVNDAESETTVVPLGPLHITSDEPGHFRLFVDGE
DIIDADYRMFYVHRGMEKVAETRMGYNEVTFLADRVCGICGYAHSVAYTTSIENALGVQVPERAQAIRAI
LLETERMHSHLLNLGLACHFVGFDTGFMQFFRVREKAMTLAELLTGSRKTYALNLIGGVRRDILGEQKAE
TLRIVSELREEVTRLVEMLLATPNLEGRVKGVGLLDPQIAREYSPVGPCVRGSGHKRDTRVDHPFAGYGR
TTFPVHTGEGCDVLSRTLVRVGEFFDSLSIIEQILADAPGGPVLTEDFTYRPHKFALGFTEAPRGEDVHW
SMTGDNQKLFRWRCRASTYANWPVLRWMLRGNTVSDAPLIVASIDPCYSCTDRVTVVDVKKAVSKTVPYK
EMERYCRERTNSPLK

>WP_008388614_Alphaproteobacteria_group4c
MGEDHERQYGGRMTTAVTETYTIPVGPLHVALEEPMYFRIDVHGETVARVDINAGHVHRGIEYLTTKRTM
LQNVVLTERICSLCSNSHPETFAMAAERIAGIEIPERAALLRVVAAEVKRIASNLFNVALLAHLVGYETL
FMHVMQVREIAQDIKETVFGNRMDLGAICIGGVRYDLDEKTTGFLVGSLDRLVPEIEAIVQTYRTNGSIL
GRTRDVGVLTREQAIACGVVGPVARASGVAYDVRAVAPYAAYDRLPLEVHVLTDGDVWSRAMIRLAEALT
AIDLVRACLRDLPDGPTRLAETPDIPPGQAIAKSEAPRGELIYYLKTNDEPRPERVKWRVPTFMNWDALR
FMLAGAKLADIAIIVNSIDPCVSCTER

>WP_008528233_Euryarchaeota_group4g
MSEEVSGTEIPVGPQHPSLKEPANFTLTVDGEVITGADLKLSYNHRGIEQAALSKSYLENIYLLERICGI
CSHAHTSSFVTGVEDLLDLDVPRRANYIRTLIGELERIHSHMLWLGVAGHEIGFDTLWQYAWRDRELVLD
LLEEITGNRIHYSINTIGGVRQDLTDEQRETVLEKMDELEERIDFYLETVPNEETVRMRCEGVGTVSTEL
AREYCAAGPVGRASGLPVDVRKDAPYAAYDEMDFDVITETTGDLLARTTVRIREIAESISIIRQAAEGIP
EGDLKASPQPMQALLAQIPEGDVVSRYEAPRGELIHYLRSDGTDTPERIHIRVPTLANWPTVVEALRGSY
IADTPIVVAGIDPCISCTSRIGVETDGSHAGENSFNLDELREYGIEWYDDRAEGGSVRTEPQSGRGDRP

>WP_008860581_Firmicutes_group4e
MAEITTVPFGPQHPVLPEPIHLDLELKDEKVVRAVPSIGYVHRGLEKLVEKRDFKQFIYVAERVCGICSF
GHGWGYAKAVEGLMNIEIPERASCLRTMWHELSRLHSHLLWFGLAADAMGFESLFMNAWRIREIVLDIFE
ETTGGRVIFSVCKIGGVRRDINDTQRKEILEKMKELRKEIQQMAMVFLYDNTIQSRLEGVGVLSMNDAMD
MGCVGPMARASGLPVDYRMAEDEGFYKKLHFHPVTETAGDCLARVKVRLGELTQSIDLICGCLELLPEGA
IEAPVRGLPPAGEYFTRVEQPRGEALYYVKGNGTKNLERFRLRTPTNVNLAALVKMLKGCELADVPNIIL
TIDPCISCCER

>WP_008908605_Firmicutes_group4g
MSYVIPIGPYHPSLEEPIHAKLYTEGEIIKDAEVFIGYNHRGIEKLAQEKNFIQTLVLVERVCGICSHSH
PFAYAQAIEKIANMEVPKRGQYIRVIMAELERLHSHYLWLGIAAHLVGYDSLFMHIWNVREKIMDILEAI
SGNRVNYGMIIIGGSRRDISDDLRRNILQILDEFKAEHEKIKEIVLNDKTLAMRTKGVGVLPKDIAIKMG
TIGPHARASGVKVDVRKDAPYSSYEDFEFDVPVVEDGDVFARILIRALEVDESIKIIKQALENLPEGPIN
LGMKIPKVPAGEFTQRVEAPRGQVIYYVVTDGGQTNYRVSIHVPTFKTAPTVPYMLRNNTVADAGLIIAS
IDPCFSCLDR

>WP_009113583_Gammaproteobacteria_group4a
MINDPPASSQVSHTDKLGAGYAAQVRQRFPAAILEEEWQTSNQLTLSVKLNMLPEVVEFLYYQQGGWLPV
LFGNDERSLNGYFAVYYVLSMEEGEKCWVIVKALVNPDNPEFPSVTPRVPAAVWGEREVRDMYGLIPVGL
PDERRLVLPDDWPDDLYPLRKDAMDYRQRPAPTRDDECYTFTNEATGATRVVPIGPLHITSDEPGHFRLF
VDGEQIIDADYRLFYVHRGMEKLAETRMGYNEVTFLSDRVCGICGFTHSVAYSSSIENALGIVVPPRAHS
IRSILLEVERLHSHLLNIGLSSHFSGFDTGFMQFFRIREKSMTIAEMLTGARKTYGLNLIGGIRRDILKD
DRLKTIRLIREMRTEVSQLTDMLLNTPNMLQRTQGIGILDKKVARDYSPVGPMIRASGFKRDMRVDHPYA
GYRDLPMELHHLDAGDVYSRVLVRVREVFTSMAMIEYGLDNLPQGSLLNEDFTYRPHKFALGFTEAPRGE
DIHWSMTGDNQKLFRWRCRAATYANWPVLRYMLRGNTVSDAPLIIGSLDPCYSCTDRVTLIDVRKQKITT
VPYKEMERYGLERTRSPLK

>WP_009138996_Actinobacteria_group4e
MGKATVIPFGPQHPVLPEPLHLDLVVEDEHVIEAIPQIGFIHRGLEKLVETRDIHQFIYVAERICGICSF
GHSLGYAETVEDLMGVEVPKRAQFIRVILHELSRMHSHLLWMGLAADAFGFESLFMHCWRLRERVLDIFE
ATTGGRVILSAVCIGGVNRDIENTELKAIVDKLNGIKDEYREITNTFLKDTSVKSRLVGIGHLTKEQAED
LCMVGPFARASNVAYDCRMLGRGAYGDLEGFEPILSDEGDCYARCKVRALEVSQSIDIIEELVSKIPDDG
IGSKSKLTPPEGAQASSVLEQPRGECYYYARGNGTKNLDRMRMRTPTSQNLAGMVKALEGCDLADVPMII
LTIDPCISCSER

>WP_009142078_Actinobacteria_group4e
MATRTILPFGPQHPVLPEPVHLDLVVEDEHVVEAIPQIGFVHRGLEKLVEKRDYNQFIYVAERVCGICSF
GHGYGYASATEKLLGIEVPRRAEYLRGILQELSRIHSHLLWLGLLADGFGFESLFNHCWRLRETILDIFQ
ETCGGRIILSICMVGGMSHDIDDALLRRVCEKLDELKVEYREVVNTMLHDDSVRSRLCGVGHISFEDALD
LSMVGPFAKGSGIEHDMRTTGFGAYGDLEHFEPIIATEGDCYARCKVRCEEVFQSIEIIKELVAKIPHDG
IGEAPLVKVKPGEGTRAHVLIEQPRGEAFYYVAGNGTKYLERFRLRTPTSQNLGGMVRALQGVDVADVPM
IILTIDPCISCTER

>WP_009164181_Synergistetes_group4d
MMTKTYKLPIGPAHVGLKEPVTAWLDIEGERIVDATVRPGAIHRGIEFMSRERNPVQVIFLAERICGICS
FSHSIAYAKAVEDAAKVEVPVRGQYIRSLVLELERVHSHILWLSVACYSIGFDSAFHLGMALREKVMDVL
EALTGNRVNYAVTAIGGVRWDVTPKVDRVVRDMIAYYRSEFHEYYDAVINDPVVKARLRDVGVLPTGDAV
RLDALGPTSRGSGVRADVRESSPYDAYCDIPVKAIVPQDYFGEVHGDVLDRFLVRLLEVYQSLDLLESIL
DGLPEGPITAFPKPVAGLAKLKAAGGFGYGCIEAPRGDVTHVVELKAGDENVFMWKVRAPTYANAQAWPL
MFIGNEIADAALIINSIDPCISCMERMVLTDRAANRQGVVTKDELLQMSREKTADLRRKIGQC

>WP_009200527_Synergistetes_group4d
MAIGEGKTYTIPIGPVHVGLKEPITAWLQVDGERIVDVRIRPGAIHRGIEYMARERNPIQVIYLAERICG
ICSFAHIISFVRAVEDAASIPVPPRAKYIRTILLELERIHSHILWAGVACYTFGYDSAFNLGMLLREKVM
DVLEAMTGNRVNYGVGTIGGVRRDITFQVAEAIKEMVEYYKREFSYFYNAVTEDPIVKARMRNVGVLSEK
DAVRYCAVGPTARASGLRVDLRWSSPYEAYEDLKVEPIVPQDYFGNAQGDVFDRFFVRVMEVYQSLEIIE
QCMDGLPEGPIMHEPKPAKLLNLLKTADGVGQSSIEAPRGDDTHVIKLTQAQENVTWWKVRAPTYANAMS
WPIMFKDQEIADAPLIINSIDPCISCMERMLVVNEKGSSTVATKEELIRMCRDKTRRLMHR

>WP_009619272_Firmicutes_group4f
MLGLRDYLQIYTGIEIIKWDNQEGIVAMDSQDLPDILAYCLEMKPRPIWLTHVVNDERQLGNDFCLYLIL
HFPDKDFTLTLVAKGIKDEFPSLSLILPALNWSEREAQDLFGLRAVGHPDPRTLVLHPGWPKNFHPLRKD
YKTGKEYKSFKRGPLVFPEMHGEGIFQVPVGPIHAGIIEPGHFRFYVIGEPVLHLEAQLFYTHKGIEKLL
EGKSLEEGLLIIERVCGVCAVSHGLAYCEAIEKLANIELPRQVLLWRTILAELERVYNHIGDIGNMCAGV
GFALGNANGSQSKENLQRLNLEFFGHRFLRGMVVPGGIKSVPGPKDSQEILNRLMELANDFEDWIPLLLE
HDGFRQRAVTTGVLKTESAIDLGVTGPAARASGVAYDWRELHSHLLYPELMVKSVVEHNGDVWARLMVRV
KETRESFRFLETLLRKGMQEAGRSSYIMNTFSNKLIPWQGAWGCVESPRGTDVIWLMLDDKGKIYRCRIR
SASYANWPAVPLTVPGNIVPDFPLINKSFELCYSCCDR

>WP_010251151_Firmicutes_group4e
MSKRTIIPFGPQHPVLPEPIHLDLVLEDEKVVEAIPSIGFVHRGLEKLVEKKDFIEYIYVAERICGICSF
MHGMGYSQAIEQIMKIEVPERAVYLRTIWAEFSRLHSHMLWLGLLADAFGFENLFMHCWRVREKILDIIE
ETTGGRVIFGSCKVGGVRKDIDPVTLKRMSKFVVDLEKEIKEISSMFMNEYTVKHRLVGVGVLSKEDAHT
LGAVGPMMRASGIAQDMRKLGYGAYSQLEFEPITRTNGDSYDRCAVRIDELFQSISLIRQAIDKIPDGPV
DVKVTGNPDGEFFARLEQPRGEVIYYVKGNGTKFLDRVRVRTPTFANIPSLLKMLQGCDFADVPILILTI
DPCISCTER

>WP_010479563_Euryarchaeota_group4d
MTEKAEYWVKIPFGPIHPGLEEPEKFILTLDGERIVDVDVKLGYNLRGIQWIGLRRNYIQIMYLAERMCG
ICSFSHNHTYTRAVEEAGGIEVPERAEYIRVIIGELERIHSHLLNLGVLAHDIGYDTLLHLTWLAREKVM
DVLEAVSGNRVNYSMVTIGGVRRDIDEKKREVILDMIKYYREVFPQIEEAFLHDPTIEARFRDTAVISRR
VALEQGAVGPTGRGSGIRDDARWSEKLGVYPDLGIKPVMPQDVTGESPRGDVFDRMAVRIGELYQSLELI
EHALDQMPGGSIKAFPKDNVLYAKLKLLVDGEGIGRYEAPRGELVHYVRGKKGSDRPLRWKPREPTFPNL
FAVAKGVVGDQVADFVVAVASIDPCLSCTDRVAVIRDGKKVILTEKDLLRESIRKTREINPDIRGDPTPV
GSSCSR

>WP_010868591_Euryarchaeota_group4b
MECKACEKGKCRNANLEEVLSEREGLLEFYEEFKEHIHECKRMSYGQYMFVIDKEVLPKAVLWWHNHPKF
KETHLSTAVGTDETPLNGKFAYMPFLSVQVEPFNMDRNYWVFLKAYLDPENPEFPSVAAELPAALWIERE
VQDLLGFKAINHPDPRRLVLPEDWPDGVYPLRKCMDYRYSPMAEPKIELKKPPEGTSTVPMGPLHMGIEE
PAHFKLFVKGEEIVDVDYRGFYSHRGIEKIGEGRLTYNQVLFLAERICGICGYQHSVSYAMAIERLADVE
IPDRARYIRTLLLELERIHNHLLWVGIAAHLVGYDTGFMHAWRIREPVMWLMERLTGNRKQYGMNIVGGV
RRDILDYRKEEILRVVREIREEVKRFLEVVLNTNTFIKRAEGVGILPYKVAKEFSVLGPTARASGRKIDA
RLDQATKTATAYNELDWKVPVYKEGDVLARVLVRMDELFESIWIVEQVIDQMPGGDVMVPVGRLPEYEEA
LGFTEAHRGEVVHYVMTGEKNKVYRWKVRAPTYNNLPAVPEMLKGYHVADAPLIIASIDPCYSCTERVQI
VDVRSGKVKVLTESEFNELSIKRSKEMV

>WP_010870018_Euryarchaeota_group4h
MSENMATIPIGPIHPVLKEPLRIKLVLDGEKPVDAEIEMGYVHRGIEKIMEGKHCHKGIHLAERVCGICS
YVHTMTFAECIEHISKIEIPDKAKYLRVVTCELERIHSHLIASAVYNLSIEHETLAMWLLNVREIIMDLM
EMITGNRVNMGYNVIGGVRRDINREMMDEIYKKLDIFEDELKNIIEVFETGPLIALRSKEIGILPYHEVM
RTRAVGPICRGSGLPESDWRLRHSTYQELKFKPVWREEGDNFARMMVRHEEIIESVRLIREALEHYEECS
GDIRVKAEIKGGKGEWRNEAPRGEVTYRMEITDGGIIKRIMIRTPTVMNLEAYKYMLKTCPTVADAVSAY
TSIDPCVSCTERCIVAVKDGKEIPISIKFR

>WP_010870540_Euryarchaeota_group4i
MLFMKYEGEIAIGPVHPTMLEPHRLRLFIEDEIIKEAELVIGVNYRGIELIMEGLPPEKISILSEKICGI
CSHIHVWCNVTVTERGCDIEVPERAEYIRAIVEELERLHSHMLLFGHAFEVLGFETMAFRAFMIREPIMQ
ILGEITGGRAQYSCPIIGGIRPRCNIKESKIPALLERLEKFEENLKKLLERTVNDPMIMSRIKDVGVLDK
KTAKKLHALGPTARGSGIHSDMRKMGQVPVYDNFEFEEIVFDDGDVFSRLAVRFYECFESVKIIRQGLKD
LPNLDKRIYNPNYELKEFKPIDVYNEAQRGQVYYSYGLDENGRVRQVKIRTPTATNLACMEAILPGHHVS
DAELIIASCDPCFTCTDRMIVVKENKI

>WP_010876037_Euryarchaeota_group4h
MILPLGPMHPGYKEPIRLKVKTRGEKVLKAEIEYGYVHRGIERVMRNKTWQKAIYLSERVCGICSYIHTQ
TFAEAFEAISEVEAPPRAQFLRALTNELDRIQSHLIANSTYFKALDHETMFMYMLALREPVMDAIELLTG
NRVNMGWNVVGGVRMDASESHLSMIREIIVDLEREFDRYVEMFEHGPLIGLRSREVGYMSQEEAEKARAV
GPIGRASGIRYDFREDHPTYRDHLDFRTIWRDDGDNFARVMNRFDEIRVSIDLIKQVIDDMPGGPVRTKV
DVKAGYGEWRNEAPRGEVAYMIETNGNLIKNISIRTPSIMNIDACAKYMLRDVATVADAVATYASADPCI
ACAERVMVVDEESGEREILL

>WP_010876862_Euryarchaeota_group4i
MLTMDGKEEIIETEIAMGPVHSAAIEPYRVRLFVEDEIVRDAEITVGVNHRGIERIMEGLPVEKANSLTE
KVCGICSGVHLWNSVLVAEKGLGVEIPERASYIRIIIGELERLHSHLLYLAHGNEVLGHETFSMRLFYIR
ETVMELLRLIGGNRVQYGVPIIGGIRPRADLDEMKVQRIREGIDLIEEKVEAFAERFTSDPMIMSRITGV
CPISRKDALRLHVTGPTLRATGVDLDIRREMPCYDPFEFEVITQDEGDVRANLLMRVLEIFESVKIIRQA
LRDLPGGKVVDRSWEMQDTGIIKSYVEAPRGRLYHSYAIEDGRVRGSVIRTPSMSNIGAMQYACIGHHIT
DAQLGIVQCDPCFTCTDRAIEIVDLSDNPRR

>WP_010936594_Chloroflexi_group4e
MARTVIPFGPQHPVFPEPVQLKLECEDETVVGVTPVIGYVHRGVEKACEINTLRQNIFLVERICGICSIQ
HALCYCQGIEELAGIEVPQRAHYLRTAWAELSRLHSHSLWLGLLADALGFESLFMQIWRAREIILDILEM
TAGHRVITSACVVGGVRRDIDTEMLKKTSDMLAEFRKMMDKTILPTLLNDPTLKKRTVGKGILSYDQAVT
LGACGPTMRGSGVPSDARATGYAAFKELGFEPVVETAGDSYARTLVRTREIYQSIDLTLAALQQMPAGEI
MVKAEAYPEGEIFTRVEQPRGELTYYIKANGTNHLDRCKIRTPTFANIPTLLVMLPGCELADVPVITLSI
DPCISCTER

>WP_010937737_Deltaproteobacteria_group4e
MSRTIIPFGPQHPVLPEPLHLKLVVEDETVVEAIPALGYVHRGLETLASIRDYNQMVYVVERVCGICSCI
HAMCYCQSLECMMNVEVPRRAKVLRTIWSELHRIHSHLLWLGLFADGFGFESLFMQFWKVRERVMDINEA
TAGNRVVISTNIVGGVRRDLSPEHQKWILDEMNHLEREIRALMTTILDDYTVCKRTKGVGVLTAQQAIQL
GAVGPMLRGSGVAQDARQLQYAAFDELDFEPIAVPDGDSWARCKVRFLEVLQSVDLVRQAISKLPDTELS
VKVPGKPEGEVVARVEQPRGELMYYVKGNGSKHLERVRIRTPTFANIPPLLAIMGGLQLADVPVAVLSID
PCISCTER

>WP_010939566_Deltaproteobacteria_group4c
MSTPDSTTQTWTLPVGPLHVALEEPMYFKLDVDGEIVRNVEITAGHVHRGMEALAMRRNLFQNIVLTERV
CSLCSNSHPFTYCMAVEHLAGIEVPARADHLRVVAEEIKRTASHLFNVAILAHIIGFKSLFMHVMEVREI
MQDIKETVYGNRMDLAANCIGGVKYDVDAELLAMLLAGLDKVERNAREIYRIYASDPMVTGRTTGIGVLP
PDEARRFGVVGPVARGSGLAVDVRRDVPYAAYPQLSFDVITEEGCDVRARALVRLREVFESISIIRQCVA
TLPEGAMTVIMPEIPAGQSVARSEAPRGELMYYLRTDGTDIPNRLKWRVPSYMNWDALGVMMRDANVADI
PLIVNSIDPCISCTER

>WP_011012581_Euryarchaeota_group4d
MKKVEYWVKIPFGPIHPGLEEPEKFIITLDGERIVNVDVKLGYNLRGVQWIGMRRNYVQIMYLAERMCGI
CSFSHNHTYVRAVEEMAGIEVPERAEYIRVIVGELERIHSHLLNLGVVGHDIGYDTVLHLTWLARERVMD
VLEAVSGNRVNYSMVTIGGVRRDIGEKQKRLILDMIKYYREVLPQIEDVFLHDSTIEARLRDVAVVPKKL
AIEMGAVGPTARGSGIKEDSRWSEQLGVYPDLGIKPVTPEDVTGEKARGDVYDRMAVRIGELWMSLDLLE
HALDQMPEGKIKTFPKDNILVAKLKLLGDGEGIGRYEAPRGELVHYVRGQKGRDGPVRWKPREPTFPNLF
TIAKALEGNELADLVVAIASIDPCLSCTDRVAIVKEGKKVVLTEKDLLKLSIEKTKEINPNVKGDPTPTG
IGCSRGV

>WP_011018833_Euryarchaeota_group4h
MKRRRREIQSNVQVVDVETGEIEPISHRVPVGPNHPILKEPLRIKLAVRGEEVVDCKVEMGYCHRGIEKI
MEGMPWQKAAFLAERVCGICSHAHNMCFIGGVEKLAEGDPAPRGLFLRVLVQELDRIQSHLIANAAYFYS
IEHETMFVWNMNTRERVLDCIEEITGNRILTGWNVVGGVRMDVTEDQLNNVLETLDAIRDDVITYRRIAK
NDPFIKLRSRGVGVITKDHIRKYRVVGPQARASGVPESDMRLQEPVYPELGFKPVYRKEGDNLARILVRY
DECLQSIELIERIVDELPEGRHRRELEVNAGHVDNRVEAPRGELVYDMELAPGGVVKRVTIRTPSVPNIR
VLEAIAPGSPSIADAVATYASLDPCVACNERFVVIDEREGKVLLEGKAREVIRACSRTS

>WP_011024634_Firmicutes_group4e
MSEKSTIPFGPQHPVLPEPIHLKLIVEDEKVVEAYPAFGYVHRGLELLVKKRDFNQMVYVVDHICGICSA
IHGETYCQAVEKLIGIDVPERAKFLRVIWAEIHRIHSHLLWFGLLADAFGFENLFMLSWRIREKVMDILE
ATAGNRVVISVNIVGGVRRDIDSEQAKWVLAQLKEVEEGLKEIEKIVRDNYTLKKRTVGIGVLSKEEAYM
LGAVGPTLRGSGVPIDTRTLGYAAYKYLDFEPVVEKDGDTYARTLVRLREMFQSIDLVRQAISKMPEGEI
NVKVKPNLPAGEVIERAEQPRGEVFYYIKSNGGKYLDRLRIRTPTFANLAALLHMLPGCTLADVPVLVLT
IDPCISCTER

>WP_011034248_Euryarchaeota_group4e
MTTVIPFGPQHPVLPEPVALKLELDDDIVVGALPSIGYVHRGLEKFIDTKDYVQTTYICERICGICSALH
GITYTRAVEKLFDLEPPERAQYIRVIVGELNRLHSHLLWLGLFADGFGFESLFYECWKYREGVQDAAERI
CGNRVIHSISKVGGVTRDLTKEHTDMLLKLCDTLEDQVKNIEKVFVNNYTVKKRTKGLGVMSKQVAYELG
TAGPTLRGSDNAIDVRDIDDWAIYKDLGFKTAVEKDGDCYSRTKVRINEVLNSIEIIRNAISRLPNGDIS
VPVKGFPTGEAIMRTEQPRGEVVYYVKGNGTKNLERLKIRTPTFANIPSLLVMLPGVKLADVPIIVLTID
PCISCTER

>WP_011092831_Gammaproteobacteria_group4a
MTYDNHVRAIQSDQKLGGNYLAQIRQKFPAAVLDEEWQTHDQLTITIKTESLPDVVEFIYYPLGGWLPVL
FGNDERTLNGNYAVYYALSMEQGEKCWIVVKAYVDPLTLEFPSVTPRVPAAVWGEREIRDMYGLIPVGLP
DERRLVLPDDWPDDLYPLRKDTMDYRLRPEPTTQIETYQFKNEGGSEARIVPVGPLHITSDEPGHFRLFV
DGERIVDADYRLFYVHRGMEKLAETRMGYNEVTFLSDRVCGICGFAHSVAYTSSVENALGIYVPPRAHAI
RSILLEVERLHSHLLNIGLSSHFIGFDTGFMQFFRVREKSMALAELLTGARKTYGLNLIGGIRRDILKEQ
RQKGIKLVQEMRAEVTQLVDMLLNTPNMEQRTQGIGLLDRKIARDYSPVGPMIRGSGFARDMRFDHDYAG
YSALPKTLFTLDGCDVFSRVMVRVQETLESLSMVEFGLDHLPEGPLLTEGFTYRPYKFALGYTEAPRGED
VHWSMLGDNQKLFRWRCRAATYANWPVLRYMLRGNTISDAPLIIGSLDPCYSCTDRVTLVDIKKRKSTTV
PYKEIERYSIERKNSPLK

>WP_011139635_Epsilonproteobacteria_group4a
MKCDSLIEALSQRVKVLEVTRQYEDQVTALVELNDLPEAVSFLYYGKGGYLSTMVANDEREINKHYALYY
ALSMEGGKMFEGDELAQEEKCFITIKALIPADNPTYPSVTPLVPACVWYEREAYDMFGLVAEGLPDKRRL
ALSDDWPNDLFPLRKDAMDYRYRPDMREHYMEPEFEFLRPEGSGIIDVPLGPLHITADEPGHFRLFCDGD
TIIDADYRLFYQHRGMEKLAENRMNYDQMGYLAERVCGICGYAHAIACIEAAEKAINLQIPLRAQAIRIV
CLEIERLHSHLLNIGLACEVTGNYNAFMHIFRIREYSMKLAELVTGGRKTYGNVVMGGLRRDMTGTEIKE
SLKILQIIETQVEEVWDAVMDDKRQISRWKGVGILDKQVARDFSPVGPNIRGCGIKRDTRYDHPYDFFNQ
IEFEVATAQGGDVFAREMVRYMELKSSVSIIRQCFELMPQTPIMIDPTFHVQPENFALAYVEAPRGDNVH
WIMQGSAQKVYRWRCRAATYNNWPSLRFQFRGNTIADAALIVCSLDPCYSCTERVTVVDVRSKKSKILTR
LDLEDFSKTLKGNPLKDLK

>WP_011305188_Euryarchaeota_group4e
MTTVIPFGPQHPVLPEPVSLKLEIDDDVVVGVLPSLGYVHRGLETFINTKDFNQTTYVCERICGICSALH
GITYTRTVEKLFDTEIPERAQYIRVIVGELNRLHSHLLWLGLFADGFGFESLFYECWKYREEVLDVAERI
CGNRVIHSISKVGGVTRDLTKEHIDMLLKMCDSLETEIKNIEKVFVNNYTVKQRLVGLATLSKQVAYEVG
TAGPTLRGSGNAIDVRETPDWDIYKDLGFKTAVEKDGDCYARTKVRITELLNSLTIIRNAISKMPEGEIE
VRVKGFPTGEAIMRTEQPRGEVIYYVKGNGTKKLERLKVRTPTFANIPSLLLMLPGVKLADVPIVVLTID
PCVSCTER

>WP_011344721_Firmicutes_group4c
MSTYTIPVGPLHVALEEPMYFRVEVEGETIVGLELTAGHVHRGIEYLAMKRNIYQNLTLLERVCSLCSNN
HPFTYCMALEKIAGIQIPERAEYLRVIADEIKRIASHLFNIAMMAHIIGFDSLFMHVMELREIVQDIKET
IYGNRMDLAANCIGGVRYDLSEEKIKYLARQLDNLKKPLEEITRIYMNNKFVRARTEGVGILPKDEALRY
GVVGPVARGSGINNDVRVKSPYAAYDKLKVNVQLETGCDVKARALVRLREIQEAINIVQHCLKELPDGPT
CIDYLPEIPAGEAVARSEAPRGELIYYLRTNGSDIPERIKWRVPTYMNWEALKVMMPGNKVADIPLIINS
IDPCISCTER

>WP_011388069_Alphaproteobacteria_group4b
MTTPQTILDDINARFPGCVTRGLAPQPDRLYLRTTTEHIRTLAAYVFNDLKGRLVTGVCTDMGPVTGEYD
IIYAFSLDAEGILLTLTEPTDPKDPKVPTLTDLIPGADWHERENYDMLGVVAEGHPNPRRLLLSEDWPED
LFPMRKDFPHDFKPPKAEKITTPLRDPLGNESKATIISVGPFFPTLDEPAYFRLFCEGEEIIGSDYRGFF
SHRGIEKLSDTVLDYNQVPFMAERVCGICGFVHSACYCMAVEDAAGIEIPPRAKYIRSIMMELERLHSHL
LWLGLAGHYLGFDTVLMQSWRIREPIMWLVEEITGNRKTYGMNLVGGVRRDLDSAICDKIMAAVTKIGIE
CEELISAVAGDESLKMRMVKVGVLSHEDARGICVVGPTARASGVHIDARADYPYAAFPDLDFKPSFHEGG
DIWARTLVRVDEVRSSVDLIKQMITKLPEGEIMAGFGPIPAWREGYGIAEAPRGECVHYVQTGKDNRPYR
WRVRAATYPQLQAVPLMLKGMSIGDFPIIIGSIDPCFSCTERVLTVDTKSKAIRTYTEKDLLALTRRAGG
R

>WP_011389179_Alphaproteobacteria_group4c
MSTYTIPVGPLHVALEEPMYFRIEVDGEKVVSVDITAGHVHRGIEYLATKRNIYQNIVLTERVCSLCSNS
HPQTYCMALESITGMVVPPRAQYLRVIADETKRVASHMFNVAILAHIVGFDSLFMHVMEAREIMQDTKEA
VFGNRMDIAAMAIGGVKYDLDKDGRDYFIGQLDKLEPTLRDEIIPLYQTNPSIVDRTRGIGVLSAADCVD
YGLMGPVARGSGHAYDVRKQAPYAVYDRLDFEMALGEHGDVWSRAMVRWQEALTSIGLIRQCLRDMPDGP
TKAGPVPPIPAGEAVAKTEAPRGELIYYLKTNGTDRPERLKWRVPTYMNWDALNVMMAGARISDIPLIVN
SIDPCISCTER

>WP_011407013_Euryarchaeota_group4i
MVTKIDGATTCDKTERQVFETEINMGTVHPAALEPYRVRLFVEDEIVKDAEITVGLNHRGIERIMEGLPV
EKANALTEKVCGICSNGHIYNSCRVGEGALGIEIPERAVYLRVLAEELERLHSHMLYLGHGSEVLCHETF
AMRIFYIRESVMDLLYMMGGNRVQYGISVLGGVRPRADLNLKEQQRVLDTMDYIDEKVADFAERFIADPM
VMHRITGTGELSQKQALDLHVTGPSLRATGYEYDFRTEMFEYEPFEFDIITQDGGDVRANILMRATEIFE
STKIIRQVIKNLPKGPIVTRDWDLVDSPVYKSYIEVPRGVCYHSYGLEDGKVRHSIIRTPSMSNIGAMQE
SCIGHPIQDAQLAIVSCDPCFTCTDRAIQIIKL

>WP_011448732_Euryarchaeota_group4e
MSKQIIVPFGPQHPVLPEPIHLDLVLEDERVVEAIPSIGYVHRGLEKLVEKRDYKDYVFISERICGICSF
IHGATYCQGVEQIMGIEIPRRAEFLRAIWSEYSRMHSHLLWLGCFADGIGYENLFMNCWKVREKILDVLE
RTTGGRVIQGVNRVGGVSRDMDAAELKRIECEIPGLRDDFTELTRIFDEDLTVQTRTKGIGILPKDKAWD
LGAVGPVIRGSGYAVDARSTGYGAYDELDFKPVVRNEADCHARCLVRAEELFTSLDLIENAIDRIPAGDI
LAPVKGNPSGEYYARAEQPRGEVIHYVKANGKKNLLRHRVRTPTLANVPALVHMLAGCELADVPVIVLTI
DPCIGCMER

>WP_011449071_Euryarchaeota_group4h
MKKTVDVSIPLGPVHPIFKEPCRIKCETFGEQVLAAEVELGYMKKGIERIMVGRPWQEVMFLAERVCGIC
SVIHNFVFIETMEKISGVTVPDRAAYLRVLANELDRMQSHLIANFSYCYTIEHETIGMYLLNIRETVMDM
LEYLTGARVTCAYIVPGGVRFDPDNEDLTRIMTAMDDVERETRRYMSMFESGPLIGLRSKGIGVMTREQA
ELIHAVGPTARACGITTDCRSDHPTYQRLNFSPLVRTEGDNYARVMLRFQEILQSVDLIRTIIRTLPEGK
IRGGGTIGRGETTHKGEAPRGELTYRIKSDTHGRVQEISIQTPSIMNIEACARYMIPGVTSVADVTAAYI
SSDPCVACTER

>WP_011449544_Euryarchaeota_group4d
MSQKKAPYELPIGPIHPALKEPINFTFQMNGEVIEKVDFAPGRAHRGIEWMGMRRNPVQILHLCDRICGI
CGVHHALVFAQAVEQIADIEVPDRAYYVRTIIAEFERIQSHILWAGVAAHELGFDTLFYLAWQIREESVD
VIEYITGNRVNYGIMMLGGTRRDITADMFPRLEQALQYYEGLLEKMVNLFLNDKTIAMRCKDTGILTKRR
ALELATVGPTSRASGLAMDVRIDSPYAAYGDLDFDIVLPDVYNSEGNGDVYDRIIVRIFEIKQSIDIIRQ
CMKQMPEGPVLAEEKYAKLLMNLKKASGEAFARVEAPRGEDMHYVRMNGKQEAPEMWKVKASTYSNQMAW
VEILQGEQIADIPIIVASIDPCMSCTDRVAVVGQDGNAGIMTKEHLHRLSVEKTRRLQS

>WP_011474902_Alphaproteobacteria_group4c
MKSFNMPVGPLHVSLEEPMYFRIDVEGEKVAGLEITAGHVHRGIEYLTAKRNIYQNLALIERVCSLCSNS
HPEAYCMALETIAGIEVPERAQYLRVFADEIKRVASHMFNVAILAHVVGFESLFMHVMEAREIMQDTKET
VFGNRMDLAANIIGGVKYDIDATQSAYIISQLDRLEPLLLNEIIPVYETNATIQSRTRGIGRISREHCIE
YGLMGPVARGAGHGYDVRTAAPYAVYDRMDVEVITYPDGDVWSRAMVRLKEVAASIRLLRQCLRDLPDGA
TDAGPLPFIPAGEAVTKVEAPRGELVYYVNTDGTDIPARVKWRVPSYMNWDVLHLMMVGEGISDIPLIVN
SIDPCISCTER

>WP_011474970_Alphaproteobacteria_group4a
MNINVADRVGASHIEYLRQKLPHAVLEERWQTDKQVTVTVKLNQLPEAVSTLYYGREGWLSVVVGNDERS
LNDSFGLYYVLSMEGEEKCHVVVHAAVPSDNEEFPSVTPKVPGCVWGEREIRDMYGLRPVGLPDERRLVL
PDDWPDGLHPLRKDSMDYRLRPPPTSDKENYQFRNDAAGETTVVPLGPLHITSDEPGHFRLFVDGEDIVD
ADYRMFYVHRGMEKLAETRMGYNEVTFLADRVCGICGYAHSVAYANSVENALGIIVPQRAQAIRSLLLET
ERLHSHMLNLGLVCHFVGFDSGFMQFFRVREKAMTLAEMLTGARKTYAINLIGGVRRDILGEQRTRTLQL
VGELREEVQRLLEMLLATPNFGPRVAGVGLLDRKIARDYSPVGPLVRGSGFKRDTRVDHAFAGYKNVKLG
VHTGDGCDVLSRTMVRAAEIFDSLSLIEQLLEGTPEGPIINEDFTYKPHQFALGFTEAPRGEDIHWSMTG
DNQKLYRWRCRASTYANWPVLRYMLRGNTVSDAPLIVGSIDPCYSCTDRVTVVDVKKETSKTIPYKEMER
YCRERKDSPLK

>WP_011737331_Deltaproteobacteria_group4g
MSPVTIPIGPQHPALKEPANFSITVTGEKIVTTSMRLGYNHRGIEKACEERSYLQCLYLLERICGICSHT
HSTAYIQAVEEIAGLTIPPRANYIRSLVGELERIHSHLLWLGVAGHEIGFDTLLMYSWRDRELVMDILAE
LGGNRVNYGINTLGGVRRDITPEQIEMIRNSVNTLEERTKYYIEVATEEPTLAARLAGVGYLSHEDALLL
SAVGPTLRASNVDRDIRRDDPYAAYGSLDFRVITDDHCDVYGRTLVRVGELMESFRMIRQILNELPEGEV
SVKAPRKIPAGEACSRYEAPRGECFHYIRANGTDKPERVKVRASTFANIQAVAKMMENNNLADVPIIVAA
IDPCFSCADRCLELLGEGRQLMEWSELRRRGVEWYRRNRGIDFSGPSRRLQMLRGDRRP

>WP_011751858_Crenarchaeota_group4a
MNNGMERLEEKIRKEIGGLLLGVEKPYPDQLYLYVERTKLPEVCSYVYYELGGFLSTMAGSDERSLHGAY
RLYYVFSIEEGYEDGKKPWVVVVTNIPPHDTKFSSVTPKIPAASWYEREVRDLLGLVPENHPDPRRLVLP
DDWPEGVHPLRKEFTYTERPPSVARKCEFRPSVEGEGIMQVPIGPVHAVADEPGQFRVFLDGEKVVDVDY
RMFYVHRGIEKLAESRLTYNQVPFIAERICGICGYAHSCAYCQAVEQALGIEVPERALYIRTLMLEVERL
HSHLLNLGLACHLAGFDWGFMAFFKAREKVMYMAELLTGGRKTYGMNVVGGVRRDITEDRAKKALEILKE
VEKEYKAVLDAVLSTSTLVSRAKDVGVLPRDVARKVSVVGPVARGSSIKRDTRKDHPYAAYSEVDFKVPV
HSEGDVLARLSVRAEETFETISIIRQVLENMPGGPIQAEVKEYRPYARGLGYVEAPRGEDVHFVITGPHS
KVYRWRVRASTYNNWPAIPYMCRGYTLADLPLIIGSIDPCYSCTERVIVVDVKSGRTRVFPYEYLVSLSR
KGGKPWA

>WP_011752735_Crenarchaeota_group4g
MGGGRIQGKVQVPPEGIREAVRRLVAEGYAHLTAITAVDLQDSIELIYHFDGGGGYRHVSVKLPRANPTL
PSIAQVVPGADYYEKEVRDLFGVNFQDGAEKRRFILPECYPPDAPPPLLKDVDPASVKALVAEAPTCQVD
AVGLHAPLSPESVVVPVGPYHPAFKEPEYFSLVVDGERIVKAFVRIGFVHRGIEKAAESRSFFRDIFLVE
RICGICSTSHAWCFVEAVERLLNMEVPRRAAYLRTLVAELERIHSHALWLGLVGYWTGFETMFMWVWGLR
ETIMDLLEEISGNRVHKSFVTIGGVRRDVPDALLRRVSERVETFRREFESLLESLSYSEEIISRTKGIGR
YSLDDARKYCAVGPVRRAAGDPFDVRRIEPYGAYPEVEFEVPTSNEGDVYNLIRVRVKEVVESASIIQQL
VEKMPSGNPVPPKPFMGTVPEGEAYSRIEAPRGELFYYVKANNTHNPYRVKVRTPTLANIQLAAKILEGQ
TLSDFPVVVTSIDPCFSCMDRVTIIDLSGKRREVSSKFFESLRGVRR

>WP_011832947_Euryarchaeota_group4h
MKKVVDVSLPVGPIHPCFKEPCRIKCETRGERVVTTEVELGYVKKGIEKIMIGRPWQETIFLAERVCGIC
SVVHNTVIVEALEKISGITVPRRAELLRLILNELDRIQSHLLANYSYCYTIEHETLGMYLLNLRETAMDS
IEMMTGTRVMSAYVVPGGVREDLSADDAAKILEATYHIETELKRFVKMFETGPMIGLRSRGIGVLSMEDA
LASGVVGPTARATGLPRDARKDDPLYLEMGWHMITRTESDNYARIMLRFEELFQSLTLIRNGIAALEPGK
IRNGGRMKAGRIKHTIEAPRGDLTYDIEIDDAGQVVFVSIQTPSIPNIEVATHAMMKNLASAADVTSTFI
SADPCIACAER

>WP_011833332_Euryarchaeota_group4d
MAGKAPYIVPVGPIHPALKEPVHIELTVVGEEVISADFTPGQTHRGIEWMGLSRNPVQIVHLTDRICGIC
GVTHSLAFARAVEQIADITVPERGDYVRTIIAEFERIQSHLLWAGVAAHELGFDTLFYLAWRVREEAMDA
IEVITGNRVNYDIIQIGGTRRDITEDQYDKIRKCLNTYKDLFSKLKKLFLEDAVIKSRCVGTGLLSFETA
MAYSAVGPTSRASGVTADLRVDYPYCAYGDLDIKPIMPTIYGSDVNGDTYDRIVVRIFEVAQSVEIIETC
LDNMPPGPVIWEEKVAKILSTCKKASGEAVGRHEAPRGEAVHYVAMDGAEAPISWKVKASSYSNLHVWPI
ILKGAQLADIPVIVASVDPCLSCTDRVAVTDNGSTKIFTKEQLAKMSYEKSRRMMQ

>WP_011839350_Crenarchaeota_group4b
MINRIDSVRQHIIEKLGDIVKETKYIGDQALMLRIDRNYLRKAVDIIHNDLNAYFRTMVAVDERSLNGTF
ASYYIFGLDAAHLNIIVKTHTSADEPVLPSIIDIVPAADWYELEAWDLLGIKFENRKVHRFVLPDEWPEG
IYPLRKDVEYTYRPKPRKVPRQPPTGQRIPIGPYHPALHEPEYFELYVEGEKVVDVEYNGFHVHRGIEKL
AEAPRFNYQKIPFLAERICGICGFVHSVSYTMSVERAAKIDVPERAEYIRSIILEIERLHSHLLWIGVVC
HLLGYDAGFMHTWRIREKVMVLAELLTGSRKTYGINLVGGVRKDINMDKIEAVKNTIEYIRSEFKHLSDL
ITSISQIVKRASGTGILSRDDARKLSVVGPVARGSGLDRDVRRDYPYAAYRDVYFKVPVYNEGDNLARLL
VRIDEVFESIYILEQLIDKLPGGPIMAEKLEVPEGVIGIGNVEAPRGEVIHVTITGHGRPYRWRVRAPTY
QNIPALKIMLRDAPLADAPLTIASIDPCFSCTDRIVIVDLRSNRRFKASMEQIIKAGR

>WP_011843203_Euryarchaeota_group4e
MPERIIVPFGPQHPVLPEPIHLDLVLEDEKVVEAIPSIGYIHRGLERLVQKREYTEYVYVAERICGICSF
IHALCYSQGVEHIMKIEVPDRARYLRTIWSECSRIHSHLLWLGLFADGMGFENLFMRSWQLRESVLDVLE
DTTGGRVIQGTCKVGGVRRDIGQEKLDEMHRTLDPFEQQCRDLGDVFLNDDTVKYRLKGLGVISKDEAYD
LGAAGPTARGSGVAMDHRETGYAAYGDLGFKPVVETTGDCYARCAVRVKEVYASIDLIRRAIEEMPEGPI
DVKVKGTPDGEYFSRAEQPRGEVIHYLKGDGSKHLARARIRTPTLANIPPLVKMLPGIQLADVPVVVLSI
DPCIGCMER

>WP_011844026_Euryarchaeota_group4h
MKKTVDVSIPLGPMHPCWKEPVRLKCETAGERVLKTELELGYMKKGIERIMRGRPWQEVMFLAERVCGIC
SVVHNMVFIETMEEISDIPVPPRAAYLRVVVNELDRMASHILANFSYCYTIEHETLAMYLLNIRETVLDN
LERITGSRINTAYMIPGGVRFDLLPEDAAALLADLAKVEEEMKRYVRIFETGPLIALRSKGIGYMSREEA
IRAHTVGPTARASGVEDSDLRLRHPTYRELGFTQITRTEGDNFARVMVRFQEVFQSIDLIRKCVETLPEG
PIRGGGLCKAGEASYAGEAPRGELTYTIKTDEYGRVVDIAIRTPSIMNIEACAHSMIVDAASIADVTSTF
ISSDPCIACNER

>WP_011917066_Firmicutes_group4e
MGKRTIVPFGPQHPVLPEPLQLRLVLEDEKVVEAIPAIGYVHRGLEKLAEEKDINQNIYVVERVCGICSF
QQALAYCQGIEELMGVEVPERAKYLRVIWAELHRLHSHHLWLGLLADAFGFESLFMQCWRNRELVMDMME
ATAGSRVIISTNIIGGVRRDIDEEKQKFILDNLAKLEEELKRIEGAFLNDYTVKKRLVGVGVLSKEEAYE
LGCVGPMARASGINMDLRTTGYAAYGALDFEPVVEYDGDCYARLKVRLRECYQSIDLIRQAISKMPEGEI
STPVKGFPNGEIISRVEQPRGEDVYYIKANGTKNLERLRIRTPTFANIPALVKMLQGIDFAEVPMLVLTI
DPCISCTER

>WP_011937735_Deltaproteobacteria_group4e
MAQRNIIPIGPQHPILPEPIHFDLVTEDEKVIDAIPSISYVHRGLERLVEKRDFIDFAHVADRICGLCSF
MHSLGYCQAVEEIMSIEVPQRALYLRSIWAELSRIHSHIFWLGAAADAFGFESLFMQAMRLREPVLDIFE
ETTGGRVILGVCKVGGVRRDIDGDSLKGIVNRLTTLKGALEELSNVFLNDYSVQHRLAGVGFLSREDAYT
LGCVGPMARASGLAIDMRALGYAAYKYLEVEPVVESAGDCHARCRVRIREIFHAIDLIRQAVGKIPAGPV
DVKVTGTPDGEYYSRVEQPRGEVIHYVKGNGARFLQRFRVRVPTFSNIPAMVKVLKGSQLADVPNIILTL
DPCISCTER

>WP_011972283_Euryarchaeota_group4i
MYEGEIAIGPVHATMLEPHRLRLFIEDEIVKDAELTIGVNHRGVERLMEGLPVEKACILCEKICGICSHI
HLWSAARVVEIGCKIEVPERANHIRLIVEELERLHSHTLLFGHAFEILGHETMSMRSFMLREPIMQLFFE
ISGNRVHYSCPIIGGVRPRCNISDSQIPVILDRIEKYEEGLTKLINRTLNDPMIVSRVKNIGILDRKTAA
KFHAVGPTARGSNIKSDVRKMGYVPEYDPYEFDEILLDGGDVLSRVAVRFYECFESIKIIKQAINMLKDC
KDNRIYNPNYELHKFKPIDCYTEAQRGEQYYSYGLDDEGQVRQAKVRTPTATNLGAMEEIVKGYHVSDAE
LIIASCDPCFTCTDRLMVLKEPFKK

>WP_011972581_Euryarchaeota_group4h
MIFMNVVPIGPIHPVLKEPIRIKLLVEGENVKGAELDMGYVHRGIERIMEGKHYLKGIHLAERVCGICSY
IHTQTFAECIENMCNIKAPEKAEYLRVVTCELERLHSHLIAAAVYNLAIEHETIGIWMLNARETIMDLLE
SITGNRVNMGFNVVGGVRLDLNKELLDSIYKKLDEFEDDIVNIVEAFQNGPLIGMRSKHIGTIGYKEIMK
TRAAGPVARASGIPESDWRLRHETYQALNFKPDWRNEGDNYARMMVRHDEMITSIKLIRRALELYSECSG
HVRTKAEIKGSEGEWKNEAHRGEVYYKIAITDGGLIKRIIIRTPTVMNLEAYKYMLKTCPTISDAVATYT
SIDPCVSCTERTIELKDTITGKSSNYKF

>WP_011973026_Euryarchaeota_group4i
MYEGEIAIGPIHSAILEPHRLRLFIEDEIIKDAELTIGVNHRGIERLMEGLPPEKATILTEKICGICSHI
HLWSAVRVCEIGSDIEVPERANHIRVIVEELERLHSHTLLFGHAFEILGHETMSMRAFMLREPIMQTLFD
ISGSRVQYSCPIIGGIRPRCDIKDSQISAYLERMEKYEDALNKIIGRTINDPLLVSRMKDIGVLDRKTAA
KYHALGPTARGSGIKSDMRKMGYVPEYDCFEFDEIILDDGDVYARVAVRFYECIESVKIIKQALKELPSL
PEKFYNPNYEIKEFKPIDCYTEAQRGQQYYTYGVDNEGRVRQAKVRTPTATNLACMEEVLKDYHVSDAEL
IVASCDPCFTCTDRLIILREQNNK

>WP_011973090_Euryarchaeota_group4h
MNVVPVGPIHPVLKEPIRLKLIVEGEKVIGSELEMGYVHRGIERIMEGKHHLKGIHLAERVCGICSYIHT
YTFAECIENYSKIEIPDKAKYLRLITCELERIHSHLIASAVYNISIEHETLAMWGLSAREHVMDLLEMIT
GNRVNMGYNLVGGVRADINKEMIDKIHKKLNELREDLKNLVSAFETGPLIGLRGKGIGVLKYADIMKTRA
VGPVARASALPECDWRLRHPVYKELKFKPVWFEDGDNHARMAVRHHEVLSSIDLIEQAIELYNECSGRVR
VKPEIKGGEGEWRNEAHRGEVCYKIATTNNGLIKRIMIRTPTVMNLEAMKIMFKTCPTISDAVTTYTSID
PCISCTERTIVLEDKKTGKINNYSFNML

>WP_011991040_Euryarchaeota_group4e
MSKQITVPFGPQHPVLPEPIHLDLVLEDERVVDVIPSIGYVHRGLEKLVEKREYPEYIYVAERICGICSY
IHSNTYAECVEHIMKIEVPERAQYLRTIWTEYSRLHSHLLWLGLFADGMGFESVFMNAWKLREHILDDLE
ATTGGRVIQGVCKIGGVRRDIAPEKLDEMVKGLRAMEPAIRDLTNVFLNDASVSHRLKGVGILQKGDAYT
LGAVGPTARGSGIGIDLRQTGYAAFGKINFKPVVEQSGDCYARCAVRAKELFTSIDIVEQCVKKIPEGPV
EVKVTGAPDGEYFARAEQPRGEVVHYIKGNGKRNLVRHRVRTPTFTNIPPLVTLLKGCELADVPMIVLSI
DPCVGCAER

>WP_012035507_Euryarchaeota_group4e
MRSTVQFGPQHPVWIEPIRLKLALDGELVKDVELEAGYVHRGLEKKFEWDYNKAAYLAERVCGICTQHHS
TCFCLAVESTMKLEIPRRAAVIRNIMLELERLHSHLLAIGLTLEAIGFENLFMLCFRNREIVLDVFERTT
GNRVLHGINLVGGVTRNIGPEMAQEIMDFCDTIEKRCRDLEDMIVHSRTIKDRMKGVGILSKQTALDYSV
VGPIARGSGIPYDVRIDAPYLLYGELKMKHVVEEGCDVWARSIVRVRELFQSIDLIRQLVPMLEGLPDDI
LAKSKTMPDGDGFARVEPPRGELFYFVRGKKSKELDRVKVRTSTYANGPALIPVIKGCQLADVGPITISY
DPCIGCFDR

>WP_012193964_Euryarchaeota_group4h
MNVVPIGPIHPILKEPLRIKLLVEGENVKGAEIDMGYVHRGIERIMEGKHYLKCIHLSERVCGICSYIHT
QSFAECIENMCKIEAPDKAKYLRVITCELERIHSHLIAAAVYNLTIEHETIGIWLLNVRETVMDLLELIT
GNRVNMGFNVVGGVRLDLNKEILDTIHKKIDEFEEDVKNIIEAFETGPLIALRSKHIGNIGYKEIMKTRA
AGPVARASGIPESDWRIRHETYQALNFKPDWRDDGDNYARMMVRHDEVLTSVELIRRALELYAESSGVVR
NKAEIRATEGEWYNEAHRGEVYYKIAITDGGLIKRIIIRTPTVMNLEAYKYMIKDCPTIADAVATYTSID
PCVSCTERTIQLKDLNNGKLSDYKF

>WP_012194251_Euryarchaeota_group4i
MYEGEIAIGPVHSTMLEPHRLRLFIEDEIVKDAELTIGVNHRGVERLMEGLPVEKACILCEKICGICSHI
HLWSAARLAEIGCNIEIPERANHIRIIVEELERLHSHTLLFGHAFEILGHETMSMRCFMLREPIMQVFFE
ISGSRVHYSCPIIGGIRPRCNISDTQIPHILEKVSKYEEGLNKFIERMLNDPMIISRVKDVGVMDRKTAA
KFHAVGPTARGSNVKSDMRKWGWVPEYDPYDFDEILFDSGDVFARLAVRFYECLESVKIIKQAVNALKDT
ADKRIYNPNYELHEFKPINCYTEAQRGEQYYSYGLDDEGLVRQAKIRTPTATNLGAMEDIVKGYHVSDAE
LIIASCDPCFTCTDRLMVLKEPFKK

>WP_012199760_Firmicutes_group4e
MGKRTVVPFGPQHPVLPEPIHLDLVLEDETVVEAIPRIGYIHRGLEKLVEKKDFMQYTYVAERICGICSF
MHGMGYCMTIESIMNVEIPERAKFLRTIWAELSRMHSHTLWLGLLADAFGFESLFMHSWKIREQILDIFE
ETTGGRVIFSVCDVGGVRKDINAETLTKIVTILNKVEKELKELTDVFLNDSSVKSRTKGVGVLTKEQAYD
LGAAGPMARASGVEADMRCQGYAAYDKLKFKPIIDTAGDSYARTSVRIGEIFQSIDLIRQCVELIPEGDI
KVKVTGNPSGEYFTRIEQPRGEVVYYAKANGSKFLDRLRVRTPTFANVPSLLETLKGCDLADVPILVLTI
DPCISCTER

>WP_012302199_Firmicutes_group4e
MPRMTFPFGPQHPVLPEAIQLKLTVEDERVVEVLPAIGYMHRGIEKAAERNPYINNVFLCERICGICSFI
HGMAYCQTIEEIMKVEVPPRAKYLRVMWSELSRLHSHLLWLGLLADSFGFESLFMQCWRAREIVLDMLEM
TTGQRVIQSTCVIGGVRRDIDADQAARLREMLKTLKPQIDAVIPVFKHDYTIKSRTVGRGVLPKDQAWTL
GAVGPTLRGSGGTWDARSTGYAAYGELEFEPVVETDGDSYARTMVRVRETYQAYELVLKALDRLPEGETR
VKVKGSPNGEAVMRVEQPRGELFYYALGNGTVRLERLKVRTPTFANIPALLTMLPGCEIADVPVIVLSID
PCMSCTER

>WP_012376920_Verrucomicrobia_group4e
MARTIIPFGPQHPVLPEPVHLDLVVEDERVVEARPSIGFIHRGLERLVEKKDFVEFVYVAERICGICSFI
HGQTYCQGIEEIMRIAVPPRARYLRTIWGEFSRLHSHLLWLGLMADAIGFENLFMHSWRVREQVLKIIEA
TTGGRVIFGVCKIGGVRRDIPADAIPGILDELTAIEAGMRRLADTFLRDRSVQDRLRGVGVLSRDDAHAL
GCVGPTLRASGVAQDMRHLGYAAFGELPVEPVTRLDGDSYARCAVRCEELFQSVDLIRRAFAALPAGEIA
VKVTGNPSGEFIARTEQPRGEVVYHLKADGSRNLQRFRVRTPTFANLPAMVKLLPGCELADVPVLVLTID
PCISCTER

>WP_012415297_Elusimicrobia_group4g
MPKITVPLGPQHPALKEPGNFMLLLEGEQIVDATLRLGYNHRGVEKAAESRNYLQAMYLIERVCGICSHS
HATCYVMNVEEIAGAEVPKRAQAIRVIIGELERLHSHLLWLGVAAHEIGFDTLFMYSWRDRESVMDALET
ISGNRVHYSINTIGGVRRDITPEMVKTVLMKIEHLEKRVKYYISLATEEPTVIARTKGVGHLPKEEALRR
CAAGPLARASGIARDVRKDDPYLIYGELDFKVITSDACDVFGRLYVRAFEMLESCRLLKQVLNWLPEGAI
KVNVPVKIPAGHAVNRYEAPRGEDVHYVKSDGGLNPARVKVRAPTLANFESVDYMLRGDALADAALIIAA
IDPCFSCTDRATIISPSLNSVKTIDWKDMRAHGIEYYKKKGIDFSKVKVFDK

>WP_012528510_Deltaproteobacteria_group4c
MSSVIELGPHQLALEEPMYFRVKLEGDRVAGLDVQPGQVHRGMEHLVMRRNLYQNITLLERLCSLCSNSH
PSTFCSAIEEVAGVAIPERAEYLRAVADEIKRIASHLFCCAVQANLIGQTALFRRAMEVREIMQRSKEAI
YGNRMDLAANCIGGVRYDLTPDAAMYLARQMEAMKAPLDELYLQFQNNPAIMARTAGVGVLPRLEAIECA
VVGPVARACGIDYDVRKKSPYGAYDRLEFSTSLQQAGDVRARNLVRLAEARQSVSLIEQCLAGLVPGPLC
ADLLPEIPAGEAVAKSEAPRGELVYYLRTDGTDFPLRLKWRVPSYMNWDALKVMLHGEPVANIPLIVNSI
DPCIACTDR

>WP_012543586_Firmicutes_group4g
MGYKFPLGPYHPAFEEGEYIELQLEGEMVVDAEIKIGFIHRAIEKSATKRTFIRDLGLVERTCGICSFHH
SWAYCLAVEKAAGLEVPERAEYIRVLTAELERIHSHLMYLGAMAHKMGFDTLFMFTWSGREAVMDMLELL
SGNRVNYAINTLGGVRRDVDESISSQIKAALETLEDLGLKLKDTWSKDASILARTKNVGIVSRKEAHLLG
VVGPTARGSGIREDLRKTAPYAVYPLLDFDLVVLDDGDVWSRTFVRVLEVLESIKIIRQVLDKMPAGQIK
NPKPVLKIEPNDVIGRVEAPRGELAYHLITDGTDKPGRLKIRTPTLINLPASEHMMRGSNLADAPVIVGH
IDPCMSCMDR

>WP_012545774_Nitrospirae_group4b
MSEIRETIVNITDKVETTDENLIVYSKPSQIKEVAKLLVMQGARFAHLTAIDFINQKNQIELNYFFSLID
DSMNVIVKIPLEASELSISSISEIIPAVIWSERECNDLFGINFEGHPDPRRLVLPDNWPQEVHPLRKNFS
YNSKPPESKQPAPLKKPEEGKTVIPIGPFYPSLEEPAYFRLIVDGEEIADFDYRGFYVHRGIEKLAESVL
NYQQIPFLAERICGICGFVHSCAYCQAVEKAAGIEIPLRAKFIRSLFLELERLHSHLLWVGLAAHIVGFD
TLFMQAWRIREPVMYICEIITGNRKTYGINIVGGVTIDVHNQHLKDIDKVISQIEKEVRELREIILDDEV
IQLRFKNVGVLKYDDAKKYCVCGPVARGSGINIDMRTNFPYAAYPMLNIRIPLNKSGDVWARTIVRLEEI
LISINIIRQILENIPEGPTSIKISKIEPWKEAVSYIEAPRGQLFHYVMTGPEGRPYRWSVRAPSYQNYQA
LSVMLKGASIADAPLIIGSIDPCFSCTERYEIVDLKTNSIKVYTAEELKNV

>WP_012571234_Euryarchaeota_group4b
MECSVCAGGCRSAEVEDVLEDGHLKEFVEKFRGAIFECKKLTRNQYLFIVDREALPEMVLHWHNHSELKE
THFSMGTGTDERNIAGKFTYAPVINVAVEPGNGERNYWVILKAYLDEDNPEFPSIAAKLPAALWAEREVY
DLLGFNPKGHPDLRRLVLPEDWPEGVYPLRKDHDYKASPMDTPKCYYKPGPPDTMTVPIGPYHLALDEPA
HFRIFVKGETVVDVDYRGFYSHRGIEKIGEGRLTYNQVLFIAERICGICGFQHSTSYAQAVENIAGVEIP
ERAMYIRTIMLEIERIHSHMLWAGVAAHLTGFDTGFMHAWRVREPVMWLAERLTGNRKTYGINIVGGVRR
DFLDYRKEMIMEKIKELRRQVEEFIEIATGTATFVKRAEGVGILPYKVAKAYSVLGPNGRASGRNIDIRR
DQPFAAYKDLDFKVPVYKEGDVLARFLIRMDEVLESIWIIEQAIDQMPGGDVFVPIGELPEYEEALGYSE
APRGEVIHYVMTDKKNKVYRWKVRAPTYNNLPAVPEMLKGYSVADAPLIIASIDPCYSCTERVQIVDVET
GKAQTLNEQQFNMLSIQKGKGVA

>WP_012571983_Euryarchaeota_group4b
MVFDILKGCKILEHNDKMTVAEVGASNIREIARALFERGYYYSSGMGVDERPINGRFAMYHIFNCDTEGR
YVVLKITSPEGSPEVPSITPVIKGAEWSEREAMDMLGIVFSGHPKPERLILPDDWPEGVYPLRKDFPYNK
KLPPSKPIEKEREHKKDVMEIPLGPYHPSLHEPEYFELYVKGDKVVDAEYRGFHIHRGMEKLAESRMTIN
QIPFLAERICGICGCTHSAAYCQAVEDAAGIYVPERAQYIRTIMLEVERIHSHLLWFGVVCHLLGFDSGF
MHIWRAREYIMDIAELITGNRKTYGINIVGGVRRDITEDKKEKTLKLLDMVEKESREVLDNIAEMKELRE
RMEGVGVLPKKEAREIGVVGPMARSSGIDTDVRRDHPYAAYKDLDFKVPVYKEGDVFARFLVRYEEIFES
FNMIRQALENMPPGELINDEYEIPPFKLGIGVTEAPRGENIHAVITWGENMIYRWHPRAATYNNLPAVPI
MLRGNDVADAPLIIASIDPCFSCTDHVSIIDSESGKILWRGPLKEGVRRV

>WP_012572531_Euryarchaeota_group4b
MSEVIKFNEALKKKRVHRGDEKAKVTREYLDEIIEKFGEKIRDVKQAAYNQWIITVEREDLPEIVLYFLN
HPEWKETQLSSMVATDERPLNGKFSITYWLSVNGKAGDFYLGVRAYLPEDDPRFTSIAAKHRGANWYERE
AMEMLGLTAEGHPDPRRLVLPDDWPSCVYPLRKDFHYSNSPPGEKFYPYKEPKKDEIVVPYGPYHVALEE
AAHFRLYVKGETITDVDYRGFYAHRGIEKISEGRLTYDQVCFIAERICGICGCTHSTAYCQAVENAGGIE
VPERAEYIRTIVLEIERLHSHLLNFGIVSHLVGYDYGFMKAWRIREHVMWLAERLTGNRKTYGMLLVGGV
RRDLLEYRKSLIEDVLKKIKTEFSELVDEAISTSTFVKRLEGVGVLPYKVAKEWDVDGPLGRGSGRDFDV
RRDHPYAAYKYLDFKVPVYKEGDVLARALVRIEEVFESIWIIEQALDQMPGGDILAEYKEIPPYSEAIGM
TEAPRGENIHYVMTGENNKVYRYRARAATYNNLPAVPDMMRGYTIADAPLIVASIDPCYSCTERVQVVDV
ESGKVRVLSETEFNKLSIKASRRV

>WP_012572555_Euryarchaeota_group4d
MTKKVEYWIKIPFGPIHPGLEEPEKFILTLDGERIVNVDVKLGYNLRGLQWIAYRRNYVQIMYLAERICG
ICSFSHNHTYTRAVEEAAGIEVPERAEYIRAIIGELERVHSHLLNLGVLGHDIGYDTVLHLTWLARERVM
DVLEAISGNRVNYSMVTIGGVRRDIDEKGKRLILDMIKYYRSIMPQIEEVFLHDPTIEARLRDCAVISKR
VALEQGAVGPTARASGLKVDARWSERLGVYPDLGVKPVMPQDVTGEKPHGDVFDRAAVRIGEIYQSLDML
EHALDQMPEGKIKTFPKDNILVAKLKIMVDGEGIGRYEAPRGELVHYVRGKKGSDKPLRWKPREPTFPNL
FAVAKGVTGDQVADFVLAVASIDPCLSCTDRVAVVQDGKKRILTETDLLRLSIKKTREINPEVKGDPTPV
GFGCSR

>WP_012608688_Crenarchaeota_group4b
MHSQTLLDRYIQLAGKLGGKHLVEGDMVHLYIPRENLVKAASTLFNEYRLTHRTCVAIDERPLNGFFTLT
HIFTDDSSRLYVLVKTYLEGDNPVAPSIVGEVPAADWCELEAMDLLGIQFEGRRRERLVLPPYWPDGVYP
LRKEFSYDQRLNLHAVSEKIEQAGETGVPVPIGPYHPALHEPEYFELYVEGERILDVKYRGFHVHRGIEK
LAESRMTYQQVNFLAERICGICGFEHSTCYALAVEKAAKLDVPERAQFIRSIVLEVERLHSHLLWLGVAF
HTLGYDAGFMHMWRIREKVMELAEALTGSRKTYGINMVGGVRRDINEEKRKKTIEVLNELEKEFSKIIDV
AISVPQVKKRLTGTGVLPKEWAVKLGVEGPVARASGVDRDARRDLPYAAYKHASFKVPVYTEGDNMARAL
VRVDEVKESMSIIIQLLDAIPRGPIMLDKYEIPEGRIGVQVVEAPRGGDIHYVLTGKGKPYRWRVRAPTY
NNIPALRIMLRDQSLADAPLTIASIDPCFSCTDRIMVIRENGRVERISFNRGVPL

>WP_012619310_Euryarchaeota_group4e
MSKRTIIPFGPQHPVLPEPIHLDLVLEDERVIEAIPSIGYVHRGLEKLVEKREYPDMVYIAERICGICSF
IHSLTYSQAIEQVMGVEVPDRARYLRTIWSEYSRLHSHLLWLGLFADGMGFESLFMNAWKLREHILDDME
ATTGGRVIQGVCKVGGVRKDVSNQKLKEMAKGLNGIKHELRDLTKVFSHDDSVGHRLRNVGVLPQDQAYL
LGAVGPVGRGSGLNIDMRMLGYAAYDELSFKPVTESSGDCLGRCLVRANELFTSIDLIEQAVDKIPDGPV
DVKVTGSPDGEFFSRTEQPRGEVVHYVKGNGKKNLVRFRVRTPSFTNIPPLVEMLKGCELADVPIIVLSI
DPCIGCAER

>WP_012625292_Deltaproteobacteria_group4e
MSNRTTVIPFGPQHPVLPEPLHIKFVVEDETVVGAIPQLGFVHRGLESLVRTKDYNQMVFVVERICGICS
CIHANCYCNALENMMGITAPPRAQFLRVIWSELHRIHSHLLWLGLFADAFGFESVFQQFWRIREHVMDIC
EATAGNRVILSVNVVGGVRRDLAPDQIRWMLGRLDELQKGMRELTTTMLDDYTVQERTRGIGYLSKDDAR
LLGAAGPTLRGSGWEIDERMHGYAAYNDLNFIPVVEHDGDCYARAKVRFYEVLHAMDLIREALNRLPESE
LTVKVPGNPDGEAVFRVEQPRGELFYYIRANGTKYLERMRVRTPTFANVPPLLHMLPGCKLPDVPVIVLS
IDPCISCTER

>WP_012625505_Deltaproteobacteria_group4c
MTSTFTMPLGPVHVALEEPVYFHLTVDGETVRHVELTSGHVHRGMEAMATQRNLVKNVTLTERVCSLCSN
SHSFTYSMVVENVLGITIPDRARYLRVVAEEIKRIASHLFNTAIQAHIIGFKSLFMHVMEVREMMQDLKE
TVYGNRMNLAANCIGGVKYNVNAELLDYMRKMLDKVEPQVDEIREIYDTNSMVLARTKGLGVLPKEDAIR
LGVVGPVARGSGLQLDVRKDSPYAAYPDVEFKTIVEQSGCIHARTMVRMHEVLESFSIIRQCIARMPEGE
VTAPMRQIRTAEACARSEAPRGEVFYYIRTNETDIPSRLKWRVPSYMNWEALGVMMRDCKVADVALITNS
IDPCVSCTER

>WP_012663581_Epsilonproteobacteria_group4e
MGNKIIVPFGSQHVALPEPVSFLFETQNEVITDVTVNIGYVHRGIEKAAITRFEYTQLPYLVARVCGLCS
ITHAGAYTHGIEKLLGIETNKKIDYLRMLVVELDRIHSHMLANGHVAEVVGYENLFMQTFRYREDVMDIL
ERITGNRVQYDYQIIGGVARDFDKETEDFAREKLLTLKANTEKLIEFFENDYTFALKTKGVGTISKEMAE
KFNAAGPIARASGLETDARAEYDYLPFEEVGYKLQTRTEGDVWARNMVRFDEIMNSIEMCLNILDGIPEG
EHRVKVKGRPDGETFVRVEAPRGECFYYLKGNKTKVLERVRIRVPTYANIPVLKELFVGEKYSDAQAIVL
SFDPCMSCTAR

>WP_012745069_Thermotogae_group4g
MSKEFNLPVGPFHPLLEEAEYFKIKLDGERVVDIEMETGWMHRGIEKISEESTFDQSIFVVERICGICSA
SHPFACINAFEDIGEIEVPLKARYIRSLIGELERVHSHLLWLGLAGHFIGYDTLWMWAWKYREPVLEVIE
MITGNRNHYGTFKIGGVRRDYDVSLNSVVHEKLDFLEKKLTMVAKAVANDPVVRSRLCGVGVLTKEEAIS
YCAVGPTARASGVAIDVRKDEPYAAYDLLDFGVVVREEGDIFAKTVVRILEVFESIKMIRQIIEKLRKVK
GPIYNDVKEIPAGEGIGRHEAPRGEVFHYIRTDGSNRPVRHKIRAPSYVNIPTYKASCIGENLADVLITL
ASVDPCYCCTERSVRLQTEKGMEITSNLLKLSQDKTDRLIKNMGEYKLWKSL

>WP_012749853_Deltaproteobacteria_group4e
MARTILPFGPQHPVLPEPLHLKLTIEDEIVVEALPTLGYVHRGLEKLCEVRDFNQMIQIVERVCGICSCL
HALCYCEGVEQIMGVEVPRRAKYLRTIWGELHRVHSHLLWLGLFADAFGFESLFMQFWRVRERIMDIMEA
TCGNRVVVSVNVIGGVRRDLTPEQCKWIEEQVAIAEKEIRQLTSTILNDYTVKKRCCGKGVLSKDQAYQL
GAVGPMLRGSGWAQDARQTGYAAFGELGFEPIVEFDGDCYARSAVRFRETLQSLDLVRLAIARLPEGEIA
AKVKGKPQGETVTRVEQPRGELLYYLKADGSKHMDRVRIRTPTFANIPPLLAMLPGCELADVPVIVLSID
PCISCTER

>WP_012798463_Actinobacteria_group4e
MGKATVIPFGPQHPVLPEPLHLDLVVQDEKVIEVIPQIGFIHRGLEKLVEKKDIHQFIYVAERICGICSF
GHSLGYAETVEKLMGVEVPRRAEYLRVILHELSRIHSHLLWLGLAADAFGFEALFMHSWRIRERVLDIFE
ATTGGRVILSAVQIGGVIRDIDDEELKQISATLDGMRSEYAELMATFLNDTSVRSRLVNVGRLTQTQAED
LCMVGPFARASNVKFDCRMLGNGAYGELENFQPILDDEGDCYARVRVRCKEVIQSIDIIQELIAKIPHDG
IGERSKLTPPDGAQAANVLEQPRGECYYYARGNGSKNLERMRMRTPTSQNLAGLVAACEGAELADVPNIL
LTIDPCISCTER

>WP_012802521_Actinobacteria_group4a
MDTRPLEKRPGATHAEAVRNRFPGVVRDVSWQDEDQMTITVAIDSLPDVVEYLYFGRGGFLPMMVGNDER
PLTGNYALYYILSMEEEDPCWCTVRVEVPADTCEFPSVTPRVPACVWSEREVRDMYGLTPVGLPDERRLV
LPDDWPDDLYPLRKDSMDYRHRPMPASDVENYEFLADTGEHETTIMPMGPLHITSDEPGHFRLFVEGENI
IDADYRLFYVHRGMEKVAESRMNYDAVTFLADRVCGICGNAHSVAYAEAVEHAQGIEVPERAQYIRAISL
EVERMHSHLLNLGLVCHYCGFDTGFQHFFRVREDSMRLAELLTGHRKTYGINLIGGVRRDILSEQKLATF
KAVDKLRKDVKGLVDELMSTPNFIDRTKGVGRLDPQIARAFSPVGPCMRGSGFTRDVRFDHPFDGYKFLP
DTFKARSHDGCDVMSRSMVRIEEFLDSCDMVEYLLDNAPEGPILTQDWTYTPHKYALGYTEAPRGEDTHW
AMVGDNQKCYRWRAKAATYSNWPILRYMFRGNTISDAALIVGSMDPCYSCTDRVTVVDVEKNTSKTLTKD
QLESYCVRRTHSPLKD

>WP_012803120_Actinobacteria_group4e
MGKSTVIPFGPQHPVLPEPLHLDLVVEDETVVEAIPQIGFIHRGLERLTETKDYNQFIYVAERICGICAF
GHSMGYAETIEHLMGIEVPPRAQYLRVIMHEMSRIHSHVLWLGLAADAFGFESLFMHCWRLRERVLDLFE
AMTGGRVIFSANLVGGMVRDQDAQILATVKERLEGIKADYQQISDTFLKDSSVKGRLVGVGYISPEDAAA
WSMTGPFARASAVNNDARCKGSAAYAALPNFEPILSHDGDCYARVEVRIREVLQSIDIICQLIDTIPAGE
VLTKVKGSPAAGSQACHALEQPRGECYYYASGNGTKFLSRMRMRTPTSANLAGMAMALKGCDLADVNMIV
LTIDPCISCSER

>WP_012856977_Epsilonproteobacteria_group4c
MADVKCILGPFDVALEEPVYFNITPNADGKTIQSVEMINGFVHRGMESIVLRKNFLQNLIITEKVCGLCS
NNHPFTYCMAVEKLSHITIPKRAAYLRVIADETKRVASHLFNVAMLAHLLKRHTLMGSLLEAREHFQDIK
EQIWGNRMDLSANVIGGVKYDLNSEKIAFMKEKMVLTRTALEAIVHIFETDESLKKRIQGVGVLPHEKAL
SLGVVGPVARASGVNNDVRFCAPYAVYDALSFKVITRSEGDVYARAMVRLYEIFESMSLLEQAFDALPEG
EIALHVKSVVQKGEATSRSEAPRGELMYYLKSNGSQKPERMKWRVPSYMNWEALKVMLKDNAIEDVALIF
NSIDPCISCSER

>WP_012857629_Epsilonproteobacteria_group4a
MKCDKFIEALRSKINILDVTRECDDQVTALVELNDLPEAVRFLYYDMGGYLSTMIPNDERSINKHYALYY
ALSMEGGKMFEGDEIAQDEKCFVTIKALVSPESLTYPSVTPLVPACVWYEREAYDMFGLVAEGLPDKRRL
ALSDDWPEGLFPLRKDAMDYRYRPDMKDHYMEPEYEFLRPEGSGIIDVPLGPLHITADEPGHFRLFCDGD
TIIDADYRLFYQHRGMEKLAENRMNYDQMGYLAERVCGICGYAHSIACIEAAEKAINLEIPARAQAIRVI
CSEIERLHSHLLNIGLACEVTGNYNAFMHIFRIREYSMKLAELVTGGRKTYGNVVMGGLRRDMTGVEIKE
SLKILKIIETQVDEVWDAIMDDQRQMKRWKGVGILDKQVARDFSAVGPNIRGSGIKRDTRYDHPYDFFKQ
IEFDVAVVEGGDVYAREMVRYMELKSSVSIIRQCFELMPQTAIIVDPKFHVKPENYALAYVEAPRGENVH
WIMQGSAQKVFRWRCRAATYNNWPSLRFQFRGNTIADAALIVCSLDPCYSCTERVTVVDMKSKKSKILTH
KDLKEFSRTQTNSPLKDLR

>WP_012899230_Euryarchaeota_group4e
MRTTIQFGPQHPVWIEPLRLKLTTDGELIKDVDLEAGYVHRGLEKKFEWDYNKAAYLSERVCAICTQHHS
TCFCLGVEGTMAGLELPRRAAIIRTIMLELERLHSHFLAIGLTLEAIGFENMFMLCFRHREQVLDVFERT
TGNRVLHGINIVGGVTRNIGPEMAKEILDFCDDIEKRAHEIERIIVSSYTIKQRMQGVGVMTEKMAKELG
VVGPVARGSNVPYDVRHAAPHLLYREVKVTPIVEKDGDCWARSLVRVRELFQSIDLIRQLVPLLDGTPDE
LFAKSKAMPEGENIARVEAPRGELFYYVRGKKSKELDRVKVRTSTYGNGLGIAPLIKGSHIADVGLITIT
FDPCIGCFDR

>WP_012899275_Euryarchaeota_group4e
MRTVIQFGPQHPVWIEPLRLKLSLDGEIVRDAELEAGYVHKGLEKKFEWDYNKGAYLSERVCAICTQHHS
TCYCMAVEGTMGLEIPRRAAIIRTIMLELERLHSHLLAIGLTLESIGFENMFMLCFRNREMVLDVFERST
GNRVLHGINIVGGVIRNIGPEMAKEISDFCDAMEKKCHDLESMIVNSYTIRQRMQGVGVMSEKLAKDLCV
VGPVARGSNVPYDVRHAYPYLLYKEVKVTPVTEKDGDCWARSLVRVRELFQSIEIIRQCLPLLEGTPDEL
FAKSKTLPDGEYFARDEAPRGELFYYVRGKKSKELDRVKIRTSTYANGIGIVPLIRGSHLADVGLITITF
DPCIGCFDR

>WP_012956197_Euryarchaeota_group4h
MILPIGPIHPGLKEPLRLKLQTQGEKVIKAEIDYGYVHRGIEKIMEGKTWQKCIYLSERICGICSYEHTQ
TFAETLEGISGVQAPLRAQYLRVITNEIDRIQSHLLANSTFFKTLDHETLFMHVLALREYAMDSLELLTG
NRVNLGWNVVGGVRMDADERHFNAILENMKKIEDGFDRHVALFEEAPIVALRAKGVGVMTKEEAIKGHAV
GPIGRASGIKHDLREEHYTYKDHFDFKPIWRKEGDNYARTLNRLYEVEQSIDLVRQAIENMPKGDIRTPV
DIPSGYGEWRNEAPRGEVRYMAETNGDLIKRISIRTPSIMNIDSCARYMLKDVATVADAVSTYASSDPCI
ACTERVAITDIDSGKYTTKDFFEVK

>WP_012956799_Euryarchaeota_group4i
MEEKKAKKQEIIETEIQMGTVHPAALEPYRVRFFVEDEIIKDAEITIGVNHRGIERVMEGLPVEKANMLT
EKICGICSNSHTWNSVRTAEKGLGVEVPDRAVYIRVIVGELERLHSHLLYLGHGCETLAHETFSMRVFYI
RETIMDLLAMIGGNRVQYGCSIIGGVRPRCELDDNRIQRILDGMDLVEKNVLDFANRFVKDSVVASRISG
TGYIPQEQALKLAVSGPTLRATGVKRDLRTDMYEYDNFDYDIITQDTCDVQAQLLMRVFEIFEAIKIVRQ
AIRDLPEGKITDRSWEMIDTDLIESYIEVPRGTLYHSYAIEDGRVRHCIIRTPSMSNIGAMQYACIDNHI
TDGQLCIVQCDPCFTCSDRAIEVYDTNYNKLDKSILKSNIH

>WP_012969568_Gammaproteobacteria_group4e
MSNTTIVPFGPQHPVLPEPIHLDLELDDERVVRALPSIGYVHRGLELLAERYDFIEMANVAERICGICSF
IHGQGYCQGIEQLMGVEIPPRAAYLRTVWAEISRIQSHVLWLGLAADALGYESLFQHSWRIREMMVDIIE
ETTGGRVIFGVCKVGGIRKDVDDETLRGVRRRIGEIRAAFDEIATIFRDDPTVRQRTVGVGLLSAADAHA
LGAVGPVLRASGVAHDTRRLGYAAYGELDWEPIVEQDGDCYARCLVRVREVDQSFDLITQCLDRMPTGEI
EISVKGKRPKGEAMFRLEQPRGEVCYYISASGKKNLDRFRVRTPTFANIAPLIHMLKGCELADVPVIVLT
IDPCVSCNER

>WP_012995592_Firmicutes_group4e
MSDKSTIPFGPQHPVLPEPIHLKLVVEDEKVVEAYPSFGYVHRGLEMLAQKKDVNQMVYVVERVCGICSA
MHGQAYCQGVESLLNIEVPERAKYLRVIWAELHRIHSHLLWLGLMADAFGFENLFMLTWRIREKIMDILE
ATSGNRVIISVNIIGGVRKDIDGEQAKWILKELDKIEKELKEVNKVVRNNYTIKQRTVGIGVLTKDDAYI
LGATGPVAKGSGVAIDMRMTGYAAYGDLDFEPVTETDGDTYARTIVRMREIFQSIDLVRQAINKMPEGEI
AIKVKGNLPAGEVISRVEQSRGEVFYYLKSSGGKNLERLRIRTPTFANLAALLKMLPGSSLADVPVLVLT
IDPCISCTER

>WP_013048648_Synergistetes_group4d
MASGKTQTYKVPIGPVHVGLKEPITAWLDLDGEKIVDARVRPGAIHRGIEFMARERNPIQIIYLAERICG
ICSFSHITAFLRAVEDAAQIQVPPRAQYIRALVLELERVHSHALWAGVACYSIGFDSAFHLGMVLREKVM
DVLESYTGNRVNYGVGTVGGVRWDLTPETVRVIKEMIQFYRDELGAFYDVVTEDPVAHARMRNVGILTYE
EAMRYCALGPTARASGVRCDLRWSSPYEAYADLDVKPVVPQDYFGKAYGDVFDRFLVRVLELYQSLDILE
KIIEGLPEGDIVFEKSLVKVLNILKAADGEGWSSIEAPRGDDTHVVQLKGGQENVYWWKVRAPTYSNAVS
WPIMFRNNELADAPLIINSIDPCISCMERTLITGNSEKAGQVYSKNQLLEMSREKTRRLKKA

>WP_013099747_Euryarchaeota_group4i
MEEIAIGPVHPAMLEPHRLRLFIEDEIIRDAELTIGSNYRGIELIMEGLPPEKITNLAEKVCGICSHIHV
WTCVRVAEKGCSIDVPIKGEYIRAIVEEFERLHSHLLLFAHMYEVLGFETMAYRAFMIREHVLKALEYIT
GGRVQYSCPVIGGVRPRCNIKKTFWLEEKLDFLEEGIKKLLNRTIKDPMILARTKEVGYLDKETAIKYHA
TGPTARASGLSCDLRKRDYMPIYNNFEFEEIVLDDGDILARLLVRFYECFESIKILRQALEDIKEMEDRV
YNPNYTLREFKPLDIYHEAPRGVVLYGYGLDENWRVRQVLIRTPSLTNLATMEAILPGHHVSDAEPIIVS
CDPCFTCTDRAVFKKEVEHVRDRNLRN

>WP_013100690_Euryarchaeota_group4h
MPTIPIGPIHPALKEPMRIKLVLEGERPVDVELEMGYAHRGIEKIMEGKHCHKAIHLAERVCGICSNVHT
HTFAQCVEKISKIEVPDKAKYLRVVIYELERIHSHLLAISTYCLAIEHETLGLWLLNIREPIMDLFELIT
GNRINLSFNVIGGVRKDITKEMAEEIIDKINSIKEDVENVMNAFEKAPLVGLRSKGIGVLKYKDIMKTRA
VGPIARASGLPESDWRLRKKIYKELKFKVKWRKEGDNFARTMVRFEEILESIRLVEKALEHYLECSGDYR
VRAEIKAGEGEVRNEAHRGEVLYQMAITSGGIVKKINIRTPSVMNFESYKYMIKTCPTVADAVATYVTTD
PCVACAERAIYIVKDGKIYQYRR

>WP_013121779_Firmicutes_group4c
MSTYTIPVGPLHVALEEPMYFKIHAEGETVTDIDITAGHVHRGMEYLALKRNIYQNITLTERVCSLCSNN
HPFTYCMALERLAGIEVPERAEYLRVIADEIKRIASHLFNTGMLAHIIGFDSLFMHVMELREIVQDTKET
IYGNRMDLAANSIGGVRYNLTEEKAKYLLKNLEQLKKPLQEICKIYSTNPLVRLRTEGVGILPKEKAVEY
GVVGPVARGSGINYDVRVKNPYAAYNRLNFTVPVETGGDVRARAIVRLREIAESISIIEQCVRDMPEGPT
CLDYLPDIPAGEAVAKSEAPRGELLYYVRTANSDLPERIKWRVPTYMNWEALKIMIPGNKLADVPVIIGS
IDPCISCTER

>WP_013128928_Crenarchaeota_group4b
MLRNTSIIDKYVKLAESANASIMVDGDTIHIVAKPEYIPGLAGKLFNEFKCVHRTCVATDERPLNGFFSL
THLFTDDSNGFYVALKTYLEGDKPRAPSIIEQVPAADWCEMEARDLVGIEFEGRSAYRLVLPPGWPSDVY
PLRKDFQYDKRPSILPVSEKITITEESSTVPVGPYHPALHEPEYFELYVEGEKVVDVKYRGFHVHRGIEK
LGESRMTYQQVNFLAERICGICGFEHSTCYALAVEKAAKLDVPERAQFIRSIILEVERLHSHLLWLGVAF
HLVGYDAGFMHMWRIREKVMYLSEYLTGSRKTYGINLVGGVRKDINEEKKPKILETLDTLEKEFKELVGI
ATSVPQVKRRLTGTGILPREDAVKLGVEGPVARASGVDRDARRDLPYAAYKHVSFKVPVYTEGDNMARTL
VRVDEVFESISMIKQLLDQMPKGPIRLEEFDIPPGKIGVQVVEAPRGGDIHFVVTGEGKPYRWRVRAPTY
NNIPALRVMLRDQPLADAPLTIASIDPCFSCTDRVVVIREDGSVYKLSLVEGVKL

>WP_013129492_Crenarchaeota_group4g
MSVSKIIEVPLALELPVGPQHPALHEPVLLKAYADGEEIIKVEINTGYNHRGIEKLCEKNSFYRDIFIVA
RVCGICNLVHANCYVRAVEHILGMEISNRAKYLRVLAMELERLHSHMLINAVMAENIGFENLFMNIMLDR
ERIMKAKEILTGNRVLSDYMMVGGVRRDVDDVKKEKIRDILLKTEERIKYYRRVFEEDSTIIKRTVDVGT
VSTSDAVKYSLVGPVARASGVRIDSRASDKYDAYSEIPFNVITRSEGDSWARMMVRWDEALESINIALHV
LNHLPSDANPVPDEKKLPRKIPAGEAYTRVEAQRGELTYYVMSDGKSSNPYRVKIRTPSFNNIINSGFMY
VGQTIADLPVILTSLDPCISCMERVTIIDLDKKISYKLSFKELAKGV

>WP_013134545_Epsilonproteobacteria_group4a
MKKGDNLINKVKEKITIHEIYRQPEDQITITVDRNDLPETVRILYYDLGGWLSSMIPNDEREINGNFALY
YVLSMEGGKMTPEDELPQDEKCWITVKTFIPANDPTFPSVTLKVPAAVWYEREAYDMFGLTAIGLPDPRR
LVVSDDWPEGLFPLRKDAMDYRHRPDPVDHKDEPEAKFLKPEGAGVLDVPLGPLHITSDEPGHFRLYCDG
DTIIDADYRLFYQHRGMEKLAENRMNYDQMGYLAERVCGICGYAHAIGCIEAAEKAIGLEIPLRAQAMRV
ICLEIERLHSHLLNIGLACEVTGNVNAFMHIFRIREFSMELAQLVTGGRKTYGNVVMGGLRRDMTGTEIK
KSLELLEIIEVQTKEVWDAVMDDKNQVERWKGVGLLDKQVARDFSPVGPNIRGCGFKRDSRYDHPYDFLT
QLDFEIPTEDGCDVFARETVRYRELLESVSIIRQCFEMMPGGLTVIKPQTMIKPGAYAIGNDEAPRGENI
HWIMHGNAQKVFRWRCRAATYNNWTSLRYQFRGNTIADAALIVCSLDPCYSCTERVTVVDIKSKKTKILN
YQDLKRYSQSSKNHPLKNM

>WP_013174844_Firmicutes_group4e
MKASTIIPFGPQHPVLIEPLQLALKVEDERVVEVRPALGYTHRGLEKGAELNDVVRNIFMAERVCGICSF
IHSWCYCACIEELLNVESPPRAEFIRLVSAELTRIHSHLLYLGLLADGLGFESLFMQFWRVRERVLDLME
AISGGRVIMGNCTIGGVRKDIDADMVRAIFKEVNEVERDLVPLTRAMLNDYTVKKRTVSKGILSKEDAVK
FGAVGPVARASGVRTDVRLLGEGPYKYVDFEVVLDKDGDAYARTSVHVREVFVSLDLIRQALFKLPAGGI
KTEWKGRVQGEVIKRMEQPRGEMMYYIRGSGNRNLDRFKVRTPTFANIPPLLEMLPGCELADVPVIVISI
DPCIACTER

>WP_013180047_Euryarchaeota_group4i
MYEGEIAIGPVHSTMLEPHRLRLFIDDEIIKDAELTIGVNHRGIERLMEGLPVEKACILTEKICGICSHI
HLWSSVRLTEIASKIYVPERAQHIRVIIEELERLHSHTLLFGHAFEILGHETMSMRCFMTREPVMQIFFE
ISGSRVHYSCPIIGGIRPRCDITEEQCRKILPKLDEYEENISAIIDRVLNDPLLVSRMKDVGVLDRKTAA
KFHAVGPTARGSNVKSDMRKMGWVPEYDVYEFDEILFDGCDVLSRIAVRGFEILESIKIIRQAIGFLTDK
SLSPEIYNSNYELEEFKPIECYTEAQRGQQYYSYGVDADGRVRHARIRTPTATNLGAMEEIVRGYHVSDA
ELIIASCDPCFTCTDRLSILKEDYNTYSKKI

>WP_013180984_Euryarchaeota_group4h
MNVIPIGPIHPILKEPLRIKLLVEGENVKGAEIDMGYVHRGIERIMEGKSYMKGIHLSERVCGICSYIHT
QTFAECIEHMCNIDTPEKAGHLRVITTELERIHSHLIAAAVYNLTIEHETIAMWMLNAREIVMNLLELIT
GNRVNMGYNVVGGVRLDLKKDIIDQVYKELDLFEDDMNNIIEVFRSGPMIRLRSKDIGRLGYKELMKTRA
AGPVARASGIPESDWRLRSDLYGQYNFKPCWRSEGDNFARMMVRHEEIMVSIDLIRQALDMYQKCSGPIR
TKAIIHATEGEYRNEAHRGEVYYKMAITEGGLIKRIIIRTPTVMNLEAYKYMLKTCPTVPDAVATYTSID
PCISCTERTIILKDVITGKSTNYKDF

>WP_013296689_Firmicutes_group4e
MSEKGTIPFGPQHPVLPEPIHLKLVVEDEKVVEAYPAFGFVHRGLETLAQKKDFNQMVYVVERVCGICSC
MHGQDYCQAIEELMGIEVPIRAEYLRTIWAELHRIHSHLLWLGLFADAFGFENLFMQTWKIREKIMDILE
ATSGNRVIISVNIVGGVRKDISNDQAKWILRELDDVEKQLKDINDVVMNNYTVKERTVGIGVLTKEEAYE
LGATGPMAKGSGVDLDLRTTGYAAYKYLDFEPIVEKSGDSYARNLVRMKEIFQSIDLIRQALSKMPEGDI
NVPVKGNPPAGEVISRLEQSRGEVVYYIKSNGTKFLDRLRIRTPTFANIPALLKILPGSQLQDVPVLILT
IDPCISCTER

>WP_013317233_Gammaproteobacteria_group4a
MINSSAATGTENLGADYVAHVRQQFPTAILEEERQTANQLTLTVKLHQLPEVVEYLYYQHGGWLSVLFGN
DERTLNGHFAVYYVLSMEQGEKCWVVVKALVNPTVPEFPSVTPRVPAAVWGEREVRDMYGLIPVGLPDER
RLVLPDDWPDDLYPLRKDAMDYRQRPAPTRDDESYTFINEATGDTRVVPIGPLHITSDEPGHFRLFVDGE
QIIDADYRLFYVHRGMEKLAETRMGYNEVTFLSDRVCGICGFTHSVAYTSSIENALGVVVPARAHTIRSI
LLEVERLHSHLLNIGLSSHFVGFDTGFMQFFRVREKSMQIAEMLTGARKTYGLNLIGGIRRDILKEDRLK
TIKLIREMRDEVTQLTDMLLNTANMAQRTQGVGVLNRQVARDYSPVGPMIRASGFQRDVRVDHPFAGYLD
LPMELHHLDGGDVYSRVLVRVREVFTSLAMIEFGLDNMPDGPILNEHIHYQPHKFALGFTEAPRGEDIHW
SMTGDNQKLFRWRCRAATYANWPVLRFMLRGNTVSDAPLIIGSLDPCYSCTDRVTLVDVRKKKVTTVPYK
EIERYGLERTRSPLK

>WP_013328417_Euryarchaeota_group4e
MTGRRTVVPFGPQHPVLPEPIHLDLVIEDERVVEAVPSIGYVHRGLEKLVEKKDYKNYVYIAERICGICS
FIHSVGFCQGIENIMGVEVPERAQYLRTIWSEYSRMHSHLLWMGLFADAMGFENLFMNAWRIREQVLDVM
EETTGGRVIQGSCKVGGVRRDISDSKLKEMSAGLDRTYAEVEELNHVFFDDSTVIHRTSGIGYLSKDDAY
HLGAVGPTARGCGVAIDARETGYLKYPELDFKPIVETEGDCYSRCVVRAKEVLQSADLIKQAIEKIPDGD
IEVKVKGNPDGEYFSRVEQPRGECIHYVKGNGKRFLVRERVRTPTLTNIPPLVKMLAGCEMADVPVIVLT
IDPCIGCAER

>WP_013329140_Euryarchaeota_group4h
MKKIVDVSLPIGPVHPVFKEPARIKCETMGERVLSAEVELGYVKKGIEKIMCGRPWQEVMFLAERICGIC
SVIHNMVFIETVERVSAIEPSPRAAYLRVIANELDRMQSHILANYSYCYTIEHETLAMYLLNIRETVMDQ
IELLTGARVTCAYIIPGGVRFDFRPEEVAKLRAALLKIESDVKRFQGMFANGRMISLRSKSVGILTPEEA
RIAHAVGPTARASGLRIDERLNHPTYKLLDFEPIVRDECDNYARVMIRFQEVMQSIAIIRRCLDELPGGL
IRNGGEVGAGSFVWKGEAPRGELTYDLKTDEFGRIIEIAIMTPSIMNIEACGHYMLKGIDSAADITATFI
SSDPCIACNER

>WP_013329507_Euryarchaeota_group4d
MSENKSKKAPYTIPIGPTHPALKEPILFTFKINGEAIEEVDFAPGKAHRGIEWMGMRRNPVQIVHLTDRI
CGICGVSHTFAFAKAVEQIAGIEVPDRAHYIRTILAEFERIQSHLLWAGVAAHELGFDTLFNLAWRVREE
SMDLIELLTGNRVNYAIVQVGGVRRDIEEEKFARIEEGLQYYEGLISKLLKLFLHDKTITMRCRDCGILT
REASLKLCTVGPTSRASGVKMDVRLDSPYGAYGDLDFDYVMPDQYTGETRGDVYDRIVVRLLEVAQSVDL
IRQCLKQIPEGETLWETKMPKLLATCKKAEGEAVGRVEAPRGECLHYVRMNKSDAPYMWKVKASTYSNQL
SWLEILKGEQIADIPIIVASIDPCMSCTDRVAVVRDGKPDIYSKEYLHRLSVERTRRLMNDE

>WP_013400781_Firmicutes_group4a
MENKMKSDQGKKYVEALRSKFGTAILDESWQTPDQVTLTVKLNSLPEVVEEVYYRQGGWLANVIGNDERS
LNGHFALYYVLSMEQAQDSRQNFWLTVKALIPSHKPEFPSVTPRVPAAVWYEREVRDMFGLEPVGLPDTR
RLVLPDDWPDHHYPLRKDANVFRPDPAVEEESYKFIEVEGEGIVEVPIGPLHIANDEPGHFRLYVDGEYI
IDADYRLFYVHRGIEKLAETRMDYHQVNFLVERICGICGYTHSVAYATALETANGIEVPLRAQYIRTILL
EVERLHSHLLNLGVAAHLVGFDSGFMHFFRVREKSMKMAEILTGGRKTYGMNLIGGVRRDILKEERDQVL
RLVSEMRTDLDELLDIMVNTTNFISRTKGVGRLDPKVARDYSPVGPNLRGSGFARDTRMTHPYAAYDRIT
WNVISKDGCDVLSRQLVRAAELFQSLDIIEKCLSEMPPGPVLVEGFSYKPYTFAVGYTEAPRGENVHWVM
TGSGQNVYRLRARASTYNNWPSLRYMFQGNTVSDAPLIIASIDPCYSCCDRVTVIDVRKRKAKTIEYREL
ERYCQERKDSPLKL

>WP_013413704_Euryarchaeota_group4g
MDNTVEVHPSEIKNMAEKTLRKYPHLITITPIHLDEELKIIYTFDDLKGNLKHVITYIPVNSPKIDSITD
VTPAALVYEMETKDLFGIKFQNSYTSSKLILPDCYSDNLPAPLLKTTKLKSLREKLSNHCIQNGIIDVST
DAIKYEGESIVTVPFGPYHPALKEPEHFAIVLKGEKVVDVFPRIGYAHRGVEKLCETRPFHDVLYLVERV
CGICSFAHSWAYTLAVEELTGIKAPRRAEYLRTIVAELERIHSHVMWIGLLGYWAGFETMFMWIWGIREK
IMHLLELITGNRVNASFITIGGTVTDVSEEKLNEVKKVVKTFEDFAEELMDALFSYDPLVERMKKIGVYD
SKKAIKYGATGPVIRATGVPNDIRKIEPYGAYEELPWDVVTKDGGDVFNVTTLRMYEVLESSRIIIEAIE
NIPSGNPTPKRFFSRRIKDGEAIGRVEAPRGELFDYVMAKNSKNPYRVRIRTPTFANLIFTSNLLKGSTL
SDVPLILTTMDPCFACLDRSLELKKLFEKSEVATYIKQAWRNMHGL

>WP_013460916_Epsilonproteobacteria_group4e
MKKTVQIPLGSQHISLLEPIRFKFECENEKIIGVDADVGFVHRGVELACTRSFEFKQVGYVVARVCGLCA
ITHSLSYTLAAEKLLGYEANDRIKYLRMLMVELDRIHSHMLCLAHTAENAGFEALFMQIMSDRELVMEVQ
EAISGNRVQFDYISIGGVNRDLTPELSALVHKNLTLLSEKVDMLIGLFENNWSLSLKYKGVGVLSLEDAY
TYNALGPLARAAGLATDVRAETNDFPYEALGYKMILESTGDIHARNFVRLREIVNSIEMCRNIIDNLPSG
EIQEKAKGKPNGEAVVRVEAPRGELFYLVRGNGQNMLERVRIKTPTFSAIPAMMEVFKGAEYADAPAILA
SFDPCMSCTAK

>WP_013467422_Euryarchaeota_group4b
MIIEILKGNDAKILRHDEKVILALVPNDKLRTTAELLFKAGCYYATGVGVDERLLGVGFSMYHIFNCESE
KRYVILKTVANNSKIPSITPIISGANWAEREAMDMVGIFFDEHPEPLRLILPDDWPEGVHPLRKEFHYNE
RPPRIEFKPPKKEKKPGVMEVPVGPYHPTLHEPEVFELHVKGEEIVGAVYRGFHVHRGLEKLAEERMTIN
QIPFLAERICGICGYTHNCAYAQAVEDAAKIEVPERALYIRTILLELERLHSHLLWFGVAFHLLGFDSGF
MHTWRIREAFMDLAELLTGNRKTYGMNLIGGVRRDIDEEKKKKVLEIFEKTKKETKEVLDNAAGMKELIS
RMEGVGVLPKKEGREIGVVGPVARASGIDTDVRRDHPYAAYGDLEFKVPVYKEGDVLARFLVRYEETFES
FWLIEQALDQLPQGDILNEDYELPEYAVGIGATEAPRGEDVHFVITEGGNKVYRWRPRAPTYNNLPAVPI
MLMGEKLADAPIIIASIDPCFSCTDHMVIVDGEKVCRCSLDEYLRRL

>WP_013467760_Euryarchaeota_group4d
MNEKIEYWVKIPIGPIHPALEEPEKFIITLDGERIINVDVKLGYNLRGLEWIAMRRNWIQVLYLAERICG
ICSFSHNHTYARAVEEMAGIEVPERAEYIRVIIGELERIHSHLLNLGVVAHTIGYDTVLHLSWLARERVM
DILEDIGGNRVNYAGNMIGGVRRDIKDRHKRAILEMIQYYRQEVMPKVEEIFLYDPTVEARLRDSGVIPK
RVAIEYSAQGPTARGSGIRKDVRYNEKLGVYPDLGVKPVTPKEFTGVVKGDVFDRMVVRVGEIWNSMEII
ERALDQMPEGKIKAFPKDNLILVKLKKAEGEGIGRYEAPRGELIHYVRAEKGKDGPAKWKMREPTFPNLF
AVARALVGEQLADVPVAIASIDPCLSCTDRVAVIDANTGKRKILTEVDLLKESIKKTKEINPNIKARPER
IGIGRCML

>WP_013511773_Gammaproteobacteria_group4a
MSEEKIGQHYLAALHLKFPHAVLEESWQTKDQITVTVKTDMLPDVVEWLYYQQGGWLSVLFGNDERQLCG
SYAVYYVLSMERDSKCWITVRVAVDAHRPEFPSVTPRVPAAVWGEREVRDMYGLQPIGLPDERRLVLPDD
WPDDLYPLRKDSMDYRQRPAPTSDSETYEFINELGSSKNNVVPIGPLHVTSDEPGHFRLFVDGENIIDAD
YRLFYVHRGMEKLAETRMGYNEVTFLSDRVCGICGFAHSTAYTSSVENAMGIVVPERAQMIRSILLEVER
LHSHLLNLGLACHFVGFDSGFMQFFRVRELSMKMAEILTGARKTYGLNLIGGIRRDLMKDDMLQTRQLAQ
QMRRELFTLTDILLSTPNIESRTVGIGRLDPAIARDFSNVGPMVRASGHARDTRVDHPFAGYGLLPLEVH
TLAGCDVLSRLKVRINEVFTALNLIDFGLDNLPGGALMVEGFTYIPHRFALGFSEAPRGDDIHWSMTGDN
QKLFRWRCRAATYANWPTLRYMLRGNTVSDAPLIIGSLDPCYSCTDRMTVVDVRKKKSQVVPYKELERYS
IERTHSPLK

>WP_013515288_Deltaproteobacteria_group4e
MAITVIPFGPQHPVLPEPVHLTLKVEDEIVKEAIPALGYVHRGLEKLADIRDYHQMIQVCERVCGICSMI
HAVCYSQAIEELMEIEVPKRGQMLRVIWSELHRTHSHLLWLGLFADAFGFESLFMQFWKIRERIMDINEA
TTGSRVIVSVNVIGGVRADLSSDQIRWILGEIDIVEKEVRALQETIMNDYTVKARTVGVGVLSKENAYLL
GAAGPTLRGSGVAQDMRMLGYGGYSEIDFEPVFETSGDCWARSTVRFRETLQSMDLVRQAIAKLPEGELA
AKVKGNPPEGEVYTRVEQPRGECVYYIKGNGTKHLDRLRIRTPTFANIPPLLAMLPGCELADVPVIVLSI
DPCISCTER

>WP_013537236_Aquificae_group4e
MGKRITVPFGSQHVALPEPVRFVFQTENEKIVDVDVDVGYVHRGIEKACMTKFKYLQVGYVVARVCGLCA
ISHTLGYVTAVERLMKVEVPKKALYLRLIVSELDRIHSHLLAMGHTAEVAGYENLFMQTFRYRELVMEIL
ELLTGNRVQFDFAAPGGVNRDLTREVEIEIRRKLKELKEHCLWLKDVYENDFSLSLRWKGIGVVTPEMAT
EMNVVGPPARAAGLATDARAEFNYLPFEEVGFKLITLEGGSIYERNLLRALEVLNSIEMVENALEGLPEG
EIKVPVKGVPEGEYFVRVEAPRGELFYYIKASKKMVLDRLRIRVPTFANIPVMKELFIGMDYADVPATVI
SFDPCLSCTAR

>WP_013560598_Chloroflexi_group4g
MTSERKFIVPIGPQHPALKEPGHFEFTVDGEIVTDASVRLGYVHRGIEKGAEERSWIQDLYLFERVCGIC
SHVHATAFALGVERLAGVEAPPRAQAIRSLVAEMERIHSHMLWLGVAAHEGGFDTLFMYSWRDREIVMDL
LEALTGNRVNYSANVLGGVKCDITDTLRDQILRGMDQLEERIQHYLNVVTTDRTFLARTEGVGRMTREQA
DLFGAVGPTARASGVPRDVRVDAPYAFYPTVPVQLITDERGDLLARFVVRIKELFEAVRLIREILAHLPE
GELTVRMPRRIPAGEVISRVEAPRGELFYFIKSNGGEKPERVKVRTPSLCNWGSVMQVAVGHKLADMPMI
LAGIDPCFSCNDRMIQLKRKDSRQWMTWEDLRQYGIEYYKKVL

>WP_013561596_Crenarchaeota_group4b
MMPREKAILNKYMQLAEKLGGRSLVDGDTVHIVVPRESLVKAASTLFNEHGLTHRTCVGIDERPVNGFFS
LTHVFTDDSSGLYVLLKTYMESGDPVVPSIVNEVPAADWCEQEAMDLLGIRFEGRRRERLVLPPGWPEDA
YPLRKDFQYDQKPLIHPESEKMGLTTGEEGSPIPVGPYHPALHEPEYFELYVDGERIVDVKYRGFHVHRG
IEKLGESRMTYQQVNFLAERICGICGFEHSTCYALAVEKAAKLDVPERAQFIRSIVLEVERIHSHLLWLG
VAFHTLGYDAGFMHMWRIRERIMELAEMLTGSRKTYGINMVGGVRRDINEEKRRKVIEVLSELEKEYWKI
IDVAVNVPQVKKRLSGTGVLPKEWAVKLGVEGPVARASGVDKDARRDLPYAAYKHVSFKVPVYTEGDNMA
RTLVRIEETKESMSMIIQLLDMLPKGPIMLEEYEIPEGRIGVQVVEAPRGGDVHYVLTGRGRPYRWRVRA
PTYNNIPALRIMLRDQPLADAPLTIASIDPCFSCTDRVLVVRKGKGVEVLELNGV

>WP_013623369_Firmicutes_group4f
MMTDERMKEIRAFLGEWAERVEVGQCYTDEIHLNVSKEDIIILSGVLHKKMGYILIQMACNDERELNDCF
SLFYTFKDIRNKLIIVLKVLIRETEPEFPSLTPILPAANWYEREIRDMFGLDPKGHPDKRHLAVHKTWPA
KHYALRRDFNLKAAVPWVEGETAFNRVDGEGVMQVPVGPIHAGIIEPGHFRFSTVGEKVLNLEAQLFYTH
RGMEKISEGKTSRQGLLIAERICGACSFSHSTAYCLAWEKLSGTRVPERALYIRTIGVELERLYNHIGDV
GNICAGVGLAFGTMQGARLKEEMQQLNERACGSRFLRGINIPGGVRKDLDTGSREDILITLDKVEIEFKE
VTEILLANDSYLDRTQNTGILQKALARDLHAVGPAARSAGVDEDTRRDLPHLVYPKLSFRVPVYQEGDVL
ARVRIRVEEVFQSIGMIRQALDLMPPGELAAEMNQAPPYSYAIGMTESARGENVHLIMTDGKNRLYRHMV
RSASYCNWAVLPSTVPGNIVPDFPLINKSFELCYSCFDR

>WP_013625216_Firmicutes_group4e
MGERTIIPFGPQHPVLPEPLHLDLILEDEKVVGAVPSIGFVHRGLEKLVEKRDFNEMAYVIERVCGICSF
MHGQGYVQTVEGIMGVEIPDRAKYLRTIWAELSRIHSHLLWLGLMADAFGFESLFMHCWRVREKVLDIFE
ETTGGRVIFSVCKVGGVWKDIDNDTLKRIVNVLKVVETETKELTKVFVKDFTVQKRTKGVGVLTYKEAFE
LGAAGPVARGSGIAMDLRKLGYAAYSDLSFEPIVEKDGDCYARCNVRIGELFQAIDLIRQAVERIPDGEI
EVKVKGNPPKGEYMSRLEQPRGQVVYYARGNGTKFLDRVRVRTPTFANIPPLLKMIPGSDLADIPILALT
IDPCISCTER

>WP_013638341_Aquificae_group4e
MGNRITIPFGSQHVALPEPIRFVFQTENEKIVDVEVDVGYVHRGIEKACMTKFKYTQVGYVVARVCGLCA
ISHTLGYVTAVERLMEIEVPKKALYLRLLVSELDRVHSHLLAMGHLAEVAGYENLFMHTFRDRELVMELQ
ELVTGNRIQFDYATVGGVNRDLSLEVERELREKLKDLQERCLWLKDVFENDYTIKLRWKGIGVITPEMAR
ELNVVGPPARASGLATDARNEFNYLPFKEVGYKLITMKDGDIYARNMVRAEETLNSLEMIFNLLDGMPEG
DIKVPVKGLPEGEAFVRIEAPRGELFYYLKGSKKLILDRLRIKVPTFSNIPVMKELFIGMDYADVPATVI
SFDPCLSCTAR

>WP_013643876_Euryarchaeota_group4i
MNENNKITEKNVIETEVTMGPVHSAAIEPYRVRLFVEDEMVKDAEITVGVNHRGIERIMEGLPVEKANSL
TEKICGICSNSHIWNSVLVAEKAIGIDVPERAQYIRVIMEELERLHSHLLYLAHGNEVLGHETFAMRIFY
IRETVMELLRMIGGNRVQYGASIIGGVRPRCELDAMRIQKISEGMDIIEEKILDFADRFVSDPMIMSRIT
GVGVLTRKQAIELAASGPTLRSTGVETDVRTEMEAYEPFDFNVITQDDGDVKSNLLMRVLEIPEAINIIR
QAIKHLPDGKITNRSWDMQDAPITKSYIEVPRGKLYHSYALEDGRVRNSIVRTPSITNIGAMQYAAVGHH
ITDAQLAIVQCDPCFTCTDRAIQIIKI

>WP_013644869_Euryarchaeota_group4h
MILPIGPVHPGLKEPLRLKLKTRGEKVLSAEIDYGYIHRGIERIMQGKTWQKGIFLSERVCGICSYVHTQ
TFAETFEKIAGEYAPLRAQYLRVLTNELDRIQSHLLANSTYFKAVEHETLFMYMLALREPVMDAIELLTG
NRVNMGWNVVGGVKMDIKQTHMDQIMQIMNKLETDYGRYVQIYEDGPLVGGLRSKDVGVMTREEAIMARA
VGPIGRASGLEHDVREQHHTYKDNFDWNVVWRKEGDNFARTMNRFNEVWESISLIKQVINNIPEGDVRKK
IDIPAGVAEWRNEAPRGEVTYSIETNGNLIKNISIRTPSIMNIDACAKYMLNDVPTVADAVATYATSDPC
IACAERVTILDESGRVLDFHGVHNINSKLKG

>WP_013747503_Euryarchaeota_group4d
MSKVEYWVKIPFGPIHPGLEEPEKFILTLDGERIVNVDVKLGYNLRGIQWIAFRRNYVQLMYVAERICGI
CSFSHNHTYVRAVEEMAGIEVPERAEYIRVIIGELERIHSHLLNLGVIGHDIGYDTVLHLTWLARERVMD
VLEAISGNRVNYSMMTIGGVRRDIEEKHKRLILDMIKYYREIMPQIEDVFLHDSTIEARLRDCATIPRKL
AIEMGAVGPTGRGSGVKDDARWSEKLGVYPDLGIKPVMPEDVTGEKARGDVYDRVAVRIGEIWQSLDLLE
HALDQMPEGKIKTFPKDNVLVAKLKLLGDGEGIGRYEAPRGELVHYVKGKKGRDGPVRWKMREPTFPNLF
AIAKGLEGNQLADVVVAIASIDPCLSCTDRVAVIRDGKKVILSERDLLRLSIEKTREINPEVKGDPTPAG
IGCVRG

>WP_013799750_Euryarchaeota_group4h
MAVIPIGPIHPILKEPLRIKLHVEGERVVDAEIEMGYVHRGIEKIMEGKHYLKGVHLAERVCGICSYIHT
QTFVECIEHISKIDVPDKAKYLRVITCELERIHSHLIASAVYNFAIEHETIGMWLLNVREMIMDLLEMIT
GNRVNMGFNVVGGVRVDIDREMMDKIYRTLDKFEDDIKNIIEAFETGPMIGLRSKGIGVIGYGEIMKTRA
VGPVARASGLPESDWRLRHPTYQELKFKPVWREEGDNFARMMVRHEEVLASIELVRKALELYEECSGGVR
KKVHVKGGEGEWRNEAPRGEVLYKIAITNDGIIKRIMIRTPTVMNLEAYKYMLKTCPTISDAVATYASID
PCVSCTERAIIVKDVNNGKERTIKF

>WP_013809561_Firmicutes_group4c
MSTYTIPVGPLHVALEEPMYFRVQVEGESVVGLDITAGFVHRGMESLALQRNIYQNITLTERLCSLCSNN
HPFTYCMALEKIAGIKVPERGEYLRVIADEIKRIASNLFNTGILAHIIGFDSLFMHVMEIREIVQDTKET
IYGNRMDLAANTIGGVKYNLSNEKIKYMMKQMDSLKKPLEEIVDIYMNNKLVRARTEGVGILPKEEAIRY
GVVGPVARGSGVNNDVRVKSPYAAYDKIKVNVNVETGCDVRARAIVRLRDIQEAINIIQQCLKKLPDGPT
CIDYLPEIPAGEAVAKSEAPRGELIYYLRTNGSDMPERLKWRVPTYMNWEALNVMMPGNKVADIPLIITS
IDPCISCTER

>WP_013825480_Euryarchaeota_group4h
MILPIGPIHPALKEPIRLKLKTQGEKVLHAEIDYGYVHRGIERIMQGKTWQKGIYLSERVCGICSYIHTQ
TFAETFEKIAGERVPPRAQYLRVLTNELDRIQSHLIANSTYFKALEHETLFMNMLALREPVMDAIELLTG
NRVNMGWNVVGGVRMDVKQSHLDSIMKIMTGLESDYDRYVEMFEHGPLLGLRSKDVGKMSKEDAIKGRAV
GPIGRASGLKHDCREDHPTYQDNIDFKVIWRKEGDNFARTMNRFDEVTESIKIIKQVIENLPEGDIRKKI
DLKPGYADWRNEAPRGEVSYFMETNGNLIKNVSIRTPSIMNIDACAKYMLDDVATVADAVATYTSCDPCI
ACAERVVIMDESGTTKNYHGVHNIKLAPQLKASEISAEISTTNQAPEINHKAINNTDPDHKIKNHKKSPK
IKR

>WP_013826680_Euryarchaeota_group4i
MDNQGTDKKVDRNVIETEISMGTVHPAALEPYRVRLFVEDEIVKDAEITVGVNHRGVERIMEGLPVEKAN
SLTEKICGICSNSHIWNSCMVTEKALGIEVPDRAQSIRIIMEELERLHSHMLYLAHGCEVLGHETFSMRM
FYIRETVMELLGMIGGNRVQYGAPIIGGIRPRCELDDMRIQKIKMGMDVVEEKITAFADRFVSDPMIMSR
ITGVGVLSQKDAIKLGTSGPTLRATGVEKDLRRDMAIYDPYEFDVITQDDGDVKSNLLVRVFEVLESIKI
IRQAISNLPEGKITNRSWEMQDTPITKSYIEVPRGTLYHSYALEDGRVRHSIIRTPSITNIGAMQYACVG
QHVTDAQLSIVQCDPCFTCTDRAIKIIRMDK

>WP_013843216_Firmicutes_group4f
MSSDVLWREIQKHPELDVTQVSSLGGAKTWKLGVPLEKLPEITGSLKEMGARLLTLSAIDERELNRHFAL
CSAFALPLENTLVEIRVLLDGANPRYPSVTMDFPSAHWLEREVKDMFGIVPEGHPDLRRVAVHPDWPGDL
FPLRKDFISGTKVPRVPGKMEFCPVEGEGLYQAPVGPVHAGIIEPGHFRFFTFGEDVINLQAQLFYTHRG
IEKTAEGMHFLDAALVAERICGVCSASHAASYAQAIESLADVAVPGRARFIRSILLEMERLYNHVGDIGN
VCAGIGFSYAISRGALLKEQLMRMNLRLTGHRYLRGTILPGGVTGELKDLPVIMKELERLQMDLKELTTI
MLSSQSLLDRMHTTGILTRETAATLGAVGPAARASSIDCDLRRDLPYAAYNQLSFQIPLQTGGDVLCRLK
QRIDECEQSFSILKQSFKHLAREEGPLCVEVPYLPPYQTAVGYSESARGANVHLVVSGPDNTLFRYMVRS
ASHCNWPVVPLCVPGNIIPDFPLINKSFELCYACLDR

>WP_013866214_Euryarchaeota_group4i
MYEGEIAIGPIHSAILEPHRLRLFIEDEIVKDAELTIGVNHRGIERLMEGLPPEKACILTEKICGICSHI
HLWNSVRVVETGSNIEVPERANYIRVIVEELERLHSHTLVFGHAFEILGHETMSMRAFMLREPVMQMLFD
ISGSRVHYSCPIIGGIRPRCNIKDSQISGLIERIEKYEENLKKLADRTINDPMLVSRMKDIGIMDRKVAA
KYHAVGPTARASNVKSDMRKMGYAPEYDPFEFDEILLDDGDVLARIIVRIYECLESVKILKQALKELPNL
PEKFYNPNYEITEFKPIDIYNEAQRGQVYHSYGVDGEGRVRHSKVRTPTATNLACMEKILKGYHVSDAEL
IIASCDPCFTCTDRLIVLKQCIE

>WP_013867209_Euryarchaeota_group4h
MNVVPIGPINPVLKEPVRIKLVVEGERVVGSEIEMGYVHRGIEKIMEGKHYLKGIYLSERVCGICSYIHT
QTFAECIEYISNIEVPDKARYLRVITTELERIHSHLIAAAVYDMSIEHETLAMWCLNAREHVMDLLEMIS
GNRVNTGFNVIGGVRLDINKEIIDKIYKKVDELEEDVKNILEVFKTGPLINLRGKGIGVLGYKEIMKTRA
VGPVARASALPESDWRLRHSTYKELKFKPVWEDGGDNSARMMVRHEEVMASIGLIRKALELYEESSGGVR
IKADVKGGYGEWKNEAHRGEVYYKIAITDGGLIKRIMIRTPTVMNLEAYKYMLKTCPTVSDAVTTYTSID
PCVSCTERTIVLKDKKREKFLLIRLNNV

>WP_013905846_Euryarchaeota_group4b
MSEKANSKSVEERVEVTRKYLDEIIERFGEKIKDVKQVAYNQWIITVDREDLPEVVLYFLNHPELKETQL
STMVATDERPLNGKFSITYWLSVNGKAGDFYLGVRAYIPENDPWFISITPKHRGANWYEREAMDMLGLEA
RDHPDPRRLVLPDDWPPCVYPLRKDFHYSDSPPGEKFYPYKKPKENEAIVPYGPYHVALEEAAHFRLYVK
GETITDVDYRGFYAHRGIEKIVEGRLTYDQVCFIAERICGICGCTHSTAYCQAVERAGEIEVPERAEYIR
TIVLEIERLHSHLLHLGIVCHLTGYDYGFMKAWKIREHVMWLAERLTGNRKTYGMLLIGGVRRDILEYRR
SLIEKTIKKIKTEFEEFVDAAMSTRTFVKRCEGVGVLPYKLAKEWDVDGPLGRASGRDFDVRRDHPYAAY
KDLDFKVPVYKEGDVFARALVRIDEVRESIWIIEQVLDTMPGGDILAEYREIPAYREAIGATEAPRGENV
HYVMTGPGNKLYRYRVRAATYNNLPAVPDMMRGYTISDAPLIVASIDPCYSCTERVQIVDIETGKVRVLT
EAQFNKLSIKASRRV

>WP_013905871_Euryarchaeota_group4d
MKKVEYWVKIPFGPIHPGLEEPEKFILTLDGESIVNVDVKLGYNLRGIQWIAMRRNYVQIMYLAERICGI
CSFSHNHTYVRAVEEMAGIEVPERAEYIRVIIGELERIHSHLLNLGVIGHDIGYDTVLHLTWLAREKVMD
VLEAISGNRVNYSMITIGGVRRDINEKRKRLILEMIEYYKKIMPQIEDIFLHDSTIEARLRDVATAPKKL
ALEMGAVGPTGRGSGIKEDARWSEGLGVYPDLGVKPILPQDVTGEKARGDVYDRVAVRIGELWQSLELIE
RALDQMPEGKIKTFPKDNVLLAKLKVMADGEGIGRYEAPRGELVHYVRGQKGKDGPLRWKMREPTFPNLF
TIAKALEGNQLADVVVAIASIDPCLSCTDRVAVVKDGKRTILTEKDLLKLSIEKTREINPNIRGDPTPAG
LGCLRGGLL

>WP_013979777_Actinobacteria_group4e
MGKATVIPFGPQHPVLPEPLHLDLVVEDETVIEAIPQIGFIHRGLEKLVETRDYNQFIYVAERICGICAF
GHSMGYAETVEKLMGVEIPERAEYLRVIWHELSRIHSHVLWMGLAADAFGFESLFMHCWRLRERVLDIFE
KTTGGRVIFSVVKVGGVVRDIDDAMFAEMKRTLEGIKDDYRQICNAFLKDSSVKNRTVGVGYISPEDAFA
LSMVGPFARASNVSNDARSLGNGGYGKLSDFQPVLDTQGDCYARVKVRALEVLQSIDIIEEMIAKIPAGD
IAVDVKGSPSAGAEAANLVEQPRGECYYYARGNGSKYLERMRMRTPTSQNLAGMTSALAGCDLADVNMIV
LTIDPCISCTER

>WP_014012072_Euryarchaeota_group4b
MIAEFEARFGPILEKRILGEKKVLYTIMARPEDFQDMVRFLLAGQNVRLFTMVGTDERAVEDAFSITYWF
ADTSRGEILGVRLYVPEDRPVFPSVAQFHRGALWFEREVQDLLGVEADGLPDRRRLILPDDWPEGVYPLR
EDFKYSESPLGEKRYPYVRPPEGTSVHAIGPYHIALDEPAHFRLFVRGEEIVGVDYRGFYSHRGIEKLAR
GRLNYNQVCFIAERICGICGFCHSTAYAQAIEEAAGVEVPERAEYIRTLLLELERLHSHLLWIGVAAHLV
GFDTAFMEVWRIRERVMWLAERLTGNRKTYGLVVVGGVRRDLLDYRRELVERELNAMKREFNDVVEFLLS
SSGFIKRCEGVGVLSKEKARAWDACGPVARASGVDYDVRRDFPYAEYGDLSFEVPVEKAGDVLARATVRI
EEVRQSISLIEQVLDAMPGGGILADFGDIPEGAEGISAVEAPRGENVHYILAGDRNAIYRWRVKAATYNN
LQTVPDMLVGYTIADAPLIIASIDPCYSCTERVQVVDIESGKSRVVRLGVGICR

>WP_014013072_Euryarchaeota_group4d
MAKTQYYVPVGPIHPALKEPIRVEAKVEGERIVDVDVKRGFAHRGIEYMGMKRNAIQTLYLSERICGICS
ISHPYAFVIGSEKALGIEAPPRAQYIRTIIAELERIHSHLLWLGVVAHEMGFDSLLFWTWKGREKVLDIL
ELLTGNRINYSVFMIGGVRRDIKESQAKAVRDMINYYRIFTEEMKDVFLADPVYKARTRGVAQLSKDMAK
KLNVCGPVARAAGLRMDVRQDTPYDAYADIGVRAVVPQDIVGEARGDAYDITLVRIYEIEQSLDIIEFCL
DNMPEGKLMAIPNYVALLAKIRRSEGEGIGMHEAPRGEVVHYFKYGNKRDGPLVWKVVAPSYNNINTWGS
LLLGAEVADIPIVVAYIDPCMCCNDRLAVVRDENGRLIDPATLHRKAVEKTRKLRAELGVRE

>WP_014013086_Euryarchaeota_group4d
MNGKLEYWVKVPVGPIHPALEEPEKFIITLDGERIVNVDVKLGYNLRGLEWIAMRRNYIQILYLAERICG
ICSFSHNHTYSRAVEEMAGIEVPERAEYIRVITGELERIHSHLLNLGVVGHTIGYDTTLHLSWLARERVM
DILEAIGGNRVNYSINTIGGVRRDLEEKHIRAILDMIKNYRNEVMPKIEEIFLYDPTVEARLRDAGVIPK
RIAIEYSAQGPTARGSGVKKDVRYNEKLSVYPDLGVKPITPKEFTGVVKGDVFDRMVVRVGELWQSMELI
ERAIDQMPEGKIKAVPKDNTLLFQLKKAEGEGIGRYEAPRGELIHYVMGQKGKDVPAKWKMREPTFPNLF
AIARALVGEQVADVPVAIASIDPCLSCTDRVAVVDANTGRKKVLTERDLLKLSIEKTRELNPNVKAKPEV
VGVGCPRGGVL

>WP_014123101_Euryarchaeota_group4b
MVVEVLKGCKILRHDDRVTVAEVSPERVREIAKGLFNAGCYYSCGMGVDERPVNMRFAMYHVFNCEAERR
HVILKLTTPTNELTLPSITPVIEGASWSEREAMDMLGIIFEGHPEPERLILPEDWPEGVYPLRKDFPYNK
KLPPAKPKEGRKKPRPDIIEVPLGPYHPTLHEPEYFELYVKGDKIVDAKYRGFHIHRGMEKLAESRMTLN
QVPFLAERICGICGCTHSTAYCQAVEDATNIYVPERARYIRTIMLEVERLHSHLLWFGVACHLLGFDSGF
MHLWRAREYIMDIAELITGNRKTYGINLIGGVRRDIPEEKKRKVLELLDLAEKDSREILDNVVKMGELKE
RMENVGVLPKKKGREIGVVGPVARASGIDTDVRRDHPYAAYGDLDFEVPVYKGEDVLSRFLVRYDETFQS
FSMIRQALDNMPEGELINEDYEIPGFKLGLGVTEAPRGEDVHVVITWGENKVYRWHPRASTYNNLPAVPV
MLRGNDIADAPIIIASIDPCFSCTDHVSIIDSENGRVLWRGSLEEGIRRVGNGKA

>WP_014163350_Synergistetes_group4d
MAIGTGKTYKVPIGPVHVGLKEPITAWLDVDGERIVDATIRPGAIHRGIEFMARDRNPIQVIYLAERICG
ICSFTHIEAFIRAVEDAAKIPVPARAQYIRTIVLELERIHSHILWAGVACYTFGYDSAFHLGMILREKVM
DVLEALTGNRVNYGTGTIGGVRRDITPKVEKAIKDMIAFYKSEFSLFYDVAVGDPVALARLRNVGVLSKE
DAITHCALGPTARGSGLRVDLRWSAPYEAYADLDVKPVVPQDYTGEVYGDVYDRFLVRVLEVYQSLEIIE
KCLEGLPEGDLMWEPKLPKLLSYLKQAEGMGVGSIEGPRGDDIHVVKLTGGQENITWWKVRAPTYANAVS
WPIMFRGNDVADAPLIINSVDPCISCMERMLVTDVRKGSKQVVTKSELLQSCREKTRRLMGA

>WP_014183752_Firmicutes_group4f
MIRQDRVVALISDYLKERVVISKAHVNELHLEINKGDILILAERFEEWDFPLIQITATDERGIHGYFRLF
YTFANDHENYLIIVTFPVTEAEPSFPSITNRVPAAHWYEREIKDLFGLDPVGHPDKRCLAVHEDWPEGLF
PLRKDFDANSVVPRTGAEFSCDKVEGEGVMQVPVGPIHAGIIEPGHFRFSAVGDTVINLEARLFYTHRGL
EKLVEGKTPLETLPIVERICGACSFSHATAYCQALEKISAAEVSPRVQSIRTIALELERLYNHVGDVGNI
CAGVGFAFGTMHGARLKEDLMRLNEEVFGSRFLRGINIPGGVRRDISGLDSQRIVVALEKLEQEFRELVE
ILLNTNSYLDRVETTGVLLKQTAVDFHAVGPAARAAGVNRDLRRDHPYAAYDRVSFKVPVYDQGDVLARI
KVRIDETFESLNIIRQVLASMPIGALTKPLGEMTPYQYAIGMTESARGENVHFVMIDEDKKIYRYMVRSA
SYVNWPVVPTTVPGNIIPDFPVINKSFELCYSCLDR

>WP_014249328_Alphaproteobacteria_group4a
MNLITPDRVGSGYIASLRESLPHAILDESWQTESQVTITVKPVSLPDVVASLYYDQNGWLSVVVGNDERP
LNGGYAVYYVLSMEGGDKCHVVVRCEVPADTLEYPSVTPRVPACVWGEREVRDMFGLRPVGLPDERRLVL
PDDWPDELYPLRKDSMDYRLRPAPTSDDETYQFINEAKQETRVVPLGPLHITSDEPGHFRLFVDGEDIID
ADYRMFYVHRGMEKVAETRMGYNDVTFLADRVCGICGYAHSVAYASSVENALGIKVPPRAQAIRSILLET
ERMHSHLLNLGLVCHFIGFDTGFMQFFRVREKAMTLAELLTGARKTYALNLIGGVRRDILGDQQAKTREL
VAELRDDVTRLVDVLLSTANVSGRVKGVGRLDPQIARDYSPVGPVVRGSGHRRDTRADHAFAGYKLLDMP
VHVEQGCDVLSRTLVRVAEFFDSLWIIEKLLDNAPAGPVLTEDFTYVPHKFALGFTEAPRGEDIHWSMTG
DNQKLYRWRCRASTYNNWPVLRYMLRGNTVSDAPLIVGSIDPCYSCTDRVTVVDVRKKRSKTIAYKEMER
YCRERTDSPLK

>WP_014254276_Firmicutes_group4e
MSRRTIIPFGPQHPVLPEPIHLDLVMEDEKVVEAIPSIGFVHRGLEKLVEKKDFIEYIYVAERICGICSF
MHGMGYSQAIEQIMNIEVPERALFLRTIWAEFSRIHSHLLWLGLLADAFGFESLFMQSWRVREKVLDIME
ETTGGRVIFGSCKIGGVRKDIDTVTLKRIEKVLVDLEKEIREISNVFLNEYTVKSRLVGVGVLSKEDAYN
LGAVGPMMRASGIAQDMRKLGYGAYSQLDFEPITRASGDSYDRCAVRIEELFQSIDLIRQAIGKIPEGPV
DTKVTGNPDGEAFVRLEQPRGEVVYYVKANGTKFLDRLRVRTPTFANIPALLKMLKGCDYADVPILILTI
DPCISCTER

>WP_014323623_Deltaproteobacteria_group4e
MATTVIPFGPQHPVLPEPVHLTLKVEDEIVKEAIPALGYVHRGLEKLCEIRDFNQMINVCERVCGICSMI
HGTCYSECIEELMGIEVTDRAKLLRVIWSELHRAHSHLLWLGLFADAFGFEALFMQFWKIRERIMDINEA
TTGSRVIVSVNVIGGVRTDLSPEQIRWILSEIDIVEKEVKAIQDTLMNEYTVRARTVGIGVMTKEQAWEL
GAAGPTLRGSGVAQDMRMLGYGGYSFLDFEPVVETSGDSWARGMVRFREVLQSIDLVRQAIAKLPEGELA
VKVKGNPPEGEVYHRVEQPRGECVYYIRGNGTKNLDRLRIRTPTFANIPPLLAMLPECELADVPVIVLSI
DPCISCTER

>WP_014405402_Euryarchaeota_group4e
MRTVVQFGPQHPVWIEPLRLKLTLDGEVVKDAELEAGYVHRGLEKKFEWDYNKAAYLSERVCAICTQHHS
TCYCLAVEGTMGLEVPRRAAIIRTIMLELERLHSHLLAIGLTLEAIGFENLFMQSFKDRELVLDVFERTT
GNRVLHGINIVGGVTRNIGPEMAKEISSFCDVMEKRCHDLEKMVVNSYTIRQRMQGVGVMSQKMAEDLCV
VGPVARGSNVPYDVRAVAPYLLYKEIKVTPVVEKGGDCWARTMVRVRELFQSIDIIRQCLPLLDGAPDEL
FAKSRSMPDGENFARVEAPRGELFYFVRGKKSKELDRVKIRTSTYANGIGIVPLIKGAQLADVGFITITF
DPCIECFDR

>WP_014558423_Crenarchaeota_group4a
MTEERISYYIKQLDSNFKSDIISIERTYPDKVFVGIRKDALLKICSYIFWELGGFLSTMSVSDMRKINGS
FRLDYVFSIEEKEESSSPKPWIIVYTMIPGNNPRFQSVTPELPAANWYEREAKDLFGVIPEGHPDPRKLI
LPDDWPDGIYPLRKDMDYTIRPGEVKPAEYKWPKEEGITTYIAGPIHIMADEPGQFRIYLDGEIVVDLDY
RFSYAHRGVEKLGEARLTYNQVPFLAERICGICGFVHSTSYVQAIEEAMKIDVPERAKYIRTIMLEIERA
TSHLLWLGLASHLAAFDWGFMQLWKVRERLMNLAEVLTGARKTYGINVVGGVRRDIIEERRKKSLEILKK
TEVELKDIGETVLKTSTLLKRMEGIGVLPKDVARTLNVVGPVARGSGLYRDVRKDHPYAAYRELSFKIPL
YTEGDILARFLVRYEETFESLSIIEQALDRLPNGPIFEEVKEVEAYRPAIGAVEAPRGEVVHFAIIGEDS
KIYRWRVRAPTYSNWPSVPYMSRGYTLADVPLIVASIDPCYSCTERVEVVDVRTKRVEVVEYEEIIKRSK
KGV

>WP_014734412_Euryarchaeota_group4d
MTKKVEYWVKVPFGPIHPGLEEPEKFILTLDGERIVSVDVKLGYNLRGIQWIAMRRNYVQVMYLAERICG
ICSFSHNHTYVRAVEEMAGIEVPERAEYIRVIIGELERIHSHLLNLGVVGHDIGYDTVLHLTWLARERVM
DVLEAITGNRVNYSMMTIGGVRRDIEERHKRLLLDMIKYYREVLPQIEDVFLHDSTIEARLRNSAIISKK
VARDLGAVGPTARGSGVKDDARWSEQLGVYPELGIKPVMPEDVTGEKARGDVYDRMAVRIGELWQSLELI
EHALDQMPEGKIKTFPKDNVLVAKLKILGDGEGVGRYEAPRGELVHYVKGKKGRDGPVRWKMREPTFPNL
FAVAKGLEGNQLADVVVAIASIDPCLSCTDRVAVIKEGERIVLTEKDLLRLSIKKTREINPEVKGDPTPA
GVGCSRGVLL

>WP_014737566_Crenarchaeota_group4g
MGGKLIQEKTKVSRDALLDSIRLFMEQGFSNIVAITGVDRKDNIELIYHLGDEHGGMVHLSVQLPKGDPV
VDDISSLKPGAKILEREVHDLFGVEFWGFDELDKKRLLLPECYPEKASPPLLKDVDSDTFKKYIGDPMAC
AYEALTLSAPLSPESALVPIGPYHPALKEPEFFSLVVEGERIKKAFVRIGFVHRGIEKLAESRTYIKDIF
LFERVCGICSTHHAWTFVEAVEKLLNVDPPPRAQYLRTLIAELERIHSHSLWLGLIGYWIGFESMFMWVW
GLRETVMDLFEELTGNRVHKSFITIGGVRMDISDEKVKKAAAKVSEFEKQIDSVMETVMSSDLFIERSKG
IAKYTLEEARAFSAVGPVRRAAGDPYDIRRIEPYGAYGELDFEVRTTKTGDVYNLVLLRLGEIKESARII
RQIAEKIPSGNPVPPKPFLGVVKEGEAYARTEAPRGELFYYVNSNNTAYPYRVKVRTPTLLNIQLAAHLL
EGATLSDFPVIVTSIDPCFSCMDRVLVYDERAGCAKIISAEEIGRKRM

>WP_014737671_Crenarchaeota_group4b
MPGVEEYVRLAQERGGRWVVHGDTVHLVVDPSDLRPIADKIFNEYGACFRTCVGTDERPLNNHFSITHLF
TDDRSGLYIALKSYLDPENPVAPSIADVVPAADWCELEAWDMLGIRFEGRRLERLVLPYWWPEGVHPLRK
EFDYKSRPDVSLARSERVTLRKEVGTVPLGPYHPALHEPEYFELYVKGERVVDVRYRGFHVHRGIEKLAE
SRMNYQQVNFLAERICGICGFEHSTCYALAVEKAAGVDVPERAQFIRSIVLEVERLHSHLLLLGVAFHLL
GYDAGFMHMWRVRERTMVLAEMLTGSRKTYGINLVGGVRRDINEEKKSKVLSELGELVKDFKRVVEIAVS
APNVKRRLTGTGLLPKEDARRLGVEGPVARGSGIDKDARRDLPYAAYKYASFRVPVYTEGDNMARVLVRV
EEVFESVSIIEQLLDKLPKGPIMAEKVEIPPGRVGVQVVEAPRGGDVHYVLTGDGRPYRWRVRAPTYANI
PALKVMLRDQRLADAPITIASIDPCFSCTDRVVVVRDDGVVERLEVGASW

>WP_014769235_Epsilonproteobacteria_group4c
MDNTKVILGPFDVALEEPVYFKIEPNSDGKTIKTVDMINGFVHRGIESIVLQRNFLQNLIITEKVCALCS
NNHPFTYCMAVEKIAGLRLPERALYLRVVADEIKRIASHLFNLGMLSHLIHNKALMTQFLEAREDFQDLK
EAIWGNRMDLSANTIGGVKFDLDATLIASIKTTLDKNKSKIEAFIALFETDATLISRLSGVGVLGYEDAL
RLGVVGPVARASGVNNDVRKRAPYAAYDQLSFDVVLQQDGDVLSRAKVRLYEILESMKLLHQALDALPTG
EIVLPTRTLIPEGEAISRTEAPRGELVYYLKTNGTQKPERMKWRVPTYMNWEALKVMMPNNSIDDVALIF
NSIDPCISCTER

>WP_014777057_Gammaproteobacteria_group4e
MANTTIVPFGPQHPVLPEPIHLDLELDDERVVQALPSIGYVHRGLELLAERHDFVEMAQVAERICGICSF
IHGQGYCQGIEHLLGLEVPPRAVYLRTVWAEMSRIQSHLLWLGLSADAFGFESLFQHSWRIREMLVDIIE
ETTGGRVIFGSCKVGGIRKDVDAETLRRVGRRMQDIEAAFDEVANIFRGDHTVKQRTVGVGVMSADDAYA
LGAVGPVLRASGVARDTRQLGYAAYADLEWEPIVEQAGDCYARCVVRLREISQSIDLIRQCLDRMPEGEI
EVTFKGQRPKGETMIRLEQPRGEVCYYMSANGQKNLERFRVRTPTFANIAPLVHMLKGCDLADVPVIVLT
IDPCVSCTER

>WP_014795396_Firmicutes_group4f
MENSLKLREYFEGRVLKQPEDFSLDLWTKNEGLVWLKSNYLPEVVEHFWLDAQSRPVLMTHIGNDERGLG
YGFVLYLLFHFSSDFTLTLGVRGIEESFPSLTIVCPALNWPEREVRDLLGLRPEGHPDDRPLVLHPGWPE
GFYPLRKLEPELSSMSEERSPGFDPQPLSFTEAKGEGTFEIPVGPIHAGIIEPGHFRFQTIGETILHLDA
QLFYTHKGIEKLLEGKSPEEGLEIVERVCGVCTVSHALAYCEAVEKLKGVQVSRRILGWRTVLAELERLY
NHVGDIGNLCAGVGFALGSGNALQSKEQLQRLNHKLFGHRFLRGNITLGGVRRIPEQEETAWLQRRLAGL
ERDFEEWIPLILEHDGFRQRAIATGVLSKQSALDLGVTGPAARASGISQDWRERHAHLLYGELKVEPQVE
QEGDVWARLMVRVREVKQSFALLAKLLEGDYLHDSLEPCLPPAAYSFAWGCAESPRGTDVVWLMLDDEGK
IYRCRIRSASYANWPAVPLAVLGNIVPDFPLINKSFELCYSCCDR

>WP_014867151_Euryarchaeota_group4h
MKKTVDVSIPLGPVHPCWKEPVRLKCETAGERVLRTEVELGYMKKGIERIMRGRPWQEVMFLAERVCGIC
SVVHNMVFIETMEKISAITVPPRAAYLRVIANELDRIASHLIANFSYCYTIEHETLAMYILNTRETVLDN
LERLTGSRINTAYMIPGGVRFDLLPEDAAAMLADLAKVEEEMKRHVRIFETGPLIALRSRGIGVMTREEA
VLAHTVGPTARASGVPDCDLRLRHPTYQALGFKQVTRTEGDNFARIMVRFQEVFQSIDLIRRCIETLPEG
PIRGGGFCKAGETSYSGEAPRGELTYYVKTDEYGRVVDIAIRTPSIMNIEACAHSMIKDVTSIADVTSTF
ISSDPCIACNER

>WP_014867437_Euryarchaeota_group4e
MPERIVVPFGPQHPVLPEPIHLDLVLEDELVVDVVPSIGYIHRGLEQLVQKREYTEYVYVAERICGICSF
MHALCYCQGIEHIMELEVPDRSRYLRTIWSECSRLHSHLLWLGLFADGMGFENLFMRSWQLRESVLDVFE
DTTGGRIIQGTCKVGGVRRDIGQEKLDEMHRALDPFEEKCRDLGDVFLNDETVKYRLQGLGVLSKDEAYT
LGAAGPTLRGSGVAVDHRETGYAAYGDLGFKPVVETAGDCYARCAVRVRELYSSIDLIRRAIEEMPEGPI
DVKVKGAPNGEYFSRVEQPRGEVVHYLRGDGTKHLARARIRTPTLANIPALVKMLPGAQLADVPVVVLSI
DPCISCTER

>WP_014902103_Firmicutes_group4f
MQGLREYLQSYPDIEILKWEKQEGIVSLPPHDFSDLLTYCLAVKPRPIWLTHVVNDERQLGNGFSIYLVL
HFPGKDFSLTFVAKGITVEFPSLTSILPALNWSEREAQDLFGLLADGHPDPRPLVLHPGWPKGFYPLRKD
FQAEQESKGFKSAPLVFPEGHGDGLFEIPVGPIHAGIIEPGHFRFYTLGEAVLHLEAQLFFTHKGIEKLL
EGKSIAEGLGIIERVCGVCTVSHSLAYCQAVEKLAQLEAPYSVLIWRTILAELERVYNHIGDIGNMCAGV
GFALGNANGLQCKERLQRLNLEFFGHRFLRGTVVPGGVKSIPTLKESQRILKQLIGLASDFEEWIPLLLK
HDGFRQRAITTGILKSESAMDLGVTGPAARASGLRYDWRELHAHLVYPELKVKAMVENEGDVWSRLMVRV
EETRESFRFLRELLQKGWMESEVLDVNPKALEENMMIPWQPAWGCVESPRGTDVVWLMLDDNNKIYRCRI
RSASYANWPAVPLTVPGNIVPDFPLINKSFELCYSCCDR

>WP_015051201_Firmicutes_group4e
MAPRTIAPFGPQHPVLPEPIQLKITYEDEKVVEVVPAIGYGHRGIEKACELNDYPKNIHLCERICGICSC
IHGISYCEVVERLWPMEIPPRAKYLRTIFSEMSRTHSHLLWLGLLADAFGFESMFMQFWRIREKILDLME
LTAGHRVTQSVSIVGGVRRDINEEQKKICEKVLMEIKKEAGDLINVLATDYTVKARTVGKGVLTKEQAIQ
LGCAGPHLRASGVKEDCRMQGYQAYGELGFEPIVETDGDSYARALVRARETLQAIDLQLEALSKMPEGEI
SVRPKGNPPANEAVFRAEQPRGEVFYYAKGNGTRNLERLRVRTPTYANIPSLLVMLPGCELADVPIIVLS
IDPCISCTER

>WP_015051661_Firmicutes_group4a
MNPQTEPVKSNGKKEEVESLRSGFGQAILDETWQTPDQVTLTVDLDYLPQVVAAAYYRLGGWLSSVIGND
ERRLNGAFALYYVLSMEHERPEENFWLTIKALVPPEKLEFPSVTPLVPAAAWYERDVRDLLGIHPVNHPD
PRRLVLPDDWPDGLHPLRKDAMDYRFRPEAATDEETYEFVNVEGEGIMEVPLGPLHVTSDEPGHFRLFVD
GETIVDADYRLFYCHRGLEKLAENRMDYDQVHFLAERICGICGYAHSIAYTTAVERAIGLEVPERARYLR
TILLEVERLHSHLLNLGLACHFTGFDSGFMQFFRVREKAMRIAEILSGARKTYGVNLIGGVRRDILKEER
DQVVDLLAECRRETDDLIAILLNTPNLRKRTVGVGVLDRKVARDFSPVGPNVRGSGFQRDTRSDHPYLAY
DSIPWEVVTAEGCDVFSRVLVRAKEVYETFNIIQHCLQELPGGPVLVEGFTYKPHRYALGYVEAPRGEDI
HWVMTCDNQKLYRWRPRASSYNNWPAIRFMLRGNAISDAPLIIASIDPCYSCTERVTVVDIKKKKAKDIS
YKELERYCIEKKDSPLKG

>WP_015282154_Gammaproteobacteria_group4e
MANRTIVPFGPQHPVLPEPIHLDLELEDETVMQALPSVGYVHRGLELLAENHDYFDMAHVAERICGICSF
IHSQGYCQTVEQLMGVEVPPRAVYLRTMWGEISRVQSHLLWFGLVADSFGYESLFQHSWRIRERIVDIIE
ETAGGRVIYGTCKVGGVRRDVDDETLTRIGREVRSIKAEYDELAAIFLNDKTIKQRTVGIGVLDTEAAHA
LGAVGPTLRASGIAQDDRQLGYAAYGELDWEPAFETAGDCYARCAVRLREIDDSLDMITQCIERMPAGEI
EVSTKGKRPDGEIMGRLEQPRGEVCYYMKANGKRKLERFRVRTPTFANVAPLVHMLKGCELADVPVITLS
IDPCVSCTER

>WP_015283654_Euryarchaeota_group4d
MSENSYTIPIGPLHPAIHEPITLKIEVEGERIVGVDVFCSQVHRGIEWIGMNRNNAIQSIYLSERVCGIC
NVCHPLCMVQAVEDAIELYPPERADYIRTIVAELERIHSHLLWAGVAAHEIGFDTVFHYTWALRENVMDL
IEYITGNRVTKAIMMIGGVRRDITEDGARKIKNGMRFYLEKFSKIKNMYLKDRTIKMRTRDVGILTKDDA
LKLCAVGPVARASGVPKDVRQDFPYAAYADYGVKAMTSNIYNGEVHGDVYDRIIVRLLEVKQSVEIINWA
IENMPSGPILAEKNLVKLKMMIKKAEGEGIGRVEAPRGEDIHYVRLEKNKEPFLSWKIRAPTYNNVLPWS
PMLLGAQIADVPIVAASTDPCMSCLNRVTVVNERGKEYEITKEYMHELSVKKTRRLMRNAH

>WP_015284192_Euryarchaeota_group4g
MVEVMVPIGPQHPALKEPVNFRIYVEGEKIVRLDLDLSYNHRGIEKAAEERNFIRVLPLLERVCGICSHS
HATVFAKGIEEIMGLEVPARAQYIRTIMAELERMHSHLLWLGVAAHEIGFNTLLMWTWRDREAVLDTLEE
MSGNRVHYNMNEIGGVRLDLSEKQVAAAQQRLPLLEDRIAQYVDMVSHQETMLIRFRGVGKLSKEEILKY
GTVGPTARASGVDYDVRRDDSYLVYDEVPWNVVTDSSGDVYGRTKVRIGELSESLKIVRHCIENLPEGPV
RVASTPKMAPKGEILSRYEAPRGELAHFIRTNGTDKAERLDIRTPTLANWTSVAKALVNQNLADIPVIVA
AIDPCLSCTSRMTVIDTGTQAQGSISWEELVRKCRARYGMGVQP

>WP_015284201_Euryarchaeota_group4e
MTKQIIVPFGPQHPVLPEPIHLDLVLEDEKVVDVIPSIGYIHRGFEKLVEKREFTEYVFIAERTCGICSF
IHGATYCQGIEQIMGIQVPERADYLRTIWSEYSRLHSHLLWLGLYADSFGFENLFMNAWRIRERILDVME
QTTGGRVIQGSCKVGGVRKDISNAKLAEMSRDLDSIRKEMEELTTVFLKDDTVIHRTRNVGVLSRQDAYH
LGAVGPTARGSGVAIDLRKTGYAAYSELDFPVVTDSCGDCYSRCLVRCKELFTSVDIIQQAIAKIPDGPV
DVKVTGAPNGEFFMRAEQPRGELVHYLKGNGTKFLVRSRIRTPTLTNIPPLVKMLQGCDLADVPVIVLSI
DPCISCTER

>WP_015336113_Deltaproteobacteria_group4e
MARTIIPFGPQHPVLPEPLHVKLVVEDEIVREAIPALGYVHRGLEKLAEIRDYNQMIQIVERVCGICSNI
HSLCYCQGLEEIMGVEVPERAEYLRTIWSELHRMHSHLLWLGLFADAFGFESLFMQFWRIRERIMDINEA
TTGSRVITSVNVVGGVRQDLTPEMCSWIISEVNTAEKEIQAIQNTILEDYTVCSRTKGVGVLTKEQAYDL
GAAGPTLRGSGVASDMRLLKYAAFKNIDFEPIVETSGDCYARSKVRFRETLQSVELVRQAIAGMPQGDIA
VKVKGNPEGEVITRVEQPRGECLYYIKGSGKKYLDRVRIRTPTFANVPPLMAMLPNCELADVPVIILSID
PCISCTER

>WP_015416298_Deltaproteobacteria_group4c
MTTYTLPVGPLHVALEEPMYFQVEIDGETVKGLDITAGHVHRGMESLAMQRNYFQNITLTERLCSLCSNS
HPCTYCMAIENLAGIIIPPRAAFLRVVADEIKRVASNLFNVGIMAHIIGFESLFMHVMEIRELAQDAKEE
VYGNRMDLAANCIGGVKYDLDTETERLLRRQLEKLKKPLDEIYALYEKDPLVKARTQGVGVLPKHEAVRM
AVVGPVARGSGVAYDIRDKAPYSAYDQLSFSVQTETRGDVQSRALVRLREAMDAISLIEQSLDMMPGGPI
VPTRLPDIPEGQSVARSEAPRGELIYYLKSDGSDRPQRLKWRVPTYMNWEALHVMMKECKISDIPLIVNS
IDPCISCTER

>WP_015466266_Gammaproteobacteria_group4a
MLEENTPNNGKIGSSYIAGIHHFFPNAILEEEWRTHNQILITVKDTALIEVMKWLYFEKDGWLSVSFGND
ERTLSGYFAVYHTLSMEGDEKCWIMVKIHVDAETKEFPSITPVIPAAVWGEREIRDMFGLRPIGLPDQRR
LVLPDDWPEDLHPLCKDAMDYRQRPMPTTESETYAFDNELGDKSNRIIPLGPLHITSDEPGHFRLFVDGE
DIIDADYRMFYVHRGMEKLAETRMGYNEVAFLTDRVCGICGFTHSVGYTNSVENALGIEVPPRAKMIRTV
LLEVERLHSNMLNVGLSSHFVGFDTGFMQFFRVREKTMLLAELLTGARKTYGLNLIGGVRRDIQKEHRLK
GIKLIREIRKEFTDLVEMLLSTPNIDQRLKGIGRLEPEIARNFSVVGPMVRGSGFARDVRRTHGDSVEAY
ADMPMEIQTLNTCDVEARLLVRIKELLDSFNMIEYGLGNLPEGPLLTEGFTYKPFQFALGFTEAPRGENV
HWSMTGDNQKLFRWRCRAATYANWPTLRYMLRGNTVSDAPLIIGSLDPCYSCTDRVTIIDKKKGTSKTIP
YKEIERYSIERKNSPLK

>WP_015536221_Firmicutes_group4e
MAKRSVIPFGPQHPVLPEPIHLDLVLEDEVVVEAIPNIGFVHRGLEKLVETKDYKQYVYIAERVCGICSF
GHGLGYCESIEHMMNIDVPRRAKYLRTLWMELSRIHSHLLWLGLLADALGFEALFMQSWRLREKVLDLFD
MTTGGRIIFSVNQVGGVLKDIDPSMLKIIDQTLTDMEKELKPITRTFLEDRLVNSRLRGLGVLSKEQAYI
AGACGPMLRASGVPYDSRETGYAAYSELNFGPIIAIEGDSYARVKVRLAEIMQSFEILHELISKIPQGEI
SVPVKGNPKGECFIRIEQPRGEAIYYTKGNGTKYLDRFRLRTPTTSNIPAMLDLLKGCQLGDVALLILTI
DPCISCTER

>WP_015594087_Firmicutes_group4c
MSSYTLPIGPVHVVLEEPIYFKLRVEGETVVGLDINAGHVHRGIEFLAMQRNFYQNLTLTERVCSLCSNN
HPFTYCMAIEKIAGIDIPERAEYLRTIADEIKRISSHLFNVGLIPHIIGFDSLFMHAMELRETMQDLKES
IFGNRMNLSVNTIGGVRYDISDEQVQYILKTLDNLKKPLEEITGICKSNASIRRRTEGVGILPEDKAIVY
GVTGPVARGSGVANDVRVDTPYAAYDKHKVNVVTKKNGDVFSRQMVRLGEAVESINIIEQCLKNLPDGPT
RLDYMPDIPVGEAIAKSEAPRGELIYYARSNGTDIPERIKWRVPTYQNWEALNVMMQGCKIADVPVVIGS
IDPCISCTER

>WP_015720170_Deltaproteobacteria_group4e
MARTTLPFGPQHPVLPEPIHFSLVLEDEIVVQAIPKLGYVHRGLEKMAEIRDHNQMIQIVERTCGICSTL
HAMCYCQGIEALMGVQVPDRAKFLRTVWAEMHRIHSHLLWLGLLADAFGFESLFMQAWRIRERIMDLQEA
TSGNRVIVSVNQVGGVKRDIKPETQKWILDTLKLVEKEVLQLKSTLMDDYTVKKRTVGIGVLSKEKAFAL
GACGPMLRASGIPQDMRQLGYAAYPFLDFAPVVETDGDSYARTVCRFNEILQGIDLIRQAFAKLPEGELS
VKVTGLPTGEVVSRVEQPRGECMYYIKANGKKFLDRLRIRTPTFSNVAPLLELLPGCELADVPVLILTID
PCISCTER

>WP_015738579_Firmicutes_group4e
MARVTFPFGPQHPVLPEPVQLILTCEDEKVVEVKPRIGYMHRGIEKGCELNPYKHNVFLCERICGICSFI
HAEAYCEVIEKAMGIEVPPRAKYLRVFWAELSRMHSHLLWLGLFADGFGLESLFMQCWRARELVLDVLEL
TSGHRVIQSTCVVGGVRKDLDPDQIRTVREMLKQFKELYTPIFQVFQHDRTIKSRTWGKGILPKDVAWQL
GAVGPTIRGSGWAFDARMDGYAAYGELGFEPVVEEGCDSYARMMVRAREVWQSWELVNLVLDRLPAGEIN
VPVEDNPKGEAIHRAEQPRGEVIYYCRGDGSPNLKRLKVRTPSFANLPTLLVMLPGCELADVPVITLSID
PCIACTER

>WP_015756422_Firmicutes_group4f
MNTGVIWKELQDEQNCDILQFTTELAIRTIKLGVPAASFMETVKRLKAEGAYLLTMTGVDERDYNGHFSV
YSVFGLPGDTTLVETKIVLNAENPTFTSISPVMPSAHWLEREIKDMLGIVPYGHPDLRRVAVHPDWPQDV
FPMRKDFIAGRQVPRVQGEMQFCKVEGEGLYQVPVGPVHAGIIEPGHFRFFTFGEDVINLQAQLFYTHRG
IEKTAEGKHFLDAVLVAERVCGVCSASHAVSYAQAIESLAGINAPLRARYIRTVLLEMERLYNHVGDIGN
MCAGIGFSFGISRGAELKERLMRMNMKLAGHRYLRGTVVPGGVKIDLKDTEGIGRALDTVKRELKELTDT
MLSSQSLLDRMQTTGVLPTDAARDLGATGPAARASGVNRDLRREFPYAAYRRVSFQVPIQHEGDVYCRLI
QRIEESEQSFDIIRQVFNNLPAGELQAPITYLQPYHTAVGYTESARGANVHWVMSGPDNTVYRYMVRSAS
HCNWPVVPLCLPGNIVPDFPLINKSFELCYACLDR

>WP_015849571_Euryarchaeota_group4d
MNSRIEYWVKIPIGPIHPALEEPEKFIITLDGERIIHVDIKLGYNLRGLEWIAMRRNYIQLLYLVERICG
ICSFSHNHTYTRAVEEMAGIEVPERAEYIRAIIGELERIHSHLLNLGVVGHAIGYDTVLHLSWLARERVM
DILEAIGGNRVNYAMNTIGGVRRDIEEKHKRMILDMIKHYREEVMPKVEEIFLYDPTVEARLRDAGVIPK
RIALEYSAQGPTARGSGIKKDVRYNERLGVYPELGIKPITPKEFTGVIKGDVFDRMVVRVGELWQSMEII
EKAFDQMPEGKIKTFSKDNVTLTKLKKAEGAGIGRYEAPRGETIHYVRANPGTDTPAKWKAREPTFPNLF
AVARALVGEQLADVPVAIASIDPCLSCTDRVAIIDSETGKKRVLTEKDLLKASIEKTKEINPNIKVKPEP
VGGTCGGVRL

>WP_015857684_Euryarchaeota_group4b
MNMKEWARKITDEKVRERYVNEVIERFRDRIIRIERNADNQWIIEIRKEDLPEVIGYIINHPEWKETQLS
TMVGADERPLRGKFSLIYWISINGASGDVVFGIKTYISEDDPKFPSVTPIHPGANWYEREVKDLLGLIPE
GHPDPRRLVLPDDWPEGVYPLRKDFHYTDSPKREFTDETKYPYREPPKGTAVFPLGPYHVALDEPGHFRL
YVKGEEIVDVDYRLFYQHRGIEKIGENRLTYDQVNFIAERICGICGTAHALAYAQAVEAAGGVEVPERAE
YIRTVMAEIERLHSHLLNLGLACHDVGFDKGFMDAFRLREHVMWLAERLTGNRKTYGMVVIGGVRRDFLE
YRRSMIEKVIRELREGFQKWADQTLSTKTFVKRCEGVGVLSYKDAKRWSSVGPWARGSGRDLDARRDHPF
AAYKYLDFKVPVYKEGDVLARCLVRAEEILESIWIIEQALDEMPGGDILAEWKEIPPYQEAVGFTEAPRG
EDVHYVMTGEGNRLYRWRIRASTYNNFPALPDAMRGNSVADAVLIIASMDPCYSCTERVQVVDARSGKVR
VLTEKELTELSRKASRGV

>WP_015857865_Euryarchaeota_group4b
MNMVTTRDLEAHFEFECRACENGHCRKADVETILTERKGLKEFYEAFKEHIRECKRMTYGQYMFVIDREV
LPDAVLWWHNHPEFKETHLSTAVGTDERPLNGKFVYMPFLNVQVEPQNMDENYWVFLKAYMPADDPSFPS
VAAKLPAALWIEREVKDLLGFNPVGHPDPRRLILPEDWPEGVYPLRKDMDYRHSPMAEVKTEYRETPEGT
TLVPMGPVHAGIEEPAHFRLFVKGEEIVDVDYRGFYSHRGIEKTGEGRLTYNQVLFLAERICGICGYQHS
VSYAMAVERLADVDIPDRARYIRTLMLELERIHNHLLWVGIAAHLVGYDTGFMHAWRIREPVMWLVERLT
GNRKQYGMNIVGGVRRDILDYRKEEILKVVKQIREETKKFLDIALNTNTFIKRAEGVGILPYKVAKAYSV
LGPTARASGRRIDTRLDQATKTAMAYNEVDFKVPVYKEGDVLARVLVRMDELFESLWIVEQLIDQMPGGD
IMVPIGDLPEYEEALGFTEAHRGEVVHYVMTGEKNKVYRWKVRAPTYNNLPAVPEMLKGYHVADAPLIIA
SIDPCYSCTERVQFVDVETGKVKVLTEAEFNELSIKYRGVF

>WP_015902767_Epsilonproteobacteria_group4c
MSTKIPIGPFHIGLEEPIYFKIDLKGETVTDVDMINGFVHRGIEYLAMQKNFFQNLILTERVCSLCSNNH
PFTYVMAVEKIAGIEVSKRANYLRVVADEVKRIASHMFNLSMLAHLVGFHSLMTQTMEAREIMQDIKESI
WGNRMDMSANTLSGVKYDLDEGQIEYILKRLEELEPQVDELMDIYFNSKITKARTVGVGVLPKEEALRLG
VTGPTARGSGVNNDVRDKAPYAAYDELKPNVCLEEGGDVYSRMKVRWREVKDSIRLVRQAITNLPEGPVV
TQKRPHIPAGEAVTRTEAPRGELIYYLKTDGSQKPLRMRWRVPTYMNWEALRVMIPGNKLSDVAVIFNSI
DPCISCTER

>WP_015945149_Firmicutes_group4f
MESSASLRNYFEERVLKQPEDFSFGLWTKNEGLVWLKPACLPEVMEQLWLKVPSRPLLMTHVGNDERSLG
HGFVIYLLLQFPGDFTLTLGARGIEKSFPSLTLLCPALNWPEREVRDLLGLHPDGHPDPRPLVLHPGWTE
GFYPLRKPCPETPVSIGGECPGEALKEVSFNPQPLSFTEAEGEGTFEIPVGPVHAGIIEPGHFRFQTIGE
TVLHLDAQLFYTHKGIEKLLEGKDLEEGLKIVERVCGVCAVSHALAYCEAVEKLKGMEVPRWILGWRTVL
AELERLYNHVGDIGNLCAGVGFALGNGNALQNKEQLQRLNHQLFGHRFLRGNITPGGVKKIPQREERAYL
QRRLAELEQDFEEWLPLILEHDGFRQRAITTGVLSKQSALDLGVTGPAARASGISQDWRERHAHLLYEEL
KVEPQVEQEGDVWSRLMVRVREVKQSFALLAELLEGDFLQDTVEQGGSALNGSEPFSPQPYSFAWGCAES
PRGTDVIWLMLDDEGKIYRCRIRSASYANWAAVPLAVQGNIVPDFPLINKSFELCYSCCDR

>WP_016308760_Actinobacteria_group4e
MGKATVIPFGPQHPVLPEPLHLDLVVQDETVVDVLPQIGFVHRGLEKLVETRDYNQFIYIAERICGICAT
GHSIGYAETVESLMGVEIPKRAEYLRIIWHELSRVHSHLLWLGLAADAFGFESMFMHCWRLRERVLDLFE
KTTGGRVILSVVKVGGVVRDIDATQMAEIIAVLDGLKDDYTKIMNTLLTDASVKNRTVGVGHISTEDARS
LSMVGPFARASNLPYDVRSFGKGAYGDLADFQPIVATEGDCYARVKVRCLEVLQSIEIIKELAAKIPAGD
IEVAVKGAPADGAQASNVLEQPRGECYYYARGNGSKNLERMRIRTPTSQNLAGMTVALKGCDLADVNMII
LTIDPCISCTER

>WP_016358530_Euryarchaeota_group4h
MIVPIGPVHPGLKEPLRLKLETQGERVVKAEIDYGYVHRGIEKIMEGKTWQKCIYLAERICGICSYEHTQ
SFAEVLEHMAGVYAPPRAQFLRVITNELDRIQSHYLANSTFFKCLDHELLFMKVLELREYAMDSIELLTG
NRVNMGWNVLGGVRMDANEEHFNAILENLKVIEENHDRIVELFSEGSVLALRTKGVGEMTREEALKGRAV
GPIGRASGLKHDCREFHPTYRDHLDFSPIWRKEGDNYARAMNRFDEIPQSIDLIKQAIDNMPKGDIRVPV
EVNTGYSEWVNEAPRGEVKYMCETNGNLIKHISIRTPSITNIDSCAKYMLTNVPTVADAVATYASCDPCI
ACAERVQVLNRDTNEKIVKDMF

>WP_016359143_Euryarchaeota_group4i
MIEEKIPKSQGELIETEISMGTVHPAALEPYRVRFFVQDEIIQEAEITIGVNHRGVERIMEGLPVEKANA
LTEKICGICSNCHTWNSVMVAEKGLNIDVPERANYIRVIMGELERLHSHLLYLAHGNEVLGHETFAMRIF
YIRETVMELLNMIGGNRVQYGVSVIGGVRPRCQLDDMRVQRLNEGMDKLEKDLTKFTDRFTSDPIVNSRI
EGIGILPPKQAKKLGVTGPSLRACGFDYDLRTEMKEYNDFDFNVAVLDGCDVKSNLLLRVLECFESIKII
RQAVRNLPSGPITNRNWEMYDCKAIKHYIEVPRGILYDSYAIEDGRVRSSIIRTPSMTNIGAMQYAAIGN
QITDGQLCIVQCDPCFTCTDRTFEIIEL

>WP_018125731_Deltaproteobacteria_group4e
MARTIIPFGPQHPVLPEPIHVKLAVEDEIVKEALPALGYVHRGLERLCEIRDYHQMIQVCERVCGICSMI
HAVCYSQGIEEIMDVEVPDRARFLRVIWSELHRIHSHLLWLGLFADAFGFESLFMQFWKVRERIMDINEA
TAGNRVIVSVNVIGGVRTDLSEEQLRWILSELEIVEKEVKRMEEVILNDYTVCARTKGVGVMTTEQAYEL
GAVGPTMRGSNIAQDTRMTGYGAYADLDFKPIVGPDGDSWSRSYVRFHEVYQSIDLVRQAIVKLPEGELA
AKVKGKPDGEAYVRVEQPRGECSYYIKGNGTKNLDRLRIRTPTFANVPPLIAMLPECELADVPVIILSID
PCISCTER

>WP_018133527_Firmicutes_group4f
MEKHKKQLLSRIRQQLGQKLLSMDESAQNETMITIEKNDLPAVCRFLCKEKEARLFTMVGNDERDVSGSF
ALYYVFSFDRLHHFITVKTRIDELDPTFPSVAVELPAANWYEREVKDLLGLRPQGHPDPRPLVLHGDWPE
ELHPLRKEFPAGLHVPRVQSRETFMQYEGEDVTEVPVGPIHAGIIEPGHFRFGVVGDTILHLDARLFYTH
RGLEKASEGMPLRKALYLAERICGVCALSHAVSFAQAVEAAGQVQIPLRARYLRTLFLELERLYNHIGDV
GNVCAGFGFAVGVSQGARLKEELLQLNERIVGHRYLRGIIDLGGTRIDLTPKDCVDIRLTLQRVEAEFQE
LVEILLSHEIAIDRMAATGVLTLEQANDLEVVGVAARASGRNIDVRRDQPYAAYRHVAFDVPTLQEGDVL
ARVRVRIAEVFQSFSIIRQVLDKLPAGAVITPIPELLPYQSSMGWTESPRGETVHWLMIGPNQSVYRYRV
RSATYNNWPAVPLAVKGNLVPDFPLINKSFELCYACCDR

>WP_018154032_Euryarchaeota_group4i
MYEGEITIGPVHSTMLEPHRLRLFIEDEIVKDAELTIGVNHRGVERLMEGLPPEKACILCERICGICSHI
HLWSAVRVTEIGCGIEVPERANHIRIIVEELERLHSHTLLFGHAFEILGHETMSMRSFMLREPIMQTFFD
ITGSRVHYSCPIIGGIRPRCNIKDSQISPILERLEKFEEKLEKLMDRTLSDPMLTSRMKEIGVLDRKTAA
KYHALGPTARGSGIKSDVRKMGYVPEYDPYEFDEILFDDGDVLSRIAVRFYECFESLKIIRQALKELPNL
PDKIYNPNYELHEFKPIDCYTEAQRGQQYYSYGLDSEGRVRQAKVRTPTATNLGTMEAILKDYHVSDAEL
IIASCDPCFTCTDRLIILKEPMK

>WP_018154556_Euryarchaeota_group4h
MNVVPIGPIHPVLKEPLRIKLLVEGENVVGAELDMGYVHRGIEKIMEGKHYLKCIHLAERVCGICSYIHT
QTFAECIENISKIEVPDKARYLRVITCELERIHSHLIAAAVYDLAIEHETLAMWILNAREHIMDILESIT
GNRVNMGFNVVGGVRTDLNKELLDNIYKKLDEFKEDIKNIIEAFETGPMIALRGKGIGVLGYKEIMKTRA
VGPIARASGLPESDWRLRHPIYKELGFKPVWRNEGDNFARMMVRHEEIITSLDLIMKALELYEECTGPVR
NKADIKGGEGGWKNEAHRGEVLYKIAITDGGLIKRILIRTPTVMNLEAYKYMLKTCPTISDAVATYTSID
PCVSCTERTIVIKDKKTGKERGYKF

>WP_018606884_Betaproteobacteria_group4c
MSENFTIPVGPLHVALEEPMYFRIEVHGETVSKVTINAGHVHRGVEYLITKRNVFQNIVLTERICSLCSN
SHPQAFAMAIEQIAGLKIPPRAEYLRTIADEIKRIASHLFNVGILAHLVGFESLFMHVMEVRERMQDVKE
CTFGNRMDIGANTIGGVRYDIDDERISFIRQQLSSIEKEIDELITIYSTDNSILRRTKGVGVLSQQDALD
CGVVGPVARAAGIHYDVRIKAPYAAYDRLDVAVHTFQDGDVWSRAMVRLYEARTAIDIIRQSLDSLPAGP
TVATDERPPIPAGEAIAKCEAPRGELIYYVRMADSPKPERVKWRVPSFLNWDALGIMLDRAKISDIAIIV
NSIDPCISCTER

>WP_018609272_Betaproteobacteria_group4a
MSVSGETRIGRNYVEGLRQKFPAAVIDEAWQTADQVTVTVQLGSLPEVVEWLYYDQGGWLSVLFGNDERP
LNGNFAVYYVLSMEGLVKSWVVVRALVDPIAQEFPSVTPRVPAAVWGEREVFDMYGLRPIGIPDERRLVL
PDDWPEGLHPLRKDSMGYRDRPAPTTDTETYKFINDSKGSTTDVPLGPLHITSDEPGHFRLFVDGEDIID
ADYRMFYVHRGMEKLAETRMGYDEVTFLSDRVCGICGFTHSVAYTTSVENALGIKAPPRAQAIRSVFLEV
ERLHSHLLNLGLASHFVGFDTGFMQFFRVREKSMTMAELLTGARKTYGVNLIGGVRRDILKDQRTATIKL
CGELRTEVAALVDMLLETPNLAQRTAGIGRLDPKVARDYSPVGPLVRASGFKRDIRADHAYAAYPGLPME
VHTADGCDVLSRVLIRAKEFFDSINMIEYALANMPEGPILIEGFDYQPHRFALGFAEAPRGEDIHWSMTG
DNQKLYRWRCRAPTYANWPPLRYMLRGNTVSDAPLIVASIDPCYSCTDRVTLVDVRKQKSTTVAYKEFER
YGRERKSSPLK

>WP_018661973_Firmicutes_group4g
MGYTIPIGPYHPSLEEPIHAKLYTEGEVIKDAEVFIGYNHRGIEKLATERNFIQTLTLVERVCGICSHSH
PFTYAMAIENIAQMEVPKRGQYIRVIMAELERLHSHYLWIGLACHLIGYDSLFMYVWDAREKVMDILEEI
SGNRVNYGMVIIGGSRRDINDEMRRKVLKMLDDLNEPHNRMKEIFLNDKTAALRTKGVGVLPKDVAERMG
TIGPHARASGIRVDVRKDAPYSCYDEFDFDIPVLEDGDVWARVVVRVLEIEESVKIIRQALENLPEGPIN
LGNKLPKVPAGEFTARHEAPRGQVIYYVVTDGGQTNYRISIHVPTFKTAPTVPYMLKNNTVADAGLIIAS
IDPCFSCLDR

>WP_018702624_Firmicutes_group4f
MQSHDVLPVNWQAQIAQLHGRNYQLSALFANDERALHGVYAIYAVFFQVQEQDLQLLRLPLSASSSSFPS
ITAIFPGAAWYEREIHDLFGLSPAGHPDLRPLVLHHARGVFPLRKDAGAALPPEGEAFPVPRASGDSLFE
TPVGPIHAGIIEPGHFRFTQAGENVLHLEARLFYTHRGVEKAMEGRTVSQALHGVERVCGACSVTHAMAF
CQAVETLCRQEIPPRAAMLRLIACELERLYNHLGDMGNLCAGVGFHAGVSIGSRLKEDCQRWNERLTGHR
FLRSWITPGGVSRDINDKDQQELLQFLGQLEEKVKNFIDLLAGHDALSQRTETTGILPHKAALDLGVVGP
AARASGVNIDLRRDLPYGAYQSLQPHIPVRKEGDVAARLFLRADEAQESLLLLGKALRQLPPGPIQTPIP
PLPPPGSALGWAESPRGGEFIWLQIDSSGHLSRLFLRSASYPNWMAVPLTVPGNIIPDFPLINKSFELCY
ACLDR

>WP_018962513_Firmicutes_group4e
MPDSNISFIPFGPQHPVLPEPIHLRLVVENEKVVEALPTVGYVHRGLEKMVEAKDVNQMIYVVERICGIC
SCMHAMAYCQGIEELMNVEIPERAKYLRVIWAELHRMHSHLLWLGLLADSFGYESLFMQTWRIRERVMDI
LDKTAGNRVIISVNVIGGVRRDIDTEMQKWVLQSLDAIEKDLREIYNVMKDDYTVKQRTVGVGVLSADDA
RELGLVGPMLRASGVASDHRMTGYAAYKDLDFEPVVETAGDSYARMIVRMKELFQSIDLIRKAFARMPEG
DIAVKVRGNPTGEVISRVEQSRGEVLYYIKADGTKNLSRLRVRTPTFANIAALFKILPGCSLSDVPVLVL
TIDPCISCTER

>WP_018963227_Firmicutes_group4g
MGYKFPLGPYHPAFEEGEYIELELEGEMVADAEIKIGFIHRAVEKSATKRTFIKDLGLVERTCGICSFHH
SWAYCLAVEKAAGLEIPERAEYIRVLTAELERIHSHLMYLGAMAHKMGFDTLFMFTWSGREAVMDMLELL
SGNRVNYAMNTIGGVRRDIDENIADQIRAAMNTLEDLTLKLKDTWTKDASTLARTKNVGVVTQKEAHLLG
VVGPTARGCGIREDLRKTATYSVYSSLNFELIVLDDGDVWSRTFVRVLEALESIKIIRQVLDKIPQGPIK
NPKTVLKIQPNDTIGRVEAPRGELMYHLITDGTDRPARLKIRTPTLINLPASEHMLRGANLADAPIIVGH
IDPCMSCMDR

>WP_019176382_Euryarchaeota_group4e
MSKSTLIPFGPQHPVFLEPINLQLELDEERVVGASLNFGYAHRGMEKAMAADFRRSIYLSERICGICSFY
HTSAYCQGMEAIFNVVPPERAKHVRIVMMELQRLTSHLLALGHTAEAIGYESLFMQCFRERERIMRLVNS
ISGNRVHYSMNTIGGVRGDISPEQGKEVLKALDDLESGFADLAAVFHRDGTIRRRMAGVGVLGADQARSY
GVVGPVARASGLRQDLRLLYYEDLDFRPVVREEGDAYARTLVRVDEITQSIELVRQALGRMPEGPLLALV
KGNPPPGESFTRLEAPRGEMLYYILAKGKTELERIKMKTPTFMNAAALKAMVPGCEVADIPTITVSVDPC
ICCTER

>WP_019226287_Firmicutes_group4e
MGERTIIPFGPQHPVLPEPLHLDLIMEDEKVVGAVPSIGFVHRGLEKLVEKRDFNEMIYVIERICGICSF
IHGQSYAQTLEGMMGVDIPPRAKYLRTIWAELSRVHSHLLWLGLMADAYGFESLFMHCWRIREKVLDIFE
ETTGGRVIFSVCKIGGVWKDIDNDTLNRIKVIVKDIAEEAKTVTDVFVRDYSVQKRTRGIGVVTYQEAID
LGAAGPTLRGSGVVQDMRTLGYAAYGDLNFEPIVEKDGDCYARTVVRVREVYQSLDLIRQCIEKIPDGEV
DMKIKGNPSGEYISRMEQPRGQTFYYAKGNGTKYLERFRVRTPTFANIPTLLKILPGADLADVPVLALTI
DPCISCTER

>WP_019262598_Euryarchaeota_group4i
MDEKIPNSKIIETEIPMGTVHPAALEPYRVRLFVEDEIVQEAEITIGVNHRGVERIMEGLPVEKANALTE
KICGICSNAHVWNSVRTAELGLDIEIPERASYIRIIVGELERLHSHFLYLAHGCEVLAHETFSMRVFYLR
EIVMELLNMIGGNRVQYGCSVIGGVRPRCELDSKRLERLANDMNALEEGLTDFVNRFTSDSILMSRITGI
GVLPQKQAIKLDVSGPSLRATGVVYDLRTTMSEYDPFDFNIITQEDGDVKSNLMMRALESFESIKIIRQA
VKNLPEGPVVTHDWEMKDTDIIESRIEVPRGTLYHSYALESGRVRHSIIRTPSMANIGAMQYACIGDQIT
DAQLCIVQCDPCFTCTDRAIEIIRR

>WP_019266264_Euryarchaeota_group4h
MILPIGPIHPYLKEPIRLKLQTEGEKVVKAEIEYGYVHRGIEKIIEGKTWQKGIYLAERVCGICSYEHTQ
SFAETIERISGVYAPLRAQFLRVITNELDRIQSHLLGNSTFFKSIDHETLYMQSLDIREYAMDAIELLTG
NRVNMGWNVVGGVKMDADERHFKPILDNLKIIEERIPRLREIYAEGPAIGMRSRNVGVMTKKEAIKGKAV
GPIGRGSGLKYDLRQDHYTYKDHFDFKTIWRKEGDNYARTLNRIDEIPECISLIRQAIENIPEGDIRIPV
DIKSGYGEWKNEAPRGEVSYMIETNGNLIKHISIRTPSISNMDSCAKYMIKDVATVADAVATYASSDPCV
ACAERVAVTDKQGNTTTKNIFEVR

>WP_019553945_Firmicutes_group4f
MERRRRILKEIEQHIQPLLLAKIEKKQEVLFEVHKEHLLPACQYIHGERKARLFTMVGNDERQINGSFSL
YYVFAIDEIHFFVTIKIALSQVDPTFPSLAAYIPTLDWYEREVNDLLGLRAIGHPNRVPLILHGDSLGIH
PLCKDYVDTGLVAQTPDMTDTVEYMGEDVTQIPVGPIHAGIIEPGHFRFGAVGDTILHLDAKLFYTHRGI
EKTLEGKTVQEARFLIERICCVCNVSHSASFAQAVESAAGIEISQRAKFLRCLYLELERLYNHVGDVGNV
CSGYGFAVGSSQGARLKEALLQLNERLTGHRYLRGIIVPGGVNCDLDEAELVLLMESINEIDVDFQEFVD
ILLGHEIAMDRMETTGKLSLQQVDDFEAVGIAARASGRDVDCRRDFPYAAYEQLDFAVVLQTEGDVLARI
KVRIVEAFNSMLLIRQILSRLPKGAIQTDIPLIEPYTSSLGWSESARGENVHWIMFDKNNTIYRYRVRSA
AYSNWPVVPLAVAGNIIPDFPLINKSFELCYACCDR

>WP_019880045_Firmicutes_group4f
MLKEIKTTELRAYANSYYRQGKNKLLAMFGADEQLLNGYFAIYCVFQNNSTSNPSINILKACFPENSDLT
YPSLTPLIPAANWYEREMSDMFGFIALEHPDLRPLVLHENYPEKTYPLRKKFAANTKLKHKPQVFNYPKV
EGEGVFEVPVGPIHAGIIEPGHFIFSQAGETVLNLEAKLFFTHRGIEKNLEGLSPVQALYLVERICGACA
VSHALSFTQAIENLGEHKVSKRAQLFRVFIAELERIYNHIGDTGNICAGIGFAPIISHCSRLKEYIMRIN
EDISGNRFLRGAIIIGGVNKDISVLKVREIISVLNDIEREYLSMVDSMYKQQEFVNRVSTTGIVPNHLAK
EGAFSGIAARATGILSDTRKDFPYLVYDELNFKIITEQTGDVDARIKVRIAEVQESLKILRQITPLLDQV
DDQPLFTEIGALKTNTLSIGMSESARGNNLHALIIDSQQNIYRTFVRSASYSNWPALPIAAPNNIIPDFP
LINKSFELCYACLDR

>WP_020449518_Euryarchaeota_group4e
MGKSTIIPFGPQHPVLPEPVHLDLEIQDEKVIRAIPSIGYVHRGLEKLTETKDYNEMFYVIERICGICSF
GHGWGYTLAVEGLMDVEIPDRADYLRTAFHELSRVHSHLLWLGLLADGLGFESLFMHCWRLRERVLDLFE
KTTGGRVIFSICKVGGLRKDITPDMQNEILKTIKDLRAEIKSITNVFDDVSVKNRLCGVGWLSKSEAIDL
CAVGPVARGSGVNNDIRLTGIGKYLDLGFKPILEEEGDCYARCKVRIREIFQSLDLIERIMLELPQGPVD
VPVKGMPPSKEFIVRVEQPRGEAFYYVQGNGTKYLQRMRVRTPTNANIPAMVKTLQGCDLTDVSMLILTI
DPCISCTER

>WP_020505780_Gammaproteobacteria_group4b
MRKELEAQFAVQLHDAVVCVEKTDQRTIFIDVKREAIRRAARIVTDAGGRYMCGVGYDNIARDGTLGMVH
TFSMDQNDYFICIRTKVSAIDPVMESITPDLPSAGWSEREFMDMLGMQFTNHPKPKRLVLADDWPAGIYP
LRKEVPYDLVPPGAEDVAYQLDEAPPGTRVVPIGPFHPSLHEPEHFAVYVDGETIKGCDYRGFMTHRGIE
KLCQTQVSYNEVPFIAERICGICGSVHATAFSQAVESAGGIKIPRRAEYIRTLMLEIERIHSHLLWLGVA
GHLIGFDTVFMQAWRVREQLMWLCERLTGNRKTYGMVLIGGVRRDITSAIADDIRAVVKKIEEELRVIHR
AIEKDSSIHKRTKGVGTITKEEAIAWGLIGPVARARGVDVDARRDHPYAAYNDMKFDVPVLTDCDVWSTL
VVRVLETYEAIRIIHQVLDKMPSGEIFVELKDKIPALRHAITTVEAPRGESTHYVITGEDNRPDRWRVRA
PTYTNLQAVPLMLLNEQFGDFPIIMGSIDPCFSCTDRVAVIDLQSGKARSMTRRELEFLSREQLHRP

>WP_020585229_Deltaproteobacteria_group4e
MSNRTVIPFGPQHPVLPEPIHLKLVVEDEIVKEAVPALGYVHRGLEMLAARRDFHQMVNVCERVCGICSM
IHGACFSQSIENIMGIEVPERAQFLRVIWSELHRMHSHLLWLGLYADAFGFEALFMQFWKVRERIMDINE
ATAGNRVIVSVNVVGGVRKDLSPEQLDWILKELVLVEKELKALESTLLDDYTVKSRTVGIGVMTYDQAYE
LGAAGPTLRGSGVEQDMRMTGYGAYKHLDFQPVTHPDGDCYARSWVRFHEAYQSIDLVRQAITALPAGSL
AAKVKGNPEGESIMRVEQPRGECLYYVKGNGTKLLDRVRIRTPTFANIPCLLTMLPECELADVPVIVLSI
DPCISCTER

>WP_020879492_Deltaproteobacteria_group4e
MPRTIIPFGPQHPVLPEPIHLKLVVEDEIVKEALPQLGYVHRGLEKLVDIRDYNQMIQIVERVCGICSKI
HAMCYCQGIEAMMGVEIPPRAKYLRVIWSELHRMHSHLLWLGLFADAFGFESLFMQFWRIREKIMDINEA
TAGNRVIVSVNVVGGTRADLSTDQINWILSELDFVEKEILRLQKTMLDDYTVKKRTVGIGVLSKEQAYEL
GAAGPTLRGSGIAQDMRQLKYAAFDAIDFEPVVEYGGDSYSRGKVRFRETLQSVDLVRQAIAHLPGGETQ
VKVKGNPEGEAVSRVEQPRGELFYYLKANGTKFMERVRIRTPTFANIPPLLAMLPGIELADVPVVVLSID
PCISCTER

>WP_020881764_Deltaproteobacteria_group4c
MSDVKDTTYTLPVGPVHVALEEPMYFKLDVDGEIVRGVELTAGHVHRGMEALALRRTLFQNIVLTERVCS
LCSNSHPYTYCMAVENLASIAVPERALYLRVMAEEIKRVASHLFNVAVLAHIIGFKSLFMHVMEVREIMQ
DVKETVYGNRMDLAANCIGGVKYDVDAELTRFLVESLAKVEREVRSIMNIYATDAMILRRSRGVGVLGKE
DARSFAVVGPVARGSGLPLDVRVEAPYGAYPRLDVEVVTEDGCDVHSRAMVRMREILVSIGLLRRCVKDL
PGGPLCAPLPEIPAGESLARSEAPRGELVYYLRTDGTDTPNRLKWRVPSYMNWDALGVMMKDCRISDIPL
IVNSIDPCISCTER

>WP_020887613_Deltaproteobacteria_group4e
MPRTIIPFGPQHPVLPEPIHLKLVVEDEIVTEALPQLGYVHRGLEKLTEIRDYNQMIQIVERVCGICSKI
HAMCYCQGIEQMMGIEIPERAKYLRVIWSELHRIHSHLLWLGLFADAFGFESVFMQFWRIREKIMDINEA
TAGNRVIVSVNVVGGTRADLTPEQCSWILTELDKVEAEFKKLQKVMLDDYTVKKRTVGIGVLTREQAYSL
GAAGPTLRGSGVAQDMRQLKYAAFDSLDFEPVVETGGDCYSRSKVRFLETLQSIDLVRQAIARLPMGETA
VKVKGNPEGEVDMRVEQPRGELFYYLKGNGTKFMERVRIRTPTFANIPPLLAMLPGIELADVPVVVLSID
PCISCTER

>WP_020962956_Crenarchaeota_group4g
MSGKIQSKMFVEPGTILDILKKEVDNGFNHLVTVTAVDLKESIELIYHLSDLKGNIKHVSTRIPRDKPEI
ATVTTLIPGADFYEREITDLFGISFYGKQTTTGRFILPECYPPGSPPPLLKNVDSNQVKDTLAKQETCEF
KATTLHAPLSPESVVVPVGPYHPAFKEPEYFSLVTDGERIVKAFLRIGFVHRGIEKAAETRSYLRDIFLL
ERVCGICSASHSWCFVEAVEKLLGVEPPSRATYLRTIVAELERIHSHSLWLGLVGYWIGFESMFMWVWGI
REEIMNLMEEISGNRVHKSFVTIGGVRRDVSDSLLRKIQERTKEFGKQFENLLDTLVSSEEVIERTKGIG
KYDIEVARKFCTVGPVRRAAGELFDVRKLEPYGAYTEVDFEVPTEEEGDVYSLIKIRVKEVLESINIIHQ
LIEKMPSGNPVPSRYFMGTVPEGEAYGRIEAPRGELFYYVKANNTHNPYRVKIRTPTLANIQLVANILEG
YSISDFPVIVTSIDPCFSCMDRVTVINSSTGEKTVLPVKLLKEKRRR

>WP_021019734_Gammaproteobacteria_group4a
MDQLNRNTQHQIGKRYVDGVRQHFPAAIEDEAWQADNQVTLTVKMTSLVEVMKWLYYDQGGWLSVSFGND
ERVLNGCFGVYHALSMEGEVKSWVIVKVLVNANDQEFISITPEIPAAVWGEREIRDMFGLRPIGLPDERR
LVLPDDWPEDLHPLRKDAMDYRQRPQPTTDTETYPFINELGSDSDRIVPVGPLHITSDEPGHFRLFVDGE
DIIDADYRMFYVHRGMEKLAETRMGYHEVGFLADRVCGICGFTHSVGYNNSVETALNIQVPARGKMIRTV
LLEVERLHSHLLNIGLSSHFVGFDSGFMQFFRVREKTMELAELLTGARKTYGMNLIGGVRRDFLKEQRIK
GIAMIREVRQSFTELVDVLLSTPNIDSRISGVGVLAKDIARDFSPVGPLVRGSGFARDARVVHGQSLESY
GQVPLDLHHFDSGDVQARLLIRIREVFDSLNIAEFGLDHLPEGAILTEDFQYVPHRFALGYTEAPRGENI
HWSMTGDNQKLFRWRCRAATYANWPTLRYMLRGNTVADAPLIIGSLDPCYSCTDRVTIIDTKKKRSQTVP
YKTIEQYSINRKKSPLKSM

>WP_021167282_Firmicutes_group4f
MIETLQVIPAATLRAAATVLRHGGRYQLTAMFANDERVINGNFAIYAIFFSKEDAAYKTIKAIINQDEPL
EFPSLTPLMAAAAWYEREIHDLFGLTPVGHPDLRPLVLHENWPQGRYPLRKDFDPASLESGERTQYPVPP
VQGEGVFEVPVGPIHAGIIEPGHFRFSQAGENIISLEAKLFFTHRGIEKSVEGLSFSKALLQTERICGVC
SVANTLSYVQAVERLAGTEVPARAEYVRVLAAELERLYNHVGDIGNMCAGLGFAPGTSNGSRLKEQLMRL
NERLTGNRFLRGWITLGGVTMDITRELVQDISRLLTGIMSELGELIGLLRDNDAFLDRVNTTGILPEQAV
LDLGVVGVAARASGVDVDVRRDFPYAAYSRLTFDVPVYTKGDVAARLWVRADEAVESIKLIGQLLAGLPS
GKLTSKLGSVEPYQTAFSVTESPRGSNLHWLMAGENNTIYRYFVRSASYPNWPALTVAVPGNIIPDFPLI
NKSFELCYACLDR

>WP_021718870_Firmicutes_group4f
MKVKPEGLRGAANICSRGGRHPLTAMFGADETSFGGGYAVYCLFENKEKHDIDILKAEFDAGSDLHYPAL
TPVLPAAAWYERELHDMFGFIPDDHPDLRPLVLHETYPEDFHPLRKCVDIDADVRGERKYEMAVSHGDGL
FEVPVGPIHAGIIEPGHFRFSQAGEAILQLDAKLFFTHRGIEKAVEGKTPEEALLIVERICGACSVANTL
SYCQALEKLSGQNVPRRAWLIRTIAAELERLYNHIGDIGNMCAGVGFAPVISMGSRLKEILLRCNEAIAG
NRFLRGLIVPGGVKYDLTESLCTELTVTLNKVENEYNDIVQIIAEQDGFLNRAKTTGIISKNVALDLALV
GVGARASGVDCDCRRDLPYGLYAELPFNVITKTDGDVYARLQVRMGEVAESITLIRKALKLLQQDDSQLH
CGELAYKTLTGSWGISESARGSNLHWLMLDADGCIERLFIRSASYPNWPALTIAVQGDIIPDFPLINKSF
ELCYACLDR

>WP_021758533_Deltaproteobacteria_group4e
MAQTILPFGPQHPVLPEPIHLKLTVEDEIVVDALPALGYVHRGLEKLCDIRDYNQMVQIVERVCGICSKI
HAMCYCQGIEEMMGVQVPDRAKVLRVVWSELHRVHSHLLWLGLFADAFGFEALFYQFWKIREKVMDINEA
TTGNRVIVSVNEVGGVRRDLSAEQIRWIEAELKVVEKQVRELRSTILDDYTVKKRTVGKGVLTGAQALEL
GAVGPTLRGSGVFQDARQLKYAAFDRIDFQPIAYPNGDSWSRCAVRYDETLQSIDLVRQALARLPEGELS
TKVKGKPEGEVVTRVEQPRGELLYYLKGNGTNNLDRCRIRTPTFSNIPPLVVMLPGLELADVPVVVLSID
PCISCTER

>WP_021804850_Gammaproteobacteria_group4a
MSYETHVLTLNNDEKLGKGYLAKVREKFPSALLDAEWQTANQVTITVKLNSLPEIVEYLYYPLGGWLPVL
FGNDERTLTGDFAVYYVLSMEEGEKCFITVKAQVSAITLEFPSVTPRVPAAVWGEREIRDMYGLIPVGLP
DERRLVLPDDWPDDLYPLRKDTMDYRQRPEPTTDVETYPFENAATGESRVVPIGPMHITSDEPGHFRLFV
DGERIVDADYRLFYVHRGMEKLAETRMGYQEVTFLSDRVCGICGFTHSVAYTTSVENALGIYVPPRAHAI
RSILLEVERLHSHLLNIGLSSHFVGFDTGFMQFFRVREKSMTMAELLTGSRKTYGLNLIGGVRRDILKEQ
RVKTIKLIHEMRADVTQLVEMLLATPNIEQRTKGIGLLDRQIARDYSPVGPMIRASGFKRDMRFDHPYAN
YGSLPKTLFTFDGCDVYSRVMVRVQEVLDSLAMIEYGLDNLPGGPLLTEGFRYQPHKFALGYAEAPRGED
IHWSMLGDNQKLFRWRCRAATYANWPVLRYMLRGNTVSDAPLIIGSLDPCYSCTDRVTLIDINKRKVKTV
PYKEIERYGIERTHSPCK

>WP_021900040_Actinobacteria_group4e
MGKAQVIPFGPQHPVLPEPVHLDLVVQDETVVDVLPQIGFIHRGLEKLVETRDIHQYIYVAERICGICAF
GHSYGYAQAVETLMGAEVPMRAEYLRTIMHELSRIHSHLLWMGLAADAFGYESLFMHTWRLRERILDIFE
AVAGGRVILSYTLLGGVTKDIDAPMLASIKDTLKGIGKEYGEICNAFLKDSSVKNRTVGVGIVDEEHAYE
YGMVGPFARASNVNNDVRCLGIGGYGELSSFEPILDTAGDCYARVKVRALEVLQSIDIINELIDKIPDGP
VHIPVKGAPADGSEACNILEQPRGEVFYYCSGNGTKNLERMRIRTPTSQNLAGMTMALKGCEIADVNMIV
LSIDPCISCTER

>WP_022106764_Firmicutes_group4e
MAELTTVSFGPQHPVLPEPIHLDLELKDEKVVRAVPSIGYVHRGLEKLVEKRDFKQFIYVAERVCGICSF
GHGWGYAKAVEGLMEIDVPRRASYLRTIWHELSRLHSHLLWLGLGADALGFESLFMHCWRLRETILDIFE
ETTGGRVIFSVCEVGGVRRDLTDAMKKSIEERLTGLRKEIEEMASVFLYDDTIQTRLEGVGILSMNEAMD
LGCVGPMARASGVPNDYRMADDDGAYRDLGFHPVLEQTGDCLARAKVRIRELYQSIDIILGALENLPEGA
IASPVRGVPPKGEFFTRVEQPRGEAIYYIKGNGTKNLERFRLRTPTNCNIAALVKMLQGCDLADVPNIIL
TIDPCISCCER

>WP_022184688_Actinobacteria_group4e
MGKAQVIPFGPQHPVLPEPLHLDLVVQDETVVDVLPQIGFVHRGLEKLVETRDIHQYIYVAERICGICAF
GHSYGYAQTIESMMNVEVPKRAEFLRVIMHELSRIHSHLLWMGLAADAFGYEALFMHCWRLRERILDIFE
AVAGGRVILSYTLLGGVAKDIEAPTLAAIKDTLNSLKKEYAEICNAFLKDSSVKNRTVGVGFIDEEHARE
YGMVGPFARASNFNNDVRCLGIGAYGNLSSFEPILDTQGDCYARIKVRANEVLQSIDIVNELIDKIPDGP
ILNPVKGAPEDGAEASSILEQPRGEVYYYAAGNGTKYLERMRIRTPTSQNIAGMTMALKGCEISDVNMIV
LTIDPCISCTER

>WP_022349360_Actinobacteria_group4e
MEAIPQIGFVHRGLEKLVQKRDFNQFVYVAERVCGICSFGHGYGYASATEKLMGIEIPRRAEYLRVILEE
LSRCHSHLLWLGLLADAFGFEALFNHCWRLRETVLDIFQRTCGARIILSITIVGGMAHDISDEDLKWVCE
QLEGLKREYREIVDTMFNDVTVRERLCGVGYISFEDALELSMVGPFAKGSGIEHDMRTTGYGAYGDLEHF
EPIISTECDCYARCKVRCEEVFQSIDIIEELVKKIPHDGIGGKPKAKVVPEGQSLVMIEQPRGEAFYYVR
GNGTKNLDRFRMRTPTSQNLGGLVRALQGVDLADVPMIILTIDPCISCTER

>WP_022363091_Actinobacteria_group4e
MAKAQVIPFGPQHPVLPEPVHLDLVVEDETVVDVLPQIGFIHRGLEKLVETRDIHQYIYVAERICGICAF
GHSYGYAQTVERLMNVEIPPRAEYLRAIMHELSRIHSHLLWMGLAADAFGFESLFMHSWRLRERILDIFE
AVAGGRVILSYTLIGGVTKDIDAPMLQAIKDKLASIKDEYKQICNAFLKDTSVKNRLVGVGYIAPEDAFG
YGMVGPFARASNLNNDVRCLGIGAYGDLAEFKPILSTDGDCYARVQVRAEEVLQSIDIINELIDKIPGGD
FYVPVKGAPAAGSEACNILEQPRGEVYYYCSGNGTKNLERMRIRTPTTQNIAGMTVALKGCDLADVNMIV
LTIDPCISCTER

>WP_022587809_Firmicutes_group4a
MENEIKAQQDRKKYVRALYSKFGASIFEEKWQTPDQVTLTVNLNILPEIVEEAYYGQGGWLSNVIGNDER
SINGHFAVYYVLSIEAEKDPDKNLWLTVKALVPADKPEFPSVAPRVPAAVWYEREVRDMLGLEPVGLPDA
RRLVLPDDWPDNLYPLRKDMDYRLRPEPAAEEENYEFIEVKGEGIVEVPLGPLHITSDEPGHFRLYVDGE
YIVDADYRLFYVHRGLEKLAESRMDYNQVTFLAERICGICGYAHSVAYAMAVEAANRIEVPLRAQYIRTI
LLEVERIHSHLLNIGLAAHLVGFDSGFMHFFRIREKAMQMAEILTGGRKTYGMNLIGGVRRDILKEEKVQ
ALRLISEIRSELKELIDMLLNTPNFISRTQGVGRLDPKVARNFGSVGPNLRGSGYGRDTRADHPYCAYKH
VSWNVISKEGGDVLSRVLVRAEELFESLDIIERCLSDLPPGPILHEGFTYTPYTFALGYTEAPRGENVHW
VMTANQHQVYRWRVRASTYNNWPVLRYMFYGNTVADAPLIVASIDPCYSCAERVTLVDVRKKRAKTVPYQ
ELEQYCRERKYSPLKN

>WP_022661459_Deltaproteobacteria_group4e
MARTVIPFGPQHPVLPEPIHLKLVVEDEIVKEAVPALGYVHRGLEMLVAKRDFHQMIQVCERVCGICSMI
HAVCYSQTIEEMMGIEVPKRAEILRVVWSELHRIHSHLLWLGLFADAFGFESLFMQLWKIRERVMDINEA
TAGNRVIVSVNVIGGVRADLSAEQRDWIEGELKIIEKEVKAIQSTMLNDYTVKARTVGKGVLTYEQAYEL
GAAGPTLRGSGVKSDMRMLKYGGYRHLDFEPVIETSGDCWARGAVRFREVLQSIDLVRQAMAKVPRGDRE
LAAKVKGNPEGEGFMRVEQPRGECVYYIKASGKKNLDRLRIRTPTFANVPPLLAMVPNCELADVPVIVLS
IDPCISCTER

>WP_022739022_Actinobacteria_group4a
MTTKKQSPLRVGETHVQAVRDTFPGAVLDATWQAADQVTITVPTDMLPDVVEFLYYGRGGWLPNMVANDE
RPLHGCYALYYLLSMEESDPGFVVVRAEVDPHSMEYPSVTPRVPACVWSEREAFDMFGLRAVGLPDERRL
VLPDDWPCDLYPLRKDSMDYRKRPAPVTDVENYSFLYEGHAEETTEVPMGPLHITSDEPGHFRLFVEGED
IIDADYRLFYVHRGMEKVAESRLNYDAVTFLADRICGICGNAHSVAYAEAVEHAQGIEVPVRAQYIRSIL
LEVERLHSHLLNLGLVCHYCGFDTGFQHFFRVREKTMDLAVLLTGARKTYGLNLIGGVRRDILDEQKLAT
IKYVRELRHEVEALVDMLVSTANFESRTAGIGRLDPAVARDFSPVGPCVRGSGIARDVRFDHPFDGYKFL
VGMSARSHDGCDVQSRTLVRVEEFMDSLDMIEQLLDGAPEGPIQAENWQYTPHKFALGYTEAPRGEDMHW
AQVGDNQKCYRWRAKAATYSNWPILRYMFRGNTVADAAIIVGSMDPCYSCTDRVTVVDVKKKTSTVLTKD
QLEGYCRRRTHSPLSGKGW

>WP_022790212_Firmicutes_group4e
MAKRSIIPFGPQHPVLPEPIHLDLVLEDEVVVEAIPNIGFVHRGLEKLVETRDFKQYVYVAERVCGICSF
GHGLGYCESVEHVMHIDVPKRARYLRTLWMELSRIHSHLLWLGLLADALGFEALFMQSWRLREKVLDIFD
NTTGGRIIFSVNQIGGVLKDIDASMLKEIDTILYDMETDLKPIMDTFLEDMLVNSRLRGLGVLSKEQAYL
AGAVGPMARASGIDYDSRETGYAAYADLNFGPITATEGDCYARCKVRLAEILQSFEILHELISKIPGGDI
NVPVKGNPNGECFIRIEQPRGEAIYYTKGNGTKYLDRFRLRTPTTSNIPPMLDLLKGCQLGDVPLLILTI
DPCISCTER

>WP_022856172_Thermodesulfobacteria_group4g
MNRSQRFVLPIGPIHIALEEPIQLKLETEGNIVKNVQLKIGYVHRAIEFLLANRDFYQGIIVVERVCGIC
SHSHPTCFVQALEQIAGIEVPLRARYLRTLIGELERIHSHLLNTAIACEILGFKTLFVRCMNARENIKDL
MEGITGHRGNYAFNTIGGVRKDLVEDEIHEVKKSLDSLEPEIFQLIETVLSNSTLISRTKGIGVLTYQDA
VDLSVVGPVARASGVDLDLRKDVAMPGAAYEFLEFEKVIEKDGDVLSRIKVRLLEMIESFKIIKQILKDL
PKGPILTKKFVPIPKGIGISRWEAPRGGLIYYCITDGTDIPYRVKIRAPSFVNIYALNRILINQDVADVT
IISGSIDPCFSCMQR

>WP_023384105_Epsilonproteobacteria_group4a
MIGDKFIDILKSEFNILETSRQCEDQITILVDRNDLPKVVHKLYYGIGGWLSSMVANDERSINKSYALYY
VLSMEGSKMSKEDGTIDEIESSEKCFITVKTLIPQNDPCYPSVTPLVPACVWYEREAYDMFGLVAEGLPD
KRRLVLSDDWPENLYPLRKDAMDYKFRPDPVQPKDEPDYEFMRPNGSVTDIPLGPLHITADEPGHFRLYC
DGDTIVDADYRLFYQHRGMEKLAENRLNYNQMSYLAERVCGICGFAHSIACVEAVERGIGLEIPHRAQAI
RVMSSEIERMHSNLLNLGLACEVTGNYTAFMHIFRVREYTLELAQLITGGRKTYGTIVIGGIRRDITLNE
IKRSYEIIEKIDTQLDEIWQVVMEDKRQIGRWKGIGVLDKQVARDFSPVGPNLRGSGFKRDTRYDHTYGF
YKELEFTPNVQFGGDVLSRELVRYNDCKQALRLVKQCLDIMPGGAIFIDTNYRLKPGAFCLGYDEAPRGE
NIHWIMQGDSQKVYRWRCRASTYNNWSSLRYQLQGNTIADAALIVCSLDPCYSCTERVTLVNVKSGKSKV
IGEKELKKYCQSLKDSPAKDIR

>WP_024346172_Firmicutes_group4e
MGNRTIVPFGPQHPVLPEPIHLDLVLEDERVVEAIPRIGYVHRGLEKLVEKKDYQQYVYVAERICGICSF
MHGMGYCMSIESVMGAEIPDRAKFLRTIWAELSRLHSHLLWLGLLADAFGFESLFMQSWKLREQVLDIFE
ETTGGRVIFSVCDIGGVKKDIAPETLSRIREVMNRMEMELKEAASVFLNDSTVRLRTKGVGVLSKQAAFE
LGAVGPMARASGIEMDLRSQGYAAYDKLDFKPVTDQGGDCYARTKVRIREMFHSMDLIRQCIAIIPDGEI
KRKVTGNPKGENFTRLEQPRGEVLYYTKANGTKFLDRVRVRTPTFANVPALLETLKNCSLADVPILILTI
DPCISCTER

>WP_024789181_Epsilonproteobacteria_group4e
MGKIVIPFGSQHVALPEPISFLFETQNEIITKVEAHIGYVHRGIEKAAITKFEYNQLPYLTARVCGLCSI
THAGAVVHGLEKLMNVEVNKRIDYLRMLVVELDRIHSHMLANGHVAEVVGYENLFMQTFRAREDVMDILE
RITGNRVQYDYQVIGGVSRDIDLEIVEFAKKKLKKLKENVLKVMDFNDSDYTFGLKTKGVGVISKEMAAK
YNVAGPIARASGLETDARVEFDYLPFEEVGYKMQLRREGDVWARNMVRFDEVLNSIEMCENILDNLPEGE
YKVKVKGRPNGETVVRVEAPRGECFYYLKGSNKKVMDRVRIRVPTYANIPILKKLFLGAKYSDAQAIVLS
FDPCMSCTAR

>WP_024821984_Synergistetes_group4d
MAKEKVHTYKVPIGPVHVGLKEPITAWLDLDGEKIIDARVRPGAIHRGIEYMARDRNPIQVIYLAERICG
ICSFSHITAFLRAVEDAANIQVPPRAQYIRSLVLELERIHSHTLWAGVACYSIGFDSAFHLGMLLREKVM
DVLECYTGNRVNYGVGTVGGVRWDITPDVVKVIKEMVAYYRNELGAFYDVVTEDPVAKARMRHVGVLTYE
EAMRYCALGPTARASGVRCDLRWSAPYEAYADLDVVPIVPQDYFGEVHGDVFDRFLVRVLELYQSLDIIE
KIIDGLPEGDIVFEKNLVKVLNILKAADGIGWSCIEAPRGDDTHVIRLKGGDEHVFWWKVRAPTYANAVS
WPLMFRGNELADAPLIINSVDPCISCMERTLVTGCSHKAGQVYSKNQLLEMCRDKTRRLRMA

>WP_024953588_Epsilonproteobacteria_group4a
MKKGDNFISKVKEKITVHNIERQTEDQVTITVDRNDLPEAVRMLYYDMGGWLSSMIPNDERQLNGNYALY
YVLSMEGGKMTIEDELPQEQKCWITVKTYIPANDPTFPSVTCKVPAAVWYEREAYDMFGLTAVGLPDPRR
LVVSDDWPKDLFPLKKDAMDYRHRPDPVDHRDEPDYKFLEPNGSGVVDVPLGPLHITSDEPGHFRLYCDG
DTIIDADFRLFYQHRGMEKLAENRMNYDQMGYLAERVCGICGYAHAIGCIEAAEKAVGIEVPLRAQAMRV
ICLEIERLHSHLLNIGLACEVTGNVNAFMHIFRIREFTMELAQLVTGGRKTYGNVVMGGLRRDMSGTEIK
KSLELLVTIEKQLIEVWDAVMDDKAQINRWKGVGILDRQVARDFSPVGPNMRGSGFGRDSRHDHPYDFFN
QLEFNIAVEHGCDVYSRESVRYQELLESISIIRQCFEMMPGGQTIIKPQTMIKPGAYAIGNDEAPRGENI
HWIMHGNAQKVYRWRCRAATYNNWPSLRYQFRGNTIADAALIVCSLDPCYSCTERVTIVDINSKKSKVLT
HKDLKRYSQTLKNHPLKNM

>WP_024955559_Epsilonproteobacteria_group4a
MKCDKFIEALSQKVKVLEVTRQYEDQVTALVELNDLPEAVRFLYYDVGGYLSTMVANDEREINKHYALYY
ALSIEGGKMFEGDEIEQDEKCFVTVKVLISPDSLTFPSVTPVVPACVWYEREAYDMFGLVAEGLPDKRRL
ALSDDWPEDLFPLRKDAMDYRHRPDMVDHDKEPEYNFLKPEGSGMVELPLGPLHITSDEPGHFRLFCDGD
TIIDADYRLFYQHRGMEKLAENRMNYDQMGYLAERVCGICGYAHAIACIESAEKSVNLEIPARAQAIRIV
CLEIERLHSHLLNIGLACEVTGNYNAFMHLFRIREYSMKLAELVTGGRKTYGNVVMGGLRRDMTGKEIKK
SLEILQIIEVQVNEVWDAIMDDKRQVKRWTGVGILDKQVARDFSAVGPNVRGSGIKRDTRYDHPYDFFKH
IEFEVAVAHGCDVLSREMVRYMELKSSISIIRQCFELMPQTAIIIEPELNVKPENFALAYDEAPRGENVH
WVMQGNAQKIYRWRCRAATYNNWPSLRFQFRGNNIADAALIVCSLDPCFSCTERVTVVDVNSKKSKILTN
KDLKSFSRTQKDSPLKDIRC

>WP_025773400_Firmicutes_group4a
MGQGSESKRAQKYIKDLRSKFPGAILEESSQAPDQITVTVKLNDLPGIVEELYYRHNGWLSTMLGNDERE
LNGCFALYYVLSMEGNSNKRENTWITVKALVPEKEPQFPSVTPRVPAAVWYEREVRDMFGLEPVGIPDAR
RLVLPDDWPDNLHPLRKDAMDYRYRPEPVEENYNFIEVEGEGIVEVPLGPLHITSDEPGHFRLFVDGEYI
VDADYRLFYVHRGMEKLAENRMDYDQITFLAERICGICGYAHSVAYAAAVETANGIEVPPRAQYIRTILL
EVERLHSHLLNLGLAAHLVGFDSGFMHFFRVREKAMQMAEILTGGRKTYGINLIGGVRRDIFKEERDQVL
RLIAEIRTELDELLDILINTPNFISRTQGVGRLERQVARDFSPVGPNMRGSGYARDTRADHPYGAYDRVS
WEVISKDGCDVLSRELVRAAELYESFNIIERCLTEMPPGPVLTEGFAYKPQTFALGYTEAPRGENVHWLM
TGNNQKLYRWRVRAATYNNWPALRYMFRGNTVSDAPLIVASIDPCYSCTERVTMVDVRKKKARTIEYKEL
ERYCRERKYSPLKF

>WP_025797024_Gammaproteobacteria_group4a
MSYLNVVNSNQQGEKRGAGYLKKLREKFPNSVLDEEWQTADQLTVTVKTNELPEIVEYLYYQLGGWLPVL
FGNDERSLNGYFAVYYVLSMEEGEKCWVTVKALVSATTLEFPSVTPRVPAAVWGEREIRDMYGLIPVGLP
DERRLVLPDDWPDGMYPLRKDAMDYRQRPMPTTDAETYEFINELGGKDNRIVPIGPMHITSDEPGHFRLF
VDGEQIIDADYRLFYVHRGMEKLAETRMGYNEVTFLSDRVCGICGFTHSVAYTTSVENALDIVVPPRAHT
IRSILLEVERLHSHLLNLGLSSHFVGFDTGFMQFFRVREKSMMMAELLTGARKTYGLNLIGGIRRDILKA
QQMKTLQLVHEMRDDVTQLVDMLMNTPNIEQRTQGVGILDRKIARDFSPVGPLIRGSGFKRDMRFDHPYA
DYGNLPKTLFTFDGGDVFSRVMVRVKEVFDSLAMIEYGLDNLPEGNLLVEGFTYQPHKFALGYAEAPRGE
DVHWSMLGDNQKLFRWRCRAATYANWPVLRYMLRGNTISDAPLIIGSLDPCYSCTDRVTLVDVRKKKSKT
VSYREIERYSVERNHSPLK

>WP_025801577_Gammaproteobacteria_group4a
MNQQKTGQHYIQELRQQFPSAILDESWQTDTQATITIKTNMLPEVVEFLYYKQGGWLSVLFGNDERPLCG
SYAVYYVLSMETGTKCWITVKALVDERTLEFPSVTPRVPAAVWGEREVRDMYGLIPVGLPDERRLVLPDD
WPDELYPLRKDSMDYRQRPAPTTDVETYPFINESKSGKIVPIGPLHITSDEPGHFRLFVDGEDIVDADYR
LFYVHRGMEKLAETRMGYNEVTFLSDRVCGICGFAHSTAYTSSVENAMGIQVPERAQAIRSILLEVERLH
SHLLNLGLSCHFVGFDSGFMQFFRVREKSMKMAEILTGARKTYGLNLIGGIRRDLLKDDMIQTRKLAAEM
RAEVKTLVDILFSTPNMEQRTVGVGRLDPQIARDFSNVGPMIRASGHARDTRVDHPFAGYDLLPMEIHTE
TGCDVISRVKVRVNEVFTALNMIDFGLDNLPGGPLAVEGFTYIPNRFALGFSEAPRGDDIHWSMTGDNQK
LYRWRCRAATYSNWPTLRYMLRGNTVSDAPLIIGSLDPCYSCTDRVTLVDVRKRKSVTVPYKEIERYGLE
RKDSPLK

>WP_026486855_Firmicutes_group4e
MGDRSIIPFGPQHPVLPEPIHLRLVVEDEKVVEALPAVGYVHRGLEKLVDIKSTDQMVYVVERICGICSC
MHALAYCQGIEELMGVEVPERARYLRVVWAELHRMHSHLLWLGLLADAFGYESLFMQTWRIREKIMDLLD
RTAGNRVIISVNVVGGVKRDIDEELKKWVLENLNDIENELREVFNIMKDDYTVKKRTVGVGVISAEEAYE
LGLVGPMLRASGVSQDVRMTGYAAYKDLDFSPVVEKGGDSYARMMVRMRELFQSIDLIRKALEKMPQGEI
SVKVKGNPEGEVISRVEQSRGEVLYYIKANGSKNLERLRVRTPTFANVAALLKIVPGSQLADVPVLVLTI
DPCISCTER

>WP_026651247_Firmicutes_group4e
MSTRSVIPFGPQHPVLPEPIHLDLVMEDEKVVEAIPSIGFIHRGLEKLVDKKDFNEMVYVAERICGICSL
GHGLGYSEALEHIMDIDVPARAKYLRTIWSELSRIHSHLLWLGLLADAFGFESLYMDCWRLREDALDMFE
ASTGGRVIFSVMKIGGVRRDVSNEMLKDFYQRILKMEEDLKAIAKPFLNDVAVQSRLRGVGVLTAEQADM
LGCAGPFLRASGVNRDIRTTGYCAYGDVEFEPILSNDGDSYARTECRIKEIFQAFDIIRQCIDKMPAGDI
DVPVKGMPNGEYMMRIEQPRGEALYYVKANGTKFIDRLRVRTPTFSNIPGLVETLKGCDLADVPILVLTI
DPCISCTER

>WP_026783288_Alphaproteobacteria_group4c
MSTHNVPETFSIPVGPLHVALEEPMYFKIDVQGETVSHVDINAGHAHRGIEYLTTKRSMYQNVVLTERIC
SLCSNSHPQTFAMAAEKIAGIEVPERGIYLRTVADEMKRITSHLFNVALLVHLVGYETYFMHMMQVREIG
QDMLESIFGNRQDIGAMCIGGVRYDLDDKSIAYIKGALAKIEVEVQDFIKTFKTNGAILRRTKGVGVLTH
ADAITCGVVGPVARASGVDYDVRREAPYAAYDRLPLVVHGATDGDVWSRAMVRLEEILTSIDLLRVCLRD
LPGGPVNINDRPDIPPGQAVTRSEAPRGEVIYYLRTNDTPQPERVKWRVPTFMNWDGLRFMLQDAKVADI
AMIVNSIDPCLSCTER

>WP_026823431_Gammaproteobacteria_group4a
MSEEKLGQHYLTALCQAFPGVVLEEGWQTKDQLTITIKINALPDVIAYLYYQQGGWLSVLFGNDERKLCG
HYAVYYVLSMEQGSKCWLTVRVEVDADKPEFPSVTPRVPAAVWGEREVRDMYGLIPVGLPDERRLVLPDD
WPDDLYPLREDSMDYRQRPAPTTDSETYQFINELGNKKNNVLPIGPLHVTSDEPGHFRLFVDGENIIDAD
YRLFYVHRGMEKLAETRMGYNEVTFLSDRVCGICGFAHSTAYATSIENAMGIVVPERAQMIRAILLEIER
LHSHLLNLGLACHFVGFDSGFMQFFRVRESSMKMAEILTGARKTYGLNLIGGIRRDLLKDDMKKNRQLAQ
QMRREVQELVEILLTTPNIEQRTVGIGRLDPQVARDFSNVGPMVRASGHARYTRRDHPFIGYGLLPLEVH
SEQECDVLARLKVRINEVFTSLNMIDFGLDNLPGGALMVEGFTYIPHRFALGFTEAPRGDDIHWSMTGDN
QKLWRWRCRAATYANWPTLRYMLRGNTVSDAPLIIGSLDPCYSCTDRMTVVDVRKKKSQVVPYKELERYS
IERKNSPLK

>WP_026835345_Firmicutes_group4e
MAKRSIVPFGPQHPVLPEPIHLDLVLEDETVVEALPSIGYIHRGLESLVAKKDFNEMAYVTERICGICSF
MHGMGYCSTIEKIMGLEVPERANYLRTIWCEMSRLHSHLLWLGLLADAFGFEALFMECWKIREKILDMFE
ESTGGRVIFSVNKIGGVLKDMPAEMLADFMKRLDGMQKELKKATKVFMNDYTVKSRLEGIGILSKEDAIA
CGAVGPMMRASGIEVDMRKTGYAAYKDIDFQVITSDRCDSYGRCEVRIGEIFQSIEIIRQAIAQIPDTEL
SVMAKGFPKGEAFVRFEQPRGEAFYYSRANGTKNLDRMRVRTPTFANLPSLVKILQGAQYGDVPLLVLTI
DPCISCTER

>WP_026892028_Firmicutes_group4e
MGNRTIVPFGPQHPVLPEPIHLDLVLEDETVVEAIPRIGYVHRGLEKLVEKRDFQQYTFVAERICGICSF
MHGMGYCMSVESIMGAEIPERAKFLRTIWAEFSRLHSHLMWLGLLADAFGFESLFMQSWKLREQVLDVFE
ETTGGRVIFSVCDIGGVRKDINKETLHKILEVLDRMEKELKEIAAVFINDSTVKLRTRGVGKLSKQAAFD
LGALGPMARASGIEMDMRTQGYAAYGKLDFKPIIDEEGDCYARTRVRIGEMFQAMDLIRQCIRLMPEGDI
KVKVTGSPKGEYFTRLEQPRGEVLYYVKANGTKFLDRVRVRTPTFANVPALLETLKNCSLADVPILILTI
DPCISCTER

>WP_027099538_Firmicutes_group4g
MSYVVPLGPYHPALEEPVHVKLFTEGEEIKNAKVYIGYNHRGIEKLCEERNHIQTITLVERVCGICSHSH
TLAYCLAVEKIAGMEVPKRGDYLRVITCELERLHSHFLWLGLAAHIIGFDSLFMMCFEKREKIMDMLETL
SGNRVNYAMNIIGGARRDINDEIEKDLREKLSILKEDFKAIFDIYANDKTVALRTKGVGVLTNEDAFIYG
ACGPHGRASGMKDDVRKVDPYCSYDDFDFKAIVQAEGDVFSRAVVRLLEIEESIKIIEQALDNIPDTPIN
LGMKMPKVPKGEYFSRIEAPRGEVSYYVVSNGGQTNGRVNIHVPTFKNAATVPVMLKDNTIADAGLIVAS
IDPCFSCLDR

>WP_027178908_Deltaproteobacteria_group4e
MARTIIPFGPQHPVLPEPLHLKLVVEDEIVKEAIPALGYVHRGLEKLAEIRDYNQMIQIVERVCGICSMI
HSLCYCQGIEEMMGIEVPERAKYLRTIWSELHRMHSHLLWLGLFADAFGFEALFMQLWRIRERILDINEA
TTGSRVIVSVNVVGGVRQDLTNEQIAWILSEVKEAEKDILQIKSTLLEDYTVCKRTKGVGVMTKEQAYDL
GAAGPTLRGSGVASDMRLLKYAAFDKIDFEPIVETSGDCWARSTVRFRETLQSVDLVRQAIAGLPKGDIS
VPVKGNPEGELVTRVEQPRGECLYYLKGNGKKFLERVRIRTPTFANIPTLLTMLPNCELADVPVIVLSID
PCISCTER

>WP_027182881_Deltaproteobacteria_group4e
MARTILPFGPQHPVLPEPIHLKLVVEDEIVTEALPQLGYVHRGLEKLADIRDFNQMIQIVERVCGICSKI
HAMCYVEAIEQMADIQVPQRAKFLRVIWSELHRIHSHLLWLGLYADAFGFESLFMQCWKIRERVMDINEA
TAGNRVVVSVNVVGGVRYDISVEHQKWIREQLDLIHKEVKQIEKTMLEDYTVQKRTRDIGVLTKDQAHEL
GAAGPTLRASGWAQDCRQLGYEAFPFLDYEPIVEMDGDCYARGKVRFRETLQSVDLVRQALDRLPDTEIN
VPYKGKPEGEAINRVEQPRGEVLYYLKGNGTKYLSRVRIRTPTFANIPPLLAMLPGIELADVPVVVLSID
PCISCTER

>WP_027187553_Deltaproteobacteria_group4c
MSEALGKEFTLPLGPMHVALEEPMYFKVTVEGERVRHVEITSGHVHRGMEALATKRNLFQNIVLTERVCS
LCSNSHPLTYCMAIENLAGIEVPRRAQYLRVLADEIKRVASHLFNVAILAHIIGYKSLFMHVMEVREIMQ
DVKETVYGNRMDLAANTLGGVKNDVDAQLFGYITRSLQRLEGHMQEIIDIYASNPMLCSRTVGVGVLPKD
EAIRYGLVGPVARGSGLAVDVRRDAPYGIYPELSFNVITETGGDVHSRAMVRLREVNESISLIRQIAANL
PEGKLTAPLPVIPAGQGCARTEAPRGELFYFIRTDESDIPTRLKWRVPSYMNWDALEVMMKDCAVADVSL
IVNSIDPCVSCTER

>WP_027187946_Deltaproteobacteria_group4e
MAKTLIPFGPQHPVLPEPLHLKLVMEDEIVVEAIPALGYIHRGLEGLATRRDFNQMVYVVERVCGICSCI
HAMCYCQAIEGLMGLKVPPRAQYLRVIWSELHRMHSHLLWLGLFADGFGFESLFMALWRVRERIMDINEA
TAGNRVIISTNIVGGVRTDINTGYLQEILRTLKTVEAELKPLYDTMMNDYTVKLRTVGKGVLTKEQAWQL
GAGGPTLRGSGWAHDMRTLGYEAFHELDFEPVVETDGDAYARTKVRFREVFQSIDLVRQAIAKLPDGILA
VPVKGNPTGEITTRVEQPRGELFYYVYCNGTPNPERVRIRTPTFANIPPLLAMLPGVELADVPVIVLSID
PCISCTER

>WP_027190463_Deltaproteobacteria_group4e
MRTILPFGPQHPVLPEPIHLKLVVEDEKVVEALPNLGYVHRGLEKLTDIRDYNQMVNIVERVCGICSCIH
SLNYCEAMEEMLKIEVPQRAHFLRVMWGEIHRIHSHLLWLGLFADGFGFESLFMQFWRIRERAMDLMEAT
AGNRVVISTNIVGGVRKDITPDMKTWILSEIDKTETEVRALEKTILEDYTVKQRCCGKGVLTKEQAHMLG
AVGPMLRGSGWAQDARQTGYAAYGQLDFEPVVEYDGDSYARSKVRFREVYASCDLVRQALAKMPEGEIST
KVKGKPEGEVWRRVEQPRGELYYYLKGNGSKNLDRVRIRTPTFANIPPLLAMLPGCELADVPVIVLSIDP
CISCTER

>WP_027191193_Deltaproteobacteria_group4c
MSSTYTLPVGPLHVALEEPMYFDVKVEGETVRAVELAAGHVHRGMEALAMNRNWFQNITLTERVCSLCSN
SHPATYCMALENLAGIVVPERAQYLRVIADEVKRIASHLFNVGIMAHLVGFDSLFMHAMEIREIMQDVKE
GVYGNRMNLGALTIGGCRYDIDEESKGFMLAQLNKLKPLVAELHNVYDTDPLIKTRTQGIGVLPLDKAIE
YEVVGPVARASGVNYDVRRKAPYAVYPELNFEVQTDTAGDVHSRAMLRIREAVESVSLVEQCLEHMPEGP
NQLAGFVQIPEGEAIARSEAPRGEVFYYVRSDGTDMPQRLKWRVPTYMNWEALQVMMAGCQVADIPLIVN
SIDPCISCTER

>WP_027203889_Firmicutes_group4e
MGKKSVVPFGPQHPVLPEPLHLDLVIEDEVVEEAIPNIGFIHRGLEGLAEKKDFNEMMYIAERTCGICSF
GHGLGYVEAVEHIMNVEVPPRAKYLRTIWAELGRLHSHLLWLGLAADAFGFESLFYEAWRIREKILDIHE
MTCGGRLIFSVNKVGGVLRDINADQQKFILDQMNVVEKEIKNIAKVFLNDYSVQSRSKGVGVLTTQRAHD
LGAVGPFARACGIKNDIRLTGYCAYGDLDFEPIVSNDCDCYARLEVRINELFQSIDLIRQAFAKIPEGEL
ETKVVGFPKGEYFMRIEQPRGEAIYYVKGNGTKILDRMRIRTPTFANIAPLCEMLKGADYSDVGPLVVSI
DPCISCTER

>WP_027275601_Gammaproteobacteria_group4a
MNTLSETKVGHGYVEGVRQKFPSAVLEESWQTHNQVTLTVKTNALPEIVEWLYYVQGGWLSVLFGNDERP
LNGSYAVYYVLSMEATVKSFVTVKAMVDANTLEFPSVTPRVPACVWGEREVRDMYGLRPVGLPDERRLVL
PDDWPDDLHPLRKDAMDYRERPDPTTNTETYRFVNEGGESRVVPIGPLHITSDEPGHFRLFVDGEDIVDA
DYRLFYVHRGMEKLAETRMGYDEVTFLADRVCGICGFTHSVAYANSVENALGIHVPERAQMIRTVLLEVE
RLHSHLLNIGLSCHFVGFDTGFMQFFRVREKAMKMAEMLTGARKTYGLNLIGGVRRDILKAQRLEALKTL
HEMRTEVTQLVEILLDTPNMQQRTVNVGVLDRKVARDYSPVGPVVRASGYFRDVRKLHPFAGYANVPFEV
HVKDGCDVNSRVMIRIQEFYESIAIIEYALDNLADGPLLVEGFRYQPHRFALGITEAPRGEDIHWSMLGD
NQKLYRWRCRAATYANWPPLRYMLRGNTVSDAPLIIGSLDPCYSCTDRVTVVDVRKRKAQTVAYKEIERY
GIERKNSPLK

>WP_027397032_Firmicutes_group4f
MPEAILMAAEKMSAGGKHPLTAMFGRDETANGVGYVIYCYFEIPENKTVDGFKVVFNPNGSLEYDSITHI
IPAAAWYEREIKDMFGLVPKGHPDLRSLVLHETFPEDFYPLRKNVKVNAKVRGERQFKVRTAKGEGLFEV
PVGPIHAGIIEPGHFRFSQAGEAMLQLDAKLFYTHRGIEKAVEGKTPYEALPIVERICGACSVSNTWSFC
QAVEKAVNVKVPRRAEIIRTLLMELERITNHVGDIGNIPAGVGFNPAISLGGRLKEKLMRLCEAVAGNRF
LRGMIIPGGVSMDITPELCDRIHQVMDEVADGVEDMATMFREQENFQNRIQTTGIVRNQTAMDLAMVGVG
ARASGYSHDSRCDFSYGVYDELDFKPYTKTMGDVAARLLVRIGELSASFEMVDKLIELLNSCGEQELSVA
MEYNEGSGWGISESARGSNFQYVALDGDGRIDRLFVRSASYANWPALPIAVQGDIIPDFPLINKSFELCY
ACIDR

>WP_027399701_Firmicutes_group4e
MGKRTIIPFGPQHPVLPEPVHLDLVIEDETVVEAIPSIGFIHRGLEKLVEKKEYTEMVYVIERICGICSF
GHGWGYCLSVEGVMGVEIPERANYLRTIWHELSRMHSHLLWLGLLADGFGFESLFMHCWRIREKVLDIFE
KTTGGRVIFSVCKVGGVRKDIDEATLKEISSVVDGMKKELKELADVFLEDYSVKNRLCGVGYLSKEDAAE
LAAVGPMARASGLKQDMRLLGHGVYDKLGFEPCIETAGDSYARCKVRIREVFQSIDLIIKAIEMIPDGDI
SVPVKGNVPANECVVRLEQPRGEAFYYAKGADSKFLERMRVRTPTNQNIPAMVKTLQGCDLADVPMLILT
IDPCISCTER

>WP_027431522_Firmicutes_group4e
MGKRSVIPFGPQHPVLPEPIHLDLVVEDERVIEAIPSIGFIHRGLEGLVKKKDYNTMTYIVERTCGICSF
QHGMGYCETIEHIMDVEVPDRAKLLRTIWAELNRMHSHLLWLGLLADAFGFENLFYQCWRIREKVLDLHE
LTAGARLIFSVNTIGGVKRDIDEDKQRTILETLSEVEKELKVIEKTFFYDYTVESRLKGVGILSKEKVHE
LGCVGPFARASGLAVDLRKLEYAGYSKIDFEPITSNDCDSYARCYVRLKELYQSIDIIRQAIAKLPADKT
LSTPVKGNPNGEFIMRVEQPRGEAFYYAKANGTPYLDRIRVRTPTFANIAGLCEMLKNTELADVGLLVLT
IDPCISCTER

>WP_027624751_Firmicutes_group4g
MSYVIPIGPYHPALEEPVHVKLYTDGEFIEDAKVYIGYNNRGIEKLSQEKNFIQTITLVERVCGICSHSH
SLAYCLAIENISGLEVPKRGSYIRVIICELERLHSHFLLLGLAAHIIGFDSAFMYTFSAREKVMGALETL
TGNRVNYAMNIIGGARKDFSKEEIHDLLMLIEEMKEPYERILDIFGKDKTIALRTKGVGKLSYDEAWIHG
LSGPHGRASGLECDTRKIDPYCCYDDFNFNMIVQKDGDVFSRVVVRLLEIGESIRIITQAAQNMPDTPIN
LGFKIPRVPAGEYCTRIEAPRGELTYYVVTDGGPGNRRVNIHVPTFRNAASVPAMLKGNTIADAGLIVAS
IDPCFSCLDR

>WP_027716617_Deltaproteobacteria_group4e
MARKILIPFGPQHPVLPEPIHFDLVTEDEKVIDAVPSISYVHRGLERLIEHRDFIDFAHVADRICGLCSF
MHSLGYCQAVEEIMGVEVPERALYLRSVWAELSRIHSHVFWLGVAADAFGFESLFMQALRLREPVLNIFE
ETTGARVILGVCKVGGVRRDIDAANLKGIVGRLASLKKDLEELSRVFIDDYSVRHRLSGVGVISREDAYV
LGCVGPMARASGLAMDMRAIGYAAYKYLEMEPVVESAGDCYARCLVRIREIFQSIDLIRQGAEKIPEGPI
EVKVTGAPDGEYYSRVEQPRGEVIHYVKGNGSRMLQRFRVRVPTFSNIPAMIKVLKGSEVADVPNIILTL
DPCISCTER

>WP_027871860_Firmicutes_group4e
MAKRSIVPFGPQHPVLPEPVHLDLVLEDEKVIEAIPNVGFVHRGLESLVDKRDFNQMMYVIERTCGICSF
GHGMGYVETIEGIMNIEVPDRAKFLRVIWAELGRIHSHLLWMGLMADAFGFENLFYSCWRVREKILDLHE
MTAGGRVIFSVNKVGGVIKDITPEMMKAILTTLDEVEAETKILQKTFLYDYTVESRLKGVGVLTKQQAHD
LGCCGPVARASGIANDYRLTGYEAYGQLDLEPVIGVNGDSYDRCDVRIREVFQSIDLLRQAIAKIPEGEL
SVPVKGNPDGEHFVRIEQPRGEAFYYTKASGKKYVDRFRLRTPTFANLAGLTESLKGCDLADVPILIVTI
DPCISCTER

>WP_028108808_Gammaproteobacteria_group4c
MSGYKVPVGPLHVALEEPMYFKVEVEGETIRDLEITAGHVHRGLEYLAVKRNFYQNITLTERLCSLCSNS
HPTTYCMALESLAGIEVPLRGQYLRVIADEVKRVASNLFNVGIMAHIIGFDSLFMHVLETREVMQDVKET
IYGNRMDLGANCIGGVKYDVDAGQTQWLLQQIGRLVPAVEEIRDLYGSNHFVLSRTQGVGLLTLEDVQRH
GLVGPVARGSGLAYDVRVQAPYAVYDQLDIEIQTRTGGDVWSRAMVRLDEVLVALDLIRQCLERMPAGPT
AISGLPVIPAGEAIAKSEAPRGELIYYLKTDGSDRPERLKWRVPSYPNWDALNTMMTGEKVGDVPLMVNS
IDPCISCTER

>WP_028112273_Gammaproteobacteria_group4c
MSSYKVPVGPLHVALEEPMYFKVEVEGETIKGIDITAGHVHRGLEYLAVKRNFYQNITLTERLCSLCSNS
HPTTYCMALETIGGIEVPQRAQYLRVIADEVKRVASNLFNVGIMAHIIGFDSLFMHVLETREVMQDVKET
VYGNRMDLGANCIGGVKYNLDADKVAYLTEKVQGMIPAVEEIKALYNSDHFIVSRTQGVGVLTLEDVKDY
GLVGPVARASGLAYDVRVQASYAIYDQLDMEIQTRSGGDVWSRAMVRIDEVLVALDLILQCLAKLPQGPI
AITTLPSIPAGEAIAKSEAPRGELIYYLRTDGSDKPERLKWRVPSYPNWDALQTMMAGEKIADVPLMVNS
IDPCISCTER

>WP_028234750_Firmicutes_group4e
MGNRSIVPYGPQHPVLPEPIHLDLVLEDEKVLAAIPSIGFIHRGLESLTSKKDFNEMVYVAERICGICSF
MHGMGYCMAIEDIMGVEVPRRADYLRTIWAEMSRLHSHLLWLGLLADGFGFESLFMHSWRLRETILDMFE
ESTGGRVIFSVNTIGGVLKDMPNEMLKEFVKKLDAMEKEIRETTSIFLNDYTVKSRLVDVGIITGEDAIR
RGAVGPMMRASGINVDMRKNGYAAYNDIDFEVITSNKCDSYARCEVRIGELFQSIDIIRQCVAKIPDTEI
NTKVTGMPNGESFIRVEQPRGEAFYHVRANGTKFLDRFRVRTPTFANIPALTQTLQGCQYGDVPLLVLTI
DPCISCTER

>WP_028450152_Betaproteobacteria_group4b
MGSMQMSKRKELEAKLIARLRDDVVCVEKTDPRTIFIDVKRAGIREASKIITNAGARYLCSVGYDNIERD
GTLGMIHTFALDDSDQFVCCRTSAPENDAIIESITPDLPSAGWSEREVTDLLGLRFAGHPKPKKLVLADD
WPDGIYPLRKDVPHNLVPKGAEDVAYELDEAPPGTKIVPVGPFHPSLHEPEHFAVYVDGETIKGCDYRGF
MTHRGIEKLCTTQISYNEVPFIAERICGICGSVHATAFSQAVESAAGLVIPRRAEFIRTMMLEFERIHSN
LLWLGVAGHLIGFDTVFMQAWRVREQIMWLCERLTGNRKTYGMILVGGVRRDITPEIADDIRRVMKTIED
DLAIIHRAIEKDTSIHKRTKGVGTITKQQALDWSLVGPVARARGVDIDARRDHPYAAYDEMKFEVPVLDS
CDVWATLVIRVIETFEAIKIVRQCLEKMPGGEFFVEMKDSIPAQRHAITVVEAPRGESVHYVITGEDNRP
ERWRVRAPTFPNLQAVPLMLLDEQFGDFPIIMGSIDPCFSCTDRVAVVDLQTGQASSISKAELDALSRQQ
QARHASLKG

>WP_028451288_Betaproteobacteria_group4b
MIARLRDDVVCVEKTDERTIYIDVKRAGFREASQIITASGARYLCSIGYDNIERDGTLAMVHTYALDDSN
RFVCCRASAPVDDPVLESITPDLPSAGWSEREVTDLLGLRFAGHPKPKKLVLADDWPEGIYPLRKEVPHD
FVPQGAEDVAYQLDEAPPGTKIVPVGPFHPSLHEPEHFAVYVDGETIKGCDYRGFMTHRGIEKLCQTQVS
YNEVPFIAERICGICGSVHATAFSQAVESAAGLIIPRRAEFIRTMMLEIERIHSNLLWLGVAGHLIGFDT
VFMQAWRVREQIMWLCERLTGNRKTYGMILVGGVRRDITPDIAEDILNVVKKIEDELTVIYRAIEKDTSI
HKRTKGVGTITRQQAIDWNLIGPVARARGVDIDARRDHPYAAYDEMKFEVPVLDGCDVWSTLVVRVVETF
EAIKIIRQCLDKMPGGEIFVEMKDKIPAQRHAITVVEAPRGESVHYVVTGEDNRPERWRVRAPTFTNLQA
VPLMLLDEQFGDFPIIMGSIDPCFSCTDRVAVVDLQTGKSSSISKAELDVMSRKRLQGNQLQQVQK

>WP_028535106_Betaproteobacteria_group4c
MSNFTIPVGPLHVALEEPMYFRVDVHGETVANVDIHAGHVHRGIEYLATKRNIFQNVVLTERICSLCSNS
HPQAYSMAIEKIAGIVVPERAEYLRAIADEVKRVASHLFNVAILAHLVGFESLFMHVMEIRERMQDVKES
LFGNRMDIGANTIGGVRYDIDAERIGYLEQQLAWIENALIEVVALYRSNGSILGRTRGIGVLSHADALEC
GTVGPVARASGIRYDVRVKAPYAAYDRLEVPVHTLPDGDVWSRAMVRLAEAQTAIDLIRQCVRDLPDGPT
TATTERPSIPAGEAIAKCEAPRGELIYYVRVGESPKPERVKWRVPSFMNWDALRIMLRQAKIADIAIIVN
SIDPCISCTER

>WP_028536385_Betaproteobacteria_group4a
MTLSTETRIGRHYVEALRERFPSTVLEEEWQTDDQVTVTVKVNALPEVVEWLYYQQGGWLSVLFGNDERQ
LHGNYAVYYVLSMEETVKSWVVVRAQVDAGTLEFPSVTPRVPAAVWGEREIRDMYGLIPVGLPDERRLVL
PDDWPDGLYPLRKDAMDYRERPAPTTAVETYPFVNDARGETRDVGLGPLHITSDEPGHFRLFVDGETIVD
ADYRLFYVHRGMEKLAETRMGYDEVTFLSDRVCGICGFTHSVAYTSSVENALGIKAPPRAQMIRSLFLEV
ERLHSHLLNIGLASHFVGFDTGFMQFFRVREKSMTLAELLTGARKTYGMNLIGGVRRDILKDQRIATLKV
VRELRTEVAQLVEMLIETPNLAQRTQGIGILDRKVARDFSPVGPLIRGSGFKRDIRADHHYAGYAQLPFD
VKVLDGGDVQSRVLVRVKEFFDSLDLIERALELMPEGPILLEGFDYTPHRFALGFAEAPRGEDIHWSMTG
DNQKLFRWRCRAPTYANWPALRYMLRGNTVSDAPLIVASLDPCYSCTDRVTLVDVKKRKSSTIAYTEFER
YGRERKHSPLK

>WP_028572004_Deltaproteobacteria_group4e
MAKTIIPFGPQHPVLPEPIHLSLTVEDEIVTQAVPALGYVHRGLEKLCDIRDYHHMIQVVERVCGICSKI
HAMCYCQCLEEMMKIEVPPRAKYLRVIWSELHRVHSHLLWLGLFADAFGFEALFYQLWKIRERVMDINEA
TTGNRVIVAVNVMGGVRNDLSPEQIRWILSELELVESELKALESTILDDYTVKARTVGIGVLTKEQAYEL
GAAGPTLRGSGVAQDMRQLKFAAFGDLEFEPIVEYEGDSYARGKVRYRETHQSIDLVRQALHKLPEGPIN
VKVKGNPEGEGTARVEQPRGELYYYIKANGTKYLERLRIRTPTFANIPPLAAMLPGIELADVPVVVLSID
PCISCTER

>WP_028573897_Deltaproteobacteria_group4e
MARTIIPFGPQHPVLPEPIHLKLTIEDEIITEVLPGFGYVHRGLETLVTKKDFRQMVQVVERVCGICSCI
QALTYVQALEDLYQAEIPPRAKFLRVIWSELHRMHSHLLWLGLFADAFGFESLFMQCWRIREKIMDLQEA
TAGNRVIISVNIIGGTRYDLDQDQCRQILTTLKGVEKDFLELQKVFFNDYTVLKRTKGIAVLTQKEAYEL
GCVGPMLRASNIAQDTRMTGYAAYGELEFEPVVETEGDCLARTRVRFREVLQAMDLVRQAISKLPDTEIA
VKIKGNPQGEAVSRTEQPRGELVHYILANGTKNLDRLRIRTPTFANTPALLKMLPGQELASAPVILMSID
PCISCTER

>WP_028576381_Deltaproteobacteria_group4e
MATIVPFGPQHPVLPEPLHLKLVLEDEIVKEALPTLGYVHRGLETLASIRDMDQMVQIVERVCGICSCIH
AHTYCMCIEGLMGIEVPQRADFLRVIWSELHRMHSHLLWLGLLADAFGMESMFMHAWRIRERVMDVMEAT
AGNRVIISVNKIGGVRRDMSPEQLRWVVQVVDELEQELDKIKAVLTNDYTVKKRTVGVGVLTYQQAYELG
AAGPQLRGSGVAQDMRMLGYGAYKYVDFAPVVEKDGDSWARTMVRFRELYQSIDIVRQLIAKIPDGEIAA
KVKGKPTGEIVCRSEQPRGELMYYVRATGDKYLDRVRIRTPTFANVPPLLAMLPGCEMADVPIIALSIDP
CISCTER

>WP_028587759_Deltaproteobacteria_group4e
MARTIIPFGPQHPVLPEPVHLKLVLEDEIVKEAIPALGYVHRGLEKLVEIRDYHQMVQIVERVCGICSCI
HAKAYCQGIEALMGIEVPDRGRFLRVIWSELHRVHSHLLWLGLFADAFGFESVFQQFWKVREKIMDIMEA
TAGNRVIISVNVVGGTRYDLSPEQLRWILEGVDEVEQGVRALQKTMLDDYTVKSRTVGVGVLTREQALEL
GAAGPTLRGSGVAQDMRQLGYAAYKELDFEPVVETGGDSYARSTVRFRETLQALDLVRQAIARLPEGDTR
VPVKGNPEGETIVRVEQPRGELLYYIKANGTKFLDRCRIRTPTFANVPPLLAMVGGLELADVPVVVLSID
PCISCTER

>WP_028845048_Nitrospirae_group4b
MKNFKETLIYISSNIETIDEKNIVIRTEPSQIKEVAKLLEIQGARFIHLTAIDFISQKNKIELNYFFSIL
QDNLNIIVKVEIDPLTPSISSVSEITPAVIWSERECNDLFGIKFEGHPDPRRLVLSDDWPEGIHPLRKNF
QYNISPPEVKQPVALKKPEEGKTVIPIGPFYPSLEEPAYFRLIVDGEEIVDFDYRGFYVHRGIEKLAESA
LNYQQIPFLAERICGICGFVHSCAYCQAVEKAGGIEIPVRAKFIRSMFLELERLHSHLLWIGLAAHIVGF
DTLFMQAWRIREPVMYLCEMITGNRKTYGINIVGGVTINVLPQHLKDMEGIISQIEKEVIQLREIILDDE
VIQLRFKNVGVLTQNDAKKYCVCGPVARASGVNIDMRINFPYAAYPMLSFRVPLNKSGDVWARTIIRLEE
ILISISILKQIIENIPEGPTSIKISKIEPWKEAISYIEAPRGQLFHYVMTGPDGRPYRWSVRAPSYQNYQ
ALSIMLKGASIADAPLIIGSIDPCFSCTERYEAIDIRKKIPRVYSVEELKRCLKAR

>WP_029009221_Alphaproteobacteria_group4g
MPYTFPLGPYHPALEEPFKVNVRCSGEVIESATVEVGFSFRGIELLAQKRNWVEVITLIERVCGICSNTH
AMTFCMAAERIAGIAAPPRAVHIRTVIAELERLHSHLLWAGIGAEDIGFHSLFMEIFTLRERVMDTLEAI
SGNRVNYGMNRIGGVHRDIPDPAAHGPALDALERGLAEVVVPAFTANPTALARTRGVGRLSREEAVRRGV
VGPVARASGLDMDVRKDHPYLAYADLGFRSVTRTAGDVLARVEVRAAEMLESVRLVRAALAGLPPGPLAA
VEGVPVIPPGEATVRTEAPRGEAFYYVESDGGPTPARVKIRTPSFVNIPAIEPMVIGQPLADLSIIQASV
DPCISCTDR

>WP_029010114_Alphaproteobacteria_group4a
MLAPTDTKVGKTYIDALRLKFPDVVLEESWQADNQATITVDPGSLPAVVEELHYGQGGWLSVVVANDERP
LSGHYAVYYVLSMEGVEKSWVVVRAVVDPETLEFPSVTPKVPAAVWGEREARDMFGLRPVGLPDERRLVL
PDDWPDDLYPLRKDAMDYRMRPQPTTDTETYKFINEARGETTVVPLGPLHITSDEPGHFRLFVDGETIVD
ADYRLFYVHRGMEKLAETRMGYDEVTFLADRICGICGFTHSVAYANSVENALGIVVPPRAGAIRSILLEV
ERLHSHLLNIGLACHFVGFDTGFMQFFRVREKAMTMAELLTGARKTYALNLIGGVRRDILKDERSRTLTL
IAELRREVQELVDMLLATPNMRQRTEGVGRLETSIARDYSTVGPVVRGSGHRRDVRVLHPFAGYKGAPLP
VHVMEGCDVLSRVLIRTREVFDSLALVEYFLDTMPEGPLLLEGFTFKPHRFALGYTEAPRGEDVHWTMLG
DNQKLYRWRCRAATYANWPPLRYMLRGNTVSDAPLIVASIDPCYSCTDRVTVVDVRKQKSMIIPYKDMER
YCRERTGSPLK

>WP_029095340_Gammaproteobacteria_group4a
MNTSTETKVGHGYVEGLVQKFPNTLLEESWQTENQVTLTVKLNMLPEVVEWLYYEQGGWLSVLFGNDERS
LNGSYALYYVISMEATVKSWVTVKVLVDENSLEFPSVTPRVPACVWGEREVRDMYGLRPVGLPDERRLVL
PDDWPEDLYPLRKDSMDYRERPDPTTNTETYKFINEGGESRVVPIGPMHITSDEPGHFRLFVDGEDIVDA
DYRLFYVHRGMEKLAETRMGYDEVTFLADRVCGICGFTHSVAYANSVENALGIKVPERAQMIRTILLEVE
RLHSHLLNIGLSCHFVGFDTGFMQFFRVREKAMKMAEMLTGARKTYGLNLIGGVRRDILKDQRLQGLKII
QEMRTEVTQLVEILLETPNMHQRTSGIGLLDRKVARDYSPVGPMVRASGYNRDVRRDHPFAAYANIPFDL
QVLDGCDVNSRVMVRIHEFFESIAIIEYGLANMPAGPLLTEGFSYQPHKFALGFTEAPRGEDVHWSMLGD
NQKLYRWRCRAATYANWPTLRYMLRGNTVSDAPLIIGSLDPCYSCTDRVTVVDVRKRKSQTVSYKEIERY
GIERKNSPLK

>WP_029166411_Synergistetes_group4d
MAQGKTTYRVPIGPVHVGLKEPITAWLDVDGERIIQATIRPGAIHRGIEFMARDRNPIQVIYLAERVCGI
CSFSHITCFVRAVEDAAKIPVPRRAQYIRSLLLELERVHSHILWAGVACYTIGYDSAFHLGMQLREKVMD
VLEALTGNRVNYGVGTVGGVRRDITPEVARAIRDMLDYYRSNIATFTDVVFDDPVALARMRHVGTLSLQE
AMRYCALGPTARGSGLRIDLRWSAPYEAYGDLDVIPIVPQDYLGKSHGDVYDRFFVRATEIHQSLDLIER
CLDGLPSGELMWEPKLPKLLNYLKQADGEGIGSIEAPRGDDTHVVRLTKGTETITWWKVRAPTYSNAISW
PLMFREQELADAPLILNSVDPCISCMERVLVTDRAAEREEVLVKQELTERCREKTRRLMRQ

>WP_029967123_Deltaproteobacteria_group4e
MPKTIIPFGPQHPVLPEPLHFSLTVEDEIVQEAIPGFGYVHRGLEKLCEVKDIYKMIQVVERVCGICSKI
HALCYCEGIEQMMGVEVPPRAKYLRTIWSELHRMHSHLLWLGLFADSFGFESLFYHFWRIREKILDINEK
TAGNRIIVSVNILGGVKRDLSTEDQKWILAELKEIENKLEEVKDTLFKDYTISKRTKGKGILSAEEALYL
GAVGPVLRASGVAQDCRQLQYAAFSELDFEPVIAQEGDSFARMQVRYFELFQSIDLIRQALSKIPEGPIS
VKVKGYPEGENVFRVEQPRGEVFYYFKANGSKFLDRLRIRTPTFANVPALAKMLTGIELADVPVVILSID
PCISCTER
