# Supplementary material for: Newly discovered Asgard archaea Hermodarchaeota potentially degrade alkanes and aromatics via alkyl/benzyl-succinate synthase and benzoyl-CoA pathway
Source: ISME J. 2021 Jan 15;15(6):1826–43. doi: 10.1038/s41396-020-00890-x (PMC8163825; doi:10.1038/s41396-020-00890-x)
Supplement: Supplementary file 7 — Dataset 1 [file 41396_2020_890_MOESM7_ESM.zip › Sequence datasets used for inference of phylogenetic trees/Supplementary Fig. 9 Nitrate reducatase domain.fasta]

>h02m_117k127_2476300_2
---------------------------------------MQSGVRIVKS-VCRSCHGGCDVLIHVKD-GKVVKVEGDPDSPISHGTLCAKGLASMQLVDNPKRLLHPLKSVGGRGEGKFQKITWSEALDIVASKITKIKQENGAESVVFAH-GT----DRAYLHFVHRLVNLFGAPNVTSPGY-VCYIPRVGSSIIICGG--LP--ICD-----Y----DNNPNCVMVWGCNPVLTN-PDEYKAIKLAKVLNRGA--SLIVIDPRFTPLASRADIWLQLRPATDTALALGMLNVIIREKLYDKKFVKKWTH-----------------------------------------------------------------GFDELAKRVEEYPLDKVEEITWVPMSKIEEAARLYAQTKPATLHYGVK-LEQNLNCSANHSALIALMAITGNLGTPGGHL--LYPSPP--VVRYPEF----MLTDKLSAEQRAKRIGGEQYKLANMMSIVPPM-----LVCKAILEEDPYPVKALVVFGSNPLLTWPNSKRVREAL-MKLDFIMVADLF-MTPTAQLADIVLPVASWLEYNDVAAYFFRAGH----VQARVKAVQ---VGESWSDHKIINELGKK-----------------LGYKEYF-WDDIDQYLDYILEP--------SGMTWNEF-KE--KGIIQ---VEP------KQY-----------KEKGFSTPTRKVELYSTILEKWG-----------------YDPLPFYAEPPESPISNPDLAAKYPLILTTGARSPVFFHTEHRQ--LSWLREVHPNPIVEIHPETAEKHGIQDGEWINIETPRGTIRQITKLTLGIHPKVVHTQHAWWFPEREEPGFGW---SESNANILTDSNPPFDPCIGASNLVGLLCKISKAKEGKA-------------------------
>h02s.26NODE_14450_2
--------------------------------------MKSESETIVKS-TCRMCHGVCGVLVHIRD-GRVVKVTGDPDCPTSNGYMCAKGRASVEFLYHPDRLKYPLKRMGARGENKWQRITWDEALDTIADEFLKLKRTFGAESIVGTQ-GT----GRPYTCLFARFLNSLGTPNQTGGGH-ICYLPRIAASSMTCGL--LP--VCD-----YYGFGGVYPKCVVVWGCNLTESGASDGMCSYQLNQAVKRGV--KLIVIDPRKTGIASKADHWIQIRPGTDDALALGMLHTIIKEELYDKEFVRKWTI-----------------------------------------------------------------GFDELAERVESYSPEKVEEITWVPAKTIVAAARMYATTKPACIQWGVA-VDQNINNFQTVRAILLLSGITGNIDVPGGDV--FWVPPANVVVQSPRLNSSITLPEKVAPEMWAKRIGAGKYKVLDQVH---PE-----DFIEAVLSGKPYPIKALFIMGSNMLVVRSDSLRLAQAL-EKIDFIAAVDLF-MTPTTQMADIVLPAASWLETDDVADLHFIWC-----ALIRQKVAT---IGECRDDKQIMIDLAHR-----------------MGMRDCFPWRNAEEYCDWVLKD--------SGITFDEF-KE--LGIIQ---GEMRY----RKY-----------EEEGFATPSGKFEIHCSTLESMG-----------------YDPLPYFVEPPESPYSTPELFKSYPLIITTGGRVQAYFHSEGRQ--VKSLRKLNPDPLVDIHPVTARNLGIGEGDWVWIENPRGKIKMKARLTEGIHPGVVHAQHGWWFPEKGPPEYGW---KDSNVNLLTGGM-PFDPHTGSESWRSFLCKVYKE------------------------------
>h03m_104k127_1800329_3
---------------------------------------MGNKVKIVKS-VCRSCHGGCDVLIHVKD-GKVVKVEGDPESPISHGTLCAKGLASMQLVDNPKRLKHPLKAIGRRGEGKFQKIGWNEALDIVAGKLKEIKQEYGAESVVFAH-GT----DRAYLHFVHRLVNLFGAPNVTSPGY-VCYIPRVGSSIITCGG--LP--ICD-----Y----DNNPNCVIVWGCNPVLTN-PDEYKAIKLAKVLNQGA--NLIVIDPRFTQLASRANIWLQLRPGTDTALALGMLNVIIREKLYDKKFVEKWTH-----------------------------------------------------------------GFDKLAKRVEEYPLAKVEEITWVPASKIEEAARLYAKTKPATLHYGVK-LEQNLNCSSNHSALIALMAITGNLGTPGGHL--LYPSPP--VVRYPKF----MLTDKLPAELRAKRLGGEQYKLANMMSIVPPM-----LVCKAILEEDPYPVKALVVFGSNPLLTWPNSKRVHEAL-MKLDFIMVADPF-MTPSAQLADIVLPVASWLEYNDVAAYFFRAGH----VQARVKAVQ---VGESWSDHKIINELGKK-----------------LGYEEYF-WDDIDQYLDYILEP--------SGMTWNEF-KE--KGIIQ---MEP------KQY-----------EEKGFSTPTRKVELYSTILESWG-----------------YDPLPFYAEPPESPISNPDLAAKYPLILTTGARSPVFFHTEHRQ--LPWVREIHQNPIVEIHPETAEKHGIQDGDWVNIETPRGRIKQEAKLTLGIHPKVIHAQHAWWFPEREELGFGW---SESNANILTDSNPPFDPCIGASNLVGLLCKISK-------------------------------
>h02s.68k137_1168003_5
---------------------------------------MGFAIKIVKS-VCRSCHGGCDVLIHVKD-GKVVKVEGDPESPISHGTLCAKGLASMQLVDSPKRLHHPLKRTGKRGDGKFQRISWDEALDTVASKLNEIKQKTGAESVVFAH-GT----DRAYLHFVHRLVNVFGAPNVTSPGY-VCYIPRVGSSIITCGG--LP--ICD-----Y----DNNPNCVMIWGCNPAITN-PDEYKAIKLAKVLNRGA--KLIVVDPRLTPLASRADIWLQIRPATDTALALGMLNVIIHEKLYDKKFVKKWTH-----------------------------------------------------------------GFDELAERTKEYPLEKVEEITWVPASKIEEAARLYAETKPATLHYGVK-LEQNLNCSSNHSALIALMAITGNLGTPGGHL--LYPSPP--VVKYPEF----MLTDKLSPEQKAKRIGSDEYKLASMMSIVPPM-----LVCKAILEEDPYPVKALAVFGSNPLLTWPNSKRVREAL-MKLDFIMVADPF-MTPTAQLADIVLPVASWLEYNDVAAYFFRAGH----VQARVKAVQ---VGESWSDHKIINELGKK-----------------LGYEEYF-WNDIDEYLDYILKP--------SGMTWNEF-KE--KGIIQ---VEP------KNY-----------EEKGFSTKTRKVELYSTVLESWG-----------------YDPLPFFKEPPESPVSNPELAKKYPLVLATGARSPVFFHT--------------------------------------------------------------------------------------------------------------------------------------------------
>h02s.68k137_4078525_1
-----------------------------------MGFRVGNKVKIVKS-VCRSCHGGCDVLIHVKD-GKVVKVEGDPESPISHGTLCAKGLASMQLVDNPKRLKHPLKAIGRRGEGKFQKIGWNEALDIVAGKLKEIKKEYGAESVVFAH-GT----DRAYLHFVHRLVNVFGAPNVTSPGY-VCYIPRVGSSIITCGG--LP--ICD-----Y----DNNPSCVIVWGCNPVLTN-PDEYKAIKLAKVLNQGA--NLIVIDPRFTQLASRADIWLQLRPGTDTALALGMLNVIIREKLYDKKFVEKWTH-----------------------------------------------------------------GFDKLAKR------------------------------------------------------------------------------------------------------------------------------------------------------------------------------------------------------------------------------------------------------------------------------------------------------------------------------------------------------------------------------------------------------------------------------------------------------------------------------------------------------------------------------------------------------------------------------------
>h02s.80k137_521692_15
---------------------------------------MQSGVRIVKS-VCRSCHGGCDVLIHVKD-GKVVKVEGDPDSPISHGTLCAKGLASMQLVDNPKRLLHPLKSVGGRGEGKFQKITWSEALDIVASKITKIKQENGAESVVFAH-GT----DRAYLHFVHRLVNLFGAPNVTSPGY-VCYIPRVGSSIIICGG--LP--ICD-----Y----DNNPNCVMVWGCNPVLTN-PDEYKAIKLAKVLNRGA--SLIVIDPRFTPLASRADIWLQLRPATDTALALGMLNVIIREKLYDKKFVKKWTH-----------------------------------------------------------------GFDELAKRVEEYPLDKVEEITWVPMSKIEEAARLYAQTKPATLHYGVK-LEQNLNCSANHSALIALMAITGNLGTPGGHL--LYPSPP--VVRYPEF----MLTDKLSAEQRAKRIGGEQYKLANMMSIVPPM-----LVCKAILEEDPYPVKALVVFGSNPLLTWPNSKRVREAL-MKLDFIMVADLF-MTPTAQLADIVLPVASWLEYNDVAAYFFRAGH----VQARVKAVQ---VGESWSDHKIINELGKK-----------------LGYKEYF-WDDIDQYLDYILEP--------SGMTWNEF-KE--KGIIQ---VEP------KQY-----------KEKGFSTPTRKVELYSTILEKWG-----------------YDPLPFYAEPPESPISNPDLAAKYPLILTTGARSPVFFHTEHRQ--LSWLREVHPNPIVEIHPETAEKHGIQDGEWINIETPRGTIRQITKLTLGIHPKVVHTQHAWWFPEREEPGFGW---SESNANILTDSNPPFDPCIGASNLVGLLCKISKAKEGKA-------------------------
>PKN65727.1_nitrate_reductase_Deltaproteobacteria_bacterium_HGW_15
-------------------------------------------MEIIKT-DCGLCINCCGVNAYVED-GKLMKVEGIPEHWLNKGKLCPKGERLPDLLYSPARLKYPMKKV----NGRFQRISWDDALGEIGAKLQELKDKYGAHTLATWT-GSVGVEHFEMAAFNQRFRGAFGTPNFFNPEG-ICFRTRILARQITFGR--YP--VEE----------PANANCIILWGRNPDESYWPVGRI---VRERVQAGA--KLITIDPRRTPISKLG-IYLQPRPGTDGAIALAMMNVIIEEGLWDKEFVAKHTT-----------------------------------------------------------------GFDRLMEHVKEYTVEKAETISSVPASEIRRVARIFATTKPACILEGVGHMNQFTNGLQTNRAYSILMAITGNVEVPGGWV----SCPM-------------VRLADLRLPIKEHSLGYDEFPIFHQFGKNPPPYGSASMMTEAMKSEKPYPIKGFISSGSNPALTFPDTKLFLEGI-KNLELFVNIDPN-MTETGQLAHYVLPACTFLEETGIGGFPYGISYAEPYIMLRKKVVE--PLYESKPIWMIWSELGRK-----------------MGYAEHFPWNSDEEVAEHFFST--------SGVTVKQL-MEHPEGVYF---GKKEY----KLY-----------EKRPFPTASGKIELFSARMEELG-----------------FPGIPGHVEPQQSPVANPEIVKQYPEILLTGCRQVEYIDAQMRD--VPALRARRPNAEAEIHPATAAKYGIVHGEMIAVETPRGSIKIMANVTQDIKPGVVSVPHGWA---------------EANCNILLDAK-LLDNVSGYITMNSVACRIVKLAN----------------------------
>PKN30837.1_nitrate_reductase_Deltaproteobacteria_bacterium_HGW_21
-----------------------------------------MARQVIKS-DCIMCINSCGIEATVED-GKLIKVEGMKEHPISEGVLCPRGEALVEWVYSPDRLQYPMKKS----DTGWKRISWDEALDTTAAKITEIKERYGARALAVYT-GSMGTENIELAAFAQRFRGVYGTPNLLSVEG-NCFRSRIMARQMTFGG--YP--IEE----------PWNAKCIVVFGTNVDNSK---VTVGAKIYKAIEEGTMTQVIVVDPKRIPLADKG-IHIKIRPGTDTALCLGMLNVIISEGLEDKEFVEKYCL-----------------------------------------------------------------GFDKLAEHVKQYTPEKVSEITWIPADDIRKIARIFATNKPACIVPGTCSIDQHINGFQGNRIHAIMMAVTGNVDVPGGWV----SIPF-------------IRLGDLRMTEISDPIGTDEHPLFRRFWGRTSPYGQQMLFADAVLKGKPYPIKGMICTGGNPAVTLPDSARIREAM-KALDFMMVADLF-MTDTAKLADIVVPACSFLEKAGVG-YVYGVTNCIPYAMVRKQVIK--PIGESWPDWKMWTELGKR-----------------MGYDEFFPWKTEEEVIDFFLAP--------SGLNREQLTKEHPEGTYY---AK-------KKY-----------VQGRYSTPSRKIELYSETLLENG-----------------YDPIPHHVEPSKSPVSTPELFEKYPVILTTGTRVPEFTHTQLRVSGINSLKKTAPEPLAEIHPDTAKKYGISDGDMMTIETVKGKIEIKAKTTKDLLPGILSIPHGWE---------------IANANELTELE-PRDPVTGYTEMKALLCRISKAEGGRKAA-----------------------
>RMG84253.1_Chloroflexi_bacterium
---------------------------------------MQSLNGWTKS-YCPYCGVGCGLLVQTQG-GKVLKVKGDPSHPSSLGDVCSKPIYLPQVLHTPDRLLYPQIRA--RQDEAFTRVSWDSAFTHVGARLRQIIETYGADAVGFYGSGQF---TTEDYYIANKFAKGFLGTNNFEANSRLCMASAVAGYMRALGADGPPPSYDD----------ITLADCFLLIGTNTADCH-PVVFQKIRRHKLANPDAV-KVIVVDPRRTRTAAIADLYLPVRAGSDTALLNGILYVLIERRLIDEPFIAAHTR-----------------------------------------------------------------DFAQVAEAVRAYPPERAAAICGIEPQAIIEAALMIGQARAWLSFWSMG-LNQSTNGVQKNQALINLHLATGQIGKAGAGPFSLTGQPNAMGGREAGGLAH-LLPGYRQVANAAHREEVAAYWGVPVTQLSPKPGYGALEMFEAAADG---ALKALWIMCTNPMASMPNLNVVEAAL-RQAELVIVQDAYHPTDTTQYAHVLLPAAQWPEKSGVMTNSERRL-----TYVPQVVAP---PAEALPDWQIVAGVARA-----------------MGFGAAFAHQSTEEVFAEFAALTAGRPCDYSGVNHARL-QS--EGPIQWPCPTLEHKGTPRLY-----------VDQTFPTEDGRAHFHVAVYRDIE----------------------------------ETTDAAFPLLLNTG-RLRHQWHTMTRTGKSPQLMKEAPQPFVELHPEDAAQLGVGDGEMVEVASRRGRVRVVARVTDAVQVGTCFMPFHWGRLMHE----------GGAINDLTSDA--RDPIAKQPELKACAVRVVPVAALAMDESPVLAPMLAGD------------
>AGW13051.1_putative_Nitrate_reductase_Desulfovibrio_gigas_DSM_1382
-----------------------------------------MPAEIVRSAICRNCHGGCAVHLHLED-GRLRRVVPRKGSPFNCGRMCVKGVATPELVHHPDRLRSPLKRVGPRGSGQFEPVSWDEALDAVAGRLRRLREVHGPEALAIAQ-GT----GRYYYLHVLRFANTFGTPNWFEPGLANCFIPRITAANLTYGG--FV--TGD-----YYG--DTPPQTILFWGHNPLVSG-PDGELSFPVAQALDRGA--FGIAIDPRRSETARRCALWLPLRPGTDAALALAMCREIIESNLYDVAFVDRWTH-----------------------------------------------------------------GFEALRQRVAPCTLAWAEQVCGVPAADIRAAAHRYATATPGILDWGVA-MEQTPHSLQTVRAIACLRGLTGNLDVPGGDILGMRLARP-----YP------VRKQDLPDGMLEKRLGAREFKLLGGFHAFMPS-AHIPAVVKAMEQGDPYPVRGMFMVGTNPLTTIANPRRLRQAM-LGLDCIVAIELF-MTPSAALADYVLPGAMWPEIDQVVELPFVAGNA---LFAQKKCME---VAGCRQVERILIDLARR-----------------LDLPGA--EEALEALFDQQLAP--------TGLDFEAL-----AGQFV---HHPPFVY--HKY-----------QEKGFRTRSRKVEFVSGVLDRLG-----------------YDPLPAAAEPPESPVSRPDLVAEFPYLLITGARRREFFCSEHRQ--APSLRRRRPDPLAELHPEAAAREGIADGDWIVVRSPRGEARFKARVTADIRPDVISVDHGWWFPERQEPGEGRGGVFESNANCLTSDAPPYDPAFGSYQLRGLLCAVRREA-----------------------------
>EHJ47733.1_Nitrate_reductase_Desulfovibrio_carbinoliphilus_subsp_oakridgensis
---------------------------------------MAFPDGEHRS-VCRICHGGCAARLTVAG-GRVTRVRPWPGSPFSLGRMCVKGLSTPDLMYHPDRLVRPQKRVGPRGSGKFVPVSWDEALADIAARLDGFRRETGPESVALGQ-GT----GRHHYFHVIRFANTFGTPNWYEPGLANCFIPRITVSNLTYGG--FV--AGD-----YYG--EVPPKTILFWGHNPLVSG-PDGELAFPVKRALAGGA--YGIAVDPRRSETARRCGLWLPLRPGTDAALALSMIRAIIEEGWYDKEFVATHTT-----------------------------------------------------------------GFDDLRARVAGCTPAWAEAVTGVPARDMLEAARRYALDKPSILDWGVA-IEQNPNSLQTVRAVALLRGLTGNLDVPGGDVFGHDL-----VAAYP------VLRQALPPDALGKRIGADRFKLLGGFRAFMPS-AHIPGLFHAMRTGDPYRVRALLLFGNNPLATVANARGVYEAL-RALDLLVVADHF-LTPTAALADYVLPSAFWPEIDQLIELPLVAPQA---VFAHRKVAT---VGECRQNELILSDLARR-----------------LGLPGA--DESLTDILDQRLKP--------IGLTFDAL-AD--RFMVR---AEPAY----RRY-----------ADKGFRTPSRKVELSCKALSRLG-----------------YDPLPSFAEPPESPVSAPGVAADFPLVLTTGARRPEYFHSDGRQ--SPRLRARRPDPLAELGVKTAAKFGIADGDWIRVKSPRGAIRMRAKVSQDIMEGVVSIDHGWWFPERGSFDFGA---FESNANVLTSDAPPYDPAFGSYQLRGLLCAVEKE------------------------------
>PIU55425.1_nitrate_reductase_Chloroflexi_bacterium_CG07
--------------------------------MTSSINVSPTDERVIPT-NCTLCVNSCGINVHVKE-GKIIKVKGMPEHPLSKGALCPRGAAILDWEYAPERLKYPMKKV----NGEWKRITWDEALDVIASKLREIKERQGARAVAVQV-GSIGGEDRESTCFAQRFSDVYGTPNFLDPG--ICYTDIIRGRMLTFGR--LP--FEE----------PEGSKCIVLWGHNPEVSDPP---KARRIREAIKGGA--KLVVIDPKRIPFARQADVHIRPRPGTDLALALAMLNVIIDEGIYDDQFIDRWAI-----------------------------------------------------------------GFDELKAHVKQYTPEWAEEVTWVSSGDIRRIALMYAESESACIIQSTCGLGQQASGLQTARALSLLQAVTGNVYLPGTWI--RIPMPH---------------WTNHRIEIEERPIGVEDYPLYEELWGRRFRAGQGISLPDAVLEGKPYPVKAVILIAGNFVVTQPESQRFRKTF-KKLDFFVVVDVF-MTETAKLAHIVLPAATSLEKTGLG-YTYAVTQGIPYVSLRPRVAE--PPEECWSEFKFWTELAKR-----------------MGYEEYFPWKTEEDFVDFELSD--------MGLSAKKL-RELPHGGLFFATTKHGD----EAY------------KDGFPTPSGKIELYSETLKSYG-----------------YDPLPTYREPTESPVSTPELAKDYPLILISGTRERNFTHSEMRN--IARLRNKTPQPLAEVHPDTARMYGVADGEMTAVETKKGSITIKIRATEDIAPGVVSIPHGWA---------------QANVNMLTDTK-LRDPITGIAQVKAILCRLRKA------------------------------
>RLC92794.1_nitrate_reductase_Chloroflexi_bacterium
---------------------------------MSAANSSSGETKVIKS-DCILCVSGCGIDAYVQD-GKLVKVEGMAEHPLNKGKLCPRGYNLVEYANAEERLKYPMKKE----DGEWKRISWDEALDTIAAKLMKIKEEYGAHAVSIFN-GSMAVENIELASFTQRFKGAFGTPNLISVES-ICFRIRVIAHLLTYGR--FT--SED----------PETAACIVLWGNNPDQSR--FMWADMIRERVANAGL--RLIAIDPKRTEMAKLG-LHLQVRPGTDVALGLGMLNVIISEGLYDREFVDQYTI-----------------------------------------------------------------GFDQLKEHVKEYPPEKVAEITWVPASDIKHAARMMATNKPMCIIPGTCSLAHSGSALQAERLLCIIQAVTGNLDVPGGWA----MTPL-------------VKLTDLRIPVEEAPVGAAEYPVFYKTWGRPVPYGQSMPWADQVLSEKPYPIKALIVTGGNPALTMPETRKFVAAL-NKLDFVAVINPF-MTETAELADIVLPACTFLEKMGLG-MVYGINAGLPYLILRKPLID--PPGEAWADWKFWTELARR-----------------MGLGEYFPWNTDREVVSMLLEP--------SGVTIEQL--E--ENPCG---IFYAE----KNY--------NARENFGFRTPSKKVELYSQALKDEG-----------------HDPIPTHREPVQSPISTPELAREYPLLLVTGARMKEFTHSQLRM--MTSMRRSAPEPFAEIHPAAARDNGIVDGEMIYVETRKGSIQMKARVTEDVAPRVVSIPHGWA---------------IANANELTDLD-ARDPVSGYPLLKGLLCRIRKAN-----------------------------
>ACL08432.1_Nitrate_reductase_Desulfovibrio_vulgaris_str_Miyazaki_F
------------------MSPASPLHGSSTPPHAPSRPVLRLAPRVVRT-ACRGCHGVCQVLVHLDDAGNPVRVTGDPDSPTSRGYICPKGAAGPQFVAHPDRVRRPLLRTGPRGAGQWKEIGWEAALTLMASTFDRVRSESGPEYIALCQ-GT----GRPYTEFTGRFIHALGSPNFVSPGH-NCFLPRVIASSITVGW--MP--VAD-----VYGHGGAMPRCMLVFGCNAMEAGAADGTCGAMMRRALRGAE--QVIVADPRRTSAARAATQHLQLRPGTECALALALLHVIIGEGLHDADFVARHCI-----------------------------------------------------------------GFAELAGHVRAFSPEWAAPVTRVPAQDIRAAARALATVKPASLLWGNG-IDTSVNAFQTGRALLLLMAVTGNLDVPGGMV--HWVPPPDIRCKSPLENKKVLGMHLLSPDRKARMIGAGRFPF---GPGCHQP-----SFWQACVDGEPYRPRAVWLVGTNPMLTATRGDVVEAALRDHVEFSVVSDLF-LTPTAQLADLVLPAAHWLEQDDVV-YFHKLWC----VLARRRLARGPHSGEARDDRAVILDLAHR-----------------LGLDEAFPWPDWDAYLAWLLEP--------SGMDFRAF-TE--KGLVL---GPMRY----RKH-----------ETDGFPTPSGKVELVSSVMAGAG-----------------RPPLPVYVEPPLSPVSTPEVAAAYPFILMSGCKVLPFFHSEGRQ--IDTLRRLRPEPRVAVHPDALARLGLADGDAVRVVSPYGQAHFVAAADDGLPPDVVQADHGWWFPERPGPDHGW---RESCANLLYGHE-HFDPDSGAEPLKCGLCRIERVEQREKQQE----------------------
>AGY74842.1_Nitrate_reductase_Clostridium_autoethanogenum_DSM_10061
MENQKTNRSDFLNATNITGITSAVNGSSGLVKSESVQDDASSATKIVRT-CCRACISNCGVIAHVKN-GRVIKLEGDPENPMNKGSMCAKGLSGIQALYNPNRNKYPMLRVGKRGENKWKRISWDEAIDILANKLMETREKYGAEAVICSTGGG----GNPEFWSISRFCNVFGTPNWFEPGCAQCYLPRTLANGLMYGGSDYS--IADSNCLEIYDSDETPIKCLVMWGSAPSYSS-P-AMGGGAVADLRANGV--KTVVIDPRMTPDAAKADVWLPIRPGSDVALMLAWTRYIIDKKLYDEDFVMKWTNLPYLVNVKTKMLLRANKSNNPKIPDTFMVWDTKTNSAKPLAYPWNDNLTPALEGTFMVNGIECKTGFQLLKERVEPYTLEKAAKTCWLDVNKIEEAINLYTQNSPSGLNLGVA-TDQSPNSVQAAMAAVNLNALMGNIEKPGTLMQRFETSGATPVLTYIVP----PAQKMLPEEQLKKRLGGTEYKGLLQWWAAQPS-----SVRDAIITGKPYKPRVWIERSGNKLGAVAESASWVPAL-KEMDFIVHMYMY-PTSFSNYADLLLPASEWLETDMPVESCNK-------IFVRQAVTH---LWETMDETLFWSKLAKRCAELGHENCKKSFDEEYMGADLPY-WNSMEELLNRCTSV--------FDMTWDEF-KK--KAPFE---FLPKNEW--KQYYVYKQIDPKTGTARGFDTPSKKIEIYLESLITLGRTGMPYSTYKLPPASKDYDPLPYYLEPSESPLEGSELAKEYPLVMTNG-RIPFYHHNTLRN--VPWLREMYPVPEIWIHPTAAKTYGISHGDWVWVESLRGKIKAKANVTKGINSGTVYMERFTFPENYHTETEGW---REMNVNVLSKSTAPFNDVVGTYTLRGYLVKISRADDGPPKGVWTKPEQFKAWLPQPSDPTEVVK
