# Supplementary material for: Newly discovered Asgard archaea Hermodarchaeota potentially degrade alkanes and aromatics via alkyl/benzyl-succinate synthase and benzoyl-CoA pathway
Source: ISME J. 2021 Jan 15;15(6):1826–43. doi: 10.1038/s41396-020-00890-x (PMC8163825; doi:10.1038/s41396-020-00890-x)
Supplement: Supplementary file 8 — Dataset 2 [file 41396_2020_890_MOESM8_ESM.zip]

Archive with 8 entries (7 files):
- Self-build protein database used for search for alkylsuccinate synthase/
- Self-build protein database used for search for alkylsuccinate synthase/NCBI-1-methylalkyl-succinate synthase.fasta
- Self-build protein database used for search for alkylsuccinate synthase/NCBI-glycyl radical enzyme.fasta
- Self-build protein database used for search for alkylsuccinate synthase/NCBI-naphtylmethylsuccinate synthase.fasta
- Self-build protein database used for search for alkylsuccinate synthase/NCBI-pyruvate formate lyase-activating enzyme.fasta
- Self-build protein database used for search for alkylsuccinate synthase/NCBI-pyruvate formate lyase.fasta
- Self-build protein database used for search for alkylsuccinate synthase/NCBI_alkylsuccinate synthase.fasta
- Self-build protein database used for search for alkylsuccinate synthase/NCBI_benzylsuccinate synthase.fasta
