# Supplementary material for: Newly discovered Asgard archaea Hermodarchaeota potentially degrade alkanes and aromatics via alkyl/benzyl-succinate synthase and benzoyl-CoA pathway
Source: ISME J. 2021 Jan 15;15(6):1826–43. doi: 10.1038/s41396-020-00890-x (PMC8163825; doi:10.1038/s41396-020-00890-x)
Supplement: Supplementary file 8 — Dataset 2 [file 41396_2020_890_MOESM8_ESM.zip › Self-build protein database used for search for alkylsuccinate synthase/NCBI-1-methylalkyl-succinate synthase.fasta]

>SAI65101.1 1-methylalkyl succinate synthase, partial [uncultured bacterium]
FECFRVSPHGLGYPSMRNDPILVENTVHWYGHPVEEARTWVHQACMSPCPTTKHGFQPMRMASATANTAK
MMEYALSNGYDHVVNMQMGPKTGDARQFKDFEELFQAWVAQMEWLMNILVRTVNLGRAKDPEFFGRPFLS
AISERAVESGLDAVSPEGERGNCWVTFFTWVENADSLAAVKKLVYDEKKYTMDQLLTALEADWEGYEEMR
LDFVKNAPKWGNDDSEAASATNRIPAAAMAAGSMRRRAQSPIQFL

>SAI65100.1 1-methylalkyl succinate synthase, partial [uncultured bacterium]
EGSQWSNQLFEGPTSMLPAAMAAAGIRLMAITASSSDACNALTIALLQAARLVRVSNPTFGFRWHPKVSD
EVMRECFECIRHGLGYPSMRNDPVLVQNAMHWHGHPLEEARLWVHQACMSPCPPTKHGNQPFRMAAATAN
CAKIVEYALNNGYDNVVGMQMGPKTGDPRKFTDFEQVFQAWVGQMEWLFSLLVRTVNFGRYMDPEFYGRP
FLSGISSRSVESGLDICSPEGERGNAWITAFTWVENADSLAAVKKLIFDEKKYTMDQLVTAMEANWEGYE
EMRLDFVKNAPKMGQCRLWGRLGH

>SAI65099.1 1-methylalkyl succinate synthase, partial [uncultured bacterium]
LDLAVSWARRRMLPAAMAAAGIRLMAITARVSDACNDLTVAFLQAARLVRVSNPTFGFRWHPKVKDEVMR
ECFECIRHGLGYPSMRNDPLLVQNAMHWHGHPLEEARTWVHQACMSPCPTTKHGVQPMRMASATANCAKM
VEYALHNGYDHVVGMQMGPETGDATQFQDFEELFRAWVTQMEWLTSLLVRTVNLGRYKDPEFFGRPFLSG
MSERSVESGLDVVSPVGDRGNCWVTAFTWVENIDSLAAVKKLVFDDKKYSMEQLLAALKANWDGYEEMRL
DFVNNAPKWGNDDSEAASAT

>SAI65098.1 1-methylalkyl succinate synthase, partial [uncultured bacterium]
DYYSFGGKMGPTSRAPGRLAAAGILSLHYGHLLGRVHDLTVAFLLAARLVRVSNPTFGFRWHPEVKDYVM
RECFECLRHGLGYPSMRNDPMLVENTVHWYGHPVEEAWTWVHYACMSPCPTTKHGFQARRMASATANTAK
MMDYALSDGYDHVVHMHMGPKTGDAFFFWFLGAFPGQGRPDGLADELPGAYGEPETRQGFQVFLPSVPVR
Y

>SAI65097.1 1-methylalkyl succinate synthase, partial [uncultured bacterium]
MAITASQSDACNALTVALMQAARLVRVANPTLAFRWHPKVKDEVMREIFECNRQGLGYPNMRNDPVLIAN
TMHWYGHPIEEARLWCNQACLSPCPPTKHGYQPMRMANATANCAKIIEYVMTGGYDKVVNMQVGAETGDV
TSYTDFEQFFDAWVTQMKTIFSILVRAVNRARTLAPTLTPRPFLSAVSERSVESGLDTLSPSLERGNAWI
TAFTWVENIDSLAAVKKLVYEEKKYTMAQLKEALEKNWEGFEQMRLDFVRNAPKWGNDDSEAASAT

>SAI65096.1 1-methylalkyl succinate synthase, partial [uncultured bacterium]
MAITASCSDACNDLTIAFMQAARLVRVSNPTFGFRWHPKVKDEVMRECFECIRHGLGYPSMRNDPVCVEN
TVYWYGHPIEEARTWVHQACMSPCPTTKHGFQPMRMASATANTARWLSMPCPMALTGWYRCRWDRKPVTP
DNSRTLRSCFRHGFPRWNGCCIFWFERSTWAGSRTLNSSAGRFCPQYRNGQWKAGLMRSARKVNAGTAGC
LFSPGWKTRTALQQSKSSCLMKKNIPWMSCLPPLKLTGKGMNRCGWTLSRMRRNGATTTLRPPRPP

>SAI65095.1 1-methylalkyl succinate synthase, partial [uncultured bacterium]
VLLLFIGVNCPPRRMLPAAMAAAGIRVMAITARVSDACNDLTIAFLQAARLVRVSNPTFGFRWHPKVSDE
VMRECFECIRHGLGYPSMRNDPLLIQNAMHWHGHPLEEARTWVHQACMSPCPTTKHGVQPMRMASATANC
AKMVEYALHNGYDHVVQMHMGPQTGDARTFTDFDQLFDAWKQQMQWLTSLLVRTVNLGRYKDPEFYGRPF
LSGICERSVESGLDVAELGGRPGQLLGHGFHLSGKRALPGRREKARVRRQEIHHGPTPGRPVGQLDRVCA
MRLGLCKQGAKWGQWRLCRRLRAP

>SAI65094.1 1-methylalkyl succinate synthase, partial [uncultured bacterium]
IPELNGRTDPQRLRAPPPPPPPLPPPCPTIRFWSRTPCIGTATPSRKRGPGCTQACMSPCPTTKHGFQPM
RMASATANTAKMMKYALSNGYDHVVNMQMGPKTGDARQFKDFEELFQAWVAQMEWLMNILVRTVNLGRAK
DPEFFGRPFLSAISERAVESGLDAVSPEGERGNCWVTFFTWVENADSLAAVKKLVYDEKKYTMDQLLTAL
EADWEGYEEMRLDFVKNAPKWGNDDSEAASAT

>SAI65093.1 1-methylalkyl succinate synthase, partial [uncultured bacterium]
STPSPHLLSAGREGWYACPTPPLVSAGHPKGQGCGDARVLSNASARAWGIPPCETTPILVHNAMHWHGHP
LEEARLWVHQACMSPCPATKNGAQPMRMASATANCAKIVEYALSDGYDRVVAMQMGPKTGDPRTFTDFEQ
LFHAWVKQMEWLFSTLVRTVNLGRYMDPELYGRPLLSAISERSVESGLDIVNPEGERGNCWITAFTWVEN
ADSLAAVKKLVFDEKKYTMDQLMTALEANWDGYEEMRLDFVKTAPKWGNDDSEAASAT

>SAI65092.1 1-methylalkyl succinate synthase, partial [uncultured bacterium]
WWHYGQRWMRERPDHCFYAGCPAGPGVQSPHSVSGGTPRSRMRSCENALSASGTGSGTPPCAMTRFAWKT
PCTGTAIRYRRPGPWVHQACMSPCPATKHGFQPMRMASATANTAKMIEYALSNGFDRVVQMQMGPQTGDP
RQFKDFEELFSAWVSQMEWLMNILVRTVNLGRIKDPEFFGRPFLSAISERAVESGIDAVSPEGERGNCWV
TFFTWVENADSLAAVKKLVFDEKKYTMDELITALEADWEGYEQMRLDFVQNAPKWGNDDSEAASAT

>SAI65091.1 1-methylalkyl succinate synthase, partial [uncultured bacterium]
MAITASCSDACNALTIALMQAARLVRVANPTLSFRWHPKVKEEVMRECFECIRQGLGYPNIRHDPIMVAN
TMHWHGHPIEEARLWVNQACMSPCPPTKHGQQPMRMASATANCAKIIEYALHNGYDRVVNMQMGPRTGDA
RTFTDFEQLFEAWVKQMEWLFSLLVRTVNLGRYKDREFYGRPFLSAVSERSVESGLDICSPEGERGNCWI
TAFTWVENADALAAVKKLVFDDKKYTMDQLITALEVNWEGHERMRLDFVRNAPKWGNDDSEAASAT

>SAI65090.1 1-methylalkyl succinate synthase, partial [uncultured bacterium]
MAITASWSDACNDLTVAFLQAARLVRVSNPTFGFRWHPKVSDEVMRECFECTRHGLGYPSMRNDPLLIQN
SMHWHGHPLEEARTWVHQACMSPCPTTKNGVQPMRMASATANCAKMVEYALHNGCDHVVQMQMGPETGDA
RQFTDFDQLFEAWTKQMQWLMSLLVRTVNLGRYKDPEFYGRPFLSAISERSVESGPDVCSPVGDRGNCWV
TAFTWVENVDSLAAVKKLVFDDKKYTMAELLDALETNWEGREEMRLDFVNKAPKWGNDDSEAASAT

>SAI65089.1 1-methylalkyl succinate synthase, partial [uncultured bacterium]
MAITASCSDACNDLTIALLQAARLVRVSNPTFGFRWHPKVKDEVMRECFECIRQGLGYPSMRNDPVLVQN
AMHWHGHPLEEARLWVHQACMSPCPPTKHGNQPFRMASATANCAKIVEYALNNGYDNVVGMQMGPNTGDP
REFTDFQQLFQAWVRQMEWLFSTLVRTVNLGRYMYPELYGRPFLSSNCERSVESGIDIVDSTGERGNCWF
FGLI

>SAI65088.1 1-methylalkyl succinate synthase, partial [uncultured bacterium]
MAITASWSDACNDLTIALLQAARLVRVSNPTFGFRWHPKVKDEVMRECFECIRQGLGYPSMRNDPILVHN
AMHWHGHPLEEARLWVHQACMSPCPATKNGAQPMRMASATANCAKIVEYALSDGYDRVVAMQMGPKTGDP
RTFTDFEQLFHAWVKQMEWLFSTLVRTVNLGRYMDPELYGRPLLSAISERSVESGLDIVNPEGERGNCWI
TAFTWVENADSLAAVKKLVFDEKKYTMDQLMTALEANWDGYEEMRLDFVKTAPKWGNDDSEAASAT

>SAI65087.1 1-methylalkyl succinate synthase, partial [uncultured bacterium]
MAITASCSDACNALTIAFMQAARLVRVSNPTFGFRWHPKVKDEVMRECFECIRHGLGYPSMRNDPVCVEN
TVYWYGHPIEEARTWVHQACMSPCPTTKHGFQPMRMASATANTAKMIEYALSNGFDRVVQMQMGPQTGDP
RQFKDFEELFSAWVSQMEWLMNILVRTVNLGRIKDPEFFGRPFLSAISERAVESGIDAVSPEGERGNCWV
TFFTWVENADSLAAVKKLVFDEKKYTMDELITALEADWEGYEQMRLDFVQNAPKWGNDDSEAASAT

>SAI65086.1 1-methylalkyl succinate synthase, partial [uncultured bacterium]
MAITATYSDACNDLTVAFLQAARLVRVSNPTFGFRWHPEVKDEVMREYFECLRHGLGYPSMRNDPILVEN
TVHWYGHPVEEARTWVHQACMSPCPTTKHGFQPMRMASATANTAKMMEYALSNGYDHVVNMQMGPKTGDA
RQFKDFEELFQAWVAQMEWLMNILVRTVNLGRAKDPEFFGRPFLSAISERAVESGLDAVSPEGERGNCWV
TFFTWVENADSLAAVKKLVYDEKKYTMDQLLTALEADWEGYEEMRLDFVKNAPKMGQWRLWGRLGH

>CBK27727.1 (1-methylalkyl) succinate synthase [Aromatoleum sp. OcN1]
MTATVTLSKTELESCGTVEELRENQQCCGTVEELRENQQWWWLAERERSARLDYLRKAIWKKGALGGNYA
KGIRLDLEYPTLFTEAWKKYPYDPIMLRRAKSTAYVLDNISIFITDNAQLVGYVGSAPNTIAWRVDGTSQ
VNAEIYNEPGIHAEPEEESLKKVADINSYWAGQTAVDKVARILDPEDAVKFLSGAIGWGAPTSAFGYSGK
NYEYFLSGDRAFNQIIEEIDEKIADAEEKTTGTPGPDVMPYYDKLNNWTAMKVVLEAGIRFAGRYANLAR
IVAAKETDEKRKAELLRIAETCERVPANPPRNLQESLQYDHFIQVLARYEAHEGAWPARPDYYHGPLYAK
DVEVEKNITEDEALDLIGEFMIRAAEYGSFAPRWSREGLQGVTGTFVWTLGGVKKDGTDACNGMTIALLK
AARLVRVANPTFGFRWHPKVSNEVLRECFECIRQGLGYPTMRNDPVLIQNTMHWYGHPLEEARTWLHMAC
MSPAPTTKHGTSPFRMASATMNSAKVIEYALHNGYDRVVNMQMGPKTGDARDIKDFEELFERWTIQLKWL
MNLLVRTVNLGRTKDPEFFGRPFLSAITERAVERGIDAVNPEGERGNAWITAFTWVENIDSLAAIKKLVF
DDKKYTMTQVVDALEAEWNGYEQMRLDFVSAPKWGNDDQYVDDIMLRCLTIAAEHSHKIKCPSGNNWPIL
PENVSGNIHYANIVGALPNGRRRGDALYDGGVSPGPGLDRAGPTAVLKSVGKIDHVGQGRAFLLNQRLSP
TQLVGEKGFQLWRSYIRTWADLGIDHIQFNMVSDKVLRSAQKDPEGYQEVIVRVAGYSAHFIDISRKTQD
NIIQRTVQGLG

>CRX77072.1 methylalkyl succinate synthase, partial [Desulfatibacillum alkenivorans]
YNEPGIMPEPENESLQKVAELNDYWAGQTAVDKVARILDPEDAVKFLSGAIGWGAPSSAYGYSGKDYEYL
FAGRRGFEDIIEEINAAVENAEDKTVGVPGPEILDIYDRLQNWDAMILVLEAGIRHARRYARLARTMAEN
METDEKRREELLKIAETCERVPARAPRNLQESLQYDHFIQIFARTEAHEGAWPARPDYYHGPYYDKDVNV
DKTLTKEEALDLVGEFMIRAYEVGGFAPRWAREGLQGITGTWVWTLGGVNKDGSDACNDLTVAFLQAARL
VRVSNPTFGFRWHPKVKDEVLRECFECIRHGLGYPSMRNDPLLIQNAMHWHGGHPLEEAGTWVHQACMSP
CPTTKHGVQPMRMASATANCAKMVEYALHNGYDHVVGMQMGPETGDAAKFHDFEELFQAWVKQMEWLTSL
LVRTVNLGRYKDPEFFGRPFLSGMSERSVESGLDVVSPVGDRGNCWVTAFTWVENIDSLAAVKKLVFDDK
KYTMEQLLSALKANWDGYEEMRLDFVNNAPKWGNDDDYVDDIMLRCLRETARHSRVMKCPSGNSWPILPE
NVSGNIHYASIVGALPNGRRCGDALYDGGISPGPGLDKKGPSAVLKSCGKIDHVSDGRAFLLNQRLSPTQ
LAGEKGYQLWKAYIRTWADLGLDHVQFNMVSDETLRAAQKDPEKYSEVIVRVAGYSAHFVDISRKTQDN

>CRX77071.1 methylalkyl succinate synthase, partial [Desulfatibacillum aliphaticivorans]
ESLQGITGTWVWTLGGVNKDGSDACNDLTVAFLQAARLVRVSNPTFGFRWHPKVKDEVLRECFECIRHGL
GYPSIRNDPLLIQNAMHWHGHPLEEARTWVHQACMSPCPTTKHGVQPMRMASATANCAKMVEYALHNGYD
HVVGMQMGPETGDAAKFHDFEDLFQAWVKQMEWLTSLLVRTVNLGQIKDPEFFGRPFLSGMSERSVESGL
DVVSPVGDRGDCWVTAFTWVENIDSLAAVKKLVFDDKKYTMEQLLTALKANWDGYEEMRLDFVNNAPKWG
NDDDYVDDIMLRCLRETARHSRVMKCPSGSSWPILPENVSGNIHYASIVGALPNGRRCGDALYDGGISPG
PGLDKKGPSAVLKSCGKIDHVSDGRAFLLNQRLSPTQLAGEKGYQLWKAYIRTWADLGLDHVQFNMVSDE
TLRAAQKDPEKYSEVIVRVAGYSAHFVDISRKTQDN

>CRX77070.1 methyl-alkyl succinate synthase, partial [uncultured bacterium]
GTFVWTLGGVNQDGSDACNDLTIAFMQAARLVRVSNPAFAFRWHPGVKDEVMKEIFECIRHGLGYPAIRN
DPVLIANAMHWHKHPLEEARTWVHQACMSPCPTTKAGTQPYRMATATANTAKIVEYALWDGYDHVVNMQM
GPRTGDARTFTDFEQLFQAWVKQMEWMFSLLTRVVNLARYMQDDMAPRPFLSGITERAVEAGIDAVSPEG
ERGNAWITAFTWVENADSLTAIKKLVFDEKKYTIDQLMDALQKDWEGYEEMRLDFVNMAPKWGNDD

>CRX77069.1 methyl-alkyl succinate synthase, partial [uncultured bacterium]
GPWVWTLGGLDEEGNDACNDLTDCYLEAALISRVSDPTFGFRYSTKTRPETLRRVFECIRHGLGYPSIRN
DDVLIPNLMHWFGHPLEEARRWVHQACMAPAPDTKWAAPPIRYPNASMYGASLAINLALFDGFSAQSGLQ
VGKKTGDSSKFETFEDFYNAWYEHMKDAFEWATSLEHRNRQVEALYYPKPMTSAIYERCVETGQNSALCK
ERSSLWYTLFSFSETGDCMAAIKKLIYEDKKYTMDQLKGGVAGELGGLRGHEDGFCAAPKWGNDD

>CRX77068.1 methyl-alkyl succinate synthase, partial [uncultured bacterium]
GPFVWTLGGVKQDGSDACNELTIAFMQAARLVRVSNPTFAFRWHPKVKDEVMREIFECIRQGLGYPAIRH
DPILIANAMHWHKHPIEEARTWVHQACMSPCPTTKHGAQPFRMASATGNCAKMIEYVLTNGYDSVANMQM
GPQTGDPRKFTEFEQVFEAWVQQMEWMMNLLTRVVNLARTMMPEIGARPFLSGISERSVDLGIDVMSPEG
ERGNAWITAFTWVENPDSLTAIKKLVFDDKKYTMDQLIDALKANWEGYEEMRIDFVRNAPKWGNDD

>CRX77067.1 methyl-alkyl succinate synthase, partial [uncultured bacterium]
VWTIGGVKQDGSDACNDCTMAYLQAARMVRVANPTFAFRWHPQVKDEVWREVFECIRQGLGYPSIRNDPL
LIQNGMYWHHHPLEEMRTWVHQACMPPCPTTRDGFQPCRMAMATANSAKMIEYALFDGFDPIFKMQMGPH
TGDVRKFTDFEQLYEAWRQQMRWMMGTLTRAMNTGRINDSNFFGRPFLSGISQRSIESGLDIIRPGSERG
NSWVTFFTWVENPDSLAACKKLVFDEKKYTMDQLMDALEANWDGYEEMRLDFVKNAPKWGNDD

>CRX77066.1 methyl-alkyl succinate synthase, partial [uncultured bacterium]
GPCVWTLGGVNDDGSDACNGCTTAFLQAARQVRTANPTFGFRWHPQVKDEVMREVFECIRHGLGYPSIRN
DPVLINNGMHWHGHPLEEMRNWVHQACMSPNPSTKHGLQPCRMASATANTAKAIEYALFDGYDNVMKMQM
GPHTGDARQFTDFEQLYQAWYTQICWIMDVLVRVINWGRRQYHEVLPRPFYSGMTQRSVEGGYDIVEPKG
ERGNSWVTFFTWVENIDSLAAVKKLVFDEKKYTMDQLVTALDANWDGDEEMRLDFVKNAPKWGNDD

>CRX77065.1 methyl-alkyl succinate synthase, partial [uncultured bacterium]
GPLVWTIGGVKQDGSDACNDCTMAYLQAARMVRVANPTLAFRWHPQVKDEVWREVFECIRQGLGYPSIRN
DPVLIQNGMHWHHHPLEEMRTWVHQACMSPCPTTRDGFQPCRMAMATANSAKMIEYALFDGFDPVFKMQM
GPHTGDVRKFTDFEQLYEAWRQQMRWMMGTLTRAMNTGRINDSNFFGRPFLSGISQRSVESGLDIIRPGS
ERGNSWVTFFTWVENPDSLAACKKLVFEEKKYTMDQLMDALEANWDGYEEMRLDFVKNAPKWGNDD

>CRX77064.1 methyl-alkyl succinate synthase, partial [uncultured bacterium]
GPFVWTLGGVDEEGNDACNDLTDCYLEAALISRVSDPTFGFRYSTKTRPETLRRVFECIRHGLGYPSIRN
DDVLIPNLMHWFGHPLEEARRWVHQACMAPAPDTKWAAPPLRYPSASVYGGSLAINLALFDGLSTETGLQ
VGKKTGDSSKFETFEEYYNAWYEQVKYAFEWATSLEHRDRHVEAHFYPKPMTSALYERCVETGQNSALCK
ERSSLWYTLFSFSETGDCLAAVKKLIYEDKKYTMDELKAALQANWEGYEDMRMDFVRAPKWGNDD

>CRX77063.1 methyl-alkyl succinate synthase, partial [uncultured bacterium]
GPWVWTLGGVDQHGDDACNDMTIALMQAARLVRTPNPTFAFRWHPKVKEEVMREIFECIRHGLGYPAMRN
DPILIANAMHWHGHPIEEARTWVHQACMSPCPTTKAGTQPMRMASATANCAKIIEYALWNGYDHVVNMQM
GPQTGDVRKFTDFEQFFSAWVKQMEWLFSLLTRTVNFARFVQSDVAPRPFLSGISQRAVDSGLDIMRLDG
ERGNAWITAFTWVENPDSLAAIKKLVFDDKKYTMDQLMDALEANWDGYEEMRLDFVNNAPKWGNDD

>CRX77062.1 methyl-alkyl succinate synthase, partial [uncultured bacterium]
GPCVWTLGGVNKDGTDACNDLTIAFLQAARLVRVSNPTFGFRWHPKVKDEVMREVFECIRHGLGYPSIRN
DPLLIQNAMHWHGHPLEEARTWVHQACMSPCPTTKHGVQPMRMASATANCAKMVEYALHNGYDHVVQMQM
GPKTGDARKFETFEELFDAWVQQMEWLMNTLVRTVNLGRFKDPEFYGRPFLSAISERSVESGLDVVSPEG
ERGNCWVTFFTWVENADSLAAVKKLVFDEKKYTMDQLLDALTANWEGYEEMRLDFVNNAPKWGNDD

>CRX77061.1 methyl-alkyl succinate synthase, partial [uncultured bacterium]
PDVWTLGGVKKDGSDACNGMTIALLQAARLVRVANPTFAFRWHPKVSDKVMREIFECIRHGLGYPSMRND
PVLIQNAMHWHGHPLEEARTWVHQACMSPAPATKHGFQPMRMASATANCAKIVEYALTQGYDPIVNMQMG
EKTRDPRKMESFEELQEAWVAQMRSIFSLLVRTVNRGREVGHTLTPRPFLSAVSSRSIESGKDVCDPSIS
RGNAWITGFTWVENADSLVAVKKLVFDDKKYTMDQLMDALEADWEGYEAMRIDFVRNAPKWGNDD

>CRX77060.1 methyl-alkyl succinate synthase, partial [uncultured bacterium]
GPLVWTIGGVKPDGSDACNDMTIALLQAARLVRVSNPTFGFRWHPKVKDEVMREVFECIRHGLGYPSIRN
DPVLVQNAMHWHGHPLEEARLWVHQACMSPCPTTKHGAQPFRMAAATANCAKIIEYALHNGYDHVVGMQM
GPKTGDARKFKDFEELFQAWVKQMEWLFSLLVRTVNLGRYLDPELYGRPFLSATYERSVESGLDAVSPEG
ERGNAWITAFTWVENADSLAAVKKLVFDEKKYTMDQLITALEANWEGYEEMRLDFVRNAPKWGNDD

>CRX77059.1 methyl-alkyl succinate synthase, partial [uncultured bacterium]
GPCVWTIGGVNKDGSDACNDCTMAYLQAARMVRVANPTFAFRWHPQVKDDVWREVFECIRQGLGYPAIRN
DPLLIQNGMYWHHHPLEEMRTWVHQACMSPCPTTRDGFQPCRMAMATANTAKAIEYALFDGYDPIFKMQM
GPHTGDVRKFTDFEQLYEAWRTQIWWIMTTLSRNMTQGRVKDPDFFGRPFLSGISQRSVESGLDIIRPGS
ERGNSWITFFTWVENPDSLAACKKLVFDEKKYTMDQLMDALEANWDGYEEMRLDFVKNAPKWGNDD

>CRX77058.1 methyl-alkyl succinate synthase, partial [uncultured bacterium]
GTCVWTLGGVKPDGSDACSDCTLAYLQAARLVRVANPTFAFRWHPKVSDEVWREVFECIRQGLGYPSIRN
DPLLIANGMHWHHHPLEEMRTWVHQACMSPCPTTKHGTQPTRMASATCNCAKMVEYALFDGYDPVLKTQM
GPHTGDARRFTDFEQMYEAWRQQMRWLMGTLTRIINVGRVRHSDFMGHPFLSGINERCVEGGMDALRPEG
ERGNAWVTFFTWVENADSLAALKKLVFDEKKYTMAEVMDALEANWEGKEEMRLDFVRNGPKWGNDD

>CRX77057.1 methyl-alkyl succinate synthase, partial [uncultured bacterium]
GPYVWTLGGVNKDGSDACTDLTTAFLQAARMVRVANPTFGFRWHPQVKDEVMREVFECIRQGLGYPSIRN
DPVLIANGMYWHKHPLEEMRTWVHQACMSPCPATKYGYQPCRMASATINASKMVEYALHNGYDHCVNMQM
GPKTGDARQFTGFEQLFEAWVKQMEWLMNFGVRIVNAGRANSYKSFGRPFLSGISERSVESGYDAVDPRS
GERGNSWVTLFTWVENADSLASVKKLVFDDQKYTMDQLITALENNWDGYEQMRLDFVKNAPKWGNDD

>CRX77056.1 methyl-alkyl succinate synthase, partial [uncultured bacterium]
GPYGWTIGGVNPDGSDACSDCTIAYLQAARLVRVANPTFAFRWHPKVSDEVWREVFECIRQGLGYPAIRN
DPLLIQNGMHWHHHPLEEMRTWVHQACMSPCPTTKHGTQPCRMANATANCAKMIEYALFDGYDPVFKTQV
GPHTGDARKFSDFEQMYEAWRQQMRWLMGTLARTVNVGRVRSPETSGHPFLSAITERCVEGGMDAYSPEG
ERGNAWITFFTWVENADSLAALKKLVFDDKKYTMDEVMDALETNWEGKEEMRLDFVKNAPKWGNDD

>CRX77055.1 methyl-alkyl succinate synthase, partial [uncultured bacterium]
GTCVWTLGGLDEEGNDACNDLTDCYLESAHITRVSDPTFGFRYSTKTRPQTLRRVFECIRHGLGYPSIRN
DDVLIPNLMHWFGHPLEEARRWVHQACMAPAPDTKWAAPPIRYPNASVYGASQAINLAIFDGQSTQTGLQ
VSIKTGDSSKFETYEEFYDAWYKHMKDTFEWATSLEHRNRQVEALYYPKPMTSAIYERCVETGENSALSK
ERSSLWYTLFSFSETGDCMAAIKKLVYEDKKYTMDQLKEALLANWEGYESMRMDFVRAPKWGNDD

>CRX77054.1 methyl-alkyl succinate synthase, partial [uncultured bacterium]
GPCVWTLGGVNKDGSDACTDLTTAFLQAARMVRVSNPTFGFRWHPQVKDEVMREVFECIRQGLGYPSIRN
DPILIANGMYWHGHPLEEMRTWVHQACMSPCPTTKYGYQPCRMASATMNAAKMIEYALHNGYDHTLNMQM
GPKTGDARKFTDFDQLFEAWVKQMEWLMDFGVRIVNIGRVKSHENWGRPFLSGISERSVETGYDAVDPRS
GERGNSWITFFTWVENADSLAAVEKLVFEDKKYTMDQLITAMESNWDGYEDMRIDFVKNAPKWGNDD

>CRX77053.1 methyl-alkyl succinate synthase, partial [uncultured bacterium]
GPWVWTLGGVNQDGSDATNDLTVAFLQAARLVRVSNPTFAFRWHPKVKDVVMREIFECIRQGLGYPAIRN
DPILIANGIHWHGHPLEEMRTWVHQACMSPCPTTKHGTQPMRMASATANCAKIIEYVLTNGYDPVVNMQM
GPKTGDPRKFTDFEQVFDAWVKQMEWLFSLLVRVVNLGRYKQNEIAPRPFLSAISERSVESGLDVVRPEG
ERGNCWITAFTWVENADSLAAIKKLVFDDKKYTMDQLMDALEANWEGYEEIRLDFVKNAPKWGNDD

>CRX77052.1 methyl-alkyl succinate synthase, partial [uncultured bacterium]
GPCVWTMGGVEKDGSDACNDLTMAFLRAARLVRVSNPTFGFRWHPQVKDEVMREVFECIRQGLGYPSIRN
DPILIQNGMYWHKHPLEEMRTWVHQACMSPCPTTKYGYQPCRMASATMNTSKMIEYTLHNGYDHCLKMQM
APKTGDARKFTDFEQLFEAWVKQMEWLMNFGVRITNRGRVESHNNWGRPFLSGISSRSIDSGFDAVDPRS
GERGNSWVTFFTWVENPDSLAAVKKLVFDQKKYTMDQLITALEANWDGYEDMRIDFVKNAPKWGNDD

>CRX77051.1 methyl-alkyl succinate synthase, partial [uncultured bacterium]
GPCVWTIGGVNDDGTDACNGCTMAFLQAARQVRVANPTFGFRWHPQVKDEVMREVFECIRHGLGYPSIRN
DPVLITNGIHWYGHPLEEQRNWVHQACMSPNPSTKHGLQPCRMASATANTAKSIEYALFDGFDNVMKMQM
GPHSGDARKFKDFEELYEAWRTQIYWIMDTLVRVINWGRRQYHEVLPRPFYSGMTQRSVEGGYDIVEPKG
ERGNSWITFFTWVENIDSLAAVKKLVFDEKKYTMDQLMTALEANWDGCEDMRLDFVKNAPKWGNDD

>CRX77050.1 methyl-alkyl succinate synthase, partial [uncultured bacterium]
GPCVWTLGGVNQDGTDACNALTIAFMEAARLVRVSNPTFAFRWHPKVKDEVMREIFECIRQGLGYPAIRN
DPILIANSMHWHKHPLEEARTWVHQACMSPCPTTKHGTQPMRMASATGNTAKIIEYVLTNGYDPVVNMQM
GPKTGDPRKFTDFEQVFDAWIQQMEWLTNTLTRVINLARYMQADIAPRPFLSAITERSVEAGRDANRPEG
ERGNSWITAFTWVENPDSLIAIKKLVFDEKKYTMDQLIDALEANWEGYEEMRLDFVRKAPKWGNDD

>CRX77049.1 methyl-alkyl succinate synthase, partial [uncultured bacterium]
GPLVWTLGGVKPDGSDACNDMTIALLQAARLVRVSNPTFGFRWHPKVKDEVMRECFECIRQGLGYPSMRN
DPLLVQNAMHWHGHPLEEARLWVHQACMSPCPATKNGAQPMRMASATANCAKIVEYALSDGYDRVVAMQM
GPKTGDPRTFIDFEQLFQAWVLQMEWLFSTLVRTVNLGRYMDPELYGRPFLSAISERSVEPGLDIVNPEG
ERGNCWITAFTWVENADSLAAVKKLVFDEEKYTMDQLMTAMEANWEGYEEMRLDFVKNAPKWGNDD

>CRX77048.1 methyl-alkyl succinate synthase, partial [uncultured bacterium]
GPCVWTLGGVKKDGSDACNGMTTALLQAARLVRVANPTFAFRWHPKVSDEVMREIFECIRQGLGYPSMRN
DPILIANAMNWHGHPIEEARTWVHQACMSPSPCTKHGFQPMRMANATANCAKIMEYVFTSGYDNVVNMQI
GAETPPAETLESYQQVFDAWVKQMETIFSILVRPVNRARILAPKMTPRPFLSAISERSVESGLDVCDPSI
SRGNAWITAFTWVENADSLAAIKKLVFDEKKYTMAELKEALANNWEGREEMRLDFVRNAPKWGNDD

>CRX77047.1 methyl-alkyl succinate synthase, partial [uncultured bacterium]
GPLVWTLGGVKQDGTDACNSMTLALLKAARLVRVANPTFAFRWHPKVKDEVMREVFECIRHGLGYPSIRN
DPVLVQNAMHWHGHPLEEARTWVHQACMSPAPATKHGFQPMRMASATANCAKIVEYVFTQGYDKVVSMQM
GVKTPDPREFENFDELFEAWVVQMKSIFGLLVRAVNQGRVAGCKLTPRPYLSGISSRSIESGLDVNEPSI
ERGNAWITAFTWVENADSLAAVKKLVFDEGKYTMDQLCTALEADWEGYEEMRIDFVRNAPKWGNDD

>CRX77046.1 methyl-alkyl succinate synthase, partial [uncultured bacterium]
GPCVWTLGGVKQDGSDACNNMTIAMMQAARLVRVSNPTFAFRWHPRVKDEVMREIFECIRHGLGYPSMRN
DPILIANAMHWHGHPLEEARTWVHQACMSPNPTTKHGVQPMRMASATANCAKIIEYALHNGYDYVVNMQM
GPKTGDARKFTDFEQLFQAWVKQMEWLFSVLVRTVNLGRYKDPEFFGRPFLSGISERAVESGLDVVSPIG
ERGNAWITAFTYVENPDSLAAVKKLVFDDKKYTMDQLITALEANWEGHEEMRLDFVKKAPKWG

>CRX77045.1 methyl-alkyl succinate synthase, partial [uncultured bacterium]
GTLVWTIGGVKQDGSDACSDCTVAYLQAARMVRVANPTLAFRWHPQVKDEVWREVFECIRHGLGYPSIRN
DPVLIANGMYWHKHPLEEMRTWVHQACMSPCPTTRDGFQPCRMAMATANTAKMIEYALFDGYDPVFKMQI
GPHTGEARKFKDFEELYEAWRQQMRWMMGTLARAMTLGRVRDPDYFGRPFLSAISQRSVESGLDIIRPGS
ERGNSWITFFTWVENPDSLAAVKKLVFDDKKYTMDQLMTALEANWDGYEDMRLDFVKNAPKWGNDD

>CRX77044.1 methyl-alkyl succinate synthase, partial [uncultured bacterium]
GTWVWTIGGVKPDGTDACNDMTIALLQAARLVRVSNPTFGFRWHPKVKDEVMRECFECIRQGLGYPSMRN
DPVLVQNAMHWHGHPLEEARLWVHQACMSPCPPTKHGFQPFRMASATANCAKIIEYALSNGYDNVVGMQM
GPNTGDPRQFTDFEQLFQAWVSQMEWLFSTLVRTVNLGRYMDPELYGRPFLSSTSERSVESGLDIIDPTG
ERGNCWITAFTWVENADSLAAVKKLVFDEKKYTMDQLATAMEANWEGHEQMRLDFVKNAPKWGND

>CRX77043.1 methyl-alkyl succinate synthase, partial [uncultured bacterium]
GPWVWTMGGVNKDGSDACTDLTTAFLQAARMVRVSNPTFGFRWHPQVKDEVMREIFECIRHGLGYPSIRN
DPVLIANGMHWHGHPLEEMRTWVHQACMSPCPTTKYGYQPCRMASATMNASKMIEYALHNGYDHCMQMQM
GPKTGDARQFTSFEQLFEAWVKQMEWLMNFGVRIVNAGRANSYKNFGRPYLSGISERSVESGWDAVDPRS
GERGNSWITFFTWVENADALASVKKLVFDENKYTMEQLITALEANWEGYEEMRLDFVKNAPKWGNDD

>CRX77042.1 methyl-alkyl succinate synthase, partial [uncultured bacterium]
GPCVWTLGGLDEEGNDACNDLTDCYLEAALISRVSDPTFGFRYSTKTRPETLRRVFECIRHGLGYPSIRN
DDVLIPNLMHWFGHPLEEARRWVHQACMAPAPDTKWAAPPIRYPNASVYGASLAINLALFDGFSAQSGLQ
VGKKTGDSSKFETFEDFYNAWYEHMKDAFEWATSLEHRNRQVEALYYPKPMTSAIYERCVETGQNSALCK
ERSSLWYTLFSFSETGDCMAAIKKLIYEDKKYTMDQLKEALLANWEGYEDMRMDFVRAPKWGNDD

>CRX77041.1 methyl-alkyl succinate synthase, partial [uncultured bacterium]
GTWVWTIGGVKPDGSDACNDMTIALMQAARLVRVANPTLSFRWHPKVKDEVMRECFECIRQGLGYPNIRH
DPIMVANAMHWHGHPIEEARLWVNQACMSPCPPTKHGQQPMRMASATANCAKIIEYALHSGYDRVVNMQM
GPKTGDARTFTDFEQLFQAWVKQMEWLFSLLVRTVNLGRYKDPEFYGRPFLSAVSERSVESGLDICSPEG
ERGNCWITAFTWVENADGLAAVKKLVFDDKKYTMEQLVTALEANWEGYEQMRLDFVRNAPKWGNDN

>CRX77040.1 methyl-alkyl succinate synthase, partial [uncultured bacterium]
GPLVWTIGGVKPDGSDACNDMTIAILQAARLVRVSNPTFGFRWHPKVKDEVMRECFECIRHGLGYPAMRN
DPILIQNSTHWHGHPVEEARLWVHQACMSPCPPTKHGNQPFRMASATANCAKIVEYALHDGYDRVVGMQM
GPKTGDARKYTDFEQLFEAWVSQMEWLFGLLVRTVNLGRYKDPEFYGRPFLSAVSERSVESGLDICSPEG
ERGNCWITAFTWVENADGLAAVKKLVFDDKKYTMEQLVTALEANWEGCEQMRLDFVRNAPKWGNDD

>CRX77039.1 methyl-alkyl succinate synthase, partial [uncultured bacterium]
GTLVWTLGGVNKDGSDACNDLTTAFLEAARMVRVSNPTFGFRWHPQVKDEVMREVFECIRQGLGYPSIRN
DPLLIQNGMYWHHHPLEEMRTWVHQACMSPCPTTKYGYQPCRMASATMNTSKMIEFTLHNGYDHTVDMQM
GPKTGDARQFTDFDQLFEAWVKQMEWLMNFGVRIVNRGRVESHKNWGRPFLSGISERSVESGYDAVDPRS
GERGNSWITFFTWVENADSLAGIKKLVFDDRKYTMAQLVTALENNWDGYEDMRIDFVKNAPKWGNDD

>CRX77038.1 methyl-alkyl succinate synthase, partial [uncultured bacterium]
GPCVWTIGGVKPDGTDACNDMTIALLQAARLVRVSNPTFGFRWHPKVSDKVMRECFECIRQGLGYPSMRN
DPVLVQNAMHWHGHPLEEARLWVHQACMSPCPPTKHGNQPFRMASATANCAKIVEYALNNGYDNVVGMQM
GPNTGDPRQFTDFEQLFQAWVRQMEWLFSTLVRTVNLGRYMDPELYGRPFLSSTCERSVESGLDIVDPTG
ERGNCWITAFTWVENIDSLAAVKKLVFDDKKYTMDQLVTAMEANWEGYEEMRLDFVRNAPKWGNDD

>CRX77037.1 methyl-alkyl succinate synthase, partial [uncultured bacterium]
GPFVWTMGGVDKDGNDACNDLTIALMKAARLVRVANPTFAFRWHPKVKDEVMREIFECLRQGLGYPNMRH
DPVLIANAMHWHGHPIEEARLWMNQACLSPCPPTKKGFQPMRMANATANCAKIIEYVFTNGFDKVVNMQV
GVETGDAASFKDFEEFFEAWVTQMKTIFSILVRAVNRARMLAPSLTPRPFLSGISERSIESGMDTLEPSI
ARGNAWITAFTWVENIDSLAAVKKLVFEEKKYTLSELKEALEKNWEGLEEMRLDFVKNAPKWGNDD

>CRX77036.1 methyl-alkyl succinate synthase, partial [uncultured bacterium]
GTFVWTIGGVKPDGSDACNDMTIVLLQAARLVRVSNPTFGFRWHPKVRDEVMRECFECIRHGLGYPSMRN
DPVLVQNTTHWYGHPVEEARLWVHQACMSPCPPTKHGNQPFRMASATANCAKIVEYALHDGYDHVVGMQM
GEKTGDARKFTDFEQLFEAWVKQMEWLFSLLVRTSNFGRYMDPELFGRPFLSAICERSVESGNDIVSPEG
ERGNAWVTGFTWVENADSLAAVKKLVFDEKKYTMQQLVDALEANWEGCEEMRLDFVKNAPKWGNDD

>CRX77035.1 methyl-alkyl succinate synthase, partial [uncultured bacterium]
GPYVWTLGGVNKDGSDACSDLTTAFLQAARMVRVANPTFGFRWHPQVKDEVMREVFECIRQGLGYPSIRN
DPVLIANGMYWHRHPLEEMRTWVHQACMSPCPTTKYGYQPCRMASATLNTSKMIEYALHDGYDHCLQMQM
GPKTGDARQFTDFAQLFQAWVEQMEWLMNYGVRIVNKGRVESHNNWGRPFLSGISERSVESGYDAVDPRS
GERGNSWVTFFTWVENADALAAVKKLVFDQKKYTMDQLVTALERNWDGYEEMRLDFTKNAPKWGNDD

>CRX77034.1 methyl-alkyl succinate synthase, partial [uncultured bacterium]
GPFVWTLGGVDQNGDDACNDLTLAFMQAARIVRVSNPTFGFRWHPKVKDEYMREIFECIRHGLGYPTLRN
DPVLVANAMYWHGHPIEEARTWVHQACMSPCPTTKHGTQPMRMAAATANSAKMIEYVFGNGYDPVVNMQM
GPKTGDPRKFTDFEQVFDAWVKQMRWLLGVLVRVVNVGRYKQSLVAPRPFLSGLYERSVESGLDCTEPEG
ERGNARVTGFTFIENPDSLAAVKKLVFDDKKYTMDQLCDALEANWEGYEEMRLDFVHNAPKWGNDD

>CRX77033.1 methyl-alkyl succinate synthase, partial [uncultured bacterium]
GPWVWTLGGTKEDGSDACSDMTMAFLKAAKLIRVANPTFSFRWHRNMREDIQRECFECIRHGLGYPSMRN
DPVMTDNLMHWFGHPLHEARQWVVQACMSPCPPTKYGCQPMRMAVVCDAAKFIEYTLSNGYDNTVHMQLG
PQTGDPRNFKDFDEFFEAWVVHMKHILNILSRTSNKGRSIDHKIFSRPVLSCMYERAVETGTDATDPSNG
ERGNPWLTMFTWMENVDSLAAVKKLVYEEKRYTMDELVKALEANWDGYEEMRLAFVNDAPKWGNDD

>CRX77032.1 methyl-alkyl succinate synthase, partial [uncultured bacterium]
GPCVWTLGGVKPDGSDACNDMTIALLQAARLVRVSNPTFGFRWHPKVQDEVMRECFECIRQGLGYPSMRN
DPVLVQNAMHWHGHPLEEARLWVHQACMSPCPTTKNGAQPMRMASATANCAKIVEYALSDGYDRVVAMQM
GPKTGDPRMFTDFEQLFEAWVKQMEWLFSTLVRTVNLGRYMDPELYGRPLLSAISERSVESGLDIVNPEG
ERGNCWITAFTWVENADSLAAVKKLVFDEKKYTMDQLMTAMEANWEGHEEMRLDFVGKAPKWGNDD

>CRX77031.1 methyl-alkyl succinate synthase, partial [uncultured bacterium]
GTWVWTLGGVDQNGEDACNDMTIALMQAARLVRVSNPTFAFRWHPKVKDEVMREIFECIRQGLGYPAMRN
DPILIANSMHWHGHPLEEARTWVHQACMSPCPTTKHGVQPMRMASATANSAKMIEYVLTNGYDSVVNMQM
GPKTGDPRKFTDFEQVFEAWVKQMEWMMDLLVRVVNLGRYMQDEMLPRPFLSGISERAVESGLDVVRPEG
ERGNAWVTGFTWVEMLDSLAAIKKLVFEDKKYTTDQLIDALEANWEGYEEMRLDFVNNAPKWGND

>CRX77030.1 methyl-alkyl succinate synthase, partial [uncultured bacterium]
GPFVWTIGGVKPDGSDACNDLTVAYLQVARMVRVANPTFGFRWHPQVKDEVMREVFECIRQGLGYPSIRN
DPILIQNGMYWHHHPLEEMRTWVHQACMSPCPTTRDGFQPCRMAMATANCAKMIEYALFDGYDPVFKMQI
GPHTGDAREFADFEQLYEAWRQQMRWIMGTLARAMTVGRARDADFFGRPFLSGISQRSVESGLDIIRPGS
ERGNSWITFFTWVENPDSLTAAKRLVFDEKKYTMSQLMDALEANWDGYEEMRLDFVKNAPKWGNDD

>CRX77029.1 methyl-alkyl succinate synthase, partial [uncultured bacterium]
GTLVWTLGGVNKDGSDACTDLTMAFLQAARMVRVSNPTFGFRWHPQVKDGVMREVFECIRQGLGYPSVRN
DPVLIANGMYWHKHPLEEMRTWVHQACMSPCPTTKYGYQPCRMASATLNTSKMIEYALHDGYDHCLQMQM
GPKTGDARQFTDFEQLFEAWVKQMEWIMNFAVRIVNKGRVESHNNWGRPFLSGISERSVESGYDAVDPRS
GERGNSWVTFFTWVENADALAAVRKLVFDDKKYTMDELVAALANNWEGYEEMRLDFTKNAPKWGNDD

>CRX77028.1 methyl-alkyl succinate synthase, partial [uncultured bacterium]
GPFVWTFGGMRPDGTLDYRDLINVFMEAARYVRCVSPTFALRYNKDMPEDVLKNCFESIRHGLGYPNIRN
DQVLVKANMFWSNTPEEEARTWVAQACIVPAPETKHGCMPMRYSSCTTLGSKCMELALWNGFNPVFNMQI
GPKTGDPTKMTFEQLVDAFIEQFKVIHWDAVKIRNIVHHIEEIHGRPHLSATYEMCVEEGINAFTRKEYG
NAWVTTFIWMDGCDSLVACKKLIYDEKKYTMAQLLEFLKANWEGYEKERMDFVRAPKWGNDD

>CUH89973.1 1-methyl alkyl succinate synthase, partial [uncultured Desulfatibacillum sp.]
LNSDGCVSPTYALRYNKDMPEDVLRKSFECIRHGLGYPNIREDQTLIKANMFWSGNAQEESRTWTAQACI
VPCADTKDGCMPARYSASTTLGSKCVELALWNGWNPVFKMQIGPKTGDPTKMTFDELFDAMIEQWQVIHW
EACKIQNISRFVEQIGRPMLSSGYEECVEEGKNAFQRQEYGNNWITTFIWTDGYDAMGALKKLIFDEKKY
TMEQVLTMLKVNWEGYEVERMDFVKAKWGNDD

>CUH89972.1 1-methyl alkyl succinate synthase, partial [Desulfatiferula olefinivorans]
FECIRHGLGYPSMRNDPILIANKMHWYKHPLRSARLWVHQACASPGPPTKYGFQPYRMASATANCAKIIE
YALWNGFDHVVKMQMGPKTGDATRFKDFEELFQAWVEQMKFLMNILVRTNDLGRVKDPEWFGRPFLSAIS
QRSVETGLDIINPRERGNAWLTWFTWNENIDSLAAVKKLVFEEKKYTMDELLEALKANWEGYEEMRLDFV
NAPKWGNDE

>CUH89971.1 1-methyl alkyl succinate synthase, partial [Desulfatibacillum alkenivorans]
FECIRQGLGYPSMRNDPILIANAMHWHGHPIEEARLWVHQACMSPCPPTKNGFQPMRMASATANCAKIIE
YLLWNGFDHVVNMQMGPKSGDPRTFKDFEAFFAAWVQQMKWLFSTLVRTVNLGRSKDPEFFGRPYLSGIS
QRAVETGLDAVSPEGDRGNCWITAFSWVENIDSLAAIKKLIYDDRKYTMAQLIDALRNNWESQEKMRLDF
VRNAPKWGNDE

>CEF82747.1 methyl-alkyl succinate synthase, partial [uncultured bacterium]
TKYGGQAIRYSMTAIFGAKCAELALWNGFDPVCKMQMGPKTEDATRFETFEEFYQAWLEQQKFLNWQSIR
GNDKFRYVNHRWFGRAMCSATFERCVEAGEN

>CEF82746.1 methyl-alkyl succinate synthase, partial [uncultured bacterium]
TKHGCMPMRYSSCTTLGSKCMELALWNGFNPVFQMQIGPKTGDPTKMNFDQLMDAFIEQFKVIHWDAVKI
RNIVHHVEEIHGRPHLSATYEMCVEDGIN

>CEF82745.1 methyl-alkyl succinate synthase, partial [uncultured bacterium]
TKYGGQAIRYSMTAIFGAKCAELALWNGFDPVCKMQMGPKTGDATRFETFEEFYQAWLEQQKFLNWQSIR
GNDKFRYVNHRWFGRAMCSATFERCVEAGEN

>CEF82744.1 methyl-alkyl succinate synthase, partial [uncultured bacterium]
TKHGQQPMRMASATANCAKIIEYALHNGYDHVVNMQMGPKTGDARSFTDFEQLFEAWVKQMEWLFGTLVR
TVNLGRYKDSEFYGRPFLSAVSERSVESGLD

>CEF82743.1 methyl-alkyl succinate synthase, partial [uncultured bacterium]
TKQGCQPMRMAVVCDSAKIIEYTLSNGWDDTVHMQLGCDTGDPRNFKTYEEFFDAWKKQMKYMMPVLART
ANVGRTLDKELFSRPVLSVMYERAVETGTD

>CEF82742.1 methyl-alkyl succinate synthase, partial [uncultured bacterium]
TKRGCMPARYSSSATFGSKSMELALWNGFNPVFNMQIGPKTGDPAKMTFEELADAVVEQYKVIHWEAVKI
RNMARAIEEIQGRPHLSATYEECVEKGIN

>CEF82741.1 methyl-alkyl succinate synthase, partial [uncultured bacterium]
TKHGFQSMRMASATANCAKIIEYTLHNGYDPVVNMQMGPETGDPCEFKDFEELFQAWVKQAEWLMDILVR
TVNLGRVKDPEFYGRPFLSSISERSIEQGTD

>CEF82740.1 methyl-alkyl succinate synthase, partial [uncultured bacterium]
SKECVIPARYASCTPLGSKCLELALWNGFNPVFNMQIGPKTGDATKMKTFEELFEATLEQYKVIHWEGVK
IRNIARYTEETIMGRPHLSAVWERCVESGLS

>CEF82739.1 methyl-alkyl succinate synthase, partial [uncultured bacterium]
TKQGCQPMRMAVVCDSAKIIEYTLSNGWDDTVHMQLGCDTGDPRNFKTYEEFFDAWKKQMKYMMPVLART
ANVGRTLDKELFSRPVLSVMYERAVETGTD

>CEF82738.1 methyl-alkyl succinate synthase, partial [uncultured bacterium]
TKYGGQAIRYSAVSVFAGKCVELALWNGFDPVCKMQMGPKTGDATRFETFEEFYQAWLEQQKFLNWQSIR
GNDKFRYVNHRWFGRAMCSATFERCVEAGEN

>CEF82736.1 methyl-alkyl succinate synthase, partial [uncultured bacterium]
TKECVIPARYASCTPLGSKCLELALWNGFNPVFNMQIGPKTGDATKMKTFEELFEATLEQYKVIHWEGVK
IRNIARYTEETIMGRPHLSAVWERCVESGLS

>CEF82735.1 methyl-alkyl succinate synthase, partial [uncultured bacterium]
TKHGCQPMRMASATANCAKIIEYTLHNGYDPVVNMQMGPETGDPCDFKDFEEFFQAWVKQAEWLMNILVR
TVNLGRVKDPEFYSRPMLSAIYERAVETGTD

>CEF82734.1 methyl-alkyl succinate synthase, partial [uncultured bacterium]
TKQGCQPMRMAVVCDSAKIIEYTLSNGWDDTVHMQLGCDTGDPRNFKTYEEFFDAWKKQMKYMMPVLART
ANVGRTLDKELFSRPVLSVMYERAVETGTD

>CEF82733.1 methyl-alkyl succinate synthase, partial [uncultured bacterium]
TKQGCQPMRMAVVCDSAKIIEYTLSNGWDDTVHMQLGCDTGDPRNFKTYEEFFDAWKKQMKYMMPVLART
ANVGRTLDKELFSRPVLSVMYERAVETGTD

>CEF82732.1 methyl-alkyl succinate synthase, partial [uncultured bacterium]
TKQGCQPMRMAVVCDSAKIIEYTLSNGWDDTVHMQLGCDTGDPRNFKTYEEFFDAWKKQMKYMMPVLART
ANVGRTLDKELFSRPVLSVMYERAVETGTD

>CEF82731.1 methyl-alkyl succinate synthase, partial [uncultured bacterium]
TKQGCQPMRMAVVCDSAKIIEYTLSNGWDDTVHMQLGCDTGDPRNFKTYEEFFDAWKKQMKYMMPVLART
ANVGRTLDKELFSRPVLSVMYERAVETGTD
