# Supplementary material for: Newly discovered Asgard archaea Hermodarchaeota potentially degrade alkanes and aromatics via alkyl/benzyl-succinate synthase and benzoyl-CoA pathway
Source: ISME J. 2021 Jan 15;15(6):1826–43. doi: 10.1038/s41396-020-00890-x (PMC8163825; doi:10.1038/s41396-020-00890-x)
Supplement: Supplementary file 8 — Dataset 2 [file 41396_2020_890_MOESM8_ESM.zip › Self-build protein database used for search for alkylsuccinate synthase/NCBI-glycyl radical enzyme.fasta]

>NP_459820.1 glycyl radical enzyme [Salmonella enterica subsp. enterica serovar Typhimurium str. LT2]
MTQLKLDTLSDRIKAHKTALVHIVKPPVCTERAQHYTEMYQQHLDKPIPVRRALALAHHLAERTIWIKHD
ELIVGNQASEVRAAPIFPEYTVSWIEKEIDDLADRPGAGFSVSEENKRILHDVCPWWRGQTVQDRCYGMF
TDEQKGLLATGIIKAEGNMTSGDAHLAVNFPLLLEKGLYGLRDKVAERRSRINLTVLEDLHGEQFLKAID
IVLDAVSQHITRFAALARQMAGEESRESRRKELLTIAENCEVIAHQPPQTFWQALQLCYFIQLILQIESN
GHSVSFGRMDQYLYPYYRRDVELNQTLDREHAIELLHSCWLKLLEVNKIRSGSHSKASAGSPLYQNVTIG
GQKLINGQPMDAVNPLSYAILESCGRLRSTQPNLSVRYHAGMSNDFLDACVQVIRCGFGMPAFNNDEIVI
PEFIKLGIEPQDAYDYAAIGCIETAVGGKWGYRCTGMSFINFARVMLAALEGGRDATSGKVFLPQEKALS
AGNFNNFDEVMAAWDTQIRYYTRKSIEIEYVVDTMLEENVHDILCSALVDDCIERAKSIKQGGAKYDWVS
GLQVGIANLGNSLAAVKKLVFEQGVIGQQQLAAALADDFDGLTHEQLRQRLINGAPKYGNDDDTVDTLLA
RAYQTYIDELKQYHNPRYGRGPVGGNYYAGTSSISANVPFGAATMATPDGRKAHTPLAEGASPASGTDHL
GPTAVIGSVGKLPTGSILGGVLLNQKLNPTTLENESDKQKLMVLLRTFFEVHKGWHIQYNIVSRETLLDA
KKHPDQYRDLVVRVAGYSAFFTALSPDAQDDIIARTEHML

>WP_044823860.1 glycyl radical enzyme [Clostridium aceticum]
MSEAWRQFSSSIPSPRIERLTDGLLSVTPEIEAERALLVTESYKETEAAPINIRRAKALEKILSKMNIVI
RDNELIVGNLTTKPRATQIFPEFSNKWLLEEFETLAKRKGDVFLISEEAKQNLREVFQYWDGKTVNELAT
EFMFTETKEAMDAGVFTVGNYYFNGVGHISVDYDKVLKKGFNGIIAEVEEARAKADKSDPDYIKKDQFLL
AVVITAKAVINFAKRFAEEARTLANKSLNPQRSEELLRIAENCEWVPANPARSFYEAMQSFWFVQAVIQI
ESNGHSISPMRFDQYMYPYYEKDIASGKITKEEAQELLDCLWVKFNDVNKVRDEGSTKAFGGYPMFQNLI
VGGQDASGKDATNELTFMCLEATAHIKLPQPSISIRVWNKTPDELLLKSAEISRLGLGMPAYYNDEVVIP
SLVARGVSLSDARDYGIIGCVEPQKGGKTEGWHDAAFFNMAKVLELTINNGMAGDQQLGPKTGEFTSFTA
FDQFMDAFRKQMEYFVSLLVNANNSVDLAHGERAPLPFLSSMVEDCIGKGKSLQEGGAYYNFTGPQGVGV
ANVGDSLMAIKKLVFDEKKITLRDLKDALDTNFGDQGQSAVERKLNSIDDISREAVAEIFKKLLLEENKT
SLDELKNVNSNINIDLGTKKDKEYVRQMLINGAPKFGNDIDEVDDLAREGALIYCREVEKYKNPRGGQFQ
PGLYPVSANVPMGAATGATPDGRKAGMPLADGVSPVSGRDQTGPTAAMNSVAKLDHYIASNGTLFNQKFH
PSALEGQQGLENLSAVVRSFFDQKGLHAQFNVISREMLMEAQENPEKYKSLVVRVAGYSAHFTALDKSIQ
DDIIERTEHSF

>WP_007393280.1 glycyl radical enzyme [Megasphaera sp. UPII 135-E]
MDVLAKGFTQPTTRIQALKNAIYDATPTVEADRAELITASYKETEGYPIIIRRAKAVEKILTETPITIRD
HELIVGSLTVSVHGCQIYPEYSYEWIEKEFDTMATRMADPFVIPKDTAKRLHDAFLYWPGKTTSALASSY
MSKACRDAQDNGVFTVGNYYFNGVGHVCVNYDKVIRQGAAGIIKEAENAKSKLSSGVPEDIKKRDFYDAV
IITYRAVIAYANRYADLCEKLAATEADSLRKAELTQIAANCRRVPEYPATNWWEALQAFWFVQLIMQIES
NGHSISPGRFDQYMYPHLASDTTISKEFAQELLDNIWIKFNDLNKTRDDVSDQAFAGYALFQNIQCGGIN
EDGMDATNPLSYMMIEAAAHVAMAAPSFSIRYSNKTPDEFLYRACELVRLGLGYPAMYNDEVIIPAMMNR
GIPLNDARNYCIIGCVEPQVPHKTEGWHDAAFFNIAKVLDITLHNGRCGKIQLGPKTGELRDFKSLEELM
VAYQKQMEYFVKLLVEADNAVDYAHAERAPLPFESALVEDCLGRGKSVQEGGAIYNFTGPQAFGVADNGD
SFAAIQKHVFENGEVSLAELQEAIENNFGYPDETGKMASWFDHSDMSNTSSATYEVDEAKIYEAVKQILS
QNGNIDINELQKNLTQKGVLRESTRPSVSSNAARYQQIKRIMENTTWFGNDDDIVDMITREAGQIYAREV
QKYKNPRGGQFQAGCYPVSANVLFGKDVAPLPDGRLAWTPLADGVSPRAGCDTNGPTAAVMSVAKLEHET
FSNGTLYNQKFSPIALSGDEGLKRFAALCRAYFDNKGMHVQFNVIDKKTLVEAQKEPEKHKDLVVRVAGY
SAQFISLAKEVQDNIIDRTEFTF

>WP_062412412.1 MULTISPECIES: glycyl radical enzyme [unclassified Megasphaera]
MLTERIQKAKDAYVNDMPSISYERARIWTESYKKTEGQAAIIRRAKAFKAVCEQLGVYIFEGELIVGAIG
EFRKCGILTPEFSWTWVDKEMDTFSTREQDPYKMTPEQREYVRNHIFPYWKGKSVEEAFLAQIPDETAKV
GVDTGIVDTDSKWRQSVGEITPDYEDGLFLKGWQGIIDECKNKLQDVELTSPTGMERRNFYRAVILCGEG
MITLGQRYAEEARKLAEHETDSVRKQELLQMAEICDKIPAQPPTTFQEALQMIWFYQWGGIIMENPLSLN
PGRFDQYMYPYYKYDIEHRLHDDDSILELMECYWLKLSEWVWTISANTADFFAGYNQFQNLTVGGSDRDG
KDATNELSYLALKATSEVKTHQPGLSVRISHDSPRRFVDAVMELVAQGTGFPAIHSDKTGYMMLKNLGYE
TEDARDWNNCGCVVPHFRKTFEWTSTANVNFSAALEYATNCGKSRLTGKQMGLAMGRDFKTYDELADAYY
KQFDNLIAVAVESSILAQKIQKEYIPRPYFSALSEECLQSGKDLVDGGAKYNIGPVLTGIGLAESANSLA
AIKKLVFDDHVCTLQDLLEACDNNWDGYEELRKRAQACPKYGNDDDYVDDIAKRIENHYYEETVKYKDFY
GHPFTTAFMGISNFIPTGRVLGASACGRKATEPISEGISPVGGTDTATPLAAMKSCAKMNQDIHSGGTLL
NMRLSHDLVATKRGRSNLAAVVQSFFDLGAFHIQFNTLSTETLLDAQKHPENYKDLLVRVAGYSTQFVHL
SKRLQDSIIRRSVHDSF

>WP_104935502.1 glycyl radical enzyme [Desulfobulbus oralis]
MGIKQPRGYAIDWSTLEQRITDLKASLLDTSQNMDPERLQYLVETYEECKGESVFITRARLFEKVLTNKK
IYLDGNPIVGSLAGGTAMIYAYPEWQCNWIKDDLDSDKLALSSLGEVRFSDDTKETLKKVYKTWKGKTTY
DRANKMYKELYGKNAELLVKCGWIYPVNDNSTGSGVADYPVVLQKGIRGLLEDVDAAYQALPKHATNWRK
IEFYRACKIALNAVITYAHRYADLAEESARAETDPQKQAELMEIAEVCRQVPELPPRNFREAIQSFWFTH
CCIEIEQCGCGHSLGRYGQYMYPFYKKDIDAGTLTRDQALTLLKCQWVKHLEIAVYQGDAYAKAFSGHTG
QTISLGGYTADGDDASNELEMLLMDTQIAMHNIQPTLALFYTPKMKPEYLEKAVDVVRHGTGQPQFMNMD
AAVARSLVRFASRGITLDEARTLPVIFGCVGTGIQGKGSYVTFEGQPNLAKLVEFVMYNGFDPHTRKQVF
PEVKAAEDCATFEELYQTLLVHMDHAYDAQRKISDLGNSTREEIVPNIFRSCLLDGCIESGLCEEAGGPR
YSQSLCITSTGIDAVNSLYGIKHLIYDTKKLSWAQLKEALAANFEGFAEIQKMCYEAPKHGNDIEDVDQL
TRRFFRDVERIYRSHGPDYFGYEAHMDPFSLSYHNYFAPMTGALPNGRRKGVALTDASVSAMPGTDTHGS
TALIKSAARAIDTVRNNCNHMNMKFLPSALEGPAGSRMLLNLIKTYFDLGGGHIQFNCVSSETLRDAKVK
PQDYKDLVVRVAGFSSYFTRLYEGVQDEIIKRTEYNNQGEGAA

>WP_109137957.1 glycyl radical enzyme [Bifidobacterium catulorum]
MTAAVLSPQETRIKEQIENKPVKLAHHTRANDILARVRAEKPHVDVERGLLFTESFRQTEGEPLVLRWAK
ALYHYAEKATVYVDKDQLIVGRGGGEGRYGLLYPELDGDTLDLAIKKLPTRESSPFDIDPEDAKTIIEDI
APYWKGKTFHEDLAKALGPETMKLTYNPDEALTSRYVVNETASFRSSLQWVHDYEIVLQKGFGGLKAEAQ
ARLAELDEFSPIDNCEKRPFLEAEILTADAIILWANRHADLAERQAAEETDPKRVAELRRIAETCRWVPE
HPARTFYEAMQSQWFTQLFSRIEQKTGTIISNGRMDQYLYPFYKADKEAGRITADEAQELFECMWVDMAQ
YIDLYLSDAGGAFNEGYAHWEAVTIGGQTPEGYDATNELTYILLKSKREFPLNYPDLAARIHTRSPKRYL
REVALTIKSGEGFPKLLNDEDVVPLLLSKGAKFDEALDYSVSGCAECRMPNRDTYTSPNAYINFAAALEM
VMYNGRMLKYGDEVLGLETGEFEDFTSFDDLFAAFLKQQNNLLKHAFIQQHEIIRLRAEHFATPLGSMLQ
KLCRDSCIDPHQPKIPGGIDLGYLEYMGYATVIDSLAAIKKLVFEEHVLSLHELKEACEHNFEGYEVIRQ
LLRNAPAYGNDDPYADEIGKILDRTAQEFTAKYSEQIGVHMDIRLVPFTSHVPFGKVVSATPDGRQAFTP
LSDGSSAAQGADHEGPTAILLSNYLTKNFDHNEHAGRLLNIKLSPGCVAGKEGTEKLVEFIETWRDLKLW
HVQFNVMNNDTLREAQKHPDLYRNLIVRIAGYSAFFTELSKDLQDELISRNEQEAF

>WP_107044811.1 glycyl radical enzyme [Bifidobacterium callitrichos]
MSYTVLSPQETRIQEQIENKQAQPAHHTRANDILARVRAQKPHVDVERGLLFTESFRQTEGEPLVLRWAK
ALYHYAEKATVYVDKDQLIVGRGGGEGRYGLLYPELDGDTLDLAIKKLPTRESSPFDIAPEDAKTIIEDI
APYWKGKTFHEDLAKALGPETMKLTYNPDEALTSRYVVNETASFRSSLQWVHDYEIVLKKGFGGLRAEAQ
ERLAQLDEFSPIDNCEKRPFLEAEILTADAIILWANRHADEAERQAAEEGDPKRAAELQRIAETCRWVPE
HPARTFYEAMQSQWFTQLFSRIEQKTGTIISNGRMDQYLYPFYKADKEAGRITADEAQELFECMWVDMAQ
YIDLYLSDAGGAFNEGYAHWEAVTIGGQTPEGYDATNELTYILLKSKREFPLNYPDLAARIHTRSPKRYL
REVALTIKSGEGFPKLLNDEDVVPLLLSKGAKFDEALDYSVSGCAECRMPNRDTYTSPNAYINFAAALEM
VMYNGRMLKYGDEVLGLETGEFEDFQSFDDLFAAFLRQQNNLLKHAFIQQHEIIRLRAEHFATPLGSMLQ
KLCRESCIDLHQPKIPGGIDLGYLEYMGFATVIDSLAAIKKLVFEEHVISLHELKEACEHDFEGYEVIRQ
LLRNAPAYGNDDPYADEIGKVLDRTAQEFTAKYSEQIGVHMDIRLVPFTSHVPFGKVVSATPDGRRAFTP
LSDGSSAAQGADHEGPTAILLSNYLTKNFDHNEHAGRLLNIKLSPGCVAGREGTEKLVEFIETWRDLKLW
HVQFNVMNNETLREAQKHPELYRNLIVRIAGYSAFFTELSKDLQDELISRNEQEAF

>WP_104372257.1 glycyl radical enzyme [Desulfocucumis palustris]
MGCCTVLTPQEQRILNEEAGQLNSRYSQKGRERVNNILNSFKRTAPRISLDRARFMTDSFKETQGQPLVL
RWAKALKHIVENIPVHIGEYDLVVGRADGHPGRHGLIYPELDGGFLDQALERLTQGKTPYIITDEDIRAA
KEEIVPYWKGKTFHEILAAALPEDTRKLIFDPDDMFYQRYVVTQTASIRSSLQWVHDYEKVLKRGFGDLK
REAEEKLAALDPLNPKDIVEKRPFLEAAVLACESVIIFAKRYARLAAEMAAQESDGRRRKELLEIAGICQ
WVPENPARTFQEAVQSVWLTQVVSRLEQNIGAVVGNGRMDQYFYPYYKKDIEEGRITEESALELLESLWI
NMAQFVNLKVSPAGADFTEGYSHWEALTIGGKTRDGKDATNGLSYLILRSKREFPLNYPDLAARIHVQSP
EQFIHQVSETIKEGSGFPKLLNDEEIIPLLLAKGAAIEEANDYCASGCSEVRMVNRETYTSPCAWLNLGS
ALEMALNDGKIKAFNNERVGAGTGDPRNFATFDHFWKAYLAQQEFILKHAFIQQYVVDILRPKNFAAPMA
SVLHDLCMKECKDLHAGDIPDSINLGFYDLLGFGTVVDSLAAIKKLVYDDKRITMDELLEALDSNFEGRE
VIRQLCLNAPKYGNNDMYADSIGRDIEAHAISFSKRYPTASGGELDVRYVPVTSHIPLGKIVGATPNGRK
AGMPLSDGGGPSHGADTRGPSANLNSIANTKCMGAKERAARLVNLKLSPSAVAGNEGTGKLMSIIRTFCD
LKLWHLQFNVINRETLLAAQEDPEKYRNLLVRVAGYSAYFVDLSTELQNEIIARTEHVF

>WP_077073848.1 glycyl radical enzyme [Mailhella massiliensis]
MSCCCALSTQEKILQDKAAGKDNPNRAKHQRLFDILETFDGMAPIIDADRALLFTQSMKETEGQPLNLRW
AKALMNIARNIPVHIDDRQLLAGRCGTTGRYGILYPELDGDFMADALDALAEAKTAAPISVSPEVAAIVR
NEITPYWKGKTFHEDLNRSLPPEVHRLAYNDELGIKTRFVVSENASYRSSQQWVLDYAKVIDRGFASIKA
EAEEKLAALDPLSPMDTLKKRPFLEAVIITCDAIVLWAHRHAELARSMAETEKDPVRRQELLDIAERCSH
VPEFPARNFREAVQAQWFAQMFSRLEQRTGTIISNGRMDQYFYRLYKQDVEAGTITDDEVLEMLDCMWVG
MAQFTDISLSPGGLATQEGYAHWEAVTIGGQTRDGKDATNELSYLILKSRQSSPMPYPDLATRIHSRSPQ
RFLWEIAETIKVGQGYPKLFNDEEIIPLHLAKGAPLGDIFDYTASGCAEIRMPNRDTMTSSCGQVNLGAA
LEMVLRNGRMKKYGDEVIGLETGDPRSFSGWEEFWQAYLRQQEHLLAASYVEQCVIHHTRARHFAGPLAS
CLHDLCMASCMDLHTDEKIPGGIDLGFVDIIGFATLVDSLSAVKKCVYEDKTVTMDELIRALDDDFEGHE
ALRLRLTRAPRFGNNDMYADSIGLAVDRATQEYCHKYAPETGLHIDIRTVSVTANVPHGKEVGALPCGRK
AWMPFSDGSSPAQGADLNGPTQSIISNYNTKNWDYNERAARLLNIKFSPKCLEGDSGTEKLVSFIRVFCD
LKLWHLQFNVINRETLLAAQEDPKRYRNLIIRIAGYSAYFTELSRDLQNDLISRTEQTSI

>WP_077073585.1 glycyl radical enzyme [Mailhella massiliensis]
MSCCEHLAYSGQEQTILDRIAGKKDPNEAKHPRLYKLISVFDGKKPFIDVERARLFTESMKETEGEMLVL
RWAKALKHMGEKMTVYIDDDQLIVGRMGHQGSRYGILYPELDGDYQASALKELPSDPASPFEVTEEDARV
VEELITPYWKDKTFHQDLNKRLPGDSHRLAYADEGGYQSRYICCETASNRSSLQWCLDYERLFKLGYKGI
KEEALAALAALDPDDPLDQCEKRPYLEAMVLLSEGIVTWAHRYAARARELAAAEKDGKRRAELLQIAENC
EWVPENPPRTFYEALQAHWFVQAFARLEQKISSNPTNGRMDQLFWPYYEKDVREGIMDEDRAVELFQCMW
VNMAQCLDLAITPYNKATHEGYSHWEAVTIGGQTRDGRDATNELTYVVLRSKRECPLHYPDLAARIHARS
PERYLYEVAETIKQGCGFPKLLNDEEIIPLHLAKGAPLEEIYDYAASGCAEIRMPRVDTYTSGHAQFSLG
AAVELTLYNGRMKKFGDELLTLETGDVRTFDTWEKFWNAYVKQQMFIIRHAFLQQYHIIRTRAAHFATPV
SDSLHVLAMRECVDLHQDHQYKGGLNLGYFECLGYSTAIDSLAAIKKVVYEDGILSMQEVLDALECDFVG
KEDVQAILANAPKYGNDDEYADSIGLEIDRLAQEFSAKYAHRLGIRCDFRMVPFTSHVPFGRVVSATPNG
RKAWTPLSDGSSASHGADINGPTAVLRSNFNTKNYNMSQRAARLLNVKFSPKCLEGEDGTRKLVDFIRVF
CDLRLWHVQFNVINRETLIQAQQHPELYKGLIVRIAGYSAYFTELSRDLQNDLIARTEHDKM

>WP_090549811.1 glycyl radical enzyme [Pseudobutyrivibrio sp. OR37]
MGNVLLSPQEERLEKNNGRVELSGREKRIYDSFQKSKSVVDVQRAKYFTESFKETEGQALSLRWAKALYN
IAEKIDVVIDDAQLIVGRGGKPGKYGIIYPELDGCFLKQFVKQASSRVESPFEIDEEDIKVIEEEIAPYW
QGKTYYEDFAHAMPKDVLKITYDPKDLFSSRFILNESSSMRSALQWVHDYKKGIDLGFEAIKKEAEKALD
NLDEYDPRDTVDKAEFYESIIIVSDAIILWAKRHGDEALRLAELEADETRKKELLEISRICYKVPAKPAE
TFHEALQSQWFIQMFSRLEQKTGATISNGRMDQYLYPYYKKDLAEGRITPAKAKELFRCVWLAMAQYQDL
FVSPAGVKFHEGYAHWEAVTIGGVDENGYDATNDLSYLLLEDKREFPLNYPDLAARIHSGSPERFLREIA
TTIKDGSGFPKLINDEEIIPILVSKGADFESANDYAVSGCTEVRMPNLDTFTTPCPFINLAAILELTLYN
GRMPKYGEELLTIETGDVKQFKTYQDLEDAFVEQEKYLLKQALRQQFVANRTRPKHFASPLGSSLHKLCM
KAGKDLHSETIEGGFDAGFFDFIGFGTVADSLAAIKKCVYDDKTISWEELIQALNNNFEGAEAIRQRLLN
SPKYGNDDEYVDSIAKRIDKEAVSFVNKYAKNIGIYMDLRYVSQSVNVPFGTVVGATPNGRFAGTALSDG
SSASQGADEHGPTAVLLSNYKTKNTNYNNRAARLLNIKLTPASVAGDIGTRKLVQFIKSWRDLKLWHLQF
NIINKETLLDAQAHPENYRSLLVRVAGYSAYFVELSRNLQNDVVNRTAHDEIA

>WP_077072156.1 glycyl radical enzyme [Mailhella massiliensis]
MGCCCCTPQEQWIEDAAKGKPSPFRAEQPRVIDMLESFDCTPPVIDVERARYFTESMRETEGQHLTLRWA
KALMNVARKMPVYIEDTQLIVGRLGRDHCRYGILYPELDGDFYKSVLDDFATRENPPIRVMDEDIKVIVD
EIGAYWNGKTYHHELFKKMPERCKHMAYGDQEGLQPRYVVAESSSLRSSLQWVLDFDKVLKLGFKGVKEN
ARRRLEALDQKDPYNIVNRIPFLEAVMLTCDAVVLWAHRHAELAREKAAVEKDPVRRQELLEISERCDWV
PENPARTFHEAVQAHWFAQAFSRLEQRTGCIISNGRMDQQLISYYRHDMESGILTEKKALEILGCMWCQM
AQFIELPLSPGVMDTQAGFAHWEAVTIGGQTPDGQDATNELTYLLLRSKREFPTHYPDLAVRVHTRSPKR
YLWDIAETIKQGQGYPKLVNDEELIPRMLAKGAPVSEVYDYVVSGCNETRLINRESYMSPGTQVNLCAAL
ELTLRNGRLKKFGDELFTFETGDPCTFKTWEEFWNAYVAQQNNLITTAFVLQDTIHHTRAKYFASPLASG
LHNLCVESCVDLNSDQAPEGALDLAFFDAIGFGTLVDSLSVIKKLVYEEGVITMQELLEALDCNFEGKEA
LQAMLQRAPRFGNGDDYADNLYKQVEKSALDFTGYYAKQYGVQPIEIRTTSVTANVPHGKFVSAMPNGRK
AWTPLSDGSSPSHGSDVNGPTAVLLSQYKSTNWNAPNRACRLLNMKIAPKTVEGDEGTQKLVDLFRSFID
LRVWHLQINVINRETMLAAQKDPHKYRNLVVRIAGYSAYFVDLNTDLQNDLIDRTEQQSV

>WP_077071615.1 glycyl radical enzyme [Mailhella massiliensis]
MLNPEACECHSPQEQRIFDEQKGRKDKYYDTHARVFDLIARFEGQTPVIDVERALYFTQSMKETEGQPLV
LRWAKALMHIARNMTVEVEDGQLLLGRAGAKIGRYGILYPELDGDFLDIAVRDLPTREQSPATISPEDAK
IVMEEIAPYWKGKTYHEALNKALPDWVHKLTYVDDDGLISRFVVNETSSFRSSIQWVHDYEKVLKRGFNG
IKAEAEAKLAALDPASPVDQADKRPFLEAVILVSDAIILWARRYAARAREVAALTTDPVRKAELLKMAEI
AEKVPAEPADNFYEAVQSQWFVQMFSRIEQKTGTTISNGRMDQYFYPYYKKDMEEGVLTEEKAMELLECM
WVGMAEFIDMYISPQGGAFNEGYAHWEAVTIGGQTRDGVDATNELTHLFLRSKREFPLHYPDLAARVHSL
SPDEYLWDVAETIKYGSGFPKLCNDEEVVPLYASKGGTFEEALDYAVSGCTETRMPNRDTYTSGGAYTNF
AAALEMALRQGRMKKYGGEQLGIETPDPRTFKTWDDMWNAYKAQQELFLRATFTQQYIVTKVRAEHFAQP
MGSALHDLCMKHCLDLHTRIIPEGANFGYFEFMGFGTVIDSLAAIKKLVFEEKRITMDQLLEAMDHNWVG
YEAIQRLVKSCPCYGNDDPYADEIGKAIDRICVEFAQKYSPEMGINNDVRYVPFTSHVPFGKVVSATPNG
RTEWFPLSDGSSASHGADVNGPTAILLSNYKTKNYGLRNRAARLLNIKFTPRSVEGDAGTEKLVQFIRTW
CDLKLWHLQFNVLNQETLIAAQKDPQKYRNLIVRVAGYSAYFVDLSPDLQNDLIARTDHDDL

>WP_059326519.1 glycyl radical enzyme, partial [Escherichia coli]
MLEKGFSNPTDRVVRLRNMILTAKPYVESERAVLATEAYKETEQLPAIMRRAKVVEKIFNQLPVTIRPDE
LIVGAVTINPRSTEICPEFSYDWVEKEFETMEHRIADPFVIPKKTAQELHEAFKYWPGKTTSALAASYMS
EGTKESMASGVFTVGNYFFGGVGHVSVDYGKVLKIGFRGIINEVSRALESLDRTEPGYIKKEQFYNAVLI
SYNAAIRFAHRYAEEASRLAQQESNPTRKRELEQIAQNCTRVPEYGATTFWEACQTFWFIQSMLQIESSG
HSISPGRFDQYMYPYLESDKSISREFAQELVDCCWIKLNDINKTRDEVSAQAFAGYAVFQNLCCGGQTED
GRDATNDLSYMCMEATAHVRLPQPSFSIRVWQGTPDEFLYRACELVRMGLGVPAMYNDEVIIPALQNRGI
SLRDARDYCIIGCVEPQAPHRTEGWHDAAFFNVAKVLEITLNNGRVGNKQLGPVTGELTQFTSMEDFYTA
FQKQMAHFVHQLVEACNSVDIAHGERCPLPFLSALVDDCIGRGKSLQEGGAIYNFTGPQAFGVADTGDSV
YAIQKQVFEDRKLSLSELKSALDANFGYPVGANPHTPAAKSSLNEQDIYDVVKRIIEQHGALDPAAIKNE
VYRQLTSGSAAPVQSGTMSRHEEIRRILENTPCFG

>WP_097076463.1 glycyl radical enzyme [Pseudobutyrivibrio ruminis]
MSNVLLSPQEERIGKNKGKVKLFGREQRIYDSFQNSKSVVDVQRAKYFTESFKETEGQALSLRWAKALYN
IAEKIDVVIDDDQLIVGRGGKAGKYGIIYPELDGCFLRQFVKQASSRVESPFEIDEEDIKVIENEIAPYW
EGKTYYEDFAHAMPKDVLKITYDPKDLFSSRFILNESSSMRSALQWVHDYKKGIDLGFEAIKSEAKTALE
NLDEFDPKDTVDKAEFYESIIIVSDAIILWAKRHGDEAKRLAEIESSQKRKQELLEIARICYKVPAKPAE
TFHEALQAQWFIQMFSRLEQKTGATISNGRMDQYLYPYYEKDLKEGRITPEKAKELFRCVWLAMAQYQDL
FVSPAGVKFHEGYAHWEAVTIGGVDEDGYDATNDLSYLLLEDKREFPLNYPDLAARVHAGSPERFLKEIA
ITIKDGSGFPKLINDEEIIPILVSKGADFASANDYAVSGCTEVRMPNLDTFTTPCPFINLAAILELTLYN
GRMAKYGDELLTIETGDVTTFKSYEDLENAFVAQERYLLKQALRQQFVANRTRPKHFASPLGSSLHKLCM
KAGKDLHSEKIDGGFDAGFFDFIGFGTVADSLAAIKKCVYEDETISWSDLLQALKDNFEGAEPIRQRLLN
APKYGNDDKYVDSIAKRIDKEAVSFVNQYAKNIGIYMDLRYVSQSVNVPFGTVVGATPNGRFAGTALSDG
SSASQGADEHGPTAVLLSNYRTKNTNYNNRAARLLNIKLTPASVAGDIGTKKLVQFIKSWRDLKLWHLQF
NIINKETLLDAKAHPENYRSLLVRVAGYSAYFVELSPNLQDDVVNRTAHDEIA

>WP_091226859.1 glycyl radical enzyme [Fontibacillus panacisegetis]
MTVQSVLSVQEQRLLLPLGEQTVTIPGHERAGRILRSFQNQRPKIDVERARLFTESFRQSEGEALILRWS
KALLHIAKHITVYIDEDQLIVGRGGYTGRYGILYPELDGDYLDTAIRELPSRGQSPFDLTDEDARVIVNE
ISPYWKGKTFHEALADALPADTLKVTYDPEDPLKSRFIINETASFRSSIQWVHDYEKVLRIGYKGIKEEA
LREIDQLDPYSPVDNMEKLPFLQAIVNVSDAIVLWANRHSELASRQADEESNPVRQAELRKIAEISARVP
EYPPRSFHEAVQSQWFVQMFSRLEQKTGTVISNGRMDQYLYPYYQQDIKLGHITDQEVIELLECVWNAMA
QFLDLYISPTGGAFNEGYAHWEAVTVGGQTPGGLDATNELTYLMLQSKREFPLNYPDLAARIHTRSPERY
LYEVAETIKEGSGFPKLINDEEVVPLLLAKGATFEEAYDYAVSGCAECRMPNRDTYTSPCAYINFAAAIE
MTLRNGQMQRYPGEILGLETGDPQSFGSWELFFDAYKAQQKHFLKHAFIQQHAIIRLRSRHFAAPLSSSM
HKLCLQNFKDIHEPHIEGGIDLGYFEFIGYGTVIDSLAAIKKVVYEDKRITMGQLIEALDRDFEGYEAIR
QLLAHAPSYGNNDDYADSIAKELDEEALKFTRNYSKQLGVNLDLRYVPFTSHVPFGKVVAATPNGRKAYT
PLADGSSASHGADKNGPTAVLLSNFYSKNYNYRERAARLLNIKLTPSCVDGEEGTLKLVSFIRTWSDLRL
WHLQFNIINRQTLLDAQREPEQYRNLLVRIAGYSAYFTDLSEDLQNDLIRRTEHTAI

>WP_077074819.1 glycyl radical enzyme [Peptoniphilus urinimassiliensis]
MTMTKRIEKIRDNYVNTKPHISYEHAWSWTKSFKESEGLPHILRVGKAFKATCEEISVNIWEGELIVGTS
GEFRKTAILTPEFGWQWIDEEIDTFPEREQDPYDVTPEQVQFIRENIFPYWKGKSVEEAFLARTSEETKK
IGVDTGFLDTDSKWRNGIGEISPDYIDVLLPKGYAGIKKDAEMHLAQLDEALSEDKKKIDFYKSIVLIAE
GMMTLGRRYAEKAREMAAAETDPLRQKELEEIAEICTQVPANPPKNFREAIQFVWFVQLGGILSENPLAW
NPGRFDQYMYPYYEADLKAGTIDYDTALEYVQCLWLKYSEWAWTISKNTASFFAGYTNFENLTIGGTKVD
GSDATNAISYMAIQATRDCMTHQPTLSCRIHPECPPEFMEAVTELVSTGCGFPAIHGDRTGYQMLSNLNY
EPEDAKDWNNCGCVVPHSRKTFQWTSAASISFAAALEFALNEGKSRLSGQSVSVHEMDPKSFTSFEQIVE
AWKKQFKYMVKQGVISLMTAQEIHKEIGHRPFMSACNESCLEKGQDLVDGGAKYNIGPVFTGVGLSVTAN
SLAVIKKLVFEQGKYSLSDIIDAINADWEGYEELRQEAIACPKYGNDDEYVDTIAKMLESFFYDEVTKYK
DIYGNRFVTAFMGISNYLPTGKVLGATPDGRHAKDPISEGVSPYTGTDTSTCLAALRSAAKMEHDIHSGG
TLLNLRLNQDLVKTKRGRSNLGAMLQSYFAIGGFHVQFNCISNDVLRDAQKNPEKYKSLLVRVAGYSAQF
TNLSKEMQDSIMARNVHEAF

>WP_077071630.1 glycyl radical enzyme [Mailhella massiliensis]
MSCCTCLSSHEKTLELIKEGKADPKRALHRRLYAMADKFVGTTPYIDMERGRLFTESMKETEGEHLTLRW
AKALMHIAKNITVYVDDLQLIAGRCGTDKGRYGILYPELDGDFFADVLETVAGRKDVALLVSKEDVEMAK
AEIAPYWTGKTLHEDIVRHLPDFCKRLSYNDPLGRDPRFIAIECATQRAGTNWTPDYAKVLNKGMAWVKA
QAQAKIDALDPTDIAASVEKKPFYEAIIITADALILWARRHAVLAREKAAKCTDPVRKAELLVIAEHCEW
VPEHPARTFHEALQSQWFLQAFCRLEHRAGGIVTNGRMDQYLYPFYKKDMEEGRLTEEQALELLDCLWGA
IAQYIDVSITPVSAKLLNGYASWETVTVGGQDRSGHDATNELTYLILKSRQDCPLPHPELSARIHSCAPE
RYLRMVAETIKVGMGFPKVINDHEIINHFMAQGAPLADCFDYIHSGCTEVRLGNRDVNTTPTTQVNFPAF
VELTLYNGHMLKHGDELLTFASGDPRSFATWEEFFDAFTRQLKYGLKVAFTNQYIIHRLRARHFAGPLAS
GLHDLCFEYAIDLHDYRHVPGSIDSTYFNCFGYATTIDSLSAIKKFVYDEKTVSMDLLLTALRANFEGYE
DLRLMLNSAPAFGNNDPYADAIGLELDRISQQFCIDHEYSLGHRMSYRMVSVTGNVPHGAEVSAMPNGRK
AYEPISDNCSASHGVDTAGPTAVLLSNHNTKNFGMSHYAARLLNLKLTPACVRGEEGTRNLMSLLRAVVD
LKLWHAQFNVINRETLIAAQQHPEQYKNLIVRVSGFSAYFTDLSKAMQDDIIGRTGYDHI

>WP_071982924.1 glycyl radical enzyme [Clostridium butyricum]
MPEDVILSPQEERINSEINNKSEGINSKERVNNILNTFKGTRPKIDIERGLYFTQSFKETEGEPLILRWS
KALLHYAQNSTIYIDDDQLIVGRGGKQGRYGLLYPELDGDFLDEAINELPKRQTSPFDISKEDAEIVINE
ISPYWKGKTFHEDLAKALKGDTFKLTYNNDLSLSSRFVVNETASFRSSIQWVHDYEIVLKKGFNGIKEEA
EEKLKELDEFSPVDNTEKKPFLEAVIIVAEAITTWANRHGDLASELYKKENNPTRKEELKLIADTCYHVP
ANPARTFHEAVQSQWFTQMFSRIEQKTGTIISNGRMDQYLYPYYKADVEKGILNDEKALELLECVWLNMA
QYIDLYLSKTGGAFNEGYAHWEAVTIGGQTPEGFDAVNELTYLFLQSKREFPLNYPDLAARIHTRSKNRY
LYEVAETIKDGSGFPKLINDEEVVPLLLAKGATFEEAYDYSVSGCAECRMPNRDTYTSPCAYINFAAAVE
LVIYNGRMKKYGDEIIGIETGDITEFKTFEEFFNAYLVQQKNFLKHAFIQQHEIIRLRKDHFASPLGSSL
HKLCRENYKDIHESEIKGGIDLGYFEFIGYGTVIDSLAAIRKVVFEDKKITLLQLKEALDNNFIGYEKIR
QALINAPSYGNNDEYADSIAKKLDLEALKFTEKYSKELGVHLDLRYVPFTSHVPFGKVVSATPNGRFAYT
ALSDGSSPSQGADINGPTAVLLSNFVTKNYDHRERAARLLNVKLSPACVKGEEGTEKLISFIRTWCDLKL
WHLQFNIINTETLIAAKKNPEQYKNLLVRVAGYSAYFTELSEDLQDDIINRTQHEAI

>WP_069857699.1 glycyl radical enzyme [Desulfoplanes formicivorans]
MTGCCTLSPQEDRLINKIDTRKGRERVYGILDTFHMTVPSIDIERARYFTESMKTTEGQVLVLRWAKALK
NVAENITVYITPNSLLAGRAGKMGRYGILYPEIDGDFYKVVMKDLHKRAKSPFLLSKEDTDLLLNEIAPY
WEGKTYHEHLNHAMPEELRTVTYDDDEGLKSKFVVSETSSYRSALQWVHDFEKVIKRGFEDIKAEAQARL
DALDPLSPVQNVEKRPFYQAMIIVCDAVMIWARRHAVLARELAAAETDEKRKAELLEIAEICEQVPAKPA
RNFREALQCQWFVQMFSRIEQKSSAIISNGRMDQYLYPFYKKDLEAGIIDEDKATELLENMWVEMAQFLD
LYINPTGNEFQEGYAHWEAVTIGGQTPEGEDATNDLSYLFLRSKREFPFNYPDLATRIHSRTPERFLHEV
ALTIKDGSGYPKLINDEEIIPLYTAKGAPFNEALDYAVSGCTEARMPNRDTYTSGCVYINAATAIEMTLN
NGRLKHYGDELIGLETGNATDYKSWDEFYKAFVDQYMNLISKAFYQQALVDKLRPQHFASPMASVLHDLC
MKEGKDLQNEKIEGGVDFSYFEILGYGTVTDSLSAIKKLVFEDKKLTMEEVMEALATDFEGHEDVREMLR
NAPAYGNNDPYADSIAKELDRITQVYAEKYSEERGINCDVRYVPITSHVPFGKIVSATPNGRHAWTALSD
GTSASHGADHNGPTAVLMSNYHTKNTGMKNRASRLLNLKLSPKAVEGEEGTRKIMDMIRTWCDLRLWHLQ
FNIINKETLLAAQKDPDNYRDLLVRIAGYSAYFCDLSEDLQNDVINRTEHAAI

>WP_066573462.1 glycyl radical enzyme [Clostridium sp. Marseille-P2538]
MITDRIERIRQNYVNARPAISCERAYLWTESHKKTEGRHVAIRRAQAFYDTCDKLAVHIFDGELIVGAVG
EFRKCGILTPEFSWLWVDKEMDGFDKRPQDPYVMTDEQRAFVRENIFPYWKDKSLEEAFLARVPEETYKI
GVDTGVIDNDSKWRQAVGEITPDYQDVLFVKGFGGIIREAEEKIAELDETVPDEMDKIIFYRSVILTSKG
IIRFANRYADEAERMAAEQEDGKRREELLCIAANCRKVPESPPETFYEAIQFVWFTQIGGILSENPLSLN
PGRFDQYMNPYYEADKAGGTITEDLAQELIEALWLKYSEWVWTISANTADYFAGYNQFQNLTVGGRTREG
LDATNDITYMALKATEEVKTHQPGLSVRIHADCPEEFLGAVTHLVSKGTGFPAIHNDSVGYQMLLNAGYE
PEDARDWNNCGCVVPHYRKTGEWTAAVNVNFGCALEYALNEGKSRMTGEKMGLPEKPCRDFSSYEEVKDA
FYKQFENLCRHSIIATVTAQKLHQEMVPRPFLSSCIEACLEDGKDLSNGGAKYNVGPVITGIGLAVVANS
LAVIKKLVYEDKVTTMEELDAALAADWEGYEELRKKAQAVPKYGNDDDYVDKIAIEIANWYYREIHQYKD
VFGSPFNTAFMGISNYIPMGRVLGATPCGRKNGEPSSEGVSPYVGSDTSTPLAAMRSAAKVNQEIHSGGT
LLNLRLNHDLVATKRGQANLGAMIQSFFALGAFHVQFNTLSSKILREAQARPEEYKDLLVRVAGYSTQFV
NLSKSMQDAIIARTEHAEF

>WP_100511727.1 glycyl radical enzyme [Bifidobacterium primatium]
MTTTVLSPQEARIKEQIENKPVKLEHHTRANDILARVRAEKPHVDVERGLLFTESFKQTEGEPLVLRWAK
ALYHYAEKATVYVDKDQLIVGRGGGEGRYGLLYPELDGDTLDLAIKKLPTRESSPFDIDPEDAKTIIEDI
APYWKGKTFHEDLAKALGPETMKLTYNPDEALTSRYVVNETASFRSSLQWVHDYDIVLKKGFGGLKAEAE
ARLAELDEFSPIDNCEKRPFLEAEILTADAIILWANRHADLAEQQAGEESDPKRAAELRRIAETCRWVPE
HPARTFYEAMQSQWFTQLFSRIEQKTGTIISNGRMDQYLYPFYKADKEAGRITADEAQELFECMWVDMAQ
YIDLYLSDAGGAFNEGYAHWEAVTIGGQTPEGYDATNELTYILLKSKREFPLNYPDLAARIHTRSPKRYL
REVARTIKSGEGFPKLLNDEDVVPLLLSKGAKFDEALDYSVSGCAECRMPNRDTYTSPNAYINFAAALEM
VMYNGRMLKYGDEVLGLQTGEFEDFKSFDDLFAAFLKQQNNLLKHAFIQQHEIIRLRAEHFATPLGSMLQ
KLCRDSCIDLHQPKIPGGIDLGYLEYMGYATVIDSLAAIKKLVFEEHVISLHELKEACEHNFEGYEVIRQ
LLKNAPAYGNDDPYADEIGKILDRTAQEFTAKYSEQIGVHMDIRLVPFTSHVPFGKVVSATPDGRQAFTP
LSDGSSAAQGADHEGPTAILLSNYLTKNFDHNEHAGRLLNIKLSPGCVAGKEGTEKLVEFIETWRDLKLW
HVQFNVMNNETLREAQKHPELYRNLIVRIAGYSAFFTELSKDLQDELISRNEQEAF

>WP_095833895.1 glycyl radical enzyme [Brenneria goodwinii]
MSQETPVLSPQESRLLQSSAERQVRQSRTDKILAEIQQGKPVIDVERARYFTESMRVTEGQLPILRWSKA
MYHIAQNITVYIDDEQLIVGRAGKPGRYGILYPELDGDFLDAAISQLPSRLESPFTIDEQDSAIIREEIS
PYWQGKTYHEHLSQALPEETLRLTYDPKDRQTSRFIVNETSSFRSSIQWVHDYEKVLQRGFKGIRQDAEQ
RLAQLDPFNPLDSVEKAPFLQAIIIAADAIVLWAQRHARLAGELAAKESNPRRRQELLDIADRCERVPEH
PARDFRDALQSQWFTQLFSRLEQKTGTIISNGRMDQYLFPYYQRDIERGVLDDEQALEWLSCMWVSMAQF
VDLYISPTGGAFNEGYAHWEAVTIGGQTPEGMDATNVLSHLFLRSKREFPLHYPDLAARIHNRTPAGFLY
AIAETIKEGTGFPKLINDEEVVPLLLSKGAEFSQAYDYAVSGCAECRMPNRDTYTSPCAYINFPAALEMT
LYNGRMKRYGAELLGLETGDPLNFASWDDFWQAYLRQHINFLRHAFIQQKIIIDLRARHFAWPLGSALHD
LAMAACKDIHQPVIEGGIDLGYFEFMGYGTVIDSLAAIKKLVYEERRISISQLLEALENNFEHHQVLRAL
LMNAPKYGNNDPYADNIGKALDKACLEFTRKYSQTLGVHLDLRLVPFTSHVPFGKVVHATPNGRKAWMPL
SDGSSASQGCDSKGPTAVLLSNYQTKNYQFRERAARLLNIKFTPSIVAGETGTRKLCDLIRAWCDLKLWH
VQFNVINRETLLAAKADPERYRGLIVRIAGYSAYFTDLSPDLQDDLIARTGHEMF

>WP_094663811.1 glycyl radical enzyme [Bifidobacterium tissieri]
MSGPATTIIVTRWETILSTVVLSPQETRIKEQIEHQPVKLEHHTRANDILARIRAEKPHVDVERGLLFTE
SFRQTEGEPLVLRWAKALYHYAEKATVYIDQDQLIVGRGGSEGRYGLLYPELDGDTLDLAIQKLPTRESS
PFDISPEDARIIVEEIAPYWKGKTFHEDLAKALGPETMKLTYNPDEALTSRYVVNETASFRSSLQWVHDY
DIVLKKGFGGLRAEAQERLAQLDEFSPIDNCEKRPFLEAEILTADAIILWANRHADLAEQLAVEESDPKR
AAELRRIAETCRWVPEHPARTFYEAMQSQWFTQLFSRIEQKTGTIISNGRMDQYLYPFYKADKEAGRITA
EEAQELFECMWVDMAQYIDLYLSDAGGAFNEGYAHWEAVTIGGQTPEGYDATNELTYILLKSKREFPLNY
PDLAARIHTRSPKRYLREVALTIKSGEGFPKLLNDEDVVPLLLSKGAKFDEALDYSVSGCAECRMPNRDT
YTSPNAYINFAAALEMVMYNGRMLKYGDEVLGLETGEFEDFTSFDDLFAAFLKQQNNLLKHAFIQQHEII
RLRAEHFATPLGSMLQKLCRDSCIDLHQPKIPGGIDLGYLEYMGYATVIDSLAAIRKLVFEDHVITLHEL
KEACAHDFEGYEVIRQLLKNAPSYGNDDPYADEIGKVLDRTAQEFTAKYSEQIGVHMDIRLVPFTSHVPF
GKVVSATPDGRRAYTPLSDGSSAAQGADHEGPTAILLSNYLTKNFDHNEHAGRLLNIKLSPGCVAGKEGT
EKLVEFIETWRDLKLWHVQFNVMNNETLREAQKHPELYRNLIVRIAGYSAFFTELSKDLQDELISRNEQE
AF

>WP_094606507.1 glycyl radical enzyme [Sporomusa silvacetica]
MSTTVLSPQEQRLTEELTGKYKACERPRPYNIFNSFKGERPQIDIERAKYFTESFKLTEGQPLSLRWAKA
LRHIAENITVYIDDQQLLVGRAGCQGRYGVIYPELDGCFLEQMAEELPKRIESPFYIAADDIAYIKQEIA
PYWKGKTFYEDLAKSLPEDVLKLTYDPVNVSKSRFIVNETATMRSALQWVHDFEKVLKKGFKAIKQEAQS
QLEALDLFDPKDALEKAPFLEAIILVSEAIVVWAKRHARLAAELAVNETDVKRKRELQEIARICDWVPEN
PARTFYEAAQAQWFTQMFSRLEQKTGATISNGRMDQYLYPFYKADLQAGRVDQEKAKELLECMWVGMAQY
IDLYVSPAGACFNEAYAHWEAVTIGGLDENGEDATNELTYLLLESKREFPINYPDLAARVHARSPERYLY
EIAETIKEGSGFPKLINDEEVIPLLVAKGASFKEANTYAVSGCTEVRMPNRDTYTSPCAYVNIAAALEMV
LYNGRMKIYHDELLTIETGNPRSFATWEEFWQAYIGQQTYLLKQAFKQQYIANSLREKHFAAPLGSVLHE
QCLKDYKDLHSASIAGGIDLGYFDIIGYATVVDSLAAIKKFVYEEKQITIAELIAVLANDFQGDEAIRQL
LLHAPRYGNNDPYADSIAKNIDLAALQFTHKYSKTIGVSLDVRYVPVTSHVPFGKVVGATANGRNAGAAL
SDGSSASHGADVKGPTAVLMSNANSKNMGFQERASRLLNIKLSPSCVQGEAGTRKITSLIRSWCDLKLWH
LQFNIINKETLLAAQKEPDKYRNLLVRVAGYSAYFIDLSPDLQNDVIARTEHSL

>WP_092474605.1 glycyl radical enzyme [Desulfallas arcticus]
MSCCCTLSPQEERILNEKLSQAEMQKGRERVCRILNSFKGDVPRISVERARLMTESFKGTEGQPLVLRWA
KALKHICENITVYIGDYDIVVGRADGHPGRHGLVYPELDGAFLDVAVDMLLKSKTPYKVSEDDLKAIKED
IVPYWKDKTLHEVFAASMPEETKNIIYNPENNFYQRYIITQTVTIRSSLQWIHDYEKVLQRGFKDLKREA
LEKLTALDPNNPKDTIEKRPFLEAAVIVCDATVILSRRYAAMAAGMADKETDEQRKKELLDIAAICNYVP
ENPARTFREAVQSVWMAQIVSRLEQNVGAVVGNGRMDQYFYPYYKKDIEEGRINDEFTLELLESLWLNMA
QFLNLKVSPAGAAFTEGYSHWEALTVGGKTKDGRDATNELSYLILRSKREFPLNYPDLAARVHARTPEKF
MHEIAATIKEGSGFPKLINDEEVIPLLLSKGAPFADANDYAVSGCSEVRMPNRDTFTSPCAWVNLGAVLE
MALNDGKIKSLNNEQIGPQTGDPREFTSFEDLWRAYTTQQEFILKHTFIQQYLADMIRSKYLAAPFASVL
HDLCMNDCKDLYSGPIEGGVSLGFYDLLGFGTVIDSLAAIKKLVFEDQKLTMAELIEALDANFEGKEVIR
QMLLNAPKYGNNDMYADSIGFNIESHAINFAKQYRTAFGGQLDARYVPVTAHIPLGKIVGATPNGRKAGM
PLADGGGPSHGADTKGPSASLQSIANTKCMGEKERAARLVNLKLSPSTVAGDEGTQKLIALMRTFCDLKL
WHLQFNVINRDTLLAAQKDPEKYRNLLVRVAGYSAYFVDLSPELQDEIIARTEHSF

>WP_092157082.1 glycyl radical enzyme [Desulfovibrio ferrireducens]
MLKEDTAATTSYAVNWDTADERVQECKEFLLNAPQVMDPERLQFLHEVYAENPGESTLLIRARLLERVLA
KKTIFLDGNPLVGTLTGVRAGVYAYPEWNVSWIKDEMRLAKMSSLGEMKIADETQDLLKQTYTEWRGRTC
IDMNNRMYKDIYGDNPTKYGKSGLWYDHVSITSGSGMVDYPKVLKQGIRALVDDVRDRLRTMPTTVGNKE
KVDFYRSVIISLEAVVKYANRYADLCEATAAEESDSKVKAELLEIAEVCRRVPEYPARNFREAIQSFWMV
HICLEIEQMACANTPGRYGQYMYPYYRKDIDEGRITKEQVMQLLKFQWIRHLELAEYQGNAYAMALSGHT
GQTITLGGLTADGEDACTELEEVILEVQTQMRNPQPTLTLLYHPKIKDSYMKKVVECIKVGGGQPQILNN
NIVIQRMLARFAPYEGGITLQDARNCGNIGCVTTGIAGKGSYLYQENHPSLPKLIELILNNGQDPITKYQ
IGAETGCPSKWETFEDVYDAYKEQLKHLFKISMRHSDLGNMARLQVVPSIFRSAMYDGCIEKGICEEAGG
VTYPQSLCITTGGVDAANSLLVIKHLVFDTKKISMHQLIEALETNFVGHEDIQKMCFEAPKHGNDEPETQ
KFVQQFYRDVDNIHRASGVDFLGREPLIDAYSLSYHNYFGALMGALPTGRKAGKALTDGSVSAMPGTDKE
GITALIKSGAEAIDTASYSSNHFNVKFLPSALEGPNGYRTLVSLIKTYCDYGGSHVQFNCVSSETLQEAQ
DAPQEYRDLTVRVAGFTAYFTRLDKGVQEEIIKRTEYVN

>WP_091791955.1 glycyl radical enzyme [Peptococcus niger]
MLTQNHEAPDTCCHVLSPHEQKLADDIAGRQGYRAGRDRIYNMLDKVSGVTPKIDVERGKYFTESMKETE
GEMLCLRWAKALAHIAKNIDIYIDENNLLVGRAGAKPGRYGILFPELDGNIYEAALKGLKERAESPFDYD
EEDARVMVEEIAPYWEGKTFFEDLTKALPKETYDLTYDQEDAMKSTYIVNETASFRSSIQWVHDYEKVLK
VGFKGIKEEAQAMLDALDPLSPVDNAKKRPFLEAIITVADAIVLWAHRHGDKAREMAATTEDQNRKQELL
DIADRCYRVPEFPAENFRDAVQSQWFTQMFSRIEQKTGTIISNGRMDQYFYPFYQADKEAGILTDEEAME
LLECMWVAMAEFVDLYISPTGGAFNEGYAHWEAVTIGGQTPDGVDATNELSYLFLRSKQEFPLNYPDLAA
RIHATSPERFVVEVAKTIKEGTGFPKLINDEEVVPLLLAKGAQFEEAYDYAVSGCAECRMPNRDTYTSSC
AYVNFASALEMVLYNGKTVHTGDQVLGLETGNPNNFSTFDEFMAAYNKQTENLLKHAFIQQYHIIRLRAE
HFATPLGSSMHKLCMANNIDLHQPNIPGGIDLGYFELMGYGTVVDSLAAIKKLVFEDKVLTMQEVIDACK
NNFQGYAIARQYMLNAPKYGNNDTYADAIAKEIDKRAVEFTRAYSDELGVQLDLRLVPFTSHVPFGKVVG
ATPNGRKDTMPLSDGSSPTQGMDVNGPTAILLSNYKSKNYEYRNRAARLLNIKFSPNCLAGDDGTKKLVD
FIRTWCDLKLWHVQFNVVNRETLVEAKKNPDNYRGLIVRVAGYSAYFCELSPDLQDDLIARTTQDAI

>WP_090481662.1 glycyl radical enzyme [Pseudobutyrivibrio sp. JW11]
MSNVLLSPQEERIGKNKGKVKLLGREQRIYDSFQNSKSVVDVQRAKYFTESFKETEGQALSLRWAKALYN
IAEKIDVVIDEDQLIVGRGGKVGKYGIIYPELDGCFLRQFVKQASSRVESPFEIDEEDIKVIENEIAPYW
EGKTYYEDFAHAMPKDVLKITYDPKDLFSSRFILNESSSMRSALQWVHDYKKGIDLGFEAIKAEAKTALE
NLDEFDPKDTVDKAEFYESIIIVSDAIILWAKRHGDEAKRLAEIESSQKRKQELLEIARICYKVPAKPAE
TFHEALQAQWFIQMFSRLEQKTGATISNGRMDQYLYPYYEKDLKEGRITPEKAKELFRCVWLAMAQYQDL
FVSPAGVKFHEGYAHWEAVTIGGVDEDGYDATNDLSYLLLEDKREFQLNYPDLAARVHAGSPERFLKEIA
ITIKDGSGFPKLINDEEIIPILVSKGADFASANDYAVSGCTEVRMPNLDTFTTPCPFINLAAILELTLYN
GRMAKYGDELLTIETGDVTTFKSYEDLENAFVAQERYLLKQALRQQFVANRTRPKHFASPLGSSLHKLCM
KAGKDLHSEKIDGGFDAGFFDFIGFGTVADSLAAIKKCVYEDETISWSDLLQALKDNFDGAEPIRQRLLN
APKYGNDDEYVDSIAKRIDKEAVSFVNQYAKNIGIYMDLRYVSQSVNVPFGTVVGATPNGRFAGTALSDG
SSASQGADEHGPTAVLLSNYRTKNTNYNNRAARLLNIKLTPASVAGDIGTRKLVQFIKSWRDLKLWHLQF
NIINKETLLDAKAHPENYRSLLVRVAGYSAYFVELSPNLQDDVVNRTAHDEIA

>WP_090171121.1 glycyl radical enzyme [Eubacterium oxidoreducens]
MASVLLSPQEERIEKNKGRVELKGREQKIYDSFQNSKSVVDVQRAKYFTESFKETEGQALSLRWAKALYN
IAKKIDVVIDDSQLIVGRGGKQGKYGIIYPELDGCFLHQFVKQASSRIESPFEIAPEDIKIIEEEIAPYW
QGKTYYEDFAHAMPKDVLKITYDPKDLFSSRFILNESSSMRSALQWVHDYKKGIDFGFEAIKAEAQKALD
SLDEFDPHDTVDKAEFYESIIIVSDAIILWAKRHGDEAKRLAEIETDSNRRDELLEIARICYKVPAKPAE
TFHEALQAQWFIQMFSRLEQKTGATISNGRMDQYLYPYYEKDLKEGRITPEKAKELFRCVWLAMAQYQDL
FVSPAGVKFHEGYAHWEAVTIGGVDEDGYDATNDLSYLLLEDKREFPLNYPDLAARVHAGSPERFLREIA
ITIKDGSGFPKLINDEEIIPILVSKGADFASANDYAVSGCTEVRMPNLDTFTTPCPFINLAAILELTLYN
GRMLKYGDELLTIETGDATVFETYQDLENAFVAQEQYLLKQALRQQFVANRTRPKHFASPLGSSLHALCM
KEGKDLHSEKIPGGFDAGFFDFIGFGTVADSLAAIKKCVYEDKTITWDELIESLKNNFEGAETIRQRLVN
APKYGNDDEYVDAIAKRIDREAVKFVSQYAKNIGIYMDLRYVSQSVNVPFGTVVGATPNGRFAETALSDG
SSASQGADEHGPTAVLLSNYKTKNTNYNNRAARLLNIKLTPSSVAGDIGTKKLVQFIKSWRDLKLWHLQF
NIINRETLLDAKAHPEKYRSLLVRVAGYSAYFVELSPNLQDDVLNRTAHDEIA

>WP_087355015.1 glycyl radical enzyme [Desulfovibrio sp. An276]
MMCDCTLSEQEQLILDGIAGKPNPYAEKHPRLYRLVAAFEGKKPHIDVERALLFTESMRETEGELLVLRW
AKALKHIGENMTVYIDDDQLLAGRCGKQGSRYGILYPELDGDYQAAALKELPGHEASPFIVSAEDAKAVE
DVITPYWKDKTFHQDLNKRMDPASHRIAYADEGGYISRYICCETASNRSSLQWCLDWERLFKMGFKGIKE
EAEAKLAALDPDNPLDQSEKRPYLEAIVTLCEGIVIWAHRHANLAREKAAKEENPQRKAELLAIAANCDW
VPENPPRTFYEAIQAHWLTQAFARLEQKISSNPTNGRMDQIFWPYYQKDLAEGRIDEEKAIELFQCMWAS
MAQCLDLAITPYNKATHEGYSHWEAVTIGGQTRDGRDATNDLSYIILRSKRECPLHYPDLAARVHSRSPE
RFLTAVAETIKQGCGYPKLLNDDEIIPLHLAKGAPMEDILDYAASGCAEIRMPRVDTYTSGHAQMNFGAA
VELVLYNGRMKKFGNELLTVETGDVRTFKTWEEFWNAYAIQQNYLMRHAFMQQYHIIKTRAQHFATPLSD
SLHVLAMKECVDLHQDHHYEGGLDLGFFECLGYSTAIDSLSAVKKLVFEDKKLTMQELLDALACDFEGKE
DVRRMLQSAPCYGNNDDFADSIGLAIDKLAEDFSKKYSPSLGIKCDFRMVPFTSHVPFGRVVSATPNGRK
AWTPLSDGSSASHGADINGPTAVLLSNFNTKNYNMFQRAARLLNIKFTPSCLAGKEGTRKLVSFIRTFVD
LRLWHVQFNVINRQTLINAQKDPQKYRGLIVRIAGYSAYFTELSKDLQDDLIARTQHEQV

>WP_087352476.1 glycyl radical enzyme [Desulfovibrio sp. An276]
MAYAINWETLDERINTQKQALLDTDQKMDPERLKFLAETYDECKGESVFITRARLFEKVLTNKKIYLDGN
PIVGSLAGGMAMIYAYPEWQCNWIKDDLDSEKLALSSLGEVRFSDETKAILKQVYKTWKGKTTYDRANKL
YKELYGGNAELLVKCGWIYPVNDNSTGSGVANYPTVLNKGLRGILEEVDAAYKALPKHATNWTKIEFYRA
CKIALNAVITYAHRYADLAEETAAKETDPKMKAELLEIAEVCRRVPEYPARNFREAVQSFWFTHCCIEIE
QCGCGHSLGRYGQYMYPFYKKDIDEGTLTKEQVLSLLKCQWVKHLEIAVYQGDAYAKAFSGHTGQTISLG
GYTADGDDASNDLEMLLMDTQIAMHNIQPTLALFYTPKMKPEYLEKAVDVVRGGSGQPQFMNMDAAVARS
LVRFASRGITLDEARTKPVIFGCVGTGMQGCGSYVTFEGQPNLAKLVEFTMYNGYDPHTRKQVFPEVKPV
EECDTFEEVYQALLQHMDHAYDAQRKISDLGNSTREQIVPNIFRSCLLDGCIESGLCEEAGGPKYSQSLC
ITATGIDAVNSLYAIKYLIYDTKKLTWDMLKEALAANFEGHEDIEKMCYEAPKHGNDIEDVDQLTRRFFR
DVERTYRSHGPDYFGYEAHMDPFSLSYHNYFAPMTGALPNGRRKGVALTDASVSAMPGTDTHGSTALIKS
AAQAIDTVRNNCNHMNMKFLPEALEGPKGTRMLLNLVKTYFDLGGGHIQFNCVSSETLKDAQVKPQNYKD
LVVRVAGFSSYFTRLYKGVQDEIIKRTEYN

>WP_087350898.1 glycyl radical enzyme [Desulfovibrio sp. An276]
MLNAPVCDTCCCEEQEEVTYSGQEKRILGISNDDFAANRPRIYKIIQTFDGMEPALDIERALYFTRSMRE
TEGQPLNLRWAKALYNIASNITIYIDDFQLLAGRLGCKGRYGILYPEIEGDFYETFLEKLGEREGGTAYI
SPENMKIIKEEIGPYWKGKTYHENFNAAVPKELHDILFLDDAGTTPRYLVNETASWRSSLQWVHDYGKVI
QRGFMDIRREAQERLDALDPNSPTDYHEKRPFLEAVIIVSDAIMLWARRHAEKAEEMAAVEQDPKRKAEL
LLIAQNCRQVPAYPAKTFHQAVQSQYFVQMFSRLEQRTGTTISNGRMDQYLYPLYKQDKENGTLTDTQAL
ELLECVWCGMAQFIEMYISAQGTSFNQGYAHWEAVTIGGLTPEGEDATNELSYLFLKSKREFPLHYPDLA
ARVHTRSPERFLADIAETIKFGTGYPKLFNDEEIIPIMTAKGAPLNQAYDYAASGCTETRMPNLDTYTSG
GLYINMPAELELVLHNGRMKKYGDMCLGVETGDPRNLKTWDEFWNAFLVQQTNYLRVTLDIQYITNKMRE
KFFAVPMSSSLHDLCMKYCLDLHKEHIPGGYESGLADFIGYGTLIDSLAAIKKTVYEDKSLTMDQLIQAL
DADFEGFEDVQELLKSCPCYGNNDPYADSIGHAVERHTMEFFEKYGKELGIYVDTRYVPVTAHVPFGRVV
SASANGRKAWTPLSDGTSASHGADMHGPTCVLLSNDASKNRDKINRASRMLNLKFSPKVVEGKQGTRRLV
DFIRSFIDLKLWHVQFNIINRKTLVAAQKDPKKYRSLIVRVAGYSAYFVDLTQDLQDDLIARTEHSGM

>WP_087349870.1 glycyl radical enzyme [Desulfovibrio sp. An276]
MTAPVTECCLRSPQEERLQDQIDGKVDRYRKTHERVFRMLERFEGQKPQIDIERALYFTQSMKETEGQPL
VLRWAKALAHIAKNITVTVEEDQLLLGRAGGLPGRYGILYPELDGDFLDIAVKDLPTRETSPASIDPEDA
KKVVEEVAPFWKGKTFHEDLNAALPPEVHKLTYDDPQGLISRYIVNETASFRSSIQWVPDFAKIINRGFN
SIKAEAQEKLAALDPLSCKDMCEKKPFLDAIVIVSDAIVLWAHRYADAAREAAAKCTDEKRKAELLRMAQ
NADRVPGEPARDFWEACQSQWFTQMFSRLEQKTGTTISNGRMDQYFYPYFKADIEAGKITEDQALEILEC
MWVGMAEFIDMYISPTGGAFNEGYAHWEAVTVGGQTPDGRDATNELTHLILRSKREFPLHYPDLAARVHS
GCPESYLWDVAETIKYGSGFPKLINDEEIVPLYVSKGATFEEAFDYAVSGCTEARMPNRDTYTSGGAYVN
FAAAVEMVLRNGRMKKYGDQLLGVETGDPRNFKTWDEFWNAYVQQHMLFMRTAFIQQYIINKLRARHFAV
PMLSAMHDLAMKHCIDLHQEHIPEGIDFGYFEYMGLGTVVDSLCAVKKLVFEDKKLTMDQLIKALDANFE
GYDDVKALLKSAPCYGNNDEYADSIGRAIDHLSVEYGHKYSMKDLGMHNDVRYVPFTSHVPFGKVVSATP
NGRVDWFPLSDGSSASHGADVNGPTAVLLSNYNTKNYGMRDRAARMLNIKFTPKCLEGEQGTEKLVAFIR
TFIDLKLWHVQFNVINADTLLKAQKDPAKYRNLIVRIAGYSAYFVDLSPDLQNDLIARTVHDSI

>WP_087193818.1 glycyl radical enzyme [Gordonibacter sp. An230]
MSNVSECCRTLSPQEQHLADIAKGDTSYKKGRERVFKILDRVQNLKPVIDAERAKYFTQSMITTEGEHLT
LRWAKAMMNIAKNITVYVEEDSLICGRAGCQGRYGILYPELDGDIYEEAIRLLPTRTTSPFDMSEETIDT
ILTDIAPFWDGKTFFNDLYNALPEDTLKLTYEPEEKATSRFIVNETASFRSSNQWVHDYEKVLKRGFKSI
KEEAQAKLDALDPMDPLDNVNKKPFYEAIVIVCDAIVLWANRYADLYEREAQKCADPVRKQEMEKIAERC
RHVPEYPARDFPEAIQSQWFVQMFSRLEQKTGTIISNGRMDQYLYPYYKADKDAGKLTDQQAMEYLECMW
VGMSQFIDLYMSTTGGAFNEGYAHWEAVTIGGQNSEGKDATNELTYLFLRSKREFPMHYPDLAARVHALS
PQRYIEEVAETIKEGSGFPKLLNDEEIVLQLVSNGAKIGEAYDYAVSGCAEARMPNRDTFTSPGVYINFA
SAIEMVMYNGRTLKTGDEVLGLQTGEVEDLKTWDDVWNAYVAQATNLLKHAFVQQKYIDRLREKHFAVPM
SSSLHDLCMKEGLDLHTEFIPGGVDIGYFESMGFGTVVDSLAAIKKCVFDEKSTTLAEIRDAMRANFKGY
EILQQRLRMAPKYGNDDPYADEIGKACDLVCSEFTEKYSRSLGINYCLRYVPFTSHVPFGEVVGATPNGR
VAWFPLSDGSSASQGDDTNGPTAVLLSNFYTKNPSFHDRAARLLNIKFDPSAVAGQEGTDKLCSFIRTWC
DLKLWHVQFNVVNRETLVAAQKDPDKYRGLIVRIAGYSAYFCDLSPSLQDDLIARTQTATI

>WP_085024289.1 glycyl radical enzyme [Anaerovibrio sp. JC8]
MANKILSPQEKRIEDNRGQVVFSKNSRIQRLYDSFQGSRSSVDVQRAKYFTESFKTTEGQSLVLRWAKAL
YHVAENIDVIINDDELLVGRVGGQGKYGLIYPELDGCFLQSFAQQAANRVESPFEISDEDLRIIQEEIAP
YWDGKTYYEDLARSLPEDVLKITYDPVDTFTSRFIANETSSMRSALQWVHDFGKGIDQGFEAIKAEAKDK
LDRLNPFDPHDSIDKAEFYQAIIIVSDAIILWAQRYSDEAKRLAGAVTDDKRRQELLEISRIAAKVPRYP
ADSFYEAVQSQWFIQLFSRLEQKTGATISNGRMDQYLYPYYKKDMDAGKITKDFVKELFQCMWLGMAQYQ
DLYVSPAGVKFNEGYAHWEAVTVGGVDQEGNDAVNDLTYILLENKREFPLNYPDLAARIHTGSTREYLDQ
VATTIRDGAGFPKLLNDEEIIPLLVAKGADIASARDYAVSGCTEVRMPNLDTFTTPCAFINLGAVLELTL
RNGRMAKYGNELLTVETGQPEDFASYEDFEQAFIAQERFILRQTFRQQYIANRTRPKHFASPLGSALHAL
CMEHGLDLHSEHIPGGVDLGYFDFIGLASVADSLAAIKKNIYENKTLNWQQLLAAIEADFEGFEDIRQRL
LHSPAYGNNDSYVDEIAKTIDRVGVQFAKENARYLGVNIDLRYVSQSANVPFGKVVGALPNGRKAGTALS
DGSSASQGADINGPTAVLLSNFNTKNTNYINRASRLLNIKLSPSTVAGQDGNEKIIAMIRAWCKLKLWHL
QFNIINRETLLKAQQTPELYRSLLVRVAGYSAYFVELSPDLQEDIIQRTEHELTA

>WP_079440948.1 glycyl radical enzyme [Clostridium chromiireducens]
MQNNNILSPQEERLIREINSNIVDFKSSNRVNNILNTFKGTRPKIDIERGLYFTQSFKETEGEPLILRWS
KALLHYAKNATIYIDDNEIIVGRGGKEGRYGLLYPELDGDFLDEAIEQLPKRETSPFDISKEDAEIVINE
ISPYWKGKTFHEDLANALNPETFKLTYNNDESLTSRFIVNETASFRSSIQWVHDYEIVLNIGFNGIKKEA
EEKLAELDEFSPVNNTEKIPFLKAIINVADAITLWAKRHGDLAAELYEKEDDSERKEELKLIADTCYHVP
ANPPRSFHEAVQAQWFTQMFSRIEQKTGTIISNGRMDQYLYPYYKADIEKGILTDEKAVELLEYVWVNIA
QFVDLYLSTTGGAFNEGYAHWEAVTIGGQTPNGQDAVNDLTYLFLESKRNFPLNYPDLAARIHARSPKRY
LYEVAETIKDGSGFPKLINDEEVVPLLLAKGATFEEAYDYSVSGCAECRMPNRDTYTSPCAYINFAAAIE
MTIYNGKMQKYGNEVIGIKTGELTNFKTFEEFFDAYLVQQKNFLKHAFIQQHEIIRLRKNHFASPLGSAL
HKLCRENFKDIHEPNIDGGIDLGYFEFIGYGTVIDSLAAIKKNVFEDKKITLEELREALEHNYEGYEAIR
QLMINGPSYGNNDEYADSIAKRLDLEALKFTEKYSKELGVNLDLRYVPFTSHVPFGKVVSATPNGRFAYT
PLADGSSPSHGADINGPTAVLLSNFASKNYNHKERAARLLNVKLSPACVKGDVGTEKLISFIRTWCDLKL
WHLQFNIINRDTLIAAKKNPEQYKSLLVRVAGYSAYFTELSEDLQNDIINRTEHEAI

>WP_075757473.1 glycyl radical enzyme [Sporomusa sphaeroides]
MGVSNAVLSPQEQRVKEELAGKISAYDRQRPSEIFNSFKGAQPKIDIERARFFTESFKTTEGQPLILRWA
KALKHIAENITVYIDDKQLLAGRAGCPGRYGVIYPELDGCFLEKMAEELPKRIESPFYIAAEDIAYIKQE
IAPYWQGKTFYENLAKSLPEDVLRVTYDPANVSKSRFIVNETATMRSALQWVHDFEKVLTKGFKGIKQEA
EEQLAALDPFDPNDALEKKPFLEAVILVAEAIVIWARRHARLAAELAATENDEIRKRELLAIAGICEWVP
ENPARTFYEAVQAQWFTQMFSRLEQKTGATISNGRMDQYLYSFYRTDLTAGRIDRERAKELLECMWVGMA
QYIDLYVSPAGACFNEAYAHWEAVTIGGQDENGQDATNELTYLFLESKREFPINYPDLAARVHARSPERY
LYEIAETIKDGSGFPKLINDEEVIPLLVAKGASFKEANTYAVSGCTEVRMPNRDTYTSPCAYVNIAAALE
LVLYNGRMKIYQDELLTLETGNPGDFATWEEFWQAYLTQQTNLLKQAFKQQVIANRLREKHFAAPLGSAL
HEQCLKTCKDLHSERIDGGIDLGYFDIIGYATVVDSLAAIKKYVYDEQQITIDELITVLADDFQGHEDIR
QLLLNAPRFGNNDPAADAIAQNIDLEALRFTHKYSKAIGVSLDVRYVPVTSHVPFGKVVGATANGRKAGS
ALSDGSSASHGADVNGPTAVLMSNANSKNLGFQERASRLLNIKISPSCVQGEAGTQKIISLIRSWCDLKL
WHLQFNIINKETLLAAQQEPDKYRNLLVRVAGYSAYFIDLSPDLQNDVIARTEHSF

>WP_075572098.1 glycyl radical enzyme [Colibacter massiliensis]
MLTERIQAAKDNYINSKPHISYERARIWTEAYKKTEGESPIIRRAKAFKSVCEQLVVTIFPGELIVGAVG
EFRKCGILTPEFSWTWVDEEMDTFSERVQDPYEMTEEQRRFVRKHIFPYWKGRSLEEAYLAQLPKEIAKV
AVDTGIIDIDSKWRQSVGEITPDYEDGLFPKGFRGIIEECKAKKRMLHLSRPGDREKTEFYDSVISVSEG
LIILARRYADKADSLARSEKDTIRKGELKEIARTCRHVPEFPPKSFREALQMIWFYQLGGILMENPLSLN
PGRFDQYMYPYYQYDIKHKLHDDEGILELIECYWLKLSEWVWTISANTADFFAGYNQFQNLTVGGSDRNG
KDATNELSYLALKATSEVKTHQPGLSVRISGDSPRKFIDAVMELVAQGTGFPAIHSDKTGYRMLKNLGYE
TADARDWNNCGCVVPHFRKTFEWTSTVNVNFSSALEYATNGGKSRLTGKRMGLALKRTRKFKNYEEIEDT
FFKQFDNLIAISVAGTLVAQKLQKMMIPRPLFSALFGECLESGRDLVDGGAKYNIGPVLTGIGLAETANS
LAAIKQLVYVDKVCTADELLNALDQNWAGYEKLRALAIKAPKYGNDDNFVDDIARKIANHFYEETRKYTD
IYGSRFTSAFMGISNFIPTGRVIGATACGRKAGEPISEGVSPVAGTDISTPLAAMRSAAKMNQDIHSGGT
LLNIRLGHELVGTKRGRSNLAAAVLAFFDMGAFHVQFNTLSTETLLDAQVHPENYRDLLVRVAGYSTQFV
HLSKILQDSIIRRSVHDGL

>WP_074791333.1 glycyl radical enzyme [Pseudobutyrivibrio ruminis]
MSNVLLSPQEERIGKNKRKVKLFGREQRIYDSFQNSKSVVDVQRAKYFTESFKETEGQALSLRWAKALYN
IAEKIDVVIDEDQLIVGRGGKAGKYGIIYPELDGCFLRQFVKQASSRVESPFEIDEEDIKVIENEIAPYW
EGKTYYEDFAHAMPKDVLNITYDPKDLFSSRFILNESSSMRSALQWVHDYKKGIDLGFEAIKAEAKTALE
NIDEFDPKDTVDKAEFYESIIIVSDAIILWAKRHGDEAKRLAEIESSQKRKQELLEIARICYKVPAKPAE
TFHEALQAQWFIQMFSRLEQKTGATISNGRMDQYLYPYYEKDLKEGRITPEKAKELFRCVWLAMAQYQDL
FVSPAGVKFHEGYAHWEAVTIGGVDEDGYDATNDLSYLLLEDKREFPLNYPDLAARVHAGSPERFLKEIA
ITIKDGSGFPKLINDEEIIPILVSKGADFASANDYAVSGCTEVRMPNLDTFTTPCPFINLAAILELTLYN
GRMAKYGDELLTIETGDVTTFKSYEDLENAFVAQERYLLKQALRQQFVANRTRPKHFASPLGSSLHKLCM
KAGNDLHSEKIDGGFDAGFFDFIGFGTVADSLAAIKKCVYEDETISWSDLLQALKDNFEGAEPIRQRLLN
APKYGNDDEYVDSIAKRIDKEAVSFVNQYAKNIGIYMDLRYVSQSVNVPFGTVVGATPNGRFAGTALSDG
SSASQGADEHGPTAVLLSNYRTKNTNYNNRAARLLNIKLTPASVAGDIGTKKLVQFIKSWRDLKLWHLQF
NIINKETLLDAKAHPENYRSLLVRVAGYSAYFVELSPNLQDDVVNRTAHDEIA

>WP_074501171.1 glycyl radical enzyme [Megasphaera cerevisiae]
MLTERIQKAKDEYVNNKPAISYDRARIWTESYKRTEGQSEMIRRAQAFKDVCEELTVTIFPGELIVGAVG
EFRKCGILTPEFSWTWVDKEMDHFSDRVQDPYEMTDEQRQYVRQHIFPYWQGKSLEEAFLAQIPDETATV
AVDTGIVDIDSKWRQSVGEITPDYEDCLLKKGFGGIIAECKDKMAQLTLSRPGALKQQDFYRAVILCSEG
MITLARRYAQKATEMAAAETDSNRKNELLQIADICSRIPECPPETFQEALQMIWFYQLGGILMENPLSLN
PGRFDQYMYPYYQHDKAAGLHDDNSILELIECYWLKLSEWVWTISANTADFFAGYNQFQNLTVGGSGRDG
KDATNELSYLALKATAEVKTHQPGLSVRISQKSPRDFVDAVMELVAQGTGFPAIHSDKTGYQMLKNLGYE
TEDARDWNNCGCVVPHFRKTFEWTSTVNVNFSGAFEYATNGGKSRITGKQMGLPVYQDRQFASYDAVEEA
FFTQFDNLIDISVTGTLVAQRLQKEMIPRPYFSALFEDCLEKGKDLVDGGAKYNVGPVLTGIGLAEAANS
LAAVKKLVFDDQVCTMAQLLKAMDENWEGYEELQKQAQQAPKYGNDLDYVDDIAQRIANHFYEKTHSYTD
IYGSPFTSAFMGISNFIPTGRVIGATACGRKAGEPISEGVSPVAGTDISTPISAMKSCAKLNQDIHSGGT
LLNMRLNHDLVSTKRGRSNIASMVQSFFDMGAFHVQFNTLSTKTLLDAQAHPEQYKDLLVRVAGYSTQFV
HLSKTLQDSIIRRSVHDGM

>WP_073616382.1 glycyl radical enzyme [Desulfopila aestuarii]
MTECCTVLSPQEQRLQDEIAGKKVNFSRPRAYGILQEIITKKPIIDVERAKYFTESMMETEGEALILRWA
KAMRHVAENCTVYIDDKQLIAGRVGCEGRYGILYPELDGDFLDLAIEALPSRVESPFEISDSDAKIVIND
IAPYWKGKTYHEALANALPKETLRYTFDPSDPMKSRFIVNETSSFRSSIQWVHDYEKVLQKGLKSIIELA
ESKLAELDPMSPVDQTDRKSFYEAIIIDCQAIIHWAKRHAVLAREKAAAESDPQRKQELIDMAERCEWVP
ENPARDFREAVQSQWFIQMWSRVEQKTGTIISNGRMDQYFYPYYQKDIEAGKLTDDDVLELFECMWVGMA
QFIDLYISPTGGAFNEGYAHWEAVTIGGQTKDGRDATNDLTYLFLQSKREFPLHYPDLAARIHSRAPERY
LFEVAETIKEGSGFPKLINDEEVIPLNLAKGAKLEDAYDYAVSGCSESRMPNVETYTSPCAYINFPAALE
MTMYNGKMRLHGDEQIGLQTGDPREFKTWDEFYNAYMTQQMSFLKHAFIQQHTINNLRQNHFAWPLGTAL
NDTAMKAELDLHTTHIPGGIDLGYFELMGYGTLVDSLCVIKKLVFEDKKISMDTLIKAMENNFEKNDVLC
KLIENAPKFGTNDPYADSIAKEIDRTCLEFTRKYSKQLGIHLDLRLVPFTSHVPFGKVVSATPNGRKQFT
PLSDGASASQGCDAKGPTAVLVSNYNSKNYDYRERASRLLNIKFSPVTMAGEEGTEKLVNFIKTWCDLKL
WHIQFNVLNQSTLVAAKKDPEKYKGLIVRIAGYSAYFTDLSPDLQDDLIARAEHTTV

>WP_070969986.1 glycyl radical enzyme [Clostridium formicaceticum]
MGETWKQFSSSVPSSRIERLINGLLSVTPEIEDERAMLITESYKETEAAPINIRRAKALEKILSKMNVVI
RDEELIVGNLTTKPRATQIFPEFSNKWLLEEFETLAKRKGDVFLISEEVKKNLRETFKYWDGKTVNELAT
SYMFDKTKEAMNAGVFTVGNYYFNGVGHISVDYDKVLKKGFNGILAEVEEAKAKADQADPDFIKKNHFLT
AVTITAKAVIDFAKRFAEEARVLANQSLNPQRREELLQIAENCEWVPANPARTFYEAIQSFWFVQAVIQI
ESNGHSISPMRFDQYMYPYYEKDIASNKITKEEAQELLDCLWVKFNDVNKVRDEGSTKAFGGYPMFQNLI
VGGQDTTGKDATNELTFMCLEATAHTKLPQPSISIRVWNKAPDQLLLKAAEISRLGLGMPAYYNDEVIIP
SLVARGVSLSDARDYGIIGCVEPQKGGKTEGWHDAAFFNMAKVLELTINNGVAEGKQIGPKTGEFTSFTS
FDTFMDAFKNQMEYFVKLLVNANNSVDLAHGERAPLPFLSSMVEDCIGKGKSLQEGGAYYNFTGPQGVGV
ANVGDSLAAIKKLVFDEKKITLEELKDALDTNFGDQGQRVIEKKLSNIDEITRQAVMEVLKKILLEEKKI
SLDDLKNVNSNINIDLGTKKDKEYIRQMLMNGAPKFGNDIDEVDDLAREGALIYCREVEKYKNPRGGQFQ
PGLYPVSANVPMGAATGATPDGRKAGTPLADGVSPVSGRDQTGPTAAVNSVAKLDHHIASNGTLFNQKFH
PSALEGQTGLENLSAVVRSFFDQKGLHAQFNVVSREMLIDAQANPDKYKNLVVRVAGYSAHFTALDKSIQ
DDIIERTEHSF

>WP_066834436.1 glycyl radical enzyme [Collinsella ihuae]
MNERVKRLRHQSETTQPYLDMERALIETATYLRYEGTVSTPELRGLVLRDYFAHKSISIEPGELIVGEKG
RGPQAAPTFPELCCHTLEDMHNMNDREQVNFTVTEDDLAAQRDIVIPYWTGRASRDAIMRAQEPAWHDAY
EAGIFTEFYEQRAGGHTCLGSERGVRAGFGEIRADIEAALASLDYLADEHAVAKRDELSGMLIALEGVQT
LAIRYAELASAMAADESDPVRAAELSQIAENCRVVATERPQTFWQWIQRYWFIHLAITSETNPWDAYTPG
RLDQHLIGHYRADVASGALDRDRALELLECLWVKFNNQPAPPKVGVTLKESGTYSDFANINTGGITPDGA
DGVNEVSYLILDCMDEMMFIQPNSNVQISRKTPRRFLLRACEVARAGWGQPAFYSTEEIVDELLAAGKSL
ADARRGGASGCVETGCWGYEAYPLTGYFNLPKILEVTLHNGVDPRTGKLIGLTTGDPRGFASYDELFDAY
CAQMRHFIDIKVRGSNINTQLCARLNPVPFMSIMTEDCIARGQDYNAGGARYNTTYLQGVGIGSITDALA
SLRLNVFDEHRVSMGEMMDALDANFEGERFAALHGMVSRRTPKYGNDDDYADDIMRSVFACFRDAVTGRP
NMRRGEWRVDMLPTTCHIYFGEVTGASPSGRLAGEPVSDGISPERGADVNGPTAVIASCAKMDHASTGGT
LLNQKFAPAAIEGERGLENLADLVRTYFDMGGHHIQFNIIDRATLLDAREHPENYRDLIVRVAGFSEKWC
NLGRELQDEIINRTEQAF

>WP_065768965.1 glycyl radical enzyme, partial [Escherichia coli]
DMYPYLESDKSISREFAQELVDCCWIKLNDINKTRDEVSAQAFAGYAVFQNLCCGGQTEDGRDATNDLSY
MCMEATAHVRLPQPSFSIRVWQGTPDEFLYRACELVRMGLGVPAMYNDEVIIPALQNRGISLRDARDYCI
IGCVEPQAPHRTEGWHDAAFFNVAKVLEITLNNGRVGNKQLGPVTGELTQFTSMEDFYTAFQKQMAHFVH
QLVEACNSVDIAHGERCPLPFLSALVDDCIGRGKSLQEGGAIYNFTGPQAFGVADTGDSVYAIQKQVFED
RKLSLSELKSALDANFGYPVGANPHTPAAKSSLNEQDIYDVVKRIIEQHGALDPAAIKNEVYRQLTSGSA
APVQSGTMSRHEEIRRILENTPCFGNDIDDVDLVARKCALIYCQEVEKYTNPRGGQFQAGIYPVSANVLF
GKDVAALPDGRLAKEPLADGVSPRQGKDTLGPTAAANSVAKLDHFIASNGTLYNQKFLPSSLAGENGLRN
FSGLIRHYFDKKGMHVQFNVIDRNTLIEAQKNPEQHQDLVVRVAGYSAQWVVLAKEVQDDIISRTEQQLS

>WP_040640443.1 glycyl radical enzyme [Pseudoramibacter alactolyticus]
MAIAKGFSEPTDRIKQLKARIIDAMPTVEADRAELLTEAYKKYEGATPVIRNARANEAIFNGIPVTIRPG
ELIVGALTVTDRGCQIYPEFSYDWVEAEFDTMATRKCDPFEIPEDTKRRLSEVFKYWPGKTNSDLAHSLM
SDKALECQAEGVFTVGNYYFGGIGHVCVDYGKVLRVGFSGIVKEAAEKKAALDPEDPETIVKTQFYDAVI
ITYNAAINLAHRYAAKALEMAQTEINPQRKKELLQIAQNCANVPEKPAQNFWEACQAFWFVQLIMHLESS
GHSISPGRFDQYMYPYYQNDTIDRDFAQELVDCIFIKLNDLNKTRDAISDELFAGYAIFQNMCAGGQTPE
GLDATNDVSYMQLDAIAHVGLPQPSMSIRYWDGTPDEFLLRACEVVRLGHGLPAMYSDEVAIPMLENDGV
CLEDARDWLPIGCVEPQPQHKADGWHDAAFFNCCKVLDITLHNGKSRGKQLGPKTGEMTEMQTFEDFVKA
YEEQMKFFVHYLVESDNCVDYAHMMNMPMPFESALVDGCLDKGKSVQEGAAKYNFTGPQAFGTADVIDSF
VAVKQNVFEDHKYTMAEMMDAIDNNFGYTVDPNFNPTGSDREQGCGTAPASAGGGSTRSAMEQKVWEVVQ
SVLGESNAIDLSALNGGEPVVTGASAGSDQLAKWNKIHKQMLSAPHFGNDIPEVDLLGRRVTKIYSSEVH
GQKNPRGGIYHAGCYTVSANVGMGRDVDALPDGRLAQSALSDNISPRHGFDVSGPTAANASSATIDALDF
GNGTLLNQKLLPSAVAGDEGLKRFAALVRAYFDHKGYHIQFNIVNRESLLEAQAHPEQHKDLIVRVAGYS
AQFVVLAKDVQDDIIARTEQTFE

>WP_095848205.1 formate C-acetyltransferase/glycerol dehydratase family glycyl radical enzyme [Gibbsiella quercinecans]
MVTLNLETLSERIKAHKNALIHIVKPPVCTERAQHYTAAYQANMDKPVPVRRALALASHLSRRTIWIKHD
ELIVGNQASEVRAAPIFLEYTVGWIEQEIDELADRPGAGFSVSEDNKRVLHQLCPWWRGQTVQDRCYGMF
TDEQKALLATGIIKAEGNMTSGDAHLAVNYPLLLEKGLDGLREKVAERRSRINLTVLDDLHAEQFLKAID
ITFAALSEHIERYAALARSQAQSEPRPGRRDELLLIAENCELIAHQPPRTFYQALQLCYFVQLALQIESN
GHSVSFGRMDQYLYPYYRRDVELTQTLARESAIEMLQSCWLKLLEVNKIRSGSHSKASAGSPLYQNVTIG
GQNLVNGRAQDAVNPLSYAILESCGRLRSTQPNLSVRYHAGISDDFLDACVQVIRCGFGMPAFNNDEIVI
PAFIGLGVEPEDAYQYAAIGCIETAVGGKWGYRCTGMSFINFARVMLAALEGGKDATSGKVFLPQDCALS
QGNFADFDQVLQMWDRQIRYYTRKSIEIEYVVDTALEENAHDILCSALVDDCIERGKSIKQGGAKYDWVS
GLQVGIANLGNSLAAVKKLVFEQGVIGQQQLAQALACDFDGLTNEQLRQRLMNNAPKYGNDEDSVDQLLV
RAYQTYIDELKKYHNPRYGRGPIGGGYYAGTSSISANVPFGAATMATPDGRKAHAPLAEGASPASGTDHL
GPTAVINSIGKLPTGSILGGVLLNQKLNPVTLENTGDRQKLMALLRTFFEDHKGWHIQYNIVSRATLIDA
KKHPDQYRDLVVRVAGYSAFFTALSPDTQDDIIARTEHSL

>WP_015571035.1 MULTISPECIES: formate C-acetyltransferase/glycerol dehydratase family glycyl radical enzyme [Enterobacter]
MTTLNLNTLSERIKAHKTALVHIVKPPVCTERAQHYTEMYQQHLDKPIPVRRALALAHHLAKRTIWIKHD
ELIIGNQASEVRAAPIFPEYTVSWIEKEIDDLADRPGAGFAVSEENKRVLHAICPWWRGQTVQDRCYGMF
TDEQKGLLETGIIKAEGNMTSGDAHLAVNFPLVLEKGLDGLRAKVAERRSRINLTVLDDLHGDQFLKAID
IVLEAVSLHIKRFADLAREMAATETRDSRRDELLAMAENCDIIAHQPPKTFWQALQLCYFIQLILQIESN
GHSVSFARMDQYLYPYYRRDVELDQSLDREHAIELLHSCWLKLLEVNKIRSGSHSKASAGSPLYQNVTIG
GQKLVNGEPMDAVNPLSYAILESCGRLRSTQPNLSVRYHAGMSNDFLDACVQVIRCGFGMPAFNNDEIVI
PEFIKLGVEREDAYDYAAIGCIETAVGGKWGYRCTGMSFINFARVMLAALEGGRDATSGQVFLPQEKALS
AGNFGNFDEVMAAWDNQIRYYTRKSIEIEYVVDTMLEENVHDILCSALVDDCIERAKSIKQGGAKYDWVS
GLQVGIANLGNSLAAVKKLVFDQGVIGQQQLAAALADDFEGLTHEQLRQRLINGAPKYGNDDDSVDLLLT
RAYETYIEELKQYHNPRYGRGPIGGNYYAGTSSISANVPFGAATMATPDGRKAHTPLAEGASPASGTDHL
GPTAVIGSVGKLPTEAILGGVLLNQKLNPSTLENDSDRQKLMVLLRTFFEVHKGWHIQYNIVSRETLLEA
KKHPDQYRDLVVRVAGYSAFFTALSPDAQDDIIARTEHTL

>WP_033136870.1 formate C-acetyltransferase/glycerol dehydratase family glycyl radical enzyme [Aeromonas finlandensis]
MTQLDLNTLSPRIRAHKESLIHIVQPPVCTERARHYTEAYQANLARPLPVRRALALAHHLKERTIWIKHD
ELIVGNQASQVRAAPLFPEYTVSWIEKEIDELADRPGAGFAVSETDKAIIHAITPFWRGQTVQDRCFGLF
TDEQKALLESGIIKAEGNMTSGDAHLAVNYEELLTLGLDGFKAKVAERRSRLDLTDWADLQREQFLHAVA
ITLDAVSDHIGRYAILAGEMAQQESRQDRQAELQTIALNCAHIAHQPPETFWQALQLCYFIQLILQIESN
GHSVSFGRMDQYLYPWYRREVELSESLSRPRAIELLQGCWLKSLEVNKIRSGTHSKASAGSPLYQNVTIG
GQNWRDGKAHDAVNGLSYAILESCGQLRSTQPNLSVRYHAGMSEDFLDACIQVIRCGFGMPAFNNDEVVI
PEFIKLGVSVEDAHHYAAIGCIETAVPGKWGYRCTGMSFINFARILLAALDGGRDATTGQVFLPQTQSLR
EGTFGNFNEVMARWDEQVRYFTRKSIEIDCVVDSVLEAQAHDILCSTLVDDCIERGKTIKEGGAVYDWVS
GLQVGIANLGNSLAALKKLVFEQGVVDQHELAAALEQDFAGLAGEQLRQRLTNAAPKYGNDLDEVDLLLV
QAYQSYIDELKGLHNTRFGRGPIGGTYYAGTSSISANVPFGAATMATPDGRHARTPLAEGASPSSGSDRL
GPTAVFNSIGKLPTTAILGGVLLNQKLSPASLENERDKTKLMSLLRTFFEVHKGWHVQYNIVSRETLLAA
KANPDQYRDLVVRVAGYSAFFTALSPDAQDDIIARTEHSL

>WP_064379215.1 formate C-acetyltransferase/glycerol dehydratase family glycyl radical enzyme [Klebsiella michiganensis]
MTTLKLDTLSPRIQAHKMALVHIVKPPVCTERALHYTEAYQQHLDKPIPVRRALALAHHLAERTIWIKHD
ELIVGNQASEVRAAPIFPEYTVSWIEKEIDDLADRPGAGFAVSEENKRVLHEVCPWWRGQTVQDRCYGMF
TDEQKALLATGIIKAEGNMTSGDAHLAVNYPLLLEKGLDGMRAKVAERRSRINLTVLEDLHGEQFLKAID
IVLEAVSDHCKRYAGLARNMAATESRESRRDELLAIAENCDIIAHEPPKTFWQALQLCYFIQLILQIESN
GHSVSFGRMDQYLYPYYRRDVELAQSLDREHAIELLHCCWLKLLEVNKIRSGSHSKASAGSPLYQNVTIG
GQNLVDGNAQDAVNPLSYAILESCGRLRSTQPNLSVRYHAGMSNDFLDACVQVIRCGFGMPAFNNDEIVI
PEFIKLGIEPQDAYDYAAIGCIETAVGGKWGYRCTGMSFINFARVMLATLEGGRDATSGQVFLPQEHALS
KGNFDNFEQVLADWDTQIRYYTRKSIEIEYVVDTMLEENVHDILCSALVDDCIERAKSIKQGGAKYDWVS
GLQVGIANLGNSLAAVKKLVFDQGVIGQQELAKALAEDFEGLTHEQLRQRLINGAPKYGNDEDSVDMLLA
RAYQTYIDELKLYHNPRYGRGPIGGNYYAGTSSISANVPFGAQTMATPDGRKAHSPLAEGASPASGTDHL
GPTAVISSVGKLPTGSILGGVLLNQKLNPATLENASDKQKLMVLLRTFFEVHKGWHIQYNIVSRETLLEA
KKHPDQYRDLVVRVAGYSAFFTALSPDAQDDIIARTEHTL

>WP_063148412.1 MULTISPECIES: formate C-acetyltransferase/glycerol dehydratase family glycyl radical enzyme [Enterobacter cloacae complex]
MTTLNLNTLSERIKAHKTALVHIVKPPVCTERAQHYTEMYQQHLDKPIPVRRALALAHHLAKRTIWIKHD
ELIIGNQASEVRAAPIFPEYTVSWIEKEIDDLADRPGAGFAVSEENKRVLHEICPWWRGQTVQDRCYGMF
TDEQKGLLETGIIKAEGNMTSGDAHLAVNFPLVLEKGLDGLRAKVAERRSRINLTVLDDLHGDQFLKAID
IVLEAVSLHIRRFADLAREMAASETRDSRRDELLAMAENCDIIAHQPPKTFWQALQLCYFIQLILQIESN
GHSVSFARMDQYLYPYYRRDVELDQSLDREHAIELLHSCWLKLLEVNKIRSGSHSKASAGSPLYQNVTIG
GQKLVNGEPMDAVNPLSYAILESCGRLRSTQPNLSVRYHAGMSNDFLDACVQVIRCGFGMPAFNNDEIVI
PEFIKLGVEREDAYDYAAIGCIETAVGGKWGYRCTGMSFINFARVMLAALEGGRDAISGQVFLPQEKALS
AGNFGNFDEVMAAWDNQIRYYTRKSIEIEYVVDTMLEENVHDILCSALVDDCIERAKSIKQGGAKYDWVS
GLQVGIANLGNSLAAVKKLVFDQGVIGQQQLAAALADDFEGLTHEQLRQRLINGAPKYGNDDDSVDLLLT
RAYETYIKELKQYHNPRYGRGPIGGNYYAGTSSISANVPFGAATMATPDGRKTHTPLAEGASPASGTDHL
GPTAVIGSVGKLPTEAILGGVLLNQKLNPSTLENDSDRQKLMVLLRTFFEVHKGWHIQYNIVSRETLLEA
KKHPDQYRDLVVRVAGYSAFFTALSPDAQDDIIARTEHTL

>WP_047735305.1 MULTISPECIES: formate C-acetyltransferase/glycerol dehydratase family glycyl radical enzyme [Enterobacter cloacae complex]
MTTLNLNTLSERIKAHKTALVHIVKPPVCTERAQHYTEMYQQHMDKPIPVRRALALAHHLAKRTIWIKHD
ELIIGNQASEVRAAPIFPEYTVSWIEKEIDDLADRPGAGFAVSEENKRVLHAICPWWRGQTVQDRCYGMF
TDEQKGLLETGIIKAEGNMTSGDAHLAVNFPLVLEKGLDGLRAKVAERRSRINLTVLDDLHGDQFLKAID
IVLEAVSLHIKRFADLAREMAATETRDSRRDELLAMAENCDIIAHQPPKTFWQALQLCYFIQLILQIESN
GHSVSFARMDQYLYPYYRRDVELDQSLDREHAIELLHSCWLKLLEVNKIRSGSHSKASAGSPLYQNVTIG
GQKLVNGEPMDAVNPLSYAILESCGRLRSTQPNLSVRYHAGMSNDFLDACVQVIRCGFGMPAFNNDEIVI
PEFIKLGVEREDAYDYAAIGCIETAVGGKWGYRCTGMSFINFARVMLAALEGGRDATSGQVFLPQEKALS
AGNFGNFDEVMAAWDNQIRYYTRKSIEIEYVVDTMLEENVHDILCSALVDDCIERAKSIKQGGAKYDWVS
GLQVGIANLGNSLAAVKKLVFDQGVIGQQQLAAALADDFEGLTHEQLRQRLINGAPKYGNDDDSVDLLLT
RAYQTYIEELKQYHNPRYGRGPIGGNYYAGTSSISANVPFGAATMATPDGRKAHTPLAEGASPASGTDHL
GPTAVIGSVGKLPTEAILGGVLLNQKLNPSTLENDSDRQKLMVLLRTFFEVHKGWHIQYNIVSRETLLEA
KKHPDQYRDLVVRVAGYSAFFTALSPDAQDDIIARTEHTL

>WP_047717910.1 MULTISPECIES: formate C-acetyltransferase/glycerol dehydratase family glycyl radical enzyme [Enterobacter cloacae complex]
MTTLNLNTLSERIKAHKTALVHIVKPPVCTERAQHYTEMYQQHLDKPIPVRRALALAHHLAKRTIWIKHD
ELIIGNQASEVRAAPIFPEYTVSWIEKEIDDLADRPGAGFAVSEENKRVLHAICPWWRGQTVQDRCYGMF
TDEQKGLLETGIIKAEGNMTSGDAHLAVNFPLVLEKGLDGLRAKVAERRSRINLTVLDDLHGDQFLKAID
IVLEAVSLHIKRFADLAREMAATETRDSRRDELLAMAENCDIIAHQPPKTFWQALQLCYFIQLILQIESN
GHSVSFARMDQYLYPYYRRDVELDQSLDREHAIELLHSCWLKLLEVNKIRSGSHSKASAGSPLYQNVTIG
GQKLVNGEPMDAVNPLSYAILESCGRLRSTQPNLSVRYHAGMSNDFLDACVQVIRCGFGMPAFNNDEIVI
PEFIKLGVEREDAYDYAAIGCIETAVGGKWGYRCTGMSFINFARVLLAALEGGRDATSGKVFLPQEKALS
AGNFGNFDDVMAAWDSQIRYYTRKSIEIEYVVDTMLEENVHDILCSALVDDCIERAKSIKQGGAKYDWVS
GLQVGIANLGNSLAAVKKLVFDQGVIGQQQLAAALADDFEGLTHEQLRQRLINGAPKYGNDDDSVDLLLT
RAYETYIEELKQYHNPRYGRGPIGGNYYAGTSSISANVPFGAATMATPDGRKAHTPLAEGASPASGTDHL
GPTAVIGSVGKLPTEAILGGVLLNQKLNPSTLENDSDRQKLMVLLRTFFEVHKGWHIQYNIVSRETLLEA
KKHPDQYRDLVVRVAGYSAFFTALSPDAQDDIIARTEHTL

>WP_047362751.1 MULTISPECIES: formate C-acetyltransferase/glycerol dehydratase family glycyl radical enzyme [Enterobacter]
MTTLNLNTLSERIKAHKMALVHIVKPPVCTERAQHYTEMYQQHMDKPIPVRRALALAHHLAERTIWIKHD
ELIIGNQASEVRAAPIFPEYTVSWIEKEIDDLADRPGAGFAVSEENKRVLHEICPWWRGQTVQDRCYGMF
TDEQKGLLETGIIKAEGNMTSGDAHLAVNFPLVLEKGLDGLRAKVDERRSRINLTVLEDLHGDQFLKAID
IVLEAVSLHIKRFADLAREMASTETRESRRDELLAMAENCDVIAHEPPKTFWQALQLCYFIQLILQIESN
GHSVSFARMDQYLYPYYRRDVELDQSLDREHAIELLHSCWLKLLEVNKIRSGSHSKASAGSPLYQNVTIG
GQKLVNGEPMDAVNPLSYAILESCGRLRSTQPNLSVRYHAGMSNDFLDACVQVIRCGFGMPAFNNDEIVI
PEFIKLGVERDDAYDYAAIGCIETAVGGKWGYRCTGMSFINFARVMLAALEGGRDATSGKVFLPQEKALS
AGNFDNFEEVMAAWDSQIRYYTRKSIEIEYVVDTMLEENVHDILCSALVDDCIERAKSIKQGGAKYDWVS
GLQVGIANLGNSLAAVKKLVFEQGVIGQQQLAAALADDFDGLTHEQLRQRLINGAPKYGNDDDSVDMLLT
RAYQTYIEELKQYHNPRYGRGPIGGNYYAGTSSISANVPFGAATMATPDGRKAHTPLAEGASPASGTDHL
GPTAVIGSVGKLPTEAILGGVLLNQKLNPSTLENDSDRQKLMVLLRTFFEVHKGWHIQYNIVSRETLLEA
KKHPDQYRDLVVRVAGYSAFFTALSPDAQDDIIARTEHTL

>WP_046618562.1 MULTISPECIES: formate C-acetyltransferase/glycerol dehydratase family glycyl radical enzyme [Enterobacter cloacae complex]
MTTLNLNTLSERIKAHKTALVHIVKPPVCTERAQHYTEMYQQHLDKPIPVRRALALAHHLAKRTIWIKHD
ELIIGNQASEVRAAPIFPEYTVSWIEKEIDDLADRPGAGFAVSEENKRVLHEICPWWRGQTVQDRCYGMF
TDEQKGLLETGIIKAEGNMTSGDAHLAVNFPLVLEKGLDGLRAKVAERRSRINLTVLDDLHGDQFLKAID
IVLEAVSLHIRRFADLAREMAASETRDSRRDELLAMAENCDIIAHQPPKTFWQALQLCYFIQLILQIESN
GHSVSFARMDQYLYPYYRRDVELDQSLDREHAIELLHSCWLKLLEVNKIRSGSHSKASAGSPLYQNVTIG
GQKLVNGEPMDAVNPLSYAILESCGRLRSTQPNLSVRYHAGMSNDFLDACVQVIRCGFGMPAFNNDEIVI
PEFIKLGVERDDAYDYAAIGCIETAVGGKWGYRCTGMSFINFARVMLAALEGGRDATSGQVFLPQEKALS
AGNFGNFDEVMAAWDNQIRYYTRKSIEIEYVVDTMLEENVHDILCSALVDDCIERAKSIKQGGAKYDWVS
GLQVGIANLGNSLAAVKKLVFDQGVIGQQQLAAALADDFEGLTHEQLRQRLINGAPKYGNDDDSVDLLLT
RAYETYIEELKQYHNPRYGRGPIGGNYYAGTSSISANVPFGAATMATPDGRKAHTPLAEGASPASGTDHL
GPTAVIGSVGKLPTEAILGGVLLNQKLNPSTLENDSDRQKLMVLLRTFFEVHKGWHIQYNIVSRETLLEA
KKHPDQYRDLVVRVAGYSAFFTALSPDAQDDIIARTEHTL

>WP_045630937.1 MULTISPECIES: formate C-acetyltransferase/glycerol dehydratase family glycyl radical enzyme [Enterobacter]
MTTLNLNTLSERIKAHKMALVHIVKPPVCTERAQHYTEMYQQHMDKPIPVRRALALAHHLAERTIWIKHD
ELIIGNQASEVRAAPIFPEYTVSWIEKEIDDLADRPGAGFAVSEENKRVLHEICPWWRGQTVQDRCYGMF
TDEQKGLLETGIIKAEGNMTSGDAHLAVNFPLVLEKGLDGLRAKVDERRSRINLTVLEDLHGDQFLKAID
IVLEAVSLHIKRFADLAREMASTETRESRRDELLAMAENCDVIAHEPPKTFWQALQLCYFIQLILQIESN
GHSVSFARMDQYLYPYYRRDVELDQSLDREHAIELLHSCWLKLLEVNKIRSGSHSKASAGSPLYQNVTIG
GQKLVNGEPMDAVNPLSYAILESCGRLRSTQPNLSVRYHAGMSNDFLDACVQVIRCGFGMPAFNNDEIVI
PEFIKLGVERDDAYDYAAIGCIETAVGGKWGYRCTGMSFINFARVMLAALEGGRDATSGKVFLPQEKALS
AGNFDNFEEVMAAWDSQIRYYTRKSIEIEYVVDTMLEENVHDILCSALVDDCIERAKSIKQGGAKYDWVS
GLQVGIANLGNSLAAVKKLVFEQGAIGQQQLAAALADDFDGLTHEQLRQRLINGAPKYGNDDDSVDMLLT
RAYQTYIEELKQYHNPRYGRGPIGGNYYAGTSSISANVPFGAATMATPDGRKAHTPLAEGASPASGTDHL
GPTAVIGSVGKLPTEAILGGVLLNQKLNPSTLENDSDRQKLMVLLRTFFEVHKGWHIQYNIVSRETLLEA
KKHPDQYRDLVVRVAGYSAFFTALSPDAQDDIIARTEHTL

>WP_023305753.1 MULTISPECIES: formate C-acetyltransferase/glycerol dehydratase family glycyl radical enzyme [Enterobacter cloacae complex]
MTTLNLNTLSERIKAHKTALVHIVKPPVCTERAQHYTEMYQQHLDKPIPVRRALALAHHLAKRTIWIKHD
ELIIGNQASEVRAAPIFPEYTVSWIEKEIDDLADRPGAGFAVSEENKRVLHEICPWWRGQTVQDRCYGMF
TDEQKGLLETGIIKAEGNMTSGDAHLAVNFPLVLEKGLDGLRAKVAERRSRINLTVLDDLHGDQFLKAID
IVLEAVSLHIRRFADLAREMAASETRDSRRDELLAMAENCDIIAHQPPKTFWQALQLCYFIQLILQIESN
GHSVSFARMDQYLYPYYRRDVELDQSLDREHAIELLHSCWLKLLEVNKIRSGSHSKASAGSPLYQNVTIG
GQKLVNGEPMDAVNPLSYAILESCGRLRSTQPNLSVRYHAGMSNDVLDACVQVIRCGFGMPAFNNDEIVI
PEFIKLGVEREDAYDYAAIGCIETAVGGKWGYRCTGMSFINFARVMLAALEGGRDATSGQVFLPQEKALS
AGNFGNFDEVMAAWDNQIRYYTRKSIEIEYVVDTMLEENVHDILCSALVDDCIERAKSIKQGGAKYDWVS
GLQVGIANLGNSLAAVKKLVFDQGVIGQQQLAAALADDFEGLTHEQLRQRLINGAPKYGNDDDSVDLLLT
RAYETYIEELKQYHNPRYGRGPIGGNYYAGTSSISANVPFGAATMATPDGRKAHTPLAEGASPASGTDHL
GPTAVIGSVGKLPTEAILGGVLLNQKLNPSTLENDSDRQKLMVLLRTFFEVHKGWHIQYNIVSRETLLEA
KKHPDQYRDLVVRVAGYSAFFTALSPDAQDDIIARTEHTL

>WP_071195625.1 MULTISPECIES: formate C-acetyltransferase/glycerol dehydratase family glycyl radical enzyme [Enterobacteriaceae]
MTTLQLSTLTDRIKAHKNALVHIVKPPVCTERAQHYTEMYQQHMDKPIPVRRALALAHHLAARTIWIKHD
ELIIGNQASEVRAAPIFPEYTVSWIEKEIDDLADRPGAGFAVSEENKQVLHAICPWWRGQTVQDRCYGMF
TDEQKALLETGIIKAEGNMTSGDAHLAVNFPLLLEKGLDGLRHKVDERRSRINLTVLEDLHGEQFLKAID
IVLDAVSLHIERFANLARQMASAETRTSRRDELLAMAENCDVIAHEPPKTFWQALQLCYFIQLILQIESN
GHSVSFGRMDQYLYPYYRRDVELDQSLSREQAIEMLHGCWLKLLEVNKIRSGSHSKASAGSPLYQNVTIG
GQKLVNNAPMDAVNPLSYAILESCGRLRSTQPNLSVRYHAGMSNDFLDACVQVIRCGFGMPAFNNDEIVI
PEFIKLGVEPQDAYDYAAIGCIETAVGGKWGYRCTGMSFINFARVMLAALEGGRDATSGKVFLPQEHALS
KGNFTHFDEVMADWDTQIRYYTRKSIEIEYVVDTMLEENVHDILCSALVDDCIERAKSIKQGGAKYDWVS
GLQVGIANLGNSLAAVKKLVFEQGAIGQQQLAEALAADFDGLTHEQLRQRLINNAPKYGNDDDSVDALLV
RAYQTYIDELKNYHNPRFGRGPIGGNYYAGTSSISANVPFGAATMATPDGRKAKTPLAEGASPASGTDHL
GPTAVIGSVGKLPTAAILGGVLLNQKLNPSTLENDSDRQKLMLLLRTFFEDHKGWHIQYNIVSRETLLEA
KKHPDQYRDLVVRVAGYSAFFTALSPDAQDDIIARTEHTL

>WP_052284251.1 formate C-acetyltransferase/glycerol dehydratase family glycyl radical enzyme [Kluyvera genomosp. 1]
MTTLTLDKLTARIQSHKNALVHIVKPPVCTERARHYTEAYQQHMDKPIPVRRALALAHHLAERTIWIKHD
ELIIGNQACEVRAAPIFPEYTVSWIEKEIDDLADRPGAGFAVSEENKRVLHEVCPWWRGQTVQDRCYGMF
TDEQKALLATGIIKAEGNMTSGDAHLAVNFPLLLEKGLDGMRAKVAERRTRINLTVLDDLHGDQFLKAID
IVLDAVSLHIVRFAELARQMAAEEIRESRRDELLAMAENCDVIAHQPPKTFWQALQLSYFIQLILQIESN
GHSVSFGRMDQYLYPFYRRDVELEQSLGREHAIELLHSCWLKLLEVNKIRSGSHSKASAGSPLYQNVTIG
GQKRVNGEAQDAVNPLSYAILESCGRLRSTQPNLSVRYHAGMSNDFLDACVQVIRCGFGMPAFNNDEIVI
PEFIKLGVEPEDAYDYAAIGCIETAVGGKWGYRCTGMSFINFARVMLAAMEGGRDATSGQVFLPQEHALS
KGNFANFEQMLADWDSQIRYYTRKSIEIEYVVDTMLEENVHDILCSALVDDCIERAKSIKQGGAKYDWVS
GLQVGIANLGNSLAAVKKLVFDQGIIGQQELAKALAEDYDGLTHEQLRQRLINGAPKYGNDDDSVDILLA
RAYQTYIDELKQYHNPRYGRGPIGGNYYAGTSSISANVPFGAQTMATPDGRKAKTPLAEGASPASGTDHL
GPTAVISSVGKLPTSAILGGVLLNQKLNPATLENESDKQKLMALLRTFFEVHKGWHIQYNIVSRETLLEA
KKHPDQYRDLVVRVAGYSAFFTALSPDAQDDIIARTEHTL

>WP_047371143.1 MULTISPECIES: formate C-acetyltransferase/glycerol dehydratase family glycyl radical enzyme [Enterobacteriaceae]
MTTLQLSTLTDRIKAHKNALVHIVKPPVCTERAQHYTEMYQQHMDKPIPVRRALALAHHLAERTIWIKHD
ELIVGNQASEVRAAPIFPEYTVAWIEKEIDDLADRPGAGFAVSEENKRVLHAICPWWRGQTVQDRCYGMF
TDEQKALLETGIIKAEGNMTSGDAHLAVNFPLLLEKGLDGLRHKVDERRSRINLTVLEDLHGEQFLKAID
IVLNAVSQHIERFADLARQMAGAETRASRRDELLAIAENCDVIAHEPPKTFWQALQLCYFIQLILQIESN
GHSVSFARMDQYLYPWYRRDVELNQSIDRETAIELLHSCWLKLLEVNKIRSGSHSKASAGSPLYQNVTIG
GQMLVNGAPMDAVNPLSYAILESCGRLRSTQPNLSVRYHAGMSNDFLDACVQVIRCGFGMPAFNNDEIVI
PEFIKLGVEPQDAYDYAAIGCIETAVGGKWGYRCTGMSFINFARVMLAALEGGRDATSGKIFLPQEHALS
KGNFTRFDEVMADWDRQIRYYTRKSIEIEYVVDTMLEENVHDILCSALVDDCIERAKSIKQGGAKYDWVS
GLQVGIANLGNSLAAVKKLVFEQGIIGQQQLAEALAADFDGLTHEQLRQRLINSAPKYGNDDDSVDTLLV
RAYQTYIDELKNYHNPRYGRGPIGGNYYAGTSSISANVPFGAATMATPDGRKARTPLAEGASPASGTDHL
GPTAVIGSVGKLPTAAILGGVLLNQKLNPATLENDSDRQKLMMLLRTFFEDHKGWHIQYNIVSRETLLEA
KKHPDQYRDLVVRVAGYSAFFTALSPDAQDDIIARTEHTL

>WP_048994249.1 MULTISPECIES: formate C-acetyltransferase/glycerol dehydratase family glycyl radical enzyme [Enterobacter]
MTTLNLNTLSERIKAHKTALVHIVKPPVCTERAQHYTEMYQQHMDKPIPVRRALALAHHLAKRTIWIKHD
ELIIGNQASEVRAAPIFPEYTVSWIEKEIDDLADRPGAGFAVSEDNKRVLHEICPWWRGQTVQDRCYGMF
TDEQKGLLETGIIKAEGNMTSGDAHLAVNFPLVLEKGLDGLRAKVAERRSRINLTVLEDLHGDQFLKAID
IVLEAVSLHITRFADLAREMASTETRESRRDELLAMAENCDIIAHEPPKTFWQALQLCYFIQLILQIESN
GHSVSFARMDQYLYPFYRRDVELNQSLDREHAIELLHSCWLKLLEVNKIRSGSHSKASAGSPLYQNVTIG
GQKLVNGEPMDAVNPLSYAILESCGRLRSTQPNLSVRYHAGMSNDFLDACVQVIRCGFGMPAFNNDEIVI
PEFIKLGVEKEDAYDYAAIGCIETAVGGKWGYRCTGMSFINFARVMLAALEGGRDATSGKVFLPQEKALS
AGNFNSFDEVMAAWDSQIRYYTRKSIEIEYVVDTMLEENVHDILCSALVDDCIERAKSIKQGGAKYDWVS
GLQVGIANLGNSLAAVKKLVFEQGVIGQQQLAAALADDFGGLTHEQLRQRLINGAPKYGNDDDSVDMLLT
RAYQTYIEELKQYHNPRYGRGPIGGNYYAGTSSISANVPFGAATMATPDGRKAHTPLAEGASPASGTDHL
GPTAVIGSVGKLPTEAILGGVLLNQKLNPSTLENDSDRQKLMVLLRTFFEVHKGWHIQYNIVSRETLLEA
KKHPDQYRDLVVRVAGYSAFFTALSPDAQDDIIARTEHTL

>WP_004179127.1 MULTISPECIES: formate C-acetyltransferase/glycerol dehydratase family glycyl radical enzyme [Klebsiella]
MTTLKLNTLSARIQAHKMALVHIVKPPVCTERARHYTEMYQRHLDKPIPVRRALALAHHLAERTIWIKHD
ELIVGNQASEVRAAPIFPEYTVSWIEKEIDDLADRPGAGFSVSEENKRVLHEVCPWWRGQTVQDRCYGMF
TDEQKALLATGIIKAEGNMTSGDAHLAVNYPLLLEKGLDGMRAKVAERRSRINLTVLEDLHGEQFLKAID
IVLEAVSDHSKRFAALAREMATAESRESRRHELLTIAENCDVIAHEPPKTFWQALQLCYFIQLILQIESN
GHSVSFGRMDQYLYPYYRRDVELQQSLDREQAIELLHSCWLKLLEVNKIRSGSHSKASAGSPLYQNVTIG
GQNLVDGKPQDAVNPLSYAILESCGRLRSTQPNLSVRYHAGMSNDFLDACVQVIRCGFGMPAFNNDEIVI
PEFIKLGIEPQDAYDYAAIGCIETAVGGKWGYRCTGMSFINFARVMLATLEGGRDATSGQVFLPQEHALS
KGNFANFDQVLADWDRQIRYYTRKSIEIEYVVDTMLEENVHDILCSALVDDCIERAKSIKQGGAKYDWVS
GLQVGIANLGNSLAAVKKLVFDQGAIGQQELAKALAEDFDGLTHEQLRQRLINGAPKYGNDDDSVDQLLA
RAYQTYIDELKQYHNPRYGRGPIGGNYYAGTSSISANVPFGAQTMATPDGRKAHTPLAEGASPASGTDHL
GPTAVISSVGKLPTGAILGGVLLNQKLNPSTLENESDKQKLMVLLRTFFEVHKGWHIQYNIVSRDTLLEA
KKHPDQYRDLVVRVAGYSAFFTALSPDTQDDIIARTEHTL

>WP_024726476.1 MULTISPECIES: formate C-acetyltransferase/glycerol dehydratase family glycyl radical enzyme [unclassified Anaerostipes]
MEGVFQTDRVKYLKDKMLSEPRYASIEQALIITDSYKRHEDQPRIIQRALALKASLEKIKISAEPEELIV
GNRTAGVRYGVVFPESGSTWVDKEFETLPTRPQDKFHVHPEDIETFRKEIKPYWEGKSLEDVLNERYGKE
INEISKVVKINQKDHAQGHICPNCVTWLKLGPAGLQEQAREKLTSCSEEQRNFYESVVLVMEGVRNFMLR
YHDLMMELSEDQDDEAKKESMICVAKNCKKLSQHPAETFHEAVQSIWFLFVVLQMESNASSFSPGRLDRH
LISYYENDIKEERITKQDALEIIECMWLKFNEIVYMRNSHGAKYFAGFPIGFNIAVGGQDELGNDYSNDL
SFLFLEAQKHLGLPQPNLSVRLHEGTGDDLLFEAVRVVSKGSGMPQFFNDKAVIPSVMELGIEEKDAMDY
AIVGCVELTTQGNNLGWSDSAMFNLNKALEAAMTGGICLLTGEKIAPDYGSLETYETFEELEDAFQKQID
YFMDKMILACEEVEKAHIDLLPSPFLSASIDDCMERGIDVTAGGAKYNLSGIQMIQVANLADSLAAVKQM
VYDDKKIEPERLLHALKTNFEGDEVMRTMLLNKVPKYGNDVDWVDAMGTKWAEYFKNRLRTFKNYRGGPY
HTGMYTVSAHVPMGENVGASPDGRYAGEPLADGGMSPVYGRDMKGPTAVLKSVSKLDKNLTTNGGLLNMK
FLPEFFKNESGIRKFAGFLRSFVDLEIPHIQFNVVRREDLIAAKKNPEQYRGLTVRVAGYTAYFTELADE
LQNEIIARTSYGDI

>WP_059362586.1 formate C-acetyltransferase/glycerol dehydratase family glycyl radical enzyme [Enterobacter roggenkampii]
MTTLNLNTLSERIKAHKTALVHIVKPPVCTERAQHYTEMYQQHMDKPIPMRRALALAHHLAKRTIWIKHD
ELIVGNQASEVRAAPIFPEYTVSWIEKEIDDLADRPGAGFAVSEENKRVLHEICPWWRGQTVQDRCYGMF
TDEQKGLLETGIIKAEGNMTSGDAHLAVNFPLVLEKGLDGLRAKVAERRSRINLTVLEDLHGDQFLKAID
IVLEAVSLHIKRFAELAREMASTETRVSRRDELLAMAENCDVIAHEPPKTFWQALQLCYFIQLILQIESN
GHSVSFARMDQYLYPYYRRDVELNQSLDREHAIELLHSCWLKLLEVNKIRSGSHSKASAGSPLYQNVTIG
GQKLVNGEPMDAVNPLSYAILESCGRLRSTQPNLSVRYHAGMSNDFLDACVQVIRCGFGMPAFNNDEIVI
PEFIKLGVERDDAYDYAAIGCIETAVGGKWGYRCTGMSFINFARVMLAALEGGRDATSGKVFLPQEKALS
AGNFDNFEEVMAAWDTQIRYYTRKSIEIEYVVDTMLEENVHDILCSALVDDCIERAKSIKQGGAKYDWVS
GLQVGIANLGNSLAAVKKLVFEQGVIGQQQLAAALADDFDGLTHEQLRQRLINGAPKYGNDDDSVDMLLT
RAYQTYIEELKQYHNPRYGRGPIGGNYYAGTSSISANVPFGAATMATPDGRKAHTPLAEGASPASGTDHL
GPTAVIGSVGKLPTEAILGGVLLNQKLNPSTLENDSDRQKLMVLLRTFFEVHKGWHIQYNIVSRETLLEA
KKHPDQYRDLVVRVAGYSAFFTALSPDAQDDIIARTEHTL

>WP_134863919.1 formate C-acetyltransferase/glycerol dehydratase family glycyl radical enzyme [Klebsiella pneumoniae]
MTTLKLNTLSARIQAHKMALVHIVKPPVCTERARHYTEMYQRHLDKPIPVRRALALAHHLAERTIWIKHD
ELIVGNQASEVRAAPIFPEYTVSWIEKEIDDLADRPGAGFSVSEENKRVLHEVCPWWRGQTVQDRCYGMF
TDEQKALLATGIIKAEGNMTSGDAHLAVNYPLLLEKGLDGMRAKVAERRSRINLTVLEDLHGEQFLKAID
IVLEAVSDHSKRFAALAREMATAESRESRRHELLTIAENCDVIAHEPPKTFWQALQLCYFIQLILQIESN
GHSVSFGRMDQYLYPYYRRDVELQQSLDREQAIELLHSCWLKLLEVNKIRSGSHSKASAGSPLYQNVTIG
GQNLVDGKPQDAVNPLSYAILESCGRLRSTQPNLSVRYHAGMSNDFLDACVQVIRCGFGMPAFNNDEIVI
PEFIKLGIEPQDAYDYAAIGCIETAVGGKWGYRCTGMSFINFARVMLATLEGGRDATSGQVFLPQEHALS
KGNFANFDQVLADWDRQIRYYTRKSIEIEYVVDTMLEENVHDILCSALVDDCIERAKSIKQGGAKYDWVS
GLQVGIANLGNSLAAVKKLVFDQGAIGQQELAKALAEDFDGLTHEQLRQRLINGAPKYGNDDDSVDQLLA
RAYQTYIDELKQYHNPRYGRGPIGGNYYAGTSSISANVPFGAQTMATPDGRKAHTPLAEGASPASGTDHL
GPTAVISSVGKLPTGAILGGVLLNQKLNPSTLENESDKQKLMVLLRTFFEVHKGWHIQYNIVSRDTLLEA
KKHPDQYRDLVVRVAGYSAFFTALSPDTQDDIIARNEHTL

>WP_128301431.1 MULTISPECIES: formate C-acetyltransferase/glycerol dehydratase family glycyl radical enzyme [Enterobacteriaceae]
MTTLNLNTLSERIKAHKTALVHIVKPPVCTERAQHYTEMYQQHMDKPIPVRRALALAHHLAERTIWIKHD
ELIIGNQASEVRAAPIFPEYTVSWIEKEIDDLADRPGAGFAVSEENKRVLHEICPWWRGQTVQDRCYGMF
TDEQKGLLETGIIKAEGNMTSGDAHLAVNFPLVLEKGLDGLRAKVAERRSRINLTVLEDLHGDQFLKAID
IVLEAVSLHIKRFADLAREMASTETRVSRRDELLAMAENCDVIAHEPPKTFWQALQLCYFIQLILQIESN
GHSVSFARMDQYLYPYYRRDVELNQSLDREHAIELLHSCWLKLLEVNKIRSGSHSKASAGSPLYQNVTIG
GQKLVNGEPMDAVNPLSYAILESCGRLRSTQPNLSVRYHAGMSNDFLDACVQVIRCGFGMPAFNNDEIVI
PEFIKLGVERDDAYDYAAIGCIETAVGGKWGYRCTGMSFINFARVMLAALEGGRDATSGKVFLPQEKALS
AGNFDNFEEVMAAWDTQIRYYTRKSIEIEYVVDTMLEENVHDILCSALVDDCIERAKSIKQGGAKYDWVS
GLQVGIANLGNSLAAVKKLVFEQGVIGQQQLAAALADDFDGLTHEQLRQRLINGAPKYGNDDDSVDMLLT
RAYQTYIEELKQYHNPRYGRGPIGGNYYAGTSSISANVPFGAATMATPDGRKAHTPLAEGASPASGTDHL
GPTAVIGSVGKLPTEAILGGVLLNQKLNPSTLENDSDRQKLMVLLRTFFEVHKGWHIQYNIVSRETLLEA
KKHPDQYRDLVVRVAGYSAFFTALSPDAQDDIIARTEHTL

>WP_047053134.1 formate C-acetyltransferase/glycerol dehydratase family glycyl radical enzyme [Enterobacter hormaechei]
MTTLNLNTLSERIKAHKTALVHIVKPPVCTERAQHYTEMYQQHMDKPIPVRRALALAHHLAKRTIWIKHD
ELIIGNQASEVRAAPIFPEYTVSWIEKEIDDLADRPGAGFAVSEENKRVLHAICPWWRGQTVQDRCYGMF
TDEQKGLLETGIIKAEGNMTSGDAHLAVNFPLVLEKGLDGLRAKVAERRSRINLTVLDDLHGDQFLKAID
IVLEAVSLHIKRFADLAREMAASETRDSRRDELLAMAENCDIIAHQPPKTFWQALQLCYFIQLILQIESN
GHSVSFARMDQYLYPYYRRDVELDQSLDREHAIELLHSCWLKLLEVNKIRSGSHSKASAGSPLYQNVTIG
GQKLVNGEPMDAVNPLSYAILESCGRLRSTQPNLSVRYHAGMSNDFLDACVQVIRCGFGMPAFNNDEIVI
PEFIKLGVERDDAYDYAAIGCIETAVGGKWGYRCTGMSFINFARVMLAALEGGRDATSGQVFLPQEKALS
AGNFGNFDEVMAAWDSQIRYYTRKSIEIEYVVDTMLEENVHDILCSALVDDCIERAKSIKQGGAKYDWVS
GLQVGIANLGNSLAAVKKLVFDQGVIGQQQLAAALADDFEGLTHEQLRQRLINGAPKYGNDDDSVDLLLT
RAYQTYIEELKQYHNPRYGRGPIGGNYYAGTSSISANVPFGAATMATPDGRKAHTPLAEGASPASGTDHL
GPTAVIGSVGKLPTDAILGGVLLNQKLNPSTLENDSDRQKLMVLLRTFFEVHKGWHIQYNIVSRETLLEA
KKHPDQYRDLVVRVAGYSAFFTALSPDAQDDIIARTEHTL

>WP_020884896.1 MULTISPECIES: formate C-acetyltransferase/glycerol dehydratase family glycyl radical enzyme [Enterobacterales]
MTTLNLSTLSERIKAHKTALVHIVKPPVCTERALHYTEMYQQHMDKPIPVRRALALAHHLAQRTIWIKHD
ELIIGNQASEVRAAPIFPEYTVSWIEKEIDDLADRPGAGFAVSEENKRVLHEICPWWRGQTVQDRCYGMF
TDEQKGLLETGIIKAEGNMTSGDAHLAVNFPLLLEKGLDGLRDKVAERRSRINLTVLDDLHGEQFLKAID
IVLEAVSLHIERFAALAREMAATESRESRRDELLAMAENCDVIAHQPPTTFWQALQLCYFIQLILQIESN
GHSVSFARMDQYLYPYYRRDVELNQSLDREHAIELLHSCWLKLLEVNKIRSGSHSKASAGSPLYQNVTIG
GQTLINGEPMDAVNPLSYAILESCGRLRSTQPNLSVRYHAGMSNDFLDACVQVIRCGFGMPAFNNDEIVI
PEFIKLGVEKEDAYDYAAIGCIETAVGGKWGYRCTGMSFINFARVMLAALEGGRDATSGKVFLPQEKALS
AGNFDNFEEVMAAWDTQIRYYTRKSIEIEYVVDTMLEENVPDILCSALVDDCIERAKSIKQGGAKYDWVS
GLQVGIANLGNSLAAVKKLVFEQGTIGQQQLAAALADDFDGLTHEQLRQRLINGAPKYGNDDDSVDMLLT
RAYETYIAELKQYHNPRYGRGPLGGNYYAGTSSISANVPFGAATMATPDGRKAHTPLAEGASPASGTDHL
GPTAVIGSVGKLPTEAILGGVLLNQKLNPSTLENDSDRQKLMVLLRTFFEVHKGWHIQYNIVSRETLLEA
KKHPDQYRDLVVRVAGYSAFFTALSPDAQDDIIARTEHTL

>WP_145556549.1 formate C-acetyltransferase/glycerol dehydratase family glycyl radical enzyme [Yersinia canariae]
MTTLDLVTLSERTKQHKNALIHIVKPPVCTERALHYTEAYQQHQDKPLPVRRALALAHHLQLRTVWIKND
ELIIGNQASQLRAAPIFPEYTVSWIENEIDELADRPGAGFSVSEEDKAVLHQLCPWWRGQTVQDRCYGMF
TDEQKALLATGIIKAEGNMTSGDAHLAVNFPLLLEKGLDGLRSKVTDRRSRLQLTDWSDLHKEQFLKAID
ISLVALSEHIERYGAVARKMAEEETREWRRAELQTIAENCELIAHQPPQTFWQALQLCYFIQLILQIESN
GHSVSFGRLDQYLYPWYRRDVELENTLSREKAIEMLHSCWLKLLEVNKIRSGSHSKASAGSPLYQNVTIG
GQKLVQGKAIDAVNPLSYAVLESCGRLRSTQPNLSVRYHAGISDDFLDACVQVIRCGFGMPAFNNDEIVI
PEFIKLGVDPQDAYDYAAIGCIETAVGGKWGYRCTGMSFINFARVMLAALEQGRDATSGQIFLPQEQGLS
KGNFADFAQVMAQWDAQIRYYTRKSIEIECVVDTVLEENAHDIVCSALVDDCIERGKSIKQGGARYDWVS
GLQVGIANLGNSLAAVRKLVFEQQLIGQQQLATALANDFAGLNGEQLRQHLINSAPKYGNDVDDVDQLLV
RAYQTYIDELKQYHNTRFGRGPIGGTYYAGTSSISANVPFGAATLATPDGRKAHSPLAEGASPASGTDHL
GPTAVFNSLSKLPTASILGGVLLNQKLNPSTLDNPRDREKLMMMLRTFFEEYLGWHVQYNIVSRETLLEA
KQHPDRYRDLVVRVAGYSAFFTALSPDAQDDIIARTEHTL

>WP_057648272.1 formate C-acetyltransferase/glycerol dehydratase family glycyl radical enzyme [Yersinia bercovieri]
MTTLDLVTLSERTKQHKNALIHIVKPPVCTERALHYTEAYQQHQDKPLPVRRALALAHHLQQRTVWIKND
ELIIGNQASQLRAAPIFPEYTVGWIESEIDQLADRPGAGFSVSEADKAVLHQLCPWWRGQTVQDRCYGMF
TDEQKALLATGIIKAEGNMTSGDAHLAVNFPLLLEKGLDGLRTKVASRRARLQLTDWSDLHKEQFLKAID
ISLVALSEHIERYGAVAQQMAEVETRDWRRAELLAIAENCALIAHQPPQSFWQALQLCYFIQLILQIESN
GHSVSFGRLDQYLYPWYRRDVELENSLSREQAIEMLHSCWLKLLEVNKIRSGSHSKASAGSPLYQNVTIG
GQKLVQGRAIDAVNPLSYAVLESCGRLKSTQPNLSVRYHAGISDDFLDACVQVIRCGFGMPAFNNDEIVI
PEFIKLGVEPQDAYDYAAIGCIETAVGGKWGYRCTGMSFINFARVMLAALEQGRDATSGQVFLPQEQGLS
QGNFTDFAQVMAQWDQQIRYYTRKSIEIECVVDTVLEENAHDIVCSALVDDCIERGKSIKQGGARYDWVS
GLQVGIANLGNSLAAVRKLVFEQQLIGQQQLATALTNDFAGLNGEQLRQHLINSAPKYGNDVDDVDQLLV
RAYQTYIDELKQYHNTRFGRGPIGGTYYAGTSSISANVPFGAATMATPDGRKAHSPLAEGASPASGTDHL
GPTAVFNSLSKLPTASILGGVLLNQKLNPSTLDNPRDREKLMMMLRTFFEEYLGWHVQYNIVSRETLVDA
KQHPDRYRDLVVRVAGYSAFFTALSPDAQDDIIARTEHTL

>WP_050132929.1 formate C-acetyltransferase/glycerol dehydratase family glycyl radical enzyme [Yersinia intermedia]
MTTLDLVTLSERTKQHKNALIHIVKPPVCTERAQHYTEAYQQHQDKPLPVRRALALAHHLQLRTVWIKND
ELIIGNQASQLRAAPIFPEYTVSWIENEIDELADRPGAGFSVSAADKAVLHSICPWWRGQTVQDRCYGMF
TDEQKALLATGIIKAEGNMTSGDAHLAVNFPLLLEKGLDGLRNKVASRRERLQLTDWSDLHKEQFLKAID
ISLVALSEHIERYAAVARQMAEEENRDWRRIELHTIATNCELIAHQPPQTFWQALQLCYFIQLMLQIESN
GHSVSFGRLDQYLYPWYRRDVELENTLSREKAIEMLHSCWLKLLEVNKIRSGSHSKASAGSPLYQNVTIG
GQKLVQGKAIDAVNPLSYAVLESCGRLRSTQPNLSVRYHAGISDDFLDACVQVIRCGFGMPAFNNDEIVI
PEFIKLGVEPQDAYDYAAIGCIETAVGGKWGYRCTGMSFINFARVMLAALEQGKDATSGQVFLPQEQGLS
QGNFTDFSQVMAQWDQQIRYYTRKSIEIECVVDTVLEENAHDIVCSALVDDCIERGKSIKQGGARYDWVS
GLQVGIANLGNSLAAVRKLVFEQQLIGQQQLATALANDFAGLNGEQLRQHLINSAPKYGNDIDDVDQLLV
RAYQTYIDELKQYHNTRFGRGPIGGTYYAGTSSISANVPFGAATMATPDGRKAHSPLAEGASPASGTDHL
GPTAVFNSLSKLPTASILGGVLLNQKLNPSTLDNPRDREKLMMMLRTFFEEYLGWHVQYNIVSRETLLDA
KQHPDRYRDLVVRVAGYSAFFTALSPDAQDDIIARTEHTL

>WP_050124806.1 formate C-acetyltransferase/glycerol dehydratase family glycyl radical enzyme [Yersinia aleksiciae]
MTTLDLVTLSERTKQHKNALIHIVKPPVCTERARHYTEAYQQHQDKPLPVRRALALAHHLQQRRVWIKND
ELIIGNQASQLRAAPIFPEYTVGWIESEIDELADRPGAGFSVSEADKSVLHQLCPWWRGQTVQDRCYGMF
TDEQKALLATGIIKAEGNMTSGDAHLAVNFPLLLEKGLAGLRTKVARRRERLQLTDWSDLHKEQFLKAID
ISLAALSEHIERYAAMARQMAEEETREWRRTELLAIAENCALIAHQPPQTFWQALQLCYFIQLILQIESN
GHSVSFGRLDQYLYPWYRRDVELENTLSREQAIEMLHSCWLKLLEVNKIRSGSHSKASAGSPLYQNVTIG
GQKLVQGKAIDAVNPLSYAVLESCGRLKSTQPNLSVRYHAGISDDFLDACVQVIRCGFGMPAFNNDEIVI
PEFIKLGVEPQDAYDYAAIGCIETAVGGKWGYRCTGMSFINFARVMLAALEQGRDATSGQVFLPQEQGLS
KGNFTDFAQVMTQWDQQIRYYTRKSIEIECVVDTVLEENAHDIVCSALVDDCIERGKSIKQGGARYDWVS
GLQVGIANLGNSLAAVRKLVFEQQLIGQKQLATALTNDFTGLNGEQLRQHLINSAPKYGNDVDDVDQLLV
RAYQTYIDELKQYHNTRFGRGPIGGTYYAGTSSISANVPFGAATMATPDGRKAHSPLAEGASPASGTDHL
GPTAVFNSLSKLPTASILGGVLLNQKLNPSTLDNPRDREKLMMMLRTFFEEYLGWHVQYNIVSRETLVDA
KLHPDRYRDLVVRVAGYSAFFTALSPDAQDDIIARTEHTL

>WP_050104395.1 formate C-acetyltransferase/glycerol dehydratase family glycyl radical enzyme [Yersinia similis]
MTTLKLDTLSARINAHKNILIHIVKPPVCTERAQHYTQIYQENMDKPMPVRRALALAYHLANRTIWIKHD
ELLVGNQASEVRAAPIFPEYSVSWIEKEIDDLADRPGAGFSVSEENKRVLHEVCPWWRGQTVQDRCYGMF
TNEQKELLATGIIKAEGNMTSGDAHLAVNFPLVLEKGIDGLREKVAERRSRINLTVLNDLHGEQFLKAID
ITLEAVSNHIKRFADLARKMAKEETRTERCAELLAIAENCDIIAHEPPKTFWQALQLCYFIQLILQIESN
GHSVSFGRMDQYLYPLYRRDVELEQNISREQAIEMLHCCWLKLLEVNKIRSGSHSKASAGSPLYQNVTIG
GQNLVNGEAVDAVNPLSYVILESCGRLRSTQPNLSVRYHAGISDDFLDACVQVIRCGFGMPAFNNDEIVI
PEFIKLGIEPEDAYQYAAIGCIETAVGGKWGYRCTGMSFINFARVMLAAMEGGRDATSGKVFLPQEKALS
QGNFNHFDEVMKAWDTQIRYYTRKSIEIEYVVDTVLEENAHDILCSALVDDCIERAKSIKQGGAKYDWVS
GLQVGIANLGNSLASVKKLVFEQGTIGQQELAKALSDDFEGLTNEQLRQRLVNGAPKYGNDDDTVDNLLV
RAYQTYIDEIKKYHNPRYGRGPIGGNYYAGTSSISANVPFGAQTMATPDGRKAKTPLAEGASPASGTDHL
GPTAVISSVSKLPAGSILGGVLLNQKLNPSTLENASDRQKLMILLRTFFEVHKGWHIQYNIVSRETLIEA
KKHPDQYRDLVVRVAGYSAFFTALSPDTQDDIITRTEHTL

>WP_049600316.1 formate C-acetyltransferase/glycerol dehydratase family glycyl radical enzyme [Yersinia similis]
MTTLKLDTLSARINAHKNILIHIVKPPVCTERAQHYTQIYQENMDKPMPVRRALALAYHLANRTIWIKHD
ELLVGNQASEVRAAPIFPEYSVSWIEKEIDDLADRPGAGFSVSEENKRVLHEVCPWWRGQTVQDRCYGMF
TNEQKELLATGIIKAEGNMTSGDAHLAVNFPLVLEKGIDGLREKVAERRSRINLTVLNDLHGEQFLKAID
ITLEAVSNHIKRFADLARKMAKEETRTERCAELLAIAENCDIIAHEPPKTFWQALQLCYFIQLILQIESN
GHSVSFGRMDQYLYPLYRRDVELEQNISREQAIEMLHCCWLKLLEVNKIRSGSHSKASAGSPLYQNVTIG
GQNLVNGEAVDAVNPLSYVILESCGRLRSTQPNLSVRYHAGISDDFLDACVQVIRCGFGMPAFNNDEIVI
PEFIKLGIEPEDAYQYAAIGCIETAVGGKWGYRCTGMSFINFARVMLAAMEGGRDATSGKVFLPQEKALS
QGNFNHFDEVMKAWDTQIRYYTRKSIEIEYVVDTVLEENAHDILCSALVDDCIERAKSIKQGGAKYDWVS
GLQVGIANLGNSLASVKKLVFEQGTIGQQELAKALSDDFEGLTNEQLRQRLVNGAPKYGNDDDTVDNLLV
RAYQTYIDEIKKYHNPRYGRGPIGGNYYAGTSSISANVPFGAQTMATPDGRKAKTPLAEGASPASGTDHL
GPTAVISSVSKLPTGSILGGVLLNQKLNPSTLENASDRQKLMILLRTFFEVHKGWHIQYNIVSRETLIEA
KKHPDQYRDLVVRVAGYSAFFTALSPDTQDDIITRTEHTL

>WP_032688693.1 formate C-acetyltransferase/glycerol dehydratase family glycyl radical enzyme [Raoultella planticola]
MTTLKLDTLSARIQAHKMALVHIVKPPVCTERAQHYTAAYQQHLDKPIPVRRALALAHHLAERTIWIKHD
ELIVGNQASEVRAAPIFPEYTVSWIEKEIDDLADRPGAGFAVSEENKRVLHEICPWWRGQTVQDRCYGMF
TDEQKALLATGIIKAEGNMTSGDAHLAVNYPLLLEKGLDGMRAKVAERRSRINLTVLEDLHGEQFLKAID
IVLEAVSAHCQRFAELARTMAAAETRETRRDELLAIAENCDLIAHEPPKTFWQALQLCYFIQLILQIESN
GHSVSFGRMDQYLYPYYRRDVELQQSLAREQAIELLHSCWLKLLEVNKIRSGSHSKASAGSPLYQNVTIG
GQNLVDGHAQDAVNPLSYAILESCGRLRSTQPNLSVRYHAGMSNDFLDACVQVIRCGFGMPAFNNDEIVI
PEFIKLGIEPQDAYDYAAIGCIETAVGGKWGYRCTGMSFINFARVMLAALEGGRDATSGQVFLPQEHALS
KGNFTRFEQVLEDWDTQIRYYTRKSIEIEYVVDTMLEENVHDILCSALVDDCIERAKSIKQGGAKYDWVS
GLQVGIANLGNSLVAVKKLVFEQGAIGQQQLAKALAEDFAGLTHEQLRQRLINGAPKYGNDDDSVDTLLA
RAYQTYIDELKQYHNPRYGRGPIGGNYYAGTSSISANVPFGAQTMATPDGRKAHSPLAEGASPASGTDHL
GPTAVISSVGKLPTGSILGGVLLNQKLNPATLENESDKQKLMVLLRTFFEVHKGWHIQYNIVSRETLLEA
KKHPDQYRDLVVRVAGYSAFFTALSPDAQDDIIARTEHTL

>WP_112214704.1 MULTISPECIES: formate C-acetyltransferase/glycerol dehydratase family glycyl radical enzyme [Klebsiella]
MTTLKLDTLSPRIQAHKMALVHIVKPPVCTERAQHYTEAYQQHLDKPIPVRRALALAHHLAERTIWIKHD
ELVVGNQASEVRAAPIFPEYTVSWIEKEIDDLADRPGAGFAVSEENKRVLHEVCPWWRGQTVQDRCYGMF
TDEQKALLATGIIKAEGNMTSGDAHLAVNYPLLLEKGLDGMRAKVAERRSRINLTVLEDLHGEQFLKAID
IVLEAVSEHSKRFAELARSMAATETRESRRDELLAIAENCDIIAHEPPKTFWQALQLCYFIQLILQVESN
GHSVSFGRMDQYLYPYYRRDVELEQSLDREHAIELLHCCWLKLLEVNKIRSGSHSKASAGSPLYQNVTIG
GQNLVDGVAQDAVNPLSYAILESCGRLRSTQPNLSVRYHAGMSNDFLDACVQVIRCGFGMPAFNNDEIVI
PEFIKLGIEPQDAYDYAAIGCIETAVGGKWGYRCTGMSFINFARVMLATLEGGRDATSGEVFLPQTHALS
KGNFDNFDQVLADWDTQIRYYTRKSIEIEYVVDTMLEENVHDILCSALVDDCIERAKSIKQGGAKYDWVS
GLQVGIANLGNSLVAVKKLVFDQGVIGQQELAKALAEDFEGLTHEQLRQRLINGAPKYGNDEDSVDILLA
RAYQTYIDELKQYHNPRYGRGPIGGNYYAGTSSISANVPFGAQTMATPDGRKAHSPLAEGASPASGTDHL
GPTAVISSVGKLPTGSILGGVLLNQKLNPATLDNESDKQKLMVLLRTFFEVHKGWHIQYNIVSRETLLEA
KKHPDQYRDLVVRVAGYSAFFTALSPDAQDDIIARTEHTL

>WP_047743836.1 MULTISPECIES: formate C-acetyltransferase/glycerol dehydratase family glycyl radical enzyme [Enterobacter]
MTTLNLSTLSERIKAHKTALVHIVKPPVCTERALHYTEMYQQHMDKPIPVRRALALAHHLAQRTIWIKHD
ELIIGNQASEVRAAPIFPEYTVSWIEKEIDDLADRPGAGFAVSEENKRVLHEICPWWRGQTVQDRCYGMF
TDEQKGLLETGIIKAEGNMTSGDAHLAVNFPLLLEKGLDGLRDKVAERRSRINLTVLDDLHGEQFLKAID
IVLEAVSLHIERFAALAREMAATESRVSRRDELLAMAENCDVIAHQPPTTFWQALQLCYFIQLILQIESN
GHSVSFARMDQYLYPYYRRDVELNQSLDREHAIELLHSCWLKLLEVNKIRSGSHSKASAGSPLYQNVTIG
GQTLINGEPMDAVNPLSYAILESCGRLRSTQPNLSVRYHAGMSNDFLDACVQVIRCGFGMPAFNNDEIVI
PEFIKLGVEKEDAYDYAAIGCIETAVGGKWGYRCTGMSFINFARVMLAALEGGRDATSGKVFLPQEKALS
AGNFDNFEEVMAAWDTQIRYYTRKSIEIEYVVDTMLEENVPDILCSALVDDCIERAKSIKQGGAKYDWVS
GLQVGIANLGNSLAAVKKLVFEQGTIGQQQLAAALADDFDGLTHEQLRQRLINGAPKYGNDDDSVDMLLT
RAYETYIAELKQYHNPRYGRGPIGGNYYAGTSSISANVPFGAATMATPDGRKAHTPLAEGASPASGTDHL
GPTAVIGSVGKLPTEAILGGVLLNQKLNPSTLENDSDRQKLMVLLRTFFEVHKGWHIQYNIVSRETLLEA
KKHPDQYRDLVVRVAGYSAFFTALSPDAQDDIIARTEHTL

>WP_137400339.1 MULTISPECIES: formate C-acetyltransferase/glycerol dehydratase family glycyl radical enzyme [Citrobacter]
MTTLKLDTLSDRINAHKTALIHIVKPPVCTERAQHYTEMYQQHLDKPIPVRRALALAHHLAERTIWIKHD
ELIIGNQASEVRAAPIFPEYTVSWIEKEIDDLADRPGAGFAVSEENKHVLHEICPWWRGQTVQDRCYGMF
TDEQKGLLETGIIKAEGNMTSGDAHLAVNFPLLLEKGLDGLRHKVDERRSRINLTCLDDLHGDQFLKAID
IVLDAVSLHIERFASLARKMAATETRESRRDELLAMAENCDVIAHEPPKTFWQALQLCYFIQLILQIESN
GHSVSFGRMDQYLYPFYRRDVELNQTLDREHAIELLHSCWLKLLEVNKIRSGSHSKASAGSPLYQNVTIG
GQNLVNGQPMDAVNPLSYAILESCGRLRSTQPNLSVRYHAGMSNDFLDACVQVIRCGFGMPAFNNDEIVI
PEFIKLGIEPQDAYDYAAIGCIETAVGGKWGYRCTGMSFINFARVMLAALEGGRDATSGKVFLPQEKALS
AGNFHNFDEVMTAWDTQIRYYTRKSIEIEYVVDTMLEENVHDILCSALVDDCIERAKSIKQGGAKYDWVS
GLQVGIANLGNSLAAVKKLVFDQGVIGQQQLAAALADDFAGLTHEQLRQRLINGAPKYGNDDDSVDTLLA
RAYQTYIDELKQYHNPRYGRGPIGGNYYAGTSSISANVPFGAATMATPDGRKAHTPLAEGASPASGTDHL
GPTAVIGSVGKLPTGAILGGVLLNQKLNPATLENESDKQKLMILLRTFFEEHKGWHIQYNIVSRETLLEA
KKHPDQYRDLVVRVAGYSAFFTALSPDAQDDIIARTEHML

>WP_134878573.1 formate C-acetyltransferase/glycerol dehydratase family glycyl radical enzyme [Klebsiella grimontii]
MTTLKLDTLSPRIQAHKMALVHIVKPPVCTERAQHYTEAYQQHLDKPIPVRRALALAHHLAERTIWIKHD
ELIVGNQASEVRAAPIFPEYTVSWIEKEIDDLADRPGAGFAVSEENKRVLHEVCPWWRGQTVQDRCYGMF
TDEQKALLATGIIKAEGNMTSGDAHLAVNYPLLLEKGLDGMRAKVAERRSRINLTVLEDLHGEQFLKAID
IVLEAVSEHCKRYAGLARSMAATESREARRDELLAIAENCDIIAHEPPKTFWQALQLCYFIQLILQIESN
GHSVSFGRMDQYLYPYYRRDVELAQSLDREHAIELLHCCWLKLLEVNKIRSGSHSKASAGSPLYQNVTIG
GQNLVDGNAQDAVNPLSYAILESCGRLRSTQPNLSVRYHAGMSNDFLDACVQVIRCGFGMPAFNNDEIVI
PEFIKLGIEPQDAYDYAAIGCIETAVGGKWGYRCTGMSFINFARVMLATLEGGRDATSGQVFLPQEHALS
KGNFDNFEQVLADWDTQIRYYTRKSIEIEYVVDTMLEENVHDILCSALVDDCIERAKSIKQGGAKYDWVS
GLQVGIANLGNSLAAVKKLVFDQGVIGQQALAKALAEDFEGLTHEQLRQRLINGAPKYGNDEDSVDMLLA
RAYQTYIDELKLYHNPRYGRGPIGGNYYAGTSSISANVPFGAQTMATPDGRKAHSPLAEGASPASGTDHL
GPTAVISSVGKLPTGSILGGVLLNQKLNPATLENESDKQKLMVLLRTFFEVHKGWHIQYNIVSRETLLEA
KKHPDQYRDLVVRVAGYSAFFTALSPEAQDDIIARTEHTL

>WP_047726853.1 formate C-acetyltransferase/glycerol dehydratase family glycyl radical enzyme [Enterobacter hormaechei]
MTTLNLNTLSERIKAHKTALVHIVKPPVCTERAQHYTEMYQQHLDKPIPVRRALALAHHLAKRTIWIKHD
ELIIGNQASEVRAAPIFPEYTVSWIEKEIDDLADRPGAGFAVSEENKRVLHAICPWWRGQTVQDRCYGMF
TDEQKGLLETGIIKAEGNMTSGDAHLAVNFPLVLEKGLDGLRAKVAERRSRINLTVLDDLHGDQFLKAID
IVLEAVSLHIKRFADLAREMAATETRDSRRDELLAMAENCDVIAHEPPKTFWQALQLCYFIQLILQIESN
GHSVSFARMDQYLYPYYRRDVELDQSLDREHAIELLHSCWLKLLEVNKIRSGSHSKASAGSPLYQNVTIG
GQKLVNGEPMDAVNPLSYAILESCGRLRSTQPNLSVRYHAGMSNDFLDACVQVIRCGFGMPAFNNDEIVI
PEFIKLGVEREDAYDYAAIGCIETAVGGKWGYRCTGMSFINFARVMLAALEGGRDATSGQVFLPQEKALS
AGNFGNFDEVMAAWDNQIRYYTRKSIEIEYVVDTMLEENVHDILCSALVDDCIERAKSIKQGGAKYDWVS
GLQVGIANLGNSLAAVKKLVFDQGVIGQQQLAAALADDFEGLTHEQLRQRLINGAPKYGNDDDSVDLLLT
RAYETYIEELKQYHNPRYGHGPIGGNYYAGTSSISANVPFGAATMATPDGRKAHTPLAEGASPASGTDHL
GPTAVIGSVGKLPTEAILGGVLLNQKLNPSTLENDSDRQKLMVLLRTFFEVHKGWHIQYNIVSRETLLEA
KKHPDQYRDLVVRVAGYSAFFTALSPDAQDDIIARTEHTL

>WP_033632912.1 formate C-acetyltransferase/glycerol dehydratase family glycyl radical enzyme [Serratia nematodiphila]
MTTLDLTTLSARIQAHKNALIHIVKPPVCTERAQHYTEAYQQHQDRPLPVRRALALANHLAKRSIWIAND
ELIVGNQASELRAAPIFPEYTVGWIENEIDQLADRPGAGFSVSEENKAILHRLCPWWRGQTVQDRCYGMF
TDEQKALLATGIIKAEGNMTSGDAHLAVNFPLLLELGLDGLREKVNARRSRLRLTVWEDLHKAQFLNAID
IMLAALSEHILRFARLARDMAQNEPRTGRRTELLAIADNCEQIAHRPPHTFWQALQLCYFIQLTLQIESN
GHSVSFGRLDQYLYPWYRRDVELEQKLAREDAIELLHSCWLKLLEVNKIRSGSHSKASAGSPLYQNVTIG
GQKLVDGRPCDAVNPLSYAILESCGRLRSTQPNLSVRYHAGMSADFLDACVQVIRCGFGMPAFNNDEIVI
PEFIKLGVEPQDAYDYAAIGCIETAVGGKWGYRCTGMSFINFARVLLAALEQGRDATSGQIFLPQEQALS
KGNFADFEQVLAAWDRQIRYYTRKSIEIECVVDSVLEENAHDILCSALVDDCIERGKSIKQGGAKYDWVS
GLQVGIANLGNSLAAVRKLVFDQGAIGQQQLATALAEDFAGLDGEQLRQRLLNAAPKYGNDVDEVDRLLV
RAYQTYIEELKQYRNTRFGRGPIGGGYYAGTSSISANVPFGAATLATPDGRKAHTPLAEGASPASGTDHL
GPTAVFNSLVKLPTEAILGGVLLNQKLNPATLDNPRDREKLMLMLRTFFESYRGWHVQYNIVSRETLLAA
KQHPDQYRDLVVRVAGYSAFFTALSPEAQDDIIARTEHTL

>WP_180262851.1 formate C-acetyltransferase/glycerol dehydratase family glycyl radical enzyme [Enterobacter hormaechei]
MTTLNLNTLSERIKAHKTALVHIVKPPVCTERAQHYTEMYQQHLDKPIPVRRALALAHHLAKRTIWIKHD
ELIIGNQASEVRAAPIFPEYTVSWIEKEIDDLVDRPGAGFAVSEENKRVLHEICPWWRGQTVQDRCYGMF
TDEQKGLLETGIIKAEGNMTSGDAHLAVNFPLVLEKGLDGLRTKVAERRSRINLTVLDDLHGDQFLKAID
IVLEAVSLHIKRFADLAREMAATETRDSRRDELLAMAENCDIIAHQPPKTFWQALQLCYFIQLILQIESN
GHSVSFARMDQYLYPYYRRDVELDQSLDREHAIELLHSCWLKLLEVNKIRSGSHSKASAGSPLYQNVTIG
GQKLVNGEPMDAVNPLSYAILESCGRLRSTQPNLSVRYHAGMSNDFLDACVQVIRCGFGMPAFNNDEIVI
PEFIKLGVEREDAYDYAAIGCIETAVGGKWGYRCTGMSFINFARVMLAALEGGRDATSGQVFLPQEKALS
AGNFGNFDEVMAAWDNQIRYYTRKSIEIEYVVDTMLEENVHDILCSALVDDCIERAKSIKQGGAKYDWVS
GLQVGIANLGNSLAAVKKLVFDQGVIGQQQLAAALADDFEGLTHEQLRQRLINGAPKYGNDDDSVDLLLT
RAYETYIEELKQYHNPRYGRGPIGGDYYAGTSSISANVPFGAATMATPDGRKAHTPLAEGASPASGTDHL
GPTAVIGSVGKLPTEAILGGVLLNQKLNPSTLENDSDRQKLMVLLRTFFEVHKGWHIQYNIVSRETLLEA
KKHPDQYRDLVVRVAGYSAFFTALSPDAQDDIIARTEHTL

>WP_180261930.1 formate C-acetyltransferase/glycerol dehydratase family glycyl radical enzyme [Enterobacter kobei]
MTTLNLNTLSERIKAHKTALVHIVKPPVCTERAQHYTEMYQQHMDKPIPVRRALALAHHLAERTIWIKHD
ELIIGNQASEVRAAPIFPEYTVSWIEKEIDDLADRPGAGFAVSEENKRVLHAICPWWRGQTVQDRCYGMF
TDEQKGLLETGIIKAEGNMTSGDAHLAVNFPLVLEKGLDGLRAKVAERRSRINLTVLDDLHGDQFLKAID
IVLDAVSLHIKRFAALAREMAATETRESRRDELLAMAENCNVIAHEPPKTFWQALQLCYFIQLILQIESN
GHSVSFARMDQYLYPFYRRDVELNQSLDREHAIELLHSCWLKLLEVNKIRSGSHSKASAGSPLYQNVTIG
GQKLVNGEPMDAVNPLSYAILESCGRLRSTQPNLSVRYHAGMSNDFLDACVQVIRCGFGMPAFNNDEIVI
PEFIKLGVERDDAYDYAAIGCIETAVGGKWGYRCTGMSFINFARVMLAALEGGRDATSGKVFLPQDKALS
AGNFDNFEEVMAAWDTQIRYYTRKSIEIEYVVDTMLEENVHDILCSALVDDCIERAKSIKQGGAKYDWVS
GLQVGIANLGNSLAAVKKLVFEQGVIGQQQLAAALADDFDGLTHEQLRQRLINGAPKYGNDDDSVDMLLT
RAYQTYIEELKQYHNPRYGRGPIGGNYYAGTSSISANVPFGAATMATPDGRKAHTPLAEGASPASGTDHL
GPTAVIGSVGKLPTEAILGGVLLNQKLNPSTLENDSDRQKLMVLLRTFFEVHKGWHIQYNIVSRETLLEA
KKHPDQYRDLVVRVAGYSAFFTALSPDAQDDIIARTEHTL

>WP_180244264.1 formate C-acetyltransferase/glycerol dehydratase family glycyl radical enzyme [Klebsiella aerogenes]
MTTLKLDTLSARIQAHKMALVHIVKPPVCTERAQHYTAAYQQHLDKPIPVRRALALAHHLAERTIWIKHD
ELIVGNQASEVRAAPIFPEYTVSWIEKEIDDLADRPGAGFSVSEANKRVLHEVCPWWRGQTVQDRCYGMF
TDEQKALLATGIIKAEGNMTSGDAHLAVNYPLLLEKGLDGMRAKVAERRSRINLTVLEDLHGEQFLKAID
IVLAAVSEHCKRFATLARDMAAQEPRELRRNELLAIAENCEIIAHQPPKTFWQALQLCYFIQLILQIESN
GHSVSFGRMDQYLYPYYRRDVELQQSLDREQAIELLHCCWLKLLEVNKIRSGSHSKASAGSPLYQNVTIG
GQNLVDGQPQDAVNPLSYAILESCGRLRSTQPNLSVRYHAGMSNDFLDACVQVIRCGFGMPAFNNDEIVI
PEFIKLGIEPQDAYDYAAIGCIETAVGGKWGYRCTGMSFINFARVMLATLEGGRDATSGQVFLAQQHALS
KGNFANFDQVLEDWDTQIRYYTRKSIEIEYVVDTMLEENVHDILCSALVDDCIERAKSIKQGGAKYDWVS
GLQVGIANLGNSLAAVKKLVFDQGVIGQQELAKALAEDFAGLTHEQLRQRLINGAPKYGNDDDSVDILLA
RAYQTYIDELKQYHNPRYGRGPIGGNYYAGTSSISANVPFGAQTMATPDGRKAHAPLAEGASPASGTDHL
GPTAVISSVGKLPTGAILGGVLLNQKLNPSTLENESDKQKLMVLLRTFFEVHKGWHIQYNIVSRETLLEA
KKHPDQYRDLVIRVAGYSAFFTALSPDTQDDIIARTEHTL

>WP_180242585.1 formate C-acetyltransferase/glycerol dehydratase family glycyl radical enzyme [Enterobacter hormaechei]
MTTLNLNTLSERIKAHKTALVHIVKPPVCTERAQHYTEMYQQHLDKPIPVRRALALAHHLAKRTIWIKHD
ELIIGNQASEVRAAPIFPEYTVSWIEKEIDDLADRPGAGFAVSEENKRVLHAICPWWRGQTVQDRCYGMF
TDEQKGLLETGIIKAEGNMTSGDAHLAVNFPLVLEKGLDGLRAKVAERRARINLTVLDDLHGDQFLKAID
IVLEAVSLHIKRFADLAREMAATETRDSRRDELLAMAENCDIIAHQPPKTFWQALQLCYFIQLILQIESN
GHSVSFARMDQYLYPYYRRDVELDQSLDREHAIELLHSCWLKLLEVNKIRSGSHSKASAGSPLYQNVTIG
GQKLVNGEPMDAVNPLSYAILESCGRLRSTQPNLSVRYHAGMSNDFLDACVQVIRCGFGMPAFNNDEIVI
PEFIKLGVEREDAYDYAAIGCIETAVGGKWGYRCTGMSFINFARVMLAALEGGRDATSGQVFLPQEKALS
AGNFGNFDEVMAAWDNQIRYYTRKSIEIEYVVDTMLEENVHDILCSALVDDCIERAKSIKQGGAKYDWVS
GLQVGIANLGNSLAAVKKLVFDQGVIGKQQLAAALADDFEGLTHEQLRQRLINGAPKYGNDDDSVDLLLT
RAYETYIEELKQYHNPRYGRGPIGGNYYAGTSSISANVPFGAATMATPDGRKAHTPLAEGASPASGTDHL
GPTAVIGSVGKLPTEAILGGVLLNQKLNPSTLENDSDRQKLMVLLRTFFEVHKGWHIQYNIVSRETLLEA
KKHPDQYRDLVVRVAGYSAFFTALSPDAQDDIIARTEHTL

>WP_180241009.1 formate C-acetyltransferase/glycerol dehydratase family glycyl radical enzyme [Enterobacter hormaechei]
MTTLNLNTLSERIKAHKTALVHIVKPPVCTERAQHYTEMYQQHLDKPIPVRRALALAHHLAKRTIWIKHD
ELIIGNQASEVRAAPIFPEYTVSWIEKEIDDLADRPGAGFAVSEENKRVLHAICPWWRGQTVQDRCYGMF
TDEQKGLLETGIIKAEGNMTSGDAHLAVNFPLVLEKGLDGLRAKVAERRSRINLTVLEDLHGDQFLKAID
IVLEAVSLHIKRFAELAREMASTETRVSRRDELLAMAENCDVIAHEPPKTFWQALQLCYFIQLILQIESN
GHSVSFARMDQYLYPYYRRDVELDQSLDREHAIELLHSCWLKLLEVNKIRSGSHSKASAGSPLYQNVTIG
GQKLVNGEPMDAVNPLSYAILESCGRLRSTQPNLSVRYHAGMSNDFLDACVQVIRCGFGMPAFNNDEIVI
PEFIKLGVERDDAYDYAAIGCIETAVGGKWGYRCTGMSFINFARVMLAALEGGRDTTSGKVFLPQEKALS
AGNFDNFEEVMAAWDTQIRYYTRKSIEIEYVVDTMLEENVHDILCSALVDDCIERAKSIKQGGAKYDWVS
GLQVGIANLGNSLAAVKKLVFDQGVIGQQQLAAALADDFEGLTHEQLRQRLINGAPKYGNDDDSVDMLLT
RAYQTYIEELKQYHNPRYGRGPIGGNYYAGTSSISANVPFGAATMATPDGRKAHTPLAEGASPASGTDHL
GPTAVIGSVGKLPTEAILGGVLLNQKLNPSTLENDSDRQKLMVLLRTFFEVHKGWHIQYNIVSRETLLEA
KKHPDQYRDLVVRVAGYSAFFTALSPDAQDDIIARTEHTL

>WP_180240668.1 formate C-acetyltransferase/glycerol dehydratase family glycyl radical enzyme [Enterobacter hormaechei]
MTTLNLNTLSERIKAHKTALVHIVKPPVCTERAQHYTEMYQQHMDKPIPVRRALALAHHLAERTIWIKHD
ELIIGNQASEVRAAPIFPEYTVSWIEKEIDDLADRPGAGFAVSEENKRVLHEICPWWRGQTVQDRCYGMF
TDEQKGLLETGIIKAEGNMTSGDAHLAVNFPLVLEKGLDGLRAKVAERRSRINLTVLDDLHGDQFLKAID
IVLEAVSLHIKRFADLAREMAATETRDSRRDELLAMAENCDIIAHQPPKTFWQALQLCYFIQLILQIESN
GHSVSFARMDQYLYPYYRRDVELDQSLDREHAIELLHSCWLKLLEVNKIRSGSHSKASAGSPLYQNVTIG
GQKLVNGEPMDAVNPLSYAILESCGRLRSTQPNLSVRYHAGMSNDFLDACVQVIRCGFGMPAFNNDEIVI
PEFIKLGVEREDAYDYAAIGCIETAVGGKWGYRCTGMSFINFARVMLAALEGGRDATSGQVFLPQEKALS
AGNFGNFDEVMAAWDNQIRYYTRKSIEIEYVVDTMLEENVHDILCSALVDDCIERAKSIKQGGAKYDWVS
GLQVGIANLGNSLAAVKKLVFDQGVIGQQQLAAALADDFEGLTHEQLRQRLINGAPKYGNDDDCVDLLLT
RAYETYIEELKQYHNPRYGRGPIGGNYYAGTSSISANVPFGAATMATPDGRKAHTPLAEGASPASGTDHL
GPTAVIGSVGKLPTEAILGGVLLNQKLNPSTLENDSDRQKLMVLLRTFFEVHKGWHIQYNIVSRETLLEA
KKHPDQYRDLVVRVAGYSAFFTALSPDAQDDIIARTEHTL

>WP_180266397.1 formate C-acetyltransferase/glycerol dehydratase family glycyl radical enzyme [Klebsiella quasipneumoniae]
MTTLKLNTLSARIQAHKMALVHIVKPPVCTERARHYTEMYQQHLDKPIPVRRALALAHHLAERTIWIKHD
ELIVGNQASEVRAAPIFPEYTVSWIEKEIDDLADRPGAGFAVSEENKRILHEVCPWWRGQTVQDRCYGMF
TDEQKALLATGIIKAEGNMTSGDAHLAVNYPLLLEKGLDGMRAKVAERRSRINLTVLEDLHGEQFLKAID
IVLAAVSDHSKRFAALAREMATAESRDARRDELLAIAENCDIIAHEPPKTFWQALQLCYFIQLILQIESN
GHSVSFGRMDQYLYPYYRRDVELQQSLDREQAIELLHSCWLKLLEVNKIRSGSHSKASAGSPLYQNVTIG
GQNLVGGQPQDAVNPLSYAILESCGRLRSTQPNLSVRYHAGMSNDFLDACVQVIRCGFGMPAFNNDEIVI
PEFIKLGIEPQDAYDYAAIGCIETAVGGKWGYRCTGMSFINFARVMLATLEGGRDATSGQVFLPQEHALS
KGNFTNFDEVLADWDRQIRYYTRKSIEIEYVVDTMLEENVHDILCSALVDDCIERAKSIKQGGAKYDWVS
GLQVGIANLGNSLAAVKKLVFDQGVIGQQELAKALAEDFDGLTHEQLRQRLINGAPKYGNDDDSVDALLA
RAYQTYIDELKQYHNPRYGRGPIGGNYYAGTSSISANVPFGAQTMATPDGRKAHTPLAEGASPASGTDHL
GPTAVISSVGKLPTGAILGGVLLNQKLNPSTLENASDKQKLMVLLRTFFEVHKGWHIQYNIVSRDTLLEA
KKHPDQYRDLVVRVAGYSAFFTALSPDTQDDIIARTEHTL

>WP_180265461.1 formate C-acetyltransferase/glycerol dehydratase family glycyl radical enzyme [Klebsiella quasipneumoniae]
MTTLKLNTLSARIQAHKMALVHIVKPPVCTERARHYTEMYQQHLDKPIPVRRALALAHHLAERTIWIKHD
ELIVGNQASEVRAAPIFPEYTVSWIEKEIDDLADRPGAGFAVSEENKRVLHEVCPWWRGQTVQDRCYGMF
TDEQKALLATGIIKAEGNMTSGDAHLAVNYPLLLEKGLDGMRAKVAERRSRINLTVLEDLHGEQFLKAID
IVLAAVSDHSKRFAALAREMATAESRDARRDELLAIAENCDIIAHEPPKTFWQALQLCYFIQLILQIESN
GHSVSFGRMDQYLYPYYRRDVELQQSLDREQAIELLHSCWLKLLEVNKIRSGSHSKASAGSPLYQNVTIG
GQNLVDGQPQDAVNPLSYAILESCGRLRSTQPNLSVRYHAGMSNDFLDACVQVIRCGFGMPAFNNDEIVI
PEFIKLGIEPQDAYDYAAIGCIETAVGGKWGYRCTGMSFINFARVMLATLEGGRDATSGQVFLPQEHALS
KGNFTNFDEVLADWDSQIRYYTRKSIEIEYVVDTMLEENVHDILCSALVDDCIERAKSIKQGGAKYDWVS
GLQVGIANLGNSLAAVKKLVFDQGVIGQQELAKALAEDFDGLTHEQLRQRLINGAPKYGNDDDSVDALLA
RAYQTYIDELKQYHNPRYGRGPIGGNYYAGTSSISANVPFGAQTMATPDGRKAHTPLAEGASPASGTDHL
GPTAVISSVGKLPTGAILGGVLLNQKLNPSTLENASDKQKLMVLLRTFFEVHKGWHIQYNIVSRDTLLEA
KKHPDQYRDLVVRVAGYSAFFTALSPDTQDDIIARTEHTL

>WP_180263840.1 formate C-acetyltransferase/glycerol dehydratase family glycyl radical enzyme [Klebsiella quasipneumoniae]
MTTLKLNTLSARIQAHKMALVHIVKPPVCTERARHYTEMYQQHLDKPIPVRRALALAHHLAERTIWIKHD
ELIVGNQANEVRAAPIFPEYTVSWIEKEIDDLADRPGAGFAVSEENKRVLHEVCPWWRGQTVQDRCYGMF
TDEQKALLATGIIKAEGNMTSGDAHLAVNYPLLLEKGLDGMRAKVAERRSRINLTVLEDLHGEQFLKAID
IVLAAVSDHSKRFAALAREMATAESRDARRDELLAIAENCDIIAHEPPKTFWQALQLCYFIQLILQIESN
GHSVSFGRMDQYLYPYYRRDVELQQSLDREQAIELLHSCWLKLLEVNKIRSGSHSKASAGSPLYQNVTIG
GQNLVDGQPQDAVNPLSYAILESCGRLRSTQPNLSVRYHAGMSNDFLDACVQVIRCGFGMPAFNNDEIVI
PEFIKLGIEPQDAYDYAAIGCIETAVGGKWGYRCTGMSFINFARVMLATLEGGRDATSGQVFLPQEHALS
KGNFTNFDEVLADWDRQIRYYTRKSIEIEYVVDTMLEENVHDILCSALVDDCIERAKSIKQGGAKYDWVS
GLQVGIANLGNSLAAVKKLVFDQGVIGQQELAKALAEDFDGLTHEQLRQRLINGAPKYGNDDDSVDALLA
RAYQTYIDELKQYHNPRYGRGPIGGNYYAGTSSISANVPFGAQTMATPDGRKAHTPLAEGASPASGTDHL
GPTAVISSVGKLPTGAILGGVLLNQKLNPSTLENASDKQKLMVLLRTFFEVHKGWHIQYNIVSRDTLLEA
KKHPDQYRDLVVRVAGYSAFFTALSPDTQDDIIARTEHTL

>WP_048261117.1 formate C-acetyltransferase/glycerol dehydratase family glycyl radical enzyme [Klebsiella michiganensis]
MTTLKLDTLSPRIQAHKMALVHIVKPPVCTERALHYTEAYQQHLDKPIPVRRALALAHHLAERTIWIKHD
ELIVGNQASEVRAAPIFPEYTVSWIEKEIDDLADRPGAGFAVSEENKRVLHEVCPWWRGQTVQDRCYGMF
TDEQKALLATGIIKAEGNMTSGDAHLAVNYPLLLEKGLDGMRAKVAERRSRINLTVLEDLHGEQFLKAID
IVLEAVSDHCKRYAGLARNMAATESRESRRDELLAIAENCDIIAHEPPKTFWQALQLCYFIQLILQIESN
GHSVSFGRMDQYLYPYYRRDVELAQSLDREHAIELLHCCWLKLLEVNKIRSGSHSKASAGSPLYQNVTIG
GQNLVDGNAQDAVNPLSYAILESCGRLRSTQPNLSVRYHAGMSNDFLDACVQVIRCGFGMPAFNNDEIVI
PEFIKLGIEPQDAYDYAAIGCIETAVGGKWGYRCTGMSFINFARVMLATLEGGRDATSGQVFLPQEHALS
KGNFDNFEQVLADWDTQIRYYTRKSIEIEYVVDTMLEENVHDILCSALVDDCIERAKSIKQGGAKYDWVS
GLQVGIANLGNSLAAVKKLVFDQGVIGQQELAKALAEDFEGLTHEQLRQRLINGAPKYGNDEDSVDMLLA
RAYQTYIDELKLYHNPRYGRGPIGGNYYAGTSSISANVPFGAQTMATPDGRKAHSPLAEGASPASGTDHL
GPTAVISSVGKLPTGSILGGVLLNQKLNPATLENESDKQKLMVLLRTFFEVHKGWHIQYNIVSRETLLEA
KKHPDQYRDLVVRVAGYSAFFTALSPDAQDDIIARTEHTL

>WP_064384479.1 formate C-acetyltransferase/glycerol dehydratase family glycyl radical enzyme [Raoultella planticola]
MTTLKLDTLSARIQAHKMALVHIVKPPVCTERAQHYTAAYQQHMDKPIPVRRALALAHHLAERTIWIKHD
ELIVGNQASEVRAAPIFPEYTVSWIEKEIDDLADRPGAGFAVSEENKRVLHEICPWWRGQTVQDRCYGMF
TDEQKALLATGIIKAEGNMTSGDAHLAVNYPLLLEKGLDGMRAKVAERRSRINLTVLEDLHGEQFLKAID
IVLEAVSAHCQRFAELARTMAAAETRETRRDELLAIAENCDLIAHEPPKTFWQALQLCYFIQLILQIESN
GHSVSFGRMDQYLYPYYRRDVELQQSLAREQAIELLHSCWLKLLEVNKIRSGSHSKASAGSPLYQNVTIG
GQNLVDGHAQDAVNPLSYAILESCGRLRSTQPNLSVRYHAGMSNDFLDACVQVIRCGFGMPAFNNDEIVI
PEFIKLGIEPQDAYDYAAIGCIETAVGGKWGYRCTGMSFINFARVMLAALEGGRDATSGQVFLPQEHALS
KGNFTRFEQVLEDWDTQIRYYTRKSIEIEYVVDTMLEENVHDILCSALVDDCIERAKSIKQGGAKYDWVS
GLQVGIANLGNSLVAVKKLVFEQGAIGQQQLAKALAEDFAGLTHEQLRQRLINGAPKYGNDDDSVDTLLA
RAYQTYIDELKQYHNPRYGRGPIGGNYYAGTSSISANVPFGAQTMATPDGRKAHSPLAEGASPASGTDHL
GPTAVISSVGKLPTGSILGGVLLNQKLNPATLENESDKQKLMVLLRTFFEVHKGWHIQYNIVSRETLLEA
KKHPDQYRDLVVRVAGYSAFFTALSPDAQDDIIARTEHTL

>WP_008805792.1 MULTISPECIES: formate C-acetyltransferase/glycerol dehydratase family glycyl radical enzyme [Klebsiella]
MTTLKLNTLSARIQAHKMALVHIVKPPVCTERARHYTEMYQQHLDKPIPVRRALALAHHLAERTIWIKHD
ELIVGNQASEVRAAPIFPEYTVSWIEKEIDDLADRPGAGFSVSEENKRVLHEVCPWWRGQTVQDRCYGMF
TDEQKALLATGIIKAEGNMTSGDAHLAVNFPLLLEKGLDGMRAKVAERRSRINLTVLEDLHGEQFLKAID
IVLEAVSDHSKRFAALAREMATAESRESRRHELLTIAENCDIIAHEPPKTFWQALQLCYFIQLILQIESN
GHSVSFGRMDQYLYPYYRRDVELQQSLDREQAIELLHSCWLKLLEVNKIRSGSHSKASAGSPLYQNVTIG
GQNLVDGQPQDAVNPLSYAILESCGRLRSTQPNLSVRYHAGMSNDFLDACVQVIRCGFGMPAFNNDEIVI
PEFIKLGIEPQDAYDYAAIGCIETAVGGKWGYRCTGMSFINFARVMLATLEGGRDATSGQVFLPQEHALS
KGNFANFDQVLADWDNQIRYYTRKSIEIEYVVDTMLEENVHDILCSALVDDCIERAKSIKQGGAKYDWVS
GLQVGIANLGNSLAAVKKLVFDQGAIGQQELAKALAEDFDGLTHEQLRQRLINGAPKYGNDDDSVDELLA
RAYQTYIDELKQYHNPRYGRGPIGGNYYAGTSSISANVPFGAQTMATPDGRKAHTPLAEGASPASGTDHL
GPTAVISSVGKLPTGAILGGVLLNQKLNPSTLENESDKQKLMVLLRTFFEVHKGWHIQYNIVSRDTLLEA
KKHPDQYRDLVVRVAGYSAFFTALSPDTQDDIIARTEHTL

>WP_004859870.1 MULTISPECIES: formate C-acetyltransferase/glycerol dehydratase family glycyl radical enzyme [Raoultella]
MTTLKLDTLSARIQAHKMALVHIVKPPVCTERAQHYTAAYQQHLDKPIPVRRALALAHHLAERTIWIKHD
ELIVGNQASEVRAAPIFPEYTVSWIEKEIDDLADRPGAGFAVSEENKRVLHEICPWWRGQTVQDRCYGMF
TDEQKALLATGIIKAEGNMTSGDAHLAVNYPLLLEKGLDGMRAKVAERRSRINLTVLEDLHGEQFLKAID
IVLEAVSEHCQRFAELARTMAAAETRETRRDELLAIAENCDLIAHEPPKTFWQALQLCYFIQLILQIESN
GHSVSFGRMDQYLYPYYRRDVELQQSLAREQAIELLHSCWLKLLEVNKIRSGSHSKASAGSPLYQNVTIG
GQNLVDGNAQDAVNPLSYAILESCGRLRSTQPNLSVRYHAGMSNDFLDACVQVIRCGFGMPAFNNDEIVI
PEFIKLGIEPQDAYDYAAIGCIETAVGGKWGYRCTGMSFINFARVMLATLEGGRDATSGQVFLPQEHALS
KGNFTRFEQVLEDWDTQIRYYTRKSIEIEYVVDTMLEENVHDILCSALVDDCIERAKSIKQGGAKYDWVS
GLQVGIANLGNSLVAVKKLVFEQGAIGQQQLAKALAEDFEGLTHEQLRQRLINGAPKYGNDDDSVDTLLA
RAYQTYIDELKQYHNPRYGRGPIGGNYYAGTSSISANVPFGAQTMATPDGRKAHSPLAEGASPASGTDHL
GPTAVISSVGKLPTGSILGGVLLNQKLNPATLENESDKQKLMVLLRTFFEVHKGWHIQYNIVSRETLLEA
KKHPDQYRDLVVRVAGYSAFFTALSPDAQDDIIARTEHTL

>WP_155046395.1 formate C-acetyltransferase/glycerol dehydratase family glycyl radical enzyme [Klebsiella michiganensis]
MTTLKLDTLSPRIQAHKMALVHIVKPPVCTERALHYTEAYQQHLDKPIPVRRALALAHHLAERTIWIKHD
ELIVGNQASEVRAAPIFPEYTVSWIEKEIDDLADRPGAGFAVSEENKRVLHEVCPWWRGQTVQDRCYGMF
TDEQKALLATGIIKAEGNMTSGDAHLAVNYPLLLEKGLDGMRAKVAERRSRINLTVLEDLHGEQFLKAID
IVLEAVSDHCKRYAGLARNMAATESRESRRDELLAIAENCDIIAHEPPKTFWQALQLCYFIQLILQIESN
GHSVSFGRMDQYLYPYYRRDVELAQSLDREHAIELLHCCWLKLLEVNKIRSGSHSKASAGSPLYQNVTIG
GQNLVDGNAQDAVNPLSYAILESCGRLRSTQPNLSVRYHAGMSNDFLDACVQVIRCGFGMPAFNNDEIVI
PEFIKLGIEPQDAYDYAAIGCIETAVGGKWGYRCTGMSFINFARVMLATLEGGRDATSGQVFLPQEHALS
KGNFDNFEQVLADWDTQIRYYTRKSIEIEYVVDTMLEENVHDILCSALVDDCIERAKSIKQGGAKYDWVS
GLQVGIANLGNSLAAVKKLVFDQGVIGQQELAKALAEDFEGLTHEQLRQRLINGAPKYGNDEDSVDMLLA
RAYQTYIDELKLYHNPRYGRGPIGGNYYAGTSSTSANVPFGAQTMATPDGRKAHSPLAEGASPASGTDHL
GPTAVISSVGKLPTGSILGGVLLNQKLNPATLENASDKQKLMVLLRTFFEVHKGWHIQYNIVSRETLLEA
KKHPDQYRDLVVRVAGYSAFFTALSPDAQDDIIARTEHTL

>WP_155009128.1 formate C-acetyltransferase/glycerol dehydratase family glycyl radical enzyme [Klebsiella quasipneumoniae]
MTTLKLNTLSARIQAHKMALVHIVKPPVCTERARHYTEMYQQHLDKPIPVRRALALAHHLAERTIWIKHD
ELIVGNQASEVRAAPIFPEYTVSWIEKEIDDLADRPGAGFAVSEENKRVLHEVCPWWRGQTVQDRCYGMF
TDEQKALLATGIIKAEGNMTSGDAHLAVNYPLLLEKGLDGLRAKVAERRSRINLTVLEDLHGEQFLKAID
IVLAAVSDHSKRFAALAREMATAESRDARREELLTIAENCDIIAHEPPKTFWQALQLCYFIQLILQIESN
GHSVSFGRMDQYLYPYYRRDVELQQSLDREQAIELLHSCWLKLLEVNKIRSGSHSKASAGSPLYQNVTIG
GQNLVDGQPQDAVNPLSYAILESCGRLRSTQPNLSVRYHAGMSNDFLDACVQVIRCGFGMPAFNNDEIVI
PEFIKLGIEPQDAYDYAAIGCIETAVGGKWGYRCTGMSFINFARVMLATLEGGRDATSGQVFLPQEHALS
KGNFANFDEVLADWDRQIRYYTRKSIEIEYVVDTMLEENVHDILCSALVDDCIERAKSIKQGGAKYDWVS
GLQVGIANLGNSLAAVKKLVFDQGVIGQQELAKALAEDFDGLTHEQLRQRLINGAPKYGNDDDSVDVLLA
RAYQTYIDELKQYHNPRYGRGPIGGNYYAGTSSISANVPFGAQTMATPDGRKAHTPLAEGASPASGTDHL
GPTAVISSVGKLPTGAILGGVLLNQKLNPSTLENESDKQKLMVLLRTFFEVHKGWHIQYNIVSRDTLLEA
KKHPDQYRDLVVRVAGYSAFFTALSPDTQDDIIARTEHTL

>WP_154982179.1 formate C-acetyltransferase/glycerol dehydratase family glycyl radical enzyme [Klebsiella quasipneumoniae]
MTTLKLNTLSARIQAHKMALVHIVKPPVCTERARHYTEMYQQHLDKPIPVRRALALAHHLAERTIWIKHD
ELIVGNQASEVRAAPIFPEYTVSWIEKEIDDLADRPGAGFAVSEENKCVLHEVCPWWRGQTVQDRCYGMF
TDEQKALLATGIIKAEGNMTSGDAHLAVNYPLLLEKGLDGLRAKVAERRSRINLTVLEDLHGEQFLKAID
IVLAAVSDHSKRFAALAREMATAESRDARREELLTIAENCDIIAHEPPKTFWQALQLCYFIQLILQIESN
GHSVSFGRMDQYLYPYYRRDVELQQSLDREQAIELLHSCWLKLLEVNKIRSGSHSKASAGSPLYQNVTIG
GQNLVDGQPQDAVNPLSYAILESCGRLRSTQPNLSVRYHAGMSNDFLDACVQVIRCGFGMPAFNNDEIVI
PEFIKLGIEPQDAYDYAAIGCIETAVGGKWGYRCTGMSFINFARVMLATLEGGRDATSGQVFLPQEHALS
KGNFANFDEVLADWDRQIRYYTRKSIEIEYVVDTMLEENVHDILCSALVDDCIERAKSIKQGGAKYDWVS
GLQVGIANLGNSLAAVKKLVFDQGVIGQQELAKALAEDFDGLTHEQLRQRLINGAPKYGNDDDSVDALLA
RAYQTYIDELKQYHNPRYGRGPIGGNYYAGTSSISANVPFGAQTMATPDGRKAHTPLAEGASPASGTDHL
GPTAVISSVGKLPTGAILGGVLLNQKLNPSTLENESDKQKLMVLLRTFFEVHKGWHIQYNIVSRDTLLEA
KKHPDQYRDLVVRVAGYSAFFTALSPDTQDDIIARTEHTL

>WP_154963937.1 formate C-acetyltransferase/glycerol dehydratase family glycyl radical enzyme [Klebsiella grimontii]
MTTLKLDTLSPRIQAHKMALVHIVKPPVCTERAQHYTEAYQQHLDKPIPVRRALALAHHLAERTIWIKHD
ELIVGNQASEVRAAPIFPEYTVSWIEKEIDDLADRPGAGFAVSEENKRVLHEVCPWWRGQTVQDRCYGMF
TDEQKALLATGIIKAEGNMTSGDAHLAVNYPLLLEKGLDGMRAKVAERRSRINLTVLEDLHGEQFLKAID
IVLEAVSEHCKRYAGLARSMAATESREARRDELLVIAENCDIIAHEPPKTFWQALQLCYFIQLILQIESN
GHSVSFGRMDQYLYPYYRRDVELAQSLDREHAIELLHCCWLKLLEVNKIRSGSHSKASAGSPLYQNVTIG
GQNLVDGNAQDAVNPLSYAILESCGRLRSTQPNLSVRYHAGMSNDFLDACVQVIRCGFGMPAFNNDEIVI
PEFIKLGIEPQDAYDYAAIGCIETAVGGKWGYRCTGMSFINFARVMLATLEGGRDATSGQVFLPQEHALS
KGNFDNFEQVLADWDTQIRYYTRKSIEIEYVVDTMLEENVHDILCSALVDDCIERAKSIKQGGAKYDWVS
GLQVGIANLGNSLAAVKKLVFDQGVIGQQALAKALAEDFEGLTHEQLRQRLINGAPKYGNDEDSVDMLLA
RAYQTYIDELKLYHNPRYGRGPIGGNYYAGTSSISANVPFGAQTMATPDGRKAHSPLAEGASPASGTDHL
GPTAVISSVGKLPTGSILGGVLLNQKLNPATLENESDKQKLMVLLRAFFEVHKGWHIQYNIVSRETLLEA
KKHPDQYRDLVVRVAGYSAFFTALSPDAQDDIIARTEHTL

>WP_154948475.1 formate C-acetyltransferase/glycerol dehydratase family glycyl radical enzyme [Klebsiella grimontii]
MTTLKLDTLSPRIQAHKMALVHIVKPPVCTERAQHYTEAYQQHLDKPIPVRRALALAHHLAERTIWIKHD
ELIVGNQASEVRAAPIFPEYTVSWIEKEIDDLADRPGAGFAVSEENKRVLHEVCPWWRGQTVQDRCYGMF
TDEQKALLATGIIKAEGNMTSGDAHLAVNYPLLLEKGLDGMRAKVAERRSRINLTVLEDLHGEQFLKAID
IVLEAVSEHCKRYAGLARSMAATESREARRDELLVIAENCDIIAHEPPKTFWQALQLCYFIQLILQIESN
GHSVSFGRMDQYLYPYYRRDVELAQSLDREHAIELLHCCWLKLLEVNKIRSGSHSKASAGSPLYQNVTIG
GQNLVDGNAQDAVNPLSYAILESCGRLRSTQPNLSVRYHAGMSNDFLDACVQVIRCGFGMPAFNNDEIVI
PEFIKLGIEPQEAYDYAAIGCIETAVGGKWGYRCTGMSFINFARVMLATLEGGRDATSGQVFLPQEHALS
KGNFDNFEQVLADWDTQIRYYTRKSIEIEYVVDTMLEENVHDILCSALVDDCIERAKSIKQGGAKYDWVS
GLQVGIANLGNSLAAVKKLVFDQGVIGQQALAKALAEDFEGLTHEQLRQRLINGAPKYGNDEDSVDMLLA
RAYQTYIDELKLYHNPRYGRGPIGGNYYAGTSSISANVPFGAQTMATPDGRKAHSPLAEGASPASGTDHL
GPTAVISSVGKLPTGSILGGVLLNQKLNPATLENESDKQKLMVLLRTFFEVHKGWHIQYNIVSRETLLEA
KKHPDQYRDLVVRVAGYSAFFTALSPDAQDDIIARTEHTL

>WP_154933521.1 formate C-acetyltransferase/glycerol dehydratase family glycyl radical enzyme, partial [Klebsiella grimontii]
IIAHEPPKTFWQALQLCYFIQLILQIESNGHSVSFGRMDQYLYPYYRRDVELAQSLDREHAIELLHCCWL
KLLEVNKIRSGSHSKASAGSPLYQNVTIGGQNLVDGNAQDAVNPLSYAILESCGRLRSTQPNLSVRYHAG
MSNDFLDACVQVIRCGFGMPAFNNDEIVIPEFIKLGIEPQDAYDYAAIGCIETAVGGKWGYRCTGMSFIN
FARVMLATLEGGRDATSGQVFLPQEHALSKGNFDNFEQVLADWDTQIRYYTRKSIEIEYVVDTMLEENVH
DILCSALVDDCIERAKSIKQGGAKYDWVSGLQVGIANLGNSLAAVKKLVFDQGVIGQQALAKALAEDFEG
LTHEQLRQRLINGAPKYGNDEDSVDMLLARAYQTYIDELKLYHNPRYGRGPIGGNYYAGTSSISANVPFG
AQTMATPDGRKAHSPLAEGASPASGTDHLGPTAVISSVGKLPTGSILGGVLLNQKLNPATLENESDKQKL
MVLLRTFFEVHKGWHIQYNIVSRETLLEAKKHPDQYRDLVVRVAGYSAFFTALSPDAQDDIIARTEHTL

>WP_154924806.1 formate C-acetyltransferase/glycerol dehydratase family glycyl radical enzyme [Klebsiella michiganensis]
MTTLKLDTLSPRIQAHKMALVHIVKPPVCTERALHYTEAYQQHLDKPIPVRRALALAHHLAERTIWIKHD
ELIVGNQASEVRAAPIFPEYTVSWIEKEIDDLADRPGAGFAVSEENKRVLHEVCPWWRGQTVQDRCYGMF
TDEQKALLATGIIKAEGNMTSGDAHLAVNYPLLLEKGLDGMRAKVAERRSRINLTVLEDLHGEQFLKAID
IVLEAVSDHCKRYAGLARSMAATESRESRRDELLAIAENCDIIAHEPPKTFWQALQLCYFIQLILQIESN
GHSVSFGRMDQYLYPYYRRDVELAQSLDREHAIELLHCCWLKLLEVNKIRSGSHSKASAGSPLYQNVTIG
GQNLVDDNAQDAVNPLSYAILESCGRLRSTQPNLSVRYHAGMSNDFLDACVQVIRCGFGMPAFNNDEIVI
PEFIKLGIEPQDAYDYAAIGCIETAVGGKWGYRCTGMSFINFARVMLATLEGGRDATSGQVFLPQEHALS
KGNFDNFEQVLADWDTQIRYYTRKSIEIEYVVDTMLEENVHDILCSALVDDCIERAKSIKQGGAKYDWVS
GLQVGIANLGNSLAAVKKLVFDQGVIGQQELAKALAEDFEGLTHEQLRQRLINGAPKYGNDEDSVDMLLA
RAYQTYIDELKLYHNPRYGRGPIGGNYYAGTSSISANVPFGAQTMATPDGRKAHSPLAEGASPASGTDHL
GPTAVISSVGKLPTGSILGGVLLNQKLNPATLENESDKQKLMVLLRTFFEVHKGWHIQYNIVSRETLLEA
KKHPDQYRDLVVRVAGYSAFFTALSPDAQDDIIARTEHTL

>WP_045295693.1 MULTISPECIES: formate C-acetyltransferase/glycerol dehydratase family glycyl radical enzyme [Enterobacter]
MTTLNLNTLSERIKAHKMALVHIVKPPVCTERAQHYTEMYQQHMDKPIPVRRALALAHHLAQRTIWIKHD
ELIVGNQASEVRAAPIFPEYTVSWIEKEIDDLADRPGAGFAVSEENKRVLHEICPWWRGQTVQDRCYGMF
TDEQKSLLETGIIKAEGNMTSGDAHLAVNFPLVLEKGLDGLRAKVAERRSRINLTVLDDLHGDQFLKAID
IVLEAVSLHIERFAALAREMAATESRVSRRDELLAIAENCDAIAHEPPKTFWQALQLCYFIQLILQIESN
GHSVSFARMDQYLYPYYRRDVELNQSLDREHAIELLHSCWLKLLEVNKIRSGSHSKASAGSPLYQNVTIG
GQKLVNGEPMDAVNPLSYAILESCGRLRSTQPNLSVRYHAGMSNDFLDACVQVIRCGFGMPAFNNDEIVI
PEFIKLGVEKEDAYDYAAIGCIETAVGGKWGYRCTGMSFINFARVMLAALEGGRDATSGKVFLPQEKALS
AGNFSNFDEVMTAWDTQIRYYTRKSIEIEYVVDTMLEENVHDILCSALVDDCIERAKSIKQGGAKYDWVS
GLQVGIANLGNSLAAVKKLVFEQGVIGQQQLAAALADDFDGLTHEQLRQRLINGAPKYGNDDDSVDMLLT
RAYQTYIDELKQYHNPRYGRGPIGGNYYAGTSSISANVPFGAATMATPDGRKAHTPLAEGASPASGTDHL
GPTAVIGSVGKLPTEAILGGVLLNQKLNPSTLENDSDRQKLMVLLRTFFEVHKGWHIQYNIVSRETLLDA
KKHPDQYRDLVVRVAGYSAFFTALSPDAQDDIIARTEHTL

>WP_023336968.1 MULTISPECIES: formate C-acetyltransferase/glycerol dehydratase family glycyl radical enzyme [Enterobacter]
MTTLNLNTLSERIKAHKTALVHIVKPPVCTERAQHYTEMYQQHMDKPIPVRRALALAHHLAERTIWIKHD
ELIIGNQASEVRAAPIFPEYTVSWIEKEIDDLADRPGAGFAVSEENKRVLHAICPWWRGQTVQDRCYGMF
TDEQKGLLETGIIKAEGNMTSGDAHLAVNFPLVLEKGLDGLRAKVAERRSRINLTVLDDLHGDQFLKAID
IVLDAVSLHIKRFAALAREMAATETRESRRDELLAMAENCDVIAHEPPKTFWQALQLCYFIQLILQIESN
GHSVSFARMDQYLYPFYRRDVELNQSLDREHAIELLHSCWLKLLEVNKIRSGSHSKASAGSPLYQNVTIG
GQKLVNGEPMDAVNPLSYAILESCGRLRSTQPNLSVRYHAGMSNDFLDACVQVIRCGFGMPAFNNDEIVI
PEFIKLGVERDDAYDYAAIGCIETAVGGKWGYRCTGMSFINFARVMLAALEGGRDATSGKVFLPQEKALS
AGNFDNFEEVMAAWDTQIRYYTRKSIEIEYVVDTMLEENVHDILCSALVDDCIERAKSIKQGGAKYDWVS
GLQVGIANLGNSLAAVKKLVFEQGVIGQQQLAAALADDFDGLTHEQLRQRLINGAPKYGNDNDSVDMLLT
RAYQTYIEELKQYHNPRYGRGPIGGNYYAGTSSISANVPFGAATMATPDGRKAHTPLAEGASPASGTDHL
GPTAVIGSVGKLPTEAILGGVLLNQKLNPSTLENDSDRQKLMVLLRTFFEVHKGWHIQYNIVSRETLLEA
KKHPDQYRDLVVRVAGYSAFFTALSPDAQDDIIARTEHTL

>WP_154914456.1 formate C-acetyltransferase/glycerol dehydratase family glycyl radical enzyme [Klebsiella michiganensis]
MTTLKLDTLSPRIQAHKMALVHIVKPPVCTERALHYTEAYQQHLDKPIPVRRALALAHHLAERTIWIKHD
ELIVGNQASEVRAAPIFPEYTVSWIEKEIDDLADRPGAGFAVSEENKRVLHEVCPWWRGQTVQDRCYGMF
TDEQKALLATGIIKAEGNMTSGDAHLAVNYPLLLEKGLDGMRAKVAERRSRINLTVLEDLHGEQFLKAID
IVLEAVSDHCKRYAGLARNMAATESRESRRDELLAIAENCDIIAHEPPKTFWQALQLCYFIQLILQIESN
GHSVSFGRMDQYLYPYYRRDVELAQSLDREHAIELLHCCWLKLLEVNKIRSGSHSKASAGSPLYQNVTIG
GQNLVDGNAQDAVNPLSYAILESCGRLRSTQPNLSVRYHAGMSNDFLDACVQVIRCGFGMPAFNNDEIVI
PEFIKLGIEPQDAYDYAAIGCIETAVGGKWGYRCTGMSFINFARVMLATLEGGRDATSGQVFLPQEHALS
KGNFDNFEQVLADWDTQIRYYTRKSIEIEYVVDTMLEENVHDILCSALVDDCIERAKSIKQGGAKYDWVS
GLQVGIANLGNSLAAVMKLVFDQGVIGQQELAKALAEDFEGLTHEQLRQRLINGAPKYGNDEDSVDMLLA
RAYQTYIDELKLYHNPRYGRGPIGGNYYAGTSSISANVPFGAQTMATPDGRKAHSPLAEGASPASGTDHL
GPTAVISSVGKLPTGSILGGVLLNQKLNPATLENESDKQKLMVLLRTFFEVHKGWHIQYNIVSRETLLEA
KKHPDQYRDLVVRVAGYSAFFTALSPDAQDDIIARTEHTL

>WP_154913239.1 formate C-acetyltransferase/glycerol dehydratase family glycyl radical enzyme [Klebsiella grimontii]
MTTLKLDTLSPRIQAHKMALVHIVKPPVCTERAQHYTEAYQQHLDKPIPVRRALALAHHLAERTIWIKHD
ELIVGNQASEVRAAPIFPEYTVSWIEKEIDDLADRPGAGFAVSEENKRVLHEVCPWWRGQTVQDRCYGMF
TDEQKALLATGIIKAEGNMTSGDAHLAVNYPLLLEKGLDGMRAKVAERRSRINLTVLEDLHGEQFLKAID
IVLEAVSEHCKRYAGLARSMAATESREARRDELLAIAENCDIIAHEPPKTFWQALQLCYFIQLILQIESN
GHSVSFGRMDQYLYPYYRRDVELAQSLDREHAIELLHCCWLKLLEVNKIRSGSHSKASAGSPLYQNVTIG
GQNLVDGNAQDAVNPLSYAILESCGRLRSTQPNLSVRYHAGMSNNFLDACVQVIRCGFGMPAFNNDEIVI
PEFIKLGIEPQDAYDYAAIGCIETAVGGKWGYRCTGMSFINFARVMLATLEGGRDATSGQVFLPQEHALS
KGNFDNFEQVLADWDTQIRYYTRKSIEIEYVVDTMLEENVHDILCSALVDDCIERAKSIKQGGAKYDWVS
GLQVGIANLGNSLAAVKKLVFDQGVIGQQALAKALAEDFEGLTHEQLRQRLINGAPKYGNDEDSVDMLLA
RAYQTYIDELKLYHNPRYGRGPIGGNYYAGTSSISANVPFGAQTMATPDGRKAHSPLAEGASPASGTDHL
GPTAVISSVGKLPTGSILGGVLLNQKLNPATLENESDKQKLMVLLRTFFEVHKGWHIQYNIVSRETLLEA
KKHPDQYRDLVVRVAGYSAFFTALSPDAQDDIIARTEHTL

>WP_154902258.1 formate C-acetyltransferase/glycerol dehydratase family glycyl radical enzyme [Klebsiella grimontii]
MTTLKLDTLSPRIQAHKMALVHIVKPPVCTERALHYTEAYQQHLDKPIPVRRALALAHHLAERTIWIKHD
ELIVGNQASEVRAAPIFPEYTVSWIEKEIDDLADRPGAGFAVSEENKRVLHEVCPWWRGQTVQDRCYGMF
TDEQKALLATGIIKAEGNMTSGDAHLAVNYPLLLEKGLDGMRAKVAERRSRINLTVLEDLHGEQFLKAID
IVLEALSEHCKRYAGLARSMAATEIRESRRDELLAIAENCDIIAHEPPKTFWQALQLCYFIQLILQIESN
GHSVSFGRMDQYLYPYYRRDVELAQSLDREHAIELLHCCWLKLLEVNKIRSGSHSKASAGSPLYQNVTIG
GQNLVGGVAQDAVNPLSYAILESCGRLRSTQPNLSVRYHAGMSNDFLDACVQVIRCGFGMPAFNNDEIVI
PEFIKLGIEPQDAYDYAAIGCIETAVGGKWGYRCTGMSFINFARVMLATLEGGRDATSGQVFLPQEHALS
KGNFDNFEQVLADWDTQIRYYTRKSIEIEYVVDTMLEENVHDILCSALVDDCIERAKSIKQGGAKYDWVS
GLQVGIANLGNSLAAVKKLVFDQGVIGQQALAKALAEDFEGLTHEQLRQRLINGAPKYGNDEDSVDMLLA
RAYQTYIDELKLYHNPRYGRGPIGGNYYAGTSSISANVPFGAQTMATPDGRKAHSPLAEGASPASGTDHL
GPTAVISSVSKLPTGSILGGVLLNQKLNPATLENASDKQKLMVLLRTFFEVHKGWHIQYNIVSRETLLEA
KKHPDQYRDLVVRVAGYSAFFTALSPDAQDDIIARTEHTL

>WP_135719115.1 formate C-acetyltransferase/glycerol dehydratase family glycyl radical enzyme [Klebsiella quasipneumoniae]
MTTLKLNTLSARIQAHKMALVHIVKPPVCTERARHYTEMYQQHLDKPIPVRRALALAHHLAERTIWIKHD
ELIVGNQASEVRAAPIFPEYTVSWIEKEIDDLADRPGAGFAVSKENKRVLHEVCPWWRGQTVQDRCYGMF
TDEQKALLATGIIKAEGNMTSGDAHLAVNYPLLLEKGLDGMRAKVAERRSRINLTVLEDLHGEQFLKAID
IVLAAVSDHSKRFAALAREMAAAESRDARRDELLAIAENCDIIAHEPPKTFWQALQLCYFIQLILQIESN
GHSVSFGRMDQYLYPYYRRDVELQQSLDREQAIELLHSCWLKLLEVNKIRSGSHSKASAGSPLYQNVTIG
GQNLVDGQPQDAVNPLSYAILESCGRLRSTQPNLSVRYHAGMSNDFLDACVQVIRCGFGMPAFNNDEIVI
PEFIKLGIEPQDAYDYAAIGCIETAVGGKWGYRCTGMSFINFARVMLATLEGGRDATSGQVFLPQEHALS
KGNFANFDEVLADWDRQIRYYTRKSIEIEYVVDTMLEENVHDILCSALVDDCIERAKSIKQGGAKYDWVS
GLQVGIANLGNSLAAVKKLVFDQGVIGQQELAKALAEDFDGLTHEQLRQRLINGAPKYGNDDDSVDALLA
RAYQTYIDELKQYHNPRYGRGPIGGNYYAGTSSISANVPFGAQTMATPDGRKAHTPLAEGASPASGTDHL
GPTAVISSVGKLPTGAILGGVLLNQKLNPSTLENASDKQKLMVLLRTFFEVHKGWHIQYNIVSRDTLLEA
KKHPDQYRDLVVRVAGYSAFFTALSPDTQDDIIARTEHTL

>WP_135711725.1 formate C-acetyltransferase/glycerol dehydratase family glycyl radical enzyme [Klebsiella quasipneumoniae]
MTTLKLNTLSARIQAHKMALVHIVKPPVCTERARHYTEMYQQHLDKPIPVRRALALAHHLAERTIWIKHD
ELIVGNQASEVRAAPIFPEYTVSWIEKEIDDLADRPGAGFAVREENKRVLHEVCPWWRGQTVQDRCYGMF
TDEQKALLATGIIKAEGNMTSGDAHLAVNYPLLLEKGLDGLRAKVAERRSRINLTVLEDLHGEQFLKAID
IVLAAVSDHSKRFAALAREMATAESRDARREELLTIAENCDIIAHEPPKTFWQALQLCYFIQLILQIESN
GHSVSFGRMDQYLYPYYRRDVELQQSLDREQAIELLHSCWLKLLEVNKIRSGSHSKASAGSPLYQNVTIG
GQNLVDGQPQDAVNPLSYAILESCGRLRSTQPNLSVRYHAGMSNDFLDACVQVIRCGFGMPAFNNDEIVI
PEFIKLGIEPQDAYDYAAIGCIETAVGGKWGYRCTGMSFINFARVMLATLEGGRDATSGQVFLPQEHALS
KGNFANFDEVLADWDRQIRYYTRKSIEIEYVVDTMLEENVHDILCSALVDDCIERAKSIKQGGAKYDWVS
GLQVGIANLGNSLAAVKKLVFDQGVIGQQELAKALAEDFDGLTHEQLRQRLINGAPKYGNDDDSVDALLA
RAYQTYIDELKQYHNPRYGRGPIGGNYYAGTSSISANVPFGAQTMATPDGRKAHTPLAEGASPASGTDHL
GPTAVISSVGKLPTGAILGGVLLNQKLNPSTLENASDKQKLMVLLRTFFEVHKGWHIQYNIVSRDTLLEA
KKHPDQYRDLVVRVAGYSAFFTALSPDTQDDIIARTEHTL

>WP_135704099.1 formate C-acetyltransferase/glycerol dehydratase family glycyl radical enzyme [Klebsiella quasipneumoniae]
MTTLKLNTLSARIQAHKMALVHIVKPPVCTERARHYTEMYQQHLDKPIPVRRALALAHHLAERTIWIKHD
ELIVGNQASEVRAAPIFPEYTVSWIEKEIDDLADRPGAGFAVSEENKRVLHEVCPWWRGQTVQDRCYGMF
TDEQKALLATGIIKAEGNMTSGDAHLAVNYPLLLEKGLDGMRAKVAERRSRINLTVLEDLHGEQFLKAID
IVLAAVSDHSKRFAALAREMATAESRDARLDELLAIAENCDIIAHEPPKTFWQALQLCYFIQLILQIESN
GHSVSFGRMDQYLYPYYRRDVELQQSLDREQAIELLHSCWLKLLEVNKIRSGSHSKASAGSPLYQNVTIG
GQNLVDGQPQDAINPLSYAILESCGRLRSTQPNLSVRYHAGMSNDFLDACVQVIRCGFGMPAFNNDEIVI
PEFIKLGIEPQDAYDYAAIGCIETAVGGKWGYRCTGMSFINFARVMLATLEGGRDATSGQVFLPQEHALS
KGNFTNFDEVLADWDRQIRYYTRKSIEIEYVVDTMLEENVHDILCSALVDDCIERAKSIKQGGAKYDWVS
GLQVGIANLGNSLAAVKKLVFDQGVIGQQELAKALAEDFEGLTHEQLRQRLINGAPKYGNDDDSVDALLA
RAYQTYIDELKQYHNPRYGRGPIGGNYYAGTSSISANVPFGAQTMATPDGRKAHTPLAEGASPASGTDHL
GPTAVISSVGKLPTGAILGGVLLNQKLNPSTLENASDKQKLMVLLRTFFEVHKGWHIQYNIVSRDTLLEA
KKHPDQYRDLVVRVAGYSAFFTALSPDTQDDIIARTEHTL

>WP_122542900.1 formate C-acetyltransferase/glycerol dehydratase family glycyl radical enzyme [Klebsiella quasipneumoniae]
MTTLKLNTLSARIQAHKMALVHIVKPPVCTERARHYTEMYQQHLDKPIPVRRALALAHHLAERTIWIKHD
ELIVGNQASEVRAAPIFPEYTVSWIEKEIDDLADRPGAGFAVSEENKRVLHEVCPWWRGQTVQDRCYGMF
TDEQKALLATGIIKAEGNMTSGDAHLAVNYPLLLEKGLDGLRAKVAERRSRINLTVLEDLHGEQFLKAID
IVLAAVSDHSKRFAALAREMATAESRDARREELLTIAENCDIIAHEPPKTFWQALQLCYFIQLILQIESN
GHSVSFGRMDQYLYPYYRRDVELQQSLDREQAIELLHSCWLKLLEVNKIRSGSHSKASAGSPLYQNVTIG
GQNLMDGQPQDAVNPLSYAILESCGRLRSTQPNLSVRYHAGMSNDFLDACVQVIRCGFGMPAFNNDEIVI
PEFIKLGIEPQDAYDYAAIGCIETAVGGKWGYRCTGMSFINFARVMLATLEGGRDATSGQVFLPQEHALS
KGNFANFDEVLADWDRQIRYYTRKSIEIEYVVDTMLEENVHDILCSALVDDCIERAKSIKQGGAKYDWVS
GLQVGIANLGNSLAAVKKLVFDQGVIGQQELAKALAEDFDGLTHEQLRQRLINGAPKYGNDDDSVDTLLA
RAYQTYIDELKQYHNPRYGRGPIGGNYYAGTSSISANVPFGAQTMATPDGRKAHTPLAEGASPASGTDHL
GPTAVISSVGKLPTGAILGGVLLNQKLNPSTLENESDKQKLMVLLRTFFEVHKGWHIQYNIVSRDTLLEA
KKHPDQYRDLVVRVAGYSAFFTALSPDTQDDIIARTEHTL

>WP_113656815.1 formate C-acetyltransferase/glycerol dehydratase family glycyl radical enzyme [Enterobacter ludwigii]
MTTLNLSTLSERIKAHKTALVHIVKPPVCTERALHYTEMYQQHMDKPIPVRRALALAHHLAQRTIWIKHD
ELIIGNQASEVRAAPIFPEYTVSWIEKEIDDLADRPGAGFAVSEENKRVLHEICPWWRGQTVQDRCYGMF
TDEQKGLLETGIIKAEGNMTSGDAHLAVNFPLLLEKGLDGLRDKVAERCSRINLTVLDDLHGEQFLKAID
IVLEAVSLHIERFAALAREMAATESRVSRRDELLAMAENCDVIAHQPPTTFWQALQLCYFIQLILQIESN
GHSVSFARMDQYLYPYYRRDVELNQSLDREHAIELLHSCWLKLLEVNKIRSGSHSKASAGSPLYQNVTIG
GQTLINGEPMDAVNPLSYAILESCGRLRSTQPNLSVRYHAGMSNDFLDACVQVIRCGFGMPAFNNDEIVI
PEFIKLGVEKEDAYDYAAIGCIETAVGGKWGYRCTGMSFINFARVMLAALEGGRDATSGKVFLPQEKALS
VGNFDNFEEVMAAWDTQIRYYTRKSIEIEYVVDTMLEENVPDILCSALVDDCIERAKSIKQGGAKYDWVS
GLQVGIANLGNSLAAVKKLVFEQGTIGQQQLAAALADDFDGLTHEQLRQRLINGAPKYGNDDDSVDMLLT
RAYETYIAELKQYHNPRYGRGPIGGNYYAGTSSISANVPFGAATMATPDGRKAHTPLAEGASPASGTDHL
GPTAVIGSVGKLPTEAILGGVLLNQKLNPSTLENDSDRQKLMVLLRTFFEVHKGWHIQYNIVSRETLLEA
KKHPDQYRDLVVRVAGYSAFFTALSPDAQDDIIARTEHTL

>WP_095443241.1 formate C-acetyltransferase/glycerol dehydratase family glycyl radical enzyme [Enterobacter roggenkampii]
MTTLNLNTLSERIKAHKTALVHIVKPPVCTERAQHYTEMYQQHVDKPIPVRRALALAHHLAKRTIWIKHD
ELIIGNQASEVRAAPIFPEYTVSWIEKEIDDLADRPGAGFAVSEENKRVLHEICPWWRGQTVQDRCYGMF
TDEQKGLLETGIIKAEGNMTSGDAHLAVNFPLVLEKGLDGLRAKVAERRSRINLTVLEDLHGDQFLKAID
IVLEAVSLHIKRFAELAREMASTETRVSRRDELLAMAENCDVIAHEQPKTFWQALQLCYFIQLILQIESN
GHSVSFARMDQYLYPYYRRDVELNQSLDREHAIELLHSCWLKLLEVNKIRSGSHSKASAGSPLYQNVTIG
GQKLVNGEPMDAVNPLSYAILESCGRLRSTQPNLSVRYHAGMSNDFLDACVQVIRCGFGMPAFNNDEIVI
PEFIKLGVERDDAYDYAAIGCIETAVGGKWGYRCTGMSFINFARVMLAALEGGRDATSGKVFLPQEKALS
AGNFDNFDEVMAAWDSQIRYYTRKSIEIEYVVDTMLEENVHDILCSALVDDCIERAKSIKQGGAKYDWVS
GLQVGIANLGNSLAAVKKLVFEQGTIGQQQLAAALADDFDGLTHEQLRQRLINGAPKYGNDDDSVDMLLT
RAYQTYIEELKQYHNPRHGRGPIGGNYYAGTSSISANVPFGAATMATPDGRKAHTPLAEGASPASGTDHL
GPTAVIGSVGKLPTEAILGGVLLNQKLNPSTLENDSDRQKLMVLLRTFFEVHKGWHIQYNIVSRETLLEA
KKHPDQYRDLVVRVAGYSAFFTALSPDAQDDIIARTEHTL

>WP_088168593.1 formate C-acetyltransferase/glycerol dehydratase family glycyl radical enzyme [Klebsiella michiganensis]
MTTLKLDTLSPRIQAHKMALVHIVKPPVCTERALHYTEAYQQHLDKPIPVRRALALAHHLAERTIWIKHD
ELIVGNQASEVRAAPIFPEYTVSWIEKEIDDLADRPGAGFAVSEENKRVLHEVCPWWRGQTVQDRCYGMF
TDEQKALLATGIIKAEGNMTSGDAHLAVNYPLLLEKGLDGMRAKVAERRSRINLTVLEDLHGEQFLKAID
IVLEAVSEHCKRYAGLARSMAATESRESRRDELLAIAENCDIIAHEPPKTFWQALQLCYFIQLILQIESN
GHSVSFGRMDQYLYPYYRRDVELAHSLDREHAIELLHCCWLKLLEVNKIRSGSHSKASAGSPLYQNVTIG
GQNLVDGKAQDAVNPLSYAILESCGRLRSTQPNLSVRYHAGMSNDFLDACVQVIRCGFGMPAFNNDEIVI
PEFIKLGIEPQDAYDYAAIGCIETAVGGKWGYRCTGMSFINFARVMLATLEGGRDATSGQVFLPQEHALS
KGNFDNFEQVLADWDTQIRYYTRKSIEIEYVVDTMLEENVHDILCSALVEDCIERAKSIKQGGAKYDWVS
GLQVGIANLGNSLAAVKKLVFDQGVIGQQELAKALAEDFEGLTHEQLRQRLINGAPKYGNDEDRVDMLLA
RAYQTYIDELKLYHNPRYGRGPIGGNYYAGTSSISANVPFGAQTMATPDGRKAHSPLAEGASPASGTDHL
GPTAVISSVGKLPTGSILGGVLLNQKLNPATLENESDKQKLMVLLRTFFEVHKGWHIQYNIVSRETLLEA
KKHPDQYRDLVVRVAGYSAFFTALSPDAQDDIIARTEHTL

>WP_073395804.1 MULTISPECIES: formate C-acetyltransferase/glycerol dehydratase family glycyl radical enzyme [Enterobacter cloacae complex]
MTTLNLSTLSERIKAHKTALVHIVKPPVCTERALHYTEMYQQHMDKPIPVRRALALAHHLAQRTIWIKHD
ELIIGNQASEVRAAPIFPEYTVSWIEKEIDDLADRPGAGFAVSEENKRVLHEICPWWRGQTVQDRCYGMF
TDEQKGLLETGIIKAEGNMTSGDAHLAVNFPLLLEKGLDGLRDKVAERRSRINLTVLDDLHGEQFLKAID
IVLEAVSLHIERFAALAREMAATESRESRRDELLAMAENCDVIAHQPPTTFWQALQLCYFIQLILQIESN
GHSVSFARMDQYLYPYYRRDVELNQSLDREHAIELLHSCWLKLLEVNKIRSGSHSKASAGSPLYQNVTIG
GQTLINGEPMDAVNPLSYAILESCGRLRSTQPNLSVRYHAGMSNDFLDACVQVIRCGFGMPAFNNDEIVI
PEFIKLGVEKEDAYDYAAIGCIETAVGGKWGYRCTGMSFINFARVMLAALEGGRDATSGKVFLPQEKALS
AGNFDNFEEVMAAWDTQIRYYTRKSIEIEYVVDTMLEENVPDILCSALVDDCIERAKSIKQGGAKYDWVS
GLQVGIANLGNSLAAVKKLVFEQGTIGQQQLAAALADDFDGLTHEQLRQRLINGAPKYGNDDDSVDMLLT
RAYETYIAELKLYHNPRYGRGPIGGNYYAGTSSISANVPFGAATMATPDGRKAHTPLAEGASPASGTDHL
GPTAVIGSVGKLPTEAILGGVLLNQKLNPSTLENDSDRQKLMVLLRTFFEVHKGWHIQYNIVSRETLLEA
KKHPDQYRDLVVRVAGYSAFFTALSPDAQDDIIARTEHTL

>WP_072421351.1 formate C-acetyltransferase/glycerol dehydratase family glycyl radical enzyme [Klebsiella quasipneumoniae]
MTTLKLNTLSARIQAHKMALVHIVKPPVCTERARHYTEMYQQHLDKPIPVRRALALAHHLAERTIWIKHD
ELIVGNQASEVRAAPIFPEYTVSWIEKEIDDLADRPGAGFAVSEENKRVLHKVCPWWRGQTVQDRCYGMF
TDEQKALLATGIIKAEGNMTSGDAHLAVNYPLLLEKGLDGMRAKVAERRSRINLTVLEDLHGEQFLKAID
IVLAAVSDHSKRFAALAREMATAESRDARRDELLAIAENCDIIAHEPPKTFWQALQLCYFIQLILQIESN
GHSVSFGRMDQYLYPYYRRDVELQQSLDREQAIELLHSCWLKLLEVNKIRSGSHSKASAGSPLYQNVTIG
GQNLVDGQPQDAVNPLSYAILESCGRLRSTQPNLSVRYHAGMSNDFLDACVQVIRCGFGMPAFNNDEIVI
PEFIKLGIEPQDAYDYAAIGCIETAVGGKWGYRCTGMSFINFARVMLATLEGGRDATSGQVFLPQEHALS
KGNFANFDEVLADWDRQIRYYTRKSIEIEYVVDTMLEENVHDILCSALVDDCIERAKSIKQGGAKYDWVS
GLQVGIANLGNSLAAVKKLVFDQGVIGQQELAKALAEDFDGLTHEQLRQRLINGAPKYGNDDDSVDALLA
RAYQTYIDELKQYHNPRYGRGPIGGNYYAGTSSISANVPFGAQTMATPDGRKAHTPLAEGASPASGTDHL
GPTAVISSVGKLPTGAILGGVLLNQKLNPSTLENASDKQKLMVLLRTFFEVHKGWHIQYNIVSRDTLLEA
KKHPDQYRDLVVRVAGYSAFFTALSPDTQDDIIARTEHTL

>WP_065800314.1 formate C-acetyltransferase/glycerol dehydratase family glycyl radical enzyme [Klebsiella pneumoniae]
MTTLKLNTLSARIQAHKMALVHIVKPPVCTERARHYTEMYQRHLDKPIPVRRALALAHHLAERTIWIKHD
ELIVGNQASEVRAAPIFPEYTVSWIEKEIDDLADRPGAGFSVSEENKRVLHEVCPWWRGQTVQDRCYGMF
TDEQKALLATGIIKAEGNMTSGDAHLAVNYPLLLEKGLDGMRAKVAERRSRINLTVLEDLHGEQFLKAID
IVLEAVSDHSKRFAALAREMATAESRESRRHELLTIAENCDVIAHESPKTFWQALQLCYFIQLILQIESN
GHSVSFGRMDQYLYPYYRRDVELQQSLDREQAIELLHSCWLKLLEVNKIRSGSHSKASAGSPLYQNVTIG
GQNLVDGKPQDAVNPLSYAILESCGRLRSTQPNLSVRYHAGMSNDFLDACVQVIRCGFGMPAFNNDEIVI
PEFIKLGIEPQDAYDYAAIGCIETAVGGKWGYRCTGMSFINLARVMLATLEGGRDATSGQVFLPQEHALS
KGNFANFDQVLADWDRQIRYYTRKSIEIEYVVDTMLEENVHDILCSALVDDCIERAKSIKQGGAKYDWVS
GLQVGIANLGNSLAAVKKLVFDQGAIGQQELAKALAEDFDGLTHEQLRQRLINGAPKYGNDDDSVDQLLA
RAYQTYIDELKQYYNPRYGRGPIGGNYYAGTSSISANVPFGAQTMATPDGRKAHTPLAEGASPASGTDHL
GPTAVISSVGKLPTGAILGGVLLNQKLNPSTLENESDKQKLMVLLRTFFEVHKGWHIQYNIVSRDTLLEA
KKHPDQYRDLVVRVAGYSAFFTALSPDTQDDIIARTEHTL

>WP_065696743.1 formate C-acetyltransferase/glycerol dehydratase family glycyl radical enzyme [Klebsiella quasipneumoniae]
MTTLKLNTLSARIQAHKMALVHIVKPPVCTERARHYTEMYQQHLDKPIPVRRALALAHHLAERTIWIKHD
ELIVGNQASEVRAAPIFPEYTVSWIEKEIDDLADRPGAGFAVSEENKRVLHEVCPWWRGQTVQDRCYGMF
TDEQKALLATGIIKAEGNMTSGDAHLAVNYPLLLEKGLDGLRAKVAERRSRINLTVLEDLHGEQFLKAID
IVLAAVSDHSKRFAALAREMATAESRDARREELLTIAENCDIIAHEPPKTFWQALQLCYFIQLILQIESN
GHSVSFGRMDQYLYPYYRRDVELQQSLDREQAIELLHSCWLKLLEVNKIRSGSHSKASAGSPLYQNVTIG
GQNLVDGQPQDAVNPLSYAILESCGRLRSTQPNLSVRYHAGMSNDFLDACVQVIRCGFGMPAFNNDEIVI
PEFIKLGIEPQDAYDYAAIGCIETAVGGKWGYRCTGMSFINFARVMLATLEGGRDATSGQVFLPQEHALS
KGNFANFDEVLADWDRQIRYYTRKSIEIEYVVDTMLEENVHDILCSALVDDCIERAKSIKQGGAKYDWVS
GLQVGIANLGNSLAAVKKLVFDQGVIGQQELAKALAEDFDGLTHEQLRQRLINGAPKYGNDDDSVDALLA
RAYQTYIDELKQYHNPRYGRGPIGGNYYAGTSSISANVPFGAQTMATPDGRKAHTPLAEGASPASGTDHL
GPTAVISSVGKLPTRAILGGVLLNQKLNPSTLENESDKQKLMVLLRTFFEVHKGWHIQYNIVSRDTLLEA
KKHPDQYRDLVVRVAGYSAFFTALSPDTQDDIIARTEHTL

>WP_064155149.1 formate C-acetyltransferase/glycerol dehydratase family glycyl radical enzyme [Klebsiella quasipneumoniae]
MTTLKLNTLSARIQAHKMALVHIVKPPVCTERARHYTEMYQQHLDKPIPVRRALALAHHLAERTIWIKHD
ELIVGNQASEVRAAPIFPEYTVSWIEKEIDDLADRPGAGFAVSEENKRVLHEVCPWWRGQTVQDRCYGMF
TDEQKALLATGIIKAEGNMTSGDAHLAVNYPLLLEKGLDGMRAKVAERRSRINLTVLEDLHGEQFLKAID
IVLAAVSDHSKRFAALAREMATAESRDARRDELLAIAENCDIIAHEPPKTFWQALQLCYFIQLILQIESN
GHSVSFGRMDQYLYPYYRRDVELQQSLDREQAIELLHSCWLKLLEVNKIRSGSHSKASAGSPLYQNVTIG
GQNLVDGQPQDAVNPLSYAILESCGRLRSTQPNLSVRYHAGMSNDFLDACVQVIRCGFGMPAFNNDEIVI
PEFIKLGIEPQDAYDYAAIGCIETAVGGKWGYRCTGMSFINFARVMLATLEGGRDATSGQVFLPQEHALS
KGNFTNFDEVLADWDRQIRYYTRKSIEIEYVVDTMLEENVHDILCSALVDDCIERAKSIKQGGAKYDWVS
GLQVGIANLGNSLAAVKKLVFDQGVIGQQELAKALAEDFDGLTHEQLRQRLINGAPKYGNDDDSVDALLA
RAYQTYIDELKQYHNPRYGRGPIGGNYYAGTSSISANVPFGAQTMATPDGRKAHTPLAEGASPASGTDHL
GPTAVISSVGKLPTGAILGGVLLNQKLNPSTLENASDKQKLMVLLRTFFEVHKGWHIQYNIVSRDTLLEA
KKHPDQYRDLVVRVAGYSAFFTALSPDTQDDIIARTEHTL

>WP_049083258.1 formate C-acetyltransferase/glycerol dehydratase family glycyl radical enzyme [Klebsiella michiganensis]
MTTLKLDTLSPRIQAHKMALVHIVKPPVCTERALHYTEAYQQHLDKPIPVRRALALAHHLAERTIWIKHD
ELIVGNQASEVRAAPIFPEYTVSWIEKEIDDLADRPGAGFAVSEENKRVLHEVCPWWRGQTVQDRCYGMF
TDEQKALLATGIIKAEGNMTSGDAHLAVNYPLLLEKGLDGMRAKVAERRSRINLTVLEDLHGEQFLKAID
IVLEAVSEHCKRYAGLARSMAATESRESRRDELLAIAENCDIIAHEPPKTFWQALQLCYFIQLILQIESN
GHSVSFGRMDQYLYPYYRRDVELAQSLDREHAIELLHCCWLKLLEVNKIRSGSHSKASAGSPLYQNVTIG
GQNLVDGNAQDAVNPLSYAILESCGRLRSTQPNLSVRYHAGMSNDFLDACVQVIRCGFGMPAFNNDEIVI
PEFIKLGIEPQDAYDYAAIGCIETAVGGKWGYRCTGMSFINFARVMLATLEGGRDATSGQVFLPQEHALS
KGNFDNFEQVLADWDTQIRYYTRKSIEIEYVVDTMLEENVHDILCSALVDDCIERAKSIKQGGAKYDWVS
GLQVGIANLGNSLAAVKKLVFDQGVIGQQELAKALAEDFEGLTHEQLRQRLINGAPKYGNDEDSVDMLLA
RAYQTYIDELKLYHNPRYGRGPIGGNYYAGTSSISANVPFGAQTMATPDGRKAHSPLAEGASPASGTDHL
GPTAVISSVGKLPTGSILGGVLLNQKLNPATLENESDKQKLMVLLRTFFEVHKGWHIQYNIVSRETLLEA
KKHPDQYRDLVVRVAGYSAFFTALSPDAQDDIIARTEHTL

>WP_048334507.1 formate C-acetyltransferase/glycerol dehydratase family glycyl radical enzyme [Klebsiella quasipneumoniae]
MTTLKLNTLSARIQAHKMALVHIVKPPVCTERARHYTEMYQQHLDKPIPVRRALALAHHLAERTIWIKHD
ELIVGNQASEVRAAPIFPEYTVSWIEKEIDDLADRPGAGFAVSEENKRVLHEVCPWWRGQTVQDRCYGMF
TDEQKALLATGIIKAEGNMTSGDAHLAVNYPLLLEKGLDGMRAKVAERRSRINLTVLEDLHGEQFLKAID
IVLAAVSDHSKRFAALAREMATAESRDARRDELLAIAENCDIIAHEPPKTFWQALQLCYFIQLILQIESN
GHSVSFGRMDQYLYPYYRRDVELQQSLDREQAIELLHSCWLKLLEVNKIRSGSHSKASAGSPLYQNVTIG
GQNLVDGQPQDAVNPLSYAILESCGRLRSTQPNLSVRYHAGMSNDFLDACVQVIRCGFGMPAFNNDEIVI
PEFIKLGIEPQDAYDYAAIGCIETAVGGKWGYRCTGMSFINFARVMLATLEGGRDATSGQVFLPQEHALS
KGNFANFDEVLADWDRQIRYYTRKSIEIEYVVDTMLEENVHDILCSALVDDCIERAKSIKQGGAKYDWVS
GLQVGIANLGNSLAAVKKLVFDQGVIGQQELAKALAEDFDGLTHEQLRQRLINGAPKYGNDDDSVDALLA
RAYQTYIDELKQYHNPRYGRGPIGGNYYAGTSSISANVPFGAQTMATPDGRKAHTPLAEGASPASGTDHL
GPTAVISSVGKLPTGAILGGVLLNQKLNPSTLENASDKQKLMVLLRTFFEVHKGWHIQYNIVSRDTLLEA
KKHPDQYRDLVVRVAGYSAFFTALSPDTQDDIIARTEHTL

>WP_048323492.1 formate C-acetyltransferase/glycerol dehydratase family glycyl radical enzyme [Klebsiella quasipneumoniae]
MTTLKLNTLSARIQAHKMALVHIVKPPVCTERARHYTEMYQQHLDKPIPVRRALALAHHLAERTIWIKHD
ELIVGNQASEVRAAPIFPEYTVSWIEKEIDDLADRPGAGFAVSEENKRVLHEVCPWWRGQTVQDRCYGMF
TDEQKALLATGIIKAEGNMTSGDAHLAVNYPLLLEKGLDGLRAKVAERRSRINLTVLEDLHGEQFLKAID
IVLAAVSDHSKRFAALAREMATAESRDARREELLTIAENCDIIAHAPPKTFWQALQLCYFIQLILQIESN
GHSVSFGRMDQYLYPYYRRDVELQQSLDREQAIELLHSCWLKLLEVNKIRSGSHSKASAGSPLYQNVTIG
GQNLVDGQPQDAVNPLSYAILESCGRLRSTQPNLSVRYHAGMSNDFLDACVQVIRCGFGMPAFNNDEIVI
PEFIKLGIEPQDAYDYAAIGCIETAVGGKWGYRCTGMSFINFARVMLATLEGGRDATSGQVFLPQEHALS
KGNFANFDEVLADWDRQIRYYTRKSIEIEYVVDTMLEENVHDILCSALVDDCIERAKSIKQGGAKYDWVS
GLQVGIANLGNSLAAVKKLVFDQGVIGQQELAKALAEDFDGLTHEQLRQRLINGAPKYGNDDDSVDALLA
RAYQTYIDELKQYHNPRYGRGPIGGNYYAGTSSISANVPFGAQTMATPDGRKAHTPLAEGASPASGTDHL
GPTAVISSVGKLPTGAILGGVLLNQKLNPSTLENASDKQKLMVLLRTFFEVHKGWHIQYNIVSRDTLLEA
KKHPDQYRDLVVRVAGYSAFFTALSPDTQDDIIARTEHTL

>WP_048297127.1 formate C-acetyltransferase/glycerol dehydratase family glycyl radical enzyme [Klebsiella quasipneumoniae]
MTTLKLNTLSARIQAHKMALVHIVKPPVCTERARHYTEMYQQHLDKPIPVRRALALAHHLAERTIWIKHD
ELIVGNQASEVRAAPIFPEYTVSWIEKEIDDLADRPGAGFAVSEENKRVLHEVCPWWRGQTVQDRCYGMF
TDEQKALLATGIIKAEGNMTSGDAHLAVNYPLLLEKGLDGMRAKVAERRSRINLTVLEDLHGEQFLKAID
IVLAAVSDHSKRFAALAREMATAESRDARRDELLAIAENCDIIAHEPPKTFWQALQLCYFIQLILQIESN
GHSVSFGRMDQYLYPYYRRDVELQQSLDREQAIELLHSCWLKLLEVNKIRSGSHSKASAGSPLYQNVTIG
GQNLVDGQPQDAVNPLSYAILESCGRLRSTQPNLSVRYHAGMSNDFLDACVQVIRCGFGMPAFNNDEIVI
PEFIKLGIEPQDAYDYAAIGCIETAVGGKWGYRCTGMSFINFARVMLATLEGGRDATSGQVFLPQEHALS
KGNFANFDEVLADWDRQIRYYTRKSIEIEYVVDTMLEENVHDILCSALVDDCIERAKSIKQGGAKYDWVS
GLQLGIANLGNSLAAVKKLVFDQGVIGQQELAKALAEDFDGLTHEQLRQRLINGAPKYGNDDDSVDALLA
RAYQTYIDELKQYHNPRYGRGPIGGNYYAGTSSISANVPFGAQTMATPDGRKAHTPLAEGASPASGTDHL
GPTAVISSVGKLPTGAILGGVLLNQKLNPSTLENASDKQKLMVLLRTFFEVHKGWHIQYNIVSRDTLLEA
KKHPDQYRDLVVRVAGYSAFFTALSPDTQDDIIARTEHTL

>WP_048294424.1 formate C-acetyltransferase/glycerol dehydratase family glycyl radical enzyme [Klebsiella quasipneumoniae]
MTTLKLNTLSARIQAHKMALVHIVKPPVCTERARHYTEMYQQHLDKPIPVRRALALAHHLAERTIWIKHD
ELIVGNQASEVRAAPIFPEYTVSWIEKEIDDLADRPGAGFAVSEENKRVLHEVCPWWRGQTVQDRCYGMF
TDEQKALLATGIIKAEGNMTSGDAHLAVNYPLLLEKGLDGLRAKVAERRSRINLTVLEDLHGEQFLKAID
IVLAAVSDHSKRFAALAREMATAESRDARREELLTIAENCDIIAHEPPKTFWQALQLCYFIQLILQIESN
GHSVSFGRMDQYLYPYYRRDVELQQSLDREQAIELLHSCWLKLLEVNKIRSGSHSKASAGSPLYQNVTIG
GQNLVDGQPQDAVNPLSYAILESCGRLRSTQPNLSVRYHAGMSNDFLDACVQVIRCGFGMPAFNNDEIVI
PEFIKLGIEPQDAYDYAAIGCIETAVGGKWGYRCTGMSFINFARVMLATLEGGRDATSGQVFLPQDHALS
KGNFANFDEVLADWDRQIRYYTRKSIEIEYVVDTMLEENVHDILCSALVDDCIERAKSIKQGGAKYDWVS
GLQVGIANLGNSLAAVKKLVFDQGVIGQQELAKALAEDFDGLTHEQLRQRLINGAPKYGNDDDSVDALLA
RAYQTYIDELKQYHNPRYGRGPIGGNYYAGTSSISANVPFGAQTMATPDGRKAHTPLAEGASPASGTDHL
GPTAVISSVGKLPTGAILGGVLLNQKLNPSTLENESDKQKLMVLLRTFFEVHKGWHIQYNIVSRDTLLEA
KKHPDQYRDLVVRVAGYSAFFTALSPDTQDDIIARTEHTL

>WP_033486346.1 MULTISPECIES: formate C-acetyltransferase/glycerol dehydratase family glycyl radical enzyme [Enterobacter cloacae complex]
MTTLNLNTLSERIKAHKTALVHIVKPPVCTERAQHYTEMYQQHLDKPIPVRRALALAHHLAERTIWIKHD
ELIIGNQASEVRAAPIFPEYTVSWIEKEIDDLADRPGAGFAVSEENKRVLHEICPWWRGQTVQDRCYGMF
TDEQKGLLETGIIKAEGNMTSGDAHLAVNFPLVLEKGLDGLRAKVAERRSRINLTVLDDLHGDQFLKAID
IVLEAVSLHIKRFADLAREMAATETRDSRRDELLAMAENCDVIAHEPPKTFWQALQLCYFIQLILQIESN
GHSVSFARMDQYLYPYYRRDVELDQSLDREHAIELLHSCWLKLLEVNKIRSGSHSKASAGSPLYQNVTIG
GQKLVNGEPMDAVNPLSYAILESCGRLRSTQPNLSVRYHAGMSNDFLDACVQVIRCGFGMPAFNNDEIVI
PEFIKLGVEREDAYDYAAIGCIETAVGGKWGYRCTGMSFINFARVMLAALEGGRDATSGQVFLPQEKALS
AGNFGNFDEVMAAWDNQIRYYTRKSIEIEYVVDTMLEENVHDILCSALVDDCIERAKSIKQGGAKYDWVS
GLQVGIANLGNSLAAVKKLVFDQGVIGQQQLAAALADDFEGLTHEQLRQRLINGAPKYGNDDDSVDLLLT
RAYETYIEELKQYHNPRYGRGPIGGNYYAGTSSISANVPFGAATMATPDGRKAHTPLAEGASPASGTDHL
GPTAVIGSVGKLPTEAILGGVLLNQKLNPSTLENDSDRQKLMVLLRTFFEVHKGWHIQYNIVSRETLLEA
KKHPDQYRDLVVRVAGYSAFFTALSPDAQDDIIARTEHTL

>WP_032455760.1 formate C-acetyltransferase/glycerol dehydratase family glycyl radical enzyme [Klebsiella quasipneumoniae]
MTTLKLNTLSARIQAHKMALVHIVKPPVCTERARHYTEMYQQHLDKPIPVRRALALAHHLAERTIWIKHD
ELIVGNQASEVRAAPIFPEYTVSWIEKEIDDLADRPGAGFAVSEENKRVLHEVCPWWRGQTVQDRCYGMF
TDEQKALLATGIIKAEGNMTSGDAHLAVNYPLLLEKGLDGLRAKVAERRSRINLTVLEDLHGEQFLKAID
IVLAAVSDHSKRFAALAREMATAESRDARREELLTIAENCDIIAHEPPKTFWQALQLCYFIQLILQIESN
GHSVSFGRMDQYLYPYYRRDVELQQSLDREQAIELLHSCWLKLLEVNKIRSGSHSKASAGSPLYQNVTIG
GQNLVDGQPQDAVNPLSYAILESCGRLRSTQPNLSVRYHAGMSNDFLDACVQVIRCGFGMPAFNNDEIVI
PEFIKLGIEPQDAYDYAAIGCIETAVGGKWGYRCTGMSFINFARVMLATLEGGRDATSGQVFLPQEHALS
KGNFANFDEVLADWDRQIRYYTRKSIEIEYVVDTMLEENVHDILCSALVDDCIERAKSIKQGGAKYDWVS
GLQVGIANLGNSLAAVKKLVFDQGVIGQQELAKALAEDFDGLTHEQLRQRLINGAPKYGNDDDSVDALLA
RAYQTYIDELKQYHNPRYGRGPIGGNYYAGTSSISANVPFGAQTMATPDGRKAHTPLAEGASPASGTDHL
GPTAVISSVGKLPTGAILGGVLLNQKLNPSTLENASDKQKLMVLLRTFFEVHKGWHIQYNIVSRDTLLEA
KKHPDQYRDLVVRVAGYSAFFTALSPDTQDDIIARTEHTL

>WP_032455230.1 formate C-acetyltransferase/glycerol dehydratase family glycyl radical enzyme [Klebsiella quasipneumoniae]
MTTLKLNTLSARIQAHKMALVHIVKPPVCTERARHYTEMYQQHLDKPIPVRRALALAHHLAERTIWIKHD
ELIVGNQASEVRAAPIFPEYTVSWIEKEIDDLADRPGAGFAVSEENKRVLHEVCPWWRGQTVQDRCYGMF
TDEQKALLATGIIKAEGNMTSGDAHLAVNYPLLLEKGLDGMRAKVAERRSRINLTVLEDLHGEQFLKAID
IVLAAVSDHSKRFAALAREMAAAESRDARRDELLAIAENCDIIAHEPPKTFWQALQLCYFIQLILQIESN
GHSVSFGRMDQYLYPYYRRDVELQQSLDREQAIELLHSCWLKLLEVNKIRSGSHSKASAGSPLYQNVTIG
GQNLVDGQPQDAVNPLSYAILESCGRLRSTQPNLSVRYHAGMSNDFLDACVQVIRCGFGMPAFNNDEIVI
PEFIKLGIEPQDAYDYAAIGCIETAVGGKWGYRCTGMSFINFARVMLATLEGGRDATSGQVFLPQEHALS
KGNFTNFDEVLADWDRQIRYYTRKSIEIEYVVDTMLEENVHDILCSALVDDCIERAKSIKQGGAKYDWVS
GLQVGIANLGNSLAAVKKLVFDQGVIGQQELAKALAEDFDGLTHEQLRQRLINGAPKYGNDDDSVDALLA
RAYQTYIDELKQYHNPRYGRGPIGGNYYAGTSSISANVPFGAQTMATPDGRKAHTPLAEGASPASGTDHL
GPTAVISSVGKLPTGAILGGVLLNQKLNPSTLENASDKQKLMVLLRTFFEVHKGWHIQYNIVSRDTLQEA
KKHPDQYRDLVVRVAGYSAFFTALSPDTQDDIIARTEHTL

>WP_023297258.1 formate C-acetyltransferase/glycerol dehydratase family glycyl radical enzyme [Klebsiella variicola]
MTTLKLNTLSARIQAHKMALVHIVKPPVCTERARHYTEMYQQHLDKPIPVRRALALAHHLAERTIWIKHD
ELIVGNQASEVRAAPIFPEYTVSWIEKEIDDLADRPGAGFSVSEENKRVLHEVCPWWRGQTVQDRCYGMF
TDEQKALLATGIIKAEGNMTSGDAHLAVNFPLLLEKGLDGMRAKVAERRSRINLTVLEDLHGEQFLKAID
IVLEAVSDHSKRFAALAREMATAESRESRRHELLTIAENCDIIAHEPPKTFWQALQLCYFIQLILQIESN
GHSVSFGRMDQYLYPYYRRDIELQQSLDREQAIELLHSCWLKLLEVNKIRSGSHSKASAGSPLYQNVTIG
GQNLVDGQPQDAVNPLSYAILESCGRLRSTQPNLSVRYHAGMSNDFLDACVQVIRCGFGMPAFNNDEIVI
PEFIKLGIEPQDAYDYAAIGCIETAVGGKWGYRCTGMSFINFARVMLATLEGGRDATSGQVFLPQEHALS
KGNFANFDQVLADWDNQIRYYTRKSIEIEYVVDTMLEENVHDILCSALVDDCIERAKSIKQGGAKYDWVS
GLQVGIANLGNSLAAVKKLVFDQGAIGQQELAKALAEDFDGLTHEQLRQRLINGAPKYGNDDDSVDELLA
RAYQTYIDELKQYHNPRYGRGPIGGNYYAGTSSISANVPFGAQTMATPDGRKAHTPLAEGASPASGTDHL
GPTAVISSVGKLPTGAILGGVLLNQKLNPSTLENESDKQKLMVLLRTFFEVHKGWHIQYNIVSRDTLLEA
KKHPDQYRDLVVRVAGYSAFFTALSPDTQDDIIARTEHTL

>WP_064278194.1 formate C-acetyltransferase/glycerol dehydratase family glycyl radical enzyme [Klebsiella pneumoniae]
MTTLKLNTLSARIQAHKMALVHIVKPPVCTERARHYTEMYQRHLDKPIPVRRALALAHHLAERTIWIKHD
ELIVGNQASEVRAAPIFPEYTVSWIEKEIDDLADRPGAGFSVSEENKRVLHEVCPWWRGQTVQDRCYGMF
TDEQKALLATGIIKAEGNMTSGDAHLAVNYPLLLEKGLDGMRAKVAERRSRINLTVLEDLHGEQFLKAID
IVLEAVSDHSKRFAALAREMATAESRETRRHELLTIAENCDVIAHEPPKTFWQALQLCYFIQLILQIESN
GHSVSFGRMDQYLYPYYRRDVELQQSLDREQAIELLHSCWLKLLEVNKIRSGSHSKASAGSPLYQNVTIG
GQNLVDGKPQDAVNPLSYAILESCGRLRSTQPNLSVRYHAGMSNDFLDACVQVIRCGFGMPAFNNDEIVI
PEFIKLGIEPQDAYDYAAIGCIETAVGGKWGYRCTGMSFINFARVMLATLEGGRDATSGQVFLPQEHALS
KGNFANFDLVLADWDRQIRYYTRKSIEIEYVVDTMLEENVHDILCSALVDDCIERAKSIKQGGAKYDWVS
GLQVGIANLGNSLAAVKKLVFDQGAIGQQELAKALAEDFDGLTHEQLRQRLINGAPKYGNDDDSVDQLLA
RAYQTYIDELKQYHNPRYGRGPIGGNYYAGTSSISANVPFGAQTMATPDGRKAHTPLAEGASPASGTDHL
GPTAVISSVGKLPTGAILGGVLLNQKLNPSTLENESDKQKLMVLLRTFFEVHKGWHIQYNIVSRDTLLEA
KKHPDQYRDLVVRVAGYSAFFTALSPDTQDDIIARTEHTL

>WP_064183022.1 formate C-acetyltransferase/glycerol dehydratase family glycyl radical enzyme [Klebsiella quasipneumoniae]
MTTLKLNTLSARIQAHKMALVHIVKPPVCTERARHYTEMYQQHLDKPIPVRRALALAHHLAERTIWIKHD
ELIVGNQASEVRAAPIFPEYTVSWIEKEIDDLADRPGAGFAVSEENKRVLHEVCPWWRGQTVQDRCYGMF
TDEQKALLATGIIKAEGNMTSGDAHLAVNYPLLLEKGLDGLRAKVAERRSRINLTVLEDLHGEQFLKAID
IVLAAVSDHSKRFAALAREMATAESRDARREELLTIAENCDIIAHAPPKTFWQALQLCYFIQLILQIESN
GHSVSFGRMDQYLYPYYRRDVELQQSLDREQAIELLHSCWLKLLEVNKIRSGSHSKASAGSPLYQNVTIG
GQNLVDGQPQDAVNPLSYAILESCGRLRSTQPNLSVRYHAGMSNDFLDACVQVIRCGFGMPAFNNDEIVI
PEFIKLGIEPQDAYDYAAIGCIETAVGGKWGYRCTGMSFINFARVMLATLEGGRDATSGQVFLPQEHALS
KGNFANFDEVLADWDRQIRYYTRKSIEIEYVVDTMLEENVHDILCSALVDDCIERAKSIKQGGAKYDWVS
GLQVGIANLGNSLAAVKKLVFDQGVIGQQELAKALAEDFDGLTHEQLRQRLINGAPKYGNDDDSVDTLLA
RAYQTYIDELKQYHNPRYGRGPIGGNYYAGTSSISANVPFGAQTMATPDGRKAHTPLAEGASPASGTDHL
GPTAVISSVGKLPTGAILGGVLLNQKLNPSTLENESDKQKLMVLLRTFFEVHKGWHIQYNIVSRDTLLEA
KKHPDQYRDLVVRVAGYSAFFTALSPDTQDDIIARTEHTL

>WP_063150558.1 formate C-acetyltransferase/glycerol dehydratase family glycyl radical enzyme [Enterobacter hormaechei]
MTTLNLNTLSERIKAHKTALVHIVKPPVCTERAQHYTEMYQQHLDKPIPVRRALALAHHLAKRTIWIKHD
ELIIGNQASEVRAAPIFPEYTVSWIEKEIDDLADRPGAGFAVSEENKRVLHEICPWWRGQTVQDRCYGMF
TDEQKGLLETGIIKAEGNMTSGDAHLAVNFPLVLEKGLNGLRAKVAERRSRINLTVLDDLHGDQFLKAID
IVLEAVSLHIRRFADLAREMAASEARDSRRDELLAMAENCDIIAHQPPKTFWQALQLCYFIQLILQIESN
GHSVSFARMDQYLYPYYRRDVELDQSLDREHAIELLHSCWLKLLEVNKIRSGSHSKASAGSPLYQNVTIG
GQKLVNGEPMDAVNPLSYAILESCGRLRSTQPNLSVRYHAGMSNDFLDACVQVIRCGFGMPAFNNDEIVI
PEFIKLGVEREDAYDYAAIGCIETAVGGKWGYRCTGMSFINFARVMLAALEGGRDATSGQVFLPQEKALS
AGNFGNFDEVMAAWDNQIRYYTRKSIEIEYVVDTMLEENVHDILCSALVDDCIERAKSIKQGGAKYDWVS
GLQVGIANLGNSLAAVKKLVFDQGVIGQQQLAAALADDFEGLTHEQLRQRLINGAPKYGNDDDSVDLLLT
RAYETYIEELKQYHNPRYGRGPIGGNYYAGTSSISANVPFGAATMATPDGRKAHTPLAEGASPASGTDHL
GPTAVIGSVGKLPTEAILGGVLLNQKLNPSTLENDSDRQKLMVLLRTFFEVHKGWHIQYNIVSRETLLEA
KKHPDQYRDLVVRVAGYSAFFTALSPDAQDDIIARTEHTL

>WP_004191192.1 formate C-acetyltransferase/glycerol dehydratase family glycyl radical enzyme [Klebsiella pneumoniae]
MTTLKLNTLSARIQAHKMALVHIVKPPVCTERARHYTEMYQRHLDKPIPVRRALALAHHLAERTIWIKHD
ELIVGNQASEVRAAPIFPEYTVSWIEKEIDDLADRPGAGFSVSEENKRVLHEVCPWWRGQTVQDRCYGMF
TDEQKALLATGIIKAEGNMTSGDAHLAVNYPLLLEKGLDGMRAKVAERRSRINLTVLEDLHGEQFLKAID
IVLEAVSDHSKRFAALAREMATAESRETRRHELLTIAENCDVIAHEPPKTFWQALQLCYFIQLILQIESN
GHSVSFGRMDQYLYPYYRRDVELQQSLDREQAIELLHSCWLKLLEVNKIRSGSHSKASAGSPLYQNVTIG
GQNLVDGKPQDAVNPLSYAILESCGRLRSTQPNLSVRYHAGMSNDFLDACVQVIRCGFGMPAFNNDEIVI
PEFIKLGIEPQDAYDYAAIGCIETAVGGKWGYRCTGMSFINFARVMLATLEGGRDATSGQVFLPQEHALS
KGNFANFDQVLADWDRQIRYYTRKSIEIEYVVDTMLEENVHDILCSALVDDCIERAKSIKQGGAKYDWVS
GLQVGIANLGNSLAAVKKLVFDQGAIGQQELAKALAEDFDGLTHEQLRQRLINGAPKYGNDDDSVDQLLA
RAYQTYIDELKQYHNPRYGRGPIGGNYYAGTSSISANVPFGAQTMATPDGRKAHTPLAEGASPASGTDHL
GPTAVISSVGKLPTGAILGGVLLNQKLNPSTLENESDKQKLMVLLRTFFEVHKGWHIQYNIVSRDTLLEA
KKHPDQYRDLVVRVAGYSAFFTALSPDTQDDIIARTEHTL

>WP_013380796.1 MULTISPECIES: formate C-acetyltransferase/glycerol dehydratase family glycyl radical enzyme [Clostridiales]
MRERFKRIRSDLLDRVPEICVDRCLLLTEAYQKYEKYPIVEKRAKALADVLSGMQIYIGDDELLVGNQAR
VPRAAPLFPEYDYEFVLSEMEDFEHRTSDRFIIKEEDKEKLRQVLPWWKDKTLKARATAMQPEAVLEDIK
IGVLGWQGNITSGEGHIVPDYEMILEYGFSGLYSRVKTLIGNLVLTEPKDLEKFTFYRACESILKGCFDF
IERYRDLAIEQQKRCVGSVRSSELKAISKRCDALLHRPPKSFAEALQCVWFVQVILHIESNGHSLSFGRF
DQYLYPFYKKDIENNILTQTEAEELLGCFYLKVFGNNKLRSWKTTQTQLGYPTYQNICLGGQKSDGSDAV
NALSWMCLDMLEEIRLPEPNIYIRIHEGTPDDFLNHAVKIVKKGLGMPSFVNDQVIIPSLLHRGVLPEDA
INYSTMGCTEVQVPGKWGYRANGKSKINLLRILEIVLDGGVDRKSGQKIMDGLTPLEECTTIEQIKNGYQ
KAIEHYMKLHVIADNINEMAMNALVPDAFCSLIVQDCLNRGKSIKEGGTIYDMISGTLVGIPNVGNAVYA
IQKLVFEEKRITPQALSHALKTNFEEEGGEFIRTLLINGAEKYGNDVDAVDEITKELSDYYVTEISKYKT
LRDGKGPIGCCYTSSTVTITANIPCGASVGATPDGRKAGEPTAEGVSPSRNTLKNGLTAIFQSVGKLSNE
LFTGGQLLNIRINPATLQTPEEEAKFAAVLRASGDLKCWHSQYNVLSNETLRDAQKHPENYADLMVRVAG
YSALFTTLNSELQEDIIARTQFEL

>WP_148418682.1 formate C-acetyltransferase/glycerol dehydratase family glycyl radical enzyme [Enterobacter cloacae]
MTTLNLNTLSERIKAHKMALVHIVKPPVCTERARHYTEMYQQHLDKPIPVRRALALAHHLAERTIWIKHD
ELIVGNQASEVRAAPIFPEYTVSWIEKEIDDLADRPGAGFAVSEENKRVLHEICPWWRGQTVQDRCYGMF
TDEQKSLLETGIIKAEGNMTSGDAHLAVNFPLLLEKGLDGLRAKVAERRSRINLTVLEDLHGDQFLKAID
IVLDAVSLHIERFAALAREMAAGETRESRRDELLAIAENCDVIAHQPPKTFWQALQLCYFIQLILQIESN
GHSVSFARMDQYLYPYYRRDVELDQSLDREHAIELLHSCWLKLLEVNKIRSGSHSKASAGSPLYQNVTIG
GQKLVNGEPMDAVNPLSYAILESCGRLRSTQPNLSVRYHAGMSSDFLDACVQVIRCGFGMPAFNNDEIVI
PEFIKLGVERDDAYDYAAIGCIETAVGGKWGYRCTGMSFINFARVMLAALEGGRDATSGKVFLPQEKALS
AGNFVNFDEVMAAWDTQIRYYTRKSIEIEYVVDTMLEENVHDILCSALVDDCIERAKSIKQGGAKYDWVS
GLQVGIANLGNSLAAVKKLVFEQGVIGQQQLAAALADDFEGLTHEQLRQRLINGAPKYGNDDDGVDMLLT
RAYQTYIEELKQYHNPRYGRGPTGGNYYAGTSSISANVPFGAATMATPDGRKAHTPLAEGASPASGTDHL
GPTAVIGSVGKLPTGAILGGVLLNQKLNPSTLENDSDRQKLMVLLRTFFEVHKGWHIQYNIVSRETLLEA
KKHPDQYRDLVVRVAGYSAFFTALSPDAQDDIIARTEHTL

>WP_040145967.1 formate C-acetyltransferase/glycerol dehydratase family glycyl radical enzyme [Klebsiella pneumoniae]
MTTLKLNTLSARIQAHKMALVHIVKPPVCTERARHYTEMYQQHLDKPIPVRRALALAHHLAERTIWIKHD
ELIVGNQASEVRAAPIFPEYTVSWIEKEIDDLADRPGAGFSVSEENKRVLHEVCPWWRGQTVQDRCYGMF
TDEQKALLATGIIKAEGNMTSGDAHLAVNYPLLLEKGLDGMRAKVAERRSRINLTVLEDLHGEQFLKAID
IVLEAVSDHSKRFAALAREMATAESRESRRHELLTIAENCDVIAHEPPKTFWQALQLCYFIQLILQIESN
GHSVSFGRMDQYLYPYYRRDVELQQSLDREQAIELLHSCWLKLLEVNKIRSGSHSKASAGSPLYQNVTIG
GQNLVDGKPQDAVNPLSYAILESCGRLRSTQPNLSVRYHAGMSNDFLDACVQVIRCGFGMPAFNNDEIVI
PEFIKLGIEPQDAYDYAAIGCIETAVGGKWGYRCTGMSFINFARVMLATLEGGRDATSGQVFLPQEHALS
KGNFANFDQVLADWDRQIRYYTRKSIEIEYVVDTMLEENVHDILCSALVDDCIERAKSIKQGGAKYDWVS
GLQVGIANLGNSLAAVKKLVFDQGAIGQQELAKALAEDFDGLTHEQLRQRLINGAPKYGNDDDSVDQLLA
RAYQTYIDELKQYHNPRYGRGPIGGNYYAGTSSISANVPFGAQTMATPDGRKAHTPLAEGASPASGTDHL
GPTAVISSVGKLPTGAILGGVLLNQKLNPSTLENESDKQKLMVLLRTFFEVHKGWHIQYNIVSRDTLLEA
KKHPDQYRDLVVRVAGYSAFFTALSPDTQDDIIARTEHTL

>WP_023286182.1 formate C-acetyltransferase/glycerol dehydratase family glycyl radical enzyme [Klebsiella pneumoniae]
MTTLKLNTLSARIQAHKMALVHIVKPPVCTERARHYTEMYQQHLDKPIPVRRALALAHHLAERTIWIKHD
ELIVGNQASEVRAAPIFPEYTVSWIEKEIDDLADRPGAGFSVSEENKRVLHEVCPWWRGQTVQDRCYGMF
TDEQKALLATGIIKAEGNMTSGDAHLAVNYPLLLEKGLDGMRAKVAERRSRINLTVLEDLHGEQFLKAID
IVLEAVSDHSKRFAALAREMATAESRESRRHELLTIAENCDVIAHEPPKTFWQALQLCYFIQLILQIESN
GHSVSFGRMDQYLYPYYRRDVELQQLLDREQAIELLHSCWLKLLEVNKIRSGSHSKASAGSPLYQNVTIG
GQNLVDGKPQDAVNPLSYAILESCGRLRSTQPNLSVRYHAGMSNDFLDACVQVIRCGFGMPAFNNDEIVI
PEFIKLGIEPQDAYDYAAIGCIETAVGGKWGYRCTGMSFINFARVMLATLEGGRDATSGQVFLPQEHALS
KGNFANFDQVLADWDRQIRYYTRKSIEIEYVVDTMLEENVHDILCSALVDDCIERAKSIKQGGAKYDWVS
GLQVGIANLGNSLAAVKKLVFDQGAIGQQELAKALAEDFDGLTHEQLRQRLINGAPKYGNDDDSVDELLA
RAYQTYIDELKQYHNPRYGRGPIGGNYYAGTSSISANVPFGAQTMATPDGRKAHTPLAEGASPASGTDHL
GPTAVISSVGKLPTGAILGGVLLNQKLNPSTLENESDKQKLMVLLRTFFEVHKGWHIQYNIVSRDTLLEA
KKHPDQYRDLVVRVAGYSAFFTALSPDTQDDIIARTEHTL

>WP_023284885.1 MULTISPECIES: formate C-acetyltransferase/glycerol dehydratase family glycyl radical enzyme [Klebsiella]
MTTLKLNTLSARIQAHKMALVHIVKPPVCTERARHYTEMYQRHLDKPIPVRRALALAHHLAERTIWIKHD
ELIVGNQASEVRAAPIFPEYTVSWIEKEIDDLADRPGAGFSVSEENKRVLHEVCPWWRGQTVQDRCYGMF
TDEQKALLATGIIKAEGNMTSGDAHLAVNYPLLLEKGLDGMRAKVAERRSRINLTVLEDLHGEQFLKAID
IVLEAVSDHSKRFAALAREMATAESRESRRHELLTIAENCDVIAHEPPKTFWQALQLCYFIQLILQIESN
GHSVSFGRMDQYLYPYYRRDVELQQSLDREQAIELLHSCWLKLLEVNKIRSGSHSKASAGSPLYQNVTIG
GQNLVDGKPQDAVNPLSYAILESCGRLRSTQPNLSVRYHAGMSNDFLDACVQVIRCGFGMPAFNNDEIVI
PEFIKLGIEPQDAYDYAAIGCIETAVGGKWGYRCTGMSFINFARVMLATLEGGRDATSGQVFLPQEHALS
KGNFANFDQVLTDWDNQIRYYTRKSIEIEYVVDTMLEENVHDILCSALVDDCIERAKSIKQGGAKYDWVS
GLQVGIANLGNSLAAVKKLVFDQGAIGQQELAKALAEDFDGLTHEQLRQRLINGAPKYGNDDDSVDQLLA
RAYQTYIDELKQYHNPRYGRGPIGGNYYAGTSSISANVPFGAQTMATPDGRKAHTPLAEGASPASGTDHL
GPTAVISSVGKLPTGAILGGVLLNQKLNPSTLENESDKQKLMVLLRTFFEVHKGWHIQYNIVSRDTLLEA
KKHPDQYRDLVVRVAGYSAFFTALSPDTQDDIIARTEHTL

>WP_004212173.1 formate C-acetyltransferase/glycerol dehydratase family glycyl radical enzyme [Klebsiella pneumoniae]
MTTLKLNTLSARIQAHKMALVHIVKPPVCTERARHYTEMYQQHLDKPIPVRRALALAHHLAERTIWIKHD
ELIVGNQASEVRAAPIFPEYTVSWIEKEIDDLADRPGAGFSVSEENKRVLHEVCPWWRGQTVQDRCYGMF
TDEQKALLATGIIKAEGNMTSGDAHLAVNYPLLLEKGLDGMRAKVAERRSRINLTVLEDLHGEQFLKAID
IVLEAVSDHSKRFAALAREMATAESRESRRHELLTIAENCDVIAHEPPKTFWQALQLCYFIQLILQIESN
GHSVSFGRMDQYLYPYYRRDVELQQSLDREQAIELLHSCWLKLLEVNKIRSGSHSKASAGSPLYQNVTIG
GQNLVDGKPQDAVNPLSYAILESCGRLRSTQPNLSVRYHAGMSNDFLDACVQVIRCGFGMPAFNNDEIVI
PEFIKLGIEPQDAYDYAAIGCIETAVGGKWGYRCTGMSFINFARVMLATLEGGRDATSGQVFLPQEHALS
KGNFANFDQVLADWDRQIRYYTRKSIEIEYVVDTMLEENVHDILCSALVDDCIERAKSIKQGGAKYDWVS
GLQVGIANLGNSLAAVKKLVFDQGAIGQQELAKALAEDFDGLTHEQLRQRLINGAPKYGNDDDSVDELLA
RAYQTYIDELKQYHNPRYGRGPIGGNYYAGTSSISANVPFGAQTMATPDGRKAHTPLAEGASPASGTDHL
GPTAVISSVGKLPTGAILGGVLLNQKLNPSTLENESDKQKLMVLLRTFFEVHKGWHIQYNIVSRDTLLEA
KKHPDQYRDLVVRVAGYSAFFTALSPDTQDDIIARTEHTL

>WP_023299663.1 MULTISPECIES: formate C-acetyltransferase/glycerol dehydratase family glycyl radical enzyme [Enterobacter]
MTTLNLNTLSERIKAHKTALVHIVKPPVCTERAQHYTEMYQQHLDKPIPVRRALALAHHLAKRTIWIKHD
ELIIGNQASEVRAAPIFPEYTVSWIEKEIDDLADRPGAGFAVSEENKRVLHEICPWWRGQTVQDRCYGMF
TDEQKGLLETGIIKAEGNMTSGDAHLAVNFPLVLEKGLDGLRAKVAERRSRINLTVLDDLHGDQFLKAID
IVLEAVSLHIRRFADLAREMAASETRDSRRDELLAMAENCDIIAHQPPKTFWQALQLCYFIQLILQIESN
GHSVSFARMDQYLYPYYRRDVELDQSLDREHAIELLHSCWLKLLEVNKIRSGSHSKASAGSPLYQNVTIG
GQKLVNGEPMDAVNPLSYAILESCGRLRSTQPNLSVRYHAGMSNDFLDACVQVIRCGFGMPAFNNDEIVI
PEFIKLGVEREDAYDYAAIGCIETAVGGKWGYRCTGMSFINFARVMLAALEGGRDATSGQVFLPQEKALS
AGNFGNFDEVMAAWDNQIRYYTRKSIEIEYVVDTMLEENVHDILCSALVDDCIERAKSIKQGGAKYDWVS
GLQVGIANLGNSLAAVKKLVFDQGVIGQQQLAAALADDFEGLTHEQLRQRLINGAPKYGNDDDSVDLLLT
RAYETYIEELKQYHNPRYGRGPIGGNYYAGTSSISANVPFGAATMATPDGRKAHTPLAEGASPASGTDHL
GPTAVIGSVGKLPTEAILGGVLLNQKLNPSTLENDSDRQKLMVLLRTFFEVHKGWHIQYNIVSRETLLEA
KKHPDQYRDLVVRVAGYSAFFTALSPDAQDDIIARTEHTL

>WP_020195341.1 MULTISPECIES: formate C-acetyltransferase/glycerol dehydratase family glycyl radical enzyme [Vibrio harveyi group]
MDLNYLPERIKAHKLALVNIVTPPVCTERAEAYTRAYQANEDKPVIVQRALALQEHLRTRTIWIKHDELI
VGNQASKVRAAPIFPEYTVRWIEAEIDDLADRPGAGFAVTEEDKQSIHSITPYWRGKTVQDRCYGLFTDE
QQEILASTIIKAEGNMTSGDAHLAVDNEKILKLGMNGLLEDVRQHRVNNDVSTFEGLKKEQFYKSVEIVL
LAIQDHIVSYSELAAKMALEETRPLRKAELESIAANCRHVASHAPENFWQALQLSYFVQLMLQIESNGHS
VSFGRMDQFLNEFYVRDIENGTIEKDFALELLQSCWLKLLEVNKIRSGAHSKASAGSPLYQNVCIGGQKL
NEKGEPEDAVNPLSWAILESCGQLRSTQPNLSVRYHEGLNQEFLMGCVEVIKCGFGMPAFNNDEIVIPEF
IKLGVEKEDAYNYASIGCIETAVPGKWGYRCTGMSFINFARILLASLNEGVDATTGKAFLPHDKSLAKGN
FENFEQVTASWAEQIRYYTRKSIEIDTVVDSVLEQQAQDIFCSTLVDDCLARGKTVKEGGAKYDWVSGLQ
VGIANLGNSLAAIKHLVFDDAQITQPELAKALAEDFDGMENEQLRQRLINFAPKYGNDDDAVDQLLADAY
QVYIDELEQFVNTRHGRGPIGGGYYAGTSSISANVPFGASTMATPDGRKAKTPLAEGASPSSGSDRLGPT
AVYNSVGKIQANKILGGVLLNQKLSPAAVESEGDKLKLSMLIRTFFNHHKGWHVQYNIVSRETLLAAKKN
PEQYRDLVVRVAGYSAFFTALSPDAQDDIIARTEHEL

>WP_002592316.1 MULTISPECIES: PFL2/glycerol dehydratase family glycyl radical enzyme [Enterocloster]
MNTRTERLRKRLFDTDPRICPERCIYFTESMKETEGKPNALRRSQAFYDVLSRMTVYVNADELIVGNQAQ
WPKASPIYPEYSTDWLEAELNGSPFFPDKRPGDKFYYTQEDKDKILECVEYWKGKSLYENLRKTLPEKIN
QAWDANVIDDTWVSAAGLGNVIVDYKGVVDKGLSDVMRRIENKLKRLDPREPGNTRKRWFLEAALQGNQA
VVMFSGRIADCCKEQAEQEKDETRRRELLKLEDICRNVPLNPARTFHEAVQSIYMILLAVHLESNGHAIS
LGRFDQYVYPYYKRDLEEGRITREEALEIVECFFIKCNELNKLRSWPDTEFFLGYQMFINLAIAGQTVDG
KDATNEVSHLCVEACENVRLFTPSVSIKWFEGTSDGFMMKALKAAQRHQGGQPAFYNDKAFIRTLKNMGI
AEEDRVDWVPDGCIEASIPGKWDFAAKGPWLNVEKVLEITLHDGTDPKTGYHFVDLEKRAEDCGSVRELM
ELYKQTLDYFMGLQVETEHINDEIHIQQDINAFRSSLVYDCIERAMDLVEGGSVYSADGGPTAGTISAGD
SLAALDEIVFNQKLLTMEQVLHAMNTNYEDMETVPAGPEIRAILLNKAPKFGNDDERADKWVVELEDYIG
SSYRYKYKSSKYGKGPVPCCYSYSQSPVTGNIAFGKSIGATPDGRKDGQPVNNGISPANGSEKKGATAAC
NSVMKLPSIWFQKGAIFNMRLSKGALDTDENKEKVIAMIKVLFENYGQQIQFNVVDNKVFREAMEHPDEY
KDLMVRVSGYSALFTSLSPECQMDVINRAELEL

>WP_155026704.1 formate C-acetyltransferase/glycerol dehydratase family glycyl radical enzyme [Enterobacter bugandensis]
MTTLNLNTLSERIKAHKMALVHIVKPPVCTERAQHYTEMYQQHMDKPIPVRRALALAHHLAERTIWIKHD
ELIIGNQASEVRAAPIFPEYTVSWIEKEIDDLADRPGAGFAVSEENKRVLHEICPWWRGQTVQDRCYGMF
TDEQKGLLETGIIKAEGNMTSGDAHLAVNFPLVLEKGLDGLRAKVDERRSRINLTVLEDLHGDQFLKAID
IVLEAVSLHIKRFADLAREMASTETRESRRDELLAMAENCDVIAHEPPKTFWQALQLCYFIQLILQIESN
GHSVSFARMDQYLYPYYRRDVELDQSLDREHAIELLHSCWLKLLEVNKIRSGSHSKASAGSPLYQNVTIG
GQKLVNGEPMDAVNPLSYAILESCGRLRSTQPNLSVRYHAGMSNDFLDACVQVIRCGFGMPAFNNDEIVI
PEFIKLGVERDDAYDYAAIGCIETAVGGKWGYRCTGMSFINFARVMLAALEGGRDATSGKVFLPQEKALS
AGNFDNFEEVMAAWDTQIRYYTRKSIEIEYVVDTMLEENVHDILCSALVDDCIERAKSIKQGGAKYDWVS
GLQVGIANLGNSLAAVKKLVFEQGAIGQQQLAAALADDFDGLTHEQLRQRLINGAPKYGNDDDSVDMLLT
RAYQTYIEELKQYHNPRYGRGPIGGNYYAGTSSISANVPFGAATMATPDGRKAHTPLAEGASPASGTDHL
GPTAVIGSVGKLPTEAILGGVLLNQKLNPSTLENDSDRQKLMVLLRTFFEVHKGWHIQYNIVSRETLLEA
KRHPDQYRDLVVRVAGYSAFFTALSPDAQDDIIARTEHTL

>WP_155025447.1 formate C-acetyltransferase/glycerol dehydratase family glycyl radical enzyme [Enterobacter hormaechei]
MTTLNLNTLSERIKAHKTALVHIVKPPVCTERAQHYTEMYQQHLDKPIPVRRALALAHHLAKRTIWIKHD
ELIIGNQASEVRAAPIFPEYTVSWIEKEIDDLADRPGAGFAVSEENKRVLHEICPWWRGQTVQDRCYGMF
TDEQKGLLETGIIKAEGNMTSGDAHLAVNFPLVLEKGLDGLRAKVAERRSRINLTVLDDLHGDQFLKAID
IVLEAVSLHIRRFADLAREMAASETRDSRRDELLAMAENCDIIAHQPPKSFWQALQLCYFIQLILQIESN
GHSVSFARMDQYLYPYYRRDVELDQSLDREHAIELLHSCWLKLLEVNKIRSGSHSKASAGSPLYQNVTIG
GQKLVNGEPMDAVNPLSYAILESCGRLRSTQPNLSVRYHAGMSNDFLDACVQVIRCGFGMPAFNNDEIVI
PEFIKLGVEREDAYDYAAIGCIETAVGGKWGYRCTGMSFINFARVMLAALEGGRDATSGQVFLPQEKALS
AGNFGNFDEVMAAWDNQIRYYTRKSIEIEYVVDTMLEENVHDILCSALVDDCIERAKSIKQGGAKYDWVS
GLQVGIANLGNSLAAVKKLVFDQGVIGQQQLAAALADDFEGLTHEQLRQRLINGAPKYGNDDDSVDLLLT
RAYETYIKELKQYHNPRYGRGPIGGNYYAGTSSISANVPFGAATMATPDGRKAHTPLAEGASPASGTDHL
GPTAVIGSVGKLPTEAILGGVLLNQKLNPSTLENDSDRQKLMVLLRTFFEVHKGWHIQYNIVSRETLLEA
KKHPDQYRDLVVRVAGYSAFFTALSPDAQDDIIARTEHTL

>WP_155024287.1 formate C-acetyltransferase/glycerol dehydratase family glycyl radical enzyme [Enterobacter hormaechei]
MTTLNLNTLSERIKAHKTALVHIVKPPVCTERAQHYTEMYQQHLDKPIPVRRALALAHHLAKRTIWIKHD
ELIIGNQASEVRAAPIFPEYTVSWIEKEIDDLADRPGAGFAVSEENKRVLHEICPWWRGQTVQDRCYGMF
TDEQKGLLETGIIKAEGNMTSGDAHLAVNFPLVLEKGLDGLRAKVAERRSRINLTVLDDLHGDQFLKAID
IVLEAVSLHIRRFADLAREMAASETRDSRRDELLAMAENCDIIAHQPPKTFWQALQLCYFIQLILQIESN
GHSVSFARMDQYLYPYYRRDVELDQSLDREHAIELLHSCWLKLLEVNKIRSGSHSKASAGSPLYQNVTIG
GQKLVNGEPMDAVNPLSYAILESCGRLRSTQPNLSVRYHAGMSNDFLDACVQVIRCGFGMPAFNNDEIVI
PEFIKLGVEREDAYDYAAIGCIETAVGGKWGYRCTGMSFINFARVMLAALEGGRDATSGQVFLSQEKALS
AGNFGNFDEVMAAWDNQIRYYTRKSIEIEYVVDTMLEENVHDILCSALVDDCIERAKSIKQGGAKYDWVS
GLQVGIANLGNSLAAVKKLVFDQGVIGQQQLAAALADDFEGLTHEQLRQRLINGAPKYGNDDDSVDLLLT
RAYETYIEELKQYHNPRYGRGPIGGNYYAGTSSISANVPFGAATMATPDGRKAHTPLAEGASPASGTDHL
GPTAVIGSVGKLPTEAILGGVLLNQKLNPSTLENDSDRQKLMVLLRTFFEVHKGWHIQYNIVSRETLLEA
KKHPDQYRDLVVRVAGYSAFFTALSPDAQDDIIARTEHTL

>WP_155023310.1 formate C-acetyltransferase/glycerol dehydratase family glycyl radical enzyme [Enterobacter hormaechei]
MTTLNLNTLSERIKAHKTALVHIVKPPVCTERAQHYTEMYQQHMDKPIPVRRALALAHHLAKRTIWIKHD
ELIIGNQASEVRAAPIFPEYTVSWIEKEIDDLADRPGAGFAVSEENKRVLHAICPWWRGQTVQDRCYGMF
TDEQKGLLETGIIKAEGNMTSGDAHLAVNFPLVLEKGLDGLRAKVAERRSRINLTVLEDLHGDQFLKAID
IVLEAVSLHIKRFADLAREMASSETRESRRDELLAMAENCDVIAHEPPKTFWQALQLCYFIQLILQIESN
GHSVSFARMDQYLYPYYRRDVELDQSLDREHAIELLHSCWLKLLEVNKIRSGSHSKASAGSPLYQNVTIG
GQKLVNGEPMDAVNPLSYAILESCGRLRSTQPNLSVRYHAGMSNDFLDACVQVIRCGFGMPAFNNDEIVI
PEFIKLGVERDDAYDYAAIGCIETAVGGKWGYRCTGMSFINFARVMLAALEGGRDATSGKVFLPQEKALS
AGNFDNFEEVMAAWDTQIRYYTRKSIEIEYVVDTMLEENVHDILCSALVDDCIERAKSIKQGGAKYDWVS
GLQVGIANLGNSLAAVKKLVFDQDVIGQQQLAAALADDFEGLTHEQLRQRLINGAPKYGNDDDSVDLLLT
RAYETYIEELKQYHNPRYGRGPIGGNYYAGTSSISANVPFGAATMATPDGRKAHTPLAEGASPASGTDHL
GPTAVIGSVGKLPTEAILGGVLLNQKLNPSTLENDSDRQKLMVLLRTFFEVHKGWHIQYNIVSRETLLEA
KKHPDQYRDLVVRVAGYSAFFTALSPDAQDDIIARTEHTL

>WP_154848844.1 formate C-acetyltransferase/glycerol dehydratase family glycyl radical enzyme [Enterobacter hormaechei]
MTTLNLNTLSERIKAHKTALVHIVKPPVCTERAQHYTEMYQQHLDKPIPVRRALALAHHLAKRNIWIKHD
ELIIGNQASEVRAAPIFPEYTVSWIEKEIDDLADRPGAGFAVSEENKRVLHEICPWWRGQTVQDRCYGMF
TDEQKGLLETGIIKAEGNMTSGDAHLAVNFPLVLEKGLDGLRAKVAERRSRINLTVLDDLHGDQFLKAID
IVLEAVSLHIRRFADLAREMAASETRDSRRDELLAMAENCDIIAHQPPKTFWQALQLCYFIQLILQIESN
GHSVSFARMDQYLYPYYRRDVELDQSLDREHAIELLHSCWLKLLEVNKIRSGSHSKASAGSPLYQNVTIG
GQKLVNGEPMDAVNPLSYAILESCGRLRSTQPNLSVRYHAGMSNDFLDACVQVIRCGFGMPAFNNDEIVI
PEFIKLGVERDDAYDYAAIGCIETAVGGKWGYRCTGMSFINFARVMLAALEGGRDATSGQVFLPQEKALS
AGNFGNFDEVMAAWDNQIRYYTRKSIEIEYVVDTMLEENVHDILCSALVDDCIERAKSIKQGGAKYDWVS
GLQVGIANLGNSLAAVKKLVFDQGVIGQQQLAAALADDFEGLTHEQLRQRLINGAPKYGNDDDSVDLLLT
RAYETYIEELKQYHNPRYGRGPIGGNYYAGTSSISANVPFGAATMATPDGRKAHTPLAEGASPASGTDHL
GPTAVIGSVGKLPTEAILGGVLLNQKLNPSTLENDSDRQKLMVLLRTFFEVHKGWHIQYNIVSRETLLEA
KKHPDQYRDLVVRVAGYSAFFTALSPDAQDDIIARTEHTL

>WP_062932137.1 formate C-acetyltransferase/glycerol dehydratase family glycyl radical enzyme [Enterobacter hormaechei]
MTTLNLNTLSERIKAHKTALVHIVKPPVCTERAQHYTEMYQQHMDKPIPVRRALALAHHLAKRTIWIKHD
ELIIGNQASEVRAAPIFPEYTVSWIEKEIDDLADRPGAGFAVSEENKRVLHAICPWWRGQTVQDRCYGMF
TDEQKGLLETGIIKAEGNMTSGDAHLAVNFPLVLEKGLDGLRAKVAERRSRINLTVLDDLHGDQFLKAID
IVLEAVSLHIKRFADLAREMAASETRDSRRDELLAMAENCDIIAHQPPKTFWQALQLCYFIQLILQIESN
GHSVSFARMDQYLYPYYRRDVELDQSLDREHAIELLHSCWLKLLEVNKIRSGSHSKASAGSPLYQNVTIG
GQKLVNGEPMDAVNPLSYAILESCGRLRSTQPNLSVRYHAGMSNDFLDACVQVIRCGFGMPAFNNDEIVI
PEFIKLGVERDDAYDYAAIGCIETAVGGKWGYRCTGMSFINFARVMLAALEGGRDATSGQVFLPQEKALS
AGNFGNFDEVMAAWDSQIRYYTRKSIEIEYVVDTMLEENVHDILCSALVDDCIERAKSIKQGGAKYDWVS
GLQVGIANLGNSLAAVKKLVFDQGVIGQQQLAAALADDFEGLTHEQLRQRLINGAPKYGNDDDSVDLLLT
RAYQTYIEELKQYHNPRYGRGPIGGNYYAGTSSISANVPFGAATMATPDGRKAHTPLAEGASPASGTDHL
GPTAVIGSVGKLPTEAILGGVLLNQKLNPSTLENDSDRQKLMVLLRTFFEVHKGWHIQYNIVSRETLLEA
KKHPDQYRDLVVRVAGYSAFFTALSPDAQDDIIARTEHTL

>WP_023292931.1 formate C-acetyltransferase/glycerol dehydratase family glycyl radical enzyme [Enterobacter roggenkampii]
MTTLNLNTLSERIKAHKTALVHIVKPPVCTERAQHYTEMYQQHMDKPIPVRRALALAHHLAKRTIWIKHD
ELIIGNQASEVRAAPIFPEYTVSWIEKEIDDLADRPGAGFAVSEENKRVLHEICPWWRGQTVQDRCYGMF
TDEQKGLLETGIIKAEGNMTSGDAHLAVNFPLVLEKGLDGLRAKVAERRSRINLTVLEDLHGDQFLKAID
IVLEAVSLHIKRFADLAREMAATETRVSRRDELLAMAENCDVIAHEPPKTFWQALQLCYFIQLILQIESN
GHSVSFARMDQYLYPYYRRDVELNQSLDREHAIELLHSCWLKLLEVNKIRSGSHSKASAGSPLYQNVTIG
GQKLVNGEPMDAVNPLSYAILESCGRLRSTQPNLSVRYHAGMSNDFLDACVQVIRCGFGMPAFNNDEIVI
PEFIKLGVERDDAYDYAAIGCIETAVGGKWGYRCTGMSFINFARVMLAALEGGRDATSGKVFLPQEKALS
AGNFDNFDEVMAAWDSQIRYYTRKSIEIEYVVDTMLEENVHDILCSALVDDCIERAKSIKQGGAKYDWVS
GLQVGIANLGNSLAAVKKLVFEQGTIGQQQLAAALADDFDGLTHEQLRQRLINGAPKYGNDDDSVDMLLT
RAYQTYIEELKQYHNPRYGRGPIGGNYYAGTSSISANVPFGAATMATPDGRKAHTPLAEGASPASGTDHL
GPTAVIGSVGKLPTEAILGGVLLNQKLNSSTLENDSDRQKLMVLLRTFFEVHKGWHIQYNIVSRETLLEA
KKHPDQYRDLVVRVAGYSAFFTALSPDAQDDIIARTEHTL

>WP_063944413.1 formate C-acetyltransferase/glycerol dehydratase family glycyl radical enzyme [Enterobacter hormaechei]
MTTLNLNTLSERIKAHKTALVHIVKPPVCTERAQHYTEMYQQHLDKPIPVRRALALAHHLAKRTIWIKHD
ELIIGNQASEVRAAPIFPEYTVSWIEKEIDDLADRPGAGFAVSEENKRVLHAICPWWRGQTVQDRCYGMF
TDEQKGLLETGIIKAEGNMTSGDAHLAVNFPLVLEKGLDGLRAKVAERRSHINLTVLEDLHGDQFLKAID
IVLEAVSLHIKRFAELAREMASSETRESRRDELLAMAENCDVIAHEPPKTFWQALQLCYFIQLILQIESN
GHSVSFARMDQYLYPYYRRDVELDQSLDREHAIELLHSCWLKLLEVNKIRSGSHSKASAGSPLYQNVTIG
GQKLVNGEPMDAVNPLSYAILESCGRLRSTQPNLSVRYHAGMSNDFLDACVQVIRCGFGMPAFNNDEIVI
PEFIKLGVERDDAYDYAAIGCIETAVGGKWGYRCTGMSFINFARVMLAALEGGRDATSGKVFLPQEKALS
AGNFDNFEEVMAAWDTQIRYYTCKSIEIEYVVDTMLEENVHDILCSALVDDCIERAKSIKQGGAKYDWVS
GLQVGIANLGNSLAAVKKLVFDQGVIGQQQLAAALADDFEGLTHEQLRQRLINGAPKYGNDDDSVDLLLT
RAYETYIEELKQYHNPRYGRGPIGGNYYAGTSSISANVPFGAATMATPDGRKAHTPLAEGASPASGTDHL
GPTAVIGSVGKLPTEAILGGVLLNQKLNPSTLENDSDRQKLMVLLRTFFEVHKGWHIQYNIVSRETLLEA
KKHPDQYRDLVVRVAGYSAFFTALSPDAQDDIIARTEHTL

>WP_063933200.1 formate C-acetyltransferase/glycerol dehydratase family glycyl radical enzyme [Enterobacter hormaechei]
MTTLNLNTLSERIKAHKTALVHIVKPPVCTERAQHYTEMYQQHLDKPIPVRRALALAHHLAKRTIWIKHD
ELIIGNQASEVRAAPIFPEYTVSWIEKEIDDLADRPGAGFAVSEENKRVLHEICPWWRGQTVQDRCYGMF
TDEQKGLLETGIIKAEGNMTSGDAHLAVNFPLVLEKGLDGLRAKVAERRSRINLTVLDDLHGDQFLKAID
IVLEAVSLHIKRFADLAREMAATETRDSRRDELLAMAENCDIIAHQPPKTFWQALQLCYFIQLILQIESN
GHSVSFARMDQYLYPYYRRDVELDQSLDREHAIELLHSCWLKLLEVNKIRSGSHSKASAGSPLYQNVTIG
GQKLVNGEPMDAVNPLSYAILESCGRLRSTQPNLSVRYHAGMSNDFLDACVQVIRCGFGMPAFNNDEIVI
PEFIKLGVEREDAYDYAAIGCIETAVGGKWGYRCTGMSFINFARVMLAALEGGRDATSGQVFLPQEKALS
AGNFGNFDEVMAAWDNQIRYYTRKSIEIEYVVDTMLEENVHDILCSALVDDCIERAKSIKQGGAKYDWVS
GLQVGIANLGNSLAAVKKLVFDQGVIGQQQLAAALADDFEGLTHEQLRQRLINGAPKYGNDDDSVDLLLT
RAYETYIEELKQYHNPRYGRGPIGGNYYAGTSSISANVPFGAATMATPDGRKAHTPLAEGASPASGTDHL
GPTAVIGSVGKLPTEAILGGVLLNQKLNPSTLENDSDRQKLMVLLRTFFEVHKGWHIQYNIVSRETLLEA
KKHPDQYCDLVVRVAGYSAFFTALSPDAQDDIIARTEHTL

>WP_063926418.1 formate C-acetyltransferase/glycerol dehydratase family glycyl radical enzyme [Enterobacter hormaechei]
MTTLNLNTLSERIKAHKTALVHIVKPPVCTERAQHYTEMYQQHLDKPIPVRRALALAHHLAKRTIWIKHD
ELIIGNQASEVRAAPIFPEYTVSWIEKEIDDLADRPGAGFAVSEENKRVLHEICPWWRGQTVQDRCYGMF
TDEQKGLLETGIIKAEGNMTSGDAHLAVNFPLVLEKGLDGLRAKVAERRSRINLTVLDDLHGDQFLKAID
IVLEAVSLHIRRFADLAREMAASETRDSRRDELLAMAENCDIIAHQPPKTFWQALQLCYFIQLILQIESN
GHSVSFARMDQYLYPYYRRDVELDQSLDREHAIELLHSCWLKLLEVNKIRSGSHSKASAGSPLYQNVTIG
GQKLVNGEPMDAVNPLSYAILESCGRLRSTQPNLSVRYHAGMSNDFLDACVQVIRCGFGMPAFNNDEIVI
PEFIKLGVEREDAYDYAAIGCIETAVGGKWGYRCTGMSFINFARVMLAALEGGRDATSGQVFLPQEKALS
AGNFGNFDEVMAAWDNQIRYYTRKSIEIEYVVDTMLEENVHDILCSALVDDCIERAKSIKQGGAKYDWVS
GLQVGIANLGNSLAAVKKLVFDQGVIGQQQLTAALADDFEGLTHEQLRQRLINGAPKYGNDDDSVDLLLT
RAYETYIEELKQYHNPRYGRGPIGGNYYAGTSSISANVPFGAATMATPDGRKAHTPLAEGASPASGTDHL
GPTAVIGSVGKLPTEAILGGVLLNQKLNPSTLENDSDRQKLMVLLRTFFEVHKGWHIQYNIVSRETLLEA
KKHPDQYRDLVVRVAGYSAFFTALSPDAQDDIIARTEHTL

>WP_063868924.1 formate C-acetyltransferase/glycerol dehydratase family glycyl radical enzyme [Enterobacter hormaechei]
MTTLNLNTLSERIKAHKTALVHIVKPPVCTERAQHYTEMYQQHLDKPIPVRRALALAHHLAKRTIWIKHD
ELIIGNQASEVRAAPIFPEYTVSWIEKEIDDLADRPGAGFAVSEENKRVLHAICPWWRGQTVQDRCYGMF
TDEQKGLLETGIIKAEGNMTSGDAHLAVNFPLVLEKGLDGLRAKVAERRSRINLTVLEDLHGDQFLKAID
IVLEAVSLHIKRFAELAREMASTETRVSRRDELLAMAENCDVIAHEPPKTFWQALQLCYFIQLILQIESN
GHSVSFARMDQYLYPYYRRDVELDQSLDREHAIELLHSCWLKLLEVNKIRSGSHSKASAGSPLYQNVTIG
GQKLVNGEPMDAVNPLSYAILESCGRLRSTQPNLSVRYHAGMSNDFLDACVQVIRCGFGMPAFNNDEIVI
PEFIKLGVERDDAYDYAAIGCIETAVGGKWGYRCTGMSFINFARVMLAALEGGRDATSGKVFLPQEKALS
AGNFDNFEEVMAAWDTQIRYYTRKSIEIEYVVDTMLEQNVHDILCSALVDDCIERAKSIKQGGAKYDWVS
GLQVGIANLGNSLAAVKKLVFDQGVIGQQQLAAALADDFDGLTHEQLRQRLINGAPKYGNDDDSVDLLLT
RAYETYIEELKQYHNPRYGRGPIGGNYYAGTSSISANVPFGAATMATPDGRKAHTPLAEGASPASGTDHL
GPTAVIGSVGKLPTEAILGGVLLNQKLNPSTLENDSDRQKLMVLLRTFFEVHKGWHIQYNIVSRETLLEA
KKHPDQYRDLVVRVAGYSAFFTALSPDAQDDIIARTEHTL

>WP_063862965.1 formate C-acetyltransferase/glycerol dehydratase family glycyl radical enzyme [Enterobacter hormaechei]
MTTLNLNTLSERIKAHKTALVHIVKPPVCTERAQHYTEMYQQHLDKPIPVRRALALAHHLAKRTIWIKHD
ELIIGNQASEVRAAPIFPEYTVSWIEKEIDDLADRPGAGFAVSEENKRVLHAICPWWRGQTVQDRCYGMF
TDEQKGLLETGIIKAEGNMTSGDAHLAVNFPLVLEKGLDGLRAKVAERRSRINLTVLDDLHGDQFLKAID
IVLEAVSLHIKRFADLARKMAATETRDSRRDELLAMAENCDIIAHQPPKTFWQALQLCYFIQLILQIESN
GHSVSFARMDQYLYPYYRRDVELDQSLDREHAIELLHSCWLKLLEVNKIRSGSHSKASAGSPLYQNVTIG
GQKLVNGEPMDAVNPLSYAILESCGRLRSTQPNLSVRYHAGMSNDFLDACVQVIRCGFGMPAFNNDEIVI
PEFIKLGVEREDAYDYAAIGCIETAVGGKWGYRCTGMSFINFARVMLAALEGGRDATSGQVFLPQEKALS
AGNFGNFDDVMAAWDNQIRYYTRKSIEIEYVVDTMLEENVHDILCSALVDDCIERAKSIKQGGAKYDWVS
GLQVGIANLGNSLAAVKKLVFDQGVIGQQQLAAALADDFEGLTHEQLRQRLINGAPKYGNDDDSVDLLLT
RAYETYIEELKQYHNPRYGRGPIGGNYYAGTSSISANVPFGAATMATPDGRKAHTPLAEGASPASGTDHL
GPTAVIGSVGKLPTEAILGGVLLNQKLNPSTLENDSDRQKLMVLLRTFFEVHKGWHIQYNIVSRETLLEA
KKHPDQYRDLVVRVAGYSAFFTALSPDAQDDIIARTEHTL

>WP_063862539.1 formate C-acetyltransferase/glycerol dehydratase family glycyl radical enzyme [Enterobacter hormaechei]
MTTLNLNTLSERIKAHKTALVHIVKPPVCTERAQHYTEMYQQHLDKPIPVRRALALAHHLAKRTIWIKHD
ELIIGNQASEVRAAPIFPEYTVSWIEKEIDDLADRPGAGFAVSEENKRVLHEICPWWRGQTVQDRCYGMF
TDEQKGLLETGIIKAEGNMTSGDAHLAVNYPLVLEKGLDGLRAKVAERRSRINLTVLDDLHGDQFLKAID
IVLEAVSLHIRRFADLAREMAASETRDSRRDELLAMAENCDIIAHQPPKTFWQALQLCYFIQLILQIESN
GHSVSFARMDQYLYPYYRRDVELDQSLDREHAIELLHSCWLKLLEVNKIRSGSHSKASAGSPLYQNVTIG
GQKLVNGEPMDAVNPLSYAILESCGRLRSTQPNLSVRYHAGMSNDFLDACVQVIRCGFGMPAFNNDEIVI
PEFIKLGVEREDAYDYAAIGCIETAVGGKWGYRCTGMSFINFARVMLAALEGGRDATSGQVFLPQEKALS
AGNFGNFDEVMAAWDNQIRYYTRKSIEIEYVVDTMLEENVHDILCSALVDDCIERAKSIKQGGAKYDWVS
GLQVGIANLGNSLAAVKKLVFDQGVIGQQQLAAALADDFEGLTHEQLRQRLINGAPKYGNDDDSVDLLLT
RAYETYIKELKQYHNPRYGRGPIGGNYYAGTSSISANVPFGAATMATPDGRKAHTPLAEGASPASGTDHL
GPTAVIGSVGKLPTEAILGGVLLNQKLNPSTLENDSDRQKLMVLLRTFFEVHKGWHIQYNIVSRETLLEA
KKHPDQYRDLVVRVAGYSAFFTALSPDAQDDIIARTEHTL

>WP_063848474.1 formate C-acetyltransferase/glycerol dehydratase family glycyl radical enzyme [Enterobacter hormaechei]
MTTLNLNTLSERIKAHKTALVHIVKPPVCTERAQHYTEMYQQHMDKPIPVRRALALAHHLAKRTIWIKHD
ELIIGNQASEVRAAPIFPEYTVSWIEKEIDDLADRPGAGFAVSEENKRVLHEICPWWRGQTVQDRCYGMF
TDEQKGLLETGIIKAEGNMTSGDAHLAVNFPLVLEKGLDGLRAKVAERRSRINLTVLEDLHGDQFLKAID
IVLEAVSLHIKRFADLAREMASTETRESRRDELLAMAENCDVIAHEPPKTFWQALQLCYFIQLILQIESN
GHSVSFARMDQYLYPYYRRDVELDQSLDREHAIELLHSCWLKLLEVNKIRSGSHSKASAGSPLYQNVTIG
GQKLVNGEPMDAVNPLSYAILESCGRLRSTQPNLSVRYHAGMSNDFLDACVQVIRCGFGMPAFNNDEIVI
PEFIKLGVERDEAYDYAAIGCIETAVGGKWGYRCTGMSFINFARVMLAALEGGRDATSGKVFLPQEKALS
AGNFDNFEEVMAAWDTQIRYYTRKSIEIEYVVDTMLEENVHDILCSALVDDCIERAKSIKQGGAKYDWVS
GLQVGIANLGNSLAAVKKLVFDQGVIGQQQLAAALADDFEGLTHEQLRQRLINGAPKYGNDDDSVDMLLT
RAYQTYIEELKQYHNPRYGRGPIGGNYYAGTSSISANVPFGAATMATPDGRKAHTPLAEGASPASGTDHL
GPTAVIGSVGKLPTEAILGGVLLNQKLNPSTLENDSDRQKLMVLLRTFFEVHKGWHIQYNIVSRETLLEA
KKHPDQYRDLVVRVAGYSAFFTALSPDAQDDIIARTEHTL

>WP_063618248.1 formate C-acetyltransferase/glycerol dehydratase family glycyl radical enzyme [Enterobacter roggenkampii]
MTTLNLNTLSERIKAHKTALVHIVKPPVCTERAQHYTEMYQQHMDKPIPVRRALELAHHLAKRTIWIKHD
ELIIGNQASEVRAAPIFPEYTVSWIEKEIDDLADRPGAGFAVSEENKRVLHEICPWWRGQTVQDRCYGMF
TDEQKGLLETGIIKAEGNMTSGDAHLAVNFPLVLEKGLDGLRAKVAERRSRINLTVLEDLHGDQFLKAID
IVLEAVSLHIKRFADLAREMASTETRVSRRDELLAMAENCDVIAHEPPKTFWQALQLCYFIQLILQIESN
GHSVSFARMDQYLNPYYRRDVELNQSLDREHAIELLHSCWLKLLEVNKIRSGSHSKASAGSPLYQNVTIG
GQKLVNGEPMDAVNPLSYAILESCGRLRSTQPNLSVRYHAGMSNDFLDACVQVIRCGFGMPAFNNDEIVI
PEFIKLGVERDDAYDYAAIGCIETAVGGKWGYRCTGMSFINFARVMLAALEGGRDATSGKVFLPQEKALS
AGNFEEVMAAWDTQIRYYTRKSIEIEYVVDTMLEENVHDILCSALVDDCIERAKSIKQGGAKYDWVSGLQ
VGIANLGNSLAAVKKLVFEQGVIGQQQLAAALADDFDGLTHEQLRQRLINGAPKYGNDDDSVDMLLTRAY
QTYIEELKQYHNPRYGRGPIGGNYYAGTSSISANVPFGAATMATPDGRKAHTPLAEGASPASGTDHLGPT
AVIGSVGKLPTEAILGGVLLNQKLNPSTLENDSDRQKLMVLLRTFFEVHKGWHIQYNIVSRETLLEAKKH
PDQYRDLVVRVAGYSAFFTALSPDAQDDIIARTEHTL

>WP_063215067.1 formate C-acetyltransferase/glycerol dehydratase family glycyl radical enzyme [Enterobacter ludwigii]
MTTLNLSTLSERIKAHKTALVHIVKPPVCTERALHYTEMYQQHMDKPIPVRRALALAHHLAQRTIWIKHD
ELIIGNQASEVRAAPIFPEYTVSWIEKEIDDLADRPGAGFAVSEENKRVLHEICPWWRGQTVQDRCYGMF
TDEQKGLLETGIIKAEGNMTSGDAHLAVNFPLLLEKGLDGLRDKVAERRSRINLTVLDDLHGEQFLKAID
IVLEAVSLHIERFAALAREMAATESRESRRDELLAMAENCDVIAHQPPTTFWQALQLCYFIQLILQIESN
GHSVSFARMDQYLYPYYRRDVELNQSLDREHAIELLHSCWLKLLEVNKIRSGSHSKASAGSPLYQNVTIG
GQTLINGEPMDAVNPLSYAILESCGRLRSTQPNLSVRYHAGMSNDFLDACVQVIRCGFGMPAFNNDEIVI
PEFIKLGVEKEDAYDYAAIGCIETAVGGKWGYRCTGMSFINFARVMLAALEGGRDATSGKVFLPQEKALS
AGNFDNFEEVMAAWDTQIRYYTRKSIEIEYVVDTMLEENVPDILCSALVDDCIERAKSIKQGGAKYDWVS
GLQVGIANLGNSLAAVKKLVFEQGTIGQQQLAAALADDFDGLTHEQLRQRLINGAPKYGNDDDSVDMLLT
RAYETYIAELKQYHNPRYGRGPIGGNYYAGTSSISANVPFGAATMATPDGRKAHTPLAEGASPASGTDHL
GPTAVIGSVGKLPTEAILGGVLLNQKLNPSTLENDSDRQKLMVLLRTFFEMHKGWHIQYNIVSRETLLEA
KKHPDQYRDLVVRVAGYSAFFTALSPDAQDDIIARTEHTL

>WP_063199626.1 formate C-acetyltransferase/glycerol dehydratase family glycyl radical enzyme [Enterobacter hormaechei]
MTTLNLNTLSERIKAHKTALVHIVKPPVCTERAQHYTEMYQQHLDKPIPVRRALALAHHLAKRTIWIKHD
ELIIGNQASEVRAAPIFPEYTVSWIEKEIDDLADRPGAGFAVSEENKRVLHEICPWWRGQTVQDRCYGMF
TDEQKGLLETGIIKAEGNMTSGDAHLAVNFPLVLEKGLDGLRAKVAERRSRINLTVLDDLHGDQFLKAID
IALEAVSLHIRRFADLAREMAASETRDSRRDELLAMAENCDIIAHQPPKTFWQALQLCYFIQLILQIESN
GHSVSFARMDQYLYPYYRRDVELDQSLDREHAIELLHSCWLKLLEVNKIRSGSHSKASAGSPLYQNVTIG
GQKLVNGEPMDAVNPLSYAILESCGRLRSTQPNLSVRYHAGMSNDFLDACVQVIRCGFGMPAFNNDEIVI
PEFIKLGVEREDAYDYAAIGCIETAVGGKWGYRCTGMSFINFARVMLAALEGGRDATSGQVFLPQEKALS
AGNFGNFDEVMAAWDNQIRYYTRKSIEIEYVVDTMLEENVHDILCSALVDDCIERAKSIKQGGAKYDWVS
GLQVGIANLGNSLAAVKKLVFDQGVIGQQQLAAALADDFEGLTHEQLRQRLINGAPKYGNDDDSVDLLLT
RAYETYIEELKQYHNPRYGRGPIGGNYYAGTSSISANVPFGAATMATPDGRKAHTPLAEGASPASGTDHL
GPTAVIGSVGKLPTEAILGGVLLNQKLNPSTLENDSDRQKLMVLLRTFFEVHKGWHIQYNIVSRETLLEA
KKHPDQYRDLVVRVAGYSAFFTALSPDAQDDIIARTEHTL

>WP_063163415.1 formate C-acetyltransferase/glycerol dehydratase family glycyl radical enzyme [Enterobacter hormaechei]
MTTLNLNTLSERIKAHKTALVHIVKPPVCTERAQHYTEMYQQHLDKPIPVRRALALAHHLAKRTIWIKHD
ELIIGNQASEVRAAPIFPEYTVSWIEKEIDDLADRPGAGFAVSEENKRVLHEICPWWRGQTVQDRCYGMF
TDEQKGLLETGIIKAEGNMTSGDAHLAVNFPLVLEKGLDGLRAKVAERRSRINLTVLDDLHGDQFLKAID
IVLEAVSLHIRRFADLAREMAASETRDSRRDELLAMAENCDIIAHQPPKSFWQALQLCYFIQLILQIESN
GHSVSFARMDQYLYPYYRRDVELDQSLDREHAIELLHSCWLKLLEVNKIRSGSHSKASAGSPLYQNVTIG
GQKLVNGEPMDAVNPLSYAILESCGRLRSTQPNLSVRYHAGMSNDYLDACVQVIRCGFGMPAFNNDEIVI
PEFIKLGVDREDAYDYAAIGCIETAVGGKWGYRCTGMSFINFARVMLAALEGGRDATSGKVFLPQQKALS
AGNFDNFEEVMAAWDTQIRYYTRKSIEIEYVVDTMLEENVHDILCSALVDDCIERAKSIKQGGAKYDWVS
GLQVGIANLGNSLAAVKKLVFDQGVIGQQQLAAALADDFEGLTHEQLRQRLINGAPKYGNDDDSVDLLLT
RAYETYIEELKQYHNPRYGRGPIGGNYYAGTSSISANVPFGAATMATPDGRKAHTPLAEGASPASGTDHL
GPTAVIGSVGKLPTEAILGGVLLNQKLNPSTLENDSDRQKLMVLLRTFFEVHKGWHIQYNIVSRETLLEA
KKHPDQYRDLVVRVAGYSAFFTALSPDAQDDIIARTEHTL

>WP_063162651.1 MULTISPECIES: formate C-acetyltransferase/glycerol dehydratase family glycyl radical enzyme [Enterobacter cloacae complex]
MTTLNLNTLSERIKAHKTALVHIVKPPVCTERAQHYTEMYQQHMDKPIPVRRALALAHHLAERTIWIKHD
ELIIGNQASEVRAAPIFPEYTVSWIEKEIDDLADRPGAGFAVSEENKRVLHEICPWWRGQTVQDRCYGMF
TDEQKGLLETGIIKAEGNMTSGDAHLAVNFPLVLEKGLDGLRAKVAERRSRINLTVLDDLHGDQFLKAID
IVLEAVSLHIKRFADLAREMAATETRDSRRDELLAMAENCDIIAHQPPKTFWQALQLCYFIQLILQIESN
GHSVSFARMDQYLYPYYRRDVELDQSLDREHAIELLHSCWLKLLEVNKIRSGSHSKASAGSPLYQNVTIG
GQKLVNGEPMDAVNPLSYAILESCGRLRSTQPNLSVRYHAGMSNDFLDACVQVIRCGFGMPAFNNDEIVI
PEFIKLGVEREDAYDYAAIGCIETAVGGKWGYRCTGMSFINFARVMLAALEGGRDATSGQVFLPQEKALS
AGNFGNFDEVMAAWDNQIRYYTRKSIEIEYVVDTMLEENVHDILCSALVDDCIERAKSIKQGGAKYDWVS
GLQVGIANLGNSLAAVKKLVFDQGVIGQQQLAAALADDFEGLTHEQLRQRLINGAPKYGNDDDSVDLLLT
RAYQTYIEELKQYHNPRYGRGPIGGNYYAGTSSISANVPFGAATMATPDGRKAHTPLAEGASPASGTDHL
GPTAVIGSVGKLPTEAILGGVLLNQKLNPSTLENDSDRQKLMVLLRTFFEVHKGWHIQYNIVSRETLLEA
KKQPDQYRDLVVRVAGYSAFFTALSPDAQDDIIARTEHTL

>WP_063161952.1 formate C-acetyltransferase/glycerol dehydratase family glycyl radical enzyme [Enterobacter hormaechei]
MTTLNLNTLSERIKAHKTALVHIVKPPVCTERAQHYTEMYQQHMDKPIPVRRALALAHHLAERTIWIKHD
ELIIGNQASEVRAAPIFPEYTVSWIEKEIDDLADRPGAGFAVSEENKRVLHEICPWWRGQTVQDRCYGMF
TDEQKGLLETGIIKAEGNMTSGDAHLAVNFPLVLEKGLDGLRAKVAERRSRINLTVLDDLHGDQFLKAID
IVLEAVSLHIKRFADLAREMAATETRDSRRDELLAMAENCDIIAHQPPKTFWQALQLCYFIQLILQIESN
GHSVSFARMDQYLYPYYRRDVELDQSLDREHAIELLHSCWLKLLEVNKIRSGSHSKASAGSPLYQNVTIG
GQKLVNGEPMDAVNPLSYAILESCGRLRSTQPNLSVRYHAGMSNDFLDACVQVIRCGFGMPAFNNDEIVI
PEFIKLGVEREDAYDYAAIGCIETAVGGKWGYRCTGMSFINFARVMLAALEGGRDATSGQVFLPQEKALS
AGNFGNFDEVMAAWDNQIRYYTRKSIEIEYVVDTMLEENVHDILCSALVDDCIEPAKSIKQGGAKYDWVS
GLQVGIANLGNSLAAVKKLVFDQGVIGQQQLAAALADDFEGLTHEQLRQRLINGAPKYGNDDDSVDLLLT
RAYQTYIEELKQYHNPRYGRGPIGGNYYAGTSSISANVPFGAATMATPDGRKAHTPLAEGASPASGTDHL
GPTAVIGSVGKLPTEAILGGVLLNQKLNPSTLENDSDRQKLMVLLRTFFEVHKGWHIQYNIVSRETLLEA
KKHPDQYRDLVVRVAGYSAFFTALSPDAQDDIIARTEHTL

>WP_063161014.1 formate C-acetyltransferase/glycerol dehydratase family glycyl radical enzyme, partial [Enterobacter hormaechei]
MTTLNLNTLSERIKAHKTALVHIVKPPVCTERAQHYTEMYQQHLDKPIPVRRALALAHHLAKRTIWIKHD
ELIIGNQASEVRAAPIFPEYTVSWIEKEIDDLADRPGAGFAVSEENKRVLHAICPWWRGQTVQDRCYGMF
TDEQKGLLETGIIKAEGNMTSGDAHLAVNFPLVLEKGLDGLRAKVAERRSRINLTVLDDLHGDQFLKAID
IVLEAVSLHIKRFADLAREMAATETRDSRRDELLAMAENCDIIAHQPPKTFWQALQLCYFIQLILQIESN
GHSVSFARMDQYLYPYYRRDVELDQSLDREHAIELLHSCWLKLLEVNKIRSGSHSKASAGSPLYQNVTIG
GQKLVNGEPMDAVNPLSYAILESCGRLRSTQPNLSVRYHAGMSNDFLDACVQVIRCGFGMPAFNNDEIVI
PEFIKLGVEREDAYDYAAIGCIETAVGGKWGYRCTGMSFINFARVMLAALEGGRDATSGQVFLPQEKALS
AGNFGNFDEVMAAWDNQIRYYTRKSIEIEYVVDTMLEENVHDILCSALVDDCIERAKSIKQGGAKYDWVS
GLQVGIANLGNSLAAVKKLVFDQGVIGQQQLAAALADDFEGLTHEQLRQRLINGAPKYGNDDDSVDLLLT
RAYETYIEELKQYHNPRYGRGPIGGNYYAGTSSISANVPFGAATMATPDGRKAHTPLAEGASPASGTDHL
GPTAVIGSVGKLPTEAILGGVLLNQKLNPSTLENDSDRQKLMVLLRTFFEVHKGWHIQYNIVSRETLLEA

>WP_063160182.1 formate C-acetyltransferase/glycerol dehydratase family glycyl radical enzyme, partial [Enterobacter hormaechei]
MTTLNLNTLSERIKAHKTALVHIVKPPVCTERAQHYTEMYQQHLDKPIPVRRALALAHHLAKRTIWIKHD
ELIIGNQASEVRAAPIFPEYTVSWIEKEIDDLADRPGAGFAVSEENKRVLHEICPWWRGQTVQDRCYGMF
TDEQKGLLETGIIKAEGNMTSGDAHLAVNFPLVLEKGLDGLRAKVAERRSRINLTVLDDLHGDQFLKAID
IVLEAVSLHIRRFADLAREMAASETRDSRRDELLAMAENCDIIAHQPPKTFWQALQLCYFIQLILQIESN
GHSVSFARMDQYLYPYYRRDVELDQSLDREHAIELLHSCWLKLLEVNKIRSGSHSKASAGSPLYQNVTIG
GQKLVNGEPMDAVNPLSYAILESCGRLRSTQPNLSVRYHAGMSNDVLDACVQVIRCGFGMPAFNNDEIVI
PEFIKLGVEREDAYDYAAIGCIETAVGGKWGYRCTGMSFINFARVMLAALEGGRDATSGQVFLPQEKALS
AGNFGNFDEVMAAWDNQIRYYTRKSIEIEYVVDTMLEENVHDILCSALVDDCIERAKSIKQGGAKYDWVS
GLQVGIANLGNSLAAVKKLVFDQGVIGQQQLAAALADDFEGLTHEQLRQRLINGAPKYGNDDDSVDLLLT
RAYETYIEELKQYHNPRYGRGPIGGNYYAGTSSISANVPFGAATMATPDGRKAHTPLAEGASPASGTDHL
GPTAVIGSVGKLPTEAILGGVLLNQKLNPSTLENDSDRQKLMVLLRTFFEVHKGWHIQYNIVSRETLLEA
KKHPDQYRDLVVRVAGYSAFFTA

>WP_063159674.1 formate C-acetyltransferase/glycerol dehydratase family glycyl radical enzyme [Enterobacter hormaechei]
MTTLNLNTLSERIKAHKTALVHIVKPPVCTERAQHYTEMYQQHMDKPIPVRRALALAHHLAKRTIWIKHD
ELIIGNQASEVRAAPIFPEYTVSWIEKEIDDLADRPGAGFAVSEENKRVLHAICPWWRGQTVQDRCYGMF
TDEQKGLLETGIIKAEGNMTSGDAHLAVNFPLVLEKGLDGLRAKVAERRSRINLTVLDDLHGDQFLKAID
IVLEAVSLHIKRFADLAREMAANETRDSRRDELLAMAENCDIIAHQPPKTFWQALQLCYFIQLILQIESN
GHSVSFARMDQYLYPYYRRDVELDQSLDREHAIELLHSCWLKLLEVNKIRSGSHSKASAGSPLYQNVTIG
GQKLVNGEPMDAVNPLSYAILESCGRLRSTQPNLSVRYHAGMSNDFLDACVQVIRCGFGMPAFNNDEIVI
PEFIKLGVERDDAYDYAAIGCIETAVGGKWGYRCTGMSFINFARVMLAALEGGRDATSGQVFLPQEKALS
AGNFGNFDEVMAAWDSQIRYYTRKSIEIEYVVDTMLEENVHDILCSALVDDCIERAKSIKQGGAKYDWVS
GLQVGIANLGNSLAAVKKLVFDQGVIGQQQLAAALADDFEGLTHEQLRQRLINGAPKYGNDDDSVDLLLT
RAYQTYIEELKQYHNPRYGRGPIGGNYYAGTSSISANVPFGAATMATPDGRKAHTPLAEGASPASGTDHL
GPTAVIGSVGKLPTDAILGGVLLNQKLNPSTLENDSDRQKLMVLLRTFFEVHKGWHIQYNIVSRETLLEA
KKHPDQYRDLVVRVAGYSAFFTALSPDAQDDIIARTEHTL

>WP_063159244.1 formate C-acetyltransferase/glycerol dehydratase family glycyl radical enzyme, partial [Enterobacter hormaechei]
MTTLNLNTLSERIKAHKTALVHIVKPPVCTERAQHYTEMYQQHLDKPIPVRRALALAHHLAERTIWIKHD
ELIIGNQASEVRAAPIFPEYTVSWIEKEIDDLADRPGAGFAVSEENKRVLHEICPWWRGQTVQDRCYGMF
TDEQKGLLETGIIKAEGNMTSGDAHLAVNFPLVLEKGLDGLRAKVAERRSRINLTVLDDLHGDQFLKAID
IVLEAVSLHIKRFADLAREMAATETRDSRRDELLAMAENCDVIAHEPPKTFWQALQLCYFIQLILQIESN
GHSVSFARMDQYLYPYYRRDVELDQSLDREHAIELLHSCWLKLLEVNKIRSGSHSKASAGSPLYQNVTIG
GQKLVNGEPMDAVNPLSYAILESCGRLRSTQPNLSVRYHAGMSNDFLDACVQVIRCGFGMPAFNNDEIVI
PEFIKLGVEREDAYDYAAIGCIETAVGGKWGYRCTGMSFINFARVMLAALEGGRDATSGQVFLPQEKALS
AGNFGNFDEVMAAWDNQIRYYTRKSIEIEYVVDTMLEENVHDILCSALVDDCIERAKSIKQGGAKYDWVS
GLQVGIANLGNSLAAVKKLVFDQGVIGQQQLAAALADDFEGLTHEQLRQRLINGAPKYGNDDDSVDLLLT
RAYETYIEELKQYHNPRYGRGPIGGNYYAGTSSISANVPFGAATMATPDGRKAHTPLAEGASPASGTDHL
GPTAVIGSVGKLPTEAILGGVLLNQKLNPSTLENDSDRQKLMVLLRTFFEVHKGWHIQYNIVSRETLLEA
KKHPDQYRDLVVRVAGYSAFFTALSPDAQ

>WP_063158620.1 formate C-acetyltransferase/glycerol dehydratase family glycyl radical enzyme [Enterobacter hormaechei]
MTTLNLNTLSERIKAHKTALVHIVKPPVCTERAQHYTEMYQQHLDKPIPVRRALALAHHLAKRTIWIKHD
ELIIGNQASEVRAAPIFPEYTVSWIEKEIDDLADRPGAGFAVSEENKRVLHAICPWWRGQTVQDRCYGMF
TDEQKGLLETGIIKAEGNMTSGDAHLAVNFPLVLEKGLDGLRAKVAERRSRINLTVLEDLHGDQFLKAID
IVLEAVSLHIKRFAELAREMASTETRVSRRDELLAMAENCDVIAHEPPKTFWQALQLCYFIQLILQIESN
GHSVSFARMDQYLYPYYRRDVELDQSLDREHAIELLHSCWLKLLEVNKIRSGSHSKASAGSPLYQNVTIG
GQKLVNGEPMDAVNPLSYAILESCGRLRSTQPNLSVRYHAGMSNDFLDACVQVIRCGFGMPAFNNDEIVI
PEFIKLGVERDDAYDYAAIGCIETAVGGKWGYRCTGMSFINFARVMLAALEGGRDATSGKVFLPQEKALS
AGNFDNFEEVMAAWDTQIRYYTRKSIEIEYVVDTMLEENVHDILCSALVDDCIERAKSIKQGGAKYDWVS
GLQVGIANLGNSLAAVKKLVFDQGVIGQQQLAAALADDFEGLTHEQLRQRLINGAPKYGNDDDSVDLLLT
RAYETYIEELKQYHNPRYGRGPIGGNYYAGTSSISANVPFGAATMATPDGRKAHTPLAEGASPASGTDHL
GPTAVIGSVGKLPTEAILGGVLLNQKLNPSTLENDSDRQKLMVLLRTFFEVHKGWHIQYNIVSRETLLEA
KKHPDQYRDLVVRVAGYSAFFTALSPDAQDDIIARTEHTL

>WP_063157841.1 formate C-acetyltransferase/glycerol dehydratase family glycyl radical enzyme, partial [Enterobacter hormaechei]
MTTLNLNTLSERIKAHKTALVHIVKPPVCTERAQHYTEMYQQHLDKPIPVRRALALAHHLAKRTIWIKHD
ELIIGNQASEVRAAPIFPEYTVSWIEKEIDDLADRPGAGFAVSEENKRVLHAICPWWRGQTVQDRCYGMF
TDEQKGLLETGIIKAEGNMTSGDAHLAVNFPLVLEKGLDGLRAKVAERRSRINLTVLDDLHGDQFLKAID
IVLEAVSLHIKRFADLAREMAATETRDSRRDELLAMAENCDIIAHQPPKTFWQALQLCYFIQLILQIESN
GHSVSFARMDQYLYPYYRRDVELDQSLDREHAIELLHSCWLKLLEVNKIRSGSHSKASAGSPLYQNVTIG
GQKLVNGEPMDAVNPLSYAILESCGRLRSTQPNLSVRYHAGMSNDFLDACVQVIRCGFGMPAFNNDEIVI
PEFIKLGVEREDAYDYAAIGCIETAVGGKWGYRCTGMSFINFARVMLAALEGGRDATSGQVFLPQEKALS
AGNFGNFDDVMAAWDNQIRYYTRKSIEIEYVVDTMLEENVHDILCSALVDDCIERAKSIKQGGAKYDWVS
GLQVGIANLGNSLAAVKKLVFDQGVIGQQQLAAALADDFEGLTHEQLRQRLINGAPKYGNDDDSVDLLLT
RAYETYIEELKQYHNPRYGRGPIGGNYYAGTSSISANVPFGAATMATPDGRKAHTPLAEGASPASGTDHL
GPTAVIGSVGKLPTEAILGGVLLNQKLNPSTLENDSDRQKLMVLLRTFFEVHKGWHIQYNIVSRETL

>WP_063154645.1 formate C-acetyltransferase/glycerol dehydratase family glycyl radical enzyme [Enterobacter bugandensis]
MTTLNLNTLSERIKAHKTALVHIVKPPVCTERAQHYTEMYQQHMDKPIPVRRALALAHHLAERTIWIKHD
ELIIGNQASEVRAAPIFPEYTVSWIEKEIDDLADRPGAGFAVSEENKRVLHEICPWWRGQTVQDRCYGMF
TDEQKGLLETGIIKAEGNMTSGDAHLAVNFPLVLEKGLDGLRAKVDERRSRINLTVLEDLHGDQFLKAID
IVLEAVSLHIKRFADLAREMASTETRESRRDELLAMAENCDVIAHEPPKTFWQALQLCYFIQLILQIESN
GHSVSFARMDQYLYPYYRRDVELDQSLDREHAIELLHSCWLKLLEVNKIRSGSHSKASAGSPLYQNVTIG
GQKLVNGEPMDAVNPLSYAILESCGRLRSTQPNLSVRYHAGMSNDFLDACVQVIRCGFGMPAFNNDEIVI
PEFIKLGVERDDAYDYAAIGCIETAVGGKWGYRCTGMSFINFARVMLAALEGGRDATSGKVFLPQEKALS
AGNFDNFDEVMAAWDSQIRYYTRKSIEIEYVVDTMLEENVHDILCSALVDDCIERAKSIKQGGAKYDWVS
GLQVGIANLGNSLAAVKKLVFEQGVIGQQQLAAALADDFDGLTHEQLRQRLINGAPKYGNDDDSVDMLLT
RAYETYIEELKQYHNPRYGRGPIGGNYYAGTSSISANVPFGAATMATPDGRKAHTPLAEGASPASGTDHL
GPTAVIGSVGKLPTEAILGGVLLNQKLNPSTLENDSDRQKLMVLLRTFFEVHKGWHIQYNIVSRETLLEA
KKYPDQYRDLVVRVAGYSAFFTALSPDAQDDIIARTEHTL

>WP_063152939.1 formate C-acetyltransferase/glycerol dehydratase family glycyl radical enzyme, partial [Enterobacter hormaechei]
MTTLNLNTLSERIKAHKTALVHIVKPPVCTERAQHYTEMYQQHLDKPIPVRRALALAHHLAKRTIWIKHD
ELIIGNQASEVRAAPIFPEYTVSWIEKEIDDLADRPGAGFAVSEENKRVLHAICPWWRGQTVQDRCYGMF
TDEQKGLLETGIIKAEGNMTSGDAHLAVNFPLVLEKGLDGLRAKVAERRSRINLTVLDDLHGDQFLKAID
IVLEAVSLHIKRFADLAREMAATETRDSRRDELLAMAENCDIIAHQPPKTFWQALQLCYFIQLILQIESN
GHSVSFARMDQYLYPYYRRDVELDQSLDREHAIELLHSCWLKLLEVNKIRSGSHSKASAGSPLYQNVTIG
GQKLVNGEPMDAVNPLSYAILESCGRLRSTQPNLSVRYHAGMSNDFLDACVQVIRCGFGMPAFNNDEIVI
PEFIKLGVEREDAYDYAAIGCIETAVGGKWGYRCTGMSFINFARVMLAALEGGRDATSGQVFLPQEKALS
AGNFGNFDEVMAAWDNQIRYYTRKSIEIEYVVDTMLEENVHDILCSALVDDCIERAKSIKQGGAKYDWVS
GLQVGIANLGNSLAAVKKLVFDQGVIGQQQLAAALADDFEGLTHEQLRQRLINGAPKYGNDDDSVDLLLT
RAYETYIEELKQYHNPRYGRGPIGGNYYAGTSSISANVPFGAATMATPDGRKAHTPLAEGASPASGTDHL
GPTAVIGSVGKLPTEAILGGVLLNQKLNPSTLENDSDRQKLMVLLRTFFEVHKGWHIQYNIVSRETLLEA
KKHPDQYRDLVVRVAGYSAFFTALSPDAQD

>WP_063152888.1 formate C-acetyltransferase/glycerol dehydratase family glycyl radical enzyme, partial [Enterobacter hormaechei]
MTTLNLNTLSERIKAHKTALVHIVKPPVCTERAQHYTEMYQQHLDKPIPVRRALALAHHLAKRTIWIKHD
ELIIGNQASEVRAAPIFPEYTVSWIEKEIDDLADRPGAGFAVSEENKRVLHAICPWWRGQTVQDRCYGMF
TDEQKGLLETGIIKAEGNMTSGDAHLAVNFPLVLEKGLDGLRAKVAERRSRINLTVLDDLHGDQFLKAID
IVLEAVSLHIKRFADLAREMAATETRDSRRDELLAMAENCDIIAHQPPKTFWQALQLCYFIQLILQIESN
GHSVSFARMDQYLYPYYRRDVELDQSLDREHAIELLHSCWLKLLEVNKIRSGSHSKASAGSPLYQNVTIG
GQKLVNGEPMDAVNPLSYAILESCGRLRSTQPNLSVRYHAGMSNDFLDACVQVIRCGFGMPAFNNDEIVI
PEFIKLGVEREDAYDYAAIGCIETAVGGKWGYRCTGMSFINFARVMLAALEGGRDATSGQVFLPQEKALS
AGNFGNFDEVMAAWDNQIRYYTRKSIEIEYVVDTMLEENVHDILCSALVDDCIERAKSIKQGGAKYDWVS
GLQVGIANLGNSLAAVKKLVFDQGVIGQQQLAAALADDFEGLTHEQLRQRLINGAPKYGNDDDSVDLLLT
RAYETYIEELKQYHNPRYGRGPIGGNYYAGTSSISANVPFGAATMATPDGRKAHTPLAEGASPASGTDHL
GPTAVIGSVGKLPTEAILGGVLLNQKLNPSTLENDSDRQKLMVLLRTFFEVHKGWHIQYNIVSRETLLEA
KKHPDQYRDLVVRVAGYSAFFTALSPD

>WP_063138504.1 formate C-acetyltransferase/glycerol dehydratase family glycyl radical enzyme, partial [Enterobacter hormaechei]
MTTLNLNTLSERIKAHKTALVHIVKPPVCTERAQHYTEMYQQHLDKPIPVRRALALAHHLAKRTIWIKHD
ELIIGNQASEVRAAPIFPEYTVSWIEKEIDDLADRPGAGFAVSEENKRVLHAICPWWRGQTVQDRCYGMF
TDEQKGLLETGIIKAEGNMTSGDAHLAVNFPLVLEKGLDGLRTKVAERRSRINLTVLDDLHGDQFLKAID
IVLEAVSLHIKRFADLAREMAATETRDSRRDELLAMAENCDIIAHQPPKTFWQALQLCYFIQLILQIESN
GHSVSFARMDQYLYPYYRRDVELDQSLDREHAIELLHSCWLKLLEVNKIRSGSHSKASAGSPLYQNVTIG
GQKLVNGEPMDAVNPLSYAILESCGRLRSTQPNLSVRYHAGMSNDFLDACVQVIRCGFGMPAFNNDEIVI
PEFIKLGVEREDAYDYAAIGCIETAVGGKWGYRCTGMSFINFARVMLAALEGGRDATSGQVFLPQEKALS
AGNFGNFDEVMAAWDNQIRYYTRKSIEIEYVVDTMLEENVHDILCSALVDDCIERAKSIKQGGAKYDWVS
GLQVGIANLGNSLAAVKKLVFDQGVIGQQQLAAALADDFEGLTHEQLRQRLINGAPKYGNDDDSVDLLLT
RAYETYIEELKQYHNPRYGRGPIGGNYYAGTSSISANVPFGAATMATPDGRKAHTPLAEGASPASGTDHL
GPTAVIGSVGKLPTEAILGGVLLNQKLNPSTLENDSDRQKLMVLLRTFFEEHKGWHIQYNIVSRETLLEA

>WP_063137440.1 formate C-acetyltransferase/glycerol dehydratase family glycyl radical enzyme, partial [Enterobacter hormaechei]
MTTLNLNTLSERIKAHKTALVHIVKPPVCTERAQHYTEMYQQHLDKPIPVRRALALAHHLAKRTIWIKHD
ELIIGNQASEVRAAPIFPEYTVSWIEKEIDDLADRPGAGFAVSEENKRVLHAICPWWRGQTVQDRCYGMF
TDEQKGLLETGIIKAEGNMTSGDAHLAVNFPLVLEKGLDGLRAKVAERRSRINLTVLDDLHGDQFLKAID
IVLEAVSLHIKRFADLAREMAATETRDSRRDELLAMAENCDIIAHQPPKTFWQALQLCYFIQLILQIESN
GHSVSFARMDQYLYPYYRRDVELDQSLDREHAIELLHSCWLKLLEVNKIRSGSHSKASAGSPLYQNVTIG
GQKLVNGEPMDAVNPLSYAILESCGRLRSTQPNLSVRYHAGMSNDFLDACVQVIRCGFGMPAFNNDEIVI
PEFIKLGVEREDAYDYAAIGCIETAVGGKWGYRCTGMSFINFARVMLAALEGGRDATSGQVFLPQEKALS
AGNFGNFDEVMAAWDNQIRYYTRKSIEIEYVVDTMLEENVHDILCSALVDDCIERAKSIKQGGAKYDWVS
GLQVGIANLGNSLAAVKKLVFDQGVIGQQQLAAALADDFEGLTHEQLRQRLINGAPKYGNDDDSVDLLLT
RAYETYIEELKQYHNPRYGRGPIGGNYYAGTSSISANVPFGAATMATPDGRKAHTPLAEGASPASGTDHL
GPTAVIGSVGKLPTEAILGGVLLNQKLNPSTLENDSDRQKLMVLLRTFFEVHKGWHIQYNIVSRETLL

>WP_063137069.1 formate C-acetyltransferase/glycerol dehydratase family glycyl radical enzyme, partial [Enterobacter hormaechei]
MTTLNLNTLSERIKAHKTALVHIVKPPVCTERAQHYTEMYQQHLDKPIPVRRALALAHHLAKRTIWIKHD
ELIIGNQASEVRAAPIFPEYTVSWIEKEIDDLADRPGAGFAVSEENKRVLHAICPWWRGQTVQDRCYGMF
TDEQKGLLETGIIKAEGNMTSGDAHLAVNFPLVLEKGLDGLRAKVAERRSRINLTVLEDLHGDQFLKAID
IVLEAVSLHIKRFAELAREMASSETRESRRDELLAMAENCDVIAHEPPKTFWQALQLCYFIQLILQIESN
GHSVSFARMDQYLYPYYRRDVELDQSLDREHAIELLHSCWLKLLEVNKIRSGSHSKASAGSPLYQNVTIG
GQKLVNGEPMDAVNPLSYAILESCGRLRSTQPNLSVRYHAGMSNDFLDACVQVIRCGFGMPAFNNDEIVI
PEFIKLGVERDDAYDYAAIGCIETAVGGKWGYRCTGMSFINFARVMLAALEGGRDATSGKVFLPQEKALS
AGNFDNFEEVMAAWDTQIRYYTRKSIEIEYVVDTMLEENVHDILCSALVDDCIERAKSIKQGGAKYDWVS
GLQVGIANLGNSLAAVKKLVFEQGVIGQQQLAAALADDFEGLTHEQLRQRLINGAPKYGNDDDSVDLLLT
RAYETYIEELKQYHNPRYGRGPIGGNYYAGTSSISANVPFGAATMATPDGRKAHTPLAEGASPASGTDHL
GPTAVIGSVGKLPTEAILGGVLLNQKLNPSTLENDSDRQKLMVLLRTFFEVHKGWHIQYNIVSRETLLEA
KKHPDQYRDLVVRVAGYSAFFTA

>WP_063134813.1 formate C-acetyltransferase/glycerol dehydratase family glycyl radical enzyme, partial [Enterobacter hormaechei]
MTTLDLNTLSERIKAHKTALVHIVKPPVCTERAQHYTEMYQQHLDKPIPVRRALALAHHLAKRTIWIKHD
ELIIGNQASEVRAAPIFPEYTVSWIEKEIDDLADRPGAGFAVSEENKRVLHEICPWWRGQTVQDRCYGMF
TDEQKGLLETGIIKAEGNMTSGDAHLAVNFPLVLEKGLDGLRAKVAERRSRINLTVLDDLHGDQFLKAID
IVLEAVSLHIKRFADLAREMAATETRDSRRDELLAMAENCDIIAHQPPKTFWQALQLCYFIQLILQIESN
GHSVSFARMDQYLYPYYRRDVELDQSLDREHAIELLHSCWLKLLEVNKIRSGSHSKASAGSPLYQNVTIG
GQKLVNGEPMDAVNPLSYAILESCGRLRSTQPNLSVRYHAGMSNDFLDACVQVIRCGFGMPAFNNDEIVI
PEFIKLGVEREDAYDYAAIGCIETAVGGKWGYRCTGMSFINFARVMLAALEGGRDATSGQVFLPQEKALS
AGNFGNFDEVMAAWDNQIRYYTRKSIEIEYVVDTMLEENVHDILCSALVDDCIERAKSIKQGGAKYDWVS
GLQVGIANLGNSLAAVKKLVFDQGVIGQQQLAAALADDFEGLTHEQLRQRLINGAPKYGNDDDSVDLLLT
RAYETYIEELKQYHNPRYGRGPIGGNYYAGTSSISANVPFGAATMATPDGRKAHTPLAEGASPASGTDHL
GPTAVIGSVGKLPTEAILGGVLLNQKLNPSTLENDSDRQKLMVLLRTFFEVHKGWHIQYNIVSRETLLEA
KK

>WP_063133398.1 formate C-acetyltransferase/glycerol dehydratase family glycyl radical enzyme, partial [Enterobacter hormaechei]
MTTLNLNTLSERIKAHKTALVHIVKPPVCTERAQHYTEMYQQHLDKPIPVRRALALAHHLAKRTIWIKHD
ELIIGNQASEVRAAPIFPEYTVSWIEKEIDDLADRPGAGFAVSEENKRVLHAICPWWRGQTVQDRCYGMF
TDEQKGLLETGIIKAEGNMTSGDAHLAVNFPLVLEKGLDGLRAKVAERRSRINLTVLDDLHGDQFLKAID
IVLEAVSLHIKRFADLAREMAATETRDSRRDELLAMAENCDIIAHQPPKTFWQALQLCYFIQLILQIESN
GHSVSFARMDQYLYPYYRRDVELDQSLDREHAIELLHSCWLKLLEVNKIRSGSHSKASAGSPLYQNVTIG
GQKLVNGEPMDAVNPLSYAILESCGRLRSTQPNLSVRYHAGMSNDFLDACVQVIRCGFGMPAFNNDEIVI
PEFIKLGVEREDAYDYAAIGCIETAVGGKWGYRCTGMSFINFARVMLAALEGGRDATSGQVFLPQEKALS
AGNFGNFDEVMAAWDNQIRYYTRKSIEIEYVVDTMLEENVHDILCSALVDDCIERAKSIKQGGAKYDWVS
GLQVGIANLGNSLAAVKKLVFDQGVIGQQQLAAALADDFEGLTHEQLRQRLINGAPKYGNDDDSVDLLLT
RAYETYIEELKQYHNPRYGRGPIGGNYYAGTSSISANVPFGAATMATPDGRKAHTPLAEGASPASGTDHL
GPTAVIGSVGKLPTEAILGGVLLNQKLNPSTLENDSDRQKLMVLLRTFFEVHKGWHIQYNIVSRETLLEA
KK

>WP_063133081.1 formate C-acetyltransferase/glycerol dehydratase family glycyl radical enzyme [Enterobacter hormaechei]
MTTLNLNTLSERIKAHKTALVHIVKPPVCTERAQHYTEMYQQHMDKPIPVRRALALAHHLAKRTIWIKHD
ELIIGNQASEVRAAPIFPEYTVSWIEKEIDDLADRPGAGFAVSEENKRVLHAICPWWRGQTVQDRCYGMF
TDEQKGLLETGIIKAEGNMTSGDAHLAVNFPLVLEKGLDGLRAKVAERRSRINLTVLDDLHGDQFLKAID
IVLEAVSLHIKRFADLAREMAATETRDSRRDELLAMAENCDIIAHQPPKTFWQALQLCYFIQLILQIESN
GHSVSFARMDQYLYPYYRRDVELDQSLDREHAIELLHSCWLKLLEVNKIRSGSHSKASAGSPLYQNVTIG
GQKLVNGEPMDAVNPLSYAILESCGRLRSTQPNLSVRYHAGMSNDFLDACVQVIRCGFGMPAFNNDEIVI
PEFIKLGVERDDAYDYAAIGCIETAVGGKWGYRCTGMSFINFARVMLAALEGGRDATSGQVFLPQEKALS
AGNFGNFDEVMAAWDNQIRYYTRKSIEIEYVVDTMLEENVHDILCSALVDDCIERAKSIKQGGAKYDWVS
GLQVGIANLGNSLAAVKKLVFDQGVIGQQQLAAALADDFEGLTHEQLRQRLINGAPKYGNDDDSVDLLLT
RAYQTYIEELKQYHNPRYGRGPIGGNYYAGTSSISANVPFGAATMATPDGRKAHTPLAEGASPASGTDHL
GPTAVIGSVGKLPTEAILGGVLLNQKLNPSTLENDSDRQKLMVLLRTFFEVHKGWHIQYNIVSRETLLEA
KKHPDQYRDLVVRVAGYSAFFTALSPDAQDDIIARTEHTL

>WP_063132149.1 formate C-acetyltransferase/glycerol dehydratase family glycyl radical enzyme, partial [Enterobacter hormaechei]
MTTLNLNTLSERIKAHKTALVHIVKPPVCTERAQHYTEMYQQHMDKPIPVRRALALAHHLAKRTIWIKHD
ELIIGNQASEVRAAPIFPEYTVSWIEKEIDDLADRPGAGFAVSEENKRVLHAICPWWRGQTVQDRCYGMF
TDEQKGLLETGIIKAEGNMTSGDAHLAVNFPLVLEKGLDGLRAKVAERRSRINLTVLEDLHGDQFLKAID
IVLEAVSLHIKRFADLAREMASSETRESRRDELLAMAENCDVIAHEPPKTFWQALQLCYFIQLILQIESN
GHSVSFARMDQYLYPYYRRDVELGQSLDREHAIELLHSCWLKLLEVNKIRSGSHSKASAGSPLYQNVTIG
GQKLVNGEPMDAVNPLSYAILESCGRLRSTQPNLSVRYHAGMSNDFLDACVQVIRCGFGMPAFNNDEIVI
PEFIKLGVERDDAYDYAAIGCIETAVGGKWGYRCTGMSFINFARVMLAALEGGRDATSGKVFLPQEKALS
AGNFDNFEEVMAAWDTQIRYYTRKSIEIEYVVDTMLEENVHDILCSALVDDCIERAKSIKQGGAKYDWVS
GLQVGIANLGNSLAAVKKLVFDQGVIGQQQLAAALADDFEGLTHEQLRQRLINGAPKYGNDDDSVDLLLT
RAYETYIEELKQYHNPRYGRGPIGGNYYAGTSSISANVPFGAATMATPDGRKAHTPLAEGASPASGTDHL
GPTAVIGSVGKLPTEAILGGVLLNQKLNPSTLENDSDRQKLMVLLRTFFEVHKGWHIQYNIVSRETLLEA
KKHPDQYRDLVVRVAGYSAFFTAL

>WP_062939440.1 formate C-acetyltransferase/glycerol dehydratase family glycyl radical enzyme [Enterobacter hormaechei]
MTTLNLNTLSERIKAHKTALVHIVKPPVCTERAQHYTEMYQQHLDKPIPVRRALALAHHLAKRTIWIKHD
ELIIGNQASEVRAAPIFPEYTVSWIEKEIDDLADRPGAGFAVSEENKRVLHAICPWWRGQTVQDRCYGMF
TDEQKGLLETGIIKAEGNMTSGDAHLAVNFPLVLEKGLDGLRAKVAERRSRINLTVLDDLHGDQFLKAID
IVLEAVSLHIKRFADLAREMAATETRDSRRDELLAMAENCDIIAHQPPKTFWQALQLCYFIQLILQIESN
GHSVSFARMDQYLYPYYRRDVELDQSLDREHAIELLHSCWLKLLEVNKIRSGSHSKASAGSPLYQNVTIG
GQKLVNGEPMDAVNPLSYAILESCGRLRSTQPNLSVRYHAGMSNDFLDACVQVIRCGFGMPAFNNDEIVI
PEFIKLGVEREDAYDYAAIGCIETAVGGKWGYRCTGMSFINFARVMLAALEGGRDATSGQVFLPQEKALS
AGNFGNFDEVMAAWDNQIRYYTRKSIEIEYVVDTMLEENVHDILCSALVDDCIERAKSIKQGGAKYDWVS
GLQVGIANLGNSLAAVKKLAFDQGVIGQQQLAAALADDFEELTHEQLRQRLINGAPKYGNDDDSVDLLLT
RAYETYIEELKQYHNPRYGRGPIGGNYYAGTSSISANVPFGAATMATPDGRKAHTPLAEGASPASGTDHL
GPTAVIGSVGKLPTEAILGGVLLNQKLNPSTLENDSDRQKLMVLLRTFFEVHKGWHIQYNIVSRETLLEA
KKHPDQYRDLVVRVAGYSAFFTALSPDAQDDIIARTEHTL

>WP_062938125.1 formate C-acetyltransferase/glycerol dehydratase family glycyl radical enzyme, partial [Enterobacter hormaechei]
MTTLNLNTLSERIKAHKTALVHIVKPPVCTERAQHYTEMYQQHLDKPIPVRRALALAHHLAKRTIWIKHD
ELIIGNQASEVRAAPIFPEYTVSWIEKEIDDLADRPGAGFAVSEENKRVLHEICPWWRGQTVQDRCYGMF
TDEQKGLLETGIIKAEGNMTSGDAHLAVNFPLVLEKGLDGLRAKVAERRARINLTVLDDLHGDQFLKAID
IVLEAVSLHIKRFADLAREMAATETRDSRRDELLAMAENCDVIAHEPPKTFWQALQLCYFIQLILQIESN
GHSVSFARMDQYLYPYYRRDVELDQSLDREHAIELLHSCWLKLLEVNKIRSGSHSKASAGSPLYQNVTIG
GQKLVNGEPMDAVNPLSYAILESCGRLRSTQPNLSVRYHAGMSNDFLDACVQVIRCGFGMPAFNNDEIVI
PEFIKLGVEREDAYDYAAIGCIETAVGGKWGYRCTGMSFINFARVMLAALEGGRDATSGQVFLPQEKALS
AGNFGNFDEVMAAWDNQIRYYTRKSIEIEYVVDTMLEENVHDILCSALVDDCIERAKSIKQGGAKYDWVS
GLQVGIANLGNSLAAVKKLVFDQGVIGQQQLAAALADDFEGLTHEQLRQRLINGAPKYGNDDDSVDLLLT
RAYETYIEELKQYHNPRYGRGPIGGNYYAGTSSISANVPFGAATMATPDGRKAHTPLAEGASPASGTDHL
GPTAVIGSVGKLPTEAILGGVLLNQKLNPSTLENDSDRQKLMVLLRTFFEVHKGWHIQYNIVSRETLLEA
KKHPDQYRDLVVRVAGYSAFFTALSPDA

>WP_062936089.1 formate C-acetyltransferase/glycerol dehydratase family glycyl radical enzyme [Enterobacter bugandensis]
MTTLNLNTLSERIKAHKMALVHIVKPPVCTERALHYTEMYQQHMDKPIPVRRALALAHHLAERTIWIKHD
ELIIGNQASEVRAAPIFPEYTVSWIEKEIDDLADRPGAGFAVSEENKRVLHEICPWWRGQTVQDRCYGMF
TDEQKGLLETGIIKAEGNMTSGDAHLAVNFPLVLEKGLDGLRAKVDERRSRINLTVLEDLHGDQFLKAID
IVLEAVSLHIKRFADLAREMASTEPRESRRDELLAMAENCDVIAHEPPKTFWQALQLCYFIQLILQIESN
GHSVSFARMDQYLYPYYRRDVELDQSLDREHAIELLHSCWLKLLEVNKIRSGSHSKASAGSPLYQNVTIG
GQKLVNGEPMDAVNPLSWAILESCGRLRSTQPNLSVRYHAGMSNDFLDACVQVIRCGFGMPAFNNDEIVI
PEFIKLGVERDDAYDYAAIGCIETAVGGKWGYRCTGMSFINFARVMLAALEGGRDATSGKVFLPQEKALS
AGNFDNFEEVMAAWDTQIRYYTRKSIEIEYVVDTMLEENVHDILCSALVDDCIERAKSIKQGGAKYDWVS
GLQVGIANLGNSLAAVKKLVFEQGAIGQQQLAAALADDFDGLTHEQLRQRLLNGAPKYGNDDDSVDMLLT
RAYETYIEELKQYHNPRYGRGPIGGNYYAGTSSISANVPFGAATMATPDGRKAHTPLAEGASPASGTDHL
GPTAVIGSVGKLPTEAILGGVLLNQKLNPSTLENDSDRQKLMVLLRTFFEVHKGWHIQYNIVSRETLLEA
KKHPDQYRDLVVRVAGYSAFFTALSPDAQDDIIARTEHTL

>WP_062933903.1 formate C-acetyltransferase/glycerol dehydratase family glycyl radical enzyme, partial [Enterobacter hormaechei]
MTTLNLNTLSERIKAHKTALVHIVKPPVCTERAQHYTEMYQQHMDKPIPVRRALALAHHLAERTIWIKHD
ELIIGNQASEVRAAPIFPEYTVSWIEKEIDDLADRPGAGFAVSEENKRVLHEICPWWRGQTVQDRCYDMF
TDEQKGLLETGIIKAEGNMTSGDAHLAVNFPLVLEKGLDGLRAKVAERRSRINLTVLDDLHGDQFLKAID
IVLEAVSLHIKRFADLAREMAATETRDSRRDELLAMAENCDIIAHQPPKTFWQALQLCYFIQLILQIESN
GHSVSFARMDQYLYPYYRRDVELDQSLDREHAIELLHSCWLKLLEVNKIRSGSHSKASAGSPLYQNVTIG
GQKLVNGEPMDAVNPLSYAILESCGRLRSTQPNLSVRYHAGMSNDFLDACVQVIRCGFGMPAFNNDEIVI
PEFIKLGVEREDAYDYAAIGCIETAVGGKWGYRCTGMSFINFARVMLAALEGGRDATSGQVFLPQEKALS
AGNFGNFDEVMAAWDNQIRYYTRKSIEIEYVVDTMLEENVHDILCSALVDDCIERAKSIKQGGAKYDWVS
GLQVGIANLGNSLAAVKKLVFDQGVIGQQQLAAALADDFEGLTHEQLRQRLINGAPKYGNDDDSVDLLLT
RAYQTYIEELKQYHNPRYGRGPIGGNYYAGTSSISANVPFGAATMATPDGRKAHTPLAEGASPASGTDHL
GPTAVIGSVGKLPTEAILGGVLLNQKLNPSTLENDSDRQKLMVLLRTFFEVHKGWHIQYNIVSRETLLEA
KKHPDQYRDLVVRVAGYSAFFTA

>WP_047742401.1 formate C-acetyltransferase/glycerol dehydratase family glycyl radical enzyme [Enterobacter asburiae]
MTTLNLNTLSERIKAHKTALVHIVKPPVCTERAQHYTEMYQQHMDKPIPVRRALALAHHLAERTIWIKHD
ELIIGNQASEVRAAPIFPEYTVSWIEKEIDDLADRPGAGFAVSEENKRVLHDICPWWRGQTVQDRCYGMF
TDEQKGLLETGIIKAEGNMTSGDAHLAVNFPLVLEKGLDGLRAKVAERRSRINLTVLEDLHGEQFLKAID
IVLEAVSLHIKRFADLAREMASTETRESRRDELLAMAENCDVIAHEPPKTFWQALQLCYFIQLILQIESN
GHSVSFARMDQYLYPYYRRDVELNQSLDREHAIELLHSCWLKLLEVNKIRSGSHSKASAGSPLYQNVTIG
GQKLVNGEPMDAVNPLSYAILESCGRLRSTQPNLSVRYHAGMSNDFLDACVQVIRCGFGMPAFNNDEIVI
PEFIKLGVERDDAYDYAAIGCIETAVGGKWGYRCTGMSFINFARVMLAALEGGRDATSGKVFLPQEKALS
AGNFDNFDEVMAAWDSQIRYYTRKSIEIEYVVDTMLEENVHDILCSALVDDCIERAKSIKQGGAKYDWVS
GLQVGIANLGNSLAAVKKLVFEQGTIGQQQLAAALADDFDGLTHEQLRQRLINGAPKYGNDDDSVDMLLT
RAYQTYIEELKQYHNPRHGRGPIGGNYYAGTSSISANVPFGAATMATPDGRKAHTPLAEGASPASGTDHL
GPTAVIGSVGKLPTEAILGGVLLNQKLNPSTLENDSDRQKLMVLLRTFFEVHKGWHIQYNIVSRETLLEA
KKHPDQYRDLVVRVAGYSAFFTALSPDAQDDIIARTEHTL

>WP_046092303.1 formate C-acetyltransferase/glycerol dehydratase family glycyl radical enzyme [Enterobacter roggenkampii]
MTTLNLNTLSERIKAHKTALVHIVKPPVCTERAQHYTEMYQQHMDKPIPVRRALALAHHLAKRTIWIKHD
ELIIGNQASEVRAAPIFPEYTVSWIEKEIDDLADRPGAGFAVSEENKRVLHEICPWWRGQTVQDRCYGMF
TDEQKGLLETGIIKAEGNMTSGDAHLAVNFPLVLEKGLDGLRAKVAERRSRINLTVLEDLHGDQFLKAID
IVLEAVSLHIKRFAELAREMASTETRVSRRDELLAMAENCDVIAHEPPKTFWQALQLCYFIQLILQIESN
GHSVSFARMDQYLYPYYRRDVELNQSLDREHAIELLHSCWLKLLEVNKIRSGSHSKASAGSPLYQNVTIG
GQKLVNGEPMDAVNPLSYAILESCGRLRSTQPNLSVRYHAGMSNDFLDACVQVIRCGFGMPAFNNDEIVI
PEFIKLGVERDDAYDYAAIGCIETAVGGKWGYRCTGMSFINFARVMLAALEGGRDATSGKVFLPQEKALS
AGNFDNFDEVMAAWDSQIRYYTRKSIEIEYVVDTMLEENVHDILCSALVDDCIERAKSIKQGGAKYDWVS
GLQVGIANLGNSLAAVKKLVFEQGVIGQQQLAAALADDFDGLTHEQLRQRLINGAPKYGNDDDSVDMLLT
RAYQTYIEELKQYHNPRYGRGPIGGNYYAGTSSISANVPFGAATMATPDGRKAHTPLAEGASPASGTDHL
GPTAVIGSVGKLPTEAILGGVLLNQKLNPSTLENDSDRQKLMVLLRTFFEVHKGWHIQYNIVSRETLLEA
KKHPDQYRDLVVRVAGYSAFFTALSPDAQDDIIARTEHTL

>WP_045374137.1 formate C-acetyltransferase/glycerol dehydratase family glycyl radical enzyme [Klebsiella aerogenes]
MTTLKLDTLSARIQAHKMALVHIVKPPVCTERAQHYTAAYQQHLDKPIPVRRALALAHHLAERTIWIKHD
ELIVGNQASEVRAAPIFPEYTVSWIEKEIDDLADRPGAGFSVSEANKRVLHEVCPWWRGQTVQDRCYGMF
TDEQKALLATGIIKAEGNMTSGDAHLAVNYPLLLEKGLDGMRAKVAERRSRINLTVLEDLHGEQFLKAID
IVLAAVSEHCKRFATLARDMAAQESRELRRDELLAIAENCEIIAHEPPKTFWQALQLCYFIQLILQIESN
GHSVSFGRMDQYLYPYYRRDVELQQSLDREQAIELLHCCWLKLLEVNKIRSGSHSKASAGSPLYQNVTIG
GQNLVDGQPQDAVNPLSYAILESCGRLRSTQPNLSVRYHAGMSNDFLDACVQVIRCGFGMPAFNNDEIVI
PEFIKLGIEPQDAYDYAAIGCIETAVGGKWGYRCTGMSFINFARVMLATLEGGRDATSGQVFLAQQHALS
KGNFANFDQVLEDWDTQIRYYTRKSIEIEYVVDTMLEENVHDILCSALVDDCIERAKSIKQGGAKYDWVS
GLQVGIANLGNSLAAVKKLVFDQGVIGQQELAKALAEDFAGLTHEQLRQRLINGAPKYGNDDDSVDILLA
RAYQTYIDELKQYHNPRYGRGPIGGNYYAGTSSISANVPFGAQTMATPDGRKAHSPLAEGASPASGTDHL
GPTAVISSVGKLPTGAILGGVLLNQKLNPSTLENESDKQKLMVLLRTFFEVHKGWHIQYNIVSRETLLEA
KKHPDQYRDLVVRVAGYSAFFTALSPDTQDDIIARTEHTL

>WP_045355715.1 formate C-acetyltransferase/glycerol dehydratase family glycyl radical enzyme [Enterobacter asburiae]
MTTLNLNTLSERIKAHKTALVHIVKPPVCTERAQHYTEMYQQHMDKPIPVRRALALAHHLAERTIWIKHD
ELIIGNQASEVRAAPIFPEYTVSWIEKEIDDLADRPGAGFAVSEENKRVLHDICPWWRGQTVQDRCYGMF
TDEQKGLLETGIIKAEGNMTSGDAHLAVNFPLVLEKGLDGLRAKVAECRSRINLTVLEDLHGDQFLKAID
IVLEAVSLHIKRFADLAREMASTETRESRRDELLAMAENCDVIAHEPPKTFWQALQLCYFIQLILQIESN
GHSVSFARMDQYLYPYYRRDVELNQSLDREHAIELLHSCWLKLLEVNKIRSGSHSKASAGSPLYQNVTIG
GQKLVNGEPMDAVNPLSYAILESCGRLRSTQPNLSVRYHAGMSNDFLDACVQVIRCGFGMPAFNNDEIVI
PEFIKLGVERNDAYDYAAIGCIETAVGGKWGYRCTGMSFINFARVMLAALEGGRDATSGKVFLPQEKALS
AGNFDNFDEVMAAWDSQIRYYTRKSIEIEYVVDTMLEENVHDILCSALVDDCIERAKSIKQGGAKYDWVS
GLQVGIANLGNSLAAVKKLVFEQGTIGQQQLAAALADDFDGLTHEQLRQRLINGAPKYGNDDDSVDMLLT
RAYQTYIEELKQYHNPRHGRGPIGGNYYAGTSSISANVPFGAATMATPDGRKAHTPLAEGASPASGTDHL
GPTAVIGSVGKLPTEAILGGVLLNQKLNPSTLENDSDRQKLMVLLRTFFEVHKGWHIQYNIVSRETLLEA
KKHPDQYRDLVVRVAGYSAFFTALSPDAQDDIIARTEHTL

>WP_045341381.1 formate C-acetyltransferase/glycerol dehydratase family glycyl radical enzyme [Enterobacter hormaechei]
MTTLNLNTLSERIKAHKTALVHIVKPPVCTERAQHYTEMYQQHLDKPIPVRRALALAHHLAKRTIWIKHD
ELIIGNQASKVRAAPIFPEYTVSWIEKEIDDLADRPGAGFAVSEENKRVLHAICPWWRGQTVQDRCYGMF
TDEQKGLLETGIIKAEGNMTSGDAHLAVNFPLVLEKGLDGLRAKVAERRSRINLTVLDDLHGDQFLKAID
IVLEAVSLHIKRFADLAREMAATETRDSRRDELLAMAENCDIIAHQPPKTFWQALQLCYFIQLILQIESN
GHSVSFARMDQYLYPYYRRDVELDQSLDREHAIELLHSCWLKLLEVNKIRSGSHSKASAGSPLYQNVTIG
GQKLVNGEPMDAVNPLSYAILESCGRLRSTQPNLSVRYHAGMSNDFLDACVQVIRCGFGMPAFNNDEIVI
PEFIKLGVEREDAYDYAAIGCIETAVGGKWGYRCTGMSFINFARVMLAALEGGRDATSGQVFLPQEKALS
AGNFGNFDEVMAAWDNQIRYYTRKSIEIEYVVDTMLEENVHDILCSALVDDCIERAKSIKQGGAKYDWVS
GLQVGIANLGNSLAAVKKLVFDQGVIGQQQLAAALADDFEGLTHEQLRQRLINGAPKYGNDDDSVDLLLT
RAYETYIEELKQYHNPRYGRGPIGGNYYAGTSSISANVPFGAATMATPDGRKAHTPLAEGASPASGTDHL
GPTAVIGSVGKLPTEAILGGVLLNQKLNPSTLENDSDRQKLMVLLRTFFEVHKGWHIQYNIVSRETLLEA
KKHPDQYRDLVVRVAGYSAFFTALSPDAQDDIIARTEHTL

>WP_032624594.1 formate C-acetyltransferase/glycerol dehydratase family glycyl radical enzyme [Enterobacter hormaechei]
MTTLNLNTLSERIKAHKTALVHIVKPPVCTERAQHYTEMYQQHLDKPIPVRRALALAHHLAKRTIWIKHD
ELIIGNQASEVRAAPIFPEYTVSWIEKEIDDLADRPGAGFAVSEENKRVLHEICPWWRGQTVQDRCYGMF
TDEQKGLLETGIIKAEGNMTSGDAHLAVNFPLVLEKGLNGLRAKVAERRSRINLTVLDDLHGDQFLKAID
IVLEAVSLHIRRFADLAREMAASETRDSRRDELLAMAENCDIIAHQPPKTFWQALQLCYFIQLILQIESN
GHSVSFARMDQYLYPYYRRDVELDQSLDREHAIELLHSCWLKLLEVNKIRSGSHSKASAGSPLYQNVTIG
GQKLVNGEPMDAVNPLSYAILESCGRLRSTQPNLSVRYHAGMSNDFLDACVQVIRCGFGMPAFNNDEIVI
PEFIKLGVEREDAYDYAAIGCIETAVGGKWGYRCTGMSFINFARVMLAALEGGRDATSGQVFLPQEKALS
AGNFGNFDEVMAAWDNQIRYYTRKSIEIEYVVDTMLEENVHDILCSALVDDCIERAKSIKQGGAKYDWVS
GLQVGIANLGNSLAAVKKLVFDQGVIGQQQLAAALADDFEGLTHEQLRQRLINGAPKYGNDDDSVDLLLT
RAYETYIEELKQYHNPRYGRGPIGGNYYAGTSSISANVPFGAATMATPDGRKAHTPLAEGASPASGTDHL
GPTAVIGSVGKLPTEAILGGVLLNQKLNPSTLENDSDRQKLMVLLRTFFEVHKGWHIQYNIVSRETLLEA
KKHPDQYRDLVVRVAGYSAFFTALSPDAQDDIIARTEHTL

>WP_015367561.1 formate C-acetyltransferase/glycerol dehydratase family glycyl radical enzyme [Klebsiella aerogenes]
MTTLKLDTLSARIQAHKMALVHIVKPPVCTERAQHYTAAYQQHLDKPIPVRRALALAHHLAERTIWIKHD
ELIVGNQASEVRAAPIFPEYTVSWIEKEIDDLADRPGAGFSVSEANKRVLHEVCPWWRGQTVQDRCYGMF
TDEQKALLATGIIKAEGNMTSGDAHLAVNYPLLLEKGLDGMRAKVAERRSRINLTVLEDLHGEQFLKAID
IVLAAVSEHCKRFATLARDMAAQEPRELRRNELLAIAENCEIIAHQPPKTFWQALQLCYFIQLILQIESN
GHSVSFGRMDQYLYPYYRRDVELQQSLDREQAIELLHCCWLKLLEVNKIRSGSHSKASAGSPLYQNVTIG
GQNLVDGQPQDAVNPLSYAILESCGRLRSTQPNLSVRYHAGMSNDFLDACVQVIRCGFGMPAFNNDEIVI
PEFIKLGIEPQDAYDYAAIGCIETAVGGKWGYRCTGMSFINFARVMLATLEGGRDATSGQVFLAQQHALS
KGNFANFDQVLEDWDTQIRYYTRKSIEIEYVVDTMLEENVHDILCSALVDDCIERAKSIKQGGAKYDWVS
GLQVGIANLGNSLAAVKKLVFDQGVIGQQELAKALAEDFAGLTHEQLRQRLINGAPKYGNDDDSVDILLA
RAYQTYIDELKQYHNPRYGRGPIGGNYYAGTSSISANVPFGAQTMATPDGRKAHAPLAEGASPASGTDHL
GPTAVISSVGKLPTGAILGGVLLNQKLNPSTLENESDKQKLMVLLRTFFEVHKGWHIQYNIVSRETLLEA
KKHPDQYRDLVVRVAGYSAFFTALSPDTQDDIIARTEHTL

>WP_137283016.1 MULTISPECIES: formate C-acetyltransferase/glycerol dehydratase family glycyl radical enzyme [Vibrio]
MDLNYLPERIKAHKSALVNIVTPPVCIERAEAYTRAYQANEDKPVIVQRALALQEHLRTRTIWIKHDELI
VGNQASKVRAAPIFPEYTVRWIEAEIDELADRPGAGFAVTEEDKQSIHSITPYWRGKTVQDRCYGLFTDE
QQEILASTIIKAEGNMTSGDAHLAVDNEKILKLGMNGLLEDVRQHRANNDVSTFEGLKKEQFYKSVEIVL
LAIQDHMVSYAELAAKMALEETRPLRKAELESIAANCRHVASHAPENFWQALQLSYFVQLMLQIESNGHS
VSFGRMDQFLNEFYVRDIENGAIEKDFALELLQSCWLKLLEVNKIRSGAHSKASAGSPLYQNVCIGGQKL
NEKGEPEDAVNPLSWAILESCGQLRSTQPNLSVRYHEGLNQEFLMGCIEVIKCGFGMPAFNNDEIVIPEF
IKLGVEKEDAYNYASIGCIETAVPGKWGYRCTGMSFINFARILLASLNEGVDATTGKAFLPHDKSLAKGN
FENFEQVTASWAEQIRYYTRKSIEIDTVVDSVLEQQAQDIFCSTLVDDCLARGKTVKEGGAKYDWVSGLQ
VGIANLGNSLAAIKHLVFDDAQITQPLISQQQLAKALAEDFDGMENEQLRQRLINFAPKYGNDDDAVDQL
LADAYQVYIDELEQFVNTRHGRGPIGGGYYAGTSSISANVPFGASTMATPDGRKAKTPLAEGASPSSGSD
RLGPTAVYNSVGKIQANKILGGVLLNQKLSPAAVESEGDKLKLSMLIRTFFNHHKGWHVQYNIVSRETLL
AAKKNPEQYRDLVVRVAGYSAFFTALSPDAQDDIIARTEHEL

>WP_048966428.1 MULTISPECIES: formate C-acetyltransferase/glycerol dehydratase family glycyl radical enzyme [Enterobacter cloacae complex]
MTTLNLNTLSERIKAHKTALVHIVKPPVCTERAQHYTEMYQQHLDKPIPVRRALALAHHLAKRTIWIKHD
ELIIGNQASEVRAAPIFPEYTVSWIEKEIDDLADRPGAGFAVSEENKRVLHEICPWWRGQTVQDRCYGMF
TDEQKGLLETGIIKAEGNMTSGDAHLAVNFPLVLEKGLDGLRAKVAERRSRINLTVLDDLHGDQFLKAID
IVLEAVSLHIRRFADLAREMAASETRDSRRDELLAMAENCDIIAHQPPKTFWQALQLCYFIQLILQIESN
GHSVSFARMDQYLYPYYRRDVELDQSLDREHAIELLHSCWLKLLEVNKIRSGSHSKASAGSPLYQNVTIG
GQKLVNGEPMDAVNPLSYAILESCGRLRSTQPNLSVRYHAGMSNDFLDACVQVIRCGFGMPAFNNDEIVI
PEFIKLGVEREDAYDYAAIGCIETAVGGKWGYRCTGMSFINFARVMLAALEGGRDATSGLVFLPQEKALS
AGNFGNFDEVMAAWDNQIRYYTRKSIEIEYVVDTMLEENVHDILCSALVDDCIERAKSIKQGGAKYDWVS
GLQVGIANLGNSLAAVKKLVFDQGVIGQQQLAAALADDFEGLTHEQLRQRLINGAPKYGNDDDSVDLLLT
RAYETYIEELKQYHNPRYGRGPIGGNYYAGTSSISANVPFGAATMATPDGRKAHTPLAEGASPASGTDHL
GPTAVIGSVGKLPTEAILGGVLLNQKLNPSTLENDSDRQKLMVLLRTFFEVHKGWHIQYNIVSRETLLEA
KKHPDQYRDLVVRVAGYSAFFTALSPDAQDDIIARTEHTL

>WP_047173469.1 MULTISPECIES: formate C-acetyltransferase/glycerol dehydratase family glycyl radical enzyme [Enterobacter]
MTTLNLNTLSERIKAHKTALVHIVKPPVCTERAQHYTEMYQQHMDKPIPVRRALALAHHLAERTIWIKHD
ELIIGNQASEVRAAPIFPEYTVSWIEKEIDDLADRPGAGFAVSEENKRVLHDICPWWRGQTVQDRCYGMF
TDEQKGLLETGIIKAEGNMTSGDAHLAVNFPLVLEKGLDGLRAKVAERRSRINLTVLEDLHGEQFLKAID
IVLEAVSLHIKRFADLAREMASTETRESRRDELLAMAENCDIIAHEPPKTFWQALQLCYFIQLILQIESN
GHSVSFARMDQYLYPYYRRDVELNQSLDREHAIELLHSCWLKLLEVNKIRSGSHSKASAGSPLYQNVTIG
GQKLVNGEPMDAVNPLSYAILESCGRLRSTQPNLSVRYHAGMSNDFLDACVQVIRCGFGMPAFNNDEIVI
PEFIKLGVERNDAYDYAAIGCIETAVGGKWGYRCTGMSFINFARVMLAALEGGRDATSGKVFLPQEKALS
AGNFDNFDEVMAAWDSQIRYYTRKSIEIEYVVDTMLEENVHDILCSALVDDCIERAKSIKQGGAKYDWVS
GLQVGIANLGNSLAAVKKLVFEQGTIGQQQLAAALADDFDGLTHEQLRQRLINGAPKYGNDDDSVDMLLT
RAYQTYIEELKQYHNPRHGRGPIGGNYYAGTSSISANVPFGAATMATPDGRKAHTPLAEGASPASGTDHL
GPTAVIGSVGKLPTEAILGGVLLNQKLNPSTLENDSDRQKLMVLLRTFFEVHKGWHIQYNIVSRETLLEA
KKHPDQYRDLVVRVAGYSAFFTALSPDAQDDIIARTEHTL

>WP_125354554.1 formate C-acetyltransferase/glycerol dehydratase family glycyl radical enzyme [Scandinavium goeteborgense]
MTTLKLDHLTDRIQAHKNALVHIVKPPVCTERAQHYTTVYQHNMDKPIAVRRALALAHHLAERTIWIKHD
ELIIGNQASEVRAAPIFPEYTVSWIEKEIDDLADRPGAGFAVSEENKRVLHEICPWWNGQTVQDRCYGMF
TDEQKALLATGIIKAEGNMTSGDAHLAVNFPLLLEKGLDGLREKVAERRSRINLTVLEDLHGEQFLKGID
IVLEAVSLHITRFAELARKMASEEPREARRDELLAMAENCDVIAHEPPKTFWQALQLCYFIQLILQIESN
GHSVSFGRMDQYLYPFYRRDVELNHSLDRELAIELLHSCWLKLLEVNKIRSGSHSKASAGSPLYQNVTIG
GQKLVNGDAMDAVNPLSYAILESCGRLRSTQPNLSVRYHAGMSSDFLDACVQVIRCGFGMPAFNNDEIVI
PEFIKLGVEKEDAYDYAAIGCIETAVGGKWGYRCTGMSFINFARVMLAAMEGGRDATSGEVFLPQAKALS
QGNFGGFEEMMSAWDTQIRYYTRKSIEIEYVVDTMLEENVPDILCSALVDDCIERAKSIKEGGAKYDWVS
GLQVGIANLGNSLAAVKKLVFEQGAIGQQQLAAALADDFDGLTHEQLRQRLINGAPKYGNDDDTVDELLV
RAYQTYIEELKQYHNPRHGRGPIGGDYYAGTSSISANVPFGAATMATPDGRKAHTPLAEGASPASGTDHL
GPTAVIGSVGKLPTAAILGGVLLNQKLNPATLDNDSDRQKLMALLRTFFEVHKGWHIQYNIVSRETLLEA
KKHPDQYRDLVVRVAGYSAFFTALSPDAQDDIIARTEHTL

>WP_163347895.1 formate C-acetyltransferase/glycerol dehydratase family glycyl radical enzyme [Enterobacter hormaechei]
MTTLNLNTLSERIKAHKTALVHIVKPPVCTERAQHYTEMYQQHLDKPIPVRRALALAHHLAKRTIWIKHD
ELIIGNQASEVRAAPIFPEYTVSWIEKEIDDLADRPGAGFAVSEENKRVLHEICPWWRGQTVQDRCYGMF
TDEQKGLLETGIIKAEGNMTSGDAHLAVNFPLVLEKGLDGLRAKVAERRSRINLTVLDDLHGDQFLKAID
IVLEAVSLHIRRFADLAREMAASETRDSRRDELLAMAENCDIIAHQPPKTFWQALQLCYFIQLILQIESN
GHSVSFARMDQYLYPYYRRDVELDQSLDREHAIELLHSCWLKLLEVNKIRSGSHSKASAGSPLYQNVTIG
GQKLVNGEPMDAVNPLSYAILESCGRLRSTQPNLSVRYHAGMSNDFLDACVQVIRCGFGMPAFNNDEIVI
PEFIKLGVERDDAYDYAAIGCIETAVGGKWGYRCTGMSFINFARVMLAALEGGRDATSGQLFLPQEKALS
AGNFGNFDEVMAAWDNQIRYYTRKSIEIEYVVDTMLEENVHDILCSALVDDCIERAKSIKQGGAKYDWVS
GLQVGIANLGNSLAAVKKLVFDQGVIGQQQLAAALADDFEGLTHEQLRQRLINGAPKYGNDDDSVDLLLT
RAYETYIEELKQYHNPRYGRGPIGGNYYAGTSSISANVPFGAATMATPDGRKAHTPLAEGASPASGTDHL
GPTAVIGSVGKLPTEAILGGVLLNQKLNPSTLENDSDRQKLMVLLRTFFEVHKGWHIQYNIVSRETLLEA
KKHPDQYRDLVVRVAGYSAFFTALSPDAQDDIIARTEHTL

>WP_041460484.1 MULTISPECIES: formate C-acetyltransferase/glycerol dehydratase family glycyl radical enzyme [Cronobacter]
MTELNLTFLPERIKAHKAALVQIVRPPVCTERAQHYTAMYQQHQDKPLPVRRALALAYHLANRTLWIKHD
ELIVGNQASQVRAAPFFPEYTVSWIEKEIDDLADRPGAGFSVSPQDKTVMHEICPWWRGQTVQDRCYGMF
TDEQKELLASGIIKAEGNMTSGDAHLAVNFPLLLEKGLDGLRAKVAERRARLLLTDQGDLHKEQFLKAID
ITFSALSEHILRYAALASQMAQEESRPARRDELLAIAANCEHIAHQPPASFWQALQLCYFVQLVLQIESN
GHSVSFGRLDQYLYPWYRRDVELEQTLERELAIELLQSCWLKLLEVNKIRSGSHSKASAGSPLYQNVTIG
GQRLLNGEPVDAVNPLSWAVLESCGRLRSTQPNLSVRYHAGMSNEFLDACVQVIRCGFGMPAFNNDEIVI
DEFIKLGVSREDAYDYAAIGCIETAVGGKWGYRCTGMSFINFARVMLAALEGGRDATTGKVFLPQEKALS
AGNFSHFSEVMDAWDNQIRYYTRKSIEIECVVDTVLEENAHDIICSALVDDCIERGKSIKQGGAKYDWVS
GLQVGIANLGNSLAAVRRLVFEQGVVTQPQLAQALNNDFEGLTGEQLRQRLINSAPKYGNDDDDVDLLLA
RAYQTYIDELKHYHNTRFGRGPIGGTYYAGTSSISANVPFGAATMATPDGRKARTPLAEGASPASGTDRL
GPTAVINSVGKLPVAKILGGVLLNQKLNPSTLDNLRDRQKLMQMLRTFFEVHKGWHVQYNIVSRETLLDA
KAHPDKYRDLVVRVAGYSAFFTALSPDAQDDIIARTEHTL

>WP_048209048.1 MULTISPECIES: formate C-acetyltransferase/glycerol dehydratase family glycyl radical enzyme [Enterobacter cloacae complex]
MTTLNLNTLSERIKAHKTALVHIVKPPVCTERAQHYTEMYQQHLDKPIPVRRALALAHHLAKRTIWIKHD
ELIIGNQASEVRAAPIFPEYTVSWIEKEIDDLADRPGAGFAVSEENKRVLHAICPWWRGQTVQDRCYGMF
TDEQKGLLETGIIKAEGNMTSGDAHLAVNFPLVLEKGLDGLRAKVAERRSHINLTVLEDLHGDQFLKAID
IVLEAVSLHIKRFAELARVMASSETRESRRDELLAMAENCDVIAHEPPKTFWQALQLCYFIQLILQIESN
GHSVSFARMDQYLYPYYRRDVELDQSLDREHAIELLHSCWLKLLEVNKIRSGSHSKASAGSPLYQNVTIG
GQKLVNGEPMDAVNPLSYAILESCGRLRSTQPNLSVRYHAGMSNDFLDACVQVIRCGFGMPAFNNDEIVI
PEFIKLGVERDDAYDYAAIGCIETAVGGKWGYRCTGMSFINFARVMLAALEGGRDATSGKVFLPQEKALS
AGNFDNFEEVMAAWDTQIRYYTRKSIEIEYVVDTMLEENVHDILCSALVDDCIERAKSIKQGGAKYDWVS
GLQVGIANLGNSLAAVKKLVFDQGVIGQQQLAAALADDFEGLTHEQLRQRLINGAPKYGNDDDSVDMLLT
RAYQTYIEELKQYHNPRYGRGPIGGNYYAGTSSISANVPFGAATMATPDGRKAHTPLAEGASPASGTDHL
GPTAVIGSVGKLPTEAILGGVLLNQKLNPSTLENDSDRQKLMVLLRTFFEVHKGWHIQYNIVSRETLLEA
KKHPDQYRDLVVRVAGYSAFFTALSPDAQDDIIARTEHTL

>WP_023324371.1 MULTISPECIES: formate C-acetyltransferase/glycerol dehydratase family glycyl radical enzyme [Enterobacter cloacae complex]
MTTLNLNTLSERIKAHKTALVHIVKPPVCTERAQHYTEMYQQHLDKPIPVRRALALAHHLAKRTIWIKHD
ELIIGNQASEVRAAPIFPEYTVSWIEKEIDDLANRPGAGFAVSEENKRVLHAICPWWRGQTVQDRCYGMF
TDEQKGLLETGIIKAEGNMTSGDAHLAVNFPLVLEKGLDGLRAKVAERRSRINLTVLEDLHGDQFLKAID
IVLEAVSLHIKRFAELAREMASTETRVSRRDELLAMAENCDVIAHEPPKTFWQALQLCYFIQLILQIESN
GHSVSFARMDQYLYPYYRRDVELDQSLDREHAIELLHSCWLKLLEVNKIRSGSHSKASAGSPLYQNVTIG
GQKLVNGEPMDAVNPLSYAILESCGRLRSTQPNLSVRYHAGMSNDFLDACVQVIRCGFGMPAFNNDEIVI
PEFIKLGVERDDAYDYAAIGCIETAVGGKWGYRCTGMSFINFARVMLAALEGGRDATSGKVFLPQEKALS
AGNFDNFEEVMAAWDTQIRYYTRKSIEIEYVVDTMQEENVHDILCSALVDDCIERAKSIKQGGAKYDWVS
GLQVGIANLGNSLAAVKKLVFDQGVIGQQQLAAALADDFEGLTHEQLRQRLINGAPKYGNDDDSVDLLLT
RAYETYIEELKQYHNPRYGRGPIGGNYYAGTSSISANVPFGAATMATPDGRKAHTPLAEGASPASGTDHL
GPTAVIGSVGKLPTEAILGGVLLNQKLNPSTLENDSDRQKLMVLLRTFFEVHKGWHIQYNIVSRETLLEA
KKHPDQYRDLVVRVAGYSAFFTALSPDAQDDIIARTEHTL

>WP_002895891.1 formate C-acetyltransferase/glycerol dehydratase family glycyl radical enzyme [Klebsiella pneumoniae]
MTTLKLNTLSARIQAHKMALVHIVKPPVCTERARHYTEMYQRHLDKPIPVRRALALAHHLAERTIWIKHD
ELIVGNQASEVRAAPIFPEYTVSWIEKEIDDLADRPGAGFSVSEENKRVLHEVCPWWRGQTVQDRCYGMF
TDEQKALLATGIIKAEGNMTSGDAHLAVNYPLLLEKGLDGMRAKVAERRSRINLTVLEDLHGEQFLKAID
IVLEAVSDHSKRFAALAREMATAESRESRRHELLTIAENCDVIAHEPPKTFWQALQLCYFIQLILQIESN
GHSVSFGRMDQYLYPYYRRDVELQQSLDREQAIELLHSCWLKLLEVNKIRSGSHSKASAGSPLYQNVTIG
GQNLVDGKPQDAVNPLSYAILESCGRLRSTQPNLSVRYHAGMSNDFLDACVQVIRCGFGMPAFNNDEIVI
PEFIKLGIEPQDAYDYAAIGCIETAVGGKWGYRCTGMSFINFARVMLATLEGGRDATSGQVFLPQEHALS
KGNFANFDQVLADWDRQIRYYTRKSIEIEYVVDTMLEDNVHDILCSALVDDCIERAKSIKQGGAKYDWVS
GLQVGIANLGNSLAAVKKLVFDQGAIGQQELAKALAEDFDGLTHEQLRQRLINGAPKYGNDDDSVDELLA
RAYQTYIDELKQYHNPRYGRGPIGGNYYAGTSSISANVPFGAQTMATPDGRKAHTPLAEGASPASGTDHL
GPTAVISSVGKLPTGAILGGVLLNQKLNPSTLENESDKQKLMVLLRTFFEVHKGWHIQYNIVSRDTLLEA
KKHPDQYRDLVVRVAGYSAFFTALSPDTQDDIIARTEHTL

>WP_103791949.1 MULTISPECIES: formate C-acetyltransferase/glycerol dehydratase family glycyl radical enzyme [Leclercia]
MTQLNLTTLSDRIKAHKTALVHIVKPPVCTERAQHYTEMYQQHMDKPIPVRRALALAHHLAQRTIWIKHD
ELIIGNQASEVRAAPIFPEYTVSWIEKEIDDLADRPGAGFAVSEENKRVLHELCPWWRGQTVQDRCYGMF
TDEQKGLLETGIIKAEGNMTSGDAHLAVNFPLLLEKGLDGLRAKVAERRSRINLTVLEDLHGDQFLKAID
IVLDAVSLHIKRFADLAREMASTETRESRRDELLAMAENCDVIAHEPPKTFWQALQLCYFIQLILQIESN
GHSVSFARMDQYLYPYYRRDVELNQSLDREHAIELLHSCWLKLLEVNKIRSGSHSKASAGSPLYQNVTIG
GQMLVNDVPMDAVNPLSYAILESCGRLRSTQPNLSVRYHAGMSNDFLDACVQVIRCGFGMPAFNNDEIVI
PEFIKLGIEKADAYDYAAIGCIETAVGGKWGYRCTGMSFINFARVMLAAMEGGRDATSGKVFLPQEKALS
AGNFNTFDEVMAAWDNQIKYYTRKSIEIEYVVDTMLEENVHDILCSALVDDCIERAKSIKQGGAKYDWVS
GLQVGIANLGNSLAAVKKLVFDQGAIGQQQLAAALADDYEGLTHEQLRQRLINGAPKYGNDDDSVDLLLA
RAYQTYIEELKQYHNPRYGRGPIGGNYYAGTSSISANVPFGAATMATPDGRKAHTPLAEGASPASGTDHL
GPTAVIGSVGKLPTEAILGGVLLNQKLNPATLDNDSDRQKLMVLLRTFFEVHKGWHIQYNIVSRETLLEA
KKHPDQYRDLVVRVAGYSAFFTALSPDAQDDIIARTEHTL

>WP_155030892.1 formate C-acetyltransferase/glycerol dehydratase family glycyl radical enzyme [Enterobacter sichuanensis]
MTTLNLNTLSERIKAHKTALVHIVKPPVCTERAQHYTEMYQQHMDKPIPVRRALALAHHLARRTIWIKHD
ELIIGNQASEVRAAPIFPEYTVSWIEKEIDDLADRPGAGFAVSEENKRVLHAICPWWRGQTVQDRCYGMF
TDEQKGLLETGIIKAEGNMTSGDAHLAVNFPLVLEKGLDGLRAKVAERRSRINLTVLEDLHGDQFLKAID
IVLEAVSQHIKRFADLARDMAASETRESRRDELLAMAENCDVIAHEPPKTFWQALQLCYFIQLILQIESN
GHSVSFARMDQYLYPFYRRDVELNQSLDREHAIELLHSCWLKLLEVNKIRSGSHSKASAGSPLYQNVTIG
GQTLVNGEPMDAVNPLSYAILESCGRLRSTQPNLSVRYHAGMSNDFLDACVQVIRCGFGMPAFNNDEIVI
PEFIKLGVERDDAYDYAAIGCIETAVGGKWGYRCTGMSFINFARVMLAALEGGRDATSGKVFLPQEKALS
AGNFDNFEEVMAAWDTQIRYYTRKSIEIEYVVDTMLEENVHDILCSALVDDCIERAKSIKQGGAKYDWVS
GLQVGIANLGNSLAAVKKMVFEQGVIGQQQLAVALADDFDGLTHEQLRQRLINGAPKYGNDDDSVDMLLT
RAYQTYIEELKQYHNPRYGRGPIGGNYYAGTSSISANVPFGAATMATPDGRKAHTPLAEGASPASGTDHL
GPTAVIGSVGKLPTEAILGGVLLNQKLNPSTLENDSDRQKLMVLLRTFFEVHKGWHIQYNIVSRETLLEA
KKHPDQYRDLVVRVAGYSAFFTALSPDAQDDIIARTEHTL

>WP_141965033.1 MULTISPECIES: formate C-acetyltransferase/glycerol dehydratase family glycyl radical enzyme [Raoultella]
MTTLKLDTLSARIQAHKMALVHIVKPPVCTERAQHYTAAYQQHLDKPVPVRRALALAHHLAERTIWIKHD
ELIVGNQASEVRAAPIFPEYTVSWIEKEIDDLADRPGAGFAVSEENKRVLHAICPWWRGQTVQDRCYGMF
TDEQKALLATGIIKAEGNMTSGDAHLAVNYPLLLEKGLDGMRAKVAERRSRINLTVLEDLHGEQFLKAID
IVLAAVSEHCRRFASLARTMAAAETRETRRDELLAIAENCDIIAHQPPKTFWQALQLCYFIQLILQIESN
GHSVSFGRMDQYLYPYYRRDVELQQSLAREQAIELLHSCWLKLLEVNKIRSGSHSKASAGSPLYQNVTIG
GQNLVNGKAQDAVNPLSWAILESCGRLRSTQPNLSVRYHAGMSNDFLDACVQVIRCGFGMPAFNNDEIVI
PEFIKLGIEPQDAYDYAAIGCIETAVGGKWGYRCTGMSFINFARVMLAALEGGRDATSGQVFLPQEHALS
KGNFTRFEQVLEDWDTQIRYYTRKSIEIEYVVDTMLEENVHDILCSALVDDCIERAKSIKQGGAKYDWVS
GLQVGIANLGNSLVAVKKLVFEQGAIGQQQLAKALAEDFEGLTHEQLRQRLINGAPKYGNDDDSVDTLLA
RAYQTYIDELKQYRNPRYGRGPIGGNYYAGTSSISANVPFGAQTMATPDGRKAHSPLAEGASPASGTDHL
GPTAVINSVGKLPTGSILGGVLLNQKLNPATLENESDKQKLMVLLRTFFEVHKGWHIQYNIVSRETLLEA
KKHPDQYRDLVVRVAGYSAFFTALSPDAQDDIIARTEHTL

>WP_154898686.1 formate C-acetyltransferase/glycerol dehydratase family glycyl radical enzyme [Serratia ficaria]
MTTLDLTTLTERIRAHKNALIHIVKPPVCTERAQHYTEVYQRHQDKPLPVRRALALANHLAKRQIWIAND
ELIVGNQASELRAAPIFPEYTVSWIEDEIDRLADRPGAGFRVSEENKAVLRRICPWWRGQTVQDRCYGMF
SDEQQALLASGIIKAEGNMTSGDAHLAVNFPRLLEQGLDGLRDQVKERRGRLRLTDWQDLHQEQFLQAID
IVLAALSEHILRFALLAREMAQHEARGWRRAELLTIAESCELIAHRPPRSFRQALQLCYFIQLMLQIESN
GHSVSFGRLDQYLYPWYRRDVELEQTLPREDAIELLHGCWLKLLEVNKIRSGSHSKASAGSPLYQNVTIG
GQRLVNGRPVDAVNPLSYAILESCGRLRSTQPNLSVRYHAGMSGDFLDACVQVIRCGFGMPAFNNDEIVI
PEFIKLGVEAQDAYDYAAIGCIETAVGGKWGYRCTGMSFINFARVLLAALEQGRDATSGKIFLPQEQALS
RGNFSDFGQVMDAWDRQIRYYTRKSVEIECVVDSVLEENAPDILCSALVDDCIERGKSIKQGGAKYDWVS
GLQVGIANLGNGLAAVRRLVFEQGVIGQQQLAAALANDFDGLDGERLRLRLLNAAPKYGNDVDEVDQLLV
RAYRTYIEELKQYRNTRFGRGPIGGGYYAGTSSISANVPFGAATLATPDGRKAHAPLAEGASPASGTDHL
GPTAVFNSLAKLPTAAILGGVLLNQKLNPATLDNPRDREKLMLMLRTFFESYRGWHVQYNIVSRETLLAA
RQHPDQYRDLVVRVAGYSAFFTALSPDAQDDIIARTEHTI

>WP_120158407.1 formate C-acetyltransferase/glycerol dehydratase family glycyl radical enzyme [Enterobacter mori]
MTTLNLNTLSERIKAHKTALVHIVKPPVCTERAQHYTEMYQQHMDKPIPVRRALALAHHLAERTIWIKHD
ELIIGNQASEVRAAPIFPEYTVSWIEKEIDDLADRPGAGFAVSEENKRVLHDICPWWRGQTVQDRCYGMF
TDEQKGLLETGIIKAEGNMTSGDAHLAVNFPLVLEKGLDGLRAKVAERRSRINLTVLEDLHGDQFLKAID
IVLEAVSLHIKRFADLAREMAATETRVSRRDELLAMAENCDVIAHEPPKTFWQALQLCYFIQLILQIESN
GHSVSFARMDQYLYPYYRRDVELDQSLDREHAIELLHSCWLKLLEVNKIRSGSHSKASAGSPLYQNVTIG
GQKLVNGEPMDAVNPLSYAILKSCGRLRSTQPNLSVRYHAGMSNDFLDACVQVIRCGFGMPAFNNDEIVI
PEFIKLGVERDDAYDYAAIGCIETAVGGKWGYRCTGMSFINFARVMLAAMEGGRDATSGKVFLPQEKALS
AGNFDNFEEVMAAWDSQIRYYTRKSIEIEYVVDTMLEENVHDILCSALVDDCIERAKSIKQGGAKYDWVS
GLQVGIANLGNSLAAVKKLVFEQGTIGQQQLAAALADDFEGLTHEQLRQRLINGAPKYGNDDDSVDMLLT
RAYQTYIEELKQYHNPRYGRGPIGGNYYAGTSSISANVPFGAATMATPDGRKAHTPLAEGASPASGTDHL
GPTAVIGSVGKLPTEAILGGVLLNQKLNPSTLENDSDRQKLMVLLRTFFEVHKGWHIQYNIVSRDTLLEA
KKHPDQYRDLVVRVAGYSAFFTALSPDAQDDIIARTEHTL

>WP_157508136.1 formate C-acetyltransferase/glycerol dehydratase family glycyl radical enzyme [Enterobacter hormaechei]
MTTLNLNTLSERIKAHKTALVHIVKPPVCTERAQHYTEMYQQHLDKPIPVRRALALAHHLAKRTIWIKHD
ELIIGNQASEVRAAPIFPEYTVSWIEKEIDDLADRPGAGFAVSEENKRVLHEICPWWRGQTVQDRCYGMF
TDEQKGLLETGIIKAEGNMTSGDAHLAVNFPLVLEKGLDGLRAKVAERRSRINLTVLDDLHGDQFLKAID
IVLEAVSLHIRRFADLAREMAASETRDSRRDELLAMAENCDIIAHQPPKSFWQALQLCYFIQLILQIESN
GHSVSFARMDQYLYPYYRRDVELDQSLDREHAIELLHSCWLKLLEVNKIRSGSHSKASAGSPLYQNVTIG
GQKLVNGEPMDAVNPLSYAILESCGRLRSTQPNLSVRYHAGMSNDFLDACVQVIRCGFGMPAFNNDEIVI
PEFIKLGVERDDAYDYAAIGCIETAVGGKWGYRCTGMSFINFARVMLAALEGGRDATSGKVFLPQQKALS
AGNFDNFEEVMAAWDTQIRYYTRKSIEIEYVVDTMLEENVHDILCSALVDDCIERAKSIKQGGAKYDWVS
GLQVGIANLGNSLAAVKKLVFDQGVIGQQQLAAALADDFEGLTHEQLRQRLINGAPKYGNDDDSVDLLLT
RAYETYIEELKQYHNPRYGRGPIGGNYYAGTSSISANVPFGAATMATPDGRKAHTPLAEGASPASGTDHL
GPTAVIGSVGKLPTEAILGGVLLNQKLNPSTLENDSDRQKLMVLLRTFFEVHKGWHIQYNIVSRETLLEA
KKHPDQYRDLVVRVAGYSAFFTALSPDAQDDIIARTEHTL

>WP_156654149.1 formate C-acetyltransferase/glycerol dehydratase family glycyl radical enzyme [Leclercia sp. 1106151]
MTQLNLTTLSDRIKAHKTALVHIVKPPVCTERAQHYTEMYQQHMDKPIPVRRALALAHHLAQRTIWIKHD
ELIMGNQASEVRAAPIFPEYTVSWIEKEIDDLADRPGAGFAVSEENKRVLHELCPWWRGQTVQDRCYGMF
TDEQKGLLETGIIKAEGNMTSGDAHLAVNFPLLLEKGLDGLRHKVAERRSRINLTVLDDLHGEQFLKAID
IVLEAVSMHIERFADLAREMAASETRERRRDELLAMAENCDVIAHEPPKTFWQALQLCYFIQLILQIESN
GHSVSFARMDQYLYPYYRRDVELNQSLDREHAIELLHSCWLKLLEVNKIRSGSHSKASAGSPLYQNVTIG
GQKLVNGMAMDAVNPLSYAILESCGRLRSTQPNLSVRYHAGMSNDFLDACVQVIRCGFGMPAFNNDEIVI
PEFIKLGVEKEDAYDYAAIGCIETAVGGKWGYRCTGMSFINFARVMLAAMEGGRDATSGKVFLPQEKALS
AGNFNNFDEVMTAWDSQIRYYTRKSIEIEYVVDTMLEENVHDILCSALVDDCIERAKSIKQGGAKYDWVS
GLQVGIANLGNSLAAVKKLVFEEGAIGQQQLAAALADDYEGLTHEQLRQRLINGAPKYGNDDDSVDLLLT
RAYQTYIEELKQYHNPRYGRGPIGGNYYAGTSSISANVPFGAATMATPDGRKAHTPLAEGASPASGTDHL
GPTAVIGSVGKLPTEAILGGVLLNQKLNPATLDNDSDRQKLMVLLRTFFEVHKGWHIQYNIVSRETLQEA
KKHPDQYRDLVVRVAGYSAFFTALSPDAQDDIIARTEHTL

>WP_142488801.1 MULTISPECIES: formate C-acetyltransferase/glycerol dehydratase family glycyl radical enzyme [Leclercia]
MTQLNLSTLSDRIKAHKTALVHIVKPPVCTERAQHYTEMYQQHMDKPIPVRRALALAHHLAQRTIWIKHD
ELIIGNQASEVRAAPIFPEYTVSWIEKEIDDLADRPGAGFAVSEENKRVLHALCPWWRGQTVQDRCYGMF
TDEQKGLLETGIIKAEGNMTSGDAHLAVNFPLVLEKGLDGMRHKVDERRSRINLTCLEDLHGDQFLKAID
IVLEAVSLHIERFADLAREMAASETRETRRDELLAMAENCDVIAHEPPKTFWQALQLCYFIQLILQIESN
GHSVSFARMDQYLYPYYRRDVELNQSLDREHAIELLHSCWLKLLEVNKIRSGSHSKASAGSPLYQNVTIG
GQKLVNDVAMDAVNPLSYAILESCGRLRSTQPNLSVRYHAGMSNDFLDACVQVIRCGFGMPAFNNDEIVI
PEFIKLGIEKADAYDYAAIGCIETAVGGKWGYRCTGMSFINFARVMLAAMEGGRDATSGKVFLPQVKALS
EGNFNNFDEVMAAWDRQIKYYTRKSIEIEYVVDTMLEENVHDILCSALVDDCIERAKSIKQGGAKYDWVS
GLQVGIANLGNSLAAVKKLVFDQGAIGQQQLAAALADDYEGLTHEQLRQRLINGAPKYGNDDDSVDLLLA
RAYQTYIEELKQYHNPRYGRGPIGGNYYAGTSSISANVPFGAATMATPDGRKAHTPLAEGASPASGTDHL
GPTAVIGSVGKLPTEAILGGVLLNQKLNPATLDNDSDRQKLMVLLRTFFEVHKGWHIQYNIVSRETLLEA
KKHPDQYRDLVVRVAGYSAFFTALSPDAQDDIIARTEHTL

>WP_156292353.1 formate C-acetyltransferase/glycerol dehydratase family glycyl radical enzyme [Serratia oryzae]
MTTLDLTTLTERTQAHKNALIHIVKPPVCTERAQHYTETYRQHQDKPLPVRRALALANHLANRTIWIKND
ELIIGNQASELRAAPIFPEYTVSWIESEIDELADRPGAGFSVSEENKAILHKLCPWWRGQTVQDRCYGMF
TDEQKALLATGIIKAEGNMTSGDAHLAVNFPLLLEKGLDGLRDKVTERRGRLQLTDWDDLHKEQFLKAID
ISLAALSEHILRFALLAREMTQEENRIWRREELLTMAANCELIAHQPPQTFWQALQLCYFIQLMLQIESN
GHSVSFGRLDQYLYPWYRRDVELEQNLPREQAIEMLHSCWLKLLEVNKIRSGSHSKASAGSPLYQNVTIG
GQKLVNGQPVDAVNPLSYTILESCGRLRSTQPNLSVRYHAGISNDFLDACVQVIRCGFGMPAFNNDEIVI
PEFIKLGVEPQDAYDYAAIGCIETAVGGKWGYRCTGMSFINFARVMLAALEQGRDATSGKIFLPQEHALS
QGNFRQFDQVLEAWDTQIRYYTRKSIEIECVVDTVLEENAHDIVCSALVDDCIERGKSIKQGGAKYDWVS
GLQVGIANLGNSLAAVRKLVFEQGIIGQQQLAQALANDFAGLDGEQLRQRLINAAPKYGNDVDDVDQLLV
RAYQTYIDELKQYHNTRFGRGPIGGAYYAGTSSISANVPFGAATMATPDGRKAHTPLAEGASPASGTDHL
GPTAVFNSLSKLPTASILGGVLLNQKLNPSTLENPRDREKLMLMLRTFFETYHGWHVQYNIVSRETLLAA
KQHPDQYRDLVVRVAGYSAFFTALSPDAQDDIIARTEHTL

>WP_156234492.1 formate C-acetyltransferase/glycerol dehydratase family glycyl radical enzyme [Klebsiella quasipneumoniae]
MTTLKLNTLSARIQAHKMALVHIVKPPVCTERARHYTEMYQQHLDKPIPVRRALALAHHLAERTIWIKHD
ELIVGNQASEVRAAPIFPEYTVSWIEKEIDDLADRPGAGFAVSEENKRVLHEVCPWWRGQTVQDRCYGMF
TDEQKALLATGIIKAEGNMTSGDAHLAVNYPLLLEKGLDGLRAKVAERRSRINLTVLEDLHGEQFLKAID
IVLEAVSDHSKRFAALAREMATAESRESRRHELLTIAENCDVIAHEPPKTFWQALQLCYFIQLILQIESN
GHSVSFGRMDQYLYPYYRRDVELQQSLDREQAIELLHSCWLKLLEVNKIRSGSHSKASAGSPLYQNVTIG
GQNLVDGKPQDAVNPLSYAILESCGRLRSTQPNLSVRYHAGMSNDFLDACVQVIRCGFGMPAFNNDEIVI
PEFIKLGIEPQDAYDYAAIGCIETAVGGKWGYRCTGMSFINFARVMLATLEGGRDATSGQVFLPQEHALS
KGNFANFDEVLADWDRQIRYYTRKSIEIEYVVDTMLEENVHDILCSALVDDCIERAKSIKQGGAKYDWVS
GLQVGIANLGNSLAAVKKLVFDQGVIGQQELAKALAEDFDGLTHEQLRQRLINGAPKYGNDDDSVDTLLA
RAYQTYIDELKQYHNPRYGRGPIGGNYYAGTSSISANVPFGAQTMATPDGRKAHTPLAEGASPASGTDHL
GPTAVISSVGKLPTGAILGGVLLNQKLNPSTLENESDKQKLMVLLRIFFEVHKGWHIQYNIVSRDTLLEA
KKHPDQYRDLVVRVAGYSAFFTALSPDTQDDIIARTEHTL

>WP_155869777.1 formate C-acetyltransferase/glycerol dehydratase family glycyl radical enzyme [Klebsiella variicola]
MTTLKLNTLSARIQAHKMALVHIVKPPVCTERVRHYTEMYQQHLDKPIPVRRALALAHHLAERTIWIKHD
ELIVGNQASEVRAAPIFPEYTVSWIEKEIDDLADRPGAGFSVSEENKRVLHEVCPWWRGQTVQDRCYGMF
TDEQKALLATGIIKAEGNMTSGDAHLAVNFPLLLEKGLDGMRAKVAERRSRINLTVLEDLHGEQFLKAID
IVLEAVSDHSKRFAALAREMATAESRESRRHELLTIAENCDIIAHEPPKTFWQALQLCYFIQLILQIESN
GHSVSFGRMDQYLYPYYRCDVELQQSLDREQAIELLHSCWLKLLEVNKIRSGSHSKASAGSPLYQNVTIG
GQNLVDGQPQDAVNPLSYAILESCGRLRSTQPNLSVRYHAGMSNDFLDACVQVIRCGFGMPAFNNDEIVI
PEFIKLGIEPQDAYDYAAIGCIETAVGGKWGYRCTGMSFINFARVMLATLEGGRDATSGQVFLPQEHALS
KGNFANFDQVLADWDNQIRYYTRKSIEIEYVVDTMLEENVHDILCSALVDDCIERAKSIKQGGAKYDWVS
GLQVGIANLGNSLAAVKKLVFDQGAIGQQELAKALAEDFDGLTHEQLRQRLINGAPKYGNDDDSVDELLA
RAYQTYIYELKQYHNPRYGRGPIGGNYYAGTSSISANVPFGAQTMATPDGRKAHTPLAEGASPASGTDHL
GPTAVISSVGKLPTGAILGGVLLNQKLNPSTLENESDKQKLMVLLRTFFEVHKGWHIQYNIVSRDTLLEA
KKHPDQYRDLVVRVAGYSAFFTALSPDTQDDIIARTEHTL

>WP_155109187.1 formate C-acetyltransferase/glycerol dehydratase family glycyl radical enzyme [Escherichia alba]
MTQLKLDTLSERIKAHKTALVHIVKPPVCTERAQHYTEMYQQHLDKPIPVRRALALAHHLAERTIWIKHD
ELIVGNQASEVRAAPIFPEYTVSWIEKEIDDLADRPGAGFAVSEENKRVLHEVCPWWRGQTVQDRCYGMF
TDEQKSLLESGIIKAEGNMTSGDAHLAVNFPLLLEKGLDGLREKLAERRSRINLTVLEDLHGEQFLKAID
IVLNAVSQHIERFAGLARTMAAQETRESRRHELLAIAENCALIAHRPPETFWQALQLCYFIQLILQIESN
GHSVSFGRMDQYLYPYYRRDVELQESLAREQAIELLHSCWLKLLEVNKIRSGSHSKASAGSPLYQNVTIG
GQKLINGQPMDAVNPLSYAILESCGRLRSTQPNLSVRYHAGMSDDFLDACVQVIRCGFGMPAFNNDEIVI
PEFIRLGIAPQDAWDYAAIGCIETAVGGKWGYRCTGMSFINFARVMLAALEGGRDATSGRVFLAQEKALS
AGNFASFDEVLAAWDTQIRYYTRKSIEIEYVVDTMLEENVHDILCSALVDDCIERAKSIKQGGAKYDWVS
GLQVGIANLGNGLAAVKRLVFDQGVIGQRQLAAALAENFEGLTHEQLRQRLINGAPKYGNDDDDVDALLV
RAYQTYIDELKQYHNPRYGRGPIGGNYYAGTSSISANVPFGAATMATPDGRKAHAPLAEGASPASGTDHL
GPTAVIGSVGKLPTGSILGGVLLNQKLNPTTLENTSDKQKLMILLRTFFEEHKGWHIQYNIVSRETLLEA
KKHPDQYRDLVVRVAGYSAFFTALSPDAQDDIIARTEHML

>WP_155166489.1 formate C-acetyltransferase/glycerol dehydratase family glycyl radical enzyme [Leclercia adecarboxylata]
MTQLNLTTLSDRIKAHKTALVHIVKPPVCTERAQHYTEMYQQHMDKPIPVRRALALAHHLAQRTIWIKHD
ELIVGNQASEVRAAPIFPEYTVSWIEKEIDDLADRPGAGFAVSEENKRVLHELCPWWRGQTVQDRCYGMF
TDEQKGLLDTGIIKAEGNMTSGDAHLAVNFPLLLEKGLDGLRAKVAERRSRINLTVLEDLHGDQFLKAID
IVLDAVSLHIKRFADLAREMASTETRESRRDELLAMAENCDVIAHEPPKTFWQALQLCYFIQLILQIESN
GHSVSFARMDQYLYPYYRRDVELNQSLDREHAIELLHSCWLKLLEVNKIRSGSHSKASAGSPLYQNVTIG
GQMLVNDVPMDAVNPLSYAILESCGRLRSTQPNLSVRYHAGMSNDFLDACVQVIRCGFGMPAFNNDEIVI
PEFIKLGIEKADAYDYAAIGCIETAVGGKWGYRCTGMSFINFARVMLAAMEGGRDATSGNVFLPQEKALS
AGNFNTFDEVMAAWDNQIKYYTRKSIEIEYVVDTMLEENVHDILCSALVDDCIERAKSIKQGGAKYDWVS
GLQVGIANLGNSLAAVKKLVFDQGAIGQQQLAAALADDYEGLTHEQLRQRLINGAPKYGNDDDSVDLLLA
RAYQTYIEELKQYHNPRYGRGPIGGNYYAGTSSISANVPFGAATMATPDGRKAHTPLAEGASPASGTDHL
GPTAVIGSVGKLPTEAILGGVLLNQKLNPATLDNDSDRQKLMVLLRTFFEVHKGWHIQYNIVSRETLLEA
KKHPDQYRDLVVRVAGYSAFFTALSPDAQDDIIARTEHTL

>WP_155022327.1 formate C-acetyltransferase/glycerol dehydratase family glycyl radical enzyme [Enterobacter kobei]
MTTLNLNTLSERIKAHKMALVHIVKPPVCTERAQHYTEMYQQHMDKPIPVRRALALAHHLAQRTIWIKHD
ELIVGNQASEVRAAPIFPEYTVSWIEKEIDDLADRPGAGFAVSEENKRVLHEICPWWRGQTVQDRCYGMF
TDEQKSLLETGIIKAEGNMTSGDAHLAVNFPLVLEKGLDGLRAKVAERRSRINLTVLDDLHGDQFLKAID
IVLEAVSLHIERFAALAREMAATESRVSRRDELLAIAENCDAIAHEPPKTFWQALQLCYFIQLILQIESN
GHSVSFARMDQYLYPYYRRDVEMNQSLDREHAIELLHSCWLKLLEVNKIRSGSHSKASAGSPLYQNVTIG
GQKLVNGEPMDAVNPLSYAILESCGRLRSTQPNLSVRYHAGMSNDFLDACVQVIRCGFGMPAFNNDEIVI
PEFIKLGVEKEDAYDYAAIGCIETAVGGKWGYRCTGMSFINFARVMLAALEGGRDATSGKVFLPQEKALS
AGNFSNFDEVMTAWDTQIRYYTRKSIEIEYVVDTMLEENVHDILCSALVDDCIERAKSIKQGGAKYDWVS
GLQVGIANLGNSLAAVKKLVFEQGVIGQQQLAAALADDFDGLTHEQLRQRLINGAPKYGNDDDSVDMLLT
RAYQTYIDELKQYHNPRYGRGPIGGNYYAGTSSISANVPFGAATMATPDGRKAHTPLAEGASPASGTDHL
GPTAVIGSVGKLPTEAILGGVLLNQKLNPSTLENDSDRQKLMVLLRTFFEVHKGWHIQYNIVSRETLLDA
KKHPDQYRDLVVRVAGYSAFFTALSPDAQDDIIARTEHTL

>WP_154717980.1 formate C-acetyltransferase/glycerol dehydratase family glycyl radical enzyme, partial [Klebsiella pneumoniae]
MTTLKLNTLSARIQAHKMALVHIVKPPVCTERARHYTEMYQRHLDKPIPVRRALALAHHLAERTIWIKHD
ELIVGNQASEVRAAPIFPEYTVSWIEKEIDDLADRPGAGFSVSEENKRVLHEVCPWWRGQTVQDRCYGMF
TDEQKALLATGIIKAEGNMTSGDAHLAVNYPLLLEKGLDGMRAKVAERRSRINLTVLEDLHGEQFLKAID
IVLEAVSDHSKRFAALAREMATAESRESRRHELLTIAENCDVIAHEPPKTFWQALQLCYFIQLILQIESN
GHSVSFGRMDQYLYPYYRRDVELQQSLDREQAIELLHSCWLKLLEVNKIRSGSHSKASAGSPLYQNVTIG
GQNLVDGKPQDAVNPLSYAILESCGRLRSTQPNLSVRYHAGMSNDFLDACVQVIRCGFGMPAFNNDEIVI
PEFIKLGIEPQDAYDYAAIGCIETAVGGKWGYRCTGMSFINFARVMLATLEGGRDATSGQVFLPQEHALS
KGNFANFDQVLADWDRQIRYYTRKSIEIEYVVDTMLEDNVHDILCSALVDDCIERAKSIKQGGAKYDWVS
GLQVGIANLGNSLAAVKKLVFDQGAIGQQELAKALAEDFDGLTHEQLRQRLINGAPKYGNDDDSVDELLA
RAYQTYIDELKQYHNPRYGRGPIGGNYYAGTSSISANVPFGAQTMATPDGRKAHTP

>WP_154679831.1 formate C-acetyltransferase/glycerol dehydratase family glycyl radical enzyme [Klebsiella oxytoca]
MTTLKLDTLSPRIQAHKMALVHIVKPPVCTERAQHYTEAYQQHLDKPIPVRRALALAHHLAQRTIWIKHD
ELIVGNQASEVRAAPIFPEYTVSWIEKEIDDLADRPGAGFAVSEENKRVLHEVCPWWRGQTVQDRCYGMF
TDEQKALLATGIIKAEGNMTSGDAHLAVNYPLLLEKGLDGMRAKVAERRSRINLTVLEDLHGEQFLKAID
IVLEAVSEHSKRFADLARSMAATESRESRRDELLMIAENCDIIAHEPPKTFWQALQLCYFIQLILQIESN
GHSVSFGRMDQYLYPYYCRDVELAQSLDREHAIELLHCCWLKLLEVNKIRSGSHSKASAGSPLYQNVTIG
GQNLVDGKAQDAVNPLSYAILESCGRLRSTQPNLSVRYHADMSNDFLDACVQVIRCGFGMPAFNNDEIVI
PEFIKLGIEPQDAYDYAAIGCIETAVGGKWGYRCTGMSFINFARVMLATLEGGRDATSGQVFLPQEHALS
KGNFDNFEQVLADWDTQIRYYTRKSIEIEYVVDTMLEENVHDILCSALVDDCIERAKSIKQGGAKYDWVS
GLQVGIANLGNSLAAVKKLVFDQGVIGQQELAKALAEDFEGLTHEQLRQRLINGAPKYGNDEDSVDVLLA
RAYQTYIDELKLYHNPRYGRGPIGGNYYAGTSSISANVPFGAQTMATPDGRKAHSPLAEGASPASGTDHL
GPTAVISSVGKLPTGSILGGVLLNQKLNPATLENESDKQKLMVLLRTFFEVHKGWHIQYNIVSRETLLEA
KKHPDQYRDLVVRVAGYSAFFTALSPDAQDDIIARTEHTL

>WP_131164757.1 MULTISPECIES: formate C-acetyltransferase/glycerol dehydratase family glycyl radical enzyme [Serratia]
MTTLDLTTLSARIQAHKNALIHIVKPPVCTERAQHYTEAYQQHQDKPLPVRRALALANHLAKRSIWIAND
ELIVGNQASELRAAPIFPEYTVGWIENEIDQLADRPGAGFSVSEENKAILHRLCPWWRGQTVQDRCYGMF
TDEQKALLATGIIKAEGNMTSGDAHLAVNFPLLLELGLDGLREKVNARRSRLRLTEWEDLHKAQFLNAID
IVLAALSEHILRFARLARDMAQNEPRTGRHTELLAIADNCDRIAHRPPQTFWQALQLCYFIQLTLQIESN
GHSVSFGRLDQYLYPWYRRDVELEQKLAREDAIELLHSCWLKLLEVNKIRSGSHSKASAGSPLYQNVTIG
GQKLIDGQPVDAVNPLSYAILESCGRLRSTQPNLSVRYHAGMSADFLDACVQVIRCGFGMPAFNNDEIVI
PEFIKLGVEPQDAYDYAAIGCIETAVGGKWGYRCTGMSFINFARVLLAALEQGRDATSGQIFLPQEQALS
KGNFADFEQVLAAWDRQIRYYTRKSIEIECVVDSVLEENAHDILCSALVDDCIERGKSIKQGGAKYDWVS
GLQVGIANLGNSLAAVRKLVFDQGAIGQQQLATALAEDFAGLDGEQLRQRLLNAAPKYGNDVDEVDRLLV
RAYQTYIEELKQYRNTRFGRGPIGGGYYAGTSSISANVPFGAATLATPDGRKAHTPLAEGASPASGTDHL
GPTAVFNSLAKLPTEAILGGVLLNQKLNPATLDNPRDREKLMLMLRTFFESYRGWHVQYNIVSRETLLAA
KQHPDQYRDLVVRVAGYSAFFTALSPEAQDDIIARTEHTL

>WP_123828315.1 MULTISPECIES: formate C-acetyltransferase/glycerol dehydratase family glycyl radical enzyme [Klebsiella]
MTILKLDTLSPRIQAHKMALVHIVKPPVCTERALHYTEANQQHLDKPIPVRRALALAHHLAERTIWIKHD
ELIVGNQASEVRAAPIFPEYTVSWIEKEIDDLADRPGAGFAVSEENKRVLHEVCPWWRGQTVQDRCYGMF
TDEQKALLATGIIKAEGNMTSGDAHLAVNYPLLLEKGLDGMRAKVAERRSRINLTVLEDLHGEQFLKAID
IVLEAVSEHCKRYAGLARSMAATEIRESRRDELLAIAENCDIIAHEPPKTFWQALQLCYFIQLILQIESN
GHSVSFGRMDQYLYPYYRRDVELAQSLDREHAIELLHCCWLKLLEVNKIRSGSHSKASAGSPLYQNVTIG
GQNLVGGVAQDAVNPLSYAILESCGRLRSTQPNLSVRYHAGMSNDFLDACVQVIRCGFGMPAFNNDEIVI
PEFIKLGIEPQDAYDYAAIGCIETAVGGKWGYRCTGMSFINFARVMLATLEGGRDATSGQVFLPQEHALS
KGNFDNFEQVLADWDTQIRYYTRKSIEIEYVVDTMLEENVHDILCSALVDDCIERAKSIKQGGAKYDWVS
GLQVGIANLGNSLAAVKKLVFDQGVIGQQALAKALAEDFEGLTHEQLRQRLINGAPKYGNDEDSVDMLLA
RAYQTYIDELKLYHNPRYGRGPIGGNYYAGTSSISANVPFGAQTMATPDGRKAHSPLAEGASPASGTDHL
GPTAVISSVGKLPTGSILGGVLLNQKLNPATLENASDKQKLMVLLRTFFEVHKGWHIQYNIVSRETLLEA
KKHPDQYRDLVVRVAGYSAFFTALSPDAQDDIIARTEHTL

>WP_154204021.1 formate C-acetyltransferase/glycerol dehydratase family glycyl radical enzyme [Vibrio alginolyticus]
MDLNYLPERIKAHKSALVNIVTPPVCTERAEAYTRAYQANEDKPVIVQRALALQEHLRTRTIWIKHDELI
VGNQASKVRAAPIFPEYTVRWIEAEIDELADRPGAGFAVTEEDKQSIHSITPYWRGKTVQDRCYGLFTDE
QQEILASTIIKAEGNMTSGDAHLAVDNEKILKLGMNGLLEDVRQHRANNDVSTFEGLKKEQFYKSVEIVL
LAIQDHMVSYAELAAKMALEETRPLRKAELESIAANCRHVASHAPENFWQALQLSYFVQLMLQIESNGHS
VSFGRMDQFLNEFYVRDIENGTIEKDFALELLQSCWLKLLEVNKIRSGAHSKASAGSPLYQNVCIGGQKL
NEKGEPEDAVNPLSWVILESCGQLRSTQPNLSVRYHEGLNQEFLMGCIEVIKCGFGMPAFNNDEIVIPEF
IKLGVEKEDAYNYASIGCIETAVPGKWGYRCTGMSFINFARILLASLNEGVDATTGKAFLPHDKSLAKGN
FENFEQVTASWAEQIRYYTRKSIEIDTVVDSVLEQQAQDIFCSTLVDDCLARGKTVKEGGAKYDWVSGLQ
VGIANLGNSLAAIKHLVFDDAQITQPLISQQQLAKALAEDFDGMENEQLRQRLINFAPKYGNDDDAVDQL
LADAYQVYIDELEQFVNTRHGRGPIGGGYYAGTSSISANVPFGASTMATPDGRKAKTPLAEGASPSSGSD
RLGPTAVYNSVGKIQANKILGGVLLNQKLSPAAVESEGDKLKLSMLIRTFFNHHKGWHVQYNIVSRDTLL
AAKKNPEQYRDLVVRVAGYSAFFTALSPDAQDDIIARTEHEL

>WP_154202924.1 formate C-acetyltransferase/glycerol dehydratase family glycyl radical enzyme [Vibrio harveyi]
MDLNYLPERIKAHKSALVNIVTPPVCTERAEAYTRAYQANEDKPVIVQRALALQEHLRTRTIWIKHDELI
VGNQASKVRAAPIFPEYTVRWIEAEIDELADRPGAGFAVTEEDKQSIHSITPYWRGKTVQDRCYGLFTDE
QQEILASTIIKAEGNMTSGDAHLAVDNEKILKLGMNGLLEDVRQHRVNNDVSTFEGLKKEQFYKSVEIVL
LAIQDHIVSYSELAAKMALEETRPLRKAELESIAANCRHVASHAPENFWQALQLSYFVQLMLQIESNGHS
VSFGRMDQFLNEFYVRDIENGTLEKDFALELLQSCWLKLLEVNKIRSGAHSKASAGSPLYQNVCIGGQKL
NEKGEPEDAVNPLSWAILESCGQLRSTQPNLSVRYHEGLNQEFLMGCVEVIKCGFGMPAFNNDEIVIPEF
IKLGVEKEDAYNYASIGCIETAVPGKWGYRCTGMSFINFARILLASLNEGVDATTGKAFLPHDKSLAKGN
FENFEQVTASWAEQIRYYTRKSIEIDTVVDSVLEQQAQDIFCSTLVDDCLARGKTVKEGGAKYDWVSGLQ
VGIANLGNSLAAIKHLVFDDAQITQPELAKALAEDFDGMENEQLRQRLINFAPKYGNDDDAVDQLLADAY
QVYIDELEQFVNTRHGRGPIGGGYYAGTSSISANVPFGASTMATPDGRKAKTPLAEGASPSSGSDRLGPT
AVYNSVGKIQANKILGGVLLNQKLSPAAVESEGDKLKLSMLIRTFFNHHKGWHVQYNIVSRETLLAAKKN
PEQYRDLVVRVAGYSAFFTALSPDAQDDIIARTEHEL

>WP_154145995.1 formate C-acetyltransferase/glycerol dehydratase family glycyl radical enzyme [Ewingella americana]
MTQLKLEQLSGRIKAHKEALIHIVKPPICTERAQHYTQFYQQHADKPLAVRRALALAEHLQKRTIWIKHD
ELIVGNQASEVRAAPIFPEYTVGWIESEIDALGDRPGAGFSVSEANKEILHQLCPWWRGQTVQDRCYGMF
TDEQKALLDSGIVKAEGNMTSGDAHLAVNFPLLLDLGLDGLRNKVAERRERLQLTDWEDLHKEQLLKAID
ITLAAVSEHILRFAVLAREMAATESREARRSELLSMAENCELIAHQPPQTFWQALQLCYFIQLILQIESN
GHSVSFGRLDQYLYPYYRRDVEVAESLSRDAAIELLQSCWLKLLEVNKIRSGTHSKASAGSPLYQNVTIG
GQQWRDGHVSDAVNPLSYAILESCGQLRSTQPNLSVRYHAGISDDFLDACVQVIRCGFGMPAFNNDEIVI
PEFIKLGVEPQDAYDYAAIGCIETAVGGKWGYRCTGMSFINFARVMLAALEQGKDAKSGRCFLPQARGLS
LGNFDNFEQAFAQWDEQIRYYTRKSIEVECVVDTVLEENAHDILCSALVDDCIERGKTIKQGGAKYDWVS
GLQVGIANLGNSLAAVKKLVFEQGQIGQQELAAALASDYDGLDGERLRQRLINGADKYGNDSDEVDDLLV
RAYQCYIDELSNYHNTRFGRGPIGGTYYAGTSSISANVPFGAATTATPDGRKAFTPLAEGASPSSGTDHL
GPTAVFNSLGKLPTEAILGGVLLNQKLNPASLENPHDRQTLMLMLRTFFEEHRGWHVQYNIVSRETLLKA
KETPQNYRDLVVRVAGYSAFFTALSPEAQDDIIARTEHSL

>WP_154143422.1 formate C-acetyltransferase/glycerol dehydratase family glycyl radical enzyme [Raoultella sp. RIT712]
MTTLKLDTLSARIQAHKMALVHIVKPPVCTERAQHYTTAYQQHLDKPIPVRRALALAHHLAERTIWIKHD
ELIVGNQASEVRAAPIFPEYTVSWIEKEIDDLADRPGAGFAVSEENKQVLHEICPWWRGQTVQDRCYGMF
TDEQKALLATGIIKAEGNMTSGDAHLAVNYALLLEKGLDGMRAKVAERRSRINLTVLEDLHGEQFLKAID
IVLEAVSQHSKRFAELARTMAATETRATRRDELLAMAENCDHIAHEPPKTFWQALQLCYFIQLILQIESN
GHSVSFGRMDQYLYPFYRRDVELQQSLEREQAIELLHSCWLKLLEVNKIRSGSHSKASAGSPLYQNVTIG
GQNLINGAPQDAVNPLSYAILESCGRLRSTQPNLSVRYHAGMSNDFLDACVQVIRCGFGMPAFNNDEIVI
PEFIKLGIEPQDAYDYAAIGCIETAVGGKWGYRCTGMSFINFARVMLAAMEGGRDATSGEVFLPQAKALS
AGNFTDFDEVMAAWDTQIRYYTRKSIEIEYVVDTMLEENVHDILCSALVDDCIERAKSIKQGGAKYDWVS
GLQVGIANLGNSLVAVKKLVFEQGAIGQQQLAKALAEDFDGLTHEQLRQRSINGAPKYGNDDDSVDTLLA
RAYQTYIDELKQYHNPRYGRGPIGGTYYAGTSSISANVPFGAQTMATPDGRKAHSPLAEGASPASGTDHL
GPTAVISSVGKLPTGSILGGVLLNQKLNPATLENESDKQKLMVLLRTFFEVHKGWHIQYNIVSRETLLEA
KKHPDQYRDLVVRVAGYSAFFTALSPDAQDDIIARTEHTL

>WP_154115754.1 formate C-acetyltransferase/glycerol dehydratase family glycyl radical enzyme [Vibrio cincinnatiensis]
MNLNTLPERIKAHKSALINIVTPPICTERAEAYTRAYQANEDKPVIVQRALALQEHLRTRTIWIKHDELI
VGNQASKVRAAPIFPEYTVRWIEAEIDELADRPGAGFTVTEQDKQRIHTMTPYWRGKTVQDRCYGLFTDE
QQEILASSIIKAEGNMTSGDAHLAVDNEKILKLGMNGLLDEVRQHRANNDVSTFEGLKKEQFYKSVEIVL
LAIQEHMVSYADLAQKMATSETRPERAKELETIAHICRHVAYYAPTNFWQALQLSYFVQLMLQIESNGHS
VSFGRMDQYLNDYYVRDLEHGVMSKAFALELLQSCWLKLLEVNKIRSGAHSKASAGSPLYQNVCIGGQKL
NENGEPEDAVNPLSWAVLESCGQLRSTQPNLSVRYHEGLNQAFLMGCIDVIKCGFGMPAFNNDEIVIPEF
IKLGVEKQDAYNYASIGCIETAVPGKWGYRCTGMSFINFARILLAALNEGIDATTGNAFLPHDKSLAKGN
FENFEQVIASWAEQIRYYTRKSIEIDTVVDSVLEQQAQDIFCSTLVDDCLARGKTVKEGGAKYDWVSGLQ
VGIANLGNSLAAIKHLVFDDAQITQPELAKALEENFEGLENEQLRQRLINFAPKYGNDDDTVDQLLANAY
QVYIDELEQFVNTRHGRGPIGGGYYAGTSSISANVPFGASTMATPDGRKAKTPLAEGASPASGSDRLGPT
AVYNSVGKIPANKILGGVLLNQKLSPSAVASEGDKHKLSMLIRTFFNHHKGWHVQYNIVSRDTLLAAKKN
PEQYRDLVVRVAGYSAFFTALSPDAQDDIIARTEHEL

>WP_154064517.1 formate C-acetyltransferase/glycerol dehydratase family glycyl radical enzyme [Klebsiella pneumoniae]
MTTLKLNTLSARIQAHKMALVHIVKPPVCTERARHYTEMYQRHLDKPIPVRRALALAHHLAERTIWIKHD
ELIVGNQASEVRAAPIFPEYTVSWIEKEIDDLADRPGAGFSVSEENKRVLHEVCPWWRGQTVQDRCYGMF
TDEQKALLATGIIKAEGNMTSGDAHLAVNYPLLLEKGLDGMRAKVAERRSRINLTVLEDLHGEQFLKAID
IVLEAVSDHSKRFAALAREMATAESRESRRHELLTIAENCDVIAHEPPKTFWQALQLCYVIQLILQIESN
GHSVSFGRMDQYLYPYYRRDVELQQSLDREQAIELLHSCWLKLLEVNKIRSGSHSKASAGSPLYQNVTIG
GQNLVDGKPQDAVNPLSYAILESCGRLRSTQPNLSVRYHAGMSNDFLDACVQVIRCGFGMPAFNNDEIVI
PEFIKLGIEPQDAYDYAAIGCIETAVGGKWGYRCTGMSFINFARVMLATLEGGRDATSGQVFLPQEHALS
KGNFANFDQVLADWDRQIRYYTRKSIEIEYVVDTMLEENVHDILCSALVDDCIERAKSIKQGGAKYDWVS
GLQVGIANLGNSLAAVKKLVFDQGAIGQQELAKALAEDFDGLTHEQLRQRLINGAPKYGNDDDSVDELLA
RAYQTYIDELKQYHNPRYGRGPIGGNYYAGTSSISANVPFGAQTMATPDGRKAHTPLAEGASPASGTDHL
GPTAVISSVGKLPTGAILGGVLLNQKLNPSTLENESDKQKLMVLLRTFFEVHKGWHIQYNIVSRDTLLEA
KKHPDQYRDLVVRVAGYSAFFTALSPDTQDDIIARTEHTL

>WP_153681351.1 formate C-acetyltransferase/glycerol dehydratase family glycyl radical enzyme [Enterobacter cancerogenus]
MTTLNLTTLSERIKAHKTALVHIVKPPVCTERAQHYTEMYQQHMDKPIPVRRALALAHHLAQRTIWIKHD
ELIVGNQASEVRAAPIFPEYTVSWIEKEIDDLADRPGAGFAVSEENKRVLHDICPWWRGQTVQDRCYGMF
TDEQKGLLETGIIKAEGNMTSGDAHLAVNFPLLLEKGLDGLRAKVAERRSRINLTVLDDLHGDQFLKAID
IVLDAVSLHIERFAALARDMASTETRASRRDELLAIAENCDVIAHQPPATFWQALQLCYFIQLILQIESN
GHSVSFARMDQYLYPFYRRDVELNQSLDREHAIELLHSCWLKLLEVNKIRSGSHSKASAGSPLYQNVTIG
GQTLVNGEPMDAVNPLSYAILESCGRLRSTQPNLSVRYHAGMSNDFLDACVQVIRCGFGMPAFNNDEIVI
PEFIKLGVEKDDAYDYAAIGCIETAVGGKWGYRCTGMSFINFARVMLAALEGGRDATSGKVFLPQEKALS
AGNFDNFEEVMAAWDTQIRYYTRKSIEIEYVVDTMLEENVHDILCSALVDDCIERAKSIKQGGAKYDWVS
GLQVGIANLGNSLAAVKKLVFEQGTIGQQQLAAALADDFDGLTHEQLRQRLINGAPKYGNDDDSVDMLLT
RAYQTYIEELKQYHNPRYGRGPIGGNYYAGTSSISANVPFGAATMATPDGRKAHTPLAEGASPASGTDHL
GPTAVIGSVGKLPTEAILGGVLLNQKLNPTTLENDSDRQKLMVLLRTFFEVHKGWHIQYNIVSRDTLLEA
KKHPDQYRDLVVRVAGYSAFFTALSPDAQDDIIARTEHTL

>WP_153677003.1 formate C-acetyltransferase/glycerol dehydratase family glycyl radical enzyme [Enterobacter hormaechei]
MTTLNFNTLSERIKAHKTALVHIVKPPVCTERAQHYTEMYQQHMDKPIPVRRALALAHHLAKRTIWIKHD
ELIIGNQASEVRAAPIFPEYTVSWIEKEIDDLADRPGAGFAVSEENKRVLHAICPWWRGQTVQDRCYGMF
TDEQKGLLETGIIKAEGNMTSGDAHLAVNFPLVLEKGLDGLRAKVAERRSRINLTVLEDLHGDQFLKAID
IVLEAVSLHIKRFADLAREMASSETRESRRDELLAMAENCDVIAHEPPKTFWQALQLCYFIQLILQIESN
GHSVSFARMDQYLYPYYRRDVELGQSLDREHAIELLHSCWLKLLEVNKIRSGSHSKASAGSPLYQNVTIG
GQKLVNGEPMDAVNPLSYAILESCGRLRSTQPNLSVRYHAGMSNDFLDACVQVIRCGFGMPAFNNDEIVI
PEFIKLGVERDDAYDYAAIGCIETAVGGKWGYRCTGMSFINFARVMLAALEGGRDATSGKVFLPQEKALS
AGNFDNFEEVMAAWDTQIRYYTRKSIEIEYVVDTMLEENVHDILCSALVDDCIERAKSIKQGGAKYDWVS
GLQVGIANLGNSLAAVKKLVFEQGVIGQQQLAAALADDFDGLTHEQLRQRLINGAPKYGNDDDSVDLLLT
RAYETYIEELKQYHNPRYGRGPIGGNYYAGTSSISANVPFGAATMATPDGRKAHTPLAEGASPASGTDHL
GPTAVIGSVGKLPTEAILGGVLLNQKLNPSTLENDSDRQKLMVLLRTFFEVHKGWHIQYNIVSRETLLEA
KKHPDQYRDLVVRVAGYSAFFTALSPDAQDDIIARTEHTL

>WP_153880157.1 formate C-acetyltransferase/glycerol dehydratase family glycyl radical enzyme [Citrobacter freundii]
MTTLKLDTLSDRINAHKTALIHIVKPPVCTERAQHYTEMYQQHLDKPIPVRRALALAHHLAERTIWIKHD
ELIIGNQASEVRAAPIFPEYTVSWIEKEIDDLADRPGAGFAVSEENKRVLHEICPWWRGQTVQDRCYGMF
TDEQKGLLETGIIKAEGNMTSGDAHLAVNFPLLLEKGLDGLRHKVDERRSRINLTCLDDLHGDQFLKAID
IVLDAVSLHIERFASLARKMAATETRESRRDELLAMAENCDVIAHEPPKTFWQALQLCYFIQLILQIESN
GHSVSFGRMDQYLYPFYRRDVELNQTLDREHAIELLHSCWLKLLEVNKIRSGSHSKASAGSPLYQNVTIG
GQNLVNGQPMDAVNPLSYAILESCGRLRSTQPNLSVRYHAGMSNDFLDACVQVIRCGFGMPAFNNDEIVI
PEFIKLGIEPQDAYDYAAIGCIETAVGGKWGYRCTGMSFINFARVMLAALEGGRDATSGKVFLPQEKALS
AGNFHNFDEVMTAWDTQIRYYTRKSIEIEYVVDTMLEENVHDILCSALVDDCIERAKSIKQGGAKYDWVS
GLQVGIANLGNSLAAVKKLVFDQGVIGQQQLAAALADDFAGLTHEQLRQRLINGAPKYGNDDDSVDTLLA
RAYQTYIDELKHYHNPRYGRGPIGGNYYAGTSSISANVPFGAATMATPDGRKAHTPLAEGASPASGTDHL
GPTAVIGSVGKLPTGAILGGVLLNQKLNPATLENESDKQKLMILLRTFFEEHKGWHIQYNIVSRETLLEA
KKHPDQYRDLVVRVAGYSAFFTALSPDAQDDIIARTEHML

>WP_153743352.1 formate C-acetyltransferase/glycerol dehydratase family glycyl radical enzyme [Kluyvera intermedia]
MTMLKLDKLTDRIQAHKNALVHIVKPPVCTERARHYTEAYQQHLDKPIPVRRALALAHHLAERTIWIKHD
ELIIGNQASVVRAAPIFPEYTVSWIEKEIDDLADRPGAGFAVSEENKRVLHEVCPWWRGQTVQDRCYGMF
TDEQKALLATGIIKAEGNMTSGDAHLAVNFPLLLEKGLDGMRAKVAERRSRINLTVLEDLHGEQFLKGID
IVLDAVSLHITRFAELARKMAAEEIRESRRDELLAMAANCDVIAHEPPKTFWQALQLCYFIQLILQIESN
GHSVSFARMDQYLYPYYRRDVELEQSLEREQAIELLHSCWLKLLEVNKIRSGSHSKASAGSPLYQNVTIG
GQKLVNGEAQDAVNPLSYAILESCGRLRSTQPNLSVRYHAGMSNDFLDACVQVIRCGFGMPAFNNDEIVI
PEFIKLGIEPEDAYDYAAIGCIETAVGGKWGYRCTGMSFINFARVMLAAMEGGRDATSGQVFLPQEHALS
KGNFSNFDQMLGDWDTQIRYYTRKSIEIEYVVDTMLEENVHDILCSALVDDCIERAKSIKSGGAKYDWVS
GLQVGIANLGNSLAAVKKLVFDQGMIGQQELAKALAEDYDGLTHEQLRQRLINGAPKYGNDDDSVDTLLA
RAYQTYIDELKQYHNPRYGRGPIGGNYYAGTSSISANVPFGAQTMATPDGRKAKTPLAEGASPASGTDHL
GPTAVISSVGKLPTSAILGGVLLNQKLNPATLENESDKQKLMALLRTFFEVHKGWHIQYNIVSRETLLEA
KKHPDQYRDLVVRVAGYSAFFTALSPDAQDDIIARTEHTL

>WP_153587642.1 formate C-acetyltransferase/glycerol dehydratase family glycyl radical enzyme, partial [Klebsiella pneumoniae]
MTTLKLNTLSARIQAHKMALVHIVKPPVCTERARHYTEMYQRHLDKPIPVRRALALAHHLAERTIWIKHD
ELIVGNQASEVRAAPIFPEYTVSWIEKEIDDLADRPGAGFSVSEENKRVLHEVCPWWRGQTVQDRCYGMF
TDEQKALLATGIIKAEGNMTSGDAHLAVNYPLLLEKGLDGMRAKVAERRSRINLTVLEDLHGEQFLKAID
IVLEAVSDHSKRFAALAREMATAESRESRRHELLTIAENCDVIAHEPPKTFWQALQLCYFIQLILQIESN
GHSVSFGRMDQYLYPYYRRDVELQQSLDREQAIELLHSCWLKLLEVNKIRSGSHSKASAGSPLYQNVTIG
GQNLVDGKPQDAVNPLSYAILESCGRLRSTQPNLSVRYHAGMSNDFLDACVQVIRCGFGMPAFNNDEIVI
PEFIKLGIEPQDAYDYAAIGCIETAVGGKWGYRCTGMSFINFA

>WP_153679347.1 formate C-acetyltransferase/glycerol dehydratase family glycyl radical enzyme [Klebsiella quasipneumoniae]
MTTLKLNTLSARIQAHKMALVHIVKPPVCTERARHYTEMYQQHLDKPIPVRRALALAHHLAERTIWIKHD
ELIVGNQASEVRAAPIFPEYTVSWIEKEIDDLADRPGAGFAVSEENKRVLHEVCPWWRGQTVQDRCYGMF
TDEQRALLATGIIKAEGNMTSGDAHLAVNYPLLLEKGLDGMRAKVAERRSRINLTVLEDLHGEQFLKAID
IVLAAVSDHSKRFAALAREMATAESRDARREELLTIAENCDIIAHEPPKTFWQALQLCYFIQLILQIESN
GHSVSFGRMDQYLYPYYRRDVELQQSLDREQAIELLHSCWLKLLEVNKIRSGSHSKASAGSPLYQNVTIG
GQNLVDGQPQDAVNPLSYAILESCGRLRSTQPNLSVRYHAGMSNDFLDACVQVIRCGFGMPAFNNDEIVI
PEFIKLGIEPQDAYDYAAIGCIETAVGGKWGYRCTGMSFINFARVMLATLEGGRDATSGQVFLPQEHALS
KGNFANFDEVLADWDRQIRYYTRKSIEIEYVVDTMLEENVHDILCSALVDDCIERAKSIKQGGAKYDWVS
GLQVGIANLGNSLAAVKKLVFDQGVIGQQELAKALAEDFDGLTHEQLRQRLINGAPKYGNDDDSVDALLA
RAYQTYIDELKQYHNPRYGRGPIGGNYYAGTSSISANVPFGAQTMATPDGRKAHTPLAEGASPASGTDHL
GPTAVISSVGKLPTGAILGGVLLNQKLNPSTLENESDKQKLMVLLRTFFEVHKGWHIQYNIVSRDTLLEA
KKHPDQYRDLVVRVAGYSAFFTALSPDTQDDIIARTEHTL

>WP_153669096.1 formate C-acetyltransferase/glycerol dehydratase family glycyl radical enzyme [Klebsiella quasipneumoniae]
MTTLKLNTLSARIQAHKIALVHIVKPPVCTERARHYTEMYQQHLDKPIPVRRALALAHHLAERTIWIKHD
ELIVGNQASEVRAAPIFPEYTVSWIEKEIDDLADRPGAGFAVSEENKRVLHEVCPWWRGQTVQDRCYGMF
TDEQKALLATGIIKAEGNMTSGDAHLAVNYPLLLEKGLDGLRAKVAERRSRINLTVLEDLHGEQFLKAID
IVLAAVSDHSKRFAALAREMATAESRDARREELLTIAENCDIIAHEPPKTFWQALQLCYFIQLILQIESN
GHSVSFGRMDQYLYPYYRRDVELQQSLDREQAIELLHSCWLKLLEVNKIRSGSHSKASAGSPLYQNVTIG
GQNLVDGQPQDAVNPLSYAILESCGRLRSTQPNLSVRYHAGMSNDFLDACVQVIRCGFGMPAFNNDEIVI
PEFIKLGIEPQDAYDYAAIGCIETAVGGKWGYRCTGMSFINFARVMLATLEGGRDATSGQVFLPQEHALS
KGNFANFDEVLADWDRQIRYYTRKSIEIEYVVDTMLEENVHDILCSALVDDCIERAKSIKQGGAKYDWVS
GLQVGIANLGNSLAAVKKLVFDQGVIGQQELAKALAEDFDGLTHEQLRQRLINGAPKYGNDDDSVDALLA
RAYQTYIDELKQYHNPRYGRGPIGGNYYAGTSSISANVPFGAQTMATPDGRKAHTPLAEGASPASGTDHL
GPTAVISSVGKLPTGAILGGVLLNQKLNPSTLENESDKQKLMVLLRTFFEVHKGWHIQYNIVSRDTLLEA
KKHPDQYRDLVVRVAGYSAFFTALSPDTQDDIIARTEHTL

>WP_153656169.1 formate C-acetyltransferase/glycerol dehydratase family glycyl radical enzyme [Enterobacter bugandensis]
MTTLNLNTLSERIKAHKMALVHIVKPPVCTERAQHYTEMYQQHMDKPIPVRRALALAHHLAERTIWIKHD
ELIIGNQASEVRAAPIFPEYTVSWIEKEIDDLADRPGAGFAVSEENKRVLHEICPWWRGQTVQDRCYGMF
TDEQKGLLETGIIKAEGNMTSGDAHLAVNFPLVLEKGLDGLRAKVDERRSRINLTVLEDLHGDQFLKAID
IVLEAVSLHIKRFADLAREMASTETRESRRDELLAMAENCAVIAHEPPKTFWQALQLCYFIQLILQIESN
GHSVSFARMDQYLYPYYRRDVELDQSLDREHAIELLHSCWLKLLEVNKIRSGSHSKASAGSPLYQNVTIG
GQKLVNGEPMDAVNPLSYAILESCGRLRSTQPNLSVRYHAGMSNDFLDACVQVIRCGFGMPAFNNDEIVI
PEFIKLGVERDDAYDYAAIGCIETAVGGKWGYRCTGMSFINFARVMLAALEGGRDATSGKVFLPQEKALS
AGNFENFDEVMAAWDSQIRYYTRKSIEIEYVVDTMLEENVHDILCSALVDDCIERAKSIKQGGAKYDWVS
GLQVGIANLGNSLAAVKKLVFEQGVIGQQQLAAALADDFDGLTHEQLRQRLINGAPKYGNDDDSVDMLLT
RAYQTYIEELKQYHNPRYGRGPIGGNYYAGTSSISANVPFGAATMATPDGRKAHTPLAEGASPASGTDHL
GPTAVIGSVGKLPTEAILGGVLLNQKLNPSTLENDSDRQKLMVLLRTFFEVHKGWHIQYNIVSRETLLEA
KKHPDQYRDLVVRVAGYSAFFTALSPDAQDDIIARTEHTL

>WP_153375802.1 formate C-acetyltransferase/glycerol dehydratase family glycyl radical enzyme [Rahnella sp. RcJ3]
MTQLNLNTLSARIRSHKEALIHIVKPPVCTERAQHYTQVYQQHADKPLAVRRALALAEHLSKRTIWIKHD
ELIVGNQASEVRAAPIFPEYTVGWIESEIDALADRPGAGFAVSEANKKILHELCPWWRGQTVQDRCYGMF
TDEQKALLDSGIVKAEGNMTSGDAHLAVNFPLLLELGLDGLSSKVGERRSRIRLTDWEDLHKEQLLKAID
ITLAAVSDHVMRFSQLAREMAATETREQRRSELLTIAANCDVIAHQPPQNFWQALQLCYFIQLILQIESN
GHSVSFGRMDQYLYPFYRRDVELEQTLERDQAIELLQSCWLKLLEVNKIRSGTHSKASAGSPLYQNVTIG
GQNLHNDVASDAVNPLSYAILESCGQLRSTQPNLSVRYHAGMSRDFLDACVQVIRCGFGMPAFNNDEIVI
PEFIKLGVEKQDAYDYAAIGCIETAVGGKWGYRCTGMSFINFARVMLAALEQGHDAKSHTRFLPQERGLS
QGNFDNFDQVFAQWDEQIRYYTRKSIEIECVVDTVLEENAQDILCSALVDDCIERGKTIKQGGAKYDWVS
GLQVGIANLGNSLAAVKKLVFDQGVIGQQELANALASDYEGLDGERLRQRLINGAEKYGNDQDEVDNLLV
RAYQCYIDELSNYHNTRFGRGPVGGTYYAGTSSISANVPFGAATTATPDGRKAFTPLAEGASPASGTDHL
GPTAVFNSLSKLPTEAILGGVLLNQKLNPASLENESERETLMLMLRTFFEEHRGWHVQYNIVSRETLLKA
REEPQNYRDLVVRVAGYSAFFTALSPEAQDDIIARTEHSL

>WP_153245267.1 formate C-acetyltransferase/glycerol dehydratase family glycyl radical enzyme [Klebsiella quasipneumoniae]
MTTLKLNTLSARIQAHKMALVHIVKPPVCTERARHYTEMYQQHLDKPIPVRRALALAHHLAERTIWIKHD
ELIVGNQASEVRAAPIFPEYTVRWIEKEIDDLADRPGAGFAVSEENKRVLHEVCPWWRGQTVQDRCYGMF
TDEQKALLATGIIKAEGNMTSGDAHLAVNYPLLLEKGLDGLRAKVAERRSRINLTVLEDLHGEQFLKAID
IVLAAVSDHSKRFAALAREMATAESRDARREELLTIAENCDIIAHEPPKTFWQALQLCYFIQLILQIESN
GHSVSFGRMDQYLYPYYRRDVELQQSLDREQAIELLHSCWLKLLEVNKIRSGSHSKASAGSPLYQNVTIG
GQNLVDGQPQDAVNPLSYAILESCGRLRSTQPNLSVRYHAGMSNDFLDACVQVIRCGFGMPAFNNDEIVI
PEFIKLGIEPQDAYDYAAIGCIETAVGGKWGYRCTGMSFINFARVMLATLEGGRDATSGQVFLPQEHALS
KGNFANFDEVLADWDRQIRYYTRKSIEIEYVVDTMLEENVHDILCSALVDDCIERAKSIKQGGAKYDWVS
GLQVGIANLGNSLAAVKKLVFDQGVIGQQELAKALAEDFDGLTHEQLRQRLINGAPKYGNDDDSVDALLA
RAYQTYIDELKQYHNPRYGRGPIGGNYYAGTSSISANVPFGAQTMATPDGRKAHTPLAEGASPASGTDHL
GPTAVISSVGKLPTGAILGGVLLNQKLNPSTLENESDKQKLMVLLRTFFEVHKGWHIQYNIVSRDTLLEA
KKHPDQYRDLVVRVAGYSAFFTALSPDTQDDIIARTEHTL

>WP_152919382.1 formate C-acetyltransferase/glycerol dehydratase family glycyl radical enzyme [Vibrio parahaemolyticus]
MDLHTLPERIKAHKSALVNIVTPPICTERAEAYTRAYQANEDKPVIVQRALALQEHLRTRTIWIKHDELI
VGNQASKVRAAPIFPEYTVRWIEAEIDELADRPGAGFAVSEEDKQSIHAITPYWRGKTVQDRCYGLFTDE
QQEILASTIIKAEGNMTSGDAHLAVDNEKILKIGMNGLLDEVRQHRANNDVSTYEGLKKEQFYKSVEIVL
LAIQEHMVSYADLALEMAQNETRPERKAELETIAENCRHVAFHAPTNFWQALQLSYFVQLMLQIESNGHS
VSFGRMDQFLNDYYVRDLESGAMNKAFALELLQSCWLKLLEVNKIRSGAHSKASAGSPLYQNVCIGGQKL
NENGEPEDAVNPLSWAILESCGQLRSTQPNLSVRYHEGLNQEFLMGCIEVIKCGFGMPAFNNDEIVIPEF
IKLGVEKEDAYNYASIGCIETAVPGKWGYRCTGMSFINFARILLAALNEGVDATTGKAFLPHDKSLAKGN
FESFDQVTASWAEQIRYYTRKSIEIDTVVDSVLEQQAQDIFCSSLVDDCLARGKTVKEGGAKYDWVSGLQ
VGIANLGNSLAAIKHLVFEDAQISQTELAKALEEDFDGIENEQLRQRLINFAPKYGNDDDYVDQLLADAY
QVYIDELAQFVNTRHGRGPIGGGYYAGTSSISANVPFGASTMATPDGRKAKTPLAEGASPASGSDRLGPT
AVYNSVGKIQANKILGGVLLNQKLSPAAVASEGDKLKLSMLIRTFFNHHKGWHVQYNIVSRETLLAAKKN
PEQYRDLVVRVAGYSAFFTALSPDAQDDIIARTEHEL

>WP_152813208.1 formate C-acetyltransferase/glycerol dehydratase family glycyl radical enzyme [Vibrio sp. VGrn 2]
MDLHTLPERIKAHKSALVNIVTPPICTERAEAYTRAYQANEDKPVIVQRALALQEHLRTRTIWIKHDELV
VGNQASKVRAAPIFPEYTVRWIEAEIDELADRPGAGFAVSEEDKQSIHAITPYWRGKTVQDRCYGLFTDE
QQEILASTIIKAEGNMTSGDAHLAVDNEKILKIGMNGLLDEVRQHRANNDVSTYEGLKKEQFYKSVEIVL
LAIQEHMVSYADLALEMAQNETRPERKAELETIAENCRHVAFHAPTNFWQALQLSYFVQLMLQIESNGHS
VSFGRMDQFLNDYYVRDLESGAMNKAFALELLQSCWLKLLEVNKIRSGAHSKASAGSPLYQNVCIGGQKL
NENGQPEDAVNPLSWAILESCGQLRSTQPNLSVRYHEGLNQEFLMGCIEVIKCGFGMPAFNNDEIVIPEF
IKLGVEKEDAYNYASIGCIETAVPGKWGYRCTGMSFINFARILLAALNEGVDATTGKAFLPHDKSLAKGN
FESFEQVTASWAKQIRYYTRKSIEIDTVVDSVLEQQAQDIFCSSLVDDCLARGKTVKEGGAKYDWVSGLQ
VGIANLGNSLAAIKHLVFEEAQISQTELAKALEEDFDGIENEQLRQRLINFAPKYGNDDDYVDQLLADAY
QVYIDELAQFVNTRHGRGPIGGGYYAGTSSISANVPFGASTMATPDGRKAKTPLAEGASPASGSDRLGPT
AVYNSVGKIQANKILGGVLLNQKLSPAAVASEGDKLKLSMLIRTFFNHHKGWHVQYNIVSRETLLAAKKN
PEQYRDLVVRVAGYSAFFTALSPDAQDDIIARTEHEL

>WP_152325953.1 formate C-acetyltransferase/glycerol dehydratase family glycyl radical enzyme [Rouxiella chamberiensis]
MTTLNLNTLSARIRAHKDALIHIVKPPVCTERAQHYTQVYQQHADKPLPVRRALALAEHLRQRTVWIKHD
ELIVGNQASEVRAAPIFPEYTVSWIENEIDALADRPGAGFSVSEKNKNVLHEICPWWRGQTVQDRCYGMF
TDEQKALLDSGIVKAEGNMTSGDAHLAVNFPLLLGLGLDGLRHKVDERRSRVNLTDWEDLHKEQLLKAID
ITLAAVSDHIVRFGDLAQEMAAAELRENRRDELLAIAANCHAIAHQPPSSFWQALQLCYFIQLILQIESN
GHSVSFGRMDQYLYPFYRRDVELEQTLDRGHAIELLQSCWLKLLEVNKIRSGTHSKASAGSPLYQNVTIG
GQKLHLGVASDAVNPLSYAILESCGQLRSTQPNLSVRYHAGMSSDFLDACVQVIRCGFGMPAFNNDEIVI
PEFIKLGVEKEDAYDYAAIGCIETAVGGKWGYRCTGMSFINFARVMLAALEQGQDAKSHTQFLPQERGLS
KGNFENFGQVFAQWDEQIRYYTRKSIEIECVVDTVLEENAQDILCSALVDDCIERGKTIKQGGAKYDWVS
GLQVGIANLGNSLAAVKKLVFEQGSVGQQELADALASDYAGLDGERLRQRLINGAEKYGNDHDGVDNLLV
RAYQCYIDELSNYHNTRFGRGPIGGTYYAGTSSISANVPFGAATTATPDGRKAFTPLAEGASPASGTDHL
GPTAVFNSLGKLPTEAILGGVLLNQKLNPASLENETDRQTLMLMLRTFFEEHKGWHVQYNIVSRETLLKA
REEPQNYRDLVVRVAGYSAFFTALSPEAQDDIIARTEHTL

>WP_152163885.1 formate C-acetyltransferase/glycerol dehydratase family glycyl radical enzyme [Vibrio harveyi]
MDLNYLPERIKAHKSALVNIVTPPVCTERAEAYTRAYQANEDKPVIVQRALALQEHLSTRTIWIKHDELI
VGNQASKVRAAPIFPEYTVRWIEAEIDELADRPGAGFAVTEEDKQSIHSITPYWRGKTVQDRCYGLFTDE
QQEILASTIIKAEGNMTSGDAHLAVDNEKILKLGMNGLLEDVRQHRANNDVSTFEGLKKEQFYKSVEIVL
LAIQDHMVSYAELAAKMALEETRPLRKAELESIAANCRHVASHAPENFWQALQLSYFVQLMLQIESNGHS
VSFGRMDQFLNEFYVRDIENGTIEKDFALELLQSCWLKLLEVNKIRSGAHSKASAGSPLYQNVCIGGQKL
NEKGEPEDAVNPLSWAILESCGQLRSTQPNLSVRYHEGLNQEFLMGCIEVIKCGFGMPAFNNDEIVIPEF
IKLGVEKEDAYNYASIGCIETAVPGKWGYRCTGMSFINFARILLASLNEGVDATTGKAFLPHDKSLAKGN
FENFEQVTASWAEQIRYYTRKSIEIDTVVDSVLEQQAQDIFCSTLVDDCLARGKTVKEGGAKYDWVSGLQ
VGIANLGNSLAAIKHLVFDDAQITQPQLAKALAEDFDGMENEQLRQRLINFAPKYGNDDDAVDQLLADAY
QVYIDELEQFVNTRHGRGPIGGGYYAGTSSISANVPFGASTMATPDGRKAKTPLAEGASPSSGSDRLGPT
AVYNSVGKIQANKILGGVLLNQKLSPAAVESEGDKLKLSMLIRTFFNHHKGWHVQYNIVSRETLLAAKKN
PEQYRDLVVRVAGYSAFFTALSPDAQDDIIARTEHEL

>WP_152149093.1 formate C-acetyltransferase/glycerol dehydratase family glycyl radical enzyme [Plesiomonas shigelloides]
MTQLHLTTLSPRIRAHKDSLIHIIQPPVCTERARHYTEAYQAYLARPLPVRRALALAHHLEQRTIWIKHD
ELIVGNQASQVRAAPLFPEYTVSWIEKEIDELADRPGAGFSVSAPDKEAIHALLPFWRGQTVQDRCFGLF
TKEQQALLESGIIKAEGNMTSGDAHLAVNYEELLTRGLSGFQAKVAERRQRLDLADWADLQREQFLHAVA
ITLTAVSAHITRYATLAREMADNEPRAERRSELLTIAANCAHIAQQPPETFWQALQLCYFIQLILQIESN
GHSVSFGRIDQYLYPWYQREVEQSAALPRDRAIELLQSCWLKLLEVNKIRSGTHSKASAGSPLYQNVTIG
GQCWRDGHAQDAVNGLSYAILESCGQLRSTQPNLSVRYHARMDDDFLDACIQVIRCGFGMPAFNNDEIVI
PEFIKLGVSVEDAYNYAAIGCIETAVPGKWGYRCTGMSFINFARILLAALDGGRDATTGKVFLPQPHALR
DGSFTDFTQVMTCWDQQVRYFTRKSIEIDCVVDSVLEAQAHDILCSALVDDCIERGKTIKQGGAVYDWVS
GLQVGIANLGNSLAAVKKWVFDKQAITQDELAHALEQDFAGLAGEQLRQRLTLGAPKYGNDLDDVDLLLV
QAYQSYIDELKNLHNTRFGRGPIGGTYYAGTSSISANVPFGAATMATPDGRHARAPLAEGASPASGSDRL
GPTAVFNSLGKLPTPAILGGVLLNQKLSPATLENPRDKAKLMDLLRTFFDVHHGWHVQYNIVSRETLLAA
KAHPEQYRDLVVRVAGYSAFFTALSPDAQDDIIARTEHTL

>WP_152143999.1 formate C-acetyltransferase/glycerol dehydratase family glycyl radical enzyme [Plesiomonas shigelloides]
MTQLHLTTLSPRIRAHKDSLIHIIQPPVCTERARHYTEAYQAHLARPLPVRRALALAHHLEQRTIWIKHD
ELIVGNQASQLRAAPLFPEYTVSWIEKEIDELADRPGAGFSVSARDKEAIHALIPFWRGQTVQDRCFGLF
TKEQQALLESGIIKAEGNMTSGDAHLAVNYEELLTRGLSGFQAKVAERRQRLDLADWADLQREQFLHAVA
ITLTAVSAHITRYATLAREMADNEPRAERRSELLTIAANCAHIAQQPPETFWQALQLCYFIQLILQIESN
GHSVSFGRMDQYLYPWYQREVEQSAALPRDRAIELLQSCWLKLLEVNKIRSGTHSKASAGSPLYQNVTIG
GQCWRDGHAQDAVNGLSYAILESCGQLRSTQPNLSVRYHARMDDDFLDACIQVIGCGFGMPAFNNDEIVI
PEFIKLGVSVEDAYNYAAIGCIETAVPGKWGYRCTGMSFINFARILLAALDGGRDATTGKVFLPQPHALR
DGSFTDFTQVMTCWDQQVRYFTRKSIEIDCVVDSVLEAQAHDILCSALVDDCIERGKTIKQGGAVYDWVS
GLQVGIANLGNSLAAVKKWVFDKQAITQDELAHALEQDFAGLAGEQLRQRLTLGAPKYGNDLDDVDLLLV
QAYQSYIDELKNLHNTRFGRGPIGGTYYAGTSSISANVPFGAATMATPDGRHARAPLAEGASPASGSDRL
GPTAVFNSLGKLPTPAILGGVLLNQKLSPATLENPRDKAKLMDLLRTFFDVHHGWHVQYNIVSRETLLAA
KAHPEQYRDLVVRVAGYSAFFTALSPDAQDDIIARTEHTL

>WP_152110537.1 formate C-acetyltransferase/glycerol dehydratase family glycyl radical enzyme [Klebsiella pneumoniae]
MTTLKLNTLSARIQAHKMALVHIVKPPVCTERARHYTKMYQRHLDKPIPVRRALALAHHLAERTIWIKHD
ELIVGNQASEVRAAPIFPEYTVSWIEKEIDDLADRPGAGFSVSEENKRVLHEVCPWWRGQTVQDRCYGMF
TDEQKALLATGIIKAEGNMTSGDAHLAVNYPLLLEKGLDGMRAKVAERRSRINLTVLEDLHGEQFLKAID
IVLEAVSDHSKRFAALAREMATAESRETRRHELLTIAENCDVIAHEPPKTFWQALQLCYFIQLILQIESN
GHSVSFGRMDQYLYPYYRRDVELQQSLDREQAIELLHSCWLKLLEVNKIRSGSHSKASAGSPLYQNVTIG
GQNLVDGKPQDAVNPLSYAILESCGRQRSTQPNLSVRYHAGMSNDFLDACVQVIRCGFGMPAFNNDEIVI
PEFIKLGIEPQDAYDYAAIGCIETAVGGKWGYRCTGMSFINFARVMLATLEGGRDATSGQVFLPQEHALS
KGNFANFDQVLADWDRQIRYYTRKSIEIEYVVDTMLEENVHDILCSALVDDCIERAKSIKQGGAKYDWVS
GLQVGIANLGNSLAAVKKLVFDQGAIGQQELAKALAEDFDGLTHEQLRQRLINGAPKYGNDDDSVDQLLA
RAYQTYIDELKQYHNPRYGRGPIGGNYYAGTSSISANVPFGAQTMATPDGRKAHTPLAEGASPASGTDHL
GPTAVISSVGKLPTGAILGGVLLNQKLNPSTLENESDKQKLMVLLRTFFEVHKGWHIQYNIVSRDTLLEA
KKHPDQYRDLVVRVAGYSAFFTALSPDTQDDIIARTEHTL

>WP_152108547.1 formate C-acetyltransferase/glycerol dehydratase family glycyl radical enzyme [Plesiomonas shigelloides]
MTQLHLTTLSPRIRAHKDSLIHIIQPPVCTERARHYTEAYQAHLARPLPVRRALALAHHLEQRTIWIKHD
ELIVGNQASQLRAAPLFPEYTVSWIEKEIDELADRPGAGFSVSARDKEAIHALIPFWRGQTVQDRCFGLF
TKEQQALLESGIIKAEGNMTSGDAHLAVNYEELLTRGLSGFQAKVAERRQRLDLADWADLQREQFLHAVA
ITLTAVSAHITRYATLAREMADNEPRAERRSELLTIAANCAHIAQQPPETFWQALQLCYFIQLILQIESN
GHSVSFGRMDQYLYPWYQREVEQSAALPRDRAIELLQSCWLKLLEVNKIRSGTHSKASAGSPLYQNVTIG
GQCWRDGHAQDAVNGLSYAILESCGQLRSTQPNLSVRYHARMDDDFLDACIQVIGCGFGMPAFNNDEIVI
PEFIKLGVSVEDAYNYAAIGCIETAVPGKWGYRCTGMSFINFARILLAALDGGRDATTGKVFLPQPHALR
DGSFTDFTQVMTCWDQQVRYFTRKSIEIDCVVDSVLEAQAHDILCSALVDDCIERGKTIKQGGAVYDWVS
GLQVGIANLGNSLAAVKKWVFDKQAITQDELAHALEQDFAGLAGEQLRQRLTLGAPKYGNDLDDVDLLLV
QAYQSYIDELKNLHNTRFGRGPIGGTYYAGTSSISANVPFGAATMATPDGRHARAPLAEGASPASGSDRL
GPTAVFNSLGKLPTPAILGGVLLNQKLSPATLENPRDKAKLMDLLRTFFDVHHGWHVQYNIVSRETLLAA
KAHPEQYRDLVVRVAGYSAFFTALSPDAQDDIIARAEHTL

>WP_152106201.1 formate C-acetyltransferase/glycerol dehydratase family glycyl radical enzyme [Plesiomonas shigelloides]
MTQLHLTTLSPRIRAHKDSLIHIIQPPVCTERARHYTEAYQAHLARPLPVRRALALAHHLEQRTIWIKHD
ELIVGNQASQLRAAPLFPEYTVSWIEKEIDELADRPGAGFSVSARDKEAIHALIPFWRGQTVQDRCFGLF
TKEQQALLESGIIKAEGNMTSGDAHLAVNYEELLTRGLSGFQAKVAERRQRLDLADWADLQREQFLHAVA
ITLTAVSAHITRYATLAREMADNEPRAERRSELLTIAANCAHIAQQPPETFWQALQLCYFIQLILQIESN
GHSVSFGRLDQYLYPWYQREVEQSAALPRDRAIELLQSCWLKLLEVNKIRSGTHSKASAGSPLYQNVTIG
GQCWRDGHAQDAVNGLSYAILESCGQLRSTQPNLSVRYHARMDDDFLDACIQVIGCGFGMPAFNNDEIVI
PEFIKLGVSVEDAYNYAAIGCIETAVPGKWGYRCTGMSFINFARILLAALDGGRDATTGKVFLPQPHALR
DGSFTDFTQVMTCWDQQVRYFTRKSIEIDCVVDSVLEAQAHDILCSALVDDCIERGKTIKQGGAVYDWVS
GLQVGIANLGNSLAAVKKWVFDKQAITQDELAHALEQDFAGLAGEQLRQRLTLGAPKYGNDLDDVDLLLV
QAYQSYIDELKNLHNTRFGRGPIGGTYYAGTSSISANVPFGAATMATPDGRHARAPLAEGASPASGSDRL
GPTAVFNSLGKLPTPAILGGVLLNQKLSPATLENPRDKAKLMDLLRTFFDVHHGWHVQYNIVSRETLLAA
KAHPEQYRDLVVRVAGYSAFFTALSPDAQDDIIARTEHTL

>WP_057214113.1 formate C-acetyltransferase/glycerol dehydratase family glycyl radical enzyme [Klebsiella quasipneumoniae]
MTTLKLNTLSARIQAHKMALVHIVKPPVCTERARHYTEMYQQHLDKPIPVRRALALAHHLAERTIWIKHD
ELIVGNQASEVRAAPIFPEYTVSWIEKEIDDLADRPGAGFAVSEENKRVLHEVCPWWRGQTVQDRCYGMF
TDEQKALLATGIIKAEGNMTSGDAHLAVNYPLLLEKGLDGLRAKVAERRSRINLTVLEDLHGEQFLKAID
IVLAAVSDHSKRFAALAREMATAESRDARREELLTIAENCDIIAHEPPKTFWQALQLCYFIQLILQIESN
GHSVSFGRMDQYLYPYYRRDVELQQSLDREQAIELLHSCWLKLLEVNKIRSGSHSKASAGSPLYQNVTIG
GQNLVDGQPQDAVNPLSYAILESCGRLRSTQPNLSVRYHAGMSNDFLDACVQVIRCGFGMPAFNNDEIVI
PEFIKLGIESQDAYDYAAIGCIETAVGGKWGYRCTGMSFINFARVMLATLEGGRDATSGQVFLPQEHALS
KGNFANFDEVLADWDRQIRYYTRKSIEIEYVVDTMLEENVHDILCSALVDDCIERAKSIKQGGAKYDWVS
GLQVGIANLGNSLAAVKKLVFDQGVIGQQELAKALAEDFDGLTHEQLRQRLINGAPKYGNDDDSVDTLLA
RAYQTYIDELKQYHNPRYGRGPIGGNYYAGTSSISANVPFGAQTMATPDGRKAHTPLAEGASPASGTDHL
GPTAVISSVGKLPTGAILGGVLLNQKLNPSTLENESDKQKLMVLLRTFFEVHKGWHIQYNIVSRDTLLEA
KKHPDQYRDLVVRVAGYSAFFTALSPDTQDDIIARTEHTL

>WP_115190785.1 formate C-acetyltransferase/glycerol dehydratase family glycyl radical enzyme [Citrobacter braakii]
MTTLKLDTLSDRIKAHKTALIHIVKPPVCTERAQHYTEMYQQHLDKPIPVRRALALAHHLAERTIWIKHD
ELIIGNQASEVRAAPIFPEYTVSWIEKEIDDLADRPGAGFAVSEENKRVLHEVCPWWRGQTVQDRCYGMF
TDEQKGLLETGIIKAEGNMTSGDAHLAVNFPLLLEKGLDGLRHKVDERRSRINLTCLEDLHGDQFLKAID
IVLEAVSLHIERFAALARKMAATETRASRRDELLTMADNCDVIAHEPPKTFWQALQLCYFIQLILQIESN
GHSVSFGRMDQYLYPFYRRDVELNQSLDREHAIELLHSCWLKLLEVNKIRSGSHSKASAGSPLYQNVTIG
GQNLVNGQAMDAVNPLSYAILESCGRLRSTQPNLSVRYHAGMSNDFLDACVQVIRCGFGMPAFNNDEIVI
PEFIKLGIEPQDAYDYAAIGCIETAVGGKWGYRCTGMSFINFARVMLAALEGGRDATSGKVFLPQEKALS
AGNFNNFDEVMDAWDAQIRYYTRKSIEIEYVVDTMLEENVHDILCSALVDDCIERAKSIKQGGAKYDWVS
GLQVGIANLGNSLAAVKKLVFEQGAIGQQQLAAALAADFDGLSHEQLRQRLINGAPKYGNDDDSVDTLLA
RAYQTYINELKQYHNPRYGRGPVGGNYYAGTSSISANVPFGAATMATPDGRKAHTPLAEGASPASGTDHL
GPTAVIGSVGKLPTGSILGGVLLNQKLNPATLENESDKQKLMILLRTFFEEHKGWHIQYNIVSRETLLEA
KKHPDQYRDLVVRVAGYSAFFTALSPDAQDDIIARTEHML

>WP_097357612.1 formate C-acetyltransferase/glycerol dehydratase family glycyl radical enzyme [Raoultella ornithinolytica]
MTTLKLDTLSARIQAHKMALVHIVKPPVCTERAQHYTAAYQQHLDKPIPVRRALALAHHLAERTIWIKHD
ELIVGNQASEVRAAPIFPEYTVSWIEKEIDDLADRPGAGFAVSEENKRVLHEICPWWRGQTVQDRCYGMF
TDEQKALLATGIIKAEGNMTSGDAHLAVNYPLLLEKGLDGMRAKVAERRSRINLTVLEDLHGEQFLKAID
IVLEAVSEHCQRFAELARTMAAAETRETRRDELLAIAENCDLIAHEPPKTFWQALQLCYFIQLILQIESN
GHSVSFGRMDQYLYPYYRRDVELQQSLAREQALELLHSCWLKLLEVNKIRSGSHSKASAGSPLYQNVTIG
GQNLVDGNAQDAVNPLSYAILESCGRLRSTQPNLSVRYHSGMSNDFLDACVQVIRCGFGMPAFNNDEIVI
PEFIKLGIEPQDAYDYAAIGCIETAVGGKWGYRCTGMSFINFARVMLATLEGGRDATSGQVFLPQEHALS
KGNFTRFEQVLEDWDTQIRYYTRKSIEIEYVVDTMLEENVHDILCSALVDDCIERAKSIKQGGAKYDWVS
GLQVGIANLGNSLVAVKKLVFEQGAIGQQQLAKALAEDFEGLTHEQLRQRLINGAPKYGNDDDSVDTLLA
RAYQTYIDELKQYHNPRYGRGPIGGNYYAGTSSISANVPFGAQTMATPDGRKAHSPLAEGASPASGTDHL
GPTAVISSVGKLPTGSILGGVLLNQKLNPATLENESDKQKLMVLLRTFFEVHKGWHIQYNIVSRETLLEA
KKHPDQYRDLVVRVAGYSAFFTALSPDAQDDIIARTEHTL

>WP_029884008.1 formate C-acetyltransferase/glycerol dehydratase family glycyl radical enzyme [Klebsiella pneumoniae]
MTTLKLNTLSARIQAHKMALVHIVKPPVCTERARHYTEMYQRHLDKPIPVRRALALAHHLAERTIWIKHD
ELIVGNQASEVRAAPIFPEYTVSWIEKEIDDLADRPGAGFSVSEENKRVLHEVCPWWRGQTVQDRCYGMF
TDEQKALLATGIIKAEGNMTSGDAHLAVNYPLLLEKGLDGMRAKVAERRSRINLTVLEDLHGEQFLKAID
IVLEAVSDHSKRFAALAREMATAESRETRRHELLTIAENCDVIAHEPPKTFWQALQLCYFIQLILQIESN
GHSVSFGRMDQYLYPYYRRDVELQQSLDREQAIELLHSCWLKLLEVNKIRSGSHSKASAGSPLYQNVTIG
GQNLVDGKPQDAVNPLSYAILESCGRLRSTQPNLSVRYHAGMSNDFLDACVQVIRCGFGMPAFNNDEIVI
PEFIKLGIEPQDAYDYAAIGCIETAVGGKWGYRCTGMSFINFARVMLATLEGGRDATSGQVFLPQEHALS
KGNFANFDQVLADWDRQIRYYTRKSIEIEYVVDTMLEENVHDILCSALVDDCIERAKSIKQGGAKYDWVS
GLQVGIANLGNSLAAVKKLVFDQGAIGQQELAKALAEDFDGLTHEQLRQRLINGAPKYGNDDDSVDELLA
RAYQTYIDELKQYHNPRYGRGPIGGNYYAGTSSISANVPFGAQTMATPDGRKAHTPLAEGASPASGTDHL
GPTAVISSVGKLPTGAILGGVLLNQKLNPSTLENESDKQKLMVLLRTFFEVHKGWHIQYNIVSRDTLLEA
KKHPDQYRDLVVRVAGYSAFFTALSPDTQDDIIARTEHTL

>WP_023312885.1 formate C-acetyltransferase/glycerol dehydratase family glycyl radical enzyme [Klebsiella pneumoniae]
MTTLKLNTLSARIQAHKMALVHIVKPPVCTERARHYTEMYQRHLDKPIPVRRALALAHHLAERTIWIKHD
ELIVGNQASEVRAAPIFPEYTVSWIEKEIDDLADRPGAGFSVSEENKRVLHEVCPWWRGQTVQDRCYGMF
TDEQKALLATGIIKAEGNMTSGDAHLAVNYPLLLEKGLDGMRAKVAERRSRINLTVLEDLHGEQFLKAID
IVLEAVSDHSKRFAALAREMATAESRESRRHELLTIAENCDVIAHEPPKTFWQALQLCYFIQLILQIESN
GHSVSFGRMDQYLYPYYRRDVELQQSLDREQAIELLHSCWLKLLEVNKIRSGSHSKASAGSPLYQNVTIG
GQNLVDGKPQDAVNPLSYAILESCGRLRSTQPNLSVRYHAGMSNDFLDACVQVIRCGFGMPAFNNDEIVI
PEFIKLGIEPQDAYDYAAIGCIETAVGGKWGYRCTGMSFINFARVMLATLEGGRDATSGQVFLPQEHALS
KGNFANFDQVLADWDRQIRYYTRKSIEIEYVVDTMLEENVHDILCSALVDDCIERAKSIKQGGAKYDWVS
GLQVGIANLGNSLAAVKKLVFDQGAIGQQELAKALAEDFDGLTHEQLRQRLINGAPKYGNDDDSVDELLA
RAYQTYIDELKQYHNPRYGRGPIGGNYYAGTSSISANVPFGAQTMATPDGRKAHTPLAEGASPASGTDHL
GPTAVISSVGKLPTGAILGGVLLNQKLNPSTLENESDKQKLMVLLRTFFEVHKGWHIQYNIVSRDTLLEA
KKHPGQYRDLVVRVAGYSAFFTALSPDTQDDIIARTEHTL

>WP_007374022.1 MULTISPECIES: formate C-acetyltransferase/glycerol dehydratase family glycyl radical enzyme [Kosakonia]
MTTLQLNTLTDRIKAHKTALIHIVKPPVCTERARHYTQIYQQNMDKPLPVRRALALAHHLAQRTIWIKHD
ELIIGNQASEVRAAPIFPEYTVSWIEKEIDELADRPGAGFAVSEENKRILHEICPWWRGQTVQDRCYGMF
TDEQKALLDTGIIKAEGNMTSGDAHLAVNFPLLLEKGLDGLRHKVDERRTRINLTVLDDLHGDQFLKAID
IVLEAVSLHIERFADLARKMAGEETRQSRRDELLAIAENCLIIAHEPPKTFWQALQLCYFIQLILQIESN
GHSVSFGRMDQYLYPYYRRDVELQQSLQREDAIELLHSCWLKLLEVNKIRSGSHSKASAGSPLYQNVTIG
GQQWINGAAQDAVNPLSYAILESCGRLRSTQPNLSVRYHAGMSNDFLDACVQVIRCGFGMPAFNNDEIVI
PEFIKLGVETADAYDYAAIGCIETAVGGKWGYRCTGMSFINFARVMLAALEGGRDATSGKIFLPQSKALS
TGNFAAFDEVMQAWDRQIRYYTRKSIEIEYVVDTMLEENVPDILCSALVDDCIERAKSIKQGGAKYDWVS
GLQVGIANLGNSLAAVKKLVFDQGVIGQQQLADALAANFDGLTHEQLRQRLVNSAPKYGNDDDSVDNLLV
RAYQTYIDELKQYHNPRYGRGPIGGNYYAGTSSISANVPFGAATMATPDGRKAHTPLAEGASPASGTDHL
GPTAVISSVGKLPVEAILGGVLLNQKLNPATLENESDKQKLMVLLRTFFEVHKGWHIQYNIVSRETLLEA
KKHPDQYRDLVVRVAGYSAFFTALSPDTQDDIIARTEHTL

>WP_151585233.1 formate C-acetyltransferase/glycerol dehydratase family glycyl radical enzyme [Klebsiella aerogenes]
MTTLKLDTLSARIQAHKMALVHIVKPPVCTERAQHYTAAYQQHLDKPIPVRRALALAHHLAERTIWIKHD
ELIVGNQASEVRAAPIFPEYTVSWIEKEIDDLADRPGAGFSVSEENKRVLHEVCPWWRGQTVQDRCYGMF
TDEQKALLATGIIKAEGNMTSGDAHLAVNYPLLLEKGLDGMRAKVAERRSRINLTVLEDLHGEQFLKAID
IVLAAVSEHCKRFATLARDMAAQEPRELRRDELLAIAENCEIIAHEPPKTFWQALQLCYFIQLILQIESN
GHSVSFGRMDQYLYPYYRRDVELQQSLDREQAIELLHCCWLKLLEVNKIRSGSHSKASAGSPLYQNVTIG
GQNLVDGQPQDAVNPLSYAILESCGRLRSTQPNLSVRYHAGMSNDFLDACVQVIRCGFGMPAFNNDEIVI
PEFIKLGIEPQDAYDYAAIGCIETAVGGKWGYRCTGMSFINFARVMLATLEGGRDATSGQVFLAQQHALS
KGNFANFDQVLEDWDTQIRYYTRKSIEIEYVVDTMLEENVHDILCSALVDDCIERAKSIKQGGAKYDWVS
GLQVGIANLGNSLAAVKKLVFDQGVIGQQELAKALAEDFAGLTHEQLRQRLINGAPKYGNDDDSVDILLA
RAYQTYIDELKQYHNPRYGRGPIGGNYYAGTSSISANVPFGAQTMATPDGRKSHAPLAEGASPASGTDHL
GPTAVISSVGKLPTGAILGGVLLNQKLNPSTLENESDKQKLMVLLRTFFEVHKGWHIQYNIVSRETLLEA
KKHPDQYRDLVVRVAGYSAFFTALSPDTQDDIIARTEHTL

>WP_151515298.1 formate C-acetyltransferase/glycerol dehydratase family glycyl radical enzyme [Vibrio alginolyticus]
MDLNYLPERIKAHKSALVNIVTPPVCTERAEAYTRAYQANEDKPVIVQRALALQEHLRTRTIWIKHDELI
VGNQASKVRAAPIFPEYTVRWIEAEIDDLADRPGAGFAVTEEDKQSIHSITPYWRGKTVQDRCYGLFTDE
QQEILASTIIKAEGNMTSGDAHLAVDNEKILKLGMNGLLEDVRQHRVNNDVSTFEGLKKEQFYKSVEIVL
LAIQDHIVSYSELAAKMALEETRPLRKAELESIAANCRHVASHAPENFWQALQLSYFVQLMLQIESNGHS
VSFGRMDQFLNEFYVRDIENGTIEKDFALELLQSCWLKLLEVNKIRSGAHSKASAGSPLYQNVCIGGQKL
NEKGEPEDAVNPLSWAILESCGQLRSTQPNLSVRYHEGLNQEFLMGCIEVIKCGFGMPAFNNDEIVIPEF
IKLGVEKEDAYNYASIGCIETAVPGKWGYRCTGMSFINFARILLASLNEGVDATTGKAFLPHDKSLAKGN
FENFEQVTASWAEQIRYYTRKSIEIDTVVDSVLEQQAQDIFCSTLVDDCLARGKTVKEGGAKYDWVSGLQ
VGIANLGNSLAAIKHLVFDDAQITQPLISQQQQLAKALAEDFDGMENEQLRQRLINFAPKYGNDDDAVDQ
LLADAYQVYIDELEQFVNTRHGRGPIGGGYYAGTSSISANVPFGASTMATPDGRKAKTPLAEGASPSSGS
DRLGPTAVYNSVGKIQANKILGGVLLNQKLSPAAVESEGDKLKLSMLIRTFFNHHKGWHVQYNIVSRETL
LAAKKNPEQYRDLVVRVAGYSAFFTALSPDAQDDIIARTEHEL

>WP_149542960.1 MULTISPECIES: formate C-acetyltransferase/glycerol dehydratase family glycyl radical enzyme [Enterobacterales]
MTTLDLTTLSARIQAHKNALIHIVKPPVCTERAQHYTEAYQQHQDKPLPVRRALALANHLAKRSIWIAND
ELIVGNQASELRAAPIFPEYTVGWIENEIDQLADRPGAGFSVSDENKAILHRLCPWWRGQTVQDRCYGMF
TDEQKALLATGIIKAEGNMTSGDAHLAVNFPLLLELGLDGLREKVRARRSRLRLTEWEDLHKAQFLNAID
IVLTALSEHILRFARLARDMAQNEARDWRRAELLAIADNCDRIAHRPPQTFWQALQLCYFIQLTLQIESN
GHSVSFGRLDQYLYPWYRRDVELEQNLTRENAIERLHSCWLKLLEVNKIRSGSHSKASAGSPLYQNVTIG
GQKLVDGRPCDAVNPLSYAILESCGRLRSTQPNLSVRYHAGMSADFLDACVQVIRCGFGMPAFNNDEIVI
PEFIKLGVEPQDAYDYAAIGCIETAVGGKWGYRCTGMSFINFARVLLAALEQGRDATSGQIFLPQEQALS
KGNFADFEQVLTAWDRQIRYYTRKSIEIECVVDSVLEENAHDILCSALVDDCIERGKSIKQGGAKYDWVS
GLQVGIANLGNSLAAVRKLVFDQGAIGQQQLATALAEDFAGLDGEQLRQRLLNAAPKYGNDVDDVDRLLV
RAYQTYIEELKQYRNTRFGRGPIGGGYYAGTSSISANVPFGAATLATPDGRKAHQPLAEGASPASGTDHL
GPTAVFNSLAKLPTEAILGGVLLNQKLNPATLDNPRDREKLMLMLRTFFESYRGWHVQYNIVSRETLLAA
KQHPDQYRDLVVRVAGYSAFFTALSPEAQDDIIARTEHTL

>WP_014837885.1 MULTISPECIES: formate C-acetyltransferase/glycerol dehydratase family glycyl radical enzyme [Klebsiella]
MTTLKLDTLSPRIQAHKMALVHIVKPPVCTERALHYTEAYQQHLDKPIPVRRALALAHHLAERTIWIKHD
ELIVGNQASEVRAAPIFPEYTVSWIEKEIDDLADRPGAGFAVSEENKRVLHEVCPWWRGQTVQDRCYGMF
TDEQKALLATGIIKAEGNMTSGDAHLAVNYPLLLEKGLDGMRAKVAERRSRINLTVLEDLHGEQFLKAID
IVLEAVSDHCKRYAGLARSMAATESRESRRDELLAIAENCDIIAHEPPKTFWQALQLCYFIQLILQIESN
GHSVSFGRMDQYLYPYYRRDIELAQSLDREHAIELLHCCWLKLLEVNKIRSGSHSKASAGSPLYQNVTIG
GQNLVDGNAQDAVNPLSYAILESCGRLRSTQPNLSVRYHAGMSNDFLDACVQVIRCGFGMPAFNNDEIVI
PEFIKLGIEPQDAYDYAAIGCIETAVGGKWGYRCTGMSFINFARVMLATLEGGRDATSGQVFLPQEHALS
KGNFDNFEQVLADWDTQIRYYTRKSIEIEYVVDTMLEENVHDILCSALVDDCIERAKSIKQGGAKYDWVS
GLQVGIANLGNSLAAVKKLVFDQGVIGQQELAKALAEDFEGLTHEQLRQRLINGAPKYGNDEDSVDMLLA
RAYQTYIDELKLYHNPRYGRGPIGGNYYAGTSSISANVPFGAQTMATPDGRKAHSPLAEGASPASGTDHL
GPTAVISSVGKLPTGSILGGVLLNQKLNPATLENESDKQKLMVLLRTFFEVHKGWHIQYNIVSRETLLEA
KKHPDQYRDLVVRVAGYSAFFTALSPDAQDDIIARTEHTL

>WP_151993606.1 formate C-acetyltransferase/glycerol dehydratase family glycyl radical enzyme [Buttiauxella agrestis]
MTQLNLNTLSQRIKDHKEALIHIVKPPVCTERAQHYTAIYQQHQDKPLPVRRALALAHHLAERTIWIKHD
ELIVGNQASHVRGAPFFPEYTVGWIETEIDELGDRPGAGFSISDADKAVMHEICPWWRGQTVQDRCYGMF
TDEQKELLASGIIKAEGNMTSGDAHLAVNFPLLLELGINGLRAKVAERRSRLHLTDWEDLHKEQFLKAID
ITFVALSEHILRYAALAKEMASTESRVARRDELLAIAENCEHIAHHKPTSFWQALQLSYFIQLVLQIESN
GHSVSFGRLDQFLYPWYRRDVELEQTLGRDQAIELLQSCWLKLLEVNKIRSGSHSKASAGSPLYQNVTIG
GQTLVNGEAVDAVNPLSYAILESCGQLRSTQPNLSVRYHAGMSNDFLDACVQVIRCGFGMPAFNNDEIVI
EEFIKLGVSREDAYDYAAIGCIETAVGGKWGYRCTGMSFINFARVMLAALEHGRDATSGKVFLPQEHALS
AGNFTQFDQVMNAWDDQIRYYTQKSIEIECVVDTVLEENAHDILCSALVDDCIERGKSIKQGGAKYDWVS
GLQVGIANLGNSLAAVKKLVFEQGAIGQQQLAEALANDFEGLTGEQLRQRLINGAPKYGNDEDEVDLLLA
RAYQTYIDELKQYHNTRFGRGPIGGTYYAGTSSISANVPFGAATMATPDGRKATTPLAEGASPASGTDRL
GPTAVISSVGKLPTSKILGGVLLNQKLNPATLDNPRDREKLMLMLRTFFEAHKGWHVQYNIVSRETLVDA
KQHPDKYRDLVVRVAGYSAFFTALSPDAQDDIIARTEHTL

>WP_151425406.1 formate C-acetyltransferase/glycerol dehydratase family glycyl radical enzyme [Klebsiella pneumoniae]
MTTLKLNTLSARIQAHKMALVHIVKPPVCTERARHYTEMYQRHLDKPIPVRRALALAHHLAERTIWIKHD
ELIVGNQASEVRAAPIFPEYTVSWIEKEIDDLADRPGAGFSVSEENKRVLHEVCPWWRGQTVQDRCYGMF
TDEQKALLATGIIKAEGNMTSGDAHLAVNYPLLLEKGLDGMRAKVAERRSRINLTVLEDLHGEQFLKAID
IVLEAVSDHSKRFAALAREMATAESRESRRHELLTIAENCDVIAHEPPKTFWQALQLCYFIQLILQIESN
GHSVSFGRMDQYLYPYYRRDVELQQSLDREQAIELLHSCWLKLLEVNKIRSGSHSKASAGSPLYQNVTIG
GQNLVDGKPQDAVNPLSYAILESCGRLRSTQQNLSVRYHAGMSNDFLDACVQVIRCGFGMPAFNNDEIVI
PEFIKLGIEPQDAYDYAAIGCIETAVGGKWGYRCTGMSFINFARVMLATLEGGRDATSGQVFLPQEHALS
KGNFANFDQVLADWDRQIRYYTRKSIEIEYVVDTMLEENVHDILCSALVDDCIERAKSIKQGGAKYDWVS
GLQVGIANLGNSLAAVKKLVFDQGAIGQQELAKALAEDFDGLTHEQLRQRLINGAPKYGNDDDSVDQLLA
RAYQTYIDELKQYHNPRYGRGPIGGNYYAGTSSISANVPFGAQTMATPDGRKAHTPLAEGASPASGTDHL
GPTAVISSVGKLPTGAILGGVLLNQKLNPSTLENESDKQKLMVLLRTFFEVHKGWHIQYNIVSRDTLLEA
KKHPDQYRDLVVRVAGYSAFFTALSPDTQDDIIARTEHTL

>WP_151415329.1 formate C-acetyltransferase/glycerol dehydratase family glycyl radical enzyme [Serratia proteamaculans]
MTTLDLTTLTARTLAHKNALIHIVKPPVCTERAQHYTEAYQQHLDKPLPVRRALALANHLAKRTLRIDND
ELIIGNQASELRAAPIFPEYTVGWVEDEIDQLADRPGAGFSVSEENKAVLHQVCTWWRGQTVQDRCYGMF
TDEQKALLATGIIKAEGNMTSGDAHLAVNFPLLLEKGLDGLRDKVDERRSRIRLTDWQELQQEQFLKAID
LTLEALSEHILRFARLAHSMAQAESRHWRSEELLAIAENCELIAHRPPQTFWQALQLCYFIQLTLQIESN
GHSVSFGRLDQYLYPWYRRDVELEQTLPRERAIEMLHSCWLKLLEINKIRSGSHSKASAGSPLYQNVTIG
GQQLVDGKPCDAVNPLSYTILESCGRLRSTQPNLSVRYHAGMSSDFLDACVQVIRCGFGMPAFNNDEIVI
PEFIKLGVEPQDAYDYAAIGCIETAVGGKWGYRCTGMSFINFARVLLATLEQGRDATSGQIFLPQELALS
QGNFSHFDQVLGAWDNQIRYYTRKSIEIECVVDSVLEENAHDILCSALVDDCIERGKSIKQGGAKYDWVS
GLQVGIANLGNSLAAVRKLVFEQGVIGQQQLAVALANDFDGLSGEQLRQRLLNAAPKYGNDVDEVDQLLV
RAYQTYIDELRQYQNTRFGRGPIGGTYYAGTSSISANVPFGAATLATPDGRKAHTPLAEGASPASGTDHL
GPTAVFNSLSKLPTASILGGVLLNQKLNPTTLENPADREKLMLMLRTFFEAYQGWHVQYNIVSRETLLKA
KQHPDQYRDLVVRVAGYSAFFTALSPDAQDDIIARTEHTI

>WP_151254537.1 formate C-acetyltransferase/glycerol dehydratase family glycyl radical enzyme [Serratia marcescens]
MTTLDLTTLSARIQAHKNALIHIVKPPVCTERAQHYTEAYQQHQDKPLPVRRALALANHLAKRSIWIAND
ELIVGNQASELRAAPIFPEYTVGWIENEIDQLADRPGAGFSVSEENKAILHRLCPWWRGQTVQDRCYGMF
TDEQKALLATGIIKAEGNMTSGDAHLAVNFPLLLELGLDGLREKVNARRSRLRLTEWEDLHKAQFLNAID
IVLAALSEHILRFARLARDMAQNEPRTGRRTELLAIADNCEQIAHRPPQTFWQALQLCYFIQLTLQIESN
GHSVSFGRLDQYLYPWYRRDVELEQKLAREDAIELLHSCWLKLLEVNKIRSGSHSKASAGSPLYQNVTIG
GQKLIDGRPCDAVNPLSYAILESCGRLRSTQPNLSVRYHAGMSADFLDACVQVIRCGFGMPAFNNDEIVI
PEFIKLGVEPQDAYDYAAIGCIETAVGGKWGYRCTGMSFINFARVLLAALEQGRDATSGQIFLPQEQALS
KGNFADFEQVLAAWDRQIRYYTRKSIEIECVVDSVLEENAHDILCSALVDDCIERGKSIKQGGAKYDWVS
GLQVGIANLGNSLAAVRKLVFDQGAIGQQQLATALAEDFAGLDGEQLRQRLLNAAPKYGNDVDEVDRLLV
RAYQTYIEQLKQYRNTRFGRGPIGGGYYAGTSSISANVPFGAATLATPDGRKAHTPLAEGASPASGTDHL
GPTAVFNSLAKLPTEAILGGVLLNQKLNPATLDNPRDREKLMLMLRTFFESYRGWHVQYNIVSRETLLAA
KQHPDQYRDLVVRVAGYSAFFTALSPEAQDDIIARTEHTL

>WP_151603261.1 formate C-acetyltransferase/glycerol dehydratase family glycyl radical enzyme [Enterobacter sp. E76]
MTTLKLDVLSDRIKAHKNALVHIVKPPVCTERARHYTAVYQQNMDKPIPVRRALALAHHLAERTIWIKHD
ELIIGNQASEVRAAPIFPEYTVSWIEKEIDDLADRPGAGFAVSEENKRVLHEICPWWRGQTVQDRCYGIF
TSEQKALLDTGIIKAEGNMTSGDAHLAVNFPLLLELGMDGMRAKVAERRSRINLTVLDDLHGEQFLKAID
ITLEAVSHHILRFAALAQQMAQQETRETRKAELLAIAENCEVIAHEPPKTFWQALQLCYFIQLILQIESN
GHSVSFGRMDQYLYPWYRRDVELEQSLTREQAIEMLHSCWLKLLEVNKIRSGSHSKASAGSPLYQNVTIG
GQNLVNGVATDAVNPLSYAILESCGRLRSTQPNLSVRYHAGISDDFLDACVQVIRCGFGMPAFNNDEIVI
PEFIKLGVEPEDAYQYAAIGCIETAVGGKWGYRCTGMSFINFARVMLAALEGGKDATSGKVFLPQELALS
KGNFSQFDEVMAAWDNQIRYYTRKSIEIEYVVDTMLEENVHDILCSALVDDCIERAKSIKQGGAKYDWVS
GLQVGIANLGNSLAAVKKLVFEQGVIGQQQLAQALAEDFDGLTHEQLRQRLINSAPKYGNDDDSVDELLA
RAYQTYIDEIKQYHNPRYGRGPIGGNYYAGTSSISANVPFGAATMATPDGRKAKTPLAEGASPASGTDHL
GPTAVISSVGKLPTGSILGGVLLNQKLNPATLENTSDRIKLMMMLRTFFEVHKGWHIQYNIVSRETLLEA
KKHPDQYRDLVVRVAGYSAFFTALSPDAQDDIIARTEHTL

>WP_151428578.1 formate C-acetyltransferase/glycerol dehydratase family glycyl radical enzyme [Serratia marcescens]
MTTLDLTTLSARIQAHKNALIHIVKPPVCTERAQHYTEAYQQHQDRPLPVRRALALANHLAKRSIWIAND
ELIVGNQASELRAAPIFPEYTVGWIENEIDQLADRPGAGFSVSEENKAILHRLCPWWRGQTVQDRCYGMF
TDEQKALLATGIIKAEGNMTSGDAHLAVNFPLLLEHGLDGLREKVNARRSRLRLTEWEDLHKAQFLNAID
IVLTALSEHILRFAHLARDMAQRETRDWRRTELLAIADNCDLIAHRPPQTFWQALQLCYFIQLTLQIESN
GHSVSFGRLDQYLYPWYRRDVELEQNLAREDAIELLHSCWLKLLEINKIRSGSHSKASAGSPLYQNVTIG
GQKRVDGRPCDAVNPLSYAILESCGRLRSTQPNLSVRYHAGMSADFLDACVQVIRCGFGMPAFNNDEIVI
PEFIKLGVEPQDAYDYAAIGCIETAVGGKWGYRCTGMSFINFARVLLAALEQGRDATSGQIFLPQEQALS
KGNFADFEQVLTAWDRQIRYYTRKSIEIECVVDSVLEENAHDILCSALVDDCIERGKSIKQGGAKYDWVS
GLQVGIANLGNSLAAVRKLVFDQGAIGQQQLAAALAEDFAGLDGEQLRQRLLNAAPKYGNDVDEVDRLLV
RAYQTYIEELKQYRNTRFGRGPIGGGYYAGTSSISANVPFGAATLATPDGRKAHQPLAEGASPASGTDHL
GPTAVFNSLAKLPTEAILGGVLLNQKLNPATLDNPRDREKLMLMLRTFFESYRGWHVQYNIVSRETLLAA
KQHPDQYRDLVVRVAGYSAFFTALSPEAQDDIIARTEHTL

>WP_151170822.1 formate C-acetyltransferase/glycerol dehydratase family glycyl radical enzyme [Photobacterium damselae]
MDLNYLPERIKAHKSALVNIVTPPVCTERAEAYTRAYQANEDKPVIVQRALALQEHLRTRTIWIKHDELI
VGNQASKVRAAPIFPEYTVRWIEAEIDELADRPGAGFAVTEEDKQSIHSITPYWRGKTVQDRCYGLFTDE
QKEILASTIIKAEGNMTSGDAHLAVDNEKILKLGMNGLLEDVRQHRANNDVSTFEGLKKEQFYKSVEIAL
LAIQDHMVSYAELAAKMALEETRPLRKAELESIAANCRHIASDAPENFWQALQLSYFVQLMLQIESNGHS
VSFGRMDQFLNEFYVRDIENGTIEKDFALELLQSCWLKLLEVNKIRSGAHSKASAGSPLYQNVCIGGQKL
NEKGEPEDAVNPLSWAILESCGQLRSTQPNLSVRYHEGLNQEFLMGCVEVIKCGFGMPAFNNDEIVIPEF
IKLGVEKEDAYNYASIGCIETAVPGKWGYRCTGMSFINFARILLAALNEGVDATTGKAFLPHDKSLAKGN
FENFEQVTASWAEQIRYYTRKSIEIDTVVDSVLEQQAQDIFCSTLVDDCLARGKTVKEGGAKYDWVSGLQ
VGIANLGNSLAAIKHLVFDDAQITQPELAKALAEDFDGMENEQLRQRLINYAPKYGNDDDSVDQLLADAY
QVYIDELEQFVNTRHGRGPIGGGYYAGTSSISANVPFGASTMATPDGRKAKTPLAEGASPSSGSDRLGPT
AVYNSVGKIQANKILGGVLLNQKLSPAAVESEGDKLKLSMLIRTFFNHHKGWHVQYNIVSRETLLAAKKN
PEQYRDLVVRVAGYSAFFTALSPDAQDDIIARTEHSL

>WP_150995968.1 formate C-acetyltransferase/glycerol dehydratase family glycyl radical enzyme [Aeromonas veronii]
MTQLDLNALSPRIRAHKESLIHIVQPPVCTERARHYTEAYQAHLARPLPVRRALALAHHLKERTIWIKHD
ELIVGNQASQVRAAPLFPEYTVSWIEKEIDELADRPGAGFAVSETDKEIIHALTPFWRGQTVQDRCFGLF
TDEQKALLESGIIKAEGNMTSGDAHLAVNYEELLTLGLDGFKAKVAERRSRLDLADWADLQREQFLHAVA
ITLEAVSAHIARYAALAHDMAVQESRPERRNELETIALNCAHIAHQPPETFWQALQLCYFIQLILQIESN
GHSVSFGRMDQYLYPWYRREVELSESLPRTHAIELLQGCWLKLLEVNKIRSGTHSKASAGSPLYQNVTIG
GQNWRDGAAHDAVNGLSYAILESCGQLRSTQPNLSVRYHAGMSEDFLDACIQVIRCGFGMPAFNNDEVVI
PEFIKLGVSVEDAHHYAAIGCIETAVPGKWGYRCTGMSFINFARILLAALDGGRDATTDKVFLPQPQSLR
DGSFGNFDEVMARWDEQVRYFTRKSIEIDCVVDSVLEAQAHDILCSTLVDDCIERGKTIKEGGAVYDWVS
GLQVGIANLGNSLAALKKLVFEQGVVEQQELAAALEQDFAGLQGEQLRQRLTNAAPKYGNDLDEVDLLLV
QAYQSYIDELKGLHNTRFGRGPIGGTYYAGTSSISANVPFGAATMATPDGRHARTPLAEGASPSSGSDRL
GPTAVFNSIGKLPTAAILGGVLLNQKLSPASLENERDKAKLMSLLRTFFEVHKGWHVQYNIVSRETLLAA
KAHPDQYRDLVVRVAGYSAFFTALSPDAQDDIIARTEHSL

>WP_150870336.1 formate C-acetyltransferase/glycerol dehydratase family glycyl radical enzyme [Leclercia adecarboxylata]
MTQLNLTTLSDRIKAHKTALVHIVKPPVCTERAQHYTEMYQQHMDKPIPVRRALALAHHLAQRTIWIKHD
ELIIGNQASEVRAAPIFPEYTVSWIEKEIDDLADRPGAGFAVSEENKRVLHELCPWWRGQTVQDRCYGMF
TDEQKGLLETGIIKAEGNMTSGDAHLAVNFPLLLEKGLDGLRAKVAERRSRINLTVLEDLHGDQFLKAID
IVLDAVSLHIKRFADLAREMASTETRESRRDELLAMAENCDVIAHEPPKTFWQALQLCYFIQLILQIESN
GHSVSFARMDQYLYPFYRRDVELNQSLDREHAIELLHSCWLKLLEVNKIRSGSHSKASAGSPLYQNVTIG
GQMLVNDVPMDAVNPLSYAILESCGRLRSTQPNLSVRYHAGMSNDFLDACVQVIRCGFGMPAFNNDEIVI
PEFIKLGIEKADAYDYAAIGCIETAVGGKWGYRCTGMSFINFARVMLAALEGGRDATSGNVFLPQEKALS
AGNFNTFDEVMAAWDNQIKYYTRKSIEIEYVVDTMLEENVHDILCSALVDDCIERAKSIKQGGAKYDWVS
GLQVGIANLGNSLAAVKKLVFDQGAIGQQQLAAALADDYEGLTHEQLRQRLINGAPKYGNDDDSVDLLLA
RAYQTYIEELKQYHNPRYGRGPIGGNYYAGTSSISANVPFGAATMATPDGRKAHTPLAEGASPASGTDHL
GPTAVIGSVGKLPTEAILGGVLLNQKLNPATLDNDSDRQKLMVLLRTFFEVHKGWHIQYNIVSRETLLEA
KKHPDQYRDLVVRVAGYSAFFTALSPDAQDDIIARTEHTL

>WP_148997803.1 formate C-acetyltransferase/glycerol dehydratase family glycyl radical enzyme, partial [Shigella sonnei]
MTTLKLDTLSDRIKAHKNALVHIVKPPVCTERAQHYTEMYQQHLDKPIPVRRALALAHHLANRTIWIKHD
ELIIGNQASEVRAAPIFPEYTVSWIEKEIDDLADRPGAGFAVSEENKRVLHEVCPWWRGQTVQDRCYGMF
TDEQKGLLATGIIKAEGNMTSGDAHLAVNFPLLLEKGLDGLREKVAERRSRINLTVLEDLHGEQFLKAID
IVLVAVSEHIERFAALAREMAATETRESRRDELLAIAENCDLIAHQPPQTFWQALQLCYFIQLILQIESN
GHSVSFGRMDQYLYPYYRRDVELNQTLDREHAIELLHSCWLKLLEVNKIRSGSHSKASAGSPLYQNVTIG
GQTLVDGQPMDAVNPLSYAILESCGRLRSTQPNLSVRYHAGMSNDFLDACVQVIRCGFGMPAFNNDEIVI
PEFIKLGIEP

>WP_148977988.1 formate C-acetyltransferase/glycerol dehydratase family glycyl radical enzyme, partial [Shigella sonnei]
MTTLKLDTLSDRIKAHKNALVHIVKPPVCTERAQHYTEMYQQHLDKPIPVRRALALAHHLANRTIWIKHD
ELIIGNQASEVRAAPIFPEYTVSWIEKEIDDLADRPGAGFAVSEENKRVLHEVCPWWRGQTVQDRCYGMF
TDEQKGLLATGIIKAEGNMTSGDAHLAVNFPLLLEKGLDGLREKVAERRSRINLTVLEDLHGEQFLKAID
IVLVAVSEHIERFAALAREMAATETRESRRDELLAIAENCDLIAHQPPQTFWQALQLCYFIQLILQIESN
GHSVSFGRMDQYLYPYYRRDVELNQTLDREHAIELLHSCWLKLLEVNKIRSGSHSKASAGSPLYQNVTIG
GQTLVDGQPMDAVNPLSYAILESCGRLRSTQPNLSVRYHAGMSNDFLDACVQVIRCGFGMPAFNNDEIVI
PEFIKLGIEPQDAYDYAAIGCIETAVGGKW

>WP_148874164.1 formate C-acetyltransferase/glycerol dehydratase family glycyl radical enzyme [Serratia marcescens]
MTTLDLTTLSDRIQAHKNALIHIVKPPVCTERAQHYTEAYQQHQDKPLPVRRALALANHLAKRSIWIAND
ELIVGNQASELRAAPIFPEYTVGWIENEIDQLADRPGAGFSVSDENKAILHRLCPWWRGQTVQDRCYGMF
TDEQKALLATGIIKAEGNMTSGDAHLAVNFPLLLEQGLDGLREKVHARRSRLRLTEWEDLHKAQFLNAID
IVLTALSEHILRFARLARDMAQNETRGWRRAELLALADNCDRIAHRPPHTFWQALQLCYFIQLTLQIESN
GHSVSFGRLDQYLYPWYRRDVELEQNLTRENAIELLHSCWLKLLEVNKIRSGSHSKASAGSPLYQNVTIG
GQKLVDGRPCDAVNPLSYAILESCGRLRSTQPNLSVRYHAGMSADFLDACVQVIRCGFGMPAFNNDEIVI
PEFIKLGVEPQDAYDYAAIGCIETAVGGKWGYRCTGMSFINFARVLLAALEQGRDATSGQIFLPQEQALS
KGNFADFEQVLTAWDRQIRYYTRKSIEIECVVDSVLEENAHDILCSALVDDCIERGKSIKQGGAKYDWVS
GLQVGIANLGNSLAAVRKLVFEQGAIGQQQLATALAEDFAGLNGEQLRQRLLNAAPKYGNDVDEVDRLLV
RAYQTYIEELKQYRNTRFGRGPIGGGYYAGTSSISANVPFGAATLATPDGRKAHAPLAEGASPASGTDHL
GPTAVFNSLAKLPTEAILGGVLLNQKLNPATLDNPRDREKLMLMLRTFFESYRGWHVQYNIVSRETLLAA
KQHPDQYRDLVVRVAGYSAFFTALSPEAQDDIIARTEHTL

>WP_148768564.1 formate C-acetyltransferase/glycerol dehydratase family glycyl radical enzyme, partial [Enterobacter sp. C6]
MTTLNLNTLSERIKAHKTALVHIVKPPVCTERAQHYTEMYQQHMDKPIPVRRALALAHHLAERTIWIKHD
ELIIGNQASEVRAAPIFPEYTVSWIEKEIDDLADRPGAGFAVSEENKRVLHEICPWWRGQTVQDRCYGMF
TDEQKGLLETGIIKAEGNMTSGDAHLAVNFPLVLEKGLDGLRAKVAERRSRINLTVLEDLHGDQFLKAID
IVLEAVSLHIKRFADLAREMASTETRASRRDELLAMAENCDVIAHEPPKTFWQALQLCYFIQLILQIESN
GHSVSFARMDQYLYPYYRRDVELNQSLDREHAIELLHSCWLKLLEVNKIRSGSHSKASAGSPLYQNVTIG
GQKLVNGEPMDAVNPLSYAILESCGRLRSTQPNLSVRYHAGMSNDFLDACVQVIRCGFGMPAFNNDEIVI
PEFIKLGVERDDAYDYAAIGCIETAVGGKWGYRCTGMSFINFARVMLAALEGGRDATSGKVFLPQEKALS
AGNFDNFDEVMAAWDTQIRYYTRKSIEIEYVVDTMLEENVHDILCSALVDDCIERAKSIKQGGAKYDWVS
GLQVGIANLGNSLAAVKKLVFEQGVIGQQQLATALADDFDGLTHEQLRQRLINGAPKYGNDDDSVDMLLT
RAYQTYIEELKQYHNPRYGRGPIGGNYYAGTSSISANVPFGAATMATPDGRKAHTPLAEGASPASGTD

>WP_148723700.1 formate C-acetyltransferase/glycerol dehydratase family glycyl radical enzyme, partial [Shigella flexneri]
MTTLKLDTLSDRIKAHKNALVHIVKPPVCTERAQHYTEMYQQHLDKPIPVRRALALAHHLANRTIWIKHD
ELIIGNQASEVRAAPIFPEYTVSWIEKEIDDLADRPGAGFAVSEENKRVLHEVCPWWRGQTVQDRCYGMF
TDEQKGLLATGIIKAEGNMTSGDAHLAVNFPLLLEKGLDGLREKVAERRSRINLTVLEDLHGEQFLKAID
IVLVAVSEHIERFAALARAMAATETRESRRDELLAMAENCDLIAHQPPQTFWQALQLCYFIQLILQIESN
GHSVSFGRMDQYLYPYYRRDVELNQTLDREHAIELLHSCWLKLLEVNKIRSGSHSKASAGSPLYQNVTIG
GQNLVDGQPMDAVNPLSYAILESCGRLRSTQPNLSVRYHAGMSNDFLDACVHVIRCGFGMPAFNNDEIVI
PEFIKLGIEPQDAYDYAAIGCIETAVGGKWGYRCTGMSFINFARVMLAALEGGRDATSGKVFLP

>WP_147195474.1 formate C-acetyltransferase/glycerol dehydratase family glycyl radical enzyme [Pantoea sp. CCBC3-3-1]
MTVLHLNALNERIRTHKAALVHIVKPPVCTERARHYTQIYQQNMDKPVPVRRAMALSYHLANRTIWIKHD
ELIVGNQASEVRAAPIFPEYTVSWIEKEIDELADRPGAGFSVSEENKRVLHEICPWWRGQTVQDRCYGLF
TDEQKALLATGIIKAEGNMTSGDAHLAVNFPLLLEKGLAGLRDTVAERRARIDLTRLDDLHGDQFLKAIE
IVLLAVSDHIRRYAVLARNMAVKETRAARQVELLQIAENCELIADQPPKTFWQALQLCYFIQLLLQIESN
GHSVSFGRMDQYLYPWYRRDAELEQKLDREQAIELLHSCWLKLLEVNKIRSGSHSKASAGSPLYQNVTIG
GQNLLNGKAVDAVNPLSYLILESCGRLRSTQPNLSVRYHAGMSDDFLDACVQVIRCGFGMPAFNNDEVVI
PAFIALGVEPEDAYQYAAIGCIETAVGGKWGYRCTGMSFINFARVMLAALEGGRDATSGQVFLPQSEALS
AGNFHDVNQVMAAWDRQIRYYTRKSIEIEYVVDTVLEENAHDILCSALVDDCITRAKSIKQGGAKYDWVS
GLQVGIANLGNSLAAVKKLIFEQGMIGQKALADALATNFAGLTGEQLRQRLINNAPKYGNDCDEVDNLLV
RAYQTYIDELGQYVNPRFGRGPIGGRYYAGTSSISANVPFGAQTMATPDGRKAHTPLAEGASPASGTDHL
GPTAVINSVGKLPTGSILGGVLLNQKLNPTTLDNIHDREKLMFLLRTFFEAHKGWHIQYNIVSRETLLEA
KKHPDQHRDLVVRVAGYSAFFTALSPDAQDDIIARTEHTL

>WP_141176859.1 formate C-acetyltransferase/glycerol dehydratase family glycyl radical enzyme [Mixta tenebrionis]
MTTLKLDLLSERIKAHKNALVHIVKPPICTERAEHYTKIYQENMAKPVPVRRALALAYHLANRTIWIKHD
ELIVGNQASEVRAAPIFPEYTVSWIEKEIDDLADRPGAGFSVSEENKRVLHEVCPWWRGQTVQDRCYGMF
TDEQQALLATGIIKAEGNMTSGDAHLAVNYPLLLEKGLDGLREKVAERRSRINLTVLEDLHGDQFLKAIA
IVLEAVSDHIKRFADLARQMAAQEDREARKAELLTIAENCDLIAHQPPQTFWQALQLCYFIQLMLQIESN
GHSVSFGRMDQYLYPFYRRDVELQQTLDREQAIELLNSCWLKLLEVNKIRSGSHSKASAGSPLYQNVTIG
GQNLLDGKGVDAVNPLSYVILESCGRLRSTQPNLSVRYHAGMSDDFLDACVQVIRCGFGMPAFNNDEIVI
PAFIKLGIEPEDAYQYAAIGCIETAVGGKWGYRCTGMSFINFARVMLASLEGGRDATSGKVFLPQDLALS
KGNFTHFDEVLACWDRQIRYYTRKSIEIEYVVDTVLEENAHDILCSALVDDCIERAKSIKQGGAKYDWVS
GLQVGIANLGNSLAAVKKLVFDQGLIAQQQLADALATDFAGLSHEQLRQRLVNAAPKYGNDDDSVDALLV
RAYQTYIDEIKNYHNPRYGRGPIGGDYYAGTSSISANVPFGAQTMATPDGRKARTPLAEGASPSSGTDHL
GPTAVISSVGKLPTNAILGGVLLNQKLSPATLDNQSDRQKLMMLLRTFFEVHQGWHIQYNIVSRETLLEA
KKHPDRYRDLVVRVAGYSAFFTALSPDAQDDIIARTEHTLA

>WP_137763298.1 formate C-acetyltransferase/glycerol dehydratase family glycyl radical enzyme [Nissabacter sp. SGAir0207]
MTQLNLDILSDRIRAHKAALVSIVKPPICTERAEHYTAIYQQHQDKPLPVRRALALAHHLAQRTIWIKHD
ELIVGNQASQVRAAPIFPEYTVGWIEKEIDDLADRPGAGFSVSAEDKAVLHRVCPWWRGQTVQDRCYGMF
TDEQKALLEAGIIKAEGNMTSGDAHLAVNYPLLLSLGLHGLRAKVAERRERLALTDWDDLHKEQFLKAID
LTLEALSQHILRFAVLAREMAASERREARRAELNQIAANCERIAHQPPETFWQALQLCYFVQLVLQIESN
GHSVSFGRLDQYLYPWYRRDVELTGTLPREQAIELLHGCWLKLLEVNKIRSGSHSKASAGSPLYQNVTIG
GQIWADGRARDAVNPLSYAVLESCGRLRSTQPNLSVRYHAGMSDDFLDACVQVIRCGFGMPAFNNDEIVI
PEFIKLGVEEADAYDYAAIGCIETAVGGKWGYRCTGMSFINFARVMLAALEQGRDAQSGHTFLPQAQGLS
QGNFTDFAQVMAAWDRQIRYYTRKSIEIECVVDTVLEENAHDILCSALVDDCIERGKSIKQGGAKYDWVS
GLQVGIANLGNSLAAVRTLVFEQGLVGQQQLAAALASDFDGLDGEMLRQRLINGAPKYGNDRDEVDQLLV
RAYQTYIDELKQYHNTRFGRGPIGGTYYAGTSSISANVPFGAATPATPDGRKAHTPLAEGASPASGTDTL
GPTAVFNSLGKLPTAAILGGVLLNQKLNPATLDNPRDREKLMAMLRTFFEAHRGWHVQYNIVSRDTLLAA
KAHPDQYRDLVVRVAGYSAFFTALSPDAQDDIIARTEHTL

>WP_137381049.1 formate C-acetyltransferase/glycerol dehydratase family glycyl radical enzyme [Citrobacter sp. wls831]
MTTLKLDTLSDRIKAHKTALIHIVKPPVCTERAQHYTEMYQQHLDKPIPVRRALALAHHLAERTIWIKHD
ELIIGNQASEVRAAPIFPEYTVSWIEKEIDDLADRPGAGFAVSEENKRVLHEVCPWWRGQTVQDRCYGMF
TDEQKGLLETGIIKAEGNMTSGDAHLAVNFPLLLEKGLDGLRHKVDERRSRINLTCLEDLHGDQFLKAID
IVLEAVSLHIERFAALARKMAATETRASRRDELLTMADNCDVIAHEPPKTFWQALQLCYFIQLILQIESN
GHSVSFGRMDQYLYPFYRRDVELNQSLDREHAIELLHSCWLKLLEVNKIRSGSHSKASAGSPLYQNVTIG
GQNLVNGQAMDAVNPLSYAILESCGRLRSTQPNLSVRYHAGMSNDFLDACVQVIRCGFGMPAFNNDEIVI
PEFIKLGIEPQDAYDYAAIGCIETAVGGKWGYRCTGMSFINFARVMLAALEGGRDATSGKVFLPQEKALS
AGNFNNFDEVMDAWDAQIRYYTRKSIEIEYVVDTMLEENVHDILCSALVDDCIERAKSIKQGGAKYDWVS
GLQVGIANLGNSLAAVKKLVFEQGAIGQQQLAAALAADFDGLTHEQLRQRLINGAPKYGNDDDSVDTLLA
RAYQTYINELKQYHNPRYGRGPVGGNYYAGTSSISANVPFGAATMATPDGRKAHTPLAEGASPASGTDHL
GPTAVIGSVGKLPTGSILGGVLLNQKLNPATLENESDKQKLMILLRTFFEEHKGWHIQYNIVSRETLLEA
KKHPDQYRDLVVRVAGYSAFFTALSPDAQDDIIARTEHML

>WP_137362352.1 formate C-acetyltransferase/glycerol dehydratase family glycyl radical enzyme [Citrobacter sp. wls829]
MTTLKLDTLSDRINAHKTALIHIVKPPVCTERAQHYTEMYQQHLDKPIPVRRALALAHHLAERTIWIKHD
ELIIGNQASEVRAAPIFPEYTVSWIEKEIDDLADRPGAGFAVSEENKHVLHEICPWWRGQTVQDRCYGMF
TDEQKGLLETGIIKAEGNMTSGDAHLAVNFPLLLEKGLDGLRHKVDERRSRINLTCLDDLHGDQFLKAID
IVLDAVSLHIERFASLARKMAATETRESRRDELLAMAENCDVIAHEPPKTFWQALQLCYFIQLILQIESN
GHSVSFGRMDQYLYPFYRRDVELNQTLDREHAIELLHSCWLKLLEVNKIRSGSHSKASAGSPLYQNVTIG
GQNLVNGQPMDAVNPLSYAILESCGRLRSTQPNLSVRYHAGMSNDFLDACVQVIRCGFGMPAFNNDEIVI
PEFIKLGIEPQDAYDYAAIGCIETAVGGKWGYRCTGMSFINFARVMLAALEGGRDATSGKVFLPQEKALS
ADNFHNFDEVMTAWDTQIRYYTRKSIEIEYVVDTMLEENVHDILCSALVDDCIERAKSIKQGGAKYDWVS
GLQVGIANLGNSLAAVKKLVFDQGVIGQQQLAAALADDFAGLTHEQLRQRLINGAPKYGNDDDSVDTLLA
RAYQTYIDELKQYHNPRYGRGPIGGNYYAGTSSISANVPFGAATMATPDGRKAHTPLAEGASPASGTDHL
GPTAVIGSVGKLPTGAILGGVLLNQKLNPATLENESDKQKLMILLRTFFEEHKGWHIQYNIVSRETLLEA
KKHPDQYRDLVVRVAGYSAFFTALSPDAQDDIIARTEHML

>WP_137271842.1 formate C-acetyltransferase/glycerol dehydratase family glycyl radical enzyme [Enterobacter cancerogenus]
MTTLNLTTLSERIKAHKTALVHIVKPPVCTERAQHYTEMYQQHMDKPIPVRRALALAHHLAQRTIWIKHD
ELIVGNQASEVRAAPIFPEYTVSWIEKEIDDLADRPGAGFAVSEENKRVLHDICPWWRGQTVQDRCYGMF
TDEQKGLLETGIIKAEGNMTSGDAHLAVNFPLLLEKGLDGLRAKVAERRSRINLTVLDDLHGDQFLKAID
IVLDAVSLHIKRFAALARDMASTETRASRRDELLAIAENCDVIAHQPPATFWQALQLCYFIQLILQIESN
GHSVSFARMDQYLYPFYRRDVELNQSLDREHAIELLHSCWLKLLEVNKIRSGSHSKASAGSPLYQNVTIG
GQTLVNGEPMDAVNPLSYAILESCGRLRSTQPNLSVRYHAGMSNDFLDACVQVIRCGFGMPAFNNDEIVI
PEFIKLGVEKDDAYDYAAIGCIETAVGGKWGYRCTGMSFINFARVMLAALEGGRDATSGKVFLPQEKALS
AGNFDNFEEVMAAWDTQIRYYTRKSIEIEYVVDTMLEENVHDILCSALVDDCIERAKSIKQGGAKYDWVS
GLQVGIANLGNSLAAVKKLVFEQGTIGQQQLAAALADDFDGLTHEQLRQRLINGAPKYGNDDDSVDMLLT
RAYQTYIEELKQYHNPRYGRGPIGGNYYAGTSSISANVPFGAATMATPDGRKAHTPLAEGASPASGTDHL
GPTAVIGSVGKLPTEAILGGVLLNQKLNPSTLENDSDRQKLMVLLRTFFEVHKGWHIQYNIVSRDTLLEA
KKHPDQYRDLVVRVAGYSAFFTALSPDAQDDIIARTEHTL

>WP_137056476.1 formate C-acetyltransferase/glycerol dehydratase family glycyl radical enzyme [Raoultella ornithinolytica]
MTTLKLDTLSARIQAHKMALVHIVKPPVCIERAQHYTAAYQQHLDKPIPVRRALALAHHLAERTIWIKHD
ELIVGNQASEVRAAPIFPEYTVSWIEKEIDDLADRPGAGFAVSEENKRVLHEICPWWRGQTVQDRCYGMF
TDEQKALLATGIIKAEGNMTSGDAHLAVNYPLLLEKGLDGMRAKVAERRSRINLTVLEDLHGEQFLKAID
IVLEAVSEHCQRFAELARTMAAAETRETRRDELLVIAENCDLIAHEPPKTFWQALQLCYFIQLILQIESN
GHSVSFGRMDQYLYPYYRRDVELQQSLAREQALELLHSCWLKLLEVNKIRSGSHSKASAGSPLYQNVTIG
GQNLVDGNAQDAVNPLSYAILESCGRLRSTQPNLSVRYHAGMSNDFLDACVQVIRCGFGMPAFNNDEIVI
PEFIKLGIEPQDAYDYAAIGCIETAVGGKWGYRCTGMSFINFARVMLATLEGGRDATSGQVFLPQEHALS
KGNFTRFEQVLEDWDTQIRYYTRKSIEIEYVVDTMLEENVHDILCSALVDDCIERAKSIKQGGAKYDWVS
GLQVGIANLGNSLVAVKKLVFEQGAIGQQQLAKALAEDFEGLTHEQLRQRLINGAPKYGNDDDSVDTLLA
RAYQTYIDELKQYHNPRYGRGPIGGNYYAGTSSISANVPFGAQTMATPDGRKAHSPLAEGASPASGTDHL
GPTAVISSVGKLPTGSILGGVLLNQKLNPATLENESDKQKLMVLLRTFFEVHKGWHIQYNIVSRETLLEA
KKHPDQYRDLVVRVAGYSAFFTALSPDAQDDIIARTEHTL

>WP_137047672.1 formate C-acetyltransferase/glycerol dehydratase family glycyl radical enzyme [Enterobacter hormaechei]
MTTLNLNTLSERIKAHKTALVHIVKPPVCTERAQHYTEMYQQHLDKPIPVRRALALAHHLAKRTIWIKHD
ELIIGNQASEVRAAPIFPEYTVSWIEKEIDDLADRPGAGFAVSEENKRVLHAICPWWRGQTVQDRCYGMF
TDEQKGLLETGIIKAEGNMTSGDAHLAVNFPLVLEKGLDGLRAKVAERRSRINLTVLEDLHGDQFLKAID
IVLEAVSLHIKRFADLAREMASSETRESRRDELLAMAENCDVIAHEPPKTFWQALQLCYFIQLILQIESN
GHSVSFARMDQYLYPYYRRDVELDQSLDREHAIELLHSCWLKLLEVNKIRSGSHSKASAGSPLYQNVTIG
GQKLVNGEPMDAVNPLSYAILESCGRLRSTQPNLSVRYHAGMSNDFLDACVQVIRCGFGMPAFNNDEIVI
PEFIKLGVERDDAYDYAAIGCIETAVGGKWGYRCTGMSFINFARVMLAALEGGRDATSGKVFLPQEKALS
AGNFDNFEEVMAAWDTQIRYYTRKSIEIEYVVDTMLEENVHDILCSALVDDCIERAKSIKQGGAKYDWVS
GLQVGIANLGNSLAAVKKLVFDQGVIGQQQLAAALADDFDGLTHEQLRQRLINGAPKYGNDDDSVDLLLT
RAYETYIEELKQYHNPRYGRGPIGGNYYAGTSSISANVPFGAATMATPDGRKAHTPLAEGASPASGTDHL
GPTAVIGSVGKLPTEAILGGVLLNQKLNPSTLENDSDRQKLMVLLRTFFEVHKGWHIQYNIVSRETLLEA
KKHPDQYRDLVVRVAGYSAFFTALSPDAQDDIIARTEHTL

>WP_136976824.1 formate C-acetyltransferase/glycerol dehydratase family glycyl radical enzyme [Vibrio alginolyticus]
MDLNYLPERIKAHKSALVNIVTPPVCTERAEAYTRAYQANEDKPVIVQRALALQEHLRTRTIWIKHDELI
VGNQASKVRAAPIFPEYTVRWIEAEIDELADRPGAGFAVTEEDKQSIHSITPYWRGKTVQDRCYGLFTDE
QQEILASTIIKAEGNMTSGDAHLAVDNEKILKLGMNGLLEDVRQHRAKNDVSTFEGLKKEQFYKSVEIVL
LAIQDHMVSYAELAAKMALEETRPLRKAELESIAANCRHVASHAPENFWQALQLSYFVQLMLQIESNGHS
VSFGRMDQFLNEFYVRDIENGAIEKDFALELLQSCWLKLLEVNKIRSGAHSKASAGSPLYQNVCIGGQKL
NEKGEPEDAVNPLSWAILESCGQLRSTQPNLSVRYHEGLNQEFLMGCIEVIKCGFGMPAFNNDEIVIPEF
IKLGVEKEDAYNYASIGCIETAVPGKWGYRCTGMSFINFARILLASLNEGVDATTGKAFLPHDKSLAKGN
FENFEQVTASWAEQIRYYTRKSIEIDTVVDSVLEQQAQDIFCSTLVDDCLARGKTVKEGGAKYDWVSGLQ
VGIANLGNSLAAIKHLVFDDAQITQPELAKALAEDFDGMENEQLRQRLINFAPKYGNDDDAVDQLLAEAY
QVYIDELEQFVNTRHGRGPIGGAYYAGTSSISANVPFGASTMATPDGRKAKTPLAEGASPSSGSDRLGPT
AVYNSVGKIQANKILGGVLLNQKLSPAAVESEGDKLKLSMLIRTFFNHHKGWHVQYNIVSRETLLAAKKN
PEQYRDLVVRVAGYSAFFTALSPDAQDDIIARTEHEL

>WP_136865730.1 formate C-acetyltransferase/glycerol dehydratase family glycyl radical enzyme [Klebsiella pneumoniae]
MTTLKLNTLSARIQAHKMALVHIVKPPVCTGRARHYTEMYQRHLDKPIPVRRALALAHHLAERTIWIKHD
ELIVGNQASEVRAAPIFPEYTVSWIEKEIDDLADRPGAGFSVSEENKRVLHAVCPWWRGQTVQDRCYGMF
TDEQKALLATGIIKAEGNMTSGDAHLAVNYPLLLEKGLDGMRAKVAERRSRINLTVLEDLHGEQFLKAID
IVLEAVSDHSKRFAALAREMATAESRESRRHELLTIAENCDVIAHEPPKTFWQALQLCYFIQLILQIESN
GHSVSFGRMDQYLYPYYRRDVELQQSLDREQAIELLHSCWLKLLEVNKIRSGSHSKASAGSPLYQNVTIG
GQNLVDGKPQDAVNPLSYAILESCGRLRSTQPNLSVRYHAGMSNDFLDACVQVIRCGFGMPAFNNDEIVI
PEFIKLGIEPQDAYDYAAIGCIETAVGGKWGYRCTGMSFINFARVMLATLEGGRDATSGQVFLPQEHALS
KGNFANFDQVLADWDRQIRYYTRKSIEIEYVVDTMLEENVHDILCSALVDDCIERAKSIKQGGAKYDWVS
GLQVGIANLGNSLAAVKKLVFDQGAIGQQELAKALAEDFDGLTHEQLRQRLINGAPKYGNDDDSVDELLA
RAYQTYIDELKQYHNPRYGRGPIGGNYYAGTSSISANVPFGAQTMATPDGRKAHTPLAEGASPASGTDHL
GPTAVISSVGKLPTGAILGGVLLNQKLNPSTLENESDKQKLMVLLRTFFEVHKGWHIQYNIVSRDTLLEA
KKHPDQYRDLVVRVAGYSAFFTALSPDTQDDIIARTEHTL

>WP_136827774.1 formate C-acetyltransferase/glycerol dehydratase family glycyl radical enzyme, partial [Escherichia coli]
MTTLKLDTLSDRIKAHKNALVHIVKPPVCTERAQHYTEMYQQHLDKPIPVRRALALAHHLANRTIWIKHD
ELIIGNQASEVRAAPIFPEYTVSWIEKEIDDLADRPGAGFAVSEENKRVLHEVCPWWRGQTVQDRCYGMF
TDEQKGLLATGIIKAEGNMTSGDAHLAVNFPLLLEKGLDGLREKVAERRSRINLTVLEDLHGEQFLKAID
IVLVAVSEHIERFAALAREMAATETRESRRDELLTMAENCDLIAHQPPQTFWQALQLCYFIQLILQIESN
GHSVSFGRMDQYLYPYYRRDVELNQTLDREHAIEMLHSCWLKLLEVNKIRSGSHSKASAGSPLYQNVTIG
GQNLVDGQPMDAVNPLSYAILESCGRLRSTQPNLSVRYHAGMSNDFLDACVQVIRCGFGMPAFNNDEIVI
PEFIKLGIEPQDAYDYAAIGCIETAVGGKWGYRCTGMSFINFARVMLAALEGGRDATRGKVFLPQEKALS

>WP_136780131.1 formate C-acetyltransferase/glycerol dehydratase family glycyl radical enzyme [Enterobacter hormaechei]
MTTLNLNTLSERIKAHKTALVHIVKPPVCTERAQHYTEMYQQHMDKPIPVRRALALAHHLAKRTIWIKHD
ELIIGNQASEVRAAPIFPEYTVSWIEKEIDDLADRPGAGFAVSEENKRVLHAICPWWRGQTVQDRCYGMF
TDEQKGLLETGIIKAEGNMTSGDAHLAVNFPLVLEKGLDGLRAKVAERRSRINLTVLEDLHGDQFLKAID
IVLEAVSLHIKRFAELAREMASSETRVSRRDELLAMAENCDVIAHEPPKTFWQALQLCYFIQLILQIESN
GHSVSFARMDQYLYPYYRRDVELDQSLDREHAIELLHSCWLKLLEVNKIRSGSHSKASAGSPLYQNVTIG
GQKLVNGEPMDAVNPLSYAILESCGRLRSTQPNLSVRYHAGMSNDFLDACVQVIRCGFGMPAFNNDEIVI
PEFIKLGAERDDAYDYAAIGCIETAVGGKWGYRCTGMSFINFARVMLAALEGGRDATSGKVFLPQEKALS
AGNFDNFEEVMAAWDTQIRYYTRKSIEIEYVVDTMLEENVHDILCSALVDDCIERAKSIKQGGAKYDWVS
GLQVGIANLGNSLAAVKKLVFDQGVIGQQQLAAALADDFEGLTHEQLRQRLINGAPKYGNDDDSVDLLLT
RAYETYIEELKQYHNPRYGRGPIGGNYYAGTSSISANVPFGAATMATPDGRKAHTPLAEGASPASGTDHL
GPTAVIGSVGKLPTEAILGGVLLNQKLNPSTLENDSDRQKLMVLLRTFFEVHKGWHIQYNIVSRETLLEA
KKHPDQYRDLVVRVAGYSAFFTALSPDAQDDIIARTEHTL

>WP_136756843.1 formate C-acetyltransferase/glycerol dehydratase family glycyl radical enzyme, partial [Escherichia coli]
MTTLKLDTLSDRIKAHKNALVHIVKPPVCTERAQHYTEMYQQHLDKPIPVRRALALAHHLANRTIWIKHD
ELIIGNQASEVRAAPIFPEYTVSWIEKEIDDLADRPGAGFAVSEENKRVLHEVCPWWRGQTVQDRCYGMF
TDEQKGLLATGIIKAEGNMTSGDAHLAVNFPLLLEKGLDGLREKVAERRSRINLTVLEDLHGEQFLKAID
IVLVAVSEHIERFAALAREMAATETRESRRDELLTMAENCDLIAHQPPQTFWQALQLCYFIQLILQIESN
GHSVSFGRMDQYLYPYYRRDVELNQTLDREHAIEMLHSCWLKLLEVNKIRSGSHSKASAGSPLYQNVTIG
GQNLVDGQPMDAVNPLSYAILESCGRLRSTQPNLSVRYHAGMSNDFLDACVQVIRCGFGMPAFNNDEIVI
PEFIKLGIEPQDAYDYAAIGCIEAAVGGKWGYRCTGMSFINFARVMLAALEGGRDATSGK

>WP_136676955.1 formate C-acetyltransferase/glycerol dehydratase family glycyl radical enzyme [Vibrio parahaemolyticus]
MDLHTLPERIKAHKSALVNIVTPPICTERAEAYTRAYQANEDKPVIVQRALALQEHLRTRTIWIKHDELI
VGNQASKVRAAPIFPEYTVRWIEAEIDELADRPGAGFAVSEEDKQSIHAITPYWRGKTVQDRCYGLFTDE
QQEILASTIIKAEGNMTSGDAHLAVDNEKILKIGMNGLLDEVRQHRANNDVSTYEGLKKEQFYKSVEIVL
LAIQEHIVSYADLALEMAQNETRPERKAELETIAENCRHVAFHAPTNFWQALQLSYFVQLMLQIESNGHS
VSFGRMDQFLNDYYVRDLESGAMNKAFALELLQSCWLKLLEVNKIRSGAHSKASAGSPLYQNVCIGGQKL
NENGEPEDAVNPLSWAILESCGQLRSTQPNLSVRYHEGLNQEFLMGCIEVIKCGFGMPAFNNDEIVIPEF
IKLGVEKEDAYNYASIGCIETAVPGKWGYRCTGMSFINFARILLAALNEGVDATTGKAFLPHDKSLAKGN
FESFDQVTASWAEQIRYYTRKSIEIDTVVDSVLEQQAQDIFCSSLVDDCLARGKTVKEGGAKYDWVSGLQ
VGIANLGNSLAAIKHLVFEEAQISQTELAKALEEDFDGIENEQLRQRLINFAPKYGNDDDYVDQLLADAY
QVYIDELAQFVNTRYGRGPIGGGYYAGTSSISANVPFGASTMATPDGRKAKTPLAEGASPASGSDRLGPT
AVYNSVGKIQANKILGGVLLNQKLSPAAVASEGDKLKLSMLIRTFFNHHKGWHVQYNIVSRETLLAAKKN
PEQYRDLVVRVAGYSAFFTALSPDAQDDIIARTEHEL

>WP_136613829.1 formate C-acetyltransferase/glycerol dehydratase family glycyl radical enzyme [Aeromonas schubertii]
MTQLDLTTLSDRIRTHKARLVHITRPPLCTERARHYTEAYQTHAARPLPVRRALALAHHLRERTLWIDHD
ELIVGNQASQVRAAPLFPEYTVGWIEKEIDELADRPGAGFTVSEADKLTIHALIPFWRGRTVQDRCLGIF
TDEQKALLESGIIKAEGNMTSGDAHLAVDYPTLLTLGVDGLADKVAARRTRLDLSDQGDLEREQFLQAVA
ITLTAVSEQIKRYARLAAEMASTETRPWRQGELRQIAANCAHIAHRPPETFWQALQLCYFIQLLLQIESN
GHSVSFGRMDQYLYPWYRREVEIGKTLPREHALELLQSCWLKLLEVNKIRSGSHSKASAGSPLYQNVTIG
GQNWVNGQALGAVNSLSYAILESCGRLRSTQPNLSVRYHAGMSDDFLEACLQVIRCGFGMPAFNNDERVI
PEFIRLGVSEEDAHHYAAIGCIETAVPGRWGYRCTGMSFINFARILLAALDGGRDANTKRVFLPEARRLS
EGSFASFDEVMASWDRQVRYFARKSVEIDCVVDTVLEQQAHDILCSALVDDCIERGKTIKQGGAVYDWVS
GLQVGIANLGNSLAAIRRLMFEQESVSQQALATALEQDFAGPDGELLRQRLQHGAPKYGNDDDGVDPLLV
RAYQSYLDELAGLHNTRFGRGPIGGTYYAGTSSISANVPFGAATPATPDGRHAGTPLAEGASPASGSDRL
GPTAVFNSVGKLPTGAILGGVLLNQKLSPASLAHETDKQKLMALLRTFFEVHRGWHVQYNIVSRDTLLAA
KADPDRYRDLVVRVAGYSAFFTALSPEAQDDIIARTEHTL

>WP_136527386.1 formate C-acetyltransferase/glycerol dehydratase family glycyl radical enzyme, partial [Klebsiella pneumoniae]
MTTLKLNTLSARIQAHKMALVHIVKPPVCTERARHYTEMYQRHLDKPIPVRRALALAHHLAERTIWIKHD
ELIVGNQASEVRAAPIFPEYTVSWIEKEIDDLADRPGAGFSVSEENKRVLHEVCPWWRGQTVQDRCYGMF
TDEQKALLATGIIKAEGNMTSGDAHLAVNYPLLLEKGLDGMRAKVAERRSRINLTVLEDLHGEQFLKAID
IVLEAVSDHSKRFAALAREMATAESRESRRHELLTIAENCDVIAHEPPKTFWQALQLCYFIQLILQIESN
GHSVSFGRMDQYLYPYYRRDVELQQSLDREQAIELLHSCWLKLLEVNKIRSGSHSKASAGSPLYQNVTIG
GQNLVDGKPQDAVNPLSYAILESCGRLRSTQPNLSVRYHAGMSNDFLDACVQVIRCGFGMPAFNNDEIVI
PEFIKLGIEPQDAYDYAAIGCIETAVGGKWGYRCTGMSFINFARVMLATLEGGRDATSGQVFLPQEHALS
KGNFANFDQVLADWDRQIRYYTRKSIEIEYVVDTMLEENVHDILCSALVDDCIERAKSIKQGGAKYDWVS
GLQVGIANLGNSLAAVKKLVFDQGAIGQQELAKALAEDFDGLTHEQLRQRLINGAPKYGNDDDSVDQLLA
RAYQTYIDELKQYHNPRYGRGPIGGNYYAGTSSISANVPFGAQTMATPDGRKAHTPLAEGASPASGTDHL
GPTAVISSVGKLPTGAILGGVLLNQKLNPSTLENESDKQKLMVLLRTFFEVHKGWHIQYNIVSRDTLLEA
KK

>WP_136516845.1 formate C-acetyltransferase/glycerol dehydratase family glycyl radical enzyme [Klebsiella pneumoniae]
MTTLKLNTLSARIQAHKMALVHIVKPPVCTERARHYTEMYQRHLDKPIPVRRALALAHHLAERTIWIKHD
ELIVGNQASEVRAAPIFPEYTVSWIEKEIDDLADRPGAGFSVSEENKRVLHEVCPWWRGQTVQDRCYAMF
TDEQKALLATGIIKAEGNMTSGDAHLAVNYPLLLEKGLDGMRAKVAERRSRINLTVLEDLHGEQFLKAID
IVLEAVSDHSKRFAALAREMATAESRESRRHELLTIAENCDVIAHEPPKTFWQALQLCYFIQLILQIESN
GHSVSFGRMDQYLYPYYRRDVELQQSLDREQAIELLHSCWLKLLEVNKIRSGSHSKASAGSPLYQNVTIG
GQNLVDGKPQDAVNPLSYAILESCGRLRSTQPNLSVRYHAGMSNDFLDACVQVIRCGFGMPAFNNDEIVI
PEFIKLGIEPQDAYDYAAIGCIETAVGGKWGYRCTGMSFINFARVMLATLEGGRDATSGQVFLPQEHALS
KGNFANFDQVLADWDRQIRYYTRKSIEIEYVVDTMLEENVHDILCSALVDDCIERAKSIKQGGAKYDWVS
GLQVGIANLGNSLAAVKKLVFDQGAIGQQELAKALAEDFDGLTHEQLRQRLINGAPKYGNDDDSVDELLA
RAYQTYIDELKQYHNPRYGRGPIGGNYYAGTSSISANVPFGAQTMATPDGRKAHTPLAEGASPASGTDHL
GPTAVISSVGKLPTGAILGGVLLNQKLNPSTLENESDKQKLMVLLRTFFEVHKGWHIQYNIVSRDTLLEA
KKHPDQYRDLVVRVAGYSAFFTALSPDTQDDIIARTEHTL

>WP_136039301.1 formate C-acetyltransferase/glycerol dehydratase family glycyl radical enzyme [Photobacterium damselae]
MDLNYLPERIKAHKSALVNIVTPPVCTERAEAYTRAYQANEDKPVIVQRALALQEHLRTRTIWIKHDELI
VGNQASKVRAAPIFPEYTVRWIEAEIDELADRPGAGFAVTEEDKQSIHSITPYWRGKTVQDRCYGLFTDE
QKEILASTIIKAEGNMTSGDAHLAVDNEKILKLGMNGLLEDVRQHRANNDISTFEGLKKEQFYKSVEIVL
LAIQAHMVSYAELAAKMALEEKRPLRKAELESIAANCRHIASDAPENFWQALQLSYFVQLMLQIESNGHS
VSFGRMDQFLNEFYVRDIENGTIEKDFALELLQSCWLKLLEVNKIRSGAHSKASAGSPLYQNVCIGGQKL
NEQGEPEDAVNPLSWAILESCGQLRSTQPNLSVRYHEGLNQEFLMGCVEVIKCGFGMPAFNNDEIVIPEF
IKLGVEKEDAYNYASIGCIETAVPGKWGYRCTGMSFINFARILLAALNEGVDATTGKAFLPHEKSLAKGN
FENFEQVTASWAEQIRYYTRKSIEIDTVVDSILEQQAQDIFCSTLVDDCLVRGKTVKEGGAKYDWVSGLQ
VGIANLGNSLAAIKHLVFDDAQITQSGLAKALAEDFDGMENEQLRQRLINYAPKYGNDDDSVDQLLADAY
QVYIDELEQFVNTRHGRGPIGGGYYAGTSSISANVPFGASTMATSDGRKAKTPLAEGASPSSGSDRLGPT
AVYNSVGKIQSNKILGGVLLNQKLSPAAVESEGDKIKLSMLIRTFFNHHKGWHVQYNIVSRETLLAAKKN
PEQYRDLVVRVAGYSAFFTALSPDAQDDIIARTEHSL

>WP_136027990.1 formate C-acetyltransferase/glycerol dehydratase family glycyl radical enzyme [Klebsiella variicola]
MTTLKLNTLSARIQAHKMALVHIVKPPVCTERARHYTEMYQQHLDKPIPVRRALALAHHLAERTIWIKHD
ELIVGNQASEVRAAPIFPEYTVSWIEKEIDDLADRPGAGFSVSEENKRVLHEVCPWWRGQTVQDRCYGMF
TDEQKALLATGIIKAEGNMTSGDAHLAVNFPLLLEKGLDGMRAKVAERRSRINLTVLEDLHGEQFLKAID
IVLEAVSDHSKRFAALAREMATAESRESRRHELLTIAENCDIIAHEPPKTFWQALQLCYFIQLILQIESN
GHSVSFGRMDQYLYPYYRRDVELQQSLDREQAIELLHSCWLKLLEVNKIRSGSHSKASAGSPLYQNVTIG
GQNLVDGQPQDAVNPLSYAILESCGRLRSTQPNLSVRYHAGMSNDFLDACVQVIRCGFGMPAFNNDEIVI
PEFIKLGIEPQDAYDYAAIGCIETAVGGKWGYRCTGMSFINFARVMLATLEGGRDATSGQVFLPQEHALS
KGNFVNFDQVLADWDTQIRYYTRKSIEIEYVVDTMLEENVHDILCSALVDDCIERAKSIKQGGAKYDWVS
GLQVGIANLGNSLAAVKKLVFDQGAIGQQELAKALAEDFDGLTHEQLRQRLINGAPKYGNDDDSVDELLA
RAYQTYIDELKQYHNPRYGRGPIGGNYYAGTSSISANVPFGAQTMATPDGRKAHTPLAEGASPASGTDHL
GPTAVISSVGKLPTGAILGGVLLNQKLNPSTLENESDKQKLMVLLRTFFEVHKGWHIQYNIVSRDTLLEA
KKHPDQYRDLVVRVAGYSAFFTALSPDTQDDIIARTEHTL

>WP_135735982.1 formate C-acetyltransferase/glycerol dehydratase family glycyl radical enzyme [Klebsiella pneumoniae]
MTTLKLNTLSARIQAHKMALVHIVKPPVCTERARHYTEMYQQHLDKPIPVRRALALAHHLAERTIWIKHD
ELIVGNQASEVRAAPIFPEYTVSWIEKEIDDLADRPGAGFSVSEENKRVLHEVCPWWRGQTVQDRCYGMF
TDEQKALLATGIIKAEGNMTSGDAHLAVNYPLLLEKGLDGMRAKVAERRSRINLTVLEDLHGEQFLKAID
IVLEAVSDHSKRFAALAREMATAESRESRRHELLTIAENCDVIAHEPPKTFWQALQLCYFIQLILQIESN
GHSVSFGRMDQYLYPYYRRDVELQQSLDREQAIELLHSCWLKLLEVNKIRSGSHSKASAGSPLYQNVTIG
GQNLVDGKPQDAVNPLSYAILESCGRLRSTQPNLSVRYHAGMSNDFLDACVQVIRCGFGMPAFNNDEIVI
PEFIKLGIEPQDAYDYAAIGCIETAVGGKWGYRCTGMSFINFARVMLATLEGGRDATSGQVFLPQEHALS
KGNFANFDQVLADWDRQIRYYTRKSIEIEYVVDTMLEENVHDILCSALVDDCIERAKSIKQGGAKYDWVS
GLQVGIANLGNSLAAVKKLVFDQGAIGQQELAKALAEDFDGLTHEQLRQRLINGAPKYGNDDDSVDELLA
RAYQTYIDELKQYHNPRYGRGPIGGNYYAGTSSISANVPFGAQTMATPDGRKAHTPLAEGASPASGTDHL
GPTAVISSVGKLPTGAILGGVLLNQKLNPSTLENEPDKQKLMVLLRTFFEVHKGWHIQYNIVSRDTLLEA
KKHPDQYRDLVVRVAGYSAFFTALSPDTQDDIIARTEHTL

>WP_135733361.1 formate C-acetyltransferase/glycerol dehydratase family glycyl radical enzyme [Klebsiella pneumoniae]
MTTLKLNTLSARIQAHKMALVHIVKPPVCTERARHYTEMYQRHLDKPIPVRRALALAHHLAERTIWIKHD
ELIVGNQASEVRAAPIFPEYTVSWIEKEIDDLADRPGAGFPVSEENKRVLHEVCPWWRGQTVQDRCYGMF
TDEQKALLATGIIKAEGNMTSGDAHLAVNYPLLLEKGLDGTRAKVAERRSRINLTVLEDLHGEQFLKAID
IVLEAVSDHSKRFAALAREMATAESRESRRHELLTIAENCDVIAHESPKTFWQALQLCYFIQLILQIESN
GHSVSFGRMDQYLYPYYRRDVELQQSLDREQAIELLHSCWLKLLEVNKIRSGSHSKASAGSPLYQNVTIG
GQNLVDGKPQDAVNPLSYAILESCGRLRSTQPNLSVRYHAGMSNDFLDACVQVIRCGFGMPAFNNDEIVI
PEFIKLGIEPQDAYDYAAIGCIETAVGGKWGYRCTGMSFINFARVMLATLEGGRDATSGQVFLPQEHALS
KGNFANFDQVLADWDRQIRYYTRKSIEIEYVVDTMLEENVHDILCSALVDDCIERAKSIKQGGAKYDWVS
GLQVGIANLGNSLAAVKKLVFDQGAIGQQELAKALAEDFDGLTHEQLRQRLINGAPKYGNDDDSVDELLA
RAYQTYIDELKQYHNPRYGRGPIGGNYYAGTSSISANVPFGAQTMATPDGRKAHTPLAEGASPASGTDHL
GPTAVISSVGKLPTGAILGGVLLNQKLNPSTLENESDKQKLMVLLRTFFEVHKGWHIQYNIVSRDTLLEA
KKHPDQYRDLVVRVAGYSAFFTALSPDTQDDIIARTEHTL

>WP_135727182.1 formate C-acetyltransferase/glycerol dehydratase family glycyl radical enzyme [Klebsiella pneumoniae]
MTTLKLNTLSARIQAHKMALVHIVKPPVCTERARHYTEMYQRHLDKPIPVRRALALAHHLAERTIWIKHD
ELIVGNQASEVRAAPIFPEYTVSWIEKEIDDLADRPGAGFSVSEENKRVLHAVCPWWRGQTVQDRCYGMF
TDEQKALLATGIIKAEGNMTSGDAHLAVNYPLLLEKGLDGMRAKVAERRSRINLTVLEDLHGEQFLKAID
IVLEAVSDHSKRFAALAREMATAESRESRRHELLTIAENCDVIAHEPPKTFWQALQLCYFIQLILQIESN
GHSVSFGRMDQYLYPYYRRDVELQQSLDREQAIELLHSCWLKLLEVNKIRSGSHSKASAGSPLYQNVTIG
GQNLVDGKPQDAVNQLSYAILESCGRLRSTQPNLSVRYHAGMSNDFLDACVQVIRCGFGMPAFNNDEIVI
PEFIKLGIEPQDAYDYAAIGCIETAVGGKWGYRCTGMSFINFARVMLATLEGGRDATSGQVFLPQEHALS
KGNFANFDQVLADWDRQIRYYTRKSIEIEYVVDTMLEENVHDILCSALVDDCIERAKSIKQGGAKYDWVS
GLQVGIANLGNSLAAVKKLVFDQGAIGQQELAKALAEDFDGLTHEQLRQRLINGAPKYGNDDDSVDELLA
RAYQTYIDELKQYHNPRYGRGPIGGNYYAGTSSISANVPFGAQTMATPDGRKAHTPLAEGASPASGTDHL
GPTAVISSVGKLPTGAILGGVLLNQKLNPSTLENESDKQKLMVLLRTFFEVQKGWHIQYNIVSRDTLLEA
KKHPDQYRDLVVRVAGYSAFFTALSPDTQDDIIARTEHTL

>WP_135724994.1 formate C-acetyltransferase/glycerol dehydratase family glycyl radical enzyme [Klebsiella pneumoniae]
MTTLKLNTLSARIQAHKMALVHIVKPPVCTERARHYTEMYQRHLDKPIPVRRALALAHHLAERTIWIKHD
ELIVGNQASEVRAAPIFPEYTVSWIEKEIDDLADRPGAGFSVSEENKRVLHEVCPWWRGQTVQDRCYGMF
TDEQKALLATGIIKAEGNMTSGDAHLAVNYPLLLEKGLDGMRAKVAERRSRINLTVLEDLHGEQFLKAID
IVLEAVSDHSKRFAALAREMATAESRESRRHELLTIAENCDVIAHEPPKTFWQALQLCYFIQLILQIESN
GHSVSFGRMDQYLYPYYRRDVELQQSLDREQAIELLHSCWLKLLEVNKIRSGSHSKASAGSPLYQNVTIG
GQNLVDGKPQDAVNPLSYAILESCGRLRSTQPNLSVRYHAGMSNDFLDACVQVIRCGFGMPAFNNDEIVI
PEFIKLGIEPQDAYDYAAIGCIETAVGGKWGYRCTGMSFINFARVMLATLEGGRDATSGQVFLPQEHALS
KGNFANFDQVLADWDRQIRYYTRKSIEIEYVVDTMLEENVHDILCSALVDDCIERAKSIKQGGAKYDWVS
GLQVGIANLGNSLAAVKKLVFDQGAIGQQELAKALAEDFDGLTHEQLRQRLINGAPKYGNDDDSVDELLA
RAYQTYIDELKQYHNPRYGRGPIGGNYYAGTSSISANVPFGAQTMATPDGRKAHTPLAEGASPASGTDHL
GPTAVISSVGKLPTGAILGGVLLNQKLNLSTLENESDKQKLMVLLRTFFEVHKGWHIQYNIVSRDTLLEA
KKHPDQYRDLVVRVAGYSAFFTALSPDTQDDIIARTEHTL

>WP_135720491.1 formate C-acetyltransferase/glycerol dehydratase family glycyl radical enzyme [Klebsiella pneumoniae]
MTTLKLNTLSARIQAHKMALVHIVKPPVCTERARHYTEMYQRHLDKPIPVRRALALAHHLAERTIWIKHD
ELNVGNQASEVRAAPIFPEYTVSWIEKEIDDLADRPGAGFSVSEENKRVLHEVCPWWRGQTVQDRCYGMF
TDEQKALLATGIIKAEGNMTSGDAHLAVNYPLLLEKGLDGMRAKVAERRSRINLTVLEDLHGEQFLKAID
IVLEAVSDHSKRFAALAREMATAESRETRRHELLTIAENCDVIAHEPPKTFWQALQLCYFIQLILQIESN
GHSVSFGRMDQYLYPYYRRDVELQQSLDREQAIELLHSCWLKLLEVNKIRSGSHSKASAGSPLYQNVTIG
GQNLVDGKPQDAVNPLSYAILESCGRLRSTQPNLSVRYHAGMSNDFLDACVQVIRCGFGMPAFNNDEIVI
PEFIKLGIEPQDAYDYAAIGCIETAVGGKWGYRCTGMSFINFARVMLATLEGGRDATSGQVFLPQEHALS
KGNFANFDQVLADWDRQIRYYTRKSIEIEYVVDTMLEENVHDILCSALVDDCIERAKSIKQGGAKYDWVS
GLQVGIANLGNSLAAVKKLVFDQGAIGQQELAKALAEDFDGLTHEQLRQRLINGAPKYGNDDDSVDQLLA
RAYQTYIDELKQYHNPRYGRGPIGGNYYAGTSSISANVPFGAQTMATPDGRKAHTPLAEGASPASGTDHL
GPTAVISSVGKLPTGAILGGVLLNQKLNPSTLENESDKQKLMVLLRTFFEVHKGWHIQYNIVSRDTLLEA
KKHPDQYRDLVVRVAGYSAFFTALSPDTQDDIIARTEHTL

>WP_135719922.1 formate C-acetyltransferase/glycerol dehydratase family glycyl radical enzyme [Klebsiella pneumoniae]
MTTLKLNTLSARIQAHKMALVHIVKPPVCTERARHYTEMYQRHLDKPIPVRRALALAHHLAERTIWIKHD
ELIVGNQASEVRAAPIFPEYTVSWIEKEIDDLADRPGAGFSVSEENKRVLHEVCPWWRGQTVQDRCYGMF
TDEQKALLATGIIKAEGNMTSGDAHLAVNYPLLLEKGLDGMRAKVAERRSRINLTVLEDLHGEQFLKAID
IVLEAVSDHSKRFAALAREMATAESRESRRHELLTIAENCDVIAHEPPKTFWQALQLCYFIQLILQIESN
GHSVSFGRMDQYLYPYYRRDVELQQSLDSEQAIELLHSCWLKLLEVNKIRSGSHSKASAGSPLYQNVTIG
GQNLVDGKPQDAVNPLSYAILESCGRLRSTQPNLSVRYHAGMSNDFLDACVQVIRCGFGMPAFNNDEIVI
PEFIKLGIEPQDAYDYAAIGCIETAVGGKWGYRCTGMSFINFARVMLATLEGGRDATSGQVFLPQEHALS
KGNFANFDQVLADWDRQIRYYTRKSIEIEYVVDTMLEENVHDILCSALVDDCIERAKSIKQGGAKYDWVS
GLQVGIANLGNSLAAMKKLVFDQGAIGQQELAKALAEDFDGLTHEQLRQRLINGAPKYGNDDDSVDQLLA
RAYQTYIDELKQYHNPRYGRGPIGGNYYAGTSSISANVPFGAQTMATPDGRKAHTPLAEGASPASGTDHL
GPTAVISSVGKLPTGAILGGVLLNQKLNPSTLENESDKQKLMVLLRTFFEVHKGWHIQYNIVSRDTLLEA
KKHPDQYRDLVVRVAGYSAFFTALSPDTQDDIIARTEHTL

>WP_135707803.1 formate C-acetyltransferase/glycerol dehydratase family glycyl radical enzyme [Klebsiella pneumoniae]
MTTLKLNTLSARIQAHKMALVHIVKPPVCTERARHYTEMYQRHLDKPIPVRRALALAHHLAERTIWIKHD
ELIVGNQASEVRAAPIFPEYTVSWIEKEIDDLADRPGAGFSVSEENKRVLHEVCPWWRGQTVQDRCYGMF
TDEQKALLATGIIKAEGNMTSGDAHLAVNYSLLLEKGLDGMRAKVAERRSRINLTVLEDLHGEQFLKAID
IVLEAVSDHSKRFAALAREMATAESRESRRHELLTIAENCDVIAHEPPKTFWQALQLCYFIQLILQIESN
GHSVSFGRMDQYLYPYYRRDVELQQSLDREQAIELLHSCWLKLLEVNKIRSGSHSKASAGSPLYQNVTIG
GQNLVDGKPQDAVNPLSYAILESCGRLRSTQPNLSVRYHAGMSNDFLDACVQVIRCGFGMPAFNNDEIVI
PEFIKLGIEPQDAYDYAAIGCIETAVGGKWGYRCTGMSFINFARVMLATLEGGRDATSGQVFLPQEHALS
KGNFANFDQVLTDWDNQIRYYTRKSIEIEYVVDTMLEENVHDILCSALVDDCIERAKSIKQGGAKYDWVS
GLQVGIANLGNSLAAVKKLVFDQGAIGQQELAKALAEDFDGLTHEQLRQRLINGAPKYGNDDDSVDQLLA
RAYQTYIDELKQYHNPRYGRGPIGGNYYAGTSSISANVPFGAQTMATPDGRKAHTPLAEGASPASGTDHL
GPTAVISSVGKLPTGAILGGVLLNQKLNPSTLENESDKQKLMVLLRTFFEVHKGWHIQYNIVSRDTLLEA
KKHPDQYRDLVVRVAGYSAFFTALSPDTQDDIIARTEHTL

>WP_135696529.1 formate C-acetyltransferase/glycerol dehydratase family glycyl radical enzyme [Klebsiella pneumoniae]
MTTLKLNTLSARIQAHKMALVHIVKPPVCTERARHYTEMYQRHLDKPIPVRRALALAHHLAERTIWIKHD
ELIVGNQASEVRAAPIFPEYTVSWIEKEIDDLADRPGAGFSVSEENKRVLHEVCPWWRGQTVQDRCYGMF
TDEQKALLATGIIKAEGNMTSGDAHLAVNYPLLLEKGLDGMRAKVAERRSRINLTVLEDLHGEQFLKAID
IVLEAVSDHSKRFAALAREMATAESRESRRHELLTIAENCDVIAHEPPKTFWQALQLCYFIQLILQIESN
GHSVSFGRMDQYLYPYYRRDVELQQSLDREQAIELLHSCWLKLLEVNKIRSGSHSKASAGSPLYQNVTIG
GQNLVDGKPQDAVNPLSYAILESCGRLRSTQPNLSVRYHAGMSNDFLDACVQVIRCGFGMPAFNNDEIVI
PEFIKLGIEPQDAYDYAAIGCIETAVGGKWGYRCTGMSFINFARVMLATLEGGRDATSGQVFLPQEHALS
KGNFANFDQVLADWDRQIRYYTRKSIEIEYVVDTMLEENVHDILCSALVDDCIERAKSIKQGGAKYDWVS
GLQVGIANLGNSLAAVKKLVFDQGAIGQQELAKALAEDFDGLTHEQLRQRLINGAPKYGNDDDSVDELLA
RAYQTYIDELKQYHNPRYGRGPIGGNYYAGTSSISANVPFGAQTMATPDGRKAHTPLAEGASPASGTDHL
GPTAVISSVGKLPTGAIFGGVLLNQKLNPSTLENESDKQKLMVLLRTFFEVHKGWHIQYNIVSRDTLLEA
KKHPDQYRDLVVRVAGYSAFFTALSPDTQDDIIARTEHTL

>WP_135695282.1 formate C-acetyltransferase/glycerol dehydratase family glycyl radical enzyme [Klebsiella pneumoniae]
MTTLKLNTLSARIQAHKMALVHIVKPPVCTERARHYTEMYQRHLDKPIPVRRALALAHHLAERTIWIKHD
ELIVGNQASEVRAAPIFPEYTVSWIEKEIDDLADRPGAGFSVSEENKRVLHEVCPWWRGQTVQDRCYGMF
TDEQKALLATGIIKAEGNMTSGDAHLAVNYPLLLEKGLDGMRAKVAERRSRINLTVLENLHGEQFLKAID
IVLEAVSDHSKRFAALAREMATAESRESRRHELLTIAENCDVIAHEPPKTFWQALQLCYFIQLILQIESN
GHSVSFGRMDQYLYPYYRRDVELQQSLDREQAIELLHSCWLKLLEVNKIRSGSHSKASAGSPLYQNVTIG
GQNLVDGKPQDAVNPLSYAILESCGRLRSTQPNLSVRYHAGMSNDFLDACVQVIRCGFGMPAFNNDEIVI
PEFIKLGIEPQDAYDYAAIGCIETAVGGKWGYRCTGMSFINFARVMLATLEGGRDATSGQVFLPQEHALS
KGNFANFDQVLADWDRQIRYYTRKSIEIEYVVDTMLEENVHDILCSALVDDCIERAKSIKQGGAKYDWVS
GLQVGIANLGNSLAAVKKLVFDQGAIGQQELAKALAEDFDGLTHEQLRQRLINGAPKYGNDDDSVDQLLA
RAYQTYIDELKQYHNPRYGRGPIGGNYYAGTSSISANVPFGAQTMATPDGRKAHTPLAEGASPASGTDHL
GPTAVISSVGKLPTGAILGGVLLNQKLNPSTLENESDKQKLMVLLRTFFEVHKGWHIQYNIVSRDTLLEA
KKHPDQYRDLVVRVAGYSAFFTALSPDTQDDIIARTEHTL

>WP_135681086.1 formate C-acetyltransferase/glycerol dehydratase family glycyl radical enzyme [Klebsiella pneumoniae]
MTTLKLNTLSARIQAHKMALVHIVKPPVCTERARHYTEMYQRHLDKPIPVRRALALAHHLAERTIWIKHD
ELIVGNQASEVRAAPIFPEYTVSWIEKEIDDLADRPGAGFSVSEENKRVLHEVCPWWRGQTVQDRCYGMF
TDEQKALLATGIIKAEGNMTSGDAHLAVNYPLLLEKGLDGMRAKVAERHSRINLTVLEDLHGEQFLKAID
IVLEAVSDHSKRFAALAREMATAESRESRRHELLTIAENCDVIAHEPPKTFWQALQLCYFIQLILQIESN
GHSVSFGRMDQYLYPYYRRDVELQQSLDREQAIELLHSCWLKLLEVNKIRSGSHSKASAGSPLYQNVTIG
GQNLVDGKPQDAVNPLSYAILESCGRLRSTQPNLSVRYHAGMSNDFLDACVQVIRCGFGMPAFNNDEIVI
PEFIKLGIEPQDAYDYAAIGCIETAVGGKWGYRCTGMSFINFARVMLATLEGGRDATSGQVFLPQEHALS
KGNFANFDQVLTDWDNQIRYYTRKSIEIEYVVDTMLEENVHDILCSALVDDCIERAKSIKQGGAKYDWVS
GLQVGIANLGNSLAAVKKLVFDQGAIGQQELAKALAEDFDGLTHEQLRQRLINGAPKYGNDDDSVDQLLA
RAYQTYIDELKQYHNPRYGRGPIGGNYYAGTSSISANVPFGAQTMATPDGRKAHTPLAEGASPASGTDHL
GPTAVISSVGKLPTGAILGGVLLNQKLNPSTLENESDKQKLMVLLRTFFEVHKGWHIQYNIVSRDTLLEA
KKHPDQYRDLVVRVAGYSAFFTALSPDTQDDIIARTEHTL

>WP_135630220.1 formate C-acetyltransferase/glycerol dehydratase family glycyl radical enzyme [Klebsiella pneumoniae]
MTTLKLNTLSARIQAHKMALVHIVKPPVCTERARHYTEMYQRHLDKPIPVRRALALAHHLAERTIWIKHD
ELIVGNQASEVRAAPIFPEYTVSWIEKEIDDLADRPGAGFSVSEENKRVLHEVCPWWRGQTVQDRCYGMF
TDEQKALLATGIIKAEGNMTSGDAHLAVNYPLLLEKGLDGMRAKVAERRSRINLTVLEDLHGEQFLKAID
IVLEAVSDHSKRFAALAREMATAESRESRRHELLTIAENCDVIAHEPPKTFWQALQLCYFIQLILQIESN
GHSVSFGRMDQYLYPYYRRDVELQQSLDREQAIELLHSCWLKLLEVNKIRSGSHSKASAGSPLYQNVTIG
GQNLVDGKPQDAVNPLSYAILESCGRLRSTQPNLSVRYHAGMSNDFLDACVQVIRCGFGMPAFNNDEIVI
PEFIKLGIEPQDAYDYAAIGCIETAVGGKWGYRCTGMSFINFARVMLATLEGGRDATSGQVFLPQEHALS
KGNFANFDQVLADWDRQIRYYTRKSIEIEYVVDTMLEENVHDILCSALVDDCIERAKSIKQGGAKYDWVS
GLQVGIANLGNSLAAVKKLVFDQGAIGQQELAKALAEDFDGLTHEQLRQRLINGAPKYGNDDDSVDQLLA
RAYQTYIDELKQYHNPRYGRGPIGGNYYAGTSSISANIPFGAQTMATPDGRKAHTPLAEGASPASGTDHL
GPTAVISSVGKLPTGAILGGVLLNQKLNPSTLENESDKQKLMVLLRTFFEVHKGWHIQYNIVSRDTLLEA
KKHPDQYRDLVVRVAGYSAFFTALSPDTQDDIIARTEHTL

>WP_135345973.1 formate C-acetyltransferase/glycerol dehydratase family glycyl radical enzyme [Enterobacter roggenkampii]
MTTLNLNTLSERIKAHKTALVHIVKPPVCTERAQHYTEMYQQHMDKPIPVRRALALAHHLAERTIWIKHD
ELIIGNQASEVRAAPIFPEYTVSWIEKEIDDLADRPGAGFAVSEENKRVLHEICPWWRGQTVQDRCYGMF
TDEQKGLLETGIIKAEGNMTSGDAHLAVNFPLVLEKGLDGLRAKVAERRSRINLTVLEDLHGDQFLKAID
IVLEAVSLHIKRFAELAREMASTETRVSRRDELLAMAENCDVIAHEPPKTFWQALQLCYFIQLILQIESN
GHSVSFARMDQYLYPYYRRDVELNQSLDREHAIELLHSCWLKLLEVNKIRSGSHSKASAGSPLYQNVTIG
GQKLVNGEPMDAVNPLSYAILESCGRLRSTQPNLSVRYHAGMSNDFLDACVQVIRCGFGMPAFNNDEIVI
PEFIKLGVERDDAYDYAAIGCIETAVGGKWGYRCTGMSFINFARVMLAALEGGRDATSGKVFLPQEKALS
AGNFDNFEEVMAAWDSQIRYYTRKSIEIEYVVDTMLEENVHDILCSALVDDCIERAKSIKQGGAKYDWVS
GLQVGIANLGNSLAAVKKLVFEQGVIGQQQLAAALADDFDGLTHEQLRQRLINGAPKYGNDDDSVDMLLT
RAYQTYIEELKQYHNPRYGRGPIGGNYYAGTSSISANVPFGAATMATPDGRKAHTPLAEGASPASGTDHL
GPTAVIGSVGKLPTEAILGGVLLNQKLNPSTLENDSDRQKLMVLLRTFFEVHKGWHIQYNIVSRETLLEA
KKHPDQYRDLVVRVAGYSAFFTALSPDAQDDIIARTEHTL

>WP_135319391.1 formate C-acetyltransferase/glycerol dehydratase family glycyl radical enzyme [Aeromonas hydrophila]
MTQLDLTTLPPRIRAHKESLIHIVQPPVCTERAHHYTQAYQAHLARPLPVRRALALAHHLKERTIWIKHD
ELIVGNQASQVRAAPLFPEYTVGWIEKEIDELADRPGAGFAVSEADKLAIHALTPFWRGQTVQDRCYGLF
TDEQKGLLESGIIKAEGNMTSGDAHLAVNYEQLLALGLDGLKAKVAERRGRLDLADWADLQREQFLQAVA
ITFDAVSQHIERYAALARELAQQEPRPERRCELETIALNCAHIAHRPPETFWQALQLCYFIQLILQIESN
GHSVSFGRMDQYLYPWYRREVELSESLPRTRAIELLQGCWLKLLEVNKIRSGTHSKASAGSPLYQNVTIG
GQNWRDGKAHDAVNGLSYAILESCGQLRSTQPNLSVRYHAGMSEDFLDACIQVIRCGFGMPAFNNDEVVI
PEFIKLGVSEEDAHHYAAIGCIETAVPGKWGYRCTGMSFINFARILLAALDGGRDATTGKVFLPQPQSLR
QGTFGHFDEVMARWDEQVRYFTRKSIEIDCVVDSVLEAQAHDILCSALVDDCIERGKTIKQGGAVYDWVS
GLQVGIANLGNSLAALKKLVFEQGVVDQRELAEALEQDFAGVKGEQLRMRLTNAAPKYGNDLDEVDMLLV
QAYQSYIDELKGLHNTRFGRGPIGGTYYAGTSSISANVPFGAATMATPDGRHARTPLAEGASPASGSDRL
GPTAVFNSLGKLPTPAILGGVLLNQKLSPASLENERDKAKLMSLLRTFFEVHKGWHVQYNIVSRDTLLAA
KAHPDQYRDLVVRVAGYSAFFTALSPDAQDDIIARTEHSL

>WP_134706851.1 formate C-acetyltransferase/glycerol dehydratase family glycyl radical enzyme [Rahnella sp. CJA17(1/100)]
MTQLNLNTLSARIRSHKETLIHIVKPPVCTERAQHYTQVYQQHADKPLAVRRALALAEHLSKRTIWIKHD
ELIVGNQASEVRAAPIFPEYTVGWIESEIDALADRPGAGFAVSEANKKILHEICPWWRGQTVQDRCYGMF
TDEQKALLDSGIVKAEGNMTSGDAHLAVNFPLLLELGLDGLRSKVGERRSRIRLTDWEDLHKEQLLKAID
ITLAAVSDHVVRFSQLAREMAATETREQRRSELLTIAANCDVIAHQPPQNFWQALQLCYFIQLILQIESN
GHSVSFGRMDQYLYPFYRRDVELEQTLERDQAIELLQSCWLKLLEVNKIRSGTHSKASAGSPLYQNVTIG
GQNLHNDVASDAVNPLSYAILESCGQLRSTQPNLSVRYHAGMSRDFLDACVQVIRCGFGMPAFNNDEIVI
PEFIKLGVEKQDAYDYAAIGCIETAVGGKWGYRCTGMSFINFARVMLAALEQGHDAKSHTRFLPQERGLS
QGNFDNFDQVFAQWDEQIRYYTRKSIEIECVVDTVLEENAQDILCSALVDDCIERGKTIKQGGAKYDWVS
GLQVGIANLGNSLAAVKKLVFDQGVIGQQELANALASDYEGLDGERLRQRLINGAEKYGNDQDEVDNLLV
RAYQCYIDELSNYHNTRFGRGPVGGTYYAGTSSISANVPFGAATTATPDGRKAFTPLAEGASPASGTDHL
GPTAVFNSLSKLPTEAILGGVLLNQKLNPASLENESERETLMLMLRTFFEEHRGWHVQYNIVSRETLLKA
REEPQNYRDLVVRVAGYSAFFTALSPEAQDDIIARTEHSL

>WP_134182394.1 formate C-acetyltransferase/glycerol dehydratase family glycyl radical enzyme [Buttiauxella sp. BIGb0552]
MTQLNLNTLSQRIKDHKEALIHIVKPPVCTERAQHYTAIYQQHQDKPLPVRRALALAHHLAERTIWIKHD
ELIVGNQASHVRGAPFFPEYTVGWIETEIDELGDRPGAGFSISDADKAVMHEICPWWRGQTVQDRCYGMF
TDEQKELLASGIIKAEGNMTSGDAHLAVNFPLLLELGIDGLRAKVAERRSRLHLTDWEDLHKEQFLKAID
ITFVALSEHILRYSALAKEMASTESRVTRRDELLAIAENCQLIAHHKPTSFWQALQLSYFIQLVLQIESN
GHSVSFGRLDQFLYPWYRRDVELEQSLGRDQAIELLQSCWLKLLEVNKIRSGSHSKASAGSPLYQNVTIG
GQTLVNGEAVDAVNPLSYAILESCGQLRSTQPNLSVRYHAGMSNHFLDACVQVIRCGFGMPAFNNDEIVI
EEFIKLGVSREDAYDYAAIGCIETAVGGKWGYRCTGMSFINFARVMLAALEHGRDATSGKVFLPQEHALS
AGNFSQFDQVMNAWDAQIRYYTQKSIEIECVVDTVLEENAHDILCSALVDDCIERGKSIKQGGAKYDWVS
GLQVGIANLGNSLAAVKKLVFEQGVIGQQQLAEALANDFEGLTGEQLRQRLINGAPKYGNDEDEVDLLLA
RAYQTYIDELKQYHNTRFGRGPIGGTYYAGTSSISANVPFGAATMATPDGRKATTPLAEGASPASGTDRL
GPTAVISSVGKLPTSKILGGVLLNQKLNPATLDNPRDREKLMLMLRTFFEAHKGWHVQYNIVSRETLIDA
KQYPDKYRDLVVRVAGYSAFFTALSPDAQDDIIARTEHTL

>WP_133823385.1 formate C-acetyltransferase/glycerol dehydratase family glycyl radical enzyme [Rahnella sp. BIGb0236]
MTQLNLNTLSGRIRAHKDALIHIVKPPVCTERAQHYTQIYQQHADKPLAVRRALALAEHLRQRTIWIKHD
ELIVGNQASEVRAAPIFPEYTVGWIESEIDALADRPGAGFAVSEANKKILHDICPWWRGQTVQDRCYGMF
TDEQKALLDSGIVKAEGNMTSGDAHLAVNFPLLLELGLDGLRSKVDERRSRIQLTDWEDLHKEQLLKAID
ITLAAVSDHVVRFAQLARDMAATETREARRNELLTIAANCDVIAHQPPQNFWQALQLCYFIQLILQIESN
GHSVSFGRMDQYLYPFYRRDVELEQTLARDQAIELLQSCWLKLLEVNKIRSGTHSKASAGSPLYQNVTIG
GQNLHNGVASDAVNPLSYAVLESCGQLRSTQPNLSVRYHAGMSSDFLDACVQVIRCGFGMPAFNNDEIVI
AEFIKLGVEKQDAYDYAAIGCIETAVGGKWGYRCTGMSFINFARVMLAAMEQGHDAKSHTCFLPQERGLS
QGNFDNFEQVFAQWDQQIRYYTRKSIEIECVVDTVLEENAQDILCSALVDDCIERGKTIKQGGAKYDWVS
GLQVGIANLGNSLAAVKKLVFDQGVIGQQELAQALASDYEGLDGERLRQRLINGAEKYGNDHDDVDQLLV
RAYQCYIDELSNYHNTRFGRGPVGGTYYAGTSSISANVPFGAATTATPDGRKAFTPLAEGASPASGTDHL
GPTAVFNSLGKLPTEAILGGVLLNQKLNPASLENGTDRQTLMLMLRTFFEEHRGWHVQYNIVSRETLLKA
REEPQNYRDLVVRVAGYSAFFTALSPEAQDDIIARTEHSL

>WP_133596981.1 formate C-acetyltransferase/glycerol dehydratase family glycyl radical enzyme [Raoultella sp. BIGb0149]
MTTLKLDTLSPRIQAHKTALVHIVKPPVCTERARHYTAACQQHLDKPVPVRRALALAHHLAERTIWIKHD
ELIVGNQASEVRAAPIFPEYTVSWIEKEIDDLADRPGAGFAVSEENKRILHDICPWWRGQTVQDRCYGMF
TDEQKALLATGIIKAEGNMTSGDAHLAVNYPLLLEKGLDGMRAKVAERRSRINLTVLEDLHGEQFLKAID
IVLEAVSDHSRRFAELARTMAAEETRASRRDELLTIAEGCEIIAHEPPKTFWQALQLCYFIQLILQIESN
GHSVSFGRMDQYLYPYYRRDVELQQSLDREHAIELLHSCWLKLLEVNKIRSGSHSKASAGSPLYQNVTIG
GQTLHNGQPQDAVNPLSYAILESCGRLRSTQPNLSVRYHAGMSNDFLDACVQVIRCGFGMPAFNNDEIVI
PEFIKLGIEPQDAYDYAAIGCIETAVGGKWGYRCTGMSFINFARVMLATLEGGRDATSGQVFLPQEHALS
KGNFGSFEQVLADWDTQIRYYTRKSIEIEYVVDTMLEENVHDILCSALVDDCIERAKSIKQGGAKYDWVS
GLQVGIANLGNSLAAVKKLVFDQGAIGQQQLAEALAEDFEGLTHEQLRQRLINGAPKYGNDDDSVDTLLA
RAYQTYIDELKNYHNPRYGRGPIGGNYYAGTSSISANVPFGAQTMATPDGRKAHSPLAEGASPASGTDHL
GPTAVINSVGKLPTGAILGGVLLNQKLNPATLENESDKQKLMVLLRTFFEVHKGWHIQYNIVSRETLLDA
KKHPDQYRDLVVRVAGYSAFFTALSPDAQDDIIARTEHTL

>WP_132965982.1 formate C-acetyltransferase/glycerol dehydratase family glycyl radical enzyme [Rahnella sp. JUb53]
MTQLNLNTLSARIRSHKDALIHIVKPPVCTERAQHYTQIYQQHADKPLAVRRALALAEHLRQRTIWIKHD
ELIVGNQASEVRAAPIFPEYTVGWIESEIDALVDRPGAGFAVSEANKKVLHEICPWWRGQTVQDRCYGMF
TDEQKALLESGIVKAEGNMTSGDAHLAVNFPLLLELGLDGLRHKVDERRSHIQLTDWEDLHKEQLLKAID
ITLTAVSHHVLRFAELAREMAISETRENRRAELVTMAANCEVIAHRPPENFWQALQLCYFIQLILQIESN
GHSVSFGRMDQYLYPFYRRDVELEQTLERGQAIELLQSCWLKLLEVNKIRSGTHSKASAGSPLYQNVTIG
GQTLHHGVAADAVNPLSYAVLESCGQLRSTQPNLSVRYHAGMSNDFLDACVQVIRCGFGMPAFNNDEIVI
PEFIKLGVEKQDAYDYAAIGCIETAVGGKWGYRCTGMSFINFARVMLAALEQGKDAKSHTRFLAQERGLS
QGNFDNFEQVFAQWDEQIRYYTRKSIEIECVVDTVLEENAQDILCSALVDDCIERGKTIKQGGAKYDCVS
GLQVGIANLGNSLAAVKKLVFEQGTIGQQELAEALASDYEGLDGERLRQRLINGAEKYGNDHDGVDNLLV
RAYQCYIDELSNYHNTRFGRGPIGGTYYAGTSSISANVPFGAATTATPDGRKAFTPLAEGASPASGTDHL
GPTAVFNSLGKLPTEAILGGVLLNQKLNPASLENENDRQTLMLMLRTFFEEHHGWHVQYNIVSRETLLKA
REEPQNYRDLVVRVAGYSAFFTALSPEAQDDIIARTEHSL

>WP_132927710.1 formate C-acetyltransferase/glycerol dehydratase family glycyl radical enzyme [Sodalis sp. 159R]
MNLTPSTELDLTSVSDRIRAHKNVLVNIVKPAVCTERARHYTEVYKLHLDKPLPIRRALALAYHLENRSI
WIKNDELIIGNQASKVRAAPLFPEYTVDWLEDEIDELDTRPGAGYEVSEQDKAFIHEICPWWHGQTVRDR
CFGIFTDEQKKIVESGIIKVEGNMNAGDGHLAVDYQSILEKGLDGLREKVAERRSRINLTDLADLHKEQF
LKGVDITLAAVSKHIKRFAGLARSESETESRISRKIELQAIADNCDLIAHQPPQTFWQALQLVYFIQLIL
QIESNGHSVSFGRLDQYLYPYYRRDVELKQSLSRANAIELLQSCWLKLLEVNKIRSGSHSKASAGSPLYQ
NVTIGGQKLVNGEAVDAVNPLSYAILESCGRLRSTQPNLSVRYHAGISSDFLDACIKVIRCGFGMPAFNN
DEIVIPEFIKLGVEPEDAYEYAAIGCIECAVGGKWGYRVTGMSFMNMARMLLASLEGGRDATSGNVFLPQ
EKALSKENFASFDDVLMSWDRQIRYFTRKSIELEYVVDTMLEENVPDILCSALVDDCIERGKSIKEGGAK
YDFVSGLQVGIANLGNSLAAVKTLVFEKKTIKQAELAKALATNFEGNSAEQMRQRLINGAPKYGNDDDNV
DILLIRAYQAYIDELKNYVNPRHGRGPIGGTYFAGTSSISANVPYGAETQATPDGRKAKTPLAEGASPSA
STDRLGPTAVINSVGKLPTGSILGGVLLNQKLNPTTLETSSDRAKLISLLRTLFEDRKGWHIQYNVVSRE
TLIDAKKHPDLHRDLVVRVAGYSAFFTSLSPESQDDIIARTEHTL

>WP_132921126.1 formate C-acetyltransferase/glycerol dehydratase family glycyl radical enzyme [Sodalis sp. 159R]
MTTLNLETLSERIKIHKSSLIHIVKPPVCTERAQHYTAAYQSHQDKPIPVRRALALAYHLSNRTIWIKHD
ELIVGNQASEVRAAPIFPEYTVNWIENEIDDLAERPGAGFSISEENKRILHLVCPWWRGQTVQDRCYGMF
TNEHKELLATGIIKAEGNMTSGDAHLAVNFPLLLEKGLDGLREKVSERRSRINLTVLEDLHGEQFLKSID
ITLEALSHHIERYADLARRTAAKEHRFSRKEELLLIAENCDLLAHEPPRTFYQALQLCYFVQLVLQIESN
GHSVSFGRMDQYLYPYYRRDVELEQNLGREKAIELLQSCWLKLLEVNKIRSGSHSKASAGSPLYQNVTIG
GQKLINGEAVDAVNPLSYAILESCGRLRSTQPNLSVRYHAGMSEDFLDACVQVIRCGFGMPAFNNDEIVI
PEFIKLGVEKEDAYEYAAIGCIETAVGGKWGYRCTGMSFINFARVVLAALEGGRDATSKKVFLPQEYALS
KGNFDTFNQVLDAWDNQIKYYTRKSIEIEYVVDTVLEENAHDILCSALVDDCIERAKSIKQGGAKYDWVS
GLQVGIANLGNSLEAVKKLVFDEGVIGQQELAQALEDDFDGLTGEQLRQRLVNNAPKYGNDDESVDELLA
RAYQTYINEIKNYHNPRYGRGPIGGNYYAGTSSISANVPFGAATMATPDGRKAKAPLAEGASPASGTDHL
GPTAVISSVGRLPTGSILGGVLLNQKLNPSTLDNVNDRQKLMFLLRTFFEEHKGWHIQYNIVSRETLVKA
KQHPDQYRDLVVRVAGYSAFFTALSPDAQDDIIARTEHTL

>WP_132727766.1 formate C-acetyltransferase/glycerol dehydratase family glycyl radical enzyme [Raoultella sp. BIGb0138]
MTTLKLDTLSARIQAHKMALVHIVKPPVCTERAQHYTTAYQQHLDKPLPVRRALALAHHLAERTIWIKHD
ELIVGNQASEVRAAPIFPEYTVSWIEKEIDDLADRPGAGFAVSEENKRVLHEICPWWRGQTVQDRCYGMF
SDEQKALLATGIIKAEGNMTSGDAHLAVNYPLLLEKGLDGLRAKVAERRSRINLTVLADLHGEQFLKAMD
IVLAAVSEHCQRFAALARTMAAAETREARRDELLAIAENCAIIAHEPPKTFWQALQLCYFIQLILQIESN
GHSVSFGRMDQYLYPYYRRDVELQHSLEREQAIEMLHSCWLKLLEVNKIRSGSHSKASAGSPLYQNVTIG
GQNLVDGKPQDAVNPLSYAILESCGRLRSTQPNLSVRYHAGMSNDFLDACVQVIRCGFGMPAFNNDEIVI
PEFIKLGIEPQDAYDYAAIGCIETAVGGKWGYRCTGMSFINFARVMLATLEGGRDATSGQVFLPQERALS
KGNFASFDQVLEDWDRQIRYYTRKSIEIEYVVDTMLEENVHDILCSALVDDCIERAKSIKQGGAKYDWVS
GLQVGIANLGNSLVAVKKLVFEQGAIGQQQLAQALAEDFAGLTHEQLRQRLINGAPKYGNDDDSVDILLA
RAYQTYIDELKQYHNPRYGRGPIGGNYYAGTSSISANVPFGAQTMATPDGRKAHSPLAEGASPASGTDHL
GPTAVIGSVGKLPTGSILGGVLLNQKLNPATLENESDKQKLMVLLRTFFEVHKGWHIQYNIVSRETLLEA
KKHPDQYRDLVVRVAGYSAFFTALSPDAQDDIIARTEHTL

>WP_131406393.1 formate C-acetyltransferase/glycerol dehydratase family glycyl radical enzyme [Kosakonia quasisacchari]
MTTLQLNTLTDRINAHKTALVHIVKPPVCTERARHYTQVYQQNMDKPLPIRRALALAHHLAERTIWIKHD
ELIIGNQASEVRAAPIFPEYTVSWIEKEIDALADRPGAGFAVSEENKRVLHEICPWWRGQTVQDRCYGMF
TDEQKALLETGMIKAEGNMTSGDAHLAVNFPLLLELGLDGLRHKVDQRRARINLTVLEDLHGDQFLKAID
IVLEAVSLHIERFADLARQMAGEETRQNRRDELLAMAENCLIIAHEPPRTFWQALQLCYFIQLILQIESN
GHSVSFGRMDQYLYPYYRRDVELQQSLPREQAIELLHSCWLKLLEVNKIRSGSHSKASAGSPLYQNVTIG
GQQWHNGEARDAVNPLSYAILESCGRLRSTQPNLSVRYHAGMSNDFLDACVQVIRCGFGMPAFNNDEIVI
PEFIKLGVEPADAYDYAAIGCIETAVGGKWGYRCTGMSFINFARVMLAALEGGRDATSGKIFLPQTQALS
AGNFTAFDEVMHAWDRQIRYYTRKSIEIEYVVDTMLEENVPDILCSALVDDCIERAKSIKQGGAKYDWVS
GLQVGIANLGNSLAAVKKLVFDQGAIGQQQLAQALAEDFDGLTQEQLRQRLVNGAPKYGNDDDSVDTLLV
RAYQTYIDELKQYHNPRYGRGPIGGNYYAGTSSISANVPFGAATMATPDGRKAHTPLAEGASPASGTDHL
GPTAVISSVGKLPVEAILGGVLLNQKLNPSTLENESDKQKLMVLLRTFFEVHKGWHIQYNIVSRETLLEA
KKHPDQYRDLVVRVAGYSAFFTALSPDAQDDIIARTEHTL

>WP_131079305.1 formate C-acetyltransferase/glycerol dehydratase family glycyl radical enzyme [Klebsiella pneumoniae]
MTTLKLNTLSARIQAHKMALVHIVKPPVCTERARHYTEMYQRHLDKPIPVRRALALAHHLAERTIWIKHD
ELIVGNQASEVRAAPIFPEYTVSWIEKEIDDLADRPGAGFSVSEENKRVLHEVCPWWRGQTVQDRCYGMF
TDEQKALLATGIIKAEGNMTSGDAHLAVNYPLLLEKGLDGMRAKVAERRSRINLTVLEDLHGEQFLKAID
IVLEAVSDHSKRFAALAREMATAESRESRRHELLTIAENCDVIAHESPKTFWQALQLCYFIQLILQIESN
GHSVSFGRMDQYLYPYYRRDVELQQSLDREQAIELLHSCWLKLLEVNKIRSGSHSKASAGSPLYQNVTIG
GQNLVDGKPQDAVNPLSYAILESCGRLRSTQPNLSVRYHAGMSNDFLDACVQVIRCGFGMPAFNNDEIVI
PEFIKLGIEPQDAYDYAAIGCIETAVGGKWGYRCTGMSFINFARVMLATLEGGRDATSGQVFLPQEHALS
KGNFANFDQVLADWDRQIRYYTRKSIEIEYVVDTMLEENVHDILCSALVDDCIERAKSIKQGGAKYDWVS
GLQVGIANLGNSLAAVKKLVFDQGAIGQQELAKALAEDFDGLTHEQLRQRLINGAPKYGNDDDSVDQLLA
RAYQTYIDELKQYHNPRYGLGPIGGNYYAGTSSISANVPFGAQTMATPDGRKAHTPLAEGASPASGTDHL
GPTAVISSVGKLPTGAILGGVLLNQKLNPSTLENESDKQKLMVLLRTFFEVHKGWHIQYNIVSRDTLLEA
KKHPDQYRDLVVRVAGYSAFFTALSPDTQDDIIARTEHTL

>WP_131010812.1 formate C-acetyltransferase/glycerol dehydratase family glycyl radical enzyme [Klebsiella variicola]
MALVHIVKPPVCTERARHYTEMYQQHLDKPIPVRRALALAHHLAERTIWIKHDELIVGNQASEVRAAPIF
PEYTVSWIEKEIDDLADRPGAGFSVSEENKRVLHEVCPWWRGQTVQDRCYGMFTDEQKALLATGIIKAEG
NMTSGDAHLAVNFPLLLEKGLDGMRAKVAERRLRINLTVLEDLHGEQFLKAIDIVLEAVSDHSKRFAALA
REMATAESRESRRHELLTIAENCDIIAHEPPKTFWQALQLCYFIQLILQIESNGHSVSFGRMDQYLYPYY
RRDVELQQSLDREQAIELLHSCWLKLLEVNKIRSGSHSKASAGSPLYQNVTIGGQNLVDGQPQDAVNPLS
YAILESCGRLRSTQPNLSVRYHAGMSNDFLDACVQVIRCGFGMPAFNNDEIVIPEFIKLGIEPQDAYDYA
AIGCIETAVGGKWGYRCTGMSFINFARVMLATLEGGRDATSGQVFLPQEHALSKGNFANFDQVLADWDNQ
IRYYTRKSIEIEYVVDTMLEENVHDILCSALVDDCIERAKSIKQGGAKYDWVSGLQVGIANLGNSLAAVK
KLVFDQGAIGQQELAKALAEDFDGLTHEQLRQRLINGAPKYGNDDDSVDELLARAYQTYIDELKQYHNPR
YGRGPIGGNYYAGTSSISANVPFGAQTMATPDGRKAHTALAEGASPASGTDHLGPTAVISSVGKLPTGAI
LGGVLLNQKLNPSTLENESDKQKLMVLLRTFFEVHKGWHIQYNIVSRDTLLEAKKHPDQYRDLVVRVAGY
SAFFTALSPDTQDDIIARTEHTL

>WP_130999092.1 formate C-acetyltransferase/glycerol dehydratase family glycyl radical enzyme [Hafnia alvei]
MTQLDLTSLSPRIRAHKEALIHIVKPPVCTERAQHYTEMYQQHQDKPLPVRRALALAHHLQQRSIWIKHD
ELIIGNQASEVRAAPIFPEYTVSWIEQEIDELADRPGAGFSVSEENKAVLHKICPWWRGQTVQDRCYGMF
TDEQKALLSTGIIKAEGNMTSGDAHLAVNFPLLLEKGLDGLRDKVDERRSRLQLTDWEDLHKEQFLKSID
IALSALSDHILRYAELAKCMAEQENRPERQAELRHIAENCELIAHQPPQTFWQALQLCYFMQLVLQIESN
GHSVSFGRLDQYLYPWYRRDVELQQSISREFAIELLHGCWLKLLEVNKIRSGSHSKASAGSPLYQNVTIG
GQTLVNGQPQDAVNPLSYTVLESCGRLRSTQPNLSVRYHAGISNDFLDACVQVIRCGFGMPAFNNDEIVI
PEFIKLGVEPQDAYDYAAIGCIETAVGGKWGYRCTGMSFINFARVMLAALEQGRDATSQKIFLPQELALS
KGNFETFDQVMNAWDEQIRYFTRKSIEIECVVDTVLEENAHDIICSALVDDCIERGKSVKQGGAKYDWVS
GLQVGIANLGNSLAAVRKLVFEQGVIGQQQLAAALENDFDGLDGELLRQRLMNNAPKYGNDEDDVDNLLV
RAYQTYIDELKQYHNTRFGRGPIGGTYYAGTSSISANVPFGAATQATPDGRKAKTPLAEGASPASGTDHL
GPTAVFNSLGKLPTAAILGGVLLNQKLNPATLENTRDREKLMLMLRTFFEVHKGWHVQYNIVSRETLLEA
KAHPERYRDLVVRVAGYSAFFTALSPDAQDDIIARTEHTL

>WP_130994486.1 formate C-acetyltransferase/glycerol dehydratase family glycyl radical enzyme [Hafnia alvei]
MTQLDLTSLSPRIRAHKEALIHIVKPPVCTERAQHYTEMYQQHQDKPLPVRRALALAHHLQQRTIWIKHD
ELIIGNQASEVRAAPIFPEYTVSWIEQEIDELADRPGAGFSVSEENKAVLHKICPWWRGQTVQDRCYGMF
TDEQKALLSTGIIKAEGNMTSGDAHLAVNFPLLLEKGLDGLRNKVDERRSRLQLTDWEDLHKEQFLKSID
IALNALSDHILRYAELAKSMAEQENRPERQAELRHIAENCELIAHQPPQTFWQALQLCYFMQLVLQIESN
GHSVSFGRLDQYLYPWYRRDVELQQSISREFAIELLHGCWLKLLEVNKIRSGSHSKASAGSPLYQNVTIG
GQTLLNGQPQDAVNPLSYTVLESCGRLRSTQPNLSVRYHAGISNDFLDACVQVIRCGFGMPAFNNDEIVI
PEFIKLGVEPQDAYDYAAIGCIETAVGGKWGYRCTGMSFINFARVMLAALEQGRDATSQKIFLPQELALS
KGNFETFDQVMNAWDEQIRYYTRKSIEIECVVDTVLEENAHDIICSALVDDCIERGKSVKQGGAKYDWVS
GLQVGIANLGNSLAAVRKLVFEQGVIGQQQLAAALENDFDGLDGELLRQRLMNNAPKYGNDEDDVDNLLV
RAYQTYIDELKQYHNTRFGRGPIGGTYYAGTSSISANVPFGAATQATPDGRKAKTPLAEGASPASGTDHL
GPTAVFNSLGKLPTAAILGGVLLNQKLNPATLENTRDREKLMLMLRTFFEVHKGWHVQYNIVSRETLLEA
KAHPERYRDLVVRVAGYSAFFTALSPDAQDDIIARTEHTL

>WP_130992341.1 formate C-acetyltransferase/glycerol dehydratase family glycyl radical enzyme [Hafnia alvei]
MTQLDLTSLSPRIRAHKEALIHIVKPPVCTERAQHYTEMYQQHQDKPLPVRRALALAHHLQQRTIWIKHD
ELIIGNQASEVRAAPIFPEYTVSWIEQEIDELADRPGAGFSVSEENKAVLHKICPWWRGQTVQDRCYGMF
TDEQKALLSTGIIKAEGNMTSGDAHLAVNFPLLLEKGLDGLRNKVDERRSRLHLTDWEDLHKEQFLKSID
IALSALSDHILRYAELAKSMAEQENRPERQAELSHIAENCELIAHQPPQTFWQALQLCYFMQLVLQIESN
GHSVSFGRLDQYLYPWYRRDVELQQSISREFAIELLHGCWLKLLEVNKIRSGSHSKASAGSPLYQNVTIG
GQTLVNGQPQDAVNPLSYTVLESCGRLRSTQPNLSVRYHAGISNDFLDACVQVIRCGFGMPAFNNDEIVI
PEFIKLGVEPQDAYDYAAIGCIETAVGGKWGYRCTGMSFINFARVMLAALEQGRDATSQKIFLPQELALS
KGNFETFDQVMNAWDEQIRYYTRKSIEIECVVDTVLEENAHDIICSALVDDCIERGKSVKQGGAKYDWVS
GLQVGIANLGNSLAAVRKLVFEQGVIGQQQLAAALENDFDGLDGELLRQRLMNNAPKYGNDEDDVDNLLV
RAYQTYIDELKQYHNTRFGRGPIGGTYYAGTSSISANVPFGAATQATPDGRKAKTPLAEGASPASGTDHL
GPTAVFNSLGKLPTAAILGGVLLNQKLNPATLENMRDREKLMLMLRTFFEVHKGWHVQYNIVSRETLLEA
KAHPERYRDLVVRVAGYSAFFTALSPDAQDDIIARTEHTL

>WP_130987649.1 formate C-acetyltransferase/glycerol dehydratase family glycyl radical enzyme [Hafnia alvei]
MTQLDLTSLSPRIRAHKEALIHIVKPPVCTERAQHYTEMYQQHQDKPLPVRRALALAHHLQQRTIWIKHD
ELIIGNQASEVRAAPIFPEYTVSWIEQEIDELADRPGAGFSVSEENKAVLHKICPWWRGQTVQDRCYAMF
TDEQKALLSTGIIKAEGNMTSGDAHLAVNFPLLLEKGLDGLRDKVDERRSRLQLTDWEDLHKEQFLKSID
IALSALSDHILRYAELAKCMAEQENRPERQAELRHIAENCELIAHQPPQTFWQALQLCYFLQLVLQIESN
GHSVSFGRLDQYLYPWYRRDVELQQSISREFAIELLHGCWLKLLEVNKIRSGSHSKASAGSPLYQNVTIG
GQTLLNGQPQDAVNPLSYTVLESCGRLRSTQPNLSVRYHAGISNDFLDACVQVIRCGFGMPAFNNDEIVI
PEFIKLGVEPQDAYDYAAIGCIETAVGGKWGYRCTGMSFINFARVMLAALEQGRDATSQKIFLPQELALS
KGNFETFDQVMNAWDEQIRYFTRKSIEIECVVDTVLEENAHDIICSALVDDCIERGKSVKQGGAKYDWVS
GLQVGIANLGNSLAAVRKLVFEQGVIGQQQLAVALENDFDGLDGELLRQRLMNNAPKYGNDEDDVDNLLV
RAYQTYIDELKQYHNTRFGRGPIGGTYYAGTSSISANVPFGAATQATPDGRKAKTPLAEGASPASGTDHL
GPTAVFNSLGKLPTAAILGGVLLNQKLNPATLENTRDREKLMLMLRTFFEVHKGWHVQYNIVSRETLLEA
KAHPERYRDLVVRVAGYSAFFTALSPDAQDDIIARTEHTL

>WP_130985746.1 formate C-acetyltransferase/glycerol dehydratase family glycyl radical enzyme [Obesumbacterium proteus]
MTQLDLTSLSPRIRAHKEALIHIVKPPVCTERAQHYTEMYQQHQDKPLPVRRALALAHHLQLRTIWIKHD
ELIIGNQASEVRAAPIFPEYTVSWIEQEIDELADRPGAGFSVSEENKAVLHKICPWWRGQTVQDRCYGMF
TDEQKALLSTGIIKAEGNMTSGDAHLAVNFPLLLEKGLDGLRDKVDERRSRLQLTDWEDLHKEQFLKSID
IALSALSDHILRYAELAKSMAEQENRPERQAELRHIAENCELIAHQPPQTFWQALQLCYFMQLVLQIESN
GHSVSFGRLDQYLYPWYRRDVELQQNISREFAIELLHGCWLKLLEVNKIRSGSHSKASAGSPLYQNVTIG
GQKLVNGQPQDAVNPLSYTVLESCGRLRSTQPNLSVRYHAGISNDFLDACVQVIRCGFGMPAFNNDEIVI
PEFIKLGVEPQDAYDYAAIGCIETAVGGKWGYRCTGMSFINFARVMLAALEQGRDATSQKIFLPQELALS
KGNFATFDQVMDAWDEQIRYYTRKSIEIECVVDTVLEENAHDIICSALVDDCIERGKSVKQGGAKYDWVS
GLQVGIANLGNSLAAVRKLVFEQGVIGQQQLAAALENDFDGLDGELLRQRLMNNAPKYGNDEDNVDNLLV
RAYQTYIDELKQYHNTRFGRGPIGGTYYAGTSSISANVPFGAATQATPDGRKAKTPLAEGASPASGTDHL
GPTAVFNSLGKLPTAAILGGVLLNQKLNPATLENTRDREKLMLMLRTFFEVHKGWHVQYNIVSRETLLEA
KAHPERYRDLVVRVAGYSAFFTALSPDAQDDIIARTEHTL

>WP_130976304.1 formate C-acetyltransferase/glycerol dehydratase family glycyl radical enzyme [Klebsiella pneumoniae]
MTTLKLNTLSARIQAHKMALVHIVKPPVCTERARHYTEMYQRHLDKPIPVRRALALAHHLAERTIWIKHD
ELIVGNQASEVRAAPIFPEYTVSWIEKEIDDLADRPGAGFSVSEENKRVLHAVCPWWRGQTVQDRCYGMF
TDEQKALLATGIIKAEGNMTSGDAHLAVNYPLLLEKGLDGMRAKVAERRSRINLTVLEDLHGEQFLKAID
IVLEAVSDHSKRFAALAREMATAESRESRRHELLTIAENCDVITHEPPKTFWQALQLCYFIQLILQIESN
GHSVSFGRMDQYLYPYYRRDVELQQSLDREQAIELLHSCWLKLLEVNKIRSGSHSKASAGSPLYQNVTIG
GQNLVDGKPQDAVNPLSYAILESCGRLRSTQPNLSVRYHAGMSNDFLDACVQVIRCGFGMPAFNNDEIVI
PEFIKLGIEPQDAYDYAAIGCIETAVGGKWGYRCTGMSFINFARVMLATLEGGRDATSGQVFLPQEHALS
KGNFANFDQVLADWDRQIRYYTRKSIEIEYVVDTMLEENVHDILCSALVDDCIERAKSIKQGGAKYDWVS
GLQVGIANLGNSLAAVKKLVFDQGAIGQQELAKALAEDFDGLTHEQLRQRLINGAPKYGNDDDSVDQLLA
RAYQTYIDELKQYHNPRYGRGPIGGNYYAGTSSISANVPFGAQTMATPDGRKAHTPLAEGASPASGTDHL
GPTAVISSVGKLPTGAILGGVLLNQKLNPSTLENESDKQKLMVLLRTFFEVHKGWHIQYNIVSRDTLLEA
KKHPDQYRDLVVRVAGYSAFFTALSPDTQDDIIARTEHTL

>WP_130973909.1 formate C-acetyltransferase/glycerol dehydratase family glycyl radical enzyme [Hafnia paralvei]
MTQLDLTTLSPRIRAHKETLIHIGKPPVCTERAQHYTAMYQHHQDKPLPVRRALALAHHLQQRTIWIKHD
ELIIGNQASEVRAAPIFPEYTVSWIEQEIDELADRPGAGFSVSAENKAVLHKICPWWRGQTVQDRCYGIF
TDEQKALLATGIIKAEGNMTSGDAHLAVNFPLLLEKGLDGLREKVDERRGRLQLTDWDDLHKEQFLKSID
IALAALSEHILRYAELARKMAKQETRAERQSELIHIAENCELIAHQPPQTFWQALQLCYFIQLVLQIESN
GHSVSFGRLDQYLYPWYRRDVELTQHISREFAIELLQGCWLKLLEVNKIRSGSHSKASAGSPLYQNVTIG
GQTLLNGQPCDAVNPLSYAVLESCGRLRSTQPNLSVRYHAGMSNDFLDACVQVIRCSFGMPAFNNDEIVI
PEFIKLGVEPQDAYDYAAIGCIETAVGGKWGYRCTGMSFINFARVMLAALEQGRDATSGKVFLPQERALS
KGNFDDFDQVMQAWDEQIRYYTRKSIEIECVVDTVLEENAHDIICSALVDDCIERGKSVKQGGAKYDWVS
GLQVGIANLGNSLAAVRKLVFEQGAIGQQQLAAALENDFDGLDGELLRQRLMNHAPKYGNDVDDVDNLLV
RAYQTYIEELKQYHNTRYGRGPIGGTYYAGTSSISANVPFGAATQATPDGRKANTPLAEGASPASGTDHL
GPTAVFNSLAKLPTQAILGGVLLNQKLNPATLEAPRDREKLMLMLRTFFEVHRGWHVQYNIVSRETLLEA
KAHPEHYRDLVVRVAGYSAFFTALSPDAQDDIIARTEHTL

>WP_130972501.1 formate C-acetyltransferase/glycerol dehydratase family glycyl radical enzyme [Klebsiella pneumoniae]
MTTLKLNTLSARIQAHKMALVHIVKPPVCTERASHYTEMYQRHLDKPIPVRRALALAHHLAERTIWIKHD
ELIVGNQASEVRAAPIFPEYTVSWIEKEIDDLADRPGAGFSVSEENKRVLHEVCPWWRGQTVQDRCYGMF
TDEQKALLATGIIKAEGNMTSGDAHLAVNYPLLLEKGLDGMRAKVAERRSRINLTVLEDLHGEQFLKAID
IVLEAVSDHSKRFAALAREMATAESRESRRHELLTIAENCDVIAHEPPKTFWQALQLCYFIQLILQIESN
GHSVSFGRMDQYLYPYYRRDVELQQSLDREQAIELLHSCWLKLLEVNKIRSGSHSKASAGSPLYQNVTIG
GQNLVDGKPQDAVNPLSYAILESCGRLRSTQPNLSVRYHAGMSNDFLDACVQVIRCGFGMPAFNNDEIVI
PEFIKLGIEPQDAYDYAAIGCIETAVGGKWGYRCTGMSFINFARVMLATLEGGRDATSGQVFLPQEHALS
KGNFANFDQVLADWDRQIRYYTRKSIEIEYVVDTMLEENVHDILCSALVDDCIERAKSIKQGGAKYDWVS
GLQVGIANLGNSLAAVKKLVFDQGAIGQQELAKALAEDFDGLTHEQLRQRLINGAPKYGNDDDSVDELLA
RAYQTYIDELKQYHNPRYGRGPIGGNYYAGTSSISANVPFGAQTMATPDGRKAHTPLAEGASPASGTDHL
GPTAVISSVGKLPTGAILGGVLLNQKLNPSTLENESDKQKLMVLLRTFFEVHKGWHIQYNIVSRDTLLEA
KKHPDQYRDLVVRVAGYSAFFTALSPDTQDDIIARTEHTL

>WP_130971409.1 formate C-acetyltransferase/glycerol dehydratase family glycyl radical enzyme [Hafnia alvei]
MTQLDLTSLSPRIRAHKEALIHIVKPPVCTERAQHYTEMYQQHQDKPLPVRRALALAHHLQQRTIWIKHD
ELIIGNQASEVRAAPIFPEYTVSWIEQEIDELADRPGAGFSVSEENKAVLHKICPWWRGQTVQDRCYGMF
TDEQKALLSTGIIKAEGNMTSGDAHLAVNFPLLLEKGLDGLRDKVDERRSRLQLTDWEDLHKEQFLKSID
IALSALSDHILRYAELAKCMAAQENRPERQAELRHIAENCELIAHQPPQTFWQALQLCYFMQLVLQIESN
GHSVSFGRLDQYLYPWYRRDVELQQSISREFAIELLHGCWLKLLEVNKIRSGSHSKASAGSPLYQNVTIG
GQTLVNGQPQDAVNPLSYTVLESCGRLRSTQPNLSVRYHAGISNDFLDACVQVIRCGFGMPAFNNDEIVI
PEFIKLGVEPQDAYDYAAIGCIETAVGGKWGYRCTGMSFINFARVMLAALEQGRDATSQKIFLPQELALS
KGNFETFDQVMNAWDEQIRYFTRKSIEIECVVDTVLEENAHDIICSALVDDCIERGKSVKQGGAKYDWVS
GLQVGIANLGNSLAAVRKFVFEQGVIGQQQLAAALENDFDGLDGELLRQRLMNNAPKYGNDEDDVDNLLV
RAYQTYIDELKQYHNTRFGRGPIGGTYYAGTSSISANVPFGAATQATPDGRKAKTPLAEGASPASGTDHL
GPTAVFNSLGKLPTAAILGGVLLNQKLNPATLENTRDREKLMLMLRTFFEVHKGWHVQYNIVSRETLLEA
KAHPERYRDLVVRVAGYSAFFTALSPDAQDDIIARTEHTL

>WP_130960586.1 formate C-acetyltransferase/glycerol dehydratase family glycyl radical enzyme [Hafnia paralvei]
MTQLDLTTLSPRIRAHKETLIHIAKPPVCTERAQHYTAMYQHHQDKPLPVRRALALAHHLQQRTIWIKHD
ELIIGNQASEVRAAPIFPEYTVSWIEQEIDELADRPGAGFSVSAENKAVLHKICPWWRGQTVQDRCYGIF
TDEQKALLATGIIKAEGNMTSGDAHLAVNFPLLLEKGLDGLREKVDERRGRLQLTDWDDLHKEQFLKSID
IALAALSEHILRYAELARKMAKQEPRAERQSELIHIAENCELIAHQPPQTFWQALQLCYFIQLVLQIESN
GHSVSFGRLDQYLYPWYRRDVELTQHISREFAIELLQGCWLKLLEVNKIRSGSHSKASAGSPLYQNVTIG
GQTLLNGQPCDAVNPLSYAVLESCGRLRSTQPNLSVRYHAGMSNDFLDACVQVIRCGFGMPAFNNDEIVI
PEFIKLGVEPQDAYDYAAIGCIETAVGGKWGYRCTGMSFINFARVMLAALEQGRDATSGKVFLPQERALS
KGNFDDFEQVMQAWDEQIRYYTRKSIEIECVVDTVLEENAHDIICSALVDDCIERGKSVKQGGAKYDWVS
GLQVGIANLGNSLAAVRKLVFEQGAIGQQQLAAALENDFDGLDGELLRQRLMNNAPKYGNDVDDVDNLLV
RAYQTYIEELKQYHNTRFGRGPIGGTYYAGTSSISANVPFGAATQATPDGRKANTPLAEGASPASGTDHL
GPTAVFNSLAKLPTQAILGGVLLNQKLNPATLEAPRDREKLMLMLRTFFEVHRGWHVQYNIVSRETLLEA
KAHPEHYRDLVVRVAGYSAFFTALSPDAQDDIIARTEHTL

>WP_130955876.1 formate C-acetyltransferase/glycerol dehydratase family glycyl radical enzyme [Hafnia alvei]
MTQLDLTSLSPRIRAHKEALIHIVKPPVCTERAQHYTEMYQQHQDKPLPVRRALALAHHLQQRTIWIKHD
ELIIGNQASEVRAAPIFPEYTVSWIEQEIDELADRPGAGFSVSEENKAVLHKICPWWRGQTVQDRCYGMF
TDEQKALLSTGIIKAEGNMTSGDAHLAVNFPLLLEKGLDGLRNKVDERRSRLHLTDWEDLHKEQFLKSID
IALSALSDHILRYADLAKSMAEQETRPERQAELRHIAENCELIAHQPPQTFWQALQLCYFMQLVLQIESN
GHSVSFGRLDQYLYPWYRRDVELQQNISREFAIELLHGCWLKLLEVNKIRSGSHSKASAGSPLYQNVTIG
GQTLVNGQPQDAVNPLSYTVLESCGRLRSTQPNLSVRYHAGISNDFLDACVQVIRCGFGMPAFNNDEIVI
PEFIKLGVEPQDAYDYAAIGCIETAVGGKWGYRCTGMSFINFARVMLAALEQGRDATSQKIFLPQELALS
KGNFETFDQVMNAWDEQIRYYTRKSIEIECVVDTVLEENAHDIICSALVDDCIERGKSVKQGGAKYDWVS
GLQVGIANLGNSLAAVRKLVFEQGVIGQQQLAAALKNDFDGLDGELLRQRLMNNAPKFGNDEDDVDNLLV
RAYQTYIDELKQYHNTRFGRGPIGGTYYAGTSSISANVPFGAATQATPDGRKAKTPLAEGASPASGTDHL
GPTAVFNSLGKLPTAAILGGVLLNQKLNPATLENMRDREKLMLMLRTFFEVHKGWHVQYNIVSRETLLEA
KAHPERYRDLVVRVAGYSAFFTALSPDAQDDIIARTEHTL

>WP_130954088.1 formate C-acetyltransferase/glycerol dehydratase family glycyl radical enzyme [Hafnia paralvei]
MTQLDLTTLSPRIRAHKETLIHIGKPPVCTERAQHYTAMYQHHQDKPLPVRRALALAHHLQQRTIWIKHD
ELIIGNQASEVRAAPIFPEYTVSWIEQEIDELADRPGAGFSVSAENKAVLHKICPWWRGQTVQDRCYGIF
TDEQKALLATGIIKAEGNMTSGDAHLAVNFPLLLEKGLDGLREKVDERRGRLQLTDWDDLHKEQFLKSID
IALAALSEHILRYAELARKMAKQETRAERQSELIHIAENCELIAHQPPQTFWQALQLCYFIQLVLQIESN
GHSVSFGRLDQYLYPWYRRDVELTQHISREFAIELLQGCWLKLLEVNKIRSGSHSKASAGSPLYQNVTIG
GQTLLNGQPCDAVNPLSYAVLESCGRLRSTQPNLSVRYHAGMSNDFLDACVQVIRCGFGMPAFNNDEIVI
PEFIKLGVEPQDAYDYAAIGCIETAVGGKWGYRCTGMSFINFARVMLAALEQGRDATSGKVFLPQERALS
KGNFDDFEQVMQAWDEQIRYYTRKSIEIECVVDTVLEENAHDIICSALVDDCIERGKSVKQGGAKYDWVS
GLQVGIANLGNSLAAVRKLVFEQGAIGQQQLAAALENDFDGLDGELLRQRLMNYAPKYGNDVDDVDNLLV
RAYQTYIEELKQYHNTRYGRGPIGGTYYAGTSSISANVPFGAATQATPDGRKANTPLAEGASPASGTDHL
GPTAVFNSLAKLPTQAILGGVLLNQKLNPATLEAPRDREKLMLMLRTFFEVHRGWHVQYNIVSRETLLEA
KAHPEHYRDLVVRVAGYSAFFTALSPDAQDDIIARTEHTL

>WP_130951251.1 formate C-acetyltransferase/glycerol dehydratase family glycyl radical enzyme [Klebsiella pneumoniae]
MTTLKLNTLSARIQAHKMALVHIVKPPVCTERARHYTEMYQRHLDKPIPVRRALALAHHLAERTIWIKHD
ELIVGNQASEVRAAPIFPEYTVSWIEKEIDDLADRPGAGFSVSEENKRVLHEVCPWWRGQTVQDRCYGMF
TDEQKALLATGIIKAEGNMTSGDAHLAVNYPLLLEKGLDGMRAKVAERRSRINLTVLEDLHGEQFLKAID
IVLEAVSDHSKRFAALAREMATAESRESRRHELLTIAENCDVIAHEPPKTFWQALQLCYFIQLILQIESN
GHSVSFGRMDQYLYPYYRRDVELQQSLDREQAIELLHSCWLKLLEVNKIRSGSHSKASAGSPLYQNVTIG
GQNLVDGKPQDAVNPLSYAILESCGRLRSTQPNLSVRYHAGMSNDFLDACVQVIRCGFGMPAFNNDEIVI
PEFIKLGIEPQDAYDYAAIGCIETAVGGKWGYRCTGMSFINFARVMLATLEGGRDATSGQVFLPQEHALS
KGNFANFDQVLADWDRQIRYYTRKSIEIEYVVDTMLEENVHDILCSALVDDCIERAKSIKQGGAKYDWVS
GLQVGIANLGNSLAAVKKLVFDQGTIGQQELAKALAEDFDGLTHEQLRQRLINGAPKYGNDDDSVDQLLA
RAYQTYIDELKQYHNPRYGRGPIGGNYYAGTSSISANVPFGAQTMATPDGRKAHTPLAEGASPASGTDHL
GPTAVISSVGKLPTGAILGGVLLNQKLNPSTLENESDKQKLMVLLRTFFEVHKGWHIQYNIVSRDTLLEA
KKHPDQYRDLVVRVAGYSAFFTALSPDTQDDIIARTEHTL

>WP_130951137.1 formate C-acetyltransferase/glycerol dehydratase family glycyl radical enzyme [Klebsiella pneumoniae]
MTTLKLNTLSARIQAHKMALVHIVKPPVCTERARHYTEMYQRHLDKPIPVRRALALAHHLAERTIWIKHD
ELIVGNQASEVRAAPIFPEYTVSWIEKEIDDLADRPGAGFSVSEENKRVLHEVCPWWRGQTVQDRCYGMF
TDEQKALLATGIIKAEGNMTSGDAHLAVNYPLLLEKGLDGMRAKVAERRSRINLTVLEDLHGEQFLKAID
IVLEAVSDHSKRFAALAREMATTESRESRRHELLTIAENCDVIAHESPKTFWQALQLCYFIQLILQIESN
GHSVSFGRMDQYLYPYYRRDVELQQSLDREQAIELLHSCWLKLLEVNKIRSGSHSKASAGSPLYQNVTIG
GQNLVDGKPQDAVNPLSYAILESCGRLRSTQPNLSVRYHAGMSNDFLDACVQVIRCGFGMPAFNNDEIVI
PEFIKLGIEPQDAYDYAAIGCIETAVGGKWGYRCTGMSFINFARVMLATLEGGRDATSGQVFLPQEHALS
KGNFANFDQVLADWDRQIRYYTRKSIEIEYVVDTMLEENVHDILCSALVDDCIERAKSIKQGGAKYDWVS
GLQVGIANLGNSLAAVKKLVFDQGAIGQQELAKALAEDFDGLTHEQLRQRLINGAPKYGNDDDSVDQLLA
RAYQTYIDELKQYHNPRYGRGPIGGNYYAGTSSISANVPFGAQTMATPDGRKAHTPLAEGASPASGTDHL
GPTAVISSVGKLPTGAILGGVLLNQKLNPSTLENESDKQKLMVLLRTFFEVHKGWHIQYNIVSRDTLLEA
KKHPDQYRDLVVRVAGYSAFFTALSPDTQDDIIARTEHTL

>WP_130947144.1 formate C-acetyltransferase/glycerol dehydratase family glycyl radical enzyme [Klebsiella pneumoniae]
MTTLKLDTLSARIQAHKMALVHIVKPPVCTERAQHYTAAYQQHLDKPIPVRRALALAHHLAERTIWIKHD
ELIVGNQASEVRAAPIFPEYTVSWIEKEIDDLADRPGAGFSVSEENKRVLHEVCPWWRGQTVQDRCYGMF
TDEQKALLATGIIKAEGNMTSGDAHLAVNYPLLLEKGLDGMRAKVAERRSRINLTVLEDLHGEQFLKAID
IVLEAVSDHSKRFAALAREMATAESRESRRHELLTIAENCDVIAHEPPKTFWQALQLCYFIQLILQIESN
GHSVSFGRMDQYLYPYYRRDVELQQSLDREQAIELLHSCWLKLLEVNKIRSGSHSKASAGSPLYQNVTIG
GQNLVDGKPQDAVNPLSYAILESCGRLRSTQPNLSVRYHAGMSNDFLDACVQVIRCGFGMPAFNNDEIVI
PEFIKLGIEPQDAYDYAAIGCIETAVGGKWGYRCTGMSFINFARVMLATLEGGRDATSGQVFLPQEHALS
KGNFANFDQVLADWDRQIRYYTRKSIEIEYVVDTMLEENVHDILCSALVDDCIERAKSIKQGGAKYDWVS
GLQVGIANLGNSLAAVKKLVFDQGAIGQQELAKALAEDFDGLTHEQLRQRLINGAPKYGNDDDSVDQLLA
RAYQTYIDELKQYHNPRYGRGPIGGNYYAGTSSISANVPFGAQTMATPDGRKAHTPLAEGASPASGTDHL
GPTAVISSVGKLPTGAILGGVLLNQKLNPSTLENESDKQKLMVLLRTFFEVHKGWHIQYNIVSRDTLLEA
KKHPDQYRDLVVRVAGYSAFFTALSPDTQDDIIARTEHTL

>WP_130939973.1 formate C-acetyltransferase/glycerol dehydratase family glycyl radical enzyme [Klebsiella pneumoniae]
MTTLKLNTLSARIQAHKMALVHIVKPPVCTERARHYTEMYQRHLDKPIPVRRALALAHHLAERTIWIKHD
ELIVGNQASEVRAAPIFPEYTVSWIEKEIDDLADRPGAGFSVSEENKRVLHEVCPWWRGQTVQDRCYGMF
TDEQKALLATGIIKAEGNMTSGDAHLAVNYPLLLEKGLDGMRAKVAERRSRINLTVLEDLHGEQFLKAID
IVLEAVSDHSKRFAALAREMATAESRESRRHELLTIAENCDVIAHEPPKTFWQALQLCYFIQLILQIESN
GHSVSFGRMDQYLYPYYRRDVELQQSLDREQAIELLHSCWLKLLEVNKIRSGSHSKASAGSPLYQNVTIG
GQNLVDGKPQDAVNPLSYAILESCGRLCSTQPNLSVRYHAGMSNDFLDACVQVIRCGFGMPAFNNDEIVI
PEFIKLGIEPQDAYDYAAIGCIETAVGGKWGYRCTGMSFINFARVMLATLEGGRDATSGQVFLPQEHALS
KGNFANFDQVLADWDRQIRYYTRKSIEIEYVVDTMLEENVHDILCSALVDDCIERAKSIKQGGAKYDWVS
GLQVGIANLGNSLAAVKKLVFDQGAIGQQELAKALAEDFDGLTHEQLRQRLINGAPKYGNDDDSVDELLA
RAYQTYIDELKQYHNPRYGRGPIGGNYYAGTSSISANVPFGAQTMATPDGRKAHTPLAEGASPASGTDHL
GPTAVISSVGKLPTGAILGGVLLNQKLNPSTLENESDKQKLMVLLRTFFEVHKGWHIQYNIVSRDTLLEA
KKHPDQYRDLVVRVAGYSAFFTALSPDTQDDIIARTEHTL

>WP_130932914.1 formate C-acetyltransferase/glycerol dehydratase family glycyl radical enzyme [Hafnia alvei]
MTQLDLTSLSPRIRAHKEALIHIVKPPVCTERAQHYTEMYQQHQDKPLPVRRALALAHHLQKRTIWIKHD
ELIIGNQASEVRAAPIFPEYTVSWIEQEIDELADRPGAGFSVSEENKAVLHKICPWWRGQTVQDRCYGMF
TDEQKALLSTGIIKAEGNMTSGDAHLAVNFPLLLEKGLDGLRDKVDERRSRLQLTDWEDLHKEQFLKSID
IALSALSDHILRYAELAKSMAEQENRPERQAELRHIAENCELIAHQPPQTFWQALQLCYFMQLVLQIESN
GHSVSFGRLDQYLYPWYRRDVEMQQSISREFAIELLHGCWLKLLEVNKIRSGSHSKASAGSPLYQNVTIG
GQTLVNGQPQDAVNPLSYTVLESCGRLRSTQPNLSVRYHAGISNDFLDACVQVIRCGFGMPAFNNDEIVI
PEFIKLGVEPQDAYDYAAIGCIETAVGGKWGYRCTGMSFINFARVMLAALEQGRDATSQKIFLPQELALS
KGNFETFDQVMNAWDEQIRYFTRKSIEIECVVDTVLEENAHDIICSALVDDCIERGKSVKQGGAKYDWVS
GLQVGIANLGNSLAAVRKLVFEQGVIGQQQLAAALENDFDGLDGELLRQRLMNNAPKYGNDEDDVDNLLV
RAYQTYIDELKQYHNTRFGRGPIGGTYYAGTSSISANVPFGAATQATPDGRKAKTPLAEGASPASGTDHL
GPTAVFNSLGKLPTAAILGGVLLNQKLNPATLENTRDREKLMLMLRTFFEVHKGWHVQYNIVSRETLLEA
KAHPERYRDLVVRVAGYSAFFTALSPDAQDDIIARTEHTL

>WP_130632020.1 formate C-acetyltransferase/glycerol dehydratase family glycyl radical enzyme [Aeromonas hydrophila]
MTQLDLTTLPPRIRAHKESLIHIVQPPVCTERARHYTQAYQAHLARPLPVRRALALAHHLKERTIWIKHD
ELIVGNQASQVRAAPLFPEYTVGWIEKEIDELADRPGAGFAVSEADKLAIHALTPFWRGQTVQDRCYGLF
TDEQKGLLESGIIKAEGNMTSGDAHLAVNYEQLLALGLDGLKAKVAERRGRLDLADWADLQREQFLQAVA
ITFDAVSQHIERYAALARELAQQEPRPERRCELETIALNCAHIAHRPPETFWQALQLCYFIQLILQIESN
GHSVSFGRMDQYLSPWYRREVELSESLPRTRAIELLQGCWLKLLEVNKIRSGTHSKASAGSPLYQNVTIG
GQNWRDGKAHDAVNGLSYAILESCGQLRSTQPNLSVRYHASMSEDFLDACIQVIRCGFGMPAFNNDEVVI
PEFIKLGVSEEDAHHYAAIGCIETAVPGKWGYRCTGMSFINFARILLAALDGGRDATTGKVFLPQPQPQS
LRQGSFGHFDEVMARWDEQVRYFTRKSIEIDCVVDSVLEAQAHDILCSALVDDCIERGKTIKQGGAVYDW
VSGLQVGIANLGNSLAALKKLVFEQGVVDQRELAEALEQDFAGVKGEQLRMRLTHAAPKYGNDLDEVDML
LVQAYQSYIDELKGLHNTRFGRGPIGGTYYAGTSSISANVPFGAATMATPDGRHARTPLAEGASPASGSD
RLGPTAVFNSLGKLPTAAILGGVLLNQKLSPASLENERDKAKLMSLLRTFFEVHKGWHVQYNIVSRDTLL
AAKAHPDQYRDLVVRVAGYSAFFTALSPDAQDDIIARTEHSL

>WP_130589132.1 formate C-acetyltransferase/glycerol dehydratase family glycyl radical enzyme [Leclercia adecarboxylata]
MTQLNLTTLSDRIKAHKTALVHIVKPPVCTERAQHYTEMYQQHMDKPIPVRRALALAHHLAQRTIWIKHD
ELIVGNQASEVRAAPIFPEYTVSWIEKEIDDLADRPGAGFAVSEENKRVLHELCPWWRGQTVQDRCYGMF
TDEQKGLLDTGIIKAEGNMTSGDAHLAVNFPLLLEKGLDGLRAKVAERRSRINLTVLEDLHGDQFLKAID
IVLDAVSLHIKRFADLAREMASTETRESRRDELLAMAENCDVIAHEPPKTFWQALQLCYFIQLILQIESN
GHSVSFARMDQYLYPYYRRDVELNQSLDREHAIELLHSCWLKLLEVNKIRSGSHSKASAGSPLYQNVTIG
GQVLVNDVPMDAVNPLSYAILESCGRLRSTQPNLSVRYHAGMSNDFLDACVQVIRCGFGMPAFNNDEIVI
PEFIKLGIEKADAYDYAAIGCIETAVGGKWGYRCTGMSFINFARVMLAAMEGGRDATSGKVFLPQEKALS
AGNFNTFDEVMAAWDNQIKYYTRKSIEIEYVVDTMLEENVHDILCSALVDDCIERAKSIKQGGAKYDWVS
GLQVGIANLGNSLAAVKKLVFDQGAIGQQQLAAALADDYEGLTHEQLRQRLINGAPKYGNDDDSVDLLLA
RAYQTYIEELKQYHNPRYGRGPIGGNYYAGTSSISANVPFGAATMATPDGRKAHTPLAEGASPASGTDHL
GPTAVIGSVGKLPTEAILGGVLLNQKLNPATLDNDSDRQKLMVLLRTFFEVHKGWHIQYNIVSRETLLEA
KKHPDQYRDLVVRVAGYSAFFTALSPDAQDDIIARTEHTL

>WP_130545750.1 formate C-acetyltransferase/glycerol dehydratase family glycyl radical enzyme [Vibrio alginolyticus]
MDLNYLPERIKAHKSALVNIVTPPVCTERAEAYTRAYQANEDKPVIVQRALALQEHLRTRTIWIKHDELI
VGNQASKVRAAPIFPEYTVRWIEAEIDELADRPGAGFAVTEEDKQSIHSITPYWRGKTVQDRCYGLFTDE
QQEILASTIIKAEGNMTSGDAHLAVDNEKILKLGMNGLLEDVRQHRANNDVSTFEGLKKEQFYKSVEIVL
LAIQDHMVSYAELAAKMALEETRPLRKAELESIAANCRHVASHAPENFWQALQLSYFVQLMLQIESNGHS
VSFGRMDQFLNEFYVRDVENGAIEKDFALELLQSCWLKLLEVNKIRSGAHSKASAGSPLYQNVCIGGQKL
NEKGEPEDAVNPLSWVILESCGQLRSTQPNLSVRYHEGLNQEFLMGCIEVIKCGFGMPAFNNDEIVIPEF
IKLGVEKEDAYNYASIGCIETAVPGKWGYRCTGMSFINFARILLASLNEGVDATTGKAFLPHDKSLAKGN
FENFEQVTASWAEQIRYYTRKSIEIDTVVDSVLEQQAQDIFCSTLVDDCLARGKTVKEGGAKYDWVSGLQ
VGIANLGNSLAAIKHLVFDDAQITQPLISQQQLAKALAEDFDGMENEQLRQRLINFAPKYGNDDDAVDQL
LADAYQVYIDELEQFVNTRHGRGPIGGGYYAGTSSISANVPFGASTMATPDGRKAKTPLAEGASPSSGSD
RLGPTAVYNSVGKIQANKILGGVLLNQKLSPAAVESEGDKLKLSMLIRTFFNHHKGWHVQYNIVSRETLL
AAKKNPEQYRDLVVRVAGYSAFFTALSPDAQDDIIARTEHEL

>WP_130544650.1 formate C-acetyltransferase/glycerol dehydratase family glycyl radical enzyme [Escherichia coli]
MTTLKLDTLSDRIKAHKNALVHIVKPPVCTERAQHYTEMYQQHLDKPIPVRRALALAHHLANRTIWIKHD
ELIIGNQASEVRAAPIFPEYTVSWIEKEIDDLADRPGAGFAVSEENKRVLHEVCPWWRGQTVQDRCYGMF
TDEQKGLLATGIIKAEGNMTSGDAHLAVNFPLLLEKGLDGLREKVAERRSRINLTVLEDLHGEQFLKAID
IVLVAVSEHIERFAALAREMAATETRESRRDELLAIAENCDLIAHQPPQTFWQALQLCYFIQLILQIESN
GHSVSFGRMDQYLYPYYRRDVELKQTLDREHAIELLHSCWLKLLEVNKIRSGSHSKASAGSPLYQNVTIG
GQNLVDGQPMDAVNPLSYAILESCGRLRSTQPNLSVRYHAGMSNDFLDACVQVIRCGFGMPAFNNDEIVI
PEFIKLGIEPQDAYDYAAIGCIETAVGGKWGYRCTGMSFINFARVMLAALEGGRDATSGKVFLPQEKALS
AGNFNNFDEVMDAWDTQIRYYTRKSIEIEYVVDTMLEENVHDILCSALVDDFDGLTHEQLRQRLINGAPK
YGNDDDTVDTLLARAYQTYIDELKQYHNPRYGRGPVGGNYYAGTSSISANVPFGAQTMATPDGRKAHTPL
AEGASPASGTDHLGPTAVIGSVGKLPTAAILGGVLLNQKLNPATLENESDKQKLMILLRTFFEVHKGWHI
QYNIVSRETLLDAKKHPDQYRDLVVRVAGYSAFFTALSPDAQDDIIARTEHML

>WP_130532481.1 formate C-acetyltransferase/glycerol dehydratase family glycyl radical enzyme [Salmonella enterica]
MTQLKLDTLSDRIKAHKTALVHIVKPPVCTERAQHYTEMYQQHLDKPIPVRRALALAHHLAERTIWIKHD
ELIVGNQASEVRAAPIFPEYTVSWIEKEIDDLADRPGAGFSVSEENKRILHDVCPWWRGQTVQDRCYGMF
TDEQKGLLATGIIKAEGNMTSGDAHLAVNFPLLLEKGLYGLRDKVAERRSRINLTVLEDLHGEQFLKAID
IVLDAVSQHITRFAALARQMAGEESRESRRKELLTIAENCEVIAHQPPQTFWQALQLCYFIQLILQIESN
GHSVSFGRMDQYLYPYYRRDVELNQTLDREHAIELLHSCWLKLLEVNKIRSGSHSKASAGSPLYQNVTIG
GQKLINGQPMDAVNPLSYAILESCGRLRSTQPNLSVRYHAGMSNDFLDACVQVIRCGFGMPAFNNDEIVI
PEFIKLGIEPQDAYDYAAIGCIETAVGGKWGYRCTGMSFINFARVMLAALEGGRDATSGKVFLPQEKALS
AGNFNNFDEVMAAWDTQIRYYTRKSIEIEYVVDTMLEENVHDILCSALVDDCIERAKSIKQGGAKYDWVS
GLQVGIANLGNSLAAVKKLVFEQGVIGQQQLAAALADDFDGLTHEQLRQRLINGAPKYGNDDDTVDTLLA
RAYQTYIDELKQYHNPRYGRGPVGGNYYAGTSSISANVPFGAATMATPDGRKAHTPLAEGASPASGTDHL
GPTAVIGSVGKLPTGSILGGVLLNQKLNPTTLENESDKQKLMVLLRTFFEVHKGWHIQYNIVSRETLLDA
KKHPDQYRDLVVRVAGYSALRDPLIISPKRNHV

>WP_130099568.1 formate C-acetyltransferase/glycerol dehydratase family glycyl radical enzyme [Siccibacter turicensis]
MTTLKLDVLSNRIKAHKNALVNIVKPPVCTERAQHYTEAYQQNMDKPLPVRRALALSHHLSERTIWIKHD
ELIVGNQASEVRAAPIFPEYTVSWIEKEIDDLADRPGAGFAVSEENKRVLHAVCPWWRGQTVQDRCYGMF
TDEQKALLETGIIKAEGNMTSGDAHLAVNFPLLLERGLDGLRDTVAQRRARINLTVLEDLHGEQFLKAID
IVLQAVSDHIGRFAQEARRMASDETRDSRRDELLQIAENCEAIAHEPPKTFWQALQLCYFIQLILQIESN
GHSVSFGRMDQYLYPWYRRDVELNGSLSREQAIELLHGCWLKLLEVNKIRSGSHSKASAGSPLYQNVTIG
GQTLVNDVAMDAVNPLSYAILESCGRLRSTQPNLSVRYHAGISDDFLDACVQVIRCGFGMPAFNNDEIVI
PEFIKLGIAPQDAYDYAAIGCIETAVGGKWGYRCTGMSFINFARVMLAALEGGRDATSGKVFLPQTQALS
KGNFQRFDEVMAAWDNQIRYYTRKSIEIEYVVDTMLEENVPDILCSALVDDCIERAKSIKQGGAKYDWVS
GLQVGIANLGNSLAAVKTLVFDQGVIGQQQLAQALANNFEGLTHEQLRQRLINGAPKYGNDDDTVDTLLT
RAYQTYIDEIKQYHNPRYGRGPIGGNYYAGTSSISANVPFGAATMATPDGRKATTPLAEGASPASGTDHL
GPTAVISSVGKLPTGSILGGVLLNQKLNPATLDNDSDRQKLMMLLRTFFEVHKGWHIQYNIVSRETLLEA
KKHPDQYRDLVVRVAGYSAFFTALSPDAQDDIIARTEHTL

>WP_130017378.1 formate C-acetyltransferase/glycerol dehydratase family glycyl radical enzyme [Serratia marcescens]
MTTLDLTTLSARIQAHKNALIHIVKPPVCTERAQHYTEAYQQHQDRPLPVRRALALSNHLAKRSIWIAND
ELIVGNQASELRAAPIFPEYTVGWIENEIDQLADRPGAGFSVSEENKAILHRLCPWWRGQTVQDRCYGMF
TDEQKALLATGIIKAEGNMTSGDAHLAVNFPLLLALGLDGLREKVNARRSRLHLTEWEDLHKAQFLNAID
IVLAALSEHILRFARLARDMAQREPRDWRRTELLAIADNCDLIAHRPPHTFWQALQLCYFIQLTLQIESN
GHSVSFGRLDQYLYPWYRRDVELEQNLAREDAIELLHSCWLKLLEVNKIRSGSHSKASAGSPLYQNVTIG
GQKLIDGRPCDAVNPLSYAILESCGRLRSTQPNLSVRYHAGMSADFLDACVQVIRCGFGMPAFNNDEIVI
PEFIKLGVEPQDAYDYAAIGCIETAVGGKWGYRCTGMSFINFARVLLAALEQGRDATSGQIFLPQEQALS
KGNFADFEQVMAAWDRQIRYYTRKSIEIECVVDSVLEENAHDILCSALVDDCIERGKSIKQGGAKYDWVS
GLQVGIANLGNSLAAVRKLVFEQGTIGQQQLAAALADDFAGLDGEQLRQRLLNAAPKYGNDVDDVDRLLV
RAYQTYIEELKQYRNTRFGRGPIGGGYYAGTSSISANVPFGAATLATPDGRKAHAPLAEGASPASGTDHL
GPTAVFNSLAKLPTEAILGGVLLNQKLNPTTLDNPRDREKLMLMLRTFFESYRGWHVQYNIVSRETLLAA
KQHPDQYRDLVVRVAGYSAFFTALSPEAQDDIIARTEHTL

>WP_130016732.1 formate C-acetyltransferase/glycerol dehydratase family glycyl radical enzyme [Serratia liquefaciens]
MTKLDLTTLSERTQAHKNALIHIVKPPVCTERAQHYTEAYQQHQDKPLPVRRALALANHLAKRTLRIDND
ELIIGNQASELRAAPIFPEYTVSWIEDEIDQLADRPGAGFSVSEENKAILHRLCPWWRGQTVQDRCYGMF
TDEQKALLATGIIKAEGNMTSGDAHLAVNFPLLLEKGLDGLREKVDERRSRIRLTDWEELHQEQFLKAID
LTLEALSAHILRFAQLARDMAQTENRLWRREELQTIAENCELIAHRPPQTFWQALQLCYFIQLTLQIESN
GHSVSFGRLDQYLYPWYRRDVELEQTLPRERAIEMLHSCWLKLLEINKIRSGSHSKASAGSPLYQNVTIG
GQQLINGKPCDAVNPLSYAILESCGRLRSTQPNLSVRYHAGMSNDFLDACVQVIRCGFGMPAFNNDEIVI
PEFIKLGVEPQDAYDYAAIGCIETAVGGKWGYRCTGMSFINFARVMLAALEQGRDATSGKVFLPQAEALS
KENFADFEQVLGAWDNQIRYYTRKSIEIECVVDTVLEENAHDILCSALVDDCIERGKSIKQGGAKYDWVS
GLQVGIANLGNSLAAVRKLVFEQGVIGQRQLAAALENDFDGLSGEQLRQRLLNAAPKYGNDEDEVDQLLV
RAYQTYIDELKQYHNTRFGRGPIGGTYYAGTSSISANVPFGAATLATPDGRKAHTPLAEGASPASGTDHL
GPTAVFNSLSKLPTASILGGVLLNQKLNPATLEDPRDREKLMLMLRTFFENYQGWHVQYNIVSRETLLKA
KQHPDQYRDLVVRVAGYSAFFTALSPDAQDDIIARTEHTI

>WP_129996378.1 formate C-acetyltransferase/glycerol dehydratase family glycyl radical enzyme [Enterobacter cloacae]
MTTLNLNTLSERIKAHKMALVHIVKPPVCTERAQHYTEMYQQHMDKPIPVRRALALAHHLAERTIWIKHD
ELIIGNQANEVRAAPIFPEYTVSWIEKEIDDLADRPGAGFAVSEENKRVLHEICPWWRGQTVQDRCYGMF
TDEQKGLLETGIIKAEGNMTSGDAHLAVNFPLVLEKGLDGLRAKVAERRSRINLTVLEDLHGDQFLKAID
IVLEAVSLHIKRFADLAREMASTETRESRRDELLAMAENCDVIAHEPPKTFWQALQLCYFIQLILQIESN
GHSVSFARMDQYLYPYYRRDVELDQSLDREHAIELLHSCWLKLLEVNKIRSGSHSKASAGSPLYQNVTIG
GQKLVNGEPMDAVNPLSYAILESCGRLRSTQPNLSVRYHAGMSNDFLDACVQVIRCGFGMPAFNNDEIVI
PEFIKLGVEKDDAYDYAAIGCIETAVGGKWGYRCTGMSFINFARVMLAALEGGRDATSGKVFLPQEKALS
AGNFDNFEEVMAAWDSQIRYYTRKSIEIEYVVDTMLEENVHDILCSALVDDCIERAKSIKQGGAKYDWVS
GLQVGIANLGNSLAAVKKLVFEQGTIGQQQLAAALADDFDGLTHEQLRQRLINGAPKYGNDDDSVDMLLT
RAYQTYIEELKQYHNPRYGRGPIGGNYYAGTSSISANVPFGAATMATPDGRKAHTPLAEGASPASGTDHL
GPTAVIGSVGKLPTEAILGGVLLNQKLNPSTLENDSDRQKLMVLLRTFFEVHKGWHIQYNIVSRETLLEA
KKHPDQYRDLVVRVAGYSAFFTALSPDAQDDIIARTEHTL

>WP_129990385.1 formate C-acetyltransferase/glycerol dehydratase family glycyl radical enzyme [Rahnella sp. CFA14(1/10)]
MTQLNLNTLSARILSHKEALIHIVKPPVCTERAQHYTQVYQQHADKPLAIRRALALAEHLRQRTIWIKHD
ELIVGNQASEVRAAPIFPEYTVGWIESEIDALADRPGAGFAVSEANKKILHEIYPWWRGQTVQDRCYGMF
TDEQKALLDSGIVKAEGNMTSGDAHLAVNFPLLLQLGLDGLRSKVDERRSRIKLTDWEDLHKEQLLKAID
ITLAAVSDHVVRFARLARDMAATQTREPRRNELLTIAANCDVIAHQPPQNFWQALQLCYFIQLILQIESN
GHSVSFGRMDQYLYPFWRRDVELEQTLAHDQGIELLQSCWLKLLEVNKIRSGTHSKASAGSPLYQNVTIG
GQTLHNDVACDAVNPLSYAILESCGQLRSTQPNLSVRYHAGMSSDFLDACVQVIRCGFGMPAFNNDEIVI
PEFIKLGVEKQDAYDYAAIGCIETAVGGKWGYRCTGMSFINFARVMLAALEQGYDARSHTRFLPQERGLS
QGNFDNFEQVFAQWDQQIRYYTRKSIEIECVVDTILEENAQDILCSALVDDCIERGKTIKQGGAKYDWVS
GLQVGIANLGNSLVAVKKLVFDQGVIGQQELAHALASDYAGLDGERLRQRLINGAEKYGNDHDEVDNLLV
RAYQCYIDELSNYHNTRFGRGPVGGTYYAGTSSISANVPFGAATTATPDGRKAFTPLAEGASPASGTDHL
GPTAVFNSLGKLPTAAILGGVLLNQKLNPASLENESDRETLMLMLRTFFEEHRGWHVQYNIVSRETLLKA
REEPQNYRDLVVRVAGYSAFFTALSPEAQDDIIARTEHSL

>WP_129982768.1 formate C-acetyltransferase/glycerol dehydratase family glycyl radical enzyme [Serratia liquefaciens]
MTKLDLTTLSERTQAHKNALIHIVKPPVCTERAQHYTEAYQQHQDKPLPVRRALALANHLAKRTLRIDND
ELIIGNQASELRAAPIFPEYTVSWIEDEIDQLADRPGAGFSVSEENKAILHRLCPWWRGQTVQDRCYGMF
TDEQKALLATGIIKAEGNMTSGDAHLAVNFPLLLEKGLDGLREKVDERRSRIRLTDWEELHQEQFLKAID
LTLEALSAHILRFAQLARDMAQTENRLWRREELQTIAENCELIAHRPPQTFWQALQLCYFIQLTLQIESN
GHSVSFGRLDQYLYPWYRRDVELEQTLPRERAIEMLHSCWLKLLEINKIRSGSHSKASAGSPLYQNVTIG
GQQLINGKPCDAVNPLSYAILESCGRLRSTQPNLSVRYHAGMSNDFLDACVQVIRCGFGMPAFNNDEIVI
PEFIKLGVEPQDAYDYAAIGCIETAVGGKWGYRCTGMSFINFARVMLAALEQGRDATSGKIFLPQAEALS
KANFADFEQVLGAWDNQIRYYTRKSIEIECVVDTVLEENAHDILCSALVDDCIERGKSIKQGGAKYDWVS
GLQVGIANLGNSLAAVRKLVFEQGVIGQRQLAAALENDFDGLSGEQLRQRLLNAAPKYGNDEDEVDQLLV
RAYQTYIDELKQYHNTRFGRGPIGGTYYAGTSSISANVPFGAATLATPDGRKAHTPLAEGASPASGTDHL
GPTAVFNSLSKLPTASILGGVLLNQKLNPATLEDPRDREKLMLMLRTFFEDYQGWHVQYNIVSRETLLKA
KQHPDQYRDLVVRVAGYSAFFTALSPDAQDDIIARTEHTI

>WP_129951544.1 formate C-acetyltransferase/glycerol dehydratase family glycyl radical enzyme [Rahnella sp. RFA10(1/100)]
MTQLNLNTLSARILSHKEALIHIVKPPVCTERAQHYTQVYQQHADKPLAIRRALALAEHLRQRTIWIKHD
ELIVGNQASEVRAAPIFPEYTVGWIESEIDALADRPGAGFAVSEANKKILHEICPWWRGQTVQDRCYGMF
NDEQKALLDSGIVKAEGNMTSGDAHLAVNFPLLLQLGLDGLRSKVDERRSRIKLTDWEDLHKEQLLKAID
ITLAAVSDHVVRFARLARDMAATQTREPRRNELLTIAANCDVIAHQPPQNFWQALQLCYFIQLILQIESN
GHSVSFGRMDQYLYPFWRRDVELEQTLAHDQGIELLQSCWLKLLEVNKIRSGTHSKASAGSPLYQNVTIG
GQTLHNDVACDAVNPLSYAILESCGQLRSTQPNLSVRYHAGMSSDFLDACVQVIRCGFGMPAFNNDEIVI
PEFIKLGVEKQDAYDYAAIGCIETAVGGKWGYRCTGMSFINFARVMLAALEQGYDARSHTRFLPQERGLS
QGNFDNFEQVFAQWDQQIRYYTRKSIEIECVVDTILEENAQDILCSALVDDCIERGKTIKQGGAKYDWVS
GLQVGIANLGNSLVAVKKLVFDQGVIGQQELAHALASDYAGLDGERLRQRLINGAEKYGNDHDEVDNLLV
RAYQCYIDELSNYHNTRFGRGPVGGTYYAGTSSISANVPFGAATTATPDGRKAFTPLAEGASPASGTDHL
GPTAVFNSLGKLPTAAILGGVLLNQKLNPASLENESDRETLMLMLRTFFEEHRGWHVQYNIVSRETLLKA
REEPQNYRDLVVRVAGYSAFFTALSPEAQDDIIARTEHSL

>WP_129942217.1 formate C-acetyltransferase/glycerol dehydratase family glycyl radical enzyme [Serratia liquefaciens]
MTKLDLTTLSERTQAHKNALIHIVKPPVCTERAQHYTEAYQQHQDKPLPVRRALALANHLAKRTLRIDND
ELIIGNQASELRAAPIFPEYTVSWIEDEIDQLADRPGAGFSVSEESKAILHRLCPWWRGQTVQDRCYGMF
TDEQKALLATGIIKAEGNMTSGDAHLAVNFPLLLEKGLDGLREKVDERRSRIRLTDWEELHQEQFLKAID
LTLEALSAHILRFAQLARDMAQTENRLWRREELLAIAENCELIAHRPPQTFWQALQLCYFIQLTLQIESN
GHSVSFGRLDQYLYPWYRRDVELEQTLSRERAIEMLHSCWLKLLEINKIRSGSHSKASAGSPLYQNVTIG
GQQLINGKPCDAGNPLSYAILESCGRLRSTQPNLSVRYHAGMSNDFLDACVQVIRCGFGMPAFNNDEIVI
PEFIKLGVEPQDAYDYAAIGCIETAVGGKWGYRCTGMSFINFARVMLAALEQGRDATSGKIFLPQAEALS
KENFADFEQVLGAWDNQIRYYTRKSIEIECVVDTVLEENAHDILCSALVDDCIERGKSIKQGGAKYDWVS
GLQVGIANLGNSLAAVRKLVFEQGVIGQRQLAAALENDFDGLSGEQLRQRLLNAAPKYGNDEDEVDQLLV
RAYQTYIDELKQYHNTRFGRGPIGGTYYAGTSSISANVPFGAATLATPDGRKAHTPLAEGASPASGTDHL
GPTAVFNSLSKLPTASILGGVLLNQKLNPATLEDPRDREKLMLMLRTFFEDYQGWHVQYNIVSRETLLKA
KQHPDQYRDLVVRVAGYSAFFTALSPDAQDDIIARTEHTI

>WP_129940689.1 formate C-acetyltransferase/glycerol dehydratase family glycyl radical enzyme [Serratia liquefaciens]
MTKLGLTTLSERTQAHKNALIHIVKPPVCTERAQHYTEAYQQHQDKPLPVRRALALANHLAKRTLRIDND
ELIIGNQASELRAAPIFPEYTVSWIEDEIDQLADRPGAGFSVSEENKAILHRLCPWWRGQTVQDRCYGMF
TDEQKALLATGIIKAEGNMTSGDAHLAVNFPLLLEKGLDGLREKVDERRSRIRLTDWEELHQEQFLKAID
LTLEALSAHILRFAQLARDMAQTENRLWRSEELQTIAENCELIAHRPPQTFWQALQLCYFIQLTLQIESN
GHSVSFGRLDQYLYPWYRRDVELEQTLPRERAIEMLHSCWLKLLEINKIRSGSHSKASAGSPLYQNVTIG
GQQLINGKPCDAVNPLSYAILESCGRLRSTQPNLSVRYHAGMSNDFLDACVQVIRCGFGMPAFNNDEIVI
PEFIKLGVEPQDAYDYAAIGCIETAVGGKWGYRCTGMSFINFARVMLAALEQGRDATSGKVFLPQAGALS
KENFADFEQVLGSWDNQIRYYTRKSIEIECVVDTVLEENAHDILCSALVDDCIERGKSIKQGGAKYDWVS
GLQVGIANLGNSLAAVRKLVFEQGVIGQRQLAAALENDFDGLSGEQLRQRLLNAAPKYGNDEDEVDQLLV
RAYQTYIDELKQYHNTRFGRGPIGGTYYAGTSSISANVPFGAATLATPDGRKAHTPLAEGASPASGTDHL
GPTAVFNSLSKLPTASILGGVLLNQKLNPATLEDPRDREKLMLMLRTFFEDYQGWHVQYNIVSRETLLKA
KQHPDQYRDLVVRVAGYSAFFTALSPDAQDDIIARTEHTI

>WP_129938207.1 formate C-acetyltransferase/glycerol dehydratase family glycyl radical enzyme [Serratia proteamaculans]
MTTLDLTTLTARTLAHKNALIHIVKPPVCTERAQHYTEAYQQHLDKPLPVRRALALANHLAKRTLRIDND
ELIIGNQASELRAAPIFPEYTVGWVEDEIDQLADRPGAGFSVSEENKAVLHQVCPWWRGQTVQDRCYGMF
TDEQKALLATGIIKAEGNMTSGDAHLAVNFPLLLEKGLDGLRDKVDERRSRIRLTDWQELQQEQFLKAID
LTLEALSEHILRFARLAHSMAQAESRHWRSEELLAIAENCELIAHRPPQTFWQALQLCYFIQLTLQIESN
GHSVSFGRLDQYLYPWYRRDVELEQTLPRERAIEMLHSCWLKLLEINKIRSGSHSKASAGSPLYQNVTIG
GQQLVDGKPCDAVNPLSYTILESCGRLRSTQPNLSVRYHAGMSSDFLDACVQVIRCGFGMPAFNNDEIVI
PEFIKLGVEPQDAYDYAAIGCIETAVGGKWGYRCTGMSFINFARVLLATLEQGRDATSGQIFLPQELALS
QGNFSHFDQVLGAWDNQIRYYTRKSIEIECVVDSVLEENAHDILCSALVDDCIERGKSIKQGGAKYDWVS
GLQVGIANLGNSLAAVRKLVFEQGVIGQQQLAVALANDFDGLSGEQLRQRLLNAAPKYGNDVDEVDQLLV
RAYQTYIDELRQYHNTRFGRGPIGGTYYAGTSSISANVPFGAATLATPDGRKAHTPLAEGASPASGTDHL
GPTAVFNSLSKLPTASILGGVLLNQKLNPTTLENPADREKLMLMLRTFFEAYQGWHVQYNIVSRETLLKA
KQHPDQYRDLVVRVAGYSAFFTALSPDAQDDIIARTEHTI

>WP_129934515.1 formate C-acetyltransferase/glycerol dehydratase family glycyl radical enzyme [Serratia proteamaculans]
MTTLDLTTLTARTLAHKNALIHIVKPPVCTERAQHYTEAYQQHLDKPLPVRRALALANHLAKRTLRIDND
ELIIGNQASELRAAPIFPEYTVGWVEDEIDQLADRPGAGFSVSEENKAVLHQVCPWWRGQTVQDRCYGMF
TDEQKALLATGIIKAEGNMTSGDAHLAVNFPLLLEKGLDGLRDKVDERRSRIRLTDWQELQQEQFLKAID
LTLEALSEHILRFARLAHSMAQAESRHWRSEELLAIAENCELIAHRPPQTFWQALQLCYFIQLTLQIESN
GHSVSFGRLDQYLYPWYRRDVELEQTLPRERAIEMLHSCWLKLLEINKIRSGSHSKASAGSPLYQNVTIG
GQQLVDGKPCDAVNPLSYTILESCGRLRSTQPNLSVRYHAGMSSDFLDACVQVIRCGFGMPAFNNDEIVI
PEFIKLGVEPQDAYDYAAIGCIETAVGGKWGYRCTGMSFINFARVLLATLEQGRDATSGQIFLPQELALS
QGNFSHFDQVLGAWDNQIRYYTRKSIEIECVVDSVLEENAHDILCSALVDDCIERGKSIKQGGAKYDWVS
GLQVGIANLGNSLAAVRKLVFEQGVIGQQQLAVALANDFDGLSGEQLRQRLLNAAPKYGNDVDEVDQLLV
RAYQTYIDELRQYQNTRFGRGPIGGTYYAGTSSISANVPFGAATLATPDGRKAHTPLAEGASPASGTDHL
GPTAVFNSLSKLPTASILGGVLLNQKLNPTTLENPADREKLMLMLRTFFEAYQGWHVQYNIVSRETLLKA
KQHPDQYRDLVVRVAGYSAFFTALSPDAQDDIIARTEHTI

>WP_129830642.1 formate C-acetyltransferase/glycerol dehydratase family glycyl radical enzyme [Vibrio parahaemolyticus]
MDLHTLPERIKAHKSALVNIVTPPICTERAEAYTRAYQANEDKPVIVQRALALQEHLRTRTIWIKHDELI
VGNQASKVRAAPISPEYTVRWIEAEIDELADRPGAGFAVSEEDKQSIHAITPYWRGKTVQDRCYGLFTDE
QQEILASTIIKAEGNMTSGDAHLAVDNEKILKIGMNGLLDEVRQHRANNDMSTYEGLKKEQFYKSVEIVL
LAIQEHMVSYADLALEMAQNETRPERKAELETIAENCRHVAFHAPTNFWQALQLSYFVQLMLQIESNGHS
VSFGRMDQFLNDYYVRDLESGAMNKAFALELLQSCWLKLLEVNKIRSGAHSKASAGSPLYQNVCIGGQKL
NENGEPEDAVNPLSWAILESCGQLCSTQPNLSVRYHEGLNQEFLMGCIEVIKCGFGMPAFNNDEIVIPEF
IKLGVEKKDAYNYASIGCIETAVPGKWGYRCTGMSFINFARILLAALNEGVDATTGKAFLPHDKSLAKGN
FESFEQVTASWAEQIRYYTRKSIEIDTVVDSVLEQQAQDIFCSSLVDDCLARGKTVKEGGAKYDWVSGLQ
VGIANLGNSLAAIKHLVFEEAQISQTELAKALEEDFDGIENEQLRQRLINFAPKYGNDDDYVDQLLADAY
QVYIDELAQFVNTRHGRGPIGGGYYAGTSSISANVPFGASTMATPDGRKAKTPLAEGASPASGSDRLGPT
AVYNSVGKIQANKILGGVLLNQKLSPAAVASEGDKLKLSMLIRTFFNHHKGWHVQYNIVSRKTLLAAKKN
PEQYRDLVVRVAGYSAFFTALSPDAQDDIIARTEHEL

>WP_129766027.1 formate C-acetyltransferase/glycerol dehydratase family glycyl radical enzyme [Klebsiella variicola]
MTTLKLNTLSARIQAHKMALVHIVKPPVCTERARHYTEMYQQHLDKPIPVRRALALAHHLAERTIWIKHD
ELIAGNQASEVRAAPIFPEYTVSWIEKEIDDLADRPGAGFSVSEENKRVLHEVCPWWRGQTVQDRCYGMF
TDEQKALLATGIIKAEGNMTSGDAHLAVNFPLLLEKGLDGMRAKVAERRSRINLTVLEDLHGEQFLKAID
IVLEAVSDHSKRFAALAREMATAESRESRRHELLTIAENCDIIAHEPPKTFWQALQLCYFIQLILQIESN
GHSVSFGRMDQYLYPYYRRDVELQQSLDREQAIELLHSCWLKLLEVNKIRSGSHSKASAGSPLYQNVTIG
GQNLVDGQPQDAVNPLSYAILESCGRLRSTQPNLSVRYHAGMSNDFLDACVQVIRCGFGMPAFNNDEIVI
PEFIKLGIEPQDAYDYAAIGCIETAVGGKWGYRCTGMSFINFARVMLATLEGGRDATSGQVFLPQEHALS
KGNFANFDQVLADWDNQIRYYTRKSIEIEYVVDTILEENVHDILCSALVDDCIERAKSIKQGGAKYDWVS
GLQVGIANLGNSLAAVKKLVFDQGAIGQQELAKALAEDFDGLTHEQLRQRLINGAPKYGNDDDSVDELLA
RAYQTYIDELKQYHNPRYGRGPIGGNYYAGTSSISANVPFGAQTMATPDGRKAHTPLAEGASPASGTDHL
GPTAVISSVGKLPTGAILGGVLLNQKLNPSTLENESDKQKLMVLLRTFFEVHKGWHIQYNIVSRDTLLEA
KKHPDQYRDLVVRVAGYSAFFTALSPDTQDDIIARTEHTL

>WP_129639851.1 formate C-acetyltransferase/glycerol dehydratase family glycyl radical enzyme [Rahnella variigena]
MTQLNLNTLSARIRSHKDALIHIVKPPVCTERAQHYTQIYQQHADKPLAVRRALALAEHLRQRTIWIKHD
ELIVGNQASEVRAAPIFPEYTVGWIESEIDALADRPGAGFAVSEANKKVLHEICPWWRGQTVQDRCYGIF
TDEQKALLESGIVKAEGNMTSGDAHLAVNFPLLLELGLDGLRHKVDERRSRIQLTDWEDLHKEQLLKAID
ITLTAVSHHVLRFAELAREMAISETRENRRAELVTMAANCEVIAHRPPENFWQALQLCYFIQLILQIESN
GHSVSFGRMDQYLYPFYRRDVELEQTLERGQAIELLQSCWLKLLEVNKIRSGTHSKASAGSPLYQNVTIG
GQTLHHGVAADAVNPLSYAVLESCGQLRSTQPNLSVRYHAGMSNDFLDACVQVIRCGFGMPAFNNDEIVI
PEFIKLGVEKQDAYDYAAIGCIETAVGGKWGYRCTGMSFINFARVMLAALEQGKDAKSHTRFLAQERGLS
QGNFDNFEQVFAQWDEQIRYYTRKSIEIECVVDTVLEENAQDILCSALVDDCIERGKTIKQGGAKYDWVS
GLQVGIANLGNSLAAVKKLVFEQGTIGQQELAEALASDYEGLDGERLRQRLINGAEKYGNDHDGVDNLLV
RAYQCYIDELSNYHNTRFGRGPIGGTYYAGTSSISANVPFGAATTATPDGRKAFTPLAEGASPASGTDHL
GPTAVFNSLGKLPTEAILGGVLLNQKLNPASLENENDRQTLMLMLRTFFEEHHGWHVQYNIVSRETLLKA
REEPQNYRDLVVRVAGYSAFFTALSPEAQDDIIARTEHSL

>WP_129034298.1 formate C-acetyltransferase/glycerol dehydratase family glycyl radical enzyme [Lelliottia nimipressuralis]
MTQLNLNTLTDRIKAHKTALVHIVKPPVCTERAQHYTEMYQQHMDKPIPVRRALALAHHLAKRTIWIKHD
ELIIGNQASEVRAAPIFPEYTVSWIEKEIDDLADRPGAGFAVSEENKRVLHDVCPWWRGQTVQDRCYGMF
TDEQKGLLETGIIKAEGNMTSGDAHLAVNFPLLLEKGLDGMRAKVAERRTRINLTVLEDLHGDQFLKAID
IVLEAVTLHIQRFADLAREMAKNEIRESRRDELLAMAENCDVIAHQPPKTFWQALQLCYFIQLILQIESN
GHSVSFARMDQYLYPYYRRDVELNQSLDREHAIELLHSCWLKLLEVNKIRSGSHSKASAGSPLYQNVTIG
GQKLVNGEPMDAVNPLSYAILESCGRLRSTQPNLSVRYHAGMSNDFLDACVQVIRCGFGMPAFNNDEIVI
SEFIKLGVEKEDAYDYAAIGCIETAVGGKWGYRCTGMSFINFARVMLAAMEGGRDATSGKVFLPQEKALS
AGNFDNFDEVMAAWDHQIRYYTRKSIEIEYVVDTMLEENVHDILCSALVDDCIERAKSIKQGGAKYDWVS
GLQVGIANLGNSLAAVKKLVFEQGAIGQQQLAKALAEDYEGLTHEQLRQRLINGAPKYGNDDDSVDLLLA
RAYETYIEELKQYHNPRYGRGPIGGNYYAGTSSISANVPFGTATMATPDGRKAHTPLAEGASPASGTDHL
GPTAVIGSVGKLPTEAILGGVLLNQKLNPATLENDSDRQKLMILLRTFFEVHKGWHIQYNIVSRETLLEA
KKHPDQYRDLVVRVAGYSAFFTALSPDAQDDIIARTEHTL

>WP_126804867.1 formate C-acetyltransferase/glycerol dehydratase family glycyl radical enzyme [Enterobacter hormaechei]
MTTLNLNTLSERIKAHKTALVHIVKPPVCTERAQHYTEMYQQHLDKPIPVRRALALAHHLAKRTIWIKHD
ELIIGNQASEVRAAPIFPEYTVSWIEKEIDDLADRPGAGFAVSEENKRVLHEICPWWRGQTVQDRCYGMF
TDEQKGLLETGIIKAEGNMTSGDAHLAVNFPLVLEKGLDGLRAKVAERRARINLTVLDDLHGDQFLKAID
IVLEAVSLHIKRFADLAREMAATETRDSRRDELLAMAENCDVIAHEPPKTFWQALQLCYFIQLILQIESN
GHSVSFARMDQYLYPYYRRDVELDQSLDREHAIELLHSCWLKLLEVNKIRSGSHSKASAGSPLYQNVTIG
GQKLVNGEPMDAVNPLSYAILESCGRLRSTQPNLSVRYHAGMSNDFLDACVQVIRCGFGMPAFNNDEIVI
PEFIKLGVEREDAYDYAAIGCIETAVGGKWGYRCTGMSFINFARVMLAALEGGRDATSGQVFLPQEKALS
AGNFGNFDEIMAAWDNQIRYYTRKSIEIEYVVDTMLEENVHDILCSALVDDCIERAKSIKQGGAKYDWVS
GLQVGIANLGNSLAAVKKLVFDQGVIGQQQLAAALADDFEGLTHEQLRQRLINGAPKYGNDDDSVDLLLT
RAYETYIEELKQYHNPRYGRGPIGGNYYAGTSSISANVPFGAATMATPDGRKAHTPLAEGASPASGTDHL
GPTAVIGSVGKLPTEAILGGVLLNQKLNPSTLENDSDRQKLMVLLRTFFEVHKGWHIQYNIVSRETLLEA
KKHPDQYRDLVVRVAGYSAFFTALSPDAQDDIIARTEHTL

>WP_126517413.1 formate C-acetyltransferase/glycerol dehydratase family glycyl radical enzyme [Enterobacter hormaechei]
MTTLNLNTLSERIKAHKTALVHIVKPPVCTERAQHYTEMYQQHMDKPIPVRRALALAHHLAKRTIWIKHD
ELIIGNQASEVRAAPIFPEYTVSWIEKEIDDLADRPGAGFAVSEENKRVLHAICPWWRGQTVQDRCYGMF
TDEQKGLLETGIIKAEGNMTSGDAHLAVNFPLVLEKGLDGLRAKVAERRSRINLTVLEDLHGDQFLKAID
IVLEAVSLHIKRFADLAREMAATETRESRRDELLAMAENCDVIAHEPPKTFWQALQLCYFIQLILQIESN
GHSVSFARMDQYLYPYYRRDVELDQSLDREHAIELLHSCWLKLLEVNKIRSGSHSKASAGSPLYQNVTIG
GQKLVNGEPMDAVNPLSYAILESCGRLRSTQPNLSVRYHAGMSNDFLDACVQVIRCGFGMPAFNNDEIVI
PEFIKLGVERDDAYDYAAIGCIETAVGGKWGYRCTGMSFINFARVMLAALEGGRDATSGKMFLPQEKALS
AGNFDNFEEVMAAWDTQIRYYTRKSIEIEYVVDTMLEENVHDILCSALVDDCIERAKSIKQGGAKYDWVS
GLQVGIANLGNSLAAVKKLVFDQGVIGQQQLAAALADDFDGLTHEQLRQRLINGAPKYGNDDDSVDMLLT
RAYQTYIEELKQYHNPRYGRGPIGGNYYAGTSSISANVPFGAATMATPDGRKAHTPLAEGASPASGTDHL
GPTAVIGSVGKLPTEAILGGVLLNQKLNPSTLENDSDRQKLMVLLRTFFEVHKGWHIQYNIVSRETLLEA
KKHPDQYRDLVVRVAGYSAFFTALSPDAQDDIIARTEHTL

>WP_126503619.1 formate C-acetyltransferase/glycerol dehydratase family glycyl radical enzyme [Enterobacter hormaechei]
MTTLNLNTLSERIKAHKTALVHIVKPPVCTERAQHYTEMYQQHLDKPIPVRRALALAHHLAKRTIWIKHD
ELIIGNQASEVRAAPIFPEYTVSWIEKEIDDLADRPGAGFAVSEENKRVLHEICPWWRGQTVQDRCYGMF
TDEQKGLLETGIIKAEGNMTSGDAHLAVNFPLVLEKGLDGLRAKVAERRSRINLTVLDDLHGDQFLKAID
IVLEAVSLHIRRFADLAREMAASETRDSRRDELLAMAENCDIIAHQPPKSFWQALQLCYFIQLILQIESN
GHSVSFARMDQYLYPYYRRDVELDQSLDREHAIELLHSCWLKLLEVNKIRSGSHSKASAGSPLYQNVTIG
GQKLVNGEPMDAVNPLSYAILESCGRLRSTQPNLSVRYHAGMSNDFLDACVQVIRCGFGMPAFNNDEIVI
PEFIKLGVEREDAYDYAAIGCIETAVGGKWGYRCTGMSFINFARVMLAALEGGRDATSGQVFLPQEKALS
AGNFGNFDEVMAAWDNQIRYYTRKSIEIEYVVDTMLEENVHDILCSALVDDCIERAKSIKQGGAKYDWVS
GLQVGIANLGNSLAAVKKLVFDQGVIGQQQLAAALADDFEGLTHEQLRQRLINGAPKYGNDDDSVDLLLT
RAYETYIEELKQYHNPRYGRGPIGGNYYAGTSSISANVPFGAATMATPDGRKAHTPLAEGASPASGTDHL
GPTAVIGSVGKLPTEAILGGVLLNQKLNPSTLENDSDRQKLMVLLRTFFEVHKGWHIQYNIVSRETLLEA
KKHPDQYRDLVVRVAGYSAFFTALSPDAQDDIIARTEHTL

>WP_126328091.1 formate C-acetyltransferase/glycerol dehydratase family glycyl radical enzyme [Enterobacter asburiae]
MTTLNLNTLSERIKAHKTALVHIVKPPVCTERAQHYTEMYQQHMDKPIPVRRALALAHHLAERTIWIKHD
ELIIGNQASEVRAAPIFPEYTVSWIEKEIDDLADRPGAGFAVSEENKRVLHDICPWWRGQTVQDRCYGMF
TDEQKGLLETGIIKAEGNMTSGDAHLAVNFPLVLEKGLDGLRAKVAERRSRINLTVLEDLHGDQFLKAID
IVLEAVSLHIKRFADLAREMASTETRASRRDELLAMAENCDVIAHEPPKTFWQALQLCYFIQLILQIESN
GHSVSFARMDQYLYPYYRRDVELNQSLDREHAIELLHCCWLKLLEVNKIRSGSHSKASAGSPLYQNVTIG
GQKLVNGEPMDAVNPLSYAILESCGRLRSTQPNLSVRYHAGMSNDFLDSCVQVIRCGFGMPAFNNDEIVI
PEFIKLGVERDDAYDYAAIGCIETAVGGKWGYRCTGMSFINFARVMLAALEGGRDATSGRVFLPQEKALS
AGNFDNFDEVMAAWDSQIRYYTRKSIEIEYVVDTMLEENVHDILCSALVDDCIERAKSIKQGGAKYDWVS
GLQVGIANLGNSLAAVKKLVFEQGTIGQQQLAAALADDFEGLTHEQLRQRLINDAPKYGNDDDSVDMLLT
RAYQTYIEELKQYHNPRYGRGPTGGNYYAGTSSISANVPFGAATMATPDGRKAHTPLAEGASPASGTDHL
GPTAVIGSVGKLPTEAILGGVLLNQKLNPSTLENDSDRQKLMVLLRTFFEVHKGWHIQYNIVSRETLLEA
KKHPDQYRDLVVRVAGYSAFFTALSPDAQDDIIARTEHTL

>WP_126292067.1 formate C-acetyltransferase/glycerol dehydratase family glycyl radical enzyme [Enterobacter hormaechei]
MTTLNLNTLSERIKAHKTALVHIVKPPVCTERAQHYTEMYQQHLDKPIPVRRALALAHHLAKRTIWIKHD
ELIIGNQASEVRAAPIFPEYTVSWIEKEIDDLADRPGAGFAVSEENKRVLHEICPWWRGQTVQDRCYGMF
TDEQKGLLETGIIKAEGNMTSGDAHLAVNFPLVLEKGLDGLRAKVAERRSRINLTVLDDLHGDQFLKAID
IVLEAVSLHIRRFADLAREMAASETRNSRRDELLAMAENCDIIAHQPPKTFWQALQLCYFIQLILQIESN
GHSVSFARMDQYLYPYYRRDVELDQSLDREHAIELLHSCWLKLLEVNKIRSGSHSKASAGSPLYQNVTIG
GQKLVNGEPMDAVNPLSYAILESCGRLRSTQPNLSVRYHAGMSNDFLDACVQVIRCGFGMPAFNNDEIVI
PEFIKLGVEREDAYDYAAIGCIETAVGGKWGYRCTGMSFINFARVMLAALEGGRDATSGQVFLPQEKALS
AGNFGNFEEVMAAWDNQIRYYTRKSIEIEYVVDTMLEENVHDILCSALVDDCIERAKSIKQGGAKYDWVS
GLQVGIANLGNSLAAVKKLVFDQGVIGQQQLAAALADDFEGLTHEQLRQRLINGAPKYGNDDDSVDLLLT
RAYETYIEELKQYHNPRYGRGPIGGNYYAGTSSISANVPFGAATMATPDGRKAHTPLAEGASPASGTDHL
GPTAVIGSVGKLPTEAILGGVLLNQKLNPSTLENDSDRQKLMVLLRTFFEVHKGWHIQYNIVSRETLLEA
KKHPDQYRDLVVRVAGYSAFFTALSPDAQDDIIARTEHTL

>WP_126026381.1 formate C-acetyltransferase/glycerol dehydratase family glycyl radical enzyme [Klebsiella aerogenes]
MTTLKLDTLSARIQAHKMALVHIVKPPVCTERAQHYTAAYQQHLDKPIPVRRALALAHHLAERTIWIKHD
ELIVGNQASEVRAAPIFPEYTVSWIEKEIDDLADRPGAGFSVSEANKRVLHEVCPWWRGQTVQDRCYGMF
TDEQKALLATGIIKAEGNMTSGDAHLAVNYPLLLEKGLDGMRAKVAERRSRINLTVLEDLHGEQFLKAID
IVLAAVSEHCKRFATLARDMAAQEPRELRRDELLAIAENCEIIAHQPPKTFWQALQLCYFIQLILQIESN
GHSVSFGRMDQYLYPYYRRDVELQQSLDREQAIELLHCCWLKLLEVNKIRSGSHSKASAGSPLYQNVTIG
GQNLVDGQPQDAVNPLSYAILESCGRLRSTQPNLSVRYHAGMSNDFLDACVQVIRCGFGMPAFNNDEIVI
PEFIKLGIEPQDAYDYAAIGCIETAVGGKWGYRCTGMSFINFARVMLATLEGGRDATSGQVFLAQQHALS
KGNFANFDQVLEDWDTQIRYYTRKSIEIEYVVDTMLEENVHDILCSALVDDCIERAKSIKQGGAKYDWVS
GLQVGIANLGNSLAAVKKLVFDQGVIGQQELAKALAEDFAGLTHEQLRQRLINGAPKYGNDDDSVDILLA
RAYQTYIDELKQYHNPRYGRGPIGGNYYAGTSSISANVPFGAQTMATPDGRKAHAPLAEGASPASGTDHL
GPTAVISSVGKLPTGAILGGVLLNQKLNPSTLENESDKQKLMVLLRTFFEVHKGWHIQYNIVSRETLLEA
KKHPDQYRDLVVRVAGYSAFFTALSPDTQDDIIARTEHTL

>WP_077064068.1 formate C-acetyltransferase/glycerol dehydratase family glycyl radical enzyme [Enterobacter chengduensis]
MTTLNLNTLSERIKAYKTALVHIVKPPVCTERAQHYTEMYQQHMDKPIPVRRALALAHHLAERTIWIKHD
ELIIGNQASEVRAAPIFPEYTVSWIEKEIDDLADRPGAGFAVSEENKRVLHEICPWWRGQTVQDRCYGMF
TDEQKGLLETGIIKAEGNMTSGDAHLAVNFPLVLEKGLDGLRAKVAERRSRINLTVLEDLHGDQFLKAID
IVLEAVSLHITRFADLAREMASTETRESRRDELLAMAENCDVIAHEPPKTFWQALQLCYFIQLILQIESN
GHSVSFARMDQYLYPFYRRDVELNQSLDREHAIELLHSCWLKLLEVNKIRSGSHSKASAGSPLYQNVTIG
GQKLVNGEPMDAVNPLSYAILESCGRLRSTQPNLSVRYHAGMINDFLDACVQVIRCGFGMPAFNNDEIVI
PEFIKLGVEKEDAYDYAAIGCIETAVGGKWGYRCTGMSFINFARVMLAALEGGRDATSGKVFLPQEKALS
AGNFNNFDEVMAAWDSQIRYYTRKSIEIEYVVDTMLEENVHDILCSALVDDCIERAKSIKQGGAKYDWVS
GLQVGIANLGNSLAAVKKLVFEQGVIGQQQLAAALADDFDGLTHEQLRQRLINGAPKYGNDDDSVDMLLT
RAYQTYIEELKQYHNPRYGRGPIGGNYYAGTSSISANVPFGAATMATPDGRKAHTPLAEGASPASGTDHL
GPTAVIGSVGKLPTEAILGGVLLNQKLNPSTLENDSDRQKLMVLLRTFFEVHKGWHIQYNIVSRETLLEA
KKHPDQYRDLVVRVAGYSAFFTALSPDAQDDIIARTEHTL

>WP_060569898.1 formate C-acetyltransferase/glycerol dehydratase family glycyl radical enzyme [Citrobacter sp. 50677481]
MTQLKLDTLSERIKAHKTALVHIVKPPVCTERAQHYTEMYKQHLDKPIPVRRALALAHHLAERTIWIKHD
ELIIGNQASEVRAAPIFPEYTVSWIEKEIDDLADRPGAGFAVSEENKRVLHEVCPWWRGQTVQDRCYGMF
TDEQKALLETGIIKAEGNMTSGDAHLAVNFPLLLEKGLDGLRGKVAERRSRINLTVLDDLHGEQFLKAID
IVLVAVSDHIARFAELARKMASEETRESRRTELLTMAENCDVIAHQPPQTFWQALQLCYFIQLILQIESN
GHSVSFGRMDQYLYPYYRRDVELDQSLDREHAIELLHSCWLKLLEVNKIRSGSHSKASAGSPLYQNVTIG
GQNLVNGQPMDAVNPLSYAILESCGRLRSTQPNLSVRYHAGMSNDFLDACVQVIRCGFGMPAFNNDEIVI
PEFIKLGIEPQDAYDYAAIGCIETAVGGKWGYRCTGMSFINFARVMLAALEGGRDATSGKVFLPQEKALS
AGNFTDFDDVMAAWDTQIRYYTRKSIEIEYVVDTMLEENVHDILCSALVDDCIERAKSIKQGGAKYDWVS
GLQVGIANLGNSLAAVKKLVFEQGAIGQQQLAAALAADFDGLTHEQLRQRLINGAPKYGNDDDSVDTLLA
RAYQTYIDELKQYHNPRYGRGPVGGNYYAGTSSISANVPFGAATMATPDGRKAHTPLAEGASPASGTDHL
GPTAVIGSVGKLPTGSILGGVLLNQKLNPATLENESDKQKLMILLRTFFEDHKGWHIQYNIVSRETLLEA
KKHPDQYRDLVVRVAGYSAFFTALSPDAQDDIIARTEHML

>WP_054261907.1 formate C-acetyltransferase/glycerol dehydratase family glycyl radical enzyme [Propionispora sp. 2/2-37]
MKKFLEFVPRNEDIDLVRIHRLQQIMEKRTASICSERAVLITESFRTTEGEDYVLRKAKAFAHILENMTI
YIQDDSLIFGNQASRNFAAPIFPEFSIQWVIKELDEFDKRAGDVFQISEEVKRDLKSIAPYWQGHTHEDE
VWKNTPDSIRQAEKQSVLHRGGISMSGDGHIVPKHELILQKGFRGIVEEAERQLKNRNLSEENATFYQAV
IIALEGALKFIKRYSALAYRMAERETDRKRRQELLQIGKMCETLLERPAASFYEGCEVCYLVHMLQMIES
NGHSFCYGRFDQYMYDLYIADIKKGILTQEKALEIITHMFLMNSSNNKVRPCGHTKFSQGYPLYSNLMIG
GRKPDGTDGTNELSYLCIEAMNLTKMAEPNFSMRYNTETPRDLLRLAAKLIRTGCGMPSMFNDEVAVKGL
MDLGIPREDALDYCAIGCVETGVPGKYGHRSTGMTYVNWGKVLELVLNNGMDPNSGIQLVAINGKMGAEV
DYKTYDEVWEAWEKMLKFYSDLAVQCDAICGRALAVYDADPFASCFVDNCMQLGKTLKNGGCKYDVISQS
NIGPSVVGNSLAVIKKLIFEDRKLTWEQLLKAMKANWEGKEAAYIHKLVNQVPKFGNDEDYVDSLVKDVF
HSYLKLLPDYKTDRYGKGPEVSCYTMSTSNITSYVPNGLDVGATPDGRKAGSPLNEGCSPTQGTDRNGPT
SVINSVAKLPNDRVAAGQLLNMRFAPGALAGDENLKKFVEFLKACLLKGIYHNQFNVIDTKTFLDAKKNP
QNYTDLIVRVAGYCAQFVSLMPEAQDAIIARTENTWS

>WP_051791242.1 formate C-acetyltransferase/glycerol dehydratase family glycyl radical enzyme [Serratia sp. DD3]
MENFQADKETLFELKTTARTDAIGTEAFDKVYGLGYEVGHADWSPFPRVNRLRQTFLDRPYDIDVERLRL
VTEAYRDNETMPRIVQCALAFQNILLNSTLHIYEEDLILGEIAAPAKASPIYPEFSVDWIIDEILNSPFE
ERPNDQFYIRNEQERAEILELCAYWKGKSANEFITANLDDDQKKGSHMGEKVFQTNNYHFAGIGHFAMDF
NKLMTLGYSGVLQQAKQAFAELSKQDPDYGDKRDYYTATIIALEAAIKYITRYALLAEDMAFAATDEARK
QELQGMSANCYQIAGGVPQTFWQAAQLFNFAVTMTQIEGNGHSISYGRMDQWMLPFYAKDRAENGVAKEF
VLEVLEVLYVKMNNPTKLKDKGTVKVRNGRGFGGESLTIGGVDLQGNDATNDLTMLMLEASVHTRMMNPW
VCVRLHDKTPYELKVKTIECIRAGYGHPKLFNDGPAIKAMLGKGVTLEEARDYAVVGCVEPTIPGKEHGW
LDAGYVNTVKMMEMVINGGRILSGPNAGMQLGPDTGSLETYQSFEDVLESVDKQFAYWCDQLCSCLNITD
KMHRMIKPTPYISAFFEGCIESGKDMTYGGVKYNGTAPQAAGIASCADSLASIKKLMFDDKKYTGKELLD
AVKDNWDGHQKLYALVNSSKIPHYGNDIDEADELFNYMFECYCRHIKGRQNPRGGKFSPGVYTVNANVGM
GLYTNASLDGRKNGEPISDNMGPVHTAGGSHDISGPTAVINSVTKVDHSLATNGTLLNLRFPEDAVSGVE
GRDILLSFVDEYMGKQGMHVQFNIMSSEKMRAAQKNPELFRDMLVRVAGYSAYFVELGRPLQDDLIQRTE
LRF

>WP_050636041.1 formate C-acetyltransferase/glycerol dehydratase family glycyl radical enzyme [Candidatus Stoquefichus sp. SB1]
MEELYQTKRIKTLKEKMVNEPRYVSIEQARIITRVYQENEDLSVPKKRALSLKAALEELEIGVEKEELIV
GNRTKGVRYGVVFPESGCSWVDKEIENLPYRPQDKFLVREEDMKEFREKIYPYWKGHSMEDVIFNQYGQE
INAIAKVVKINQKDHAQGHICPDSKLWLELGPQGLIEKTQEKLKTCSEDQKEYYECTLLVLQGACTFMTR
YHDYIEDMIPHVEPQFQVTLKTVADNCLNLSNRPPESFHEALQSLWFLFVILHMESNASSFSPGRIDQYL
YPFYQKDKAAGLIDDQYALELLECLWLKFNEIVYLRNQHSAKYFAGFPIGFNIAIGGLDEKGQDTYNEIS
LLCLKAQYHLGLPQPNLSVRLNKNSSHELMQEAIKVVAKGSGMPQFFNDEAIVETMIHDLGIERQDALNY
AIVGCVELTTHGNNLGWSDAAMFNLNKALELTLNHGKCLLTGEQIGLDLGGLETYETFQDLENAFQKQID
YFIDEMMKAEEVVEKAHQDCLPSAFLSTVIDDCLEKGMDVTRGGAKYNLSGIQMIQVANLADSLAAIKEL
VYDEKMISRHELLASLQDDFKGHEMTQAMLLNKAPKYGNDIEWVDLLGAKWAEYFRARMKEFTNYRGGPY
HTGMYTVSAHVPMGENVGASPDGRNALTPLADGGMSPVYGRDLSGPTAVLKSVSRLNNSLTTNGGLLNMK
FLPEFFKTKTGMLKFENFLRAFVDLEIPHIQFNVVRREDLLDAKVHPERHKSLTIRVAGYTAYFVELAGK
LQDEIIERTAYEDI

>WP_048797179.1 formate C-acetyltransferase/glycerol dehydratase family glycyl radical enzyme [Serratia sp. 506_PEND]
MTTLDLTTLSARIQAHKNALIHIVKPPVCTERAQHYTEAYQQHQDRPLPVRRALALANHLAKRTIWIAND
ELIVGNQASELRAAPIFPEYTVGWIENEIDQLADRPGAGFSVSEENKAILHRLCPWWRGQTVQDRCYGMF
TDEQKALLATGIIKAEGNMTSGDAHLAVNFPLLLENGLDGLREKVNARRGRLRLTEWEDLHKAQFLNAID
IALAALSEHILRFARLARDMAQNEPRDWRRAELLAIAGNCDRIAHRPPHTFWQALQLCYFIQLTLQIESN
GHSVSFGRLDQYLYPWYRREVELEQKLAREDAIELLHCCWLKLLEVNKIRSGSHSKASAGSPLYQNVTIG
GQKLIDGRPCDAVNPLSYAILESCGRLRSTQPNLSVRYHAGMSADFLDACVQVIRCGFGMPAFNNDEIVI
PEFIKLGVEPQDAYDYAAIGCIETAVGGKWGYRCTGMSFINFARVLLAALEQGRDATSGQIFLPQEQALS
KGNFVDFEQILAAWDRQIRYYTRKSIEIECVVDSVLEENVHDILCSALVDDCIERGKSIKQGGAKYDWVS
GLQVGIANLGNSLAAVRKLVFDQGAIGQQQLATALADDFAGLDGEQLRQRLLNAAPKYGNDVDEVDRLLV
RAYQTYIEELKQYRNTRFGRGPIGGGYYAGTSSISANVPFGAATLATPDGRKAHTPLAEGASPASGTDYL
GPTAVFNSLAKLPTEAILGGVLLNQKLNPATLDNPRDREKLMLMLRTFFESYRGWHVQYNIVSRETLLAA
KQHPDQYRDLVVRVAGYSAFFTALSPEAQDDIIARTEHTL

>WP_047382141.1 formate C-acetyltransferase/glycerol dehydratase family glycyl radical enzyme [Cetobacterium sp. ZWU0022]
MNLYNNTTKALGTEAFDKVYGLGYEVNHKDWSPFQRVNKLRATFLNRSYEIDVERLRLVTEAYKKHETLP
RKLQCAYAFENILMNTKLYIYDEDLILGEIAAPAKASPIYPEFSVDWIIDEILNSPFEKRSNDQFYIRNE
NERKEILELCEYWKGKSANELITSRLDENQKIGSHIGEKIFQTNNYHFAGIGHFAIDYNKLMTLGYDGVI
AQAKNYLNKLSKKDAEYGSKRDYYEATIIMLEASKKYILRYANLAEEKAKIEKNPNRKTELETIAQNCNV
VAGGTPKTFWQALQLFNFATTMIQIEGNGHSISYGRMDQWLYPFYEMDINNNDLTKEFALELIEVQYVKM
NNPTKLKDKGTVKVRNGRGFGGESLTIGGVDKTGNDATNDLTMMMLEASVHTRMMNPWICVRMHENTPYE
LKVKTVECIRAGYGHPKLFNDGPAIKAILSKGISLEEARDYCVVGCVEPSVPGKEFGWLDAGYVNTAKMM
EMVLNGGVTLDGKKIGPNTGSLETYKSFEEVLESVDKQFEYWTDQLCSCLNITDEVHRIVKPTPYVSAFF
EGCIESGKDMTEGGVKYNGTAPQGAGIATCADSLSTIKKLVFDDKTHTGAELLKALKNNWEGYDKLYALV
NSSKIPHYGNDDDYADELFKYMFECYCKHIKGRKNPRGGEFSPGVYTVNANVGMGLYTNASLDGRKSMEP
ISDNMGPVHTACGSHDISGPTAIVNSVSKVDHSLASNGTLLNLRFPEEAVSGIEGRDILISFIDEYISKQ
GMHVQFNIMSAETMKAAQANPKDYKDMLVRVAGYSAYFVELGKPLQDDLIHRTELHF

>WP_047026013.1 formate C-acetyltransferase/glycerol dehydratase family glycyl radical enzyme [Serratia sp. TEL]
MTTLDLTTLSARIQAHKNALIHIVKPPVCTERAQHYTEAYQQHQDKPLPVRRALALANHLAKRSIWIAND
ELIVGNQASELRAAPIFPEYTVGWIENEIDQLADRPGAGFSVSDEHKAILHRLCPWWRGQTVQDRCYGMF
TDEQKALLATGIIKAEGNMTSGDAHLAVNFPLLLEQGLDGLREKVHARRSRLRLTEWEDLHKAQFLNAID
IVLTALSGHILRFARLARDMAQNEARDWRRAELLSLADNCDRIAHRPPQTFWQALQLCYFIQLTLQIESN
GHSVSFGRLDQYLYPWYRRDVELEQNLAREDAIELLHSCWLKLLEVNKIRSGSHSKASAGSPLYQNVTIG
GQKLIDGRPCDAVNPLSYAILESCGRLRSTQPNLSVRYHAGMSADFLDACVQVIRCGFGMPAFNNDEIVI
PEFIKLEVEPQDAYDYAAIGCIETAVGGKWGYRCTGMSFINFARVLLAALEQGRDATSGQIFLPQEQALS
KGNFADFEQVLTAWDRQIRYYTRKSIEIECVVDSVLEENAHDILCSALVDDCIERGKSIKQGGAKYDWVS
GLQVGIANLGNSLAAVRKLVFDQGAIGQQQLATALAEDFAGLDGEQLRQRLLNAAPKYGNDVDEVDRLLV
RAYQTYIEELKQYRNTRFGRGPIGGGYYAGTSSISANVPFGAATLATPDGRKAHAPLAEGASPASGTDHL
GPTAVFNSLAKLPTEAILGGVLLNQKLNPATLDNPRDREKLMLMLRTFFESYRGWHVQYNIVSRDTLLAA
KQHPDQYRDLVVRVAGYSAFFTALSPEAQDDIIARTEHTL

>WP_044031125.1 formate C-acetyltransferase/glycerol dehydratase family glycyl radical enzyme [Serratia sp. FS14]
MTTLDLTTLSARIQAHKNALIHIVKPPVCTERAQHYTEAYQQHQDKPLPVRRALALANHLAKRSIWIAND
ELIVGNQASELRAAPIFPEYTVGWIENEIDQLADRPGAGFSVSEENKAILHRLCPWWRGQTVQDRCYGMF
TDEQKALLATGIIKAEGNMTSGDAHLAVNFPLLLELGLDGLREKVNARRSRLRLTEWEDLHKAQFLNAID
IVLAALSEHILRFARLARDMAQNEPRTGRRTELLAIADNCEQIAHRPPQTFWQALQLCYFIQLTLQIESN
GHSVSFGRLDQYLYPWYRRDVELEQKLAREDAIELLHSCWLKLLEVNKIRSGSHSKASAGSPLYQNVTIG
GQKLIDGRPCDAVNPLSYAILESCGRLRSTQPNLSVRYHAGMSADFLDACVQVIRCGFGMPAFNNDEIVI
PEFIKLGVEPQDAYDYAAIGCIETAVGGKWGYRCTGMSFINFARVLLAALEQGRDATSGQIFLPQEQALS
KGNFADFEQVLAAWDRQIRYYTRKSIEIECVVDSVLEENAHDILCSALVDDCIERGKSIKQGGAKYDWVS
GLQVGIANLGNSLAAVRKLVFDQGAIGQQQLATALADDFAGLDGEQLRQRLLNAAPKYGNDVDEVDRLLV
RAYQTYIEELKQYRNTRFGRGPIGGGYYAGTSSISANVPFGAATLATPDGRKAHTPLAEGASPASGTDHL
GPTAVFNSLAKLPTEAILGGVLLNQKLNPATLDNPRDREKLMLMLRTFFESYRGWHVQYNIVSRETLLAA
KQHPDQYRDLVVRVAGYSAFFTALSPEAQDDIIARTEHTL

>WP_042784661.1 formate C-acetyltransferase/glycerol dehydratase family glycyl radical enzyme [Serratia sp. SCBI]
MTTLDLTTLSARIQAHKNALIHIVKPPVCTERAQHYTEAYQQHQNKPLPVRRALALANHLAKRSIWIAND
ELIVGNQASELRAAPIFPEYTVGWIENEIDQLADRPGAGFSVSDENKAILHRLCPWWRGQTVQDRCYGMF
TDEQKALLATGIIKAEGNMTSGDAHLAVNFPLLLELGLDGLREKVNARRSRLRLTEWEDLHKAQFLNAID
IVLTALSEHILRFARLARDMAQNEARDWRRAELLAIADNCDRIAHRPPHTFWQALQLCYFIQLTLQIESN
GHSVSFGRLDQYLYPWYRRDVELEQNLARENAIELLHSCWLKLLEVNKIRSGSHSKASAGSPLYQNVTIG
GQKLVDGRPCDAVNPLSYAILESCGRLRSTQPNLSVRYHAGMSADFLDACVQVIRCGFGMPAFNNDEIVI
PEFIKLGVEPQDAYDYAAIGCIETAVGGKWGYRCTGMSFINFARVLLAALEQGRDATSGQIFLPQEQALS
KGNFADFEQVLTAWDRQIRYYTRNSIEIECVVDSVLEENAHDILCSALVDDCIERGKSIKQGGAKYDWVS
GLQVGIANLGNSLAAVRKLVFDQGAIGQQQLATALAEDFAGLDGEQLRQRLLNAAPKYGNDVDEVDRLLV
RAYQTYIEELKQYRNTRFGRGPIGGGYYAGTSSISANVPFGAATLATPDGRKAHAPLAEGASPASGTDHL
GPTAVFNSLAKLPTEAILGGVLLNQKLNPATLDNPRDREKLMLMLRTFFESYRGWHVQYNIVSRETLLAA
KQHPDQYRDLVVRVAGYSAFFTALSPEAQDDIIARTEHTL

>WP_037034462.1 formate C-acetyltransferase/glycerol dehydratase family glycyl radical enzyme [Rahnella sp. WP5]
MTQLNLNTLSARIRSHKEALIHIVKPPVCTERAQHYTQVYQQHADKPLAVRRALALAEHLSKRTIWIKHD
ELIVGNQASEVRAAPIFPEYTVGWIESEIDALADRPGAGFAVSEANKKILHELCPWWRGQTVQDRCYGMF
TDEQKALLDSGIVKAEGNMTSGDAHLAVNFPLLLELGLDGLRSKVGERRSRIRLTDWEDLHKEQLLKAID
ITLAAVSDHVVRFAQLAREMAATETREQRRSELLTIAANCDVIAHQPPQNFWQALQLCYFIQLILQIESN
GHSVSFGRMDQYLYPFYRRDVELEQTLEREQAIELLQSCWLKLLEVNKIRSGTHSKASAGSPLYQNVTIG
GQNLHNDVASDAVNPLSYAILESCGQLRSTQPNLSVRYHAGMSRDFLDACVQVIRCGFGMPAFNNDEIVI
PEFIKLGVEKQDAYDYAAIGCIETAVGGKWGYRCTGMSFINFARVMLAALEQGHDAKSHTRFLPQERGLS
QGNFDNFDQVFAQWDEQIRYYTRKSIEIECVVDTVLEENAQDILCSALVDDCIERGKTIKQGGAKYDWVS
GLQVGIANLGNSLAAVKKLVFDQGVIGQQELANALASDYEGLDGERLRQRLINGAEKYGNDQDEVDNLLV
RAYQCYIDELSNYHNTRFGRGPVGGTYYAGTSSISANVPFGAATTATPDGRKAFTPLAEGASPASGTDHL
GPTAVFNSLSKLPTEAILGGVLLNQKLNPASLENESERETLMLMLRTFFEEHRGWHVQYNIVSRETLLKA
REEPQNYRDLVVRVAGYSAFFTALSPEAQDDIIARTEHSL

>WP_036103768.1 formate C-acetyltransferase/glycerol dehydratase family glycyl radical enzyme [Mangrovibacter sp. MFB070]
MTQLKLDVLTDRIKAHKAALVHIVKPPVCTERAQHYTEVYQQNMDKPVAVRRALALAHHLAQRTIWIQHD
ELIVGNQASELRAAPIFPEYTVSWIEKEIDELAERPGAGFSVSEENKQILHKLCPWWRGQTVQDRCYGMF
TAEQKAILDTGIIKAEGNMTSGDAHLAVDFPVLLEKGLDGLRETVNTRRALINLTVLEDLHGEQFLKAVD
ITLEAVSQHITRYADLARHMAERETRAERREELLAVAHNCDVIAHEPPKTFWQALQLCYFIQLILQIESN
GHSVSFGRMDQYLYPWYRRDVELEQSLSREQAIELLQSCWLKLLEVNKIRSGSHSKASAGSPLYQNVTIG
GQSLVNGKPVDAVNPLSWSILESCGRLRSTQPNLSVRYHAGMGDDFLDACVQVIRCGFGMPAFNNDEIVI
PEFIRLGVLPEDAYQYAAIGCIETAVGGKWGYRCTGMSFINFARVMLAALDGGRDATSGKVFLAQPEALA
SGNFADFESVLAAWDNQIRYYTRKSIEIEYVVDTVLEENAHDILCSALVDNCIERAKTIKQGGAKYDWVS
GLQVGIANLGNSLAAVKQLVFDDQAISQPQLASALADDFAGAEFEQLRQVLINRAPKYGNDDESVDALLV
RAYQTYIDELKQYHNPRHGRGPVGGNYYAGTSSISANVPFGAATMATPDGRKAHAPLAEGASPASGTDHL
GPTAVISSVGKLPTGSILGGVLLNQKLNPATLDNPADREKLMFLLRTFFETYKGWHIQYNIVSRETLVEA
KKHPDQYRDLVVRVAGYSAFFTALSPDTQDDIIARTEHVL

>WP_029487905.1 formate C-acetyltransferase/glycerol dehydratase family glycyl radical enzyme [Epulopiscium sp. 'N.t. morphotype B']
MSAVGTQPFDQTYSLGYQVNHEDWSPFPRVNHLRQKFLDRPYDVDVERLRLVTEAYQNNEDKPRKLQCAY
AFENILLNTQLYIYDEDLILGEIAAPAKASPIYPEFSVKWIIDEILHSPFEERSNDQFYIRNDSDREEIV
ALCRYWEGKTVDDAVTARLEESQTVGSQVGDKVFQTNVYQYAGIGHLAADYDVLMKEGYNGLINKATAAR
KKLSKKDPEYADKRDFYDAMIIMLEAAKKYIARYAKLAEESAIXEKDEGRKRELEAMAANCYAIAGEAPK
TFWQAVQLFNFATTLIQIESNGHSISYGRMDQWLHPIYEQDMRSGNLTKEFALEILEVQFVKMNNPTKLK
DKGTVLVRNGRGFGGESLTIGGIDKNGNDVTNDLTMLILEGSAHTRMMNPWVCVRMHENTPYELKVKAVE
CIRAGYGHPKLFNDAPTIKAMMRKGMTLEEAREYVVVGCVEPSLPGQEFGWHDAAYVNTAKMMEMVINGG
KCLDGGVFNKQIGPNTGTLETYETFEQVLESVEKQFDYWCDQMCSSLNIIDEAHRVCKPTPYISAFFSNC
IETGKDLSEGGAKYNGTGPQASGIATCADSLATIKQLVFDEKKYTGAELLQAVKDNWEGHEKLYAIVNGS
KVHHYGNDDEYADELFKFMFETYCNNINGRKNPRGGNYSPGVYSVNANVGMGMFTNASLDGRFKGEAISD
NMGPVHTDGGSHDICGPTAIANSVAKVDHSLATNGTLLNLRFPQEAVAGTEGRDNLVSFIDEYLSRHPMH
VQFNIMNAQTMRAAQKNPEKYKDMLVRVAGYSAYFVELGKPLQKDLIQRTELHF

>WP_023491672.1 formate C-acetyltransferase/glycerol dehydratase family glycyl radical enzyme [Serratia sp. DD3]
MTTLDLTTLTERIRAHKLALIHIVKPPVCTERAQHYTEVYQQQQDKPLPIRRALALANHLAKRTIWIKND
ELIIGNQASQLRAAPIFPEYTVSWIESEIDELADRPGAGFSVSEENKQVLHALCPWWRGQTVQDRCYGMF
TDEQKALLATGIIKAEGNMTSGDAHLAVNFPLLLAKGLDGLREKVSERRERLQLTDWDDLHKEQFLKAID
IALAALSDHILRFAQLAREMAQTEQRTWRREELLTMANNCELIAHQPPQTFWQALQLCYFIQLFLQIESN
GHSVSFARLDQYLYPWYRRDVELEQTLSREKAIEMLHSCWLKLLEVNKIRSGSHSKASAGSPLYQNVTIG
GQKLVNGQPCDAVNPLSYTILESCGRLRSTQPNLSVRYHAGMSNDFLDSCVQVIRCGFGMPAFNNDEIVI
PEFIKLGVEPQDAYDYAAIGCIETAVGGKWGYRCTGMSFINFARVMLAALEEGRDATSGKIFLPQELSLS
KNNFSHFDQVLAAWDTQIRYYTRKSIEIECVVDTVLEENAHDIVCSALVDDCIERGKSIKQGGAKYDWIS
GLQVGIANLGNSLEAVRKLVFDQGIIGQQQLAQALANDFAGLDGEQLRQRLINAAPKYGNDVDDVDQLLV
RAYQTYIDELKQYHNTRFGRGPIGGTYYAGTSSISANVPFGAATMATPDGRKAHTPLAEGASPASGTDHL
GPTAVFNSLAKLPTEAILGGVLLNQKLNPSTLENPRDREKLMLMLRTFFESYHGWHVQYNIVSRETLLAA
KQHPDQYRDLVVRVAGYSAFFTALSPDAQDDIIARTEHTL

>WP_017893011.1 formate C-acetyltransferase/glycerol dehydratase family glycyl radical enzyme [Serratia sp. S4]
MTTLDLTTLTARTLAHKNALIHIVKPPVCTERAQHYTEAYQQHLDKPLPVRRALALANHLAKRTLRIEND
ELIIGNQASELRAAPIFPEYTVSWIEDEIDQLADRPGAGFSISEENKAILHRICPWWRGQTVQDRCYGMF
TDEQRALLATGIIKAEGNMTSGDAHLAVNFPLLLEKGLDGLRDKVDERRSRIHLTDWQELQQEQFLKAID
LTLEALSAHILRFAELARSMAQAESRHWRSEELQAIAENCELIAHRPPQTFWQALQLCYFIQLTLQIESN
GHSVSFGRLDQYLYPWYRRDVELEQTLPRERAIEMLHSCWLKLLEINKIRSGSHSKASAGSPLYQNVTIG
GQQLVDGSPRDAVNPLSYTILESCGRLRSTQPNLSVRYHAGMSSDFLDACVQVIRCGFGMPAFNNDEIVI
PEFIKLGVEPQDAYDYAAIGCIETAVGGKWGYRCTGMSFINFARVLLAALEQGRDATSGKVFLPQELALS
RGNFSHFDQVLGAWDSQIRYYTRKSIEIECVVDSVLEENAHDILCSALVDDCIERGKSIKQGGAKYDWVS
GLQVGIANLGNSLAAVRKLVFEQGAIGQQQLAAALANDFDGLSGEQLRQRLLNAAPKYGNDVDEVDQLLV
RAYQSYIDELAQYHNTRFGRGPIGGTYYAGTSSISANVPFGAATLATPDGRKAHTPLAEGASPASGTDHL
GPTAVFNSLSKLPTAAILGGVLLNQKLNPATLENPVDREKLMLMLRTFFETYLGWHVQYNIVSRETLLEA
KQHPDQYRDLVVRVAGYSAFFTALSPDAQDDIIARTEHTI

>WP_009368596.1 formate C-acetyltransferase/glycerol dehydratase family glycyl radical enzyme [Bilophila sp. 4_1_30]
MLTPRIEQLKKQFFTHVPAVCLEGALSKTHVFKETEGEPMIVRRAKAFKRHCETKTITIQPGELIVGNAG
RTARTIHICPELSNNWVYEELDTMATRPQDPYAITEEQKMLFRNEIYPYWKGKTLRDYWNAQAPKPILDI
ISVGGVIDNDIKIECTPGDIVPEFKENIFAKGFGGIRAQAQALLETVDLNDVENYDRRDFWEAITITCDG
FSILCRRHAQAARELAAIEKDGTRKAELLGMAEACDAIAENPPKTFREAMQLHYFIFVGLFIEGNAGGYS
PGRMDQNLYPYYKRDVEAGILTDAEALELIECMWIKFGEQIWYWNEPAATHYAGFCAFQNVCIGGVDMDG
LDAVNPLSYLMLQATIDTQMVQPSLSVRLSRKNPEDFFLKIAELIQTGSGFPAIYSDDIGMKQLMKKGIP
PELARDWVGLGCVEANMPGKMSQWSSAGHYNIAAAVEFALSNGVHLKSGKKLGLETGDPASFTTFEQFRD
AVHAQLDHLLRTFSSMQNLLELLHQRYLPNPVASMVLLDCVEKGKDLMRGGARYNTGPGMNGNGVADYAD
SMVAVKKLVFDEKKVDMATLADAVKHDFKGYEPLLRLIDGEAPKWGNDDPEADAMVIDLTSFIIKKIAAF
RGLLGNQKLPALYPVSSNVPQGMAVGALPSGRRAFRPIAEGCSPCQGADRTGPTAVLRSLGKLPHTCIDG
GTLLNLKFTPASVEGEAGRIRLSAFLKSFLDLDVFHVQFNVVGHEVLRCAQAHPEEYKSLLVRVAGYSAY
FVELSREVQDDILSRTAHAL

>WP_000552556.1 formate C-acetyltransferase/glycerol dehydratase family glycyl radical enzyme, partial [Escherichia coli]
IRCGFGMPAFNNDEIVIPEFIKLGIEPQDAYNYAAIGCIETAVGGKWGYRCTGMSFINFARVMLAALEGG
RDATSGKVFLPQEKALSAGNFNNFDEVMDAWDTQIRYYTRKSIEIEYVVDTMLEENVHDILCSALVDDCI
ERAKSIKQGGAKYDWVSGLQVGIANLGNSLAAVKKLVFEQGAISQQQLAAALANDFDGLTHEQLRQRLIN
GAPKYGNDDDTVDTLLARAYQTYIDELKQYHNPRYGRGPVGGNYYAGTSSISANVPFGAQTMATPDGRKA
HPPLAEGASPASGTDHLGPTAVIGSVGKLPTAAILGGVLLNQKLNPATLENESDKQKLMILLRTFFEVHK
GWHIQYNIVSRETLLEAKKHPDQYRDLVVRVAGYSAFFTALSPDAQDDIIARTEHML

>WP_150331109.1 formate C-acetyltransferase/glycerol dehydratase family glycyl radical enzyme [Klebsiella pneumoniae]
MTTLKLNTLSARIQAHKMALVHIVKPPVCTERARHYTEMYQRHLDKPIPVRRALALAHHLAERTIWIKHD
ELIVGNQASEVRAAPIFPEYTVSWIEKEIDDLADRPGAGFSVSEENKRVLHEVCPWWRGQTVQDRCYGMF
TDEQKALLATGIIKAEGNMTSGDAHLAVNYPLLLEKGLDGMRAKVAERRSRINLTVLENLHGEQFLKAID
IVLEAVSDHSKRFAALAREMATAESRESRRHELLTIAENCDVIAHEPPKTFWQALQLCYFIQLILQIESN
GHSVSFGRMDQYLYPYYRRDVELQQSLDREQAIELLHSCWLKLLEVNKIRSGSHSKASAGSPLYQNVTIG
GQNLVDGKPQDAVNPLSYAILESCGRLRSTQPNLSVRYHAGMSNDFLDACVQVIRCGFGMPAFNNDEIVV
PEFIKLGIEPQDAYDYAAIGCIETAVGGKWGYRCTGMSFINFARVMLATLEGGRDATSGQVFLPQEHALS
KGNFANFDQVLADWDRQIRYYTRKSIEIEYVVDTMLEENVHDILCSALVDDCIERAKSIKQGGAKYDWVS
GLQVGIANLGNSLAAVKKLVFDQGAIGQQELAKALAEDFDGLTHEQLRQRLINGAPKYGNDDDSVDQLLA
RAYQTYIDELKQYHNPRYGRGPIGGNYYAGTSSISANVPFGAQTMATPDGRKAHTPLAEGASPASGTDHL
GPTAVISSVGKLPTGAILGGVLLNQKLNPSTLENESDKQKLMVLLRTFFEVHKGWHIQYNIVSRDTLLEA
KKHPDQYRDLVVRVAGYSAFFTALSPDTQDDIIARTEHTL

>WP_150311956.1 formate C-acetyltransferase/glycerol dehydratase family glycyl radical enzyme [Enterobacter hormaechei]
MTTLNLNTLSERIKAHKTALVHIVKPPVCTERAQHYTEMYQQHLDKPIPVRRALALAHHLAKRTIWIKHD
ELIIGNQASEVRAAPIFPEYTVSWIEKEIDDLADRPGAGFAVSEENKRVLHEICPWWRGQTVQDRCYGMF
TDEQKGLLETGIIKAEGNMTSGDAHLAVNFPLVLEKGLNGLRAKVAERRSRINLTVLDDLHGDQFLKAID
IVLEAVSLHIRRFADLAREMAASETRDSRRDELLAMAENCDIIAHQPPKTFWQALQLCYFIQLILQIESN
GHSVSFARMDQYLYPYYRRDVELDQSLDREHAIELLHSCWLKLLEVNKIRSGSHSKASAGSPLYQNVTIG
GQKLVNGEPMDAVNPLSYAILESCGRLRSTQPNLSVRYHAGMSNDFLDACVQVIRCGFGMPAFNNDEIVI
PEFIKLGVEREDAYDYAAIGCIETAVGGKWGYRCTGMSFINFARVMLAALEGGRDATSGQVFLPQEKALS
AGNFGNFDEVMAAWDNQIRYYTRKSIEIEYVVDTMLEENVHDILCSALVDDCIERAKSIKQGGAKYDWVS
GLQVGIANLGNSLAAVKKLVFDQGVIGQQQLAAALADDFEGLTHEQLRQRLINGAPKYGNDDDSVDLLLT
RAYETYIEELKQYHNPRYGRGPIGGNYYAGTSSISANVPFGAATMATPDGRKAHTPLAEGASPASGTDHL
GPTAVIGSVGKLPTEAILGGVLLNQKLNPSTLENDSDRQKLMVLLRTFFEVHKGWHIQYNIVSRETLREA
KKHPDQYRDLVVRVAGYSAFFTALSPDAQDDIIARTEHTL

>WP_150182466.1 formate C-acetyltransferase/glycerol dehydratase family glycyl radical enzyme [Enterobacter asburiae]
MTTLNLNTLSERIKAHKTALVHIVKPPVCTERAQHYTEMYQQHMDKPIPVRRALALAHHLAERTIWIKHD
ELIIGNQASEVRAAPIFPEYTVSWIEKEIDDLADRPGAGFAVSEENKRVLHDICPWWRGQTVQDRCYGMF
TYEQKGLLETGIIKAEGNMTSGDAHLAVNFPLVLEKGLDGLRAKVAERRTRINLTVLEDLHGDQFLKAID
IVLEAVSLHIKRFADLAREMASTETRESRRDELLAMAENCDVIAHEPPKNFWQALQLCYFIQLILQIESN
GHSVSFARMDQYLYPYYRRDVELNQSLDREHAIELLHSCWLKLLEVNKIRSGSHSKASAGSPLYQNVTIG
GQKLVNGEPMDAVNPLSYAILESCGRLRSTQPNLSVRYHAGMSNDFLDACVQVIRCGFGMPAFNNDEIVI
PEFIKLGVERDDAYDYAAIGCIETAVGGKWGYRCTGMSFINFARVMLAAMEGGRDATSGKVFLPQEKALS
AGNFDNFDEVMAAWDSQIRYYTRKSIEIEYVVDTMLEENVHDILCSALVDDCIERAKSIKQGGAKYDWVS
GLQVGIANLGNSLAAVKKLVFEQGTIGQQQLAAALADDFDGLTHEQLRQRLINGAPKYGNDDDSVDMLLT
RAYQTYIEELKQYHNPRHGRGPIGGNYYAGTSSISANVPFGAATMATPDGRKAHTPLAEGASPASGTDHL
GPTAVIGSVGKLPTEAILGGVLLNQKLNPSTLENDSDRQKLMVLLRTFFEVHKGWHIQYNIVSRETLLEA
KKHPDQYRDLVVRVAGYSAFFTALSPDAQDDIIARTEHTL

>WP_150056901.1 formate C-acetyltransferase/glycerol dehydratase family glycyl radical enzyme [Enterobacter cloacae]
MTTLNLNTLSERIKAHKMALVHIVKPPVCTERAQHYTEMYQQHMDKPIPVRRALALAHHLAQRTIWIKHD
ELIVGNQASEVRAAPIFPEYTVSWIEKEIDDLADRPGAGFAVSEENKRVLHEICPWWRGQTVQDRCYGMF
TDEQKSLLETGIIKAEGNMTSGDAHLAVNFPLVLEKGLDGLRAKVAERRSRINLTVLDDLHGDQFLKAID
IVLEAVSLHIERFAALAREMAATESRVSRRDELLAIAENCDAIAHEPPKTFWQALQLCYFIQLILQIESN
GHSVSFARMDQYLYPYYRRDVELNQSLDREHAIELLHSCWLKLLEVNKIRSGSHSKASAGSPLYQNVTIG
GQKLVNGEPMDAVNPLSYAILESCGRLRSTQPNLSVRYHAGMSNDFLDACVQVIRCGFGMPAFNNDEIVI
PEFIKLGVEKEDAYDYAAIGCIETAVGGKWGYRCTGMSFINFARVMLAALEGGRDVTSGKVFLPQEKALS
AGNFGNFDEVMTAWDTQIRYYTRKSIEIEYVVDTMLEENVHDILCSALVDDCIERAKSIKQGGAKYDWVS
GLQVGIANLGNSLAAVKKLVFEQGVIGQQQLAAALADDFDGLTHEQLRQRLINGAPKYGNDDDSVDMLLT
RAYQTYIDELKQYHNPRYGRGPIGGNYYAGTSSISANVPFGAATMATPDGRKAHTPLAEGASPASGTDHL
GPTAVIGSVGKLPTEAILGGVLLNQKLNPSTLENDSDRQKLMVLLRTFFEVHKGWHIQYNIVSRETLLDA
KKHPDQYRDLVVRVAGYSAFFTALSPDAQDDIIARTEHTL

>WP_049122356.1 formate C-acetyltransferase/glycerol dehydratase family glycyl radical enzyme [Enterobacter roggenkampii]
MTPLNLNTLSERIKAHKTALVHIVKPPVCTERAQHYTEMYQQHVDKPIPVRRALALAHHLAKRTIWIKHD
ELIIGNQASEVRAAPIFPEYTVSWIEKEIDDLADRPGAGFAVSEENKRVLHEICPWWRGQTVQDRCYGMF
TDEQKGLLETGIIKAEGNMTSGDAHLAVNFPLVLEKGLDGLRAKVAERRSRINLTVLEDLHGDQFLKAID
IVLEAVSLHIKRFAELAREMASTETRVSRRDELLAMAENCDVIAHEPPKTFWQALQLCYFIQLILQIESN
GHSVSFARMDQYLYPYYRRDVELNQSLDREHAIELLHSCWLKLLEVNKIRSGSHSKASAGSPLYQNVTIG
GQKLVNGEPMDAVNPLSYAILESCGRLRSTQPNLSVRYHAGMSNDFLDACVQVIRCGFGMPAFNNDEIVI
PEFIKLGVERDDAYDYAAIGCIETAVGGKWGYRCTGMSFINFARVMLAALEGGRDATSGKVFLPQEKALS
AGNFDNFEEVMAAWDTQIRYYTRKSIEIEYVVDTMLEENVHDILCSALVDDCIERAKSIKQGGAKYDWVS
GLQVGIANLGNSLAAVKKLVFEQGVIGQQQLAAALADDFDGLTHEQLRQRLINGAPKYGNDDDSVDMLLT
RAYQTYIEELKQYHNPRYGRGPIGGNYYAGTSSISANVPFGAATMATPDGRKAHTPLAEGASPASGTDHL
GPTAVIGSVGKLPTEAILGGVLLNQKLNPSTLENDSDRQKLMVLLRTFFEVHKGWHIQYNIVSRETLLEA
KKHPDQYRDLVVRVAGYSAFFTALSPDAQDDIIARTEHTL

>WP_149916922.1 formate C-acetyltransferase/glycerol dehydratase family glycyl radical enzyme [Enterobacter cloacae]
MTTLNLNTLSERIKAHKMALVHIVKPPVCTERAQHYTEMYQQHMDKPIPVRRALALAHHLAQRTIWIKHD
ELIVGNQASEVRAAPIFPEYTVSWIEKEIDDLADRPGAGFAVSEENKRVLHEICPWWRGQTVQDRCYGMF
TDEQKSLLETGIIKAEGNMTSGDAHLAVNFPLVLEKGLDGLRAKVAERRSRINLTVLDDLHGDQFLKAID
IVLEAVSLHIERFAALAREMAATESRVSRRDELLAIAENCDAIAHEPPKTFWQALQLCYFIQLILQIESN
GHSVSFARMDQYLYPYYRRDVELNQSLDREHAIELLHSCWLKLLEVNKIRSGSHSKASAGSPLYQNVTIG
GQKLVNGEPMDAVNPLSYAILESCGRLRSTQPNLSVRYHAGMSNDFLDACVQVIRCGFGMPAFNNDEIVI
PEFIKLGVEKEDAYDYAAIGCIETAVGGKWGYRCTGMSFINFARVMLAALEGGRDATSGKVFLPQEKALS
AGNFGNFDEVMTAWDTQIRYYTRKSIEIEYVVDTMLEENVHDILCSALVDDCIERAKSIKQGGAKYDWVS
GLQVGIANLGNSLAAVKKLVFEQGVIGQQQLAAALADDFDGLTHEQLRQRLINGAPKYGNDDDSVDMLLT
RAYQTYIDELKQYHNPRYGRGPIGGNYYAGTSSISANGPFGAATMATPDGRKAHTPLAEGASPASGTDHL
GPTAVIGSVGKLPTEAILGGVLLNQKLNPSTLENDSDRQKLMVLLRTFFEVHKGWHIQYNIVSRETLLDA
KKHPDQYRDLVVRVAGYSAFFTALSPDAQDDIIARTEHTL

>WP_150143132.1 formate C-acetyltransferase/glycerol dehydratase family glycyl radical enzyme [Enterobacter bugandensis]
MTTLNLNTLSERIKAHKTALVHIVKPPVCTERAQHYTEMYQQHMDKPIPVRRALALAHHLAERTIWIKHD
ELIIGNQASEVRAAPIFPEYTVSWIEKEIDDLADRPGAGFAVSEENKRVLHEICPWWRGQTVQDRCYGMF
TDEQKGLLETGIIKAEGNMTSGDAHLAVNFPLVLEKGLDGLRAKVDERRSRINLTVLEDLHGDQFLKAID
IVLEAVSLHIKRFADLAREMASTETRESRRDELLAMAENCDVIAHEPPKTFWQALQLCYFIQLILQIESN
GHSVSFARMDQYLYPYYRRDVELDQSLDREHAIELLHSCWLKLLEVNKIRSGSHSKASAGSPLYQNVTIG
GQKLVNGEPMDAVNPLSYAILESCGRLRSTQPNLSVRYHAGMSNDFLDACVQVIRCGFGMPAFNNDEIVI
PEFIKLGVERDNAYDYAAIGCIETAVGGKWGYRCTGMSFINFARVMLAALEGGRDATSGKVFLPQEKALS
AGNFDNFEEVMAAWDTQIRYYTRKSIEIEYVVDTMLEENVHDILCSALVDDCIERAKSIKQGGAKYDWVS
GLQVGIANLGNSLAAVKKLVFEQGVIGQQQLAAALADDFDGLTHEQLRQRLINGAPKYGNDDDSVDMLLT
RAYQTYIEELKQYHNPRYGRGPIGGNYYAGTSSISANVPFGAATMATPDGRKAHTPLAEGASPASGTDHL
GPTAVIGSVGKLPTEAILGGVLLNQKLNPSTLENDSDRQKLMVLLRTFFEVHKGWHIQYNIVSRETLLEA
KKHPDQYRDLVVRVAGYSAFFTALSPDAQDDIIARTEHTL

>WP_149573170.1 formate C-acetyltransferase/glycerol dehydratase family glycyl radical enzyme [Serratia liquefaciens]
MTKLDLTTLSERTQAHKNALIHIVKPPVCTERAQHYTEAYQQHQDKPLPVRRALALANHLAKRTLRIDND
ELIIGNQASELRAAPIFPEYTVSWIEDEIDQLADRPGAGFSVSEENKAILHRLCPWWRGQTVQDRCYGMF
TDEQKALLATGIIKAEGNMTSGDAHLAVNFPLLLEKGLDGLREKVDERRSRIRLTDWEELHQEQFLKAID
LTLEALSAHILRFAQLARDMAQTENRLWRSEELQTIAENCELIAHRPPQTFWQALQLCYFIQLTLQIESN
GHSVSFGRLDQYLYPWYRRDVELEQTLPRERAIEMLHSCWLKLLEINKIRSGSHSKASAGSPLYQNVTIG
GQQLINGKPCDAVNPLSYAILESCGRLRSTQPNLSVRYHAGMSNDFLDACVQVIRCGFGMPAFNNDEIVI
PEFIKLGVEPQDAYDYAAIGCIETAVGGKWGYRCTGMSFINFARVMLAALEQGRDATSGKIFLPQAEALS
KENFADFEQVLGAWDNQIRYYTRKSIEIECVVDTVLEENAHDILCSALVDDCIERGKSIKHGGAKYDWVS
GLQVGIANLGNSLAAVRKLVFEQGVIGQRQLAAALENDFDGLSGEQLRQRLLNAAPKYGNDEDEVDQLLV
RAYQTYIDELKQYHNTRFGRGPIGGTYYAGTSSISANVPFGAATLATPDGRKAHTPLAEGASPASGTDHL
GPTAVFNSLSKLPTASILGGVLLNQKLNPATLEDPRDREKLMLMLRTFFEDYQGWHVQYNIVSRETLLKA
KQHPDQYRDLVVRVAGYSAFFTALSPDAQDDIIARTEHTI

>WP_149572562.1 formate C-acetyltransferase/glycerol dehydratase family glycyl radical enzyme [Serratia marcescens]
MTTLDLTTLSARIQAHKNALIHIVKPPVCTERAQHYTEAYQQHQDRPLPVRRALALANHLAKRSIWIAND
ELIVGNQASELRAAPIFPEYTVGWIENEIDQLADRPGAGFSVSEENKAILHRLCPWWRGQTVQDRCYGMF
TDEQKALLATGIIKAEGNMTSGDAHLAVNFPLLLALGLDGLREKVNARRSRLHLTEWEDLHKAQFLNAID
IVLAALSEHILRFACLAHDMAQRETRDWRRTELLAIADNCDLIAHRPPRTFWQALQLCYFIQLTLQIESN
GHSVSFGRLDQYLYPWYRRDVELEQNLAREDAIELLHSCWLKLLEVNKIRSGSHSKASAGSPLYQNVTIG
GQKLIDGRPCDAVNPLSYAILESCGRLRSTQPNLSVRYHAGMSADFLDACVQVIRCGFGMPAFNNDEIVI
PEFIKLGVEPQDAYDYAAIGCIETAVGGKWGYRCTGMSFINFARVLLAALEQGRDATSGQIFLPQEQALS
KGNFADFEQVMAAWNRQIRYYTRKSIEIECVVDSVLEENAHDILCSALVDDCIERGKSIKQGGAKYDWVS
GLQVGIANLGNSLAAVRKLVFEQGTIGQQQLAAALADDFAGLDGEQLRQRLLNAAPKYGNDVDDVDRLLV
RAYQTYIEELKQYRNTRFGRGPIGGGYYAGTSSISANVPFGAATLATPDGRKAHQPLAEGASPASGTDHL
GPTAVFNSLAKLPTEAILGGVLLNQKLNPTTLDNPRDREKLMLMLRTFFESYRGWHVQYNIVSRETLLAA
KQHPDQYRDLVVRVAGYSAFFTALSPEAQDDIIARTEHTL

>WP_149557002.1 formate C-acetyltransferase/glycerol dehydratase family glycyl radical enzyme, partial [Escherichia coli]
MTTLKLDTLSDRIKAHKNALVHIVKPPVCTERAQHYTKMYQQHLDKPIPVRRALALAHHLANRTIWIKHD
ELIIGNQASEVRAAPIFPEYTVSWIEKEIDDLADRPGAGFAVSEENKRVLHEVCPWWRGQTVQDRCYGMF
TDEQKGLLATGIIKAEGNMTSGDAHLAVNFPLLLEKGLDGLREKVAERRSRINLTVLEDLHGEQFLKAID
IVLVAVSEHIERFAALAREMAATETRESRRDELLTMAENCDLIAHQPPQTFWQALQLCYFIQLILQIESN
GHSVSFGRMDQYLYPYYRRDVELNQTLDREHAIEMLHSCWLKLLEVNKIRSGSHSKASAGSPLYQNVTIG
GQNLVDGQPMDAVNPLSYAILESCGRLRSTQPNLSVRYHAGMSNDFLDACVQVIRCGFGMPAFNNDEIVI
PEFIKLGIEPQDAYDYAAIGCIETAVGGKWGYRCTGMSFINFARVML

>WP_149465946.1 formate C-acetyltransferase/glycerol dehydratase family glycyl radical enzyme [Salmonella enterica]
MTQLKLDTLSDRIKAHKTALVHIVKPPVCTERAQHYTEMYQQHLDKPIPVRRALALAHHLAERTIWIKHD
ELIVGNQASEVRAAPIFPEYTVSWIEKEIDDLADRPGAGFSVSEENKRILHDVCPWWRGQTVQDRCYGMF
TDEQKGLLATGIIKAEGNMTSGDAHLAVNFPLLLEKGLYGLRDKVAERRSRINLTVLEDLHGEQFLKAID
IVLDAVSQHITRFAALARQMAGEESRESRRKELLTIAENCEVIAHQPPQTFWQALQLCYFIQLILQIESN
GHSVSFGRMDQYLYPYYRRDVELNQTLDREHAIELLHSCWLKLLEVNKIRSGSHSKASAGSPLYQNVTIG
GQKLINGQPMDAVNPLSYAILESCGRLRSTQPNLSVRYHAGMSNDFLDACVQVIRCGFGMPAFNNDEIVI
PEFIKLGIEPQDAYDYAAIGCIETAVGGKWGYRCTGMSFINFARVMLAALEVARDDHSGQGVLQQEKALS
SGNFNNFDEVMAAWDTQIRYYTRKSIEIEYVVDTMLEENVHDILCSALVDDCIERAKSIKQGGAKYDWVS
GLQVGIANLGNSLAAVKKLVFEQGVIGQQQLAAALADDFDGLTHEQLRQRLINGAPKYGNDDDTVDTLLA
RAYQTYIDELKQYHNPRYGRGPVGGNYYAGTSSISANVPFGAATMATPDGRKAHTPLAEGASPASGTDHL
GPTAVIGSVGKLPTGSILGGVLLNQKLNPTTLENESDKQKLMVLLRTFFEVHKGWHIQYNIVSRETLLDA
KKHPDQYRDLVVRVAGYSAFFTALSPDAQDDIIARTEHML

>WP_149461425.1 formate C-acetyltransferase/glycerol dehydratase family glycyl radical enzyme [Pseudocitrobacter sp. 73]
MTTLTLDKLTDRIKAHKLALVNIVKPPVCTERARHYTEAYQQHLDKPIPVRRALALAHHLAERTIWIKHD
ELIIGNQASEVRAAPIFPEYTVSWIEKEIDDLADRPGAGFAVSEENKRVLHEVCPWWRGQTVQDRCYGMF
TDEQKALLATGIIKAEGNMTSGDAHLAVNFPLLLEKGLDGMRAKVAERRTRINLTVLEDLHGEQFLKAID
IVLDAVSLHIARFADLARKMAAEETRENRRDELLAMAENCDVIAHEPPKTFWQALQLCYFIQLILQIESN
GHSVSFARMDQYLYPYYRRDVELEQTLDREHAIELLHCCWLKLLEVNKIRSGSHSKASAGSPLYQNVTIG
GQKLVNGDAQDAVNPLSYAILESCGRLRSTQPNLSVRYHAGMSNDFLDACVQVIRCGFGMPAFNNDEIVI
PEFIKLGVEKQDAYDYAAIGCIETAVGGKWGYRCTGMSFINFARVMLAAMEGGRDATSQQVFLGQQKALS
AGNFSHFDEVLEAWDTQIRYYTRKSIEIEYVVDTMLEENVHDILCSALVDDCIERAKSIKQGGAKYDWVS
GLQVGIANLGNSLAAVKKLVFDQGVIGQQELAKALAEDYEGLTHEQLRQRLINGAPKYGNDDDSVDTLLA
RAYQTYIDELKQYHNPRYGRGPIGGNYYAGTSSISANVPFGAQTMATPDGRRAKTPLAEGASPASGTDHL
GPTAVISSVGKLPTSAILGGVLLNQKLNPATLDNESDKQKLMMLLRTFFEVHKGWHIQYNIVSRETLLEA
KKHPDQYRDLVVRVAGYSAFFTALSPDAQDDIIARTEHTL

>WP_149460493.1 formate C-acetyltransferase/glycerol dehydratase family glycyl radical enzyme, partial [Escherichia coli]
MTTLKLDTLSDRIKAHKNALVHIVKPPVCTERAQHYTEMYQQHLDKPIPVRRALALAHHLANRTIWIKHD
ELIIGNQASEVRAAPIFPEYTVSWIEKEIDDLADRPGAGFAVSEENKRVLHEVCPWWRGQTVQDRCYGMF
TDEQKGLLATGIIKAEGNMTSGDAHLAVNFPLLLEKGLDGLREKVAERRSRINLTVLEDLHGEQFLKAID
IVLVAVSEHIERFAALACEMAATETRESRRDELLTMAENCDLIAHQPPQTFWQALQLCYFIQLILQIESN
GHSVSFGRMDQYLYPYYRRDVELNQTLDREHAIEMLHSCWLKLLEVNKIRSGSHSKASAGSPLYQNVTIG
GQNLVDGQPMDAVNPLSYAILESCGRLRSTQPNLSVRYHAGMSNDFLDACVQVIRCGFGMPAFNNDEIVI
PEFIKLGIEPQDAYDYAAIGCIETAVGGKWGYRCTGMSFINFARV

>WP_149366223.1 formate C-acetyltransferase/glycerol dehydratase family glycyl radical enzyme [Enterobacter asburiae]
MTTLNLNTLSERIKAHKTALVHIVKPPVCTERAQHYTEMYQQHMDKPIPVRRALALAHHLAERTIWIKHD
ELIIGNQASEVRAAPIFPEYTVSWIEKEIDDLADRPGAGFAVSEQNKRVLHEICPWWRGQTVQDRCYGMF
TDEQKGLLETGIIKAEGNMTSGDAHLAVNFPLVLEKGLDGLRAKVAERRSRINLTVLEDLHGDQFLKAID
IVLEAVSLHIKRFADLAREMAATETRESRRDELLAMAENCDVIAHEPPKTFWQALQLCYFIQLILQIESN
GHSVSFARMDQYLYPYYRRDVELNQSLDREHAIELLHSCWLKLLEVNKIRSGSHSKASAGSPLYQNVTIG
GQKLVNGEPMDAVNPLSYAILESCGRLRSTQPNLSVRYHAGMSNDFLDACVQVIRCGFGMPAFNNDEIVI
PEFIKLGVERDDAYDYAAIGCIETAVGGKWGYRCTGMSFINFARVMLAALEGGRDATSGKVFLPQEKALS
AGNFENFEEVMSAWDSQIRYYTRKSIEIEYVVDTMLEENVHDILCSALVDDCIERAKSIKQGGAKYDWVS
GLQVGIANLGNSLAAVKKLVFEQGTIGQQQLAAALADDFDGLTHEQLRQRLINGAPKYGNDDDSVDMLLT
RAYQTYIEELKQYHNPRYGRGPIGGNYYAGTSSISANVPFGAATMATPDGRKAHTPLAEGASPASGTDHL
GPTAVIGSVGKLPTEAILGGVLLNQKLNPSTLENDSDRQKLMVLLRTFFEVHKGWHIQYNIVSRETLLEA
KKHPDQYRDLVVRVAGYSAFFTALSPDAQDDIIARTEHTL

>WP_149302171.1 formate C-acetyltransferase/glycerol dehydratase family glycyl radical enzyme [Klebsiella variicola]
MTTLKLNTLSARIQAHKMALVHIVKPPVCTERARHYTEMYQQHLDKPIPVRRALALAHHLAERTIWIKHD
ELIVGNQASEVRAAPIFPEYTVSWIEKEIDDLADRPGAGFSVSEENKRVLHEVCPWWRGQTVQDRCYGMF
TDEQKALLATGIIKAEGNMTSGDAHLAVNFPLLLEKGLDGMRAKVAERRSRINLTVLEDLHGEQFLKAID
IVLEAVSDHSKRFAALAREMATAESRESRRHELLTIAENCDIIAHEPPKTFWQALQLCYFIQFILQIESN
GHSVSFGRMDQYLYPYYRRDIELQQSLDREQAIELLHSCWLKLLEVNKIRSGSHSKASAGSPLYQNVTIG
GQNLVDGQPQDAVNPLSYAILESCGRLRSTQPNLSVRYHAGMSNDFLDACVQVIRCGFGMPAFNNDEIVI
PEFIKLGIEPQDAYDYAAIGCIETAVGGKWGYRCTGMSFINFARVMLATLEGGRDATSGQVFLPQEHALS
KGNFANFDQVLADWDNQIRYYTRKSIEIEYVVDTMLEENVHDILCSALVDDCIERAKSIKQGGAKYDWVS
GLQVGIANLGNSLAAVKKLVFDQGAIGQQELAKALAEDFDGLTHEQLRQRLINGAPKYGNDDDSVDELLA
RAYQTYIDELKQYHNPRYGRGPIGGNYYAGTSSISANVPFGAQTMATPDGRKAHTPLAEGASPASGTDHL
GPTAVISSVGKLPTGAILGGVLLNQKLNPSTLENESDKQKLMVLLRTFFEVHKGWHIQYNIVSRDTLLEA
KKHPDQYRDLVVRVAGYSAFFTALSPDTQDDIIARTEHTL

>WP_149227974.1 formate C-acetyltransferase/glycerol dehydratase family glycyl radical enzyme [Hafnia alvei]
MTQLDLTSLSPRIRAHKEALIHIVKPPVCSERAQHYTEMYQQHQDKPLPVRRALALAHHLQKRTIWIKHD
ELIIGNQASEVRAAPIFPEYTVSWIEQEIDELADRPGAGFSVSEENKAVLHKICPWWRGQTVQDRCYGMF
TDEQKALLSTGIIKAEGNMTSGDAHLAVNFPLLLENGMDGLRDKVDERRSRLQLTDWEDLHKEQFLKSID
IALSALSDHILRYAELAKCMAEQENRPERQAELRHIAENCELIAHQPPQTFWQALQLCYFMQLVLQIESN
GHSVSFGRLDQYLYPWYRHDVELQQSISREFAIELLHGCWLKLLEVNKIRSGSHSKASAGSPLYQNVTIG
GQTLVNGQPQDAVNPLSYTVLESCGRLRSTQPNLSVRYHAGISNDFLDACVQVIRCGFGMPAFNNDEIVI
PEFIKLGVEPQDAYDYAAIGCIETAVGGKWGYRCTGMSFINFARVMLAALEQGRDATSQKIFLPQELALS
KGNFETFDQVMNAWDEQIRYFTRKSIEIECVVDTVLEENAHDIICSALVDDCIERGKSVKQGGAKYDWVS
GLQVGIANLGNSLAAVRKLVFEQGVIGQQQLAAALENDFDGLDGELLRQRLMNNAPKYGNDEDDVDNLLV
RAYQTYIDELKQYHNTRFGRGPIGGTYYAGTSSISANVPFGAATQATPDGRKAKTPLAEGASPASGTDHL
GPTAVFNSLGKLPTAAILGGVLLNQKLNPATLENMRDREKLMLMLRTFFEVHKGWHVQYNIVSRETLLEA
KAHPERYRDLVVRVAGYSAFFTALSPDAQDDIIARTEHTL

>WP_149151720.1 formate C-acetyltransferase/glycerol dehydratase family glycyl radical enzyme [Vibrio parahaemolyticus]
MDLHTLPERIKAHKSALVNIVTPPICTERAEAYTRAYQANEDKPVIVQRALALQEHLRTRTIWIKHDELI
VGNQASKVRAAPIFPEYTVRWIEAEIDELADRPGAGFAVSEEDKQSIHAITPYWRGKTVQDRCYGLFTDE
QQEILASTIIKAEGNMTSGDAHLAVDNEKILKIGMNGLLDEVRQHRANNDVSTYEGLKKEQFYKSVEIVL
LAIQEHIVSYADLALEMAQNETRPERKAELETIAENCRNVAFHAPTNFWQALQLSYFVQLMLQIESNGHS
VSFGRMDQFLNDYYVRDLESGAMNKAFALELLQSCWLKLLEVNKIRSGAHSKASAGSPLYQNVCIGGQKL
NENGEPEDAVNPLSWAILESCGQLRSTQPNLSVRYHEGLNQEFLMGCIEVIKCGFGMPAFNNDEIVIPEF
IKLGVEKADAYNYASIGCIETAVPGKWGYRCTGMSFINFARILLAALNEGVDVTTGKAFLPHDKSLAKGN
FESFDQVTASWAEQIRYYTRKSIEIDTVVDSVLEQQAQDIFCSSLVDDCLARGKTVKEGGAKYDWVSGLQ
VGIANLGNSLAAIKHLVFEEAQISQTELAKALEEDFDGIENEQLRQRLINFAPKYGNDDDYVDQLLADAY
QVYIDELAQFVNTRHGRGPIGGGYYAGTSSISANVPFGASTMATPDGRKAKTPLAEGASPASGSDRLGPT
AVYNSVGKIQANKILGGVLLNQKLSPAAVASEGDKIKLSMLIRTFFNHHKGWHVQYNIVSRETLLAAKKN
PEQYRDLVVRVAGYSAFFTALSPDAQDDIIARTEHEL

>WP_149120989.1 formate C-acetyltransferase/glycerol dehydratase family glycyl radical enzyme [Enterobacter sp. LU1]
MTTLNLNTLSERIKAHKTALVHIVKPPVCTERAQHYTEMYQQHMDKPIPVRRALALAHHLAERTIWIKHD
ELIIGNQASEVRAAPIFPEYTVSWIEKEIDDLADRPGAGFAVSEENKHVLHAICPWWRGQTVQDRCYGMF
TDEQKGLLETGIIKAEGNMTSGDAHLAVNFPLVLEKGLDGLRAKVAERRSRINLTVLDDLHGDQFLKAID
IVLEAVSLHIKRFADLAREMAATETRDSRRDELLAMAENCDIIAHQPPKTFWQALQLCYFIQLILQIESN
GHSVSFARMDQYLYPYYRRDVELDQSLDREHAIELLHSCWLKLLEVNKIRSGSHSKASAGSPLYQNVTIG
GQKLVNGEPMDAVNPLSYAILESCGRLRSTQPNLSVRYHAGMSNDFLDACVQVIRCGFGMPAFNNDEIVI
PEFIKLGVEREDAYDYAAIGCIETAVGGKWGYRCTGMSFINFARVMLAALEGGRDATSGQVFLPQEKALS
AGNFGNFDEVMAAWDNQIRYYTRKSIEIEYVVDTMLEENVHDILCSALVDDCIERAKSIKQGGAKYDWVS
GLQVGIANLGNSLAAVKKLVFDQGVIGQQQLAAALADDFEGLTHEQLRQRLINGAPKYGNDDDSVDLLLT
RAYETYIEELKQYHNPRYGRGPIGGNYYAGTSSISANVPFGAATMATPDGRKAHTPLAEGASPASGTDHL
GPTAVIGSVGKLPTEAILGGVLLNQKLNPSTLENDSDRQKLMVLLRTFFEVHKGWHIQYNIVSRETLLEA
KKHPDQYRDLVVRVAGYSAFFTALSPDAQDDIIARTEHTL

>WP_103823486.1 MULTISPECIES: formate C-acetyltransferase/glycerol dehydratase family glycyl radical enzyme [unclassified Leclercia]
MTQLNLTTLSDRIKAHKTALVHIVKPPVCTERAQHYTEMYQQHMDKPIPVRRALALAHHLAQRTIWIKHD
ELIIGNQASEVRAAPIFPEYTVSWIEKEIDDLADRPGAGFAVSEENKRVLHELCPWWRGQTVQDRCYGMF
TDEQKGLLETGIIKAEGNMTSGDAHLAVNFPLLLEKGLDGLRHKVAERRSRINLTVLEDLHGEQFLKAID
IVLEAVSMHIERFADLAREMAASETRESRRDELLAMAENCDVIAHEPPKTFWQALQLCYFIQLILQIESN
GHSVSFARMDQYLYPYYRRDVELNQSLDREHAIELLHSCWLKLLEVNKIRSGSHSKASAGSPLYQNVTIG
GQKLVNGVAMDAVNPLSYAILESCGRLRSTQPNLSVRYHAGMSNDFLDACVQVIRCGFGMPAFNNDEIVI
PEFIKLGVEKEDAYDYAAIGCIETAVGGKWGYRCTGMSFINFARVMLAAMEGGRDATSGRVFLPQEKALS
AGNFNNFDEVMAAWDSQIRYYTRKSIEIEYVVDTMLEENVHDILCSALVDDCIERAKSIKQGGAKYDWVS
GLQVGIANLGNSLAAVKKLVFEQGAIGQQQLAAALADDYEGLTHEQLRQRLINGAPKYGNDDDSVDLLLT
RAYQTYIEELKQYHNPRYGRGPIGGKYYAGTSSISANVPFGAATMATPDGRKAHTPLAEGASPASGTDHL
GPTAVIGSVGKLPTEAILGGVLLNQKLNPATLDNDSDRQKLMVLLRTFFEVHKGWHIQYNIVSRETLLEA
KKHPDQYRDLVVRVAGYSAFFTALSPDAQDDIIARTEHTL

>WP_103791732.1 MULTISPECIES: formate C-acetyltransferase/glycerol dehydratase family glycyl radical enzyme [unclassified Serratia]
MTTLDLTTLSARIQAHKNTLIHIVKPPVCTERAQHYTEAYQQHQDKPLPVRRALALANHLAKRSIWIAND
ELIVGNQASELRAAPIFPEYTVGWIENEIDQLADRPGAGFSVSEENKAILHRLCPWWRGQTVQDRCYGMF
TDEQKALLATGIIKAEGNMTSGDAHLAVNFPLLLEQGLDGLREKVNARRSRLRLTEWEDLHKAQFLNAID
IVLTALSGHILRFARLAREMAQNEARDWRRAELLTLADNCDRIAHRPPQTFWQALQLCYFIQLTLQIESN
GHSVSFGRLDQYLYPWYRRDVELEQNLTRENAIELLHSCWLKLLEVNKIRSGSHSKASAGSPLYQNVTIG
GQKLVDGRPCDAVNPLSYAILESCGRLRSTQPNLSVRYHAGMSADFLDACVQVIRCGFGMPAFNNDEIVI
PEFIKLGVEPQDAYDYAAIGCIETAVGGKWGYRCTGMSFINFARVLLAALEQGRDATSGQIFLPQEQALS
KGNFADFEQVMAAWDRQIRYYTRKSIEIECVVDSVLEENAHDILCSALVDDCIERGKSIKQGGAKYDWVS
GLQVGIANPGNSLAAVRKLVFDQGAIGQQQLATALAEDFAGLDGEQLRQRLLNAAPKYGNDVDEVDRLLV
RAYQTYIEELKQYRNTRFGRGPIGGGYYAGTSSISANVPFGAATLATPDGRKAGAPLAEGASPASGTDHL
GPTAVFNSLAKLPTEAILGGVLLNQKLNPATLDNPRDREKLMLMLRTFFESYRGWHVQYNIVSRETLLAA
KQHPDQYRDLVVRVAGYSAFFTALSPEAQDDIIARTEHTL

>WP_103178809.1 MULTISPECIES: formate C-acetyltransferase/glycerol dehydratase family glycyl radical enzyme [unclassified Leclercia]
MTQLNLTTLSDRIKAHKTALVHIVKPPVCTERAQHYTEMYQQHMDKPIPVRRALALAHHLAQRTIWIKHD
ELIMGNQASEVRAAPIFPEYTVSWIEKEIDDLADRPGAGFAVSEENKRVLHELCPWWRGQTVQDRCYGMF
TDEQKGLLETGIIKAEGNMTSGDAHLAVNFPLLLEKGLDGLRHKVAERRSRINLTVLDDLHGEQFLKAID
IVLEAVSMHIERFADLAREMAASETRERRRDELLAMAENCDVIAHEPPKTFWQALQLCYFIQLILQIESN
GHSVSFARMDQYLYPYYRRDVELNQSLDREHAIELLHSCWLKLLEVNKIRSGSHSKASAGSPLYQNVTIG
GQKLVNGMAMDAVNPLSYAILESCGRLRSTQPNLSVRYHAGMSNDFLDACVQVIRCGFGMPAFNNDEIVI
PEFIKLGVEKEDAYDYAAIGCIETAVGGKWGYRCTGMSFINFARVMLAAMEGGRDATSGKVFLPQEKALS
AGNFNNFDEVMAAWDSQIRYYTRKSIEIEYVVDTMLEENVHDILCSALVDDCIERAKSIKQGGAKYDWVS
GLQVGIANLGNSLAAVKKLVFEEGAIGQQQLAAALADDYEGLTHEQLRQRLINGAPKYGNDDDSVDLLLT
RAYQTYIEELKQYHNPRYGRGPIGGNYYAGTSSISANVPFGAATMATPDGRKAHTPLAEGASPASGTDHL
GPTAVIGSVGKLPTEAILGGVLLNQKLNPATLDNDSDRQKLMVLLRTFFEVHKGWHIQYNIVSRETLLEA
KKHPDQYRDLVVRVAGYSAFFTALSPDAQDDIIARTEHTL

>WP_102105182.1 MULTISPECIES: formate C-acetyltransferase/glycerol dehydratase family glycyl radical enzyme [unclassified Lelliottia]
MTQLNLNTLTDRIKAHKTALVHIVKPPVCTERAQHYTEMYQQHMDKPIPVRRALALAHHLAKRTIWIKHD
ELIIGNQASEVRAAPIFPEYTVSWIEKEIDDLADRPGAGFAVSEENKRVLHDVCPWWRGQTVQDRCYGMF
TDEQKGLLETGIIKAEGNMTSGDAHLAVNFPLLLEKGLDGMRAKVAERRTRINLTVLEDLHGDQFLKAID
IVLEAVTLHIQRFADLAREMAKNEIRENRRNELLAMAENCDVIAHQPPKTFWQALQLCYFIQLILQIESN
GHSVSFARMDQYLYPYYRRDVELNQSLDREHAIELLHSCWLKLLEVNKIRSGSHSKASAGSPLYQNVTIG
GQKLVNGEPMDAVNPLSYAILESCGRLRSTQPNLSVRYHAGMSNDFLDACVQVIRCGFGMPAFNNDEIVI
SEFIKLGVEKEDAYDYAAIGCIETAVGGKWGYRCTGMSFINFARVMLAAMEGGRDATSGKVFLPQEKALS
AGNFDNFDEVMAAWDNQIRYYTRKSIEIEYVVDTMLEENVHDILCSALVDDCIERAKSIKQGGAKYDWVS
GLQVGIANLGNSLAAVKKLVFEQGAIGQQQLAKALAEDYEGLTHEQLRQRLINGAPKYGNDDDSVDLLLA
RAYETYIEELKQYHNPRYGRGPIGGNYYAGTSSISANVPFGAATMATPDGRKAHTPLAEGASPASGTDHL
GPTAVIGSVGKLPTEAILGGVLLNQKLNPATLENDSDRQKLMILLRTFFEVHKGWHIQYNIVSRETLLEA
KKHPDQYRDLVVRVAGYSAFFTALSPDAQDDIIARTEHTL

>WP_099785804.1 MULTISPECIES: formate C-acetyltransferase/glycerol dehydratase family glycyl radical enzyme [unclassified Serratia]
MTTLDLTTLSARIQAHKNALIHIVKPPVCTERAQHYTEAYQQHQDKPLPVRRALALANHLAKRSIWIAND
ELIVGNQASELRAAPIFPEYTVGWIENEIDQLADRPGAGFSVSDENKAILHRLCPWWRGQTVQDRCYGMF
TDEQKALLATGIIKAEGNMTSGDAHLAVNFPLLLEQGLDGLREKVNARRSRLRLTAWEDLHKAQFLNAID
IVLTALSGHILRFARLALDMAQNEARDWRRAELLSLADNCDRIAHRPPQTFWQALQLCYFIQLTLQIESN
GHSVSFGRLDQYLYPWYRRDVELEQNLTRENAIELLHSCWLKLLEVNKIRSGSHSKASAGSPLYQNVTIG
GQKLVDGRPCDAVNPLSYAILESCGRLRSTQPNLSVRYHAGMSADFLDACVQVIRCGFGMPAFNNDEIVI
PEFIKLGVEPQDAYDYAAIGCIETAVGGKWGYRCTGMSFINFARVLLAALEQGRDATSGQIFLPQEQALS
KGNFADFEQVLTAWDRQIRYYTRKSIEIECVVDSVLEENAHDILCSALVDDCIERGKSIKQGGAKYDWVS
GLQVGIANLGNSLAAVRKLVFDQGAIGQQQLATALAEDFAGLDGEQLRQRLLNAAPKYGNDVDEVDRLLV
RAYQTYIEELKQYRNTRFGRGPIGGGYYAGTSSISANVPFGAATLATPDGRKAHAPLAEGASPASGTDHL
GPTAVFNSLAKLPTEAILGGVLLNQKLNPATLDNPRDREKLMLMLRTFFESYRGWHVQYNIVSRDTLLAA
KQHPDQYRDLVVRVAGYSAFFTALSPEAQDDIIARTEHTL

>WP_045545542.1 MULTISPECIES: formate C-acetyltransferase/glycerol dehydratase family glycyl radical enzyme [unclassified Vibrio]
MDLHTLPERIKAHKSALVNIVTPPICTERAEAYTRAYQANEDKPVIVQRALALQEHLRTRTIWIKHDELI
VGNQASKVRAAPIFPEYTVRWIEAEIDELADRPGAGFAVSEEDKQSIHAITPYWRGKTVQDRCYGLFTDE
QQEILASTIIKAEGNMTSGDAHLAVDNEKILKIGMNGLLDEVRQHRANNDVSTYEGLKKEQFYKSVEIVL
LAIQEHMVSYADLALEMAQNETRPERKAELETIAENCRHVAFHAPTNFWQALQLSYFVQLMLQIESNGHS
VSFGRMDQFLNDYYVRDLESGAMNKAFALELLQSCWLKLLEVNKIRSGAHSKASAGSPLYQNVCIGGQKL
NENGEPEDAVNPLSWAILESCGQLRSTQPNLSVRYHEGLNQEFLMGCIEVIKCGFGMPAFNNDEIVIPEF
IKLGVEKADAYNYASIGCIETAVPGKWGYRCTGMSFINFARILLAALNEGVDATTGKAFLPHDKSLAKGN
FESFDQVTASWAEQIRYYTRKSIEIDTVVDSVLEQQAQDIFCSSLVDDCLARGKTVKEGGAKYDWVSGLQ
VGIANLGNSLAAIKHLVFEEAQISQTELAKALEEDFDGIENEQLRQRLINFAPKYGNDDDYVDQLLADAY
QVYIDELAQFVNTRHGRGPIGGGYYAGTSSISANVPFGASTMATPDGRKAKTPLAEGASPASGSDRLGPT
AVYNSVGKIQANKILGGVLLNQKLSPAAVASEGDKLKLSMLIRTFFNHHKGWHVQYNIVSRETLLAAKKN
PEQYRDLVVRVAGYSAFFTALSPDAQDDIIARTEHEL

>WP_037399179.1 MULTISPECIES: formate C-acetyltransferase/glycerol dehydratase family glycyl radical enzyme [unclassified Serratia]
MTTLDLITLTERTQAHKNALIHIVKPPVCTERAQHYTETYQQHQDKPLPVRRALALANHLANRTIWIKND
ELIIGNQASELRAAPIFPEYTVSWIESEIDELADRPGAGFSVSEENKAILHQLCPWWRGQTVQDRCYGMF
TDEQKALLATGIIKAEGNMTSGDAHLAVNFPLLLEKGLDGLRDNVTERRNRLQLTDWDDLHKEQFLKAID
ISLAALSEHILRFALLARKMAKEESRIWRREELLTMAANCELIAHQPPQTFWQALQLCYFIQLMLQIESN
GHSVSFGRLDQYLYPWYRRDVELEQSLPREKAIEMLHSCWLKLLEVNKIRSGSHSKASAGSPLYQNVTIG
GQKLVNGQPADAVNPLSYTILESCGRLRSTQPNLSVRYHAGISNDFLDACVQVIRCGFGMPAFNNDEIVI
PEFIKLGVEPQDAYDYAAIGCIETAVGGKWGYRCTGMSFINFARVMLAALEQGRDATSGQVFLPQELALS
QGNFSQFEQVLGAWDTQIRYYTRKSIEIECVVDTVLEENAHDILCSALVDDCIERGKSIKQGGAKYDWVS
GLQVGIANLGNSLAAVRKLIFEQGIIGQQQLAQALANDFAGLDGEQLRQRLINAAPKYGNDVDEVDQLLV
RAYQTYIDELKQYHNTRFGRGPIGGTYYAGTSSISANVPFGAATMATPDGRKAQTPLAEGASPASGTDHL
GPTAVFNSLSKLPTASILGGVLLNQKLNPSTLENPRDREKLMLMLRTFFETYHGWHVQYNIVSRETLLAA
KQHPDQYRDLVVRVAGYSAFFTALSPDAQDDIIARTEHTL

>WP_025119189.1 MULTISPECIES: formate C-acetyltransferase/glycerol dehydratase family glycyl radical enzyme [unclassified Serratia]
MTTLDLTTLTERTLAHKNALIHIVKPPVCTERAQHYTETYQQHQDKPLPVRRAMALANHLAKRTIWINND
ELIIGNQASQLRAAPIFPEYTVSWIESEIDELADRPGAGFSVSEQDKAVLHTLCPWWRGQTVQDRCYGMF
TDEQKALLATGIIKAEGNMTSGDAHLAVNFPLLLEKGLDGLREKVSERRERLHLTDWDDLHKEQFLKAVD
ISLDALSLHILRFAQLAREMAQNEQRIWRREELLTMAANCELIAHQPPQTFWQALQLCYFIQLFLQIESN
GHSVSFGRLDQYLYPWYRRDVELEQSLSREKAIEMLHSCWLKLLEVNKIRSGSHSKASAGSPLYQNVTIG
GQKLVNGKPCDAVNPLSYTILESCGRLRSTQPNLSVRYHAGISNDFLDACVQVIRCGFGMPAFNNDEIVI
PEFIKLGVEPQDAYDYAAIGCIETAVGGKWGYRCTGMSFINFARVMLAALEQGRDATSGKVFLPQELALS
QGNFSQFDQVLDAWDTQIRYYTRKSIEIECVVDTVLEENAHDIVCSALVDDCIERGKSVKQGGAKYDWVS
GLQVGIANLGNSLEAVRKLVFDQGIIGQQQLAQALANDFAGLDGEQLRQRLINAAPKYGNDVDDVDQLLV
RAYQTYIDELKQYHNTRFGRGPIGGTYYAGTSSISANVPFGAATMATPDGRKAHTPLAEGASPASGTDHL
GPTAVFNSLSKLPTGSILGGVLLNQKLNPATLENPRDREKLMLMLRTFFETYHGWHVQYNIVSRETLLAA
KQHPDQYRDLVVRVAGYSAFFTALSPDAQDDIIARTEHTL

>WP_123347859.1 MULTISPECIES: formate C-acetyltransferase/glycerol dehydratase family glycyl radical enzyme [unclassified Enterobacter]
MTTLTLDTLSPRIQAHKAALVHIVKPPVCTERARHYTEMYQQHLDKPLPIRRALALAHHLAQRTIWIQHD
ELIIGNQASEVRAAPIFPEYTVSWIENEIDDLADRPGAGFAVSEENKRVLHEICPWWRGQTVQDRCYGMF
TDEQQALLATGIIKAEGNMTSGDAHLAVNFPLLLEKGLDGLRHKVDERRSRINLTRLDDLHGEQFLKAID
ITLAAVSQHIERFADLARKMAGTETRSARRDELLTIAENCDLIAHEPPRTFWQALQLCYFIQLLLQVESN
GHSVSFGRMDQYLYPWYRRDVELAASLEREQAIELLQSCWLKLLEVNKIRSGSHSKASAGSPLYQNVTIG
GQQLTDGQPSDAVNPLSYAILESCGRLRSTQPNLSVRYHAGMSNDFLDACVQVIRCGFGMPAFNNDEIVI
PEFIKLGVEPQDAYDYAAIGCIETAVGGKWGYRCTGMSFINFARVMLASLEGGRDATSGKIFLPQEKALS
VANFAHFDEVLAAWDSQIRYYTRKSIEIEYVVDTMLEENAHDILCSALVDDCIERAKSIKQGGAKYDWVS
GLQVGIANLGNSLAAVKKLVFEQGTIGQQELAEALAADYEGLTHEQLRQRLINGAPKYGNDDDNVDLLLT
RAYQTYIDELKQYQNPRYGRGPVGGTYYAGTSSISANVPFGAATMATPDGRKATTPLAEGASPASGTDHL
GPTAVIGSVGKLPTGAILGGVLLNQKLNPSTLDNDSDRQKLMILLRTFFEVHKGWHIQYNIVSRDTLLEA
KKHPDQYRDLVVRVAGYSAFFTALSPDAQDDIIARTEHVL

>WP_121931130.1 MULTISPECIES: formate C-acetyltransferase/glycerol dehydratase family glycyl radical enzyme [unclassified Enterobacter]
MTTLNLNTLSERIKAHKTALVHIVKPPVCTERAQHYTEMYQQHMDKPIPVRRALALAHHLAERTIWIKHD
ELIIGNQASEVRAAPIFPEYTVSWIEKEIDDLADRPGAGFAVSEENKRVLHEICPWWRGQTVQDRCYGMF
TDEQKGLLETGIIKAEGNMTSGDAHLAVNFPLVLEKGLDGLRAKVAERRSRINLTVLEDLHGDQFLKAID
IVLEAVSLHIKRFADLAREMASTETRESRRDELLAMAENCDVIAHEPPKTFWQALQLCYFIQLILQIESN
GHSVSFARMDQYLYPYYRRDVELNQSLDREHAIELLHSCWLKLLEVNKIRSGSHSKASAGSPLYQNVTIG
GQKLVNGEPMDAVNPLSYAILESCGRLRSTQPNLSVRYHAGMSNDFLDACVQVIRCGFGMPAFNNDEIVI
PEFIKLGVERDDAYDYAAIGCIETAVGGKWGYRCTGMSFINFARVMLAALEGGRDATSGNVFLPQEKALS
AGNFDNFDEVMAAWDSQIRYYTRKSIEIEYVVDTMLEENVHDILCSALVDDCIERAKSIKQGGAKYDWVS
GLQVGIANLGNSLAAVKKLVFEQGTIGQQQLAAALADDFDGLTHEQLRQRLINGAPKYGNDDDSVDMLLT
RAYQTYIEELKQYHNPRYGRGPIGGNYYAGTSSISANVPFGAATMATPDGRKAHTPLAEGASPASGTDHL
GPTAVIGSVGKLPTEAILGGVLLNQKLNPSTLENDSDRQKLMVLLRTFFEVHKGWHIQYNIVSRETLLEA
KKHPDQYRDLVVRVAGYSAFFTALSPDAQDDIIARTEHTL

>WP_100729806.1 MULTISPECIES: formate C-acetyltransferase/glycerol dehydratase family glycyl radical enzyme [unclassified Klebsiella]
MTTLKLNTLSARIQAHKMALVHIVKPPVCTERARHYTEMYQQHLDKPIPVRRALALAHHLAERTIWIKHD
ELIVGNQASEVRAAPIFPEYTVSWIEKEIDDLADRPGAGFSVSEENKRVLHEVCPWWRGQTVQDRCYGMF
TDEQKALLATGIIKAEGNMTSGDAHLAVNFPLLLEKGLDGMRAKVAERRSRINLTVLEDLHGEQFLKAID
IVLEAVSDHSKRFAALAREMATAESRESRRHELLTIAENCDIIAHEPPKTFWQALQLCYFIQLILQIESN
GHSVSFGRMDQYLYPYYRRDVELQQSLDREQAIELLHSCWLKLLEVNKIRSGSHSKASAGSPLYQNVTIG
GQNLVDGQPQDAVNPLSYAILESCGRLRSTQPNLSVRYHAGMSNDFLDACVQVIRCGFGIPAFNNDEIVI
PEFIKLGIEPQDAYDYAAIGCIETAVGGKWGYRCTGMSFINFARVMLATLEGGRDATSGQVFLPQEHALS
KGNFANFDQVLADWDNQIRYYTRKSIEIEYVVDTMLEENVHDILCSALVDDCIERAKSIKQGGAKYDWVS
GLQVGIANLGNSLAAVKKLVFDQGAIGQQELAKALAEDFDGLTHEQLRQRLINGAPKYGNDDDSVDELLA
RAYQTYIDELKQYHNPRYGRGPIGGNYYAGTSSISANVPFGAQTMATPDGRKAHTPLAEGASPASGTDHL
GPTAVISSVGKLPTGAILGGVLLNQKLNPSTLENESDKQKLMVLLRTFFEVHKGWHIQYNIVSRDTLLEA
KKHPDQYRDLVVRVAGYSAFFTALSPDTQDDIIARTEHTL

>WP_069527119.1 MULTISPECIES: formate C-acetyltransferase/glycerol dehydratase family glycyl radical enzyme [unclassified Aeromonas]
MTQLDLNTLSPRIRAHKESLIHIVQPPVCTERARHYTEAYQAHLARPLPVRRALALAHHLKERTTWIKHD
ELIVGNQASQVRAAPLFPEYTVSWIEKEIDELADRPGAGFAVSETEKAIIHALTPFWRGQTVQDRCFGLF
TDEQKALLESGIIKAEGNMTSGDAHLAVNYEQLLTLGLDGFKAKVAERRSRLDLADWADLQREQFLHAVA
ITLEAVSDHIARYAALAHDMAAQESRPERRNELETIALNCAHIAHQPPETFWQALQLCYFIQLILQIESN
GHSVSFGRMDQYLYPWYRREVELSESLPRTRAIELLQGCWLKLLEVNKIRSGTHSKASAGSPLYQNVTIG
GQNWRDGTAHDAVNGLSYAILESCGQLRSTQPNLSVRYHAGMSEDFLDACIQVIRCGFGMPAFNNDEVVI
PEFIKLGVSVEDAHHYAAIGCIETAVPGKWGYRCTGMSFINFARILLASLDGGRDATTGKVFLPQSQSLQ
DGSFGNFDEVMARWDEQVRYFTRKSIEIDCVVDSVLEAQAHDILCSTLVDDCIERGKTIKEGGAVYDWVS
GLQVGIANLGNSLAALKKLVFEQGVVGQQELAAALEQDFAGLAGEQLRQRLTNAAPKYGNDLDEVDLLLV
QAYQSYIDELKGLHNTRFGRGPIGGTYYAGTSSISANVPFGAATMATPDGRHARTPLAEGASPSSGSDRL
GPTAVFNSIGKLPTAAILGGVLLNQKLSPASLENERDKAKLMSLLRTFFEVHKGWHVQYNIVSRETLLAA
KAHPDQYRDLVVRVAGYSAFFTALSPDAQDDIIARTEHSL

>WP_032649372.1 MULTISPECIES: formate C-acetyltransferase/glycerol dehydratase family glycyl radical enzyme [unclassified Enterobacter]
MTTLNLNTLSERIKAHKTALVHIVKPPVCTERAQHYTEMYQQHMDKPIPVRRALALAHHLAERTIWIKHD
ELIIGNQASEVRAAPIFPEYTVSWIEKEIDDLADRPGAGFAVSEENKRVLHEICPWWRGQTVQDRCYGMF
TDEQKGLLETGIIKAEGNMTSGDAHLAVNFPLVLEKGLDGLRAKVAERRSRINLTVLEDLHGDQFLKAID
IVLEAVSLHIKRFADLAREMASTETRESRRDELLAMAENCDVIAHEPPKTFWQALQLCYFIQLILQIESN
GHSVSFARMDQYLYPYYRRDVELNQSLDREHAIELLHSCWLKLLEVNKIRSGSHSKASAGSPLYQNVTIG
GQKLVNGEPMDAVNPLSYAILESCGRLRSTQPNLSVRYHAGMSNDFLDACVQVIRCGFGMPAFNNDEIVI
PEFIKLGVERDDAYDYAAIGCIETAVGGKWGYRCTGMSFINFARVMLAALEGGRDATSGKVFLPQEKALS
AGNFDNFDEVMAAWDTQIRYYTRKSIEIEYVVDTMLEENVHDILCSALVDDCIERAKSIKQGGAKYDWVS
GLQVGIANLGNSLAAVKKLVFEQGVIGQQQLAAALADDFDGLTHEQLRQRLINGAPKYGNDDDSVDMLLT
RAYQTYIEELKQYHNPRYGRGPIGGNYYAGTSSISANVPFGAATMATPDGRKAHTPLAEGASPASGTDHL
GPTAVIGSVGKLPTEAILGGVLLNQKLNPSTLENDSDRQKLMVLLRTFFEVHKGWHIQYNIVSRDTLLEA
KKHPDQYRDLVVRVAGYSAFFTALSPDAQDDIIARTEHTL

>WP_148610904.1 formate C-acetyltransferase/glycerol dehydratase family glycyl radical enzyme [Aeromonas sobria]
MTQLDLNTLSPRIRAHKESLIHIVQPPVCTERARHYTEAYQAHLARPLPVRRALALAHHLKERTIWIKHD
ELIVGNQASQVRAAPLFPEYTVSWIEKEIDELADRPGAGFAVSETDKAIIHALTPFWRGQTVQDRCFGLF
TDEQKALLESGIIKAEGNMTSGDAHLAVNYEELLTLGLDGFKAKVAERRSRLDLADWADLQREQFLHAVA
ITLDAVSAHISRYAALAHDMAAPESHPERRNELETITLNCAHIAHQPPETFWQALQLCYFIQLILQIESN
GHSVSFGRMDQYLYPWYRREVELSESLPRTRAIELLQGCWLKLLEVNKIRSGTHSKASAGSPLYQNVTIG
GQNWRDGTAHDAVNGLSYAILESCGQLRSTQPNLSVRYHAGMSEDFLDACIQVIRCGFGMPAFNNDEVVI
PEFIKLGVSVEDAHHYAAIGCIETAVPGKWGYRCTGMSFINFARILLAALDGGRDATTGKVFLPQPQSLR
DGSFGNFDEVMARWDEQVRYFTRKSIEIDCVVDSVLEAQAHDILCSTLVDDCIERGKTIKEGGAVYDWVS
GLQVGIANLGNSLAALKKLVFEQGVVEQQELAAALEQDFAGLQGEQLRQRLTNAAPKYGNDLDEVDLLLV
QAYQSYIDELKGLHNTRFGRGPIGGTYYAGTSSISANVPFGAATMATPDGRHARTPLAEGASPSSGSDRL
GPTAVFNSIGKLPTAAILGGVLLNQKLSPASLENERDKAKLMSLLRTFFEVHKGWHVQYNIVSRETLLAA
KAHPDQYRDLVVRVAGYSAFFTALSPDAQDDIIARTEHSL

>WP_148389087.1 formate C-acetyltransferase/glycerol dehydratase family glycyl radical enzyme [Enterobacter hormaechei]
MTTLNLNTLSERIKAHKTALVHIVKPPVCTERARHYTEMYQQHMDKPIPVRRALALAHHLAKRTIWIKHD
ELIIGNQASEVRAAPIFPEYTVSWIEKEIDDLADRPGAGFAVSEENKRVLHEICPWWRGQTVQDRCYGMF
TDEQKGLLETGIIKAEGNMTSGDAHLAVNFPLVLEKGLDGLRAKVAERRSRINLTVLDDLHGDQFLKAID
IVLEAVSLHIKRFADLAREMAASETRNSRRDELLAMAENCDVIAHQPPKTFWQALQLCYFIQLILQIESN
GHSVSFARMDQYLYPYYRRDVELDQSLDREHAIELLHSCWLKLLEVNKIRSGSHSKASAGSPLYQNVTIG
GQKLVNGEPMDAVNPLSYAILESCGRLRSTQPNLSVRYHAGMSNDFLDACVQVIRCGFGMPAFNNDEIVI
PEFIKLGVEQDDAYDYAAIGCIETAVGGKWGYRCTGMSFINFARVMLAALEGGRDATSGQVFLPQEKALS
AGNFDNFDDVMAAWDTQIRYYTRKSIEIEYVVDTMLEENVHDILCSALVDDCIERAKSIKQGGAKYDWVS
GLQVGIANLGNSLAAVKKLVFDQGVIGQQQLAAALADDFEGLTHEQLRQRLINGAPKYGNDDDSVDLLLT
RAYQTYIEELKQYHNPRYGRGPIGGNYYAGTSSISANVPFGAATMATPDGRKAHTPLAEGASPASGTDHL
GPTAVIGSVGKLPTEAILGGVLLNQKLNPSTLENDSDRQKLMVLLRTFFEVHKGWHIQYNIVSRETLLEA
KKHPDQYRDLVVRVAGYSAFFTALSPDAQDDIIARTEHTL

>WP_148250626.1 formate C-acetyltransferase/glycerol dehydratase family glycyl radical enzyme [Raoultella terrigena]
MTTLKLDTLSPRIQAHKTALVHIVKPPVCTERARHYTAAYQQHLDKPIPVRRALALAHHLAERTIWIKHD
ELIVGNQACEVRAAPIFPEYTVSWIEKEIDDLADRPGAGFAVSEENKRILHEICPWWRGQTVQDRCYGMF
TDEQKALLATGIIKAEGNMTSGDAHLAVNYPLLLEKGLDGMRAKVAERRSRINLTVLEDLHGEQFLKAID
IVLEAVSDHSRRFAELARTMAAEETRPSRRDELLTIAEGCEIIAHEPPKTFWQALQLCYFIQLILQIESN
GHSVSFARMDQYLYPYYRRDVELQQSLDREHAIELLHSCWLKLLEVNKIRSGSHSKASAGSPLYQNVTIG
GQTLHNGQPQDAVNPLSYAILESCGRLRSTQPNLSVRYHAGMSNDFLDACVQVIRCGFGMPAFNNDEIVI
PEFIKLGIEPQDAYDYAAIGCIETAVGGKWGYRCTGMSFINFARVMLATLEGGRDATSGQIFLPQEHALS
KGNFSSFEQVLADWDTQIRYYTRKSIEIEYVVDTMLEENVHDILCSALVDDCIERAKSIKQGGAKYDWVS
GLQVGIANLGNSLAAVKKLVFDQGVIGQQQLAKALAEDFDGLTYEQLRQRLINGAPKYGNDDDSVDILLA
RAYQTYIDELKNYHNPRYGRGPIGGNYYAGTSSISANVPFGAQTMATPDGRKAHSPLAEGASPASGTDHL
GPTAVINSVGKLPTGAILGGVLLNQKLNPATLENESDKQKLMVLLRTFFEVHKGWHIQYNIVSRETLLEA
KKHPDQYRDLVVRVAGYSAFFTALSPDAQDDIIARTEHTL

>WP_148242748.1 formate C-acetyltransferase/glycerol dehydratase family glycyl radical enzyme [Enterobacter asburiae]
MTTLNLNTLSERIKAHKTALVHIVKPPVCTERAQHYTEMYQQHMDKPIPVRRALALAHHLAERTIWIKHD
ELIVGNQASEVRAAPIFPEYTVSWIEKEIDDLADRPGAGFAVSEENKRVLHDICPWWRGQTVQDRCYGIF
TDEQKGLLETGIIKAEGNMTSGDAHLAVNFPLVLEKGLDGLRAKVAERRSRINLTVLEDLHGDQFLKAID
IVLEAVSLHITRFADLAREMAATETRESRRDELLAMAENCDIIAHQPPKTFWQALQLCYFIQLILQIESN
GHSVSFARMDQYLYPYYRRDVELNQSLDREHAIELLHSCWLKLLEVNKIRSGSHSKASAGSPLYQNVTIG
GQKLVNGEPMDAVNPLSYAILESCGRLRSTQPNLSVRYHAGMSNDFLDACVQVIRCGFGMPAFNNDEIVI
PEFIKLGVERDDAYDYAAIGCIETAVGGKWGYRCTGMSFINFARVMLAALEGGRDATSGKVFLPQEKALS
AGNFDNFDEVMAVWDSQIRYYTRKSIEIEYVVDTMLEENVHDILCSALVDDCIERAKSIKQGGAKYDWVS
GLQVGIANLGNSLAAVKKLVFEQGIIGQQQLAAALADDFDGLTHEQLRQRLINGAPKYGNDDDSVDMLLT
RAYQTYIEELKQYHNPRYGRGPIGGNYYAGTSSISANVPFGAATMATPDGRKAHTPLAEGASPASGTDHL
GPTAVIGSVGKLPTEAILGGVLLNQKLNPSTLENDSDRQKLMVLLRTFFEVHKGWHIQYNIVSRETLLEA
KKHPDQYRDLVVRVAGYSAFFTALSPDAQDDIIARTEHTL

>WP_148191746.1 formate C-acetyltransferase/glycerol dehydratase family glycyl radical enzyme, partial [Klebsiella pneumoniae]
YTEMYQRHLDKPIPVRRALALAHHLAERTIWIKHDELIVGNQASEVRAAPIFPEYTVSWIEKEIDDLADR
PGAGFSVSEENKRVLHEVCPWWRGQTVQDRCYGMFTDEQKALLATGIIKAEGNMTSGDAHLAVNYPLLLE
KGLDGMRAKVAERRSRINLTVLEDLHGEQFLKAIDIVLEAVSDHSKRFAALAREMATAESRESRRHELLT
IAENCDVIAHEPPKTFWQALQLCYFIQLILQIESNGHSVSFGRMDQYLYPYYRRDVELQQSLDREQAIEL
LHSCWLKLLEVNKIRSGSHSKASAGSPLYQNVTIGGQNLVDGKPQDAVNPLSYAILESCGRLRSTQPNLS
VRYHAGMSNDFLDACVQVIRCGFGMPAFNNDEIVIPEFIKLGIEPQDAYDYAAIGCIETAVGGKWGYRCT
GMSFINFARVMLATLEGGRDATSGQVFLPQEHALSKGNFANFDQVLADWDRQIRYYTRKSIEIEYVVDT

>WP_148051922.1 formate C-acetyltransferase/glycerol dehydratase family glycyl radical enzyme [Atlantibacter hermannii]
MTTLKLDVLSDRIKAHKNALVHIVKPPVCTERAQHYTEVYQQNMDKPVPVRRALALAHHLAERTIWIKHD
ELIVGNQASEVRAAPIFPEYTVSWIEKEIDDLADRPGAGFAVSEDNKRVLHEICPWWRGQTVQDRCYGMF
TSEQKALLETGIIKAEGNMTSGDAHLAVNFPLLLELGMDGLRAKVAERRSRINLTVLEDLHGEQFLKAID
ITLEAVSLHIQRFAALSRQMAQQETRETRKTELLAIAENCEVIAHEPPKTFWQALQLCYFIQLILQIESN
GHSVSFGRMDQYLYPWYRRDVELEQSLTREQAIEMLHSCWLKLLEVNKIRSGSHSKASAGSPLYQNVTIG
GQNLVNGVATDAVNPLSYAILESCGRLRSTQPNLSVRYHAGISDDFLDACVQVIRCGFGMPAFNNDEIVI
PEFIKLGVEPEDAYQYAAIGCIETAVGGKWGYRCTGMSFINFARVMLAALEGGKDATSGKIFLPQEQALS
KGNFTKFDEVLAAWDRQIRYYTRKSIEIEYVVDTVLEENVHDILCSALVDDCIERAKSIKQGGAKYDWVS
GLQVGIANLGNSLAAVKKLVFDQGVIGQQQLAQALAEDFEGLTHEQLRQRLINNAPKYGNDDDSVDELLA
RAYQTYIDEIKHYHNPRYGRGPIGGNYYAGTSSISANVPFGAATMATPDGRKAHTPLAEGASPSSGTDHL
GPTAVISSVGKLPTGSILGGVLLNQKLNPSTLENGSDRVKLMMMLRTFFEVHKGWHIQYNIVSRETLLEA
KKHPDQYRDLVVRVAGYSAFFTALSPDAQDDIIARTEHSL

>WP_147880431.1 formate C-acetyltransferase/glycerol dehydratase family glycyl radical enzyme [Serratia ureilytica]
MTTLDLTTLSARIQAHKNALIHIVKPPVCTERAQHYTEAYQQHQDKPLPVRRALALANHLAKRSIWIAND
ELIVGNQASELRAAPIFPEYTVGWIENEIDQLADRPGAGFSVSDENKAILHRLCPWWRGQTVQDRCYGMF
TDEQKALLATGIIKAEGNMTSGDAHLAVNFPLLLELGLDGLREKVNARRSRLRLTEWEDLHKAQFLNAID
IVLTALSGHILRFARLARDMAQNEARDWRRAELLSLADNCDRIAHRPPQTFWQALQLYYFIQLTLQIESN
GHSVSFGRLDQYLYPWYRRDVELEQNLAREDAIELLHSCWLKLLEVNKIRSGSHSKASAGSPLYQNVTIG
GQKLIDGRPCDAVNPLSYAILESCGRLRSTQPNLSVRYHAGMSADFLDACVQVIRCGFGMPAFNNDEIVI
PEFIKLGVEPQDAYDYAAIGCIETAVGGKWGYRCTGMSFINFARVLLAALEQGRDATSGQIFLPQEQALS
KGNFADFEQVLTAWDRQIRYYTRKSIEIECVVDSVLEENAHDILCSALVDDCIERGKSIKQGGAKYDWVS
GLQVGIANLGNSLAAVRKLVFDQGAIGQQQLATALAEDFAGLDGEQLRQRLLNAAPKYGNDVDEVDRLLV
RAYQTYIEELKQYRNTRFGRGPIGGGYYAGTSSISANVPFGAATLATPDGRKAHAPLAEGASPASGTDHL
GPTAVFNSLAKLPTEAILGGVLLNQKLNPATLDNPRDREKLMLMLRTFFESYRGWHVQYNIVSRDTLLAA
KQHPDQYRDLVVRVAGYSAFFTALSPEAQDDIIARTEHTL

>WP_147838006.1 formate C-acetyltransferase/glycerol dehydratase family glycyl radical enzyme [Serratia ureilytica]
MTTLDLTTLSARIQAHKNALIHIVKPPVCTERAQHYTEAYQQHQDKPLPVRRALALANHLAKRSIWIAND
ELIVGNQASELRAAPIFPEYTVGWIENEIDQLADRPGAGFSVSDENKAILHRLCPWWRGQTVQDRCYGMF
TDEQKALLATGIIKAEGNMTSGDAHLAVNFPLLLEQGLDGLREKVRARRSRLRLTEWEDLHKAQFLNAID
IVLTALSGHILRFARLARDMAQNEARDWRRAELQTLADNCDRIAHRPPQTFWQALQLCYFIQLTLQIESN
GHSVSFGRLDQYLYPWYRRDVELEQNLTRENAIELLHSCWLKLLEVNKIRSGSHSKASAGSPLYQNVTIG
GQKLVDGRPCDAVNPLSYAILESCGRLRSTQPNLSVRYHAGMSADFLDACIQVIRCGFGMPAFNNDEIVI
PEFIKLGVEPQDAYDYAAIGCIETAVGGKWGYRCTGMSFINFARVLLAALEQGRDATSGQIFLPQEQALS
KGNFADFEQVLTAWDRQIRYYTRKSIEIECVVDSVLEENAHDILCSALVDDCIERGKSIKQGGAKYDWVS
GLQVGIANLGNSLAAVRKLVFDQGAIGQQQLATALAEDFAGLDGEQLRQRLLNAAPKYGNDVDEVDRLLV
RAYQTYIEELKQYRNTRFGRGPIGGGYYAGTSSISANVPFGAATLATPDGRKAHAPLAEGASPASGTDHL
GPTAVFNSLAKLPTEAILGGVLLNQKLNPATLDNPRDREKLMLMLRTFFESYRGWHVQYNIVSRDTLLAA
KQHPDQYRDLVVRVAGYSAFFTALSPEAQDDIIARTEHTL

>WP_147827271.1 formate C-acetyltransferase/glycerol dehydratase family glycyl radical enzyme [Serratia marcescens]
MTTLDLTTLSARIQAHKNTLIHIVKPPVCTERAQHYTEAYQQHQDRPLPVRRALALANHLAKRTIWIAND
ELIVGNQASELRAAPIFPEYTVGWIENEIDQLADRPGAGFSVSEENKAILHRLCPWWRGQTVQDRCYGMF
TDEQKALLATGIIKAEGNMTSGDAHLAVNFPLLLEKGLDGLREKVNARRGRLRLTEWEDLHKAQFLNAID
IALAALSEHILRFARLARDMAQNEPRDWRRAELLAIAGNCDRITHRPPQTFWQALQLCYFIQLTLQIESN
GHSVSFGRLDQYLYPWYRREVELEQKLAREDAIELLHCCWLKLLEVNKIRSGSHSKASAGSPLYQNVTIG
GQKLIDGRPCDAVNPLSYAILESCGRLRSTQPNLSVRYHAGMSADFLDACVQVIRCGFGMPAFNNDEIVI
PEFIKLGVEPQDAYDYAAIGCIETAVGGKWGYRCTGMSFINFARVLLAALEQGRDATSGQIFLPQEQALS
KGNFVDFEQILAAWDRQIRYYTRKSIEIECVVDSVLEENAHDILCSALVDDCIERGKSIKQGGAKYDWVS
GLQVGIANLGNSLAAVRKLVFDQGAIGQQQLATALADDFAGLDGEQLRQRLLNAAPKYGNDVDEVDRLLV
RAYQTYIEELKQYRNTRFGRGPIGGGYYAGTSSISANVPFGAATLATPDGRKAHTPLAEGASPASGTDHL
GPTAVFNSLAKLPTEAILGGVLLNQKLNPATLDNPRDREKLMLMLRTFFESYRGWHVQYNIVSRETLLAA
KQHPDQYRDLVVRVAGYSAFFTALSPEAQDDIIARTEHTL

>WP_147823866.1 formate C-acetyltransferase/glycerol dehydratase family glycyl radical enzyme [Serratia marcescens]
MTTLDLTTLSARIQAHKNALIHIVKPPVCTERAQHYTEAYQQHQDRPLPVRRALALANHLAKRSIWIAND
ELIVGNQASELRAAPIFPEYTVGWIENEIDQLADRPGAGFSVSEENKAILHRLCPWWRGQTVQDRCYGMF
TDEQKALLATGIIKAEGNMTSGDAHLAVNFPLLLEQGLDGLREKVNARRSRLRLTEWEDLHKAQFLNAID
IVLTSLSEHILRFARLARDMAQRETRDWRRTELLAIADNCDLIAHRPPQTFWQALQLCYFIQLTLQIESN
GHSVSFGRLDQYLYPWYRRDVELEQNLAREDAIELLHSCWLKLLEINKIRSGSHSKASAGSPLYQNVTIG
GQKRVDGRPCDAVNPLSYAILESCGRLRSTQPNLSVRYHAGMSADFLDACVQVIRCGFGMPAFNNDEIVI
PEFIKLGVEPQDAYDYAAIGCIETAVGGKWGYRCTGMSFINFARVLLAALEQGRDATSGQIFLPQEQALS
KGNFADFEQVLTAWDRQIRYYTRKSIEIECVVDSVLEENAHDILCSALVDDCIERGKSIKQGGAKYDWVS
GLQVGIANLGNSLAAVRKLVFDQGAIGQQQLAAALAEDFAGLNGEQLRQRLLNAAPKYGNDVDEVDRLLV
RAYQTYIEELKQYRNTRFGRGPIGGGYYAGTSSISANVPFGAATLATPDGRKAHQPLAEGASPASGTDHL
GPTAVFNSLAKLPTEAILGGVLLNQKLNPATLDNPRDREKLMLMLRTFFESYRGWHVQYNIVSRETLLAA
KQHPDQYRDLVVRVAGYSAFFTALSPEAQDDIIARTEHTL

>WP_147724247.1 formate C-acetyltransferase/glycerol dehydratase family glycyl radical enzyme [Vibrio parahaemolyticus]
MDLHTLPERIKAHKSALVNIVTPPICTERAEAYTRAYQANEDKPVIVQRALALQEHLRTRTIWIKHDELI
VGNQASKVRAAPIFPEYTVRWIEAEIDELADRPGAGFAVSEEDKQSIHAITPYWRGKTVQDRCYGLFTDE
QQEILASTIIKAEGNMTSGDAHLAVDNEKILKIGMNGLLDEVRQHRVNNDVSTYEGLKKEQFYKSVEIVL
LAIQEHMVSYADLALEMAQNETRPERNAELETIAENCRHVAFHAPTNFWQALQLSYFVQLMLQIESNGHS
VSFGRMDQFLNDYYVRDLESGTMNKAFALELLQSCWLKLLEVNKIRSGAHSKASAGSPLYQNVCIGGQKL
NENGEPEDAVNPLSWAILESCGQLRSTQPNLSVRYHEGLNQEFLMGCIEVIKCGFGMPAFNNDEIVIPEF
IKLGVEKEDAYNYASIGCIETAVPGKWGYRCTGMSFINFARILLAALNEGVDATTGKAFLPHDKSLAKGN
FESFEQVTASWAEQIRYYTRKSIEIDTVVDSVLEQQAQDIFCSSLVDDCLARGKTVKEGGAKYDWVSGLQ
VGIANLGNSLAAIKHLVFEEAQISQTELAKALEEDFDGIENEQLRQRLINFAPKYGNDDDYVDQLLADAY
QVYIDELAQFVNTRHGRGPIGGGYYAGTSSISANVPFGASTMATPDGRKAKTPLAEGASPASGSDRLGPT
AVYNSVGKIQANKILGGVLLNQKLSPAAVASEGDKLKLSMLIRTFFNHHKGWHVQYNIVSRETLLAAKKN
PEQYRDLVVRVAGYSAFFTALSPDAQDDIIARTEHEL

>WP_147691299.1 formate C-acetyltransferase/glycerol dehydratase family glycyl radical enzyme [Vibrio parahaemolyticus]
MDLHTLPERIKAHKSALVNIVTPPICTERAEAYTRAYQANEDKPVIVQRALALQEHLRTRTIWIKHDELI
VGNQASKVRAAPIFPEYTVRWIEAEIDELADRPGAGFAVSEEDKQSIHAITLYWRGKTVQDRCYGLFTDE
QQEILASTIIKAEGNMTSGDAHLAVDNEKILKIGMNGLLDEVRQHRVNNDVSTYEGLKKEQFYKSVEIVL
LAIQEHMVSYADLALEMAQNETRPERKAELETIAENCRHVAFHAPTNFWQALQLSYFVQLMLQIESNGHS
VSFGRMDQFLNDYYVRDLESGAMNKAFALELLQSCWLKLLEVNKIRSGAHSKASAGSPLYQNVCIGGQKL
NENGEPEDAVNPLSWAILESCGQLRSTQPNLSVRYHEGLNQEFLMGCIEVIKCGFGMPAFNNDEIVIPEF
IKLGVEKEDAYNYASIGCIETAVPGKWGYRCTGMSFINFARILLAALNEGVDATTGKAFLPHDKSLAKGN
FESFDQVTASWAEQIRYYTRKSIEIDTVVDSVLEQQAQDIFCSSLVDDCLARGKTVKEGGAKYDWVSGLQ
VGIANLGNSLAAIKHLVFEEAQISQTELAKALEEDFDGIENEQLRQRLINFAPKYGNDDDYVDQLLADAY
QVYIDELAQFVNTRHGRGPIGGGYYAGTSSISANVPFGASTMATPDGRKAKTPLAEGASPASGSDRLGPT
AVYNSVGKIQANKILGGVLLNQKLSPAAVASEGDKLKLSMLIRTFFNHHKGWHVQYNIVSRETLLAAKKN
PEQYRDLVVRVAGYSAFFTALSPDAQDDIIARTEHEL

>WP_146720562.1 formate C-acetyltransferase/glycerol dehydratase family glycyl radical enzyme [Klebsiella pneumoniae]
MTTLKLNTLSARIQAHKMALVHIVKPPVCTERARHYTEMYQQHLDKPIPVRRALALAHHLAERTIWIKHD
ELIVGNQASEVRAAPIFPEYTVSWIEKEIDDLADRPGAGFSVSEENKRVLHEVCPWWRGQTVQDRCYGMF
TDEQKALLATGIIKAEGNMTSGDAHLAVNYPLLLEKGIDGMRAKVAERRSRINLTVLEDLHGEQFLKAID
IVLEAVSDHSKRFAALAREMATAESRESRRHELLTIAENCDVIAHEPPKTFWQALQLCYFIQLILQIESN
GHSVSFGRMDQYLYPYYRRDVELQQSLDREQAIELLHSCWLKLLEVNKIRSGSHSKASAGSPLYQNVTIG
GQNLVDGKPQDAVNPLSYAILESCGRLRSTQPNLSVRYHAGMSNDFLDACVQVIRCGFGMPAFNNDEIVI
PEFIKLGIEPQDAYDYAAIGCIETAVGGKWGYRCTGMSFINFARVMLATLEGGRDATSGQVFLPQEHALS
KGNFANFDQVLADWDRQIRYYTRKSIEIEYVVDTMLEENVHDILCSALVDDCIERAKSIKQGGAKYDWVS
GLQVGIANLGNSLAAVKKLVFDQGAIGQQELAKALAEDFDGLTHEQLRQRLINGAPKYGNDDDSVDQLLA
RAYQTYIDELKQYHNPRYGRGPIGGNYYAGTSSISANVPFGAQTMATPDGRKAHTPLAEGASPASGTDHL
GPTAVISSVGKLPTGAILGGVLLNQKLNPSTLENESDKQKLMVLLRTFFEVHKGWHIQYNIVSRDTLLEA
KKHPDQYRDLVVRVAGYSAFFTALSPDTQDDIIARTEHTL

>WP_146709809.1 formate C-acetyltransferase/glycerol dehydratase family glycyl radical enzyme, partial [Escherichia coli]
MTTLKLDTLSDRIKAHKNALVHIVKPPVCTERAQHYTEMYQQHLDKPIPVRRALALAHHLANRTIWIKHD
ELIIGNQASEVRAAPIFPEYTVSWIEKEIDDLADRPGAGFAVSEENKRVLHEVCPWWRGQTVQDRCYGMF
TDEQKGLLATGIIKAEGNMTSGDAHLAVNFPLLLEKGLDGLREKVAERRSRINLTVLEDLHGEQFLKAID
IVLVAVSEHIERFAALAREMAATETRESRRDELLTMAENCDLIAHQPPQTFWQALQLCYFIQLILQIESN
GHSVSFGRMDQYLYPYYRRDVELNQTLDREHAIEMLHSCWLKLLEVNKIRSGSHSKASAGSPLYQNVTIG
GQTLVDGQPMDAVNPLSYAILESCGRLRSTQPNLSVRYHAGMSNDFLDACVQVIRCGFGMPAFNNDEIVI
PEFIKLGIEPQDAYDYAAIGCIETAVGGKWGYRCTGMSFINFARVMLAALEGGRYAT

>WP_146642016.1 formate C-acetyltransferase/glycerol dehydratase family glycyl radical enzyme, partial [Salmonella enterica]
MAGEESRESRRKELLTIAENCEVIAHQPPQTFWQALQLCYFIQLILQIESNGHSVSFGRMDQYLYPYYRR
DVELNQTLDREHAIELLHSCWLKLLEVNKIRSGSHSKASAGSPLYQNVTIGGQNLINGQPVDAVNPLSYA
ILESCGRLRSTQPNLSVRYHAGMSNDFLDACVQVIRCGFGMPAFNNDEIVIPEFIKLGIEPQDAYDYAAI
GCIETAVGGKWGYRCTGMSFINFARVMLAALEGGRDATSGKVFLPQEKALSAGNFNNFDEVMAAWDTQIR
YYTRKSIEIEYVVDTMLEENVHDILCSALVDDCIERAKSIKQGGAKYDWVSGLQVGIANLGNSLAAVKKL
VFEQGVIGQQQLAAALADDFDGLTHEQLRQRLINGAPKYGNDDDSVDTLLARAYQTYIDELKQYHNPRYG
RGPVGGNYYAGTSSISANVPFGAATMATPDGRKAHTPLAEGASPASGTDHLGPTAVIGSVGKLPTGSILG
GVLLNQKLNPTTLENESDKQKLMVLLRTFFEVHKGWHIQYNIVSRETLLDAKKHPDQYRDLVVRVAGYSA
FFTALSPDAQDDIIARTEHML

>WP_146639923.1 formate C-acetyltransferase/glycerol dehydratase family glycyl radical enzyme, partial [Salmonella enterica]
MTQLKLDTLSDRIKAHKTALVHIVKPPVCTERAQHYTEMYQQHLDKPIPVRRALALAHHLAERTIWIKHD
ELIVGNQASEVRAAPIFPEYTVSWIEKEIDDLADRPGAGFSVSEENKRILHDVCPWWRGQTVQDRCYGMF
TDEQKGLLATGIIKAEGNMTSGDAHLAVNFPLLLEKGLDGLRDKVAERRSRINLTVLEDLHGEQFLKAID
IVLDAVSQHITRFAALARQMAGEESRESRRKELLTIAENCEVIAHQPPQTFWQALQLCYFIQLILQIESN
GHSVSFGRMDQYLYPYYRRDVELNQTLDREHAIELLHSCWLKLLEVNKIRSGSHSKASAGSPLYQNVTIG
GQNLINGQPMDAVNPLSYAILESCGRLRSTQPNLSVRYHAGMSNDFLDACVQVIRCGFGMPAFNNDEIVI
PEFIKLGIEPQDAYDYAAIGCIETAVGGKWGYRCTGMSFINFARVMLAALEGGRDATSGKVFLPQEKALS
AGNFNNFDEVMAAWDTQIRYYTRKSIEIEYVVDTMLEENVHDILCSALVDDCIERAKSIKQGGAKYDWVS
GLQVGIANLGNSLAAVRS

>WP_146631357.1 formate C-acetyltransferase/glycerol dehydratase family glycyl radical enzyme, partial [Salmonella enterica]
MTQLKLDTLSDRIKAHKTALVHIVKPPVCTERAQHYTEMYQQHLDKPIPVRRALALAHHLAERTIWIKHD
ELIVGNQASEVRAAPIFPEYTVSWIEKEIDDLADRPGAGFSVSEENKRILHDVCPWWRGQTVQDRCYGMF
TDEQKGLLATGIIKAEGNMTSGDAHLAVNFPLLLEKGLYGLRDKVAERRSRINLTVLEDLHGEQFLKAID
IVLDAVSQHITRFAALARQMAGEESRESRRKELLTIAENCEVIAHQPPQTFWQALQLCYFIQLILQIESN
GHSVSFGRMDQYLYPYYRRDVELNQTLDREHAIELLHSCWLKLLEVNKIRSGSHSKASAGSPLYQNVTIG
GQKLINGQPMDAVNPLSYAILESCGRLRSTQPNLSVRYHAGMSNDFLDACVQVIRCGFGMPAFNNDEIVI
PEFIKLGIEPQDAYDYAAIGCIETAVGGKWGYRCTGMSFINFARVMLAALEGGRDATSE

>WP_146378661.1 formate C-acetyltransferase/glycerol dehydratase family glycyl radical enzyme [Cronobacter turicensis]
MTELNLSFLPERIKTHKAALVHIVRPPVCTERAQHYTAVYQQHQDKPLPVRRALALAHHLANRTIWIKHD
ELIVGNQASQVRAAPFFPEYTVSWIEKEIDDLADRPGAGFSVSPQDKAVMHEICPWWRGQTVQDRCYGMF
TDEQKELLASGIIKAEGNMTSGDAHLAVNFPLLLENGLDGLRAKVAECRARLLLTDQGDLHKEQFLKAID
ITFRALSEHIQRYAALAARMAQEERRPARRDELLAISANCEHIAHQPPASFWQALQLCYFVQLVLQIESN
GHSVSFGRLDQYLYPWYRRDVELEQTLERERAIELLQSCWLKLLEVNKIRSGSHSKASAGSPLYQNVTIG
GQRLLNGEPVDAVNPLSWAVLESCGRLRSTQPNLSVRYHAGMSNDFLDACVQVIRCGFGMPAFNNDEIVI
DEFIKLGVSREDAYDYAAIGCIETAVGGKWGYRCTGMSFINFARVMLAALEGGRDATTGKVFLPQEQALS
AGNFSHFSEVMDAWDRQIRYYTRKSIEIECVVDTVLEENAHDILCSALVDDCIERGKSIKQGGAKYDWVS
GLQVGIANLGNSLAAVRRLVFEQGVVTQPQLAQALNDDFSGLTGEQLRQRLINSAPKYGNDDDDVDLLLA
RAYQTYIDELKQYHNTRFGRGPIGGTYYAGTSSISANVPFGAATMATPDGRKARTPLAEGASPASGTDRL
GPTAVINSVGKLPVAKILGGVLLNQKLNPSTLDNLRDRQKLMQMLRTFFEVHKGWHVQYNIVSRETLLDA
KAHPDKYRDLVVRVAGYSAFFTALSPDAQDDIIARTEHTL

>WP_148621509.1 formate C-acetyltransferase/glycerol dehydratase family glycyl radical enzyme [Klebsiella sp. Z2]
MTTLKLNTLSARIQAHKMALVHIVKPPVCTERARHYTEMYQRHLDKPIPVRRALALAHHLAERTIWIKHD
ELIVGNQASEVRAAPIFPEYTVSWIEKEIDDLADRPGAGFSVSEENKRVLHEVCPWWRGQTVQDRCYGMF
TDEQKALLATGIIKAEGNMTSGDAHLAVNYPLLLEKGLDGMRAKVAERRSRINLTVLEDLHGEQFLKAID
IVLEAVSDHSKRFAALAREMATAESRESRRHELLTIAENCDVIAHEPPKTFWQALQLCYFIQLILQIESN
GHSVSFGRMDQYLYPYYRRDVELQQSLDREQAIELLHSCWLKLLEVNKIRSGSHSKASAGSPLYQNVTIG
GQNLVDGKPQDAVNPLSYAILESCGRLRSTQPNLSVRYHAGMSNDFLDACVQVIRCGFGMPAFNNDEIVI
PEFIKLGIEPQDAYDYAAIGCIETAVGGKWGYRCTGMSFINFARVMLATLEGGRDATSGQVFLPQEHALS
KGNFAIFDQVLADWDRQIRYYTRKSIEIEYVVDTMLEENVHDILCSALVDDCIERAKSIKQGGAKYDWVS
GLQVGIANLGNSLAAVKKLVFDQGAIGQQELAKALAEDFDGLTHEQLRQRLINGAPKYGNDDDSVDELLA
RAYQTYIDELKQYHNPRYGRGPIGGNYYAGTSSISANVPFGAQTMATPDGRKAHTPLAEGASPASGTDHL
GPTAVISSVGKLPTGAILGGVLLNQKLNPSTLENESDKQKLMVLLRTFFEVHKGWHIQYNIVSRDTLLEA
KKHPDQYRDLVVRVAGYSAFFTALSPDTQDDIIARTEHTL

>WP_025204613.1 MULTISPECIES: formate C-acetyltransferase/glycerol dehydratase family glycyl radical enzyme [Enterobacter]
MTTLNLSTLSERIKAHKTALVHIVKPPVCTERALHYTEMYQQHMDKPIPVRRALALAHHLAQRTIWIKHD
ELIIGNQASEVRAAPIFPEYTVSWIEKEIDDLADRPGAGFAVSEENKRVLHEICPWWRGQTVQDRCYGMF
TDEQKGLLETGIIKAEGNMTSGDAHLAVNFPLLLEKGLDGLRDKVAERRSRINLTVLDDLHGEQFLKAID
IVLEAVSLHIERFAALAREMAATESRESRRDELLAMAENCDVIAHQPPTTFWQALQLCYFIQLILQIESN
GHSVSFARMDQYLYPYYRRDVELNQSLDREHAIELLHSCWLKLLEVNKIRSGSHSKASAGSPLYQNVTIG
GQTLINGEPMDAVNPLSYAILESCGRLRSTQPNLSVRYHAGMSNDFLDACVQVIRCGFGMPAFNNDEIVI
PEFIKLGVEKEDAYDYAAIGCIETAVGGKWGYRCTGMSFINFARVMLAALEGGRDATSGKVFLPQEKALS
AGNFDNFEEVMAAWDTQIRYYTRKSIEIEYVVDTMLEENVPDILCSALVDDCIERAKSIKQGGAKYDWVS
GLQVGIANLGNSLAAVKKLVFEQGTIGQQQLAAALADDFDGLTHEQLRQRLINGAPKYGNDDDSVDMLLT
RAYETYIAELKQYHNPRYGRGPIGGNYYAGTSSISANVPFGAATMATPDGRKAHTPLAEGASPASGTDHL
GPTAVIGSVGKLPTEAILGGVLLNQKLNPSTLENDSDRQKLMVLLRTFFEVHKGWHIQYNIVSRETLLEA
KKHPDQYRDLVVRVAGYSAFFTALSPDAQDDIIARTEHTL

>WP_148399803.1 formate C-acetyltransferase/glycerol dehydratase family glycyl radical enzyme [Enterobacter mori]
MTTLNLNTLSERIKAHKTALVHIVKPPVCTERAQHYTEMYQQHMDKPIPVRRALALAHHLAERTIWIKHD
ELIIGNQASEVRAAPIFPEYTVSWIEKEIDDLADRPGAGFAVSEENKRVLHDICPWWRGQTVQDRCYGMF
TDEQKGLLETGIIKAEGNMTSGDAHLAVNFPLVLEKGLDGLRAKVAERRSRINLTVLEDLHGDQFLKAID
IVLEAVSLHIKRFADLAREMAATETRASRRDELLAMAENCDVIAHEPPKTFWQALQLCYFIQLFLQIESN
GHSVSFARMDQYLYPYYRRDVELDQSLDREHAIELLHSCWLKLLEVNKIRSGSHSKASAGSPLYQNVTIG
GQKLVNGEPMDAVNPLSYAILESCGRLRSTQPNLSVRYHAGMSNDFLDACVQVIRCGFGMPAFNNDEIVI
PEFIKLGVERDDAYDYAAIGCIETAVGGKWGYRCTGMSFINFARVMLAAMEGGRDATSGKVFLPQEKALS
AGNFDNFEEVMAAWDSQIRYYTRKSIEIEYVVDTMLEENVHDILCSALVDDCIERAKSIKQGGAKYDWVS
GLQVGIANLGNSLAAVKKLVFEQGTIGQQQLAAALADDFEGLTHEQLRQRLINGAPKYGNDDDSVDMLLT
RAYQTYIEELKQYHNPRYGRGPIGGNYYAGTSSISANVPFGAATMATPDGRKAHTPLAEGASPASGTDHL
GPTAVIGSVGKLPTEAILGGVLLNQKLNPSTLENDSDRQKLMVLLRTFFEVHKGWHIQYNIVSRDTLLEA
KKHPDQYRDLVVRVAGYSAFFTALSPDAQDDIIARTEHTL

>WP_045350688.1 MULTISPECIES: formate C-acetyltransferase/glycerol dehydratase family glycyl radical enzyme [Enterobacter cloacae complex]
MTTLNLNTLSERIKAHKTALVHIVKPPVCTERAQHYTEMYQQHLDKPIPVRRALALAHHLAKRTIWIKHD
ELIIGNQASEVRAAPIFPEYTVSWIEKEIDDLANRPGAGFAVSEENKRVLHAICPWWRGQTVQDRCYGMF
TDEQKGLLETGIIKAEGNMTSGDAHLAVNFPLVLEKGLDGLRAKVAERRSRINLTVLEDLHGDQFLKAID
IVLEAVSLHIKRFAELAREMASTETRVSRRDELLAMAENCDVIAHEPPKTFWQALQLCYFIQLILQIESN
GHSVSFARMDQYLYPYYRRDVELDQSLDREHAIELLHSCWLKLLEVNKIRSGSHSKASAGSPLYQNVTIG
GQKLVNGEPMDAVNPLSYAILESCGRLRSTQPNLSVRYHAGMSNDFLDACVQVIRCGFGMPAFNNDEIVI
PEFIKLGVERDDAYDYAAIGCIETAVGGKWGYRCTGMSFINFARVMLAALEGGRDATSGKVFLPQEKALS
AGNFDNFEEVMAAWDTQIRYYTRKSIEIEYVVDTMLEENVHDILCSALVDDCIERAKSIKQGGAKYDWVS
GLQVGIANLGNSLAAVKKLVFDQGVIGQQQLAAALADDFEGLTHEQLRQRLINGAPKYGNDDDSVDLLLT
RAYETYIEELKQYHNPRYGRGPIGGNYYAGTSSISANVPFGAATMATPDGRKAYTPLAEGASPASGTDHL
GPTAVIGSVGKLPTEAILGGVLLNQKLNPSTLENDSDRQKLMVLLRTFFEVHKGWHIQYNIVSRETLLEA
KKHPDQYRDLVVRVAGYSAFFTALSPDAQDDIIARTEHTL

>WP_087762722.1 MULTISPECIES: formate C-acetyltransferase/glycerol dehydratase family glycyl radical enzyme [Serratia]
MTTLDLTTLSARIQAHKNALIHIVKPPVCTERAQHYTEAYQQHQDRPLPVRRALALANHLAKRSIWIAND
ELIIGNQASELRAAPIFPEYTVGWIENEIDQLADRPGAGFSVSEENKAILHRLCPWWRGQTVQDRCYGMF
TDEQKALLATGIIKAEGNMTSGDAHLAVNFPLLLALGLDGLREKVNARRSRLHLTEWEDLHKAQFLNAID
IVLAALSEHILRFARLARDMAQRETRDWRRTELLAIADNCDLIAHRPPRTFWQALQLCYFIQLTLQIESN
GHSVSFGRLDQYLYPWYRRDVELEQNLAREDAIELLHSCWLKLLEVNKIRSGSHSKASAGSPLYQNVTIG
GQKLIDGRPCDAVNPLSYAILESCGRLRSTQPNLSVRYHAGMSADFLDACVQVIRCGFGMPAFNNDEIVI
PEFIKLGVEPQDAYDYAAIGCIETAVGGKWGYRCTGMSFINFARVLLAALEQGRDATSGQIFLPQEQALS
KGNFADFEQVMAAWNRQIRYYTRKSIEIECVVDSVLEENAHDILCSALVDDCIERGKSIKQGGAKYDWVS
GLQVGIANLGNSLAAVRKLVFEQGTIGQQQLAAALADDFAGLDGEQLRQRLLNAAPKYGNDVDDVDRLLV
RAYQTYIEELKQYRNTRFGRGPIGGGYYAGTSSISANVPFGAATLATPDGRKAHQPLAEGASPASGTDHL
GPTAVFNSLAKLPTEAILGGVLLNQKLNPTTLDNPRDREKLMLMLRTFFESYRGWHVQYNIVSRETLLAA
KQHPDQYRDLVVRVAGYSAFFTALSPEAQDDIIARTEHTL

>WP_145574040.1 formate C-acetyltransferase/glycerol dehydratase family glycyl radical enzyme [Yersinia mollaretii]
MTTLDLVTLSDRIKQHKNALIHIVKPPVCTERARHYTEAYQQHQDKPLPVRRALALAHHLQQRTVWIKND
ELIIGNQASQLRAAPIFPEYTVGWIESEIDELADRPGAGFSVSEEDKAVLHQICPWWRGQTVQDRCYGMF
TDEQKALLATGIIKAEGNMTSGDAHLAVNFPLLLEKGLDGLRTKVARRRERLQLTDWSDLHKEQFLKAID
ISLVALSEHIEHYAAVARQMAQEESRDWRRTELLAIAENCALIAHQPPQTFWQALQLCYFIQLMLQIESN
GHSVSFGRLDQYLYPWYRRDVELENSLSREQAIEMLHSCWLKLLEVNKIRSGSHSKASAGSPLYQNVTIG
GQKLVQGKAIDAVNPLSYAVLESCGRLKSTQPNLSVRYHAGISDDFLDACVQVIRCGFGMPAFNNDEIVI
PEFIKLGVEPQDAYDYAAIGCIETAVGGKWGYRCTGMSFINFARVMLAALEQGRDATSGQVFLPQEQGLS
KGNFTDFDQVMAQWDQQIRYYTRKSIEIECVVDTVLEENAHDIVCSALVDDCIERGKSIKQGGARYDWVS
GLQVGIANLGNSLAAVRKLVFEQQLIGQQQLATALSNDFAGLNGEQLRQHLINSAPKYGNDVDDVDQLLV
RAYQTYIDELKQYHNTRFGRGPIGGTYYAGTSSISANVPFGAATMATPDGRKAHSPLAEGASPASGTDHL
GPTAVFNSLSKLPTASILGGVLLNQKLNPSTLDNPRDREKLMMMLRTFFEEYLGWHVQYNIVSRETLVDA
KQHPDRYRDLVVRVAGYSAFFTALSPDAQDDIIARTEHTL

>WP_145564751.1 formate C-acetyltransferase/glycerol dehydratase family glycyl radical enzyme [Yersinia aldovae]
MTTLDLVTLSERTKLHKNALIHIVKPPVCTERAQHYTEAYQQHQDKPLPIRRALALAHHLQQRTVWIKND
ELIIGNQASQLRAAPIFPEYTVSWIENEIDELADRPGAGFSVSEADKAVLHRICPWWRGQTVQDRCYGMF
TDEQKALLATGIIKAEGNMTSGDAHLAVNFPLLLEKGLDGLRSKVADRRERLQLTDWSDLHKEQFLKAID
ISLAALSEHIERYAALARQMAQEESRDWRRIELQTIAENCELIAHQPPQTFWQALQLCYFIQLMLQIESN
GHSVSFGRLDQYLYPWYRRDVELEHRLSREKAIEMLHSCWLKLLEVNKVRSGSHSKASAGSPLYQNVTIG
GQKLVQGKAIDAVNPLSYAVLESCGRLRSTQPNLSVRYHAGISDDFLDACVQVIRCGFGMPAFNNDEIVI
PEFIKLGVEPQDAYDYAAIGCIETAVGGKWGYRCTGMSFINFARVMLAALEQGRDATSGQVFLPQEQGLS
QGNFSDFSQVMAQWDAQIRYYTRKSIEIECVVDTVLEENAHDIVCSALVDDCIERGKSIKQGGARYDWVS
GLQVGIANLGNSLAAVRKLVFEQQLISQPQLATALANDFAGLNGEQLRQHLINSAPKYGNDVDDVDQLLV
RAYQTYIDELKQYHNTRFGRGPIGGTYYAGTSSISANVPFGAATMATPDGRKAHSPLAEGASPASGTDHL
GPTAVFNSLAKLPTASILGGVLLNQKLNPSTLDNPRDREKLMLMLRTFFDEYLGWHVQYNIVSRETLLEA
RQHPDRYRDLVVRVAGYSAFFTALSPDAQDDIIARTEHTL

>WP_145558666.1 formate C-acetyltransferase/glycerol dehydratase family glycyl radical enzyme [Yersinia mollaretii]
MTTLDLVTLSDRIKQHKNALIHIVKPPVCTERARHYTEAYQQHQDKPLPVRRALALAHHLQQRTVWIKND
ELIIGNQASQLRAAPIFPEYTVGWIESEIDELADRPGAGFSVSEEDKAVLHQICPWWRGQTVQDRCYGMF
TDEQKALLATGIIKAEGNMTSGDAHLAVNFPLLLEKGLDGLRTKVARRRERLQLTDWSDLHKEQFLKAID
ISLVALSEHIERYAAVARQMAEEESREWRRTELLAIAENCALIAHQPPQTFWQALQLCYFIQLMLQIESN
GHSVSFGRLDQYLYPWYRRDVELENSLSREQAIEMLHSCWLKLLEVNKIRSGSHSKASAGSPLYQNVTIG
GQKLVQGKAIDAVNPLSYAVLESCGRLKSTQPNLSVRYHAGISDDFLDACVQVIRCGFGMPAFNNDEIVI
PEFIKLGVEPQDAYDYAAIGCIETAVGGKWGYRCTGMSFINFARVMLAALEQGRDATSGQVFLPQDQGLS
KGNFTDFDQVMAQWDQQIRYYTRKSIEIECVVDTVLEENAHDIVCSALVDDCIERGKSIKQGGARYDWVS
GLQVGIANLGNSLAAVRKLVFEQQLIGQQQLATALSNDFAGLNGEQLRQHLINSAPKYGNDVDDVDQLLV
RAYQTYIDELKQYHNTRFGRGPIGGTYYAGTSSISANVPFGAATMATPDGRKAHSPLAEGASPASGTDHL
GPTAVFNSLSKLPTASILGGVLLNQKLNPSTLDNPRDREKLMMMLRTFFEEYLGWHVQYNIVSRETLVDA
KLHPDRYRDLVVRVAGYSAFFTALSPDAQDDIIARTEHTL

>WP_145557207.1 formate C-acetyltransferase/glycerol dehydratase family glycyl radical enzyme [Yersinia aldovae]
MTTLDLVTLSERTKQHKNALIHIVKPPVCTERAQHYTEVYQQHQDKPLPVRRALALAHHLQLRTVWIKND
ELIIGNQASQLRAAPIFPEYTVSWIENEIDELADRPGAGFSVSAADKAVLHRICPWWRGQTVQDRCYGMF
TDEQKALLATGIIKAEGNMTSGDAHLAVNFPLLLEKGLDGLRSKVAGRRERLQLTDWSDLHKEQFLKAID
ISLAALSEHIERYAALARQMAQEESRDWRRIELQTIAENCILIAHQPPQTFWQALQLCYFIQLMLQIESN
GHSVSFGRLDQYLYPWYRRDVELENTLNREKAIEMLHSCWLKLLEVNKIRSGSHSKASAGSPLYQNVTIG
GQKLVQGKAIDAVNPLSYAVLESCGRLRSTQPNLSVRYHAGISDDFLDACVQVIRCGFGMPAFNNDEIVI
PEFIKLGVEPQDAYDYAAIGCIETAVGGKWGYRCTGMSFINFARVMLAALEQGRDATSGQVFLSQEQGLS
QGNFSDFSQVMAQWDAQIRYYTRKSIEIECVVDTVLEENAHDIVCSALVDDCIERGKSIKQGGARYDWVS
GLQVGIANLGNSLAAVRKLVFEQQLISQPQLATALANDFAGLNGEQLRQHLINLAPKYGNDVDDVDQLLV
RAYQTYIDELKQYHNTRFGRGPIGGTYYAGTSSISANVPFGAATMATPDGRKAHSPLAEGASPASGTDHL
GPTAVFNSLAKLPTASILGGVLLNQKLNPSTLDNPRDREKLMLMLRTFFEEYLGWHVQYNIVSRETLLEA
RQHPDRYRDLVVRVAGYSAFFTALSPDAQDDIIARTEHTL

>WP_145520615.1 formate C-acetyltransferase/glycerol dehydratase family glycyl radical enzyme [Yersinia mollaretii]
MTTLDLVTLSDRIKQHKNALIHIVKPPVCTERAQHYTEAYQQHQDKPLPVRRALALAHHLQQRTVWIKND
ELIIGNQASQLRAAPIFPEYTVGWIESEIDELADRPGAGFSVSEEDKAVLHQICPWWRGQTVQDRCYGMF
TDEQKALLATGIIKAEGNMTSGDAHLAVNFPLLLEKGLDGLRTKVARRRERLQLTDWSDLHKEQFLKAID
ISLVALSEHIERYAAVARQMAQEESREWRRSELLAIAENCALIAHQPPQTFWQALQLCYFIQLILQIESN
GHSVSFGRLDQYLYPWYRRDVELENSLSRERAIEMLHSCWLKLLEVNKIRSGSHSKASAGSPLYQNVTIG
GQKLVQGKAIDAVNPLSYAVLESCGRLKSTQPNLSVRYHAGISDDFLDACVQVIRCGFGMPAFNNDEIVI
PEFIKLGVEPQDAYDYAAIGCIETAVGGKWGYRCTGMSFINFARVMLAALEQGRDATSGQVFLPQEQGLS
KGNFTDFEQVMAQWDQQIRYYTRKSIEIECVVDTVLEENAHDIVCSALVDDCIERGKSIKQGGARYDWVS
GLQVGIANLGNSLAAVRKLVFEQQLIGQQQLATALSNDFAGLNGEQLRQHLINSAPKYGNDVDDVDQLLV
RAYQTYIDELKQYHNTRFGRGPIGGTYYAGTSSISANVPFGAATMATPDGRKAHSPLAEGASPASGTDHL
GPTAVFNSLSKLPTASILGGVLLNQKLNPSTLDNPRDREKLMMMLRTFFEEYLGWHVQYNIVSRETLVDA
KLHPDRYRDLVVRVAGYSAFFTALSPDAQDDIIARTEHTL

>WP_145498667.1 formate C-acetyltransferase/glycerol dehydratase family glycyl radical enzyme [Yersinia bercovieri]
MTTLDLVTLSERTKQHKNALIHIVKPPVCTERALHYTEAYQQHQDKPLPVRRALALAHHLQQRTVWIKND
ELIIGNQASQLRAAPIFPEYTVGWIESEIDQLADRPGAGFSVSEADKAVLHQLCPWWRGQTVQDRCYGMF
TDEQKALLATGIIKAEGNMTSGDAHLAVNFPLLLEKGLDGLRTKVASRRARLQLTDWSDLHKEQFLKAID
ISLVALSEHIERYGAVAQQMAEVETRDWRRAELLAIAENCALIAHQPPQSFWQALQLCYFIQLILQIESN
GHSVSFGRLDQYLYPWYRRDVELENSLSREHAIEMLHSCWLKLLEVNKIRSGSHSKASAGSPLYQNVTIG
GQKLVQGRAIDAVNPLSYAVLESCGRLKSTQPNLSVRYHAGISDDFLDACVQVIRCGFGMPAFNNDEIVI
PEFIKLGVEPQDAYDYAAIGCIETAVGGKWGYRCTGMSFINFARVMLAALEQGRDATSGQVFLPQEQGLS
QGNFTDFAQVMAQWDQQIRYYTRKSIEIECVVDTVLEENAHDIVCSALVDDCIERGKSIKQGGARYDWVS
GLQVGIANLGNSLAAVRKLVFEQQLIGQQQLATALTNDFAGLNGEQLRQHLINSAPKYGNDVDDVDQLLV
RAYQTYIDELKQYHNTRFGRGPIGGTYYAGTSSISANVPFGAATMATPDGRKAHSPLAEGASPASGTDHL
GPTAVFNSLSKLPTASILGGVLLNQKLNPSTLDNPRDREKLMMMLRTFFEEYLGWHVQYNIVSRETLVDA
KQHPDRYRDLVVRVAGYSAFFTALSPDAQDDIIARTEHTL

>WP_145496833.1 formate C-acetyltransferase/glycerol dehydratase family glycyl radical enzyme [Yersinia bercovieri]
MTTLDLVTLSERTKQHKNALIHIVKPPVCTERALHYTEAYQQHQDKPLPVRRALALAHHLQQRTVWIKND
ELIIGNQASQLRAAPIFPEYTVGWIESEIDQLADRPGAGFSVSEADKAVLHQLCSWWRGQTVQDRCYGMF
TDEQKALLATGIIKAEGNMTSGDAHLAVNFPLLLEKGLDGLRTKVASRRARLQLTDWSDLHKEQFLKAID
ISLVALSEHIERYGAVAQQMAEIETRDWRRAELLAIAENCALIAHQPPQSFWQALQLCYFIQLILQIESN
GHSVSFGRLDQYLYPWYRRDVELENSLSREQAIEMLHSCWLKLLEVNKIRSGSHSKASAGSPLYQNVTIG
GQKLVQGRAIDAVNPLSYAVLESCGRLKSTQPNLSVRYHAGMSDDFLDACVQVIRCGFGMPAFNNDEIVI
PEFIKLGVEPQDAYDYAAIGCIETAVGGKWGYRCTGMSFINFARVMLAALEQGRDATSGQVFLPQEQGLS
QGNFTDFAQVMAQWDQQIRYYTRKSIEIECVVDTVLEENAHDIVCSALVDDCIERGKSIKQGGARYDWVS
GLQVGIANLGNSLAAVRKLVFEQQLIGQQQLATALTNDFAGLNGEQLRQHLINSAPKYGNDVDDVDQLLV
RAYQTYIDELKQYHNTRFGRGPIGGTYYAGTSSISANVPFGAATMATPDGRKAHSPLAEGASPASGTDHL
GPTAVFNSLSKLPTASILGGVLLNQKLNPSTLDNPRDREKLMMMLRTFFEEYLGWHVQYNIVSRETLVDA
KQHPDRYRDLVVRVAGYSAFFTALSPDAQDDIIARTEHTL

>WP_145484077.1 formate C-acetyltransferase/glycerol dehydratase family glycyl radical enzyme [Yersinia aldovae]
MTTLDLVTLSERTKLHKNALIHIVKPPVCTERAQHYTEVYQQHQDKPLPVRRALALAHHLQLRTVWIKND
ELIIGNQASQLRAAPIFPEYTVSWIENEIDELADRPGAGFSVSAADKAVLHRICPWWRGQTVQDRCYGMF
TDEQKALLATGIIKAEGNMTSGDAHLAVNFPLLLEKGLDGLRSKVAGRRERLQLTDWSDLHKEQFLKAID
ISLAALSEHIERYAALARQMAQEESRDWRRIELQTIAENCILIAHQPPQTFWQALQLCYFIQLMLQIESN
GHSVSFGRLDQYLYPWYRRDVELENTLNREKAIEMLHSCWLKLLEVNKIRSGSHSKASAGSPLYQNVTIG
GQKLVQGKAIDAVNPLSYAVLESCGRLRSTQPNLSVRYHAGISDDFLDACVQVIRCGFGMPAFNNDEIVI
PEFIKLGVEPQDAYDYAAIGCIETAVGGKWGYRCTGMSFINFARVMLAALEQGRDATSGQVFLSQEQGLS
QGNFSDFSQVMAQWDAQIRYYTRKSIEIECVVDTVLEENAHDIVCSALVDDCIERGKSIKQGGARYDWVS
GLQVGIANLGNSLAAVRKLVFEQQLISQPQLATALANDFAGLNGEQLRQHLINLAPKYGNDVDDVDQLLV
RAYQTYIDELKQYHNTRFGRGPIGGTYYAGTSSISANVPFGAATMATPDGRKAHSPLAEGASPASGTDHL
GPTAVFNSLAKLPTASILGGVLLNQKLNPSTLDNPRDREKLMLMLRTFFEEYLGWHVQYNIVSRETLLEA
RQHPDRYRDLVVRVAGYSAFFTALSPDAQDDIIARTEHTL

>WP_144919105.1 formate C-acetyltransferase/glycerol dehydratase family glycyl radical enzyme, partial [Klebsiella pneumoniae]
MTTLKLNTLSARIQAHKMALVHIVKPPVCTERARHYTEMYQRHLDKPIPVRRALALAHHLAERTIWIKHD
ELIVGNQASEVRAAPIFPEYTVSWIEKEIDDLADRPGAGFSVSEENKRVLHEVCPWWRGQTVQDRCYGMF
TDEQKALLATGIIKAEGNMTSGDAHLAVNYPLLLEKGLDGMRAKVAERRSRINLTVLEDLHGEQFLKAID
IVLEAVSDHSKRFAALAREMATAESRESRRHELLTIAENCDVIAHEPPKTFWQALQLCYFIQLILQIESN
GHSVSFGRMDQYLYPYYRRDVELQQSLDREQAIELLHSCWLKLLEVNKIRSGSHSKASAGSPLYQNVTIG
GQNLVDGKPQDAVNPLSYAILESCGRLRSTQPNLSVRYHAGMSNDFLDACVQVIRCGFGMPAFNNDEIVI
PEFIKLGIEPQDAYDYAAIGCIETAVGGKWGYRCTGMSFINFARVMLATLEGGRDATSGQVFLPQEHALS
KGNFANFDQVLADWDRQIRYYTRKSIEIEYVVDTMLEDNVHDILCSALVDDCIERAKSIKQGGAKYDWVS
GLQVGIANLGNSLAAVKKLVFDQGAIGQQELAKALAEDFDGLTHEQLRQRLINGAPKYGNDDDSVDELLA
RAYQTYIDELKQYHNPRYGRGPIGGNYYAGTSSISANVPFGAQTMATPDGRKAHTPLAEGASPASGTDHL
GPTAVISSVGKLPTGAILGGVLLNQKLNPSTLENESDKQKLMVLLRTFFEVHKGWHIQYNIVSRDTL

>WP_144910713.1 formate C-acetyltransferase/glycerol dehydratase family glycyl radical enzyme, partial [Klebsiella pneumoniae]
MTTLKLNTLSARIQAHKMALVHIVKPPVCTERARHYTEMYQRHLDKPIPVRRALALAHHLAERTIWIKHD
ELIVGNQASEVRAAPIFPEYTVSWIEKEIDDLADRPGAGFSVSEENKRVLHEVCPWWRGQTVQDRCYGMF
TDEQKALLATGIIKAEGNMTSGDAHLAVNYPLLLEKGLDGMRAKVAERRSRINLTVLEDLHGEQFLKAID
IVLEAVSDHSKRFAALAREMATAESRESRRHELLTIAENCDVIAHEPPKTFWQALQLCYFIQLILQIESN
GHSVSFGRMDQYLYPYYRRDVELQQSLDREQAIELLHSCWLKLLEVNKIRSGSHSKASAGSPLYQNVTIG
GQNLVDGKPQDAVNPLSYAILESCGRLRSTQPNLSVRYHAGMSNDFLDACVQVIRCGFGMPAFNNDEIVI
PEFIKLGIEPQDAYDYAAIGCIETAVGGKWGYRCTGMSFINFARVMLATLEGGRDATSGQVFLPQEHALS
KGNFANFDQVLADWDRQIRYYTRKSIEIEYVVDTMLEDNVHDILCSALVDDCIERAKSIKQGGAKYDWVS
GLQVGIANLGNSLAAVKKLVFDQGAIGQQELAKALAEDFDGLTHEQLRQRLINGAPKYGNDDDSVDELLA
RAYQTYIDELKQYHNPRYGRGPIGGNYYAGTSSISANVPFGAQTMATPDGRKAHTPLAEGASPASGTDHL
GPTAVISSVGKLPTGAILGGVLLNQKLNPSTLENESDKQKLMVLLRTFFEVHKGWHIQYNIVSRDTLL

>WP_144883876.1 formate C-acetyltransferase/glycerol dehydratase family glycyl radical enzyme [Leclercia adecarboxylata]
MTQLNLTTLSDRIKAHKTALVHIVKPPVCTERAQHYTEMYQQHMDKPIPVRRALALAHHLAQRTIWIKHD
ELIIGNQASEVRAAPIFPEYTVSWIEKEIDDLADRPGAGFAVSEENKRVLHELCPWWRGQTVQDRCYGMF
TDEQKGLLETGIIKAEGNMTSGDAHLAVNFPLLLEKGLDGLRAKVAERRSRINLTVLEDLHGDQFLKAID
IVLDAVSLHIKRFDDLAREMASTETRESRRDELLAMAENCDVIAHEPPKTFWQALQLCYFIQLILQIESN
GHSVSFARMDQYLYPYYRRDVELNQSLDREHAIELLHSCWLKLLEVNKIRSGSHSKASAGSPLYQNVTIG
GQMLVNDVPMDAVNPLSYAILESCGRLRSTQPNLSVRYHAGMSNDFLDACVQVIRCGFGMPAFNNDEIVI
PEFIKLGIEKADAYDYAAIGCIETAVGGKWGYRCTGMSFINFARVMLAAMEGGRDATSGKVFLPQEKALS
AGNFNTFDEVMAAWDNQIKYYTRKSIEIEYVVDTMLEENVHDILCSALVDDCIERAKSIKQGGAKYDWVS
GLQVGIANLGNSLAAVKKLVFEQGVIGQQQLAAALADDYEGLTHEQLRQRLINGAPKYGNDDDSVDLLLA
RAYQTYIEELKQYHNPRYGRGPIGGNYYAGTSSISANVPFGAATMATPDGRKAHTPLAEGASPASGTDHL
GPTAVIGSVGKLPTEAILGGVLLNQKLNPATLDNDSDRQKLMVLLRTFFEVHKGWHIQYNIVSRETLLEA
KKHPDQYRDLVVRVAGYSAFFTALSPDAQDDIIARTEHTL

>WP_144838716.1 formate C-acetyltransferase/glycerol dehydratase family glycyl radical enzyme [Leclercia adecarboxylata]
MTQLNLTTLSDRIKAHKTALVHIVKPPVCTERAQHYTEMYQQHMDKPIPVRRALALAHHLAQRTIWIKHD
ELIIGNQASEVRAAPIFPEYTVSWIEKEIDDLADRPGAGFAVSEENKRVLHELCPWWRGQTVQDRCYGMF
TDEQKGLLETGIIKAEGNMTSGDAHLAVNFPLLLEKGLDGLRAKVAERRSRINLTVLEDLHGDQFLKAID
IVLDAVSLHIKRFADLAREMASTETRESRRDELLAMAENCDVIAHEPPKTFWQALQLCYFIQLILQIESN
GHSVSFARMDQYLYPYYRRDVELNQSLDREHAIELLHSCWLKLLEVNKIRSGSHSKASAGSPLYQNVTIG
GQMLVNDVPMDAVNPLSYAILESCGRLCSTQPNLSVRYHAGMSNDFLDACVQVIRCGFGMPAFNNDEIVI
PEFIKLGIEKADAYDYAAIGCIETAVGGKWGYRCTGMSFINFARVMLAAMEGGRDATSGKVFLPQEKALS
AGNFNTFDEVMAAWDNQIKYYTRKSIEIEYVVDTMLEENVHDILCSALVDDCIERAKSIKQGGAKYDWVS
GLQVGIANLGNSLAAVKKLVFDQGAIGQQQLAAALADDYEGLTHEQLRQRLINGAPKYGNDDDSVDLLLA
RAYQTYIEELKQYHNPRYGRGPIGGNYYAGTSSISANVPFGAATMATPDGRKAHTPLAEGASPASGTDHL
GPTAVIGSVGKLPTEAILGGVLLNQKLNPATLDNDSDRQKLMVLLRTFFEVHKGWHIQYNIVSRETLLEA
KKYPDQYRDLVVRVAGYSAFFTALSPDAQDDIIARTEHTL

>WP_144786777.1 formate C-acetyltransferase/glycerol dehydratase family glycyl radical enzyme, partial [Klebsiella pneumoniae]
MTTLKLNTLSARIQAHKMALVHIVKPPVCTERARHYTEMYQRHLDKPIPVRRALALAHHLAERTIWIKHD
ELIVGNQASEVRAAPIFPEYTVSWIEKEIDDLADRPGAGFSVSEENKRVLHEVCPWWRGQTVQDRCYGMF
TDEQKALLATGIIKAEGNMTSGDAHLAVNYPLLLEKGLDGMRAKVAERRSRINLTVLEDLHGEQFLKAID
IVLEAVSDHSKRFAALAREMATAESRESRRHELLTIAENCDVIAHEPPKTFWQALQLCYFIQLILQIESN
[truncated: 5,816,052 more chars]
