# Supplementary material for: Newly discovered Asgard archaea Hermodarchaeota potentially degrade alkanes and aromatics via alkyl/benzyl-succinate synthase and benzoyl-CoA pathway
Source: ISME J. 2021 Jan 15;15(6):1826–43. doi: 10.1038/s41396-020-00890-x (PMC8163825; doi:10.1038/s41396-020-00890-x)
Supplement: Supplementary file 8 — Dataset 2 [file 41396_2020_890_MOESM8_ESM.zip › Self-build protein database used for search for alkylsuccinate synthase/NCBI-naphtylmethylsuccinate synthase.fasta]

>CAO72222.1 alpha-subunit of naphtylmethylsuccinate synthase [delta proteobacterium NaphS6]
MQENVALKIAEETPGSTERIQFLYDRCRWKHVAGGMYMRPEVKVGIARARLLTESYKETRGESEMIRRAK
GLDHILENYPIFINDEEFVVGDAAENPDTLAIFPEMGFFPTIDIVEDPELMDDDIRDEAREIAMFWKPLG
LQDKCMPYYDQHEIDIATPWTIVDVPPFIANYMSVCPAYMSVLEDGLLGRIKSSEENIAKAFVKLRAYPW
NGPENMPLMDQIDVWRSMIIADKAVIKWARRYGRLAKIIAENFDLSDSVLGAEGRKNELLEISDICYRMP
AEPAKGFKDAMQSKWFVYLVCHSLERYSSGYAHLEDRLMWPYYKASVIDKTAQPMTRDEAIELIECERLK
VCERGVAKGRAHREGQPGANDLHIITIGGLDENGNDATNDLTNAILEASLSVRTPEPSLGFRYSPKINAK
TRRLVFENIAAGFGFPSIKHEEKNTRQMLEHYKVPPDEAAHWALVLCMAPGVGKRRGLQKTRTEGGGLIW
IDKCCEIAFYDGFDHSFANIQTGPKTGDATKFKTFEELFEAFEKQVEFATALHYRNKDVTRRAEIKFIES
PFVASLDDACMDDGVGAFVDKTYPNPWNNTPGEQTAADSLAAVKKLVFDDKKYTMEEVVNAMKANFEGHE
EMRKDMLAAPKWGNDDPYVDEIGERIFTMVADKLMEQTTYSGMHPLGNPQTVSTFATRAPRIGALPFGKL
HGEVLHDGGSSPYVGLDKKGPTAVLKSVAHIPYDRYKGVQFNQRLPVSVMRGDKGFQVWTAYMKAWHDLN
IDHVQFNVVDTKDMLEAQKEPEKWQSMIVRIAGYSARFVSLPRNAQDSIIARTEQPVG

>CAO72220.1 alpha-subunit of naphtylmethylsuccinate synthase [delta proteobacterium NaphS3]
MQENVALKISEETPGSTERIQFLYDRCRWKHVAGGMYMRPEVKVGIARARLLTESYKETRGESEMIRRAK
GLDHVLENYPIFINDEEFIVGDAAENPDTLAIFPEMGFFPTIDIVEDPELMDDDIRDEAREIAMFWKPLG
LQDKCMPYYDQHEIDIATPWTIVDVPPFIANYMSVCPAYMSVLEDGLLGRIKSAEENIEKAFVKLRAYPW
NGPENMPLMDQIDVWRAMIIADKAVIKWARRYSRLAKIVAENFDLSDSVQGAEERKNELLEISDICYRMP
AEPAKGFKDAMQSKWFVYLVCHSLERYSSGYAHLEDRLMWPYYKASVIDKTAQPMTRDEAIQLVELERLK
VCERGVAKGRAHREGQPGANDLHIITIGGLDENGNDATNDLTNVILEASLNIRTPEPSLGFRYSPKINAK
TRRLVFENIAAGFGFPSIKHEEKNTRQMLEHYKVPPDEAAHWALVLCMAPGVSKRRGLQKTRTEGGGLIW
IDKCCEIAFYDGFDHSFANIQTGPKTGDATKFKTFEELFEAFEKQVEFATALHYRNKDVTRRAEIKFIES
PFVASLDDACMDDGVGAFVDKTYPNPWNNTPGEQTAADSLAAVKKLVFDDKKYTMEEVVNAMKANFDGYE
EMRKDMLAAPKWGNDDPYVDEIGERVFKMVADKLMEQTTYSGMHPLGNPQTVSTFATRAPRIGALPFGKL
HGEVLHDGGSSPYVGLDKKGPTAVLKSVAHIPYDRYKGVQFNQRLPVSIMRGDKGFQVWSAYMKAWHDLN
IDHVQFNVVETKDMLEAQKEPEKWESLIVRIAGYSARFVSLPKNAQDAIIARNEQQIG

>CAO72219.1 alpha-subunit of naphtylmethylsuccinate synthase [delta proteobacterium NaphS2]
MQENVALKISEETPGSTERIQFLYDRCRWKHVAGGMYMRPEVKVGIARARLLTESYKETRGESEMIRRAK
GLDHVLENYPIFINDEEFIVGDAAENPDTLAIFPEMGFFPTIDIVEDPELMDDDIRDEAREIAMFWKPLG
LQDKCMPYYDQHEIDIATPWTIVDVPPFIANYMSVCPAYMSVLEDGLLGRIKSAEENIEKAFVKLRAYPW
NGPENMPLMDQIDVWRAMIIADKAVIKWARRYSRLAKIVAENFDLSDSVQGAEERKNELLEISDICYRMP
AEPAKGFKDAMQSKWFVYLVCHSLERYSSGYAHLEDRLMWPYYKASVIDKTAQPMTRDEAIQLVELERLK
VCERGVAKGRAHREGQPGANDLHIITIGGLDENGNDATNDLTNVILEASLNIRTPEPSLGFRYSPKINAK
TRRLVFENIAAGFGFPSIKHEEKNTRQMLEHYKVPPDEAAHWALVLCMAPGVSKRRGLQKTRTEGGGLIW
IDKCCEIAFYDGFDHSFANIQTGPKTGDATKFKTFEELFEAFEKQVEFATALHYRNKDVTRRAEIKFIES
PFVASLDDACMDDGVGAFVDKTYPNPWNNTPGEQTAADSLAAVKKLVFDDKKYTMEEVVNAMKANFDGYE
EMRKDMLAAPKWGNDDPYVDEIGERVFKMVADKLMEQTTYSGMHPLGNPQTVSTFATRAPRIGALPFGKL
HGEVLHDGGSSPYVGLDKKGPTAVLKSVAHIPYDRYKGVQFNQRLPVSIMRGDKGFQVWSAYMKAWHDLN
IDHVQFNVVETKDMLEAQKEPEKWESLIVRIAGYSARFVSLPKNAQDAIIARNEQQIG
