# Supplementary material for: Newly discovered Asgard archaea Hermodarchaeota potentially degrade alkanes and aromatics via alkyl/benzyl-succinate synthase and benzoyl-CoA pathway
Source: ISME J. 2021 Jan 15;15(6):1826–43. doi: 10.1038/s41396-020-00890-x (PMC8163825; doi:10.1038/s41396-020-00890-x)
Supplement: Supplementary file 8 — Dataset 2 [file 41396_2020_890_MOESM8_ESM.zip › Self-build protein database used for search for alkylsuccinate synthase/NCBI-pyruvate formate lyase-activating enzyme.fasta]

>XP_001700657.1 pyruvate formate lyase activating enzyme [Chlamydomonas reinhardtii]
MLKAALPRIMNAASMSCAATGLQRSGPLAMNAATTSRTGPASGLPKHSWGASARRAFVAPATISERLQPK
LSTNYSVVLPQYEPTDPSGIPEVFGNVHSTESMSAVDGPGVRWSATTSSHAAASPSAAARPCCSHTLCPP
CSRFQGIELLPYHVLGRNKWEVMGLPYPLDGTNTPPHEQVRAVIKVFNDNDVPVICAE

>XP_013904634.1 pyruvate formate lyase activating enzyme [Monoraphidium neglectum]
MLLGGAINKSFSTVDGPGVRFIVFTQGCAMRCTFCSNPDTWAVHGGEMVSSKDVASQVRRGRQALADARL
LPSSAPVHVCGLRVCGQAIRRVLPYLKSSHGGLTCSGGEPLLQPQFTAALFREAHAMGLTTTLDTTGQGT
KHKNWDVVLPHTDGVLFCIKSLDPDKYLSMTGLKQLGALRFAAELAERGIPFWARYVLIPGHTDSDRDVG
LFADWAVQQPTLAGVELLPYHLYGKNKWEALGLKYPLEGVPTPAPEEVKSVVERLRGAGLRVLCEGMAKS
ELSGAHTGAHS

>NP_309012.1 pyruvate formate lyase activating enzyme [Escherichia coli O157:H7 str. Sakai]
MSVIGRIHSFESCGTVDGPGIRFITFFQGCLMRCLYCHNRDTWDTHGGKEVTVEDLMKEVVTYRHFMNAS
GGGVTASGGEAILQAEFVRDWFRACKKEGIHTCLDTNGFVRRYDPVIDELLEVTDLVMLDLKQMNDEIHQ
NLVGVSNHRTLEFAKYLANKNVKVWIRYVVVPGWSDDDDSAHRLGEFTRDMGNVEKIELLPYHELGKHKW
VAMGEEYKLDGVKPPKKETMERVKGILEQYGHKVMF

>NP_313364.1 pyruvate formate lyase activating enzyme [Escherichia coli O157:H7 str. Sakai]
MNSRCALVSKIIPFSCVDGPGSRLALFLQGCNLRCKNCHNPWTMGRCNDCGECVPQCPHQALQIVDGKVV
WNAVVCEQCDTCLKRCPQHATPMAQSMSVDEVLSHVRKAVLFIEGITVSGGEATTQLPFVVALFTAIKND
PQLRHLTCLVDSNGMLSETGWEKLLPVCDGAMLDLKAWGSECHQQLTGRDNQQIKRSICLLAERGKLAEL
RLLVIPGQVDYLQHIEELAAFIKGVGDVPVRLNAFHAHGVYGEAQSWASATPEDVEPLADALRERGVSRL
IFPALYL

>NP_308929.1 pyruvate formate lyase activating enzyme [Escherichia coli O157:H7 str. Sakai]
MIFNIQRYSTHDGPGIRTVVFLKGCSLGCRWCQNPESRARTQDLLYDPRLCLEGCELCAKTAPEVIERAL
NGLLIHREKLTPEHLTALTDCCPTQSLTVCGEVKSVEEIMVTVLRDKPFYDRSGGGLTLSGGEPFMQPEM
ATALLQASHEAGIHTAVETCLHVPWKYIAPSLPYIDLFLADLKHVADAPFKQWTDGNAARVLDNLKKLAA
AGKKIIIRVPLIQGFNADETSVKAITDFAADELHVGEIHFLPYHTLGINKYHLLNLPYDAPEKPLDAPEL
LDFAQQYACQKGLTATLRG

>XP_037211873.1 pyruvate formate lyase activating enzyme [Fusarium tjaetaba]
MMLSLSRRCVVNVAKTTLIAPKILNRSLHLAPPFLLDDYVPRYMTLSSRDAAKKRSLAYEKTGMCLIGEK
AKVNTIAPHFGEEPCIQGHNGSGSVFMSGCNMRCIFCQNYDIAHQRNGMDLTPEELGDWYLKLQEVGKVH
NINIVTPEHVVPQVALSILHARDHGLTVPIVYNTSSFDSLASLQLMDGLVDIYLADFKVWKPSTSKRLLK
ADDYAATARESIKVMHAQVGDLCFTGDGIAKKGLLIRHLVMPGKQDEGAEIMKFLADEVSTDCFINIMEQ
YHPDAHVGKPRRAKSDGKEEKQEVRYADINRAVDAQEVSSVRKAAEEAGLWRFNDPPGHDGFAI

>XP_036541360.1 pyruvate formate lyase activating enzyme [Fusarium subglutinans]
MMLSLSRRWAVNAQKTTVIAPKILNRSLHLAPPFLLDDYVPRYMTLSSRDAAKKRSLAYDKTGMCLIGEK
AKVNTIAPHFGEEPCIQGHNGSGSVFMSGCNMRCIFCQNYDIAHQQNGMDLTPEELGDWYIKLQEVGKVH
NINIVTPEHVVPQVALSILHARDQGLTVPIVYNTSSFDSLASLQLMDGLVDIYLADFKVWKSSTSKRLLK
ADDYAATARESIKVMHAQVGDLCFTGDGIAKKGLLIRHLVMPGKQDEGAEIMKFLANEVSTDCFINIMEQ
YHPDAHVGKPKRAKSDGKEEKQEVRYADINRAVNAQEISSVRKAAEEAGLWRFNDPPGHDGFAI

>XP_031066952.1 pyruvate formate lyase activating enzyme [Fusarium odoratissimum NRRL 54006]
MLSLSRRWVVNGPKTTFIAPKILNRSLHLAPPFLLDDYVPRYMTLSSRDAAKKRSLAYAHLRNCNLCPRE
CGVNRYEKTGMCLIGEKAKVNTIAPHFGEEPCIQGHNGSGSVFMSGCNMRCIFCQNYDIAHQRNGMDLTP
EELGDWYIKLQEVGKVHNINIVTPEHVVPQVALSILHARDQGLTVPIVYNTSSFDSLASLQLMDGLVDIY
LADFKVWKPSTSKRLLKADDYAATARESIKVMHAQVGDLCFTGDGIAKKGLLIRHLVMPGKEDEGAEIME
FLANEVSTDCFINIMEQYHPDAHVGKPKRTKSDGKEEKQEVRYADINRAVNAQEISSIRKAAEEAGLWRF
NDPPGHDGFAI

>XP_035374683.1 Pyruvate formate lyase activating enzyme [Lasiodiplodia theobromae]
MFSVQPFVRTRRLVRLKPADAVHNNNHARRTYATPPPRRPQPPHLSNLHRPRLPPPSTQQRQQQPPQQSR
PLHLAPPFLLDDYIPRYLLLDERRAARKRAAAYAHLRNCNLCPRKCSVNRYETTGVCLIGALTVKVNTIA
PHFGEEPCLQGHNGSGSVFFSGCNLRCVFCQNHDIAHQRNGFDLTPEELAEWFLKLQTVGRCHNVNLVTP
EHVVPQVVLAILAAREMGLRIPIVYNTSAFDSPESIELLDGLVDIYLPDFKVWKGSTSRRLLKADGYTEA
AMESVKLMHRQVGDLCFTADGIAKSGVLVRHLVMPGKEDEGVEIMKWLAENVSKDLFVHVMEQYFPRAHV
GKKKRGGKQKKEGEADDEVTEPGGVKADEKRSETVRYQDINRPVKDEEVSIVKKAAREAGLWRFVEAAEH
ELDAYEKARFICPPFILNTQHGLLVLN

>XP_035353367.1 pyruvate formate lyase activating enzyme [Aspergillus tubingensis]
MASVTRTLRTLHPYSSLRPPPKCTYRYTPKRHLGIPPAYLLDDYIPRYQLLSSVDASKKRSLAYAHLQNC
NLCPRRCGVNRFHETGMCLIGAETAKVNTIAPHHGEEPCIQGFHGSGSVFFSGCNMRCVFCQNHDIAHKK
AGHDLTPTELAEWYMKLQTVGHVHNINLVTPEHVVPQVVLSILDARDMGLKIPIVYNTSSFDSLDSLHLL
DGLVDIYLPDFKVWKGSTAKRLLKAEEYVETAKESIKEMHRQVGDLSFTSDGIAKKGVLLRHLVMPGLED
EGREIVRWLAENVSRDLYVHVMEQYRPDAYVGRRKRGRGADGDGEGEVRYKEINRAVREEEWSGVREAAV
QAGLWRFCEVNEMGGFHL

>XP_033675930.1 pyruvate formate lyase activating enzyme [Trematosphaeria pertusa]
MPLPLHIRSALRQPSCRPRPRLSSLARRKLHLAPPWLLDDYIPRYHLISSIDAAKKRSEAYAHLRECNLC
PRLCGVNRYEKTGVCLIGAETVKVNTIAPHFGEEPCLQGHNGSGSVFFSGCNLRCVFCQNHDIAHQRNGF
DLTPEQLGEWYMKLQEVGHCHNINLVTPEHVVPQVVLAILHARELGLRLPIVYNTSSFDSLESIQLLDGL
IDIYLPDFKVWSDKTSKRLLKADHYTATAMESIKAMHAQVGDLCFTADGIAKKGVLVRHLVMPGKEDEGR
EIVKWLAENVSKDMMVHIMEQYFPRAHVGKPRRGARDDDAVVEPGGVPASGETKAKVRYEDINRPVDLSE
VSSVKRAAEEAGLWRFVEPARHGGFNI

>XP_033656982.1 pyruvate formate lyase activating enzyme [Westerdykella ornata]
MLLTLRIPVARPGGQTSLSLRTSLSAKRRLHLAPPWLLDDYTPRYQLLSARDAAKKRSEAYAHLRNCNLC
PRLCGIDRYEKTGHCLIGAETVKVNTIAPHFGEEPCFQGHNGSGSVFFSGCNMRCVFCQNYDIAHQRNGF
DLTPEQLAEWYIKLQDVGKVHNINLVTPEHVVPQVVLSILHARDLGLRLPIIYNTSAFDSLESIKLLDGL
IDIYLPDFKVWKDSTSKRLLKADNYTATAMESIKAMHAQVGDLCFTSDGIAKKGVLVRHLVMPGHEDEGK
EIVRWLAENVSKDLVVHIMEQYFPRAYVGRPQRSSSGEAVDPEAPRRYEEINRPVDLKEVASVRAAAEEA
GLQRFVEAARHGGFNI

>XP_033406109.1 pyruvate formate lyase activating enzyme [Arthroderma uncinatum]
MCYRKYYRYKCCALEKDVDWVACEDKPPGLNCPKAQEHNWQEPYAEYQGEIEGPCWNCMWASYNDGGKAK
REFIENAGKPKPGDEPWESDEERKDQRMAGEDWYWIMRRRQRKQRERERRRMEAETAKTSQSTAQWNDGL
EGDRTSGSSTPGTSGSRPDTGRFLIPSRRRLHLAPPFLLDTYIPRYHLLSSVDAAKKRSRAYAHLRNCNL
CPRLCGVNRYEKTGHCLIGAETVKVNVIAPHFGEEPCIQGWNGSGTVFFSGCNLRCVFCQNHDIAHQRKG
FDLTPEELAEWYIKLQEVGNVHNINLVTPEHVVPQVALSILHAREVGLKLPIIYNTSSFDSLESLKLLDG
LVDIYLPDFKVWKDSSSKRLLKADNYTATAMESIKAMHAQVGDLSFTADGIAKQGILLRHLVMPGMEDEG
IEIVRWIASNVSKDMYVHIMEQYHPDAHVGKKKRGRSNVVEAQEEETVRYGDINRAVTEKELGAVQLAAK
DAGLWRFCEPAEHGGFHL

>XP_015408760.1 pyruvate formate lyase activating enzyme [Aspergillus nomiae NRRL 13137]
MNRLSRSLCQLSSRHFRPRPSFAPLVVKRHIGIPPGFLLDEYIPRYQLLTSIDASKKRSLAYAHLRECNL
CPRRCGVNRYEQTGVCLIGAETVKVNTIAPHRGEEPCIQGFNGSGSVFFSGCNLRCVFCQNHDIAHQRNG
FDLTPEELADWFMKLQQVGNCHNINLVTPEHVVPQVALAILTARDMGLNIPIIYNTSSFDSLESLELLNG
LVDIYLPDFKVWKNSTSKRLLKAEDYTETAMESIKAMHEQVGDLCFTSDGLAKKGVLLRHLVMPGKEDEG
REIMRWLAENVSKDLYVHIMEQYHPDAHVGKRKRATRNAKGDGEAEVRYADINRAVRDDELGCVRDAAVA
AGLWRFCEANENSSMFHL

>XP_024739816.1 pyruvate formate lyase activating enzyme [Hyaloscypha bicolor E]
MYSQRVVRAARIPIRNSLPARSVQWLPQRRKLHLAPPFLLDDYIPRYHLLSAIDASKKRSAAYAHLRNCN
LCPRLCGVNRYDKTGTCLIGAETVKVNVIAPHFGEGHHGSGSVFFSGCNLRCVFCQNHDIAHKRNGQDLT
PEELGEWYIKLQNVGNVHNINLITPEHVVPQVVLSILHARELGLNVPIIYNTSAFDSLASIELLDGLVDI
YLPDFKVWKGTTSKRLLKVDNYAETAMESVKAMHAQVGDLCFTPDGIAKKGLLVRHLVMPGYESEGQEIM
KWIASNVSKDVFVNIMEQYHPDAHVGKPKHPRRSAATEPGGDAGPQETVRYEEINRHVTQEEISTVRQAA
EKAGLWRFCDPPKHDGFNI

>XP_009658158.1 pyruvate formate lyase activating enzyme [Verticillium dahliae VdLs.17]
MPSLICSQCISTNRIIARVSIFSARDAYTLSAASSAFAMNYLKGSRIRLSPWSRSIPRAHRCLHLAPPFL
LDDYVPRYTVLSSVDAAMKRSKAYAHLRNCNLCPRLCGVNRYETTGHCLVGDKAKVNVIAPHFGEEPCIQ
GHNGSGAVFFSGCNLRCVFCQNHDIAHQRNGQDLTPEELGEWYLKLQDVGGVHNINLVTPEHVVPQVALS
ILHARDLGLRLPIIYNTSSFDSLESLELMDGLVDIYLPDFKVWEKATSKRLLKADDYASTARGSIKAMYT
QVGDLCFTPDGIAKKGVLVRHLVMPGKEEEGKRIMQFLAEEVSKDCFVNIMEQYHPDAHVGKPRRRQGGK
AAGSDVSAETLRYSDINRAVSDQEVTSLRSAAEAVGLWRFCDPPKHDGFNI

>XP_003711941.1 pyruvate formate lyase activating enzyme [Pyricularia oryzae 70-15]
MAWSPNRALSNLLKRPSPCVTRTKQPGSLANRRAPLHLAPPFLLDGPYTPRYLQLSSVDAALKRSRAYAH
LRECNLCPRLCGVNRYETLGMCMIGEKVKVNVVAPHFGEEACIQGHNGSGSVFFSMCNLRCTFCQNHEIS
HVRNGEDLTPEDLAEWYIKLQNLGGVHNINLVTPEHVVPQVVLSILAAAEMGLRIPIVYNTSAYDSLESL
KLLDGLVDIYLPDFKLWSSAESKRLLKAEDYPDAAKESIKEMHRQVGDLCFSPDGIARRGLLVRHLIMPG
LTGESEEIVRWLSTEVSKDAFVNLMDQYRPAANVGKAKKARLSKDSHASKDKELSSTQRKEGVRYADINR
AITNDELSTVRKTAEDAGLWRFCDPPKHGGFHI

>XP_002844122.1 pyruvate formate lyase activating enzyme [Microsporum canis CBS 113480]
MPVGRTTSILSQARWRLASQRRLPPHRQLHLAPPFLLDTYIPRYHLLSSVDAAKKRSQAYGHLRNCNLCP
RLCGVNRYEKTGHCLIGAETAKVNVIAPHFGEEPCIQGWNGSGSVFFSGCNLRCVFCQNHDIAHQRKGFD
LTPEELAEWYMKLQEVGKVHNINLVTPEHVVPQVVLSILHAREIGLKIPIVYNTSSFDSLDSLRLLDGLV
DIYLPDFKVWKDSTSKRLLKADNYTATAMESIKAMHAQVGDLSFTADGVAKQGVLLRHLVMPGMEDEGKE
IVKWLANNVSKDMYIHIMEQYHPDAHVGKKRRGKGNGVGEEQAVRYSDINRPVTERELGAVQLAAKDAGL
WRFCEPAEHGGFHL

>XP_002623047.1 pyruvate formate lyase activating enzyme [Blastomyces gilchristii SLH14081]
MRLPLPLKTLARPFPTFSRSGQTRSVHLAPPYLLDEYIPRHQLISSVDAAKKRSKAYAHLRNCNLCPRLC
GVNRYEKTGYCLIPGETVKVNLIAPHFGEEPCIQGSRGSGSVFFSMCNMRCTFCQNHDISHQRNGFDLTP
EELAEWMLKLQNVGQVHNINFITPEHVVPQVALAILTAADMGLKIPIIYNTSSFDSLESIELLDGLIDIY
LPDFKVWKPSSSKRLLKADNYTETAMESIKAMHAQVGDLSFTSDGIAKRGVLLRHLVMPGMEDEGVEIVR
WLAENVSKDLYIHIMEQYHPDAHVGKKRRGKSGSQEIRYAEINRAINDNELEAVKSAARDAGLWRLCEPA
EHASFYV

>XP_031036028.1 pyruvate formate lyase activating enzyme [Fusarium oxysporum NRRL 32931]
MLSLSRRWVVNAPKTTFIAAKILNRSLHLAPPFLLDDYVPRYMTLSSRDAAKKRSLAYAHLRNCNLCPRE
CGVNRYEKTGMCLIGEKAKVNTIAPHFGEEPCIQGHNGSGSVFMSGCNMRCIFCQNYDIAHQRNGMDLTP
EELGDWYIKLQEVGKVHNINIVTPEHVVPQVALSILHARDQGLTVPIVYNTSSFDSLASLQLMDGLVDIY
LADFKVWKPSTSKRLLKADDYAATARESIKVMHAQVGDLCFTGDGIAKKGLLIRHLVMPGKEDEGAEIME
FLANEVSTDCFINIMEQYHPDAYVGKPKRAKSDGKEEKQEVRYADINRAVNAQEISSIRKAAEEAGLWRF
NDPPGHDGFAI

>WP_147850687.1 pyruvate formate lyase activating enzyme [Enhydrobacter sp. CC-CFT640]
MSDLPRLRIWEDPAIRRALSWYVAVAENYRPAKFRIAATLPTPLDLASSGEDALWVELDRLTPLFLERWQ
AIRAGAPLPTPAPGPSLLELCRALSYRMLAHCNFCPWDCRVDRAAGTKLGACKLAAGSRVSAHFHHTGEE
LFYRGTQGSGTIFFTSCNMRCAFCQNGDISTDKDNGVEANPRVIAAMAWTLRREGCHNINWVGGEVVIHL
HAIVDAIALLGRDFTPKPAELARARQTKADRFSAFDERPAAAAYNGKFNVPMLWNSNFFVTPESMKILRV
LIDAWLPDFKFGPGRCAMSLAKTPWYWETVTRNLALLAEWDEDFTIRHLVMPNHVDCCTFPVLEWIAGNM
PAAPVNVMAQYHPDNFCDPASDKYRPQYAGIARPPLSAELAQSWHRARELGLAFETATFDGRYAISL

>XP_018659826.1 pyruvate formate lyase activating enzyme [Trichoderma gamsii]
MASPFARHCLLQRAPFKSRWTWTAKRHLHLAPPFLLDDYTPRYLGLSSRDAAKKRSLAYAHLRNCNLCPR
LCGVNRYETTGMCLIGDKAKVNVIAPHFGEAPEPCIQGHNGSGAVFMSGCNMRCIFCQNYDIAHQRNGMD
LTPEELGQWYLKLQETGNVHNINIVTPEHVVPQVALSILHAAELGLKVPIIYNTSSYDSLASLELMDGLV
DIYLADFKVWKPSTSKRLLKADDYAETAKESIKAMHKQVGDLCFTGDGIAKVGLLVRHLVMPGKEAEGAE
IMKFLASEVSTDCFVNIMEQYHPDAHVGKKRKRRRAPAAEGEKKTLNLPEDADEEVRYSDINRPVTSDEV
SSVREAAMGAGLWRFCDPPKHDGFAI

>XP_015702189.1 pyruvate formate lyase activating enzyme [Paracoccidioides lutzii Pb01]
MYNRYWWHVARGRAELVVMPLRLVFLSPNRSIARSPILLSARNSRSVHLAPPYLLDEYIPRYQLLSSVDA
AIKRSTAYAHLRNCNLCPRLCGVNRYEKTGYCLIPGGTVKVNVIAPHFGEEPCIQGSRGSGSVFFSMCNL
RCTFCQNHDISHQRNGFDLTPEELAEWMLKLQDVGHVHNINFVTPEHVVPQVVLAILTAAEMGLKIPIIY
NTSSFDSLDSLALLDGLVDIYLPDFKVWKTSTSKRLLKADNYTETAMESIKAMHAQVGDLSFTADGIAKR
GVLVRHLVMPGKEDEGQEIVRWLAENVSKDLYIHIMEQYHPDAHVGKKRRGKSGAEEVRYADINRAINER
ELGAVTSAARDAGLWRLCEAAEHGGFHL

>XP_011394081.1 pyruvate formate lyase activating enzyme [Neurospora crassa OR74A]
MLTLTTRQSLHHHLPSSLPRVLLLPIIATKRLLSYTAKTSSLSLKATPITTRKLLLSPSPNINNLQKRSL
HLAPPFLLDDYTPRYLQLSEVDAAKKRSQAYAHLAKCNLCPRKCGVNRFEKTGWCLIGEKAKVNVIAPHF
GEEPCIQGHHGSGSVFFSMCNLRCVFCQNHDISHQRNGMDLTPEELGDWYMKLQEVGNVHNINLITPEHV
VPQVALSILHARSQGLRIPIIYNTSSYDSLESIALLDGLVDIYLPDFKVWEPSTSKRLLKADDYAATARE
SIKAMHAQVGDLCFTGDGIAKSGVLVRHLVMPGLEEEGAKIMRWLAEEVSRDVFVNVMEQYRPSAHVGKV
QTRRKTHRGEEEAEGDKQEKRRYAEINRAVKGEEVESVRKAAERAGLWRFCDPPRHDGFNI

>XP_001246501.2 pyruvate formate lyase activating enzyme [Coccidioides immitis RS]
MFTLKSLARRTPKPGLDSIIRATGRQTRGVHLAPPFLLDSYIPRYHLLSSADASKKRSLAHTHLANCNLC
PRLCGVNRYERTGHCLIGAEKVKVNVIAPHFGEEPCVQGINGSGSVFFSGCNLRCVFCQNHDIAHQRNGF
DLTPEELAEWYMKLQDVGNVHNINLITPEHVVPQVALSILHARDLGLKLPIIYNTSAFDSRESLELLDGL
VDIYLPDFKVWKSSSSKRLLKADNYTETAMESIKAMYAQVGDLCFTADGIAKSGVLVRHLVMPGMEEEGK
EIMRWLAQNVSKDIYVHIMEQYHPDAHVGKPRRATGNRNNEKQQIRYADINRHVEMQEVGAVQSAARAAG
LWRLCEPAEHGGFHL

>XP_003172794.1 pyruvate formate lyase activating enzyme [Nannizzia gypsea CBS 118893]
MPAGRPLSIISSTGWRPVSSCRGLHRRRLHLAPPFLLDAYIPRYHLLSSVDAAKKRSHAYAHLRNCNLCP
RLCGVNRYEKTGHCLIGAETVKVNVIAPHFGEEPCIQGWNGSGSVFFSGCNLRCVFCQNHDIAHQRNGFD
LTPEELAEWYMKLQTVGNVHNINLVTPEHVVPQVVLSILHARDIGLKIPIIYNTSSFDSLDSLKLLDGLI
DIYLPDFKVWKDSTSKRLLKADNYTATAMESIKAMHAQVGDLSFTADGVAKQGVLLRHLVMPGMEDEGIE
IVKWLAKNVSKDMYVHIMEQYHPDAHVGKKKRGKISDAGEEGQTVRYSDINRHVTDKELGAVQLAARDAG
LWRFCEPAEHGGFHL

>XP_022385345.1 pyruvate formate lyase activating enzyme [Aspergillus bombycis]
MNHLRRSLCQLSSHHFHLRPSIAPLVAKRYIGIPPGFLLDEYIPRYQLLTSIDASKKRSLAYAHLRECNL
CPRRCGVNRYEQTGVCLIGAETVKVNTIAPHRGEEPCIQGFNGSGSIFFSGCNLRCVFCQNHDIAHQRNG
FDLTPEELADWFMKLQQVGNCHNINLVTPEHVVPQVALAILTARDMGLNIPIIYNTSSFDSLESLELLNG
LVDIYLPDFKVWRNSTSKRLLKAEDYTKTAMESIKAMHKQVGDLCFTSDGIAKKGVLLRHLVMPGKEDEG
REIMRWLAENVSKDLYVHIMEQYHPDAHVGKRKRTTRNAKGDEEIEVRYAEINRAIRDDELSCVRDAAVA
AGLWRFCEANEDSSMFHL

>XP_018143148.1 pyruvate formate lyase activating enzyme [Pochonia chlamydosporia 170]
MDLTPEELGDWYMKLQEVGHVHNINIVTPEHVVPQVALSILHAKHLGLRVPIVYNTSSFDSLASLELMDG
LVDIYLADFKVWETSTSKRLLKAHDYASTARESILAMHAQVGDLCFTADGIAKKGLLIRHLVMPGKEAEG
TEIMKWLATEVSTDCFVNIMEQYRPDAHVGKRRRKSSGGGEDDIRYGDLNRAVTGEEVSVVRGAANKAGL
WRFNDPPKHDGFAI

>XP_018752485.1 pyruvate formate lyase activating enzyme [Fusarium verticillioides 7600]
MMLSLSRRCVVNVAKTTFVAPKILSRSLHLAPPFLLDDYVPRYMTLSSRDAAKKRSLAYAHLRNCNLCPR
ECGVNRYEKTGMCLIGEKAKVNTIAPHFGEEPCIQGHNGSGSVFMSGCNMRCIFCQNYDIAHQRNGMDLT
PEELGDWYLKLQEVGKVHNINIVTPEHVVPQVALSILHAKDHGLTVPIVYNTSSFDSLASLQLMDGLVDI
YLADFKVWKPSTSKRLLKADDYAATARESIKVMHAQVGDLCFTGDGIAKKGLLIRHLVMPGRQDEGAEIM
KFLADEVSTDCFINIMEQYHPDAHVGKPKREKSDGKEEKQEVRYADINRAVDAQEVSSVRKAAEEAGLWR
FNDPPGHDGFAI

>XP_020135416.1 pyruvate formate lyase activating enzyme [Diplodia corticola]
MLCAKPLARPRWHLRLKPAISTTAAAIAAATPPALHNHHRRHCMTTTTTTTTTPPPPPPTPRRPLSAPLR
PTPSRRRLPPPFQRHLHLAPPFLLDDYIPRYLLLDERRAAQKRSAAYKHLQNCNLCPRQCGVNRYETTGV
CLIGATTAKVNTIAPHFGEEPCLQGHNGSGSVFFSGCNLRCVFCQNHDIAHQRNGFDVTPEELAEWYVKL
QTVGGCHNVNLVTPEHVVPQVVLSILAAREMGLSIPIVYNTSAFDSLESIELLDGLVDIYLPDFKVWRGE
TSRRLLKADGYTEAAMESVKAMHKQVGDLCFTADGIAKSGVLVRHLVMPGKEDEGVEIMRWLAENVSKDL
FVHVMEQYFPRAHVGKARRGGRKKKDDESGEGVVEPGGVGANEETNETVRYKDINRAVKDEEVSIVKKAA
REAGLWRFVEAAEHGGFNI

>XP_018702491.1 pyruvate formate lyase activating enzyme [Cordyceps fumosorosea ARSEF 2679]
MMRIKRACRPVLTPTATPTATQARHLHLAPPFLLDSYVPRYQMLGSREAAQKRSRAYAHLRKCNLCPRLC
GVNRYETTGMCLIGDKAKGHNGSGAVFMSGCNLRCVFCQNHDIAHQRNGMDLTPEELAEWYLKLQTVGGV
HNINIVTPEHVAPQVALSILHARELGLHVPIVYNTSSFDSLASLELMDGLVDIYLADFKVWEPSSSRRLL
KADDYAATARESVRAMHAQVGDLCFTPDGIAKRGLLVRHLVMPGSEREGAAIMRFLAQDVSKDCFVNIME
QYTPRAHVGKARRGAAARAGGGGEARYQEINRPVNDDEVASVRQAAEAAGLWRFNEPPKHEGFAI

>XP_018184060.1 pyruvate formate lyase activating enzyme [Purpureocillium lilacinum]
MRFAWAKAVLRPVGAPRRRALQRRNLHLAPPFLLDDYVPRYQTMTSRDAAKKRSLAYAHLRNCNLCPRMC
GVDRYQTTGTCLIGHNVKVNVIAPHFGEEPCIQGHNGSGAVFMSGCNLRCVFCQNYDISHRRNGMDLTPE
ELGEWYMKLQEVGGVHNINIVTPEHVVPQVALSILHARELGLRVPIVYNTSSFDSLASLELMDGLVDIYL
ADFKVWRSETSNRLLKADDYAATARESVRAMHAQVGDLCFTADGIAKRGLLVRHLAMPGKEAEGSDIMRF
LASEVSADCFVNIMEQYRPDAHVGKRKRGKGASDGVRYADINRPVADAEVLSIRQAATEAGLWRFNESPQ
HDGFAI

>XP_009220172.1 pyruvate formate lyase activating enzyme [Gaeumannomyces tritici R3-111a-1]
MTRPIVGIASLAALPARARLPPSPWRSGLWSAAKCGPNSRRPTRAATAGRTSRPGDGGGRRSLHLAPPFL
LDEPYVPRYARLSAPEAARKGAQAAAHLRECNLCPRRCGVDRRATPGMCGVGELAKVNVVAPHFGEEPCL
QGTNGSGSIFFSMCNLRCAFCQNHDIAHSPRGHDLTPGELAAWFVKLQDVGGVHNVNLVTPEHVVPQVAL
AVLAAAGMGLRVPVVYNTSAYDSAASLELLDGLVDVYLPDFKLWSPEQSRRLLKAADYPETARASIREMH
RQVGDLCFTPDGIAQSGLLVRHLVMPGLEAESARIMSWIADEISRDTFVHIMDQYRPAANVGKAKRSRPA
TAAPSAETGGQTALAPSATEGPGDGKPEPGEVRYADINRAITEAELSSVRKAAEDAGLWRFCDPPRHGGF
HL

>XP_003001222.1 pyruvate formate lyase activating enzyme [Verticillium alfalfae VaMs.102]
MLSSIDAAMKRSKAYAHLRNCNLCPRLCGVNRYETTGHCLVGDKAKVNVIAPHFGEEPCIQGHNGSGAVF
FSGCNLRCVFCQNHDIAHQRNGQDLTPEELGEWYLKLQDVGGVHNINLVTPEHVVPQVALSILHARDLGL
RLPIVYNTSSFDSLESLELMDGLVDIYLPDFKVWEKATSKRLLKADDYASTARGSIKAMHAQVGDLCFTP
DGIAKKGVLVRHLVMPGKQEEGRRIMQFLAEEVSRDCFVNIMEQYHPDAHVGKPRRRLGGKAAGSDVSAE
TLRYGDINRAVSDQEVTSRPSAAEAVGLWRFCDPPKHDGFNI

>WP_074273657.1 pyruvate formate lyase activating enzyme [Bradyrhizobium erythrophlei]
MSDLTRLTVWDDPAIRGALSWYLAVAENRRPAKFRIAATVATKLDPAASGEDALWAELDRLTPIFLARWE
AIRAGQRLPPAAEGPSLLELCRELAYRMLGHCNFCPWDCRVDRVAGTRFGACKLAAGSRVSSYFHHTGEE
LFYRGSEGSGTIFFTSCNMRCAFCQNGDISTDKDNGEETDPRTLAAMAWTLRREGCHNINWVGGEVVIHL
HSIVDAIALLGRDYTPTQAELARVRKTKADRFFWFDEVPDAALYEGAFNAPMLWNSNFFMTLESLKILRV
LTDVWLPDFKFGPGRCATTLAKTPWYWETVTRNIELLDEWGEDFSIRHLVMPNHIECCTYPVLEWIAERV
PAAPVNVMAQFHPDNFCDPASAKYRDKYAEIARRPTHAELEDSWRRARELGLKFETATFERRNAFGISAM
LEI

>XP_018246337.1 pyruvate formate lyase activating enzyme [Fusarium oxysporum f. sp. lycopersici 4287]
MLSLSRRWVVNAPKTTFIAPKILNRSLHLAPPFLLDDYVPRYMTLSSRDAAKKRSLAYAHLRNCNLCPRE
CGVNRYEKTGMCLIGEKAKVNTIAPHFGEEPCIQGHNGSGSVFMSGCNMRCIFCQNYDIAHQRNGMDLTP
EELGDWYIKLQEVGKVHNINIVTPEHVVPQVALSILHARDQGLTVPIVYNTSSFDSLASLQLMDGLVDIY
LADFKVWKPSTSKRLLKADDYAATARESIKVMHAQVGDLCFTGDGIAKKGLLIRHLVMPGKEDEGAEIME
FLANEVSTDCFINIMEQYHPDAHVGKPKRAKSDGKEEKQEVRYADINRAVNAQEISSIRKAAEEAGLWRF
NDPPGHDGFAI

>XP_018161075.1 Pyruvate formate lyase activating enzyme [Colletotrichum higginsianum IMI 349063]
MNKYVEAPVFVPSAATRHDTMSTSHEGSSPNQPSFRSYCNESDVSYPILTPSPLRPTLSLGCTSPRSSMS
TNTKQQQRQQPGWSAFMSPNSFEKLYTEKAYLTASLETQGDKEVNLMRRLSILQENIGNGLPSDERRRSR
KKTALLKSKIMEAAAQKKAILLRLGDIYVELQSRETWVQVQSELYQRQRSWWSTDSPGTAYATTPSDVAS
MIPTPLDAASPMFFPMGCHPSYGTWEAMTPCCESLMQASQDGSPYESWPEGNVVVGDRADELENRGLRFE
YRSQTSLHYGNRDGNHQPFFNETNSRRPNRRMSLPSLKCLWPGSEKSGGP

>WP_065728430.1 pyruvate formate lyase activating enzyme [Bradyrhizobium icense]
MSDLTRLTVWDDPAIYGALSWYLAVAENQRPAKFRIAATVATKLDPATSSEGALWVELDRLTPIFLARWE
AIRAGQRLPPAAEGPSLLELCRELAYRMLGHCNFCPWDCRVDRALGARFGACKLAAGSRVSSHFHHTGEE
LFYRGSEGSGTIFFTSCNMRCAFCQNGDISTDKDNGEETDPRTLAAMAWTLRREGCHNINWVGGEVVIHL
HAIVDAIALLGRDYTPTQAELARARKTKADRFLWYDEVPDAALYDEAFNAPMLWNSNFFMTLESMRILRI
LTDVWLPDFKFGPGRCATTLAKTPWYWETVTRNIELLDEWGEDFSIRHLVMPNHIECCTYPVLEWIAERV
PAAPVNVMAQFHPDNFCDPASAKYRDKYAEIARRPTHAELEDSWRRARELGLKFETATFERRNTFGISAM
LKI

>XP_014544795.1 pyruvate formate lyase activating enzyme, partial [Metarhizium brunneum ARSEF 3297]
MNARVSSIFRAKKSPQPATKLAPRFRRLHLAPPFLLDDYTPRYQTLSSRDEAKKRSLAYAHLRNCNLCPR
LCGVNRYEKTGMCLIGDKVKVNVIAPHFGEEPCIQGHSGSGAVFMSGCNLRCIFCQNFDISHQRNGMDLT
PEELGEWYIKLQEVGNVHNINIVTPEHVVPQVALSVLHAKQLGLRVPIVYNTSSFDSLASLELMDGLVDI
YLADFKVWETSSSKRLLKADDYAATAKESIRAMQAQVGDLCFTGDGIAKKGLLIRHLVMPGKEAEGVEIM
KWLASDVSKDCFINIMEQYRPDAHVGKKRRKSSDQDKEEIRYADLNRAVTGEEVSVVRQAANKSGLWRFN
EPPKHDGFAI

>XP_013323010.1 Pyruvate formate lyase activating enzyme [Rasamsonia emersonii CBS 393.64]
MALLSRAFRLSSPSATATAIVQRVCKRHLGIPPQFLLDDYIPRYQLLSEVDVAKKRSLAYAHLRNCNLCP
RLCGVNRYEQTGVCLIGAETAKVNVIAPHRGEEPCIQGYNGSGSDIAHQRNGFDLTPEELAEWYIKLQQV
GNVHNINLITPEHVVPQVALSILAARDMGLKLPIIYNTSAFDSLASLELMDGLVDIYLPDFKVWKSSTSK
RLLKADNYAETARESIKEMHRQVGDLCFTSDGIAKKGVLLRHLVMPGKEDEGREIMRWLAENVSKDLYVH
IMEQYHPDAHVGKKKRGRSSSSNDAAAADDSSADSGGGGVRYADINRAVTDEELGSVRKAAEEAGLWRFC
DVSEHGGFHL

>XP_013255596.1 pyruvate formate lyase activating enzyme [Exophiala aquamarina CBS 119918]
MFRSCLARPRLKWLDTSAAAVAISPPLRLRPGGRSLHLAPPFLLDDYIPRYQLLSSTDAAKKRSKAYAHL
RQCNLCPRLCNVNRYETTGHCLIGAETVKVSTIAPHFGEEPCLQGHNGSGSVFFSGCNLRCVFCQNHDIA
HQKSGFDLTPEELANWMLKLQEVGGVHNINFVTPEHVVPQVALAILTARDLGLKVPIVYNTSAFDSLESL
HLMDGLVDIYLPDFKVWNNDTSKRLLKADAYADAARESIQEMYRQVGHLCFTGDGIAKKGVLVRHLVMPG
KEQEGVEIMNWLASALGKDVFVNVMEQYFPTAHVGKEKRGASVKEKRYSEIDRAVNRDEINAVQKAAIDV
GLWRFAEAARHGGWNV

>XP_009159820.1 pyruvate formate lyase activating enzyme [Exophiala dermatitidis NIH/UT8656]
MRAIIAGPVTLLLILRAYTRQSLTPLGILAAGLTATIHALHPSAIPFTLLCTFFLLGTSATKVKHDVKAT
LTMSSSGHAGGEGPRTSIQVFANSGCATLLVLLHVWFYGIDSQKSTCFGGAGSQSDKTADLLLLGIMSNY
AAVAADTLSSELGILSKSRPILITTLRSVPPGTNGGVSGAGLLAGIGGSAAISATSVLLLNFCEKSPLGP
WQSFILLTALGTVGTLVDSLLGAFLQASVVDRRSGKIVEGPGGVRVLTKPHQTSPAGGLNHELKQSDGTK
QGDESRIIDSGHDILDNNQVNLLMASIMSVAGIFAGQLILN

>XP_009159818.1 pyruvate formate lyase activating enzyme [Exophiala dermatitidis NIH/UT8656]
MLRSLVASTLAKQPRTFSRGSAAHLGRSARRGLHLAPPFLLDDYIPRYHLITSTEAAKKRSAAYAHLRQC
NLCPRLCNVNRYETTGQCLIGAETVKVSTIAPHFGEEPCLQGHNGSGSVFFSGCNMRCVFCQNYDISHQK
VGFDLTPEELAEWMLKLQEVGKVHNINFVTPEHVVPQVALAILTAREMGLNIPIVYNTSSFDSLESLKLM
DGLVDIYLPDFKVWNNETSKRLLKADNYADVAKESIQEMHRQVGDLCFTPDGIAKKGVLVRHLVMPGKEE
EGVQIMKWLAQTLGKDVFVNIMEQYHPDAHVGKPKRGSKDSEKRYAEINRAVTHDEVSVVEKAAREAGLW
RFVEPARHGGWNI

>XP_007760590.1 pyruvate formate lyase activating enzyme [Cladophialophora yegresii CBS 114405]
MFKSFLVKPAVVRRGLCAPRRALHLAPPFLLDNYIPRYHFLSSADAAKKRSAAYAHLRQCNLCPRLCNVN
RYETTGHCLIGAETVKVSTIAPHFGEEPCLQGHNGSGSVFFSGCNLRCVFCQNHDIAHQKVGFDLTPEEL
AEWMVKLQEVGGVHNINFVTPEHVVPQVALSILHAREMGLNVPIVYNTSAFDSLESLKLMDGLVDIYLPD
FKVWKNATSKRLLKADAYADAARESITEMYRQVGDLCFTADGIAKKGVLVRHLVMPGKEDEGVQIMNWLA
GTLGKDVFVNIMEQYFPTAHVGKERRGSKGERGGEKRYSEINRPVKLDEVGVVQKAAKDAGLWRFAEAAR
HGGFNI

>XP_007740743.1 pyruvate formate lyase activating enzyme [Cladophialophora psammophila CBS 110553]
MFKSLLTRSATVRPGAVSRPTSKAVASHNVSKRSLHLAPPFLLDDYIPRYNLLSSAEAAKKRSAAYAHLR
QCNLCPRLCNVNRYETTGHCLIGAETVKVSNIAPHFGEEPCLQGHNGSGSIFLSGCNLRCVFCQNHDIAH
QKIGFDLTPEELAEWMIKLQEVGKVHNINVVTPEHVVPQVALAILTARDMGLNLPIVYNTSAFDSLESLK
LMDGLVDIYLPDFKVWNNETSKRLLKADAYADTARESIQEMYRQVGDLCFTGDGIAKKGVLVRHLVMPGK
EQEGVQIMNWLAEALGKDVFVNIMEQYFPTAHVGKEKRGSKSDKSSKRYPEINRAVNHEEIGVVQKAARD
AGLWRFAEPARHGGWNI

>XP_007733843.1 pyruvate formate lyase activating enzyme [Capronia epimyces CBS 606.96]
MLRSFLSSPAVKRSPPVTRAAAAHRLKRPAHRGLHLAPPFLLDDYIPRYHLISSLDAAKKRAAAYAHLRQ
CNLCPRLCNANRYETTGHCLIGAATVKVSTIAPHFGEEPCLQGNNGSGSVFFSGCNLRCVFCQNHDIAHQ
KMGFDLTPEELAEWMLKLQEVGGVHNINFVTPEHVVPQVALAILTAREMGLKIPIVYNTSSFDSLESLKL
MDGLVDIYLPDFKVWNNDTSKRLLKADDYAQVAQESIREMHRQVGDLCFTPDGIARKGVLVRHLVMPGKE
QEGVQIMKWLAQTLGRDVFVNIMEQYHPDAHVGKPKRGSKDNAQARYAEINRAITNDELGVVQNAAREAG
LWRFVEPARHGGWNV

>XP_007721897.1 pyruvate formate lyase activating enzyme [Capronia coronata CBS 617.96]
MLRSFVASPAITRAPASVPRASIALQPSRPNRRGLHLAPPFLLDDYIPRYHLISSIDAARKRAAAYAHLR
QCNLCPRLCNVNRYETTGHCLIGAETVKVSTIAPHFGEEPCLQGHNGSGSVFFSGCNLRCVFCQNHDIAH
QKIGFDLTPEELAEWMLKLQEVGHVHNINFVTPEHVVPQVALAILTARDMGLRIPIVYNTSSFDSLESLK
LMDGLVDIYLPDFKVWNNETSKRLLKADNYADVAKESIQEMHRQVGDLCFTPDGIAKKGVLVRHLVMPGK
EQEGVQIMKWLSQTLGRDVFVNIMEQYHPDAHVGKPKRGSRDNTDKRYAEINRAVTHDEVNVVQKAAREA
GLWRFIEPARHGGWNI

>XP_007815961.1 pyruvate formate lyase activating enzyme [Metarhizium acridum CQMa 102]
MDLTPEELGEWYIKLQEVGNVHNINIVTPEHVVPQVALSVLHAKQLGLRVPIVYNTSSFDSLASLELMDG
LVDIYLADFKVWETSSSKRLLKADDYAATAKESIRAMQAQVGDLCFTGDGIAKKGLLIRHLVMPGKEAEG
VEIMKWLASEVSKDCFINIMEQYRPDAHVGKKRRKSSDRDKGEIRYSDINRPVTGEEVSVVRQAANKSGL
WRFNEPPKHDGFAI

>XP_001397111.2 pyruvate formate lyase activating enzyme [Aspergillus niger CBS 513.88]
MPSLLHSLRTSPLLRSKPPPLNPILYLYTSKRHLGIPPAYLLDDYIPRYQLLSSIDASKKRSLAYAHLQN
CNLCPRRCGVNRYHETGMCMIGAETAKVNTIAPHRGEEPCIQGFHGSGSVFFSGCNMRCVFCQNHDIAHK
KAGHDLTPTELAEWYMKLQTVGNVHNINLVTPEHVVPQVVLSILDARDMGLKIPIVYNTSSFDSLDSLHL
LDGLVDIYLPDFKVWKGSTAKRLLKAEEYVETAKESIKEMHRQVGDLSFTSDGIAKKGVLLRHLVMPGLE
DEGREIVRWLAENVSRDLYVHVMEQYRPDAYVGRRKRGRSGEEEDGEVRYKEINRAVREEEWGGVREAAV
QAGLWRFCEVNEMGGFHL

>XP_003237544.1 pyruvate formate lyase activating enzyme [Trichophyton rubrum CBS 118892]
MPVGRPLSIIPTTGWRPASSRLRLHRRQLHLAPPFLLDTYIPRYHLLSSVDAAKKRSHAYAHLRNCNLCP
RLCGVNRYEKTGHCLIGAETVKVNVIAPHFGEEPCIQGWNGSGSVFFSGCNLRCVFCQNHDIAHQRNGFD
LTPEELAGWYMKLQTVGKVHNINLVTPEHVVPQVVLSILNARDMGLNIPIIYNTSSFDSLDSLKLLDGLV
DIYLPDFKVWKDSTSKRLLKADNYTATAMESIKAMHAQVGDLSFTADGVAKQGVLLRHLVMPGMEDEGIE
IVKWLANNVSKNMYVHIMEQYHPDAHVGKKKRAKINNSGKEAQTVRYSDINRHVTDKELGAVQLAAREAG
FWRFCEPAEHGGFHL

>WP_022541406.1 pyruvate-formate lyase-activating enzyme [Aeropyrum camini]
MEGCSGLAVTAIGVSTVESIPLHHYKPGGLALRLYTGPHGAPRPPAGVSRGCLEWGLEVCEWISRPGSFP
AYAVGLDKLRGVAGRWGVEAVVLDGLESWLHAPCASRLGLPLVARTQGLLEPGGGELGLLEALAVEYTYL
LWGGGSNLALARAVERAAGAGVWVEIIVYTPRPVETTLLAPPLQAAREAGAPLHIVALDHGGGGPLTRLA
GELERLHWPVYIHSPPYSRLDTRCPRCGTVVATRREGLLDAMELAKGGGCPRCGAPVPVRGGWRRGTPGW
FRRLAPQGVYWIDPRALGGRPL

>NP_464932.1 pyruvate-formate lyase activating enzyme [Listeria monocytogenes EGD-e]
MTEVLGRVHSVETMGTVDGPGIRFIVFMQGCLLRCQFCHNPDTWKIGTGTERSAQDVFDEAIKYKEFWDA
SGGGVTVSGGEPLLQVDFLIEFFTLCKAAGVHTTIDSCGGCFTRDPEFIEKLDRLMEVTDLILLDIKQIN
PEKHLKLTTKSNAPIIDFAHYLRDKEQPIWIRHVLIPTKTDDPEDLTKLHEFIQTLPNVKQVDVLPYHTM
GVYKWKEMGIRYPLEGIEAPEEEVVALANKILETSSYK

>WP_171417979.1 pyruvate-formate lyase-activating enzyme [Paenibacillus alvei]
MAVCTRNEVMEITHFMAPYPKRDTSEYAGKYRHLGFNWRQYGVKSEEFINALVSVLQGFDQKEREDFHAQ
IIWRILHGDDVDLVQFLDTAFG

>WP_155620794.1 pyruvate-formate lyase-activating enzyme [Paenibacillus macerans]
MSELIPFIELAKFLSRYPKQPVEHFAGKYKHIRFNWIAYANGDIDSSTLICALDGVHMEERRVFIAQVIY
RIIEGENALERLLRAAFSCD

>WP_155323744.1 pyruvate formate-lyase activating enzyme [Desulfosarcina ovata]
MGRYLMLDIGAGTLDILYYDTDQDLHYKAVVRSPVRVLADAVRRTTGDLLVTGGEMGGGPVSQALIDRAA
TAAVVMSKPAAATIHHDRDRVSAHGIRVVAASEADRLKTDTRFAQVRTADIQPRRLQQIVEGFGVPFAFD
AVAICAQDHGAAPAGVSHLDFRHNLFTAALETDPVPQALLYRSGDVPETMNRLSTIARDAEGLPAERVYV
MDSGMAAILGASKDRQADGKTRILVLDIATSHTVGAAMEAGVLCGFFEYHTKDVSAALLDRLLRALPEGR
LSHRQILDEGGHGAYTRHAFGYDAVEMILATGPRRRLIADARVPVTWGAPWGDNMMTGTVGLLEAVRLRE
GLPPIDYL

>WP_155318103.1 pyruvate formate-lyase activating enzyme [Desulfosarcina alkanivorans]
MARYLMLDIGAGTLDMLYYDTEHDLHYKAVVRSPVRVLADEIRQTRGALVVTGTEMGGGPVSQALIDRAG
SADVVMSRDAAATIHHDDRRVMARGIRVVDAAETDGLVNDSRFSHIITGDLQPDRLRRLVQGMGVPFEFD
AVAVCAQDHGVAPPGVSHLDFRHRMFTAALDRHPVPQALLYRSDQVPEAMNRLSAIAGQARALPTDRVYV
MDSGMAAILGASKDVLAANAKRMLVLDIATSHTVGAAMDAGRLCGFFEYHTSDITAARLDGLLADLPDGK
LSHRQILEEGGHGAYHCRAFGYDAVDLILATGPRRAMALASSLPVVFGAPWGDNMMTGTVGLMEAVRLRE
GLPPITYL

>WP_155311126.1 pyruvate formate-lyase activating enzyme [Desulfosarcina ovata]
MGRYLMLDIGAGTLDILYYDTDQDLHYKAVVRSPVRVLADAVRRTTGDLLVTGGEMGGGPVSQALIDRAA
TAAVVMSEPAAATIHHDRDRVSAHGIRVVAASEADRLKTDTRFAQVRTADIQPGRLQQIVEGFGVPFAFD
AVAICAQDHGAAPAGVSHLDFRHNLFTAALETDPVPQALLYRSGDVPETMNRLSTIARDAEGLPAERVYV
MDSGMAAILGASKDRQADGKTRILVLDIATSHTVGAAMEAGVLCGFFEYHTKDVSAALLDRLLRALPEGR
LSHRQILDEGGHGAYTRHAFGYDAVEMILATGPRRRLIADARVPVTWGAPWGDNMMTGTVGLLEAVRLRE
GLPPIDYL

>WP_155305661.1 pyruvate formate-lyase activating enzyme [Desulfosarcina widdelii]
MGRYLMLDIGAGTMDMLCFDTEQDLHYKAVVRSPVRVLADDVRRTQGALVVTGVEMGGGPVSQALIERAK
TSKVVMSMSAAATIHHDMEKVTAHGIRVVADAGAEGLIGNSDFSPVRSGDLQIGRIRRLVEGLGLPFFFD
AIGICAQDHGVPPPGVSHLDFRHRMFTTVLEKEPTPYALLYRSDEVPAEMNRLASIAADARSLPADRIYV
MDSGMAAILGASKDILASGMRRMLVLDIATSHTVAAVLEDGVLCGFFEYHTRDVTVERLDRLLKDLPDGK
LSHRQILEEGGHGAYSRSAFGYDQVQRILATGPRRRLAASSTLPIVFGAPWGDNMMTGTVGLLEAVRLRE
GLPVLDYL

>WP_124329303.1 pyruvate formate-lyase activating enzyme [Desulfonema ishimotonii]
MSRFLMIDVGAGTMDVLYYDTDADLQYKAVVRSPVRYLAEQAATLPGNLAITGCEMGGGPVSAVLKTRAQ
TAKVVISRPAAATIHHDPERVRAMGIEIVEPDEALAMQKKEGFGALTLADLDPERIAVIVAGFGVPFAFD
VVGVCAQDHGVAPLGISHLDYRHNLFRAALENKPYPHTLLYRGDEVPETMNRLTALSRSAAQLPAEEVYV
MDSGMAAILGASKDALCRNREKVMVLDIATSHTVGAALAGDELAGFFEYHTHAITRTRLEELLRELADGR
LTHEEVLKEGGHGAFIRSAIGWDMAGVIIATGPKRKLLQGTRLPITFGAPLGDNMMTGNVGLLEAIRCRK
GLDPLVYI

>NP_415422.1 pyruvate formate-lyase activating enzyme [Escherichia coli str. K-12 substr. MG1655]
MSVIGRIHSFESCGTVDGPGIRFITFFQGCLMRCLYCHNRDTWDTHGGKEVTVEDLMKEVVTYRHFMNAS
GGGVTASGGEAILQAEFVRDWFRACKKEGIHTCLDTNGFVRRYDPVIDELLEVTDLVMLDLKQMNDEIHQ
NLVGVSNHRTLEFAKYLANKNVKVWIRYVVVPGWSDDDDSAHRLGEFTRDMGNVEKIELLPYHELGKHKW
VAMGEEYKLDGVKPPKKETMERVKGILEQYGHKVMF

>WP_095267104.1 pyruvate-formate lyase-activating enzyme [Paenibacillus campinasensis]
MTKDTNLTLLESELLTFMATRGRVPDHEYKGRYAHLMLDWRSAYSDREAMTQMIADALEGIGLEERRDFF
AQMTWRIIDGGDALERLLSAAFGQQEITK

>XP_007514751.1 pyruvate formate-lyase activating enzyme [Bathycoccus prasinos]
MESTTLMMKEEEDKDEEDSLLLSPPTTQTQQLLALKGGAKHSRGNVPCSHGEHFSCHLPDIEDVTLKNEW
DETETSVDFSPKNWGWIHSIDSMTSVDGPGLRAMIFFQGCQKRCAFCCNPDSLEENVGKKMATEEVFSAL
ETKMTYYRKSGGGITMSGGECMLQYRFVVALAREARARGLTSIIDTAAAGNDMIWDFVLPHIDMVLLCCK
SSHPVRYGKITGRPENFGVMLAFLAKLEEYKVPTWLRFVLMSSDDEKFQDIVTDGEEELLGVAALAKMHK
RCVKGVEILPYHNFGAFKYKEMNIAYKLEQMKPPSDEVIRRAKRVIEGEGVKVLL

>WP_054691216.1 pyruvate formate-lyase activating enzyme [Desulfosarcina cetonica]
MGRYLLLDIGAGTLDILYYDTESALHYKAVVRSPVRVLGDAIRQIPGDLIVTGGEMGGGAVSQALIERAE
INRVVMAASAAATIHHDRQRVLAHGITVVDSAEADRLKNDPRFGHVHSADLQPERLKSLVEGFGVPFAFD
AVAICAQDHGAAPAGVSHLDFRHNLFTAALEKNPVPQALLYRSDQVPATMNRLTTIARDAAALPTERVYV
MDSGMAAILGASLDRQARDKERLLVLDIATSHTVGAAVEAGVLCGFFEYHTKDISAELLDRLLQDLPEGR
LSHRQVLDQGGHGAYTRRAFGYAGVQMILATGPRRRLMAASRLPITLGAPWGDNMMTGTVGLLEAVRLYE
GLAPIEYI

>WP_054032965.1 pyruvate formate-lyase activating enzyme [Desulfatitalea tepidiphila]
MSQLLMIDIGAGTMDILCYDSSSGEHFKAVAPSPVRHLAWQIAQTSGDLVVSGVEMGGGPVTEALRQRAA
TDRVVISSSAAATLHHDMDRVRHWGLIVEEDAAVERLCGDPGYTAVRLSDVQPERIAQIISGLGLPMAFD
AVALCAQDHGVAPKGVSHLDYRHNLFQEILDRPATPFDLLYHEDEVPGAFNRLRSMVSDARQLNAQAVYV
MDSGMAAMCGAAQDAHAGNASPIIILDIATSHTVAAVMEGDQVAGFVEYHTRGMTLARLEELLVALADGR
VRHDQILAEGGHGAYLRRAVGFERVRAIIATGPKRRLMADSALPVIWGAPWGDNMMTGTVGLLEAMRRRL
GLAPIPYL

>WP_037563837.1 pyruvate formate-lyase activating enzyme [Alkalispirochaeta odontotermitis]
MSRFLLVDIGAGTMDVLWYDTETELHYKAVVQSPVRHLAEKAAELAGNLLISGTEMGGGPLTAFLKERAR
IARVVMSASSAATLHHNPGRVQSWGIDIVDDEKIEDYQQDARFSHLVLGDLEIQRLRRIVEGFGVAFEFE
AVAICAQDHGVPPAGVSHLDFRHNMFQSKLKDKPHPHILLYRNDEIPREMNRLSSIGRSARALPAEEIYV
MDSGMAAILGGSMDVLARNKTKVIILDVATSHTVGAAVSGDEIAGFFEYHTSDITLDRLQDLLVELCDGK
IEHGRILAEGGHGAYLRTAVGFDAVDVIIATGPKRRLVESSKFPIAFGAPLGDNMMTGTVGLLEALRRRK
GLEPISYL

>WP_028322033.1 pyruvate formate-lyase activating enzyme [Desulfatiglans anilini]
MERYLLIDVGAGTMDVLYWDAALDIHYKAVVKSPVRRLAEEASAIEGDILLTGCEMGGGALGSILRGKAD
SARVVMTTEAAATLHHDVEKVRSWGIEVVDAAQALERMKDPGLNRLELADVDPERIRRLIESFGVPFAFD
CVGLCAQDHGVAPPGVSHLDFRHHLFTEILDRSPSPSALLYRAEEVPAAMNRLKSLAESARKLPVEEGIY
VMDSGMAAILGASRDRAALAKERVMVLDVATSHTVGAALERDEIAGFFEYHTRDITASSLDRLLKDLPEG
KLTHEEILREGGHGAYTRRRFPWEDALPIIATGPKRALLKDSRLPIVYGAPFGDNMMTGCGGLLEAIRRR
QGLDPAEIL

>WP_024095074.1 pyruvate formate-lyase-activating enzyme [Paenibacillus larvae]
MLSFGIAHVCYLASFAGIAGTKGIAIMNTDLIAGAVLLVVTQTWIWRTILRVPTHPRAVVNGAFAYGLLV
GSTAVAAAGLWQATAGHWWIPLAGGLLFVLSDFFIGWSDIGGRRMNNPHLWIWVTYGLAQACIVYSPLIH
DL

>XP_002951050.1 pyruvate formate-lyase activating enzyme [Volvox carteri f. nagariensis]
MLSSFRPWVCNVMQRVIVSSSAAGLQAACVSLQRSRARTHAAAVHVRPALSWGATLRRSYAAPSHVEEVP
QQHPHLEARYAIELPHYEPRDNSDIEEVFGNVHSTESFSAVDGPGVRFLVFVQGCAMRCLFCSNPDTWNM
KGGTRTSSKELAEQIKKVRNYLKPRGGVTISGGEAMLQPKFVAAVFQEVHALGLNTTIDTTGQGTKHGNW
DVVLPHTDLVLFCIKHIDPLKYESITGLKQKGALRFADELADRKIPFYLRYVYIPGYTDGPKDIDKLIEW
CKKQPTFQGIELLPYHVLGRNKWEVMHIPYPLDGVRTPSHETVSKVIKNFNDNDIPVICAN

>YP_009360521.1 PROBABLE PYRUVATE FORMATE LYASE ACTIVATING PROTEIN PFLA (FORMATE ACETYLTRANSFERASE ACTIVATING ENZYME) ([PYRUVATE FORMATE-LYASE] ACTIVATING ENZYME) [Mycobacterium tuberculosis variant bovis AF2122/97]
MSDPFTIATKHWHRLHDSRIQCDVCPRACKLHEGQRGLCFVRGRFDDQVKLTSYGRSSGFCVDPIEKKPL
NHFLPGSATLSFGTAGCNLACKFCQNWDISKSREIDVLANRAAPADIARTAHELGCRSVAFTYNDPTIFW
EYAADVADACHDQGIKAVAVTAGYMCPEPRAEFYRRVDAANVDLKAFTEDFYRKVCVSHLRNVLDTLAYL
RHQTNVWLEITTLLIPGRNDSDAEVAAECRWIRENLGVDVPVHFTASHPDYKMMDTPATLPATLTRAREI
GIGEGLRFVYTGNVHDAVGGSTSCPGCRATVIVRDWYSIRHYALTEDGRCQACGYQMPGVYDGPAGHWGQ
RRLPLLTSLSRM

>NP_459945.3 pyruvate formate lyase activating enzyme 1 [Salmonella enterica subsp. enterica serovar Typhimurium str. LT2]
MLFRASRSDMSNLTNCITNESVAVTADKKPVIGRIHSFESCGTVDGPGIRFITFFQGCLMRCLYCHNRDT
WDTHGGKEITVEDLMKEVVTYRHFMNASGGGVTASGGEAILQAEFVRDWFRACKKEGIHTCLDTNGFVRR
YDPVIDELLDVTDLVMLDLKQMNDEIHQNLVGVSNHRTLEFAQYLSKKNVKVWIRYVVVPGWSDDDDSAH
RLGEFTRDMGNVEKIELLPYHELGKHKWVAMGEEYKLDGVKPPKKETMERVKGILEQYGHKVMY

>XP_013896549.1 pyruvate formate lyase-activating enzyme 1 [Monoraphidium neglectum]
MPGRAAPLEAIPEVFGHIHSTESFSTVDGPGVRFLVFTQGCAMRCSFCSNPDTWSAHGGELVSSKDLANQ
IRRVLPYLKSSHGGLTCSGGEPLLQPQFTAALFREARAMGLTTTLDTTGQGTKHKNWDVVLPHTDGALFC
IKSLDPEKYQGMTGLKQIGALRFAHELTERGIPFWARYVLIPGHTDSDRDIGMLAEWAARMPTLSGVELL
PYHVYGKNKWEAMGLQYPLEGVQTPGAAAVRAVVSRLERAGLTVLCDAAAPAGLSAAHTGAHC

>YP_005226110.1 pyruvate formate lyase-activating enzyme 1 [Klebsiella pneumoniae subsp. pneumoniae HS11286]
MSVIGRIHSFESCGTVDGPGIRFITFFQGCLMRCLYCHNRDTWDTHGGKEITVEELMKEVVTYRHFMNAS
GGGVTASGGEAILQAEFVRDWFRACKKEGIHTCLDTNGFVRRYDPVIDELLEVTDLVMLDLKQMNDEIHQ
NLVGVSNHRTLEFAQYLAKKNINVWIRYVVVPGWSDDDDSAHRLGEFTRDMGNVEKIELLPYHELGKHKW
VAMGEEYKLDGVHPPKKETMERVKGILEQYGHKVMY

>NP_706820.2 pyruvate formate lyase-activating enzyme 1 [Shigella flexneri 2a str. 301]
MSVIGRIHSFESCGTVDGPGIRFITFFQGCLMRCLYCHNRDTWDTHGGKEVTVEDLMKEVVTYRHFMNAS
GGGVTASGGEAILQAEFVRDWFRACKKEGIHTCLDTNGFVRRYDPVIDELLEVTDLVMLDLKQMNDEIHQ
NLVGVSNHRTLEFAKYLANKNVKVWIRYVVVPGWSDDDDSAHRLGEFTRDMGNVEKIELLPYHELGKHKW
VAMGEEYKLDGVKPPKKETMERVKGILEQYGHKVMF

>WP_016527661.1 pyruvate formate lyase-activating enzyme 1 lipoprotein [Glaesserella parasuis]
MKFNKKTFLVATTLATALLAGCQSQSNTLTFTTPAPTAMFNTHNQTALVNVSTQDLRTSAEVASYTSAGN
VNRLSAVPTVTQLYQQAMQQNLNSKGFTVVSGAGNANVIVNIRQFFANVEQGNVRYKVTANVGVEVVVQG
ARGHFAKNFNTSRSYEGAFGANNNEIHKVLGQAYSESIQAIYNDNEISNAIHQFK

>YP_005225992.1 putative pyruvate formate lyase activating enzyme [Klebsiella pneumoniae subsp. pneumoniae HS11286]
MIFNIQRYSTHDGPGIRTVVFLKGCSLGCRWCQNPESRARSEDLLYDSRLCLAGCELCQQAAPAVITRTL
DGLIIHRQNVNDSHIAALRDCCPTTALTVCGEEKSVEEIMATVLRDKPFYDRSGGGVTLSGGEPFMNPTL
AQALFEASHQAGIHTAVETCLHVPWKYIEPSLPFVDLFLADLKHVDEAVFQQWTDGSARRVLDNLQRLAL
AGKKMIIRVPLIQGFNASEADIAAITDFAADRLQVSEIHYLPYHTLGMNKYQLLSQPYTAPDKPLDAPEL
LAFAQDYAQSKGLTAILRG

>XP_001261025.1 pyruvate formate lyase activating enzyme, putative [Aspergillus fischeri NRRL 181]
MASLSRTLRPFAPCQVRWGSPLSPLTPKRFLGIPPQFLLDEYIPRHQLLSSVDAAKKRSLAYAHLQNCNL
CPRRCGVNRYEETGVCLIGAETAKVNVIAPHRGEEPCIQGYHGSGSVFFSGCNLRCVFCQNHDIAHQRNG
FDLTPEELAEWYIKLQQVGNVHNINLVTPEHVVPQVALSILAARDMGLKIPIIYNTSSFDSLESLRLMDG
LVDIYLPDFKVWKSSTSKRLLKADDYAETAKESIKEMHRQVGDLSFTSDGIAKKGVLLRHLVMPGKEDEG
REIMRWLAENVSKDLYVHIMEQYHPDAHVGKKKRTTRNASQEDKTEVRYADINRAVRDEELGSVKDAAVA
AGLWRFCEVNEHGGFHL

>XP_035321637.1 putative pyruvate formate lyase activating enzyme [Geosmithia morbida]
MFGTLLKRYPPGLTPPGALRRRADRQVVTWGIRGAGAGGAGGAGASRTRSLHLAPPFLLDDYIPRYQLLS
SRDAALKRSRAYAHMRSCNLCPRRCGVNRFETTGMCLVGEKAKVNVVAPHFGEESCIQGHNGSGTVFMSG
CNLRCTFCQNYDISHKRNGMDLSPEDLAGWYVKLQEVGKVHNINIVTPEHVVPQVALSILHARDMGLRVP
IVYNTSSFDSLDSIRLMDGLVDIYLADFKVWKTQSSRRLLKADDYAATARESVKAMHEQVGDLCFTADGI
AKRGLLVRHLVMPGKEDEGADIMRFLARDVSQDCFVHIMEQYHPDAYTHGADEQTSTEDAEPQDEVRYAE
INRAVNESEISFVRKAAVEAGLWRFEEAPNHAGFPI

>XP_033458599.1 putative pyruvate formate lyase activating enzyme [Dissoconium aciculare CBS 342.82]
MFARRILSGVRRPATTNPISQRFQRREVRLGPPFLLDVYTPRYQLLSSVDEAKKRSQAYAHLNNCNLCPH
QCGVNRFEKRGRCLIGSDVVVSTIAPHFGEEPCIQGHNGSGSVFFSGCNLRCVFCQNHDIAHQRNGFSLT
PEELGEWYIKLQDVGNVHNINLVTPEHVVPQVALSILHARNLGLRVPIIYNTSSFDSLESIALMDGLVDI
YLADFKVWETTTSKRLLKANDYAQVAKESIKAMQDQVGDLCFTADGIAKRGLLLRHLVMPGYEEEGRCIV
EWLAQNVSRDLYIHIMEQYFPRAHVGKSRRIGRTETQKILNSDKSTSEEDVAEHIRYADINRAVKPQEVE
SVTAFARSAGLWRLVEAAEHGGFNI

>XP_024706369.1 putative pyruvate formate lyase activating enzyme [Aspergillus steynii IBT 23096]
MIGITRSLRLPSSQRARLRPSISPLIPKRFLGIPPAFLLDDYIPRYQLLSSVDAAKKRSHAYAHLRNCNL
CPRRCGVNRYEETGVCLIGAETAKVNVIAPHRGEEPCIQGFHGSGSVFFSGCNLRCVFCQNHDIAHQRKG
FDLTPEELADWYMKLQMVGNVHNINLVTPEHVVPQVVLSILAARDMGLKVPIVYNTSSFDSLESLELLDG
LVDIYLPDFKVWKSTTSKRLLKADDYTETAMESIRAMYKQVGDLCFTSDGIAKKGVLLRHLVMPGKEDEG
REIMRWLAGNVSKDIYVHIMEQYHPDAHVGKKKRRTSESSGADEVRYAEINRAVRDDELGSVRDAAVASG
LWRFCEANEEQSMFHL

>XP_024694061.1 putative pyruvate formate lyase activating enzyme [Aspergillus campestris IBT 28561]
MTTLQRPLRFASPRLLARPFPPRILPPYTPKRFVGIPPAYLLDDYIPRYHMLSSIDAAKKRSQAYAHLRN
CNLCPRLCGVNRYETTGVCLIGAETAKVNVIAPHRGEEPCIQGFHGSGSVFFSGCNLRCVFCQNHDISHQ
RNGFDLTPEELADWYLKLQDVGNVHNINLVTPEHVVPQVALSILAARDMGLKIPIVYNTSSFDSLASLAL
LDGLVDIYLADFKVWKDSTSKRLLKAENYTATAMESVKAMQQQVGDLSFTSDGIAKRGVLLRHLVMPGKE
DEGREIMRWLAENVSKDMYVHIMEQYHPDAHVGKKKRTSRTTTGEHSSPSDVRYAEINRAVRDDELGSVR
DAAVAAGLWRFCEANENQSMFHL

>XP_024687984.1 putative pyruvate formate lyase activating enzyme [Aspergillus novofumigatus IBT 16806]
MASLSRTLRPFAPRQVRWGSPLSPLIPRRFLGIPPQFLLDEYIPRYQLISSVDAAKKRSLAYAHLQNCNL
CPRRCGVNRYEETGVCLIGAETAKVNVIAPHRGEEPCIQGYHGSGSVFFSGCNLRCVFCQNHDIAHQRNG
FDLTPEELAEWYIKLQQVGNVHNINLVTPEHVVPQVALSILAARDMGLKIPIIYNTSSFDSLESLQLMDG
LVDIYLPDFKVWKSSTSKRLLKADDYAETAKESIKQMHRQVGDLSFTSDGIAKKGVLLRHLVMPGKEDEG
REIMRWLAENVSKDLYVHIMEQYHPDAHVGKKKRTTKDASQEDKTEVRYADINRAVRDEELGSVKDAAVA
AGLWRFCEVNEHGGFIYETIFLSSSDALTVR

>XP_002145388.1 pyruvate formate lyase activating enzyme, putative [Talaromyces marneffei ATCC 18224]
MLSGAPTRTGGAGLLSKRAPTIITPCSPLRPANPRIFKRHLGIPPQYLLDDYTPRYQLLTSVQLSQKRST
AYRHLRQCNLCPRLCNVNRYDSTGVCLIGASTVKVNTIAPHRGEEPCIQGYNGSGAVFFSGCNLRCVFCQ
NHDIAHQRNGFDLSPEELAEWMVKLQDVGGVHNINFVTPEHVVPQVALAILSAREMGLKVPIIYNTSSFD
SLESLELMDGLVDIYLPDFKVWDSSTSKRLLKADNYAEVARESIKEMYRQVGDLSFTSDGVAQRGVLLRH
LVMPGKEDEGKQIMEWLAENVSRDLYVHVMEQYHPDAHVGKKKRRRAKRQDVESGGEEEEEEEQEVRYAE
INRAVTDEELGTVRKAAEDAGLWRFCDVSEQAGFHL

>XP_031081598.1 probable pyruvate formate lyase activating enzyme [Fusarium proliferatum ET1]
MLSLSRRWVVNAPKSTFIAPKILNRSLHLAPPFLLDDYVSRYMTLSSRDAAKKRSLAYAHLRNCNLCPRE
CGVNRYEKTGMCLIGEKAKVNTIAPHFGEEPCIQGHNGSGSVFMSGCNMRCIFCQNYDIAHQRNGMDLTP
EELGDWYIKLQEVGKVHNINIVTPEHVVPQVALSILHARDQGLTVPIVYNTSSFDSLASLQLMDGLVDIY
LADFKVWKPSTSKRLLKADDYAATARESIKVMHDQVGDLCFTGDGIAKKGLLIRHLVMPGKQDEGAEIMK
FLANEVSTDCFINIMEQYHPDAHVGKPKRAKSDGKEEKQEVRYADINRAVNAQEVSSVRKAAEEAGLWRF
NDPPGHDGFAI

>XP_024668304.1 putative pyruvate formate lyase activating enzyme [Aspergillus candidus]
MTTLQRPLRFASPRLLARSFPPRILPSYTPKRFVGIPPAYLLDDYIPRYHMLSSIDAAKKRSQAYAHLRN
CNLCPRLCGVNRYETTGVCLIGAETAKVNVIAPHRGEEPCLQGFHGSGSVFFSGCNLRCVFCQNHDISHQ
RNGFDLTPEELADWYLKLQDVGNVHNINLVTPEHVVPQVALSILAARDMGLKIPIVYNTSSFDSLASLAL
LDGLVDIYLADFKVWKNSTSKRLLKAENYTATAMESVKAMQQQVGDLSFTSDGIAKKGVLLRHLVMPGKE
DEGREIMRWLAENVSKDMYVHIMEQYHPDAHVGKKKKRRTSNQDDPGEQSSPPSDVRYAEINRAVRDDEL
GSVRDAAVAAGLWRFCEANEHQSMFHL

>XP_002375558.1 pyruvate formate lyase activating enzyme, putative [Aspergillus flavus NRRL3357]
MNRLSRSLCQVSSHHFRPRPSFTPLVPKRCIGIPPAFLLDEYIPRYQLLTSVDASKKRSLAYAHLRECNL
CPRRCGVNRYEETGVCLIGAETVKVNTIAPHRGEEPCIQGFNGSGSVFFSGCNLRCVFCQNHDIAHQRNG
FDLTPEELADWFMKLQQVGNCHNINLVTPEHVVPQVALAILTARDMGLNIPIIYNTSSFDSLESLQLMDG
LVDIYLPDFKVWKNSTSKRLLKAEDYTETAMESIKAMHKQVGDLCFTSDGIAKKGVLLRHLVMPGKEDEG
REIMRWLAENVSKDLYVHIMEQYHPDAHVGKRKRTMKNSKGEEEAEVRYAEINRAVRDDELGSVRDAAVA
AGLWRFCEANENSSMFHL

>XP_755898.1 pyruvate formate lyase activating enzyme, putative [Aspergillus fumigatus Af293]
MASLSRTLRPFAPRRVRWGSPLSPVIPRRFLGIPPQFLLDEYIPRYQLLSSVDAAKKRSLAYAHLQNCNL
CPRHCGVNRYEETGVCLIGAETAKVNVIAPHRGEEPCIQGYHGSGSVFFSGCNLRCVFCQNHDIAHQRNG
FDLTPEELAEWYVKLQQVGNVHNINLVTPEHVVPQVALSILAARDMGLKIPIIYNTSSFDSLESLQLMDG
LVDIYLPDFKVWKSTTSKRLLKADDYAETAKESIKEMHRQVGDLSFTSDGIAKKGVLLRHLVMPGKEDEG
REIMRWLAENVSKDLYVHIMEQYHPDAHVGKKKRTTRNASQEDRTEVRYADINRAVRDEELGSVKDAAVA
AGLWRFCEVNEHGGFHL

>XP_023433244.1 probable pyruvate formate lyase activating enzyme [Fusarium fujikuroi IMI 58289]
MLSLSRRWAVNAPKSTFIAPKILNRSLHLAPPFLLDDYVPRYMTLSSRDAAKKRSLAYAHLRNCNLCPRE
CGVNRYEKTGMCLIGEKAKVNTIAPHFGEEPCIQGHNGSGSVFMSGCNMRCIFCQNYDIAHQRNGMDLAP
EELGDWYIKLQEVGKVHNINIVTPEHVVPQVALSILHARDQGLTVPIVYNTSSFDSLASLQLMDGLVDIY
LADFKVWKPSTSKRLLKTDDYAATARESIKVMHAQVGDLCFTGDGIAKKGLLIRHLVMPGKQDEGAEIMK
FLANEVSTDCFINIMEQYHPDAHVGKPKRAKSDGKEEKQEVRYADINRAVDAQEVSSVRKAAEEAGLWRF
NDPPGHDGFAI

>XP_011394082.1 pyruvate formate lyase activating enzyme, variant [Neurospora crassa OR74A]
MCNLRCVFCQNHDISHQRNGMDLTPEELGDWYMKLQEVGNVHNINLITPEHVVPQVALSILHARSQGLRI
PIIYNTSSYDSLESIALLDGLVDIYLPDFKVWEPSTSKRLLKADDYAATARESIKAMHAQVGDLCFTGDG
IAKSGVLVRHLVMPGLEEEGAKIMRWLAEEVSRDVFVNVMEQYRPSAHVGKVQTRRKTHRGEEEAEGDKQ
EKRRYAEINRAVKGEEVESVRKAAERAGLWRFCDPPRHDGFNI

>XP_013893278.1 putative pyruvate formate lyase activating enzyme [Monoraphidium neglectum]
MVDAGLVDIYMPDFKFWTAESSEKYARAADYPERAKEAIQEMHKQVGDLVFEGDGLAKRGLLLRHLVMPG
LLGEGRQIMAWVAGELGRDTFVNVMGQFAPATSPLLAMGERRSRLGHVSYEELRARPPESEVEGLIAYAR
EQGLWRFEEAPRWEQRAAELSAEGELAA

>XP_002487158.1 pyruvate formate lyase activating enzyme, putative [Talaromyces stipitatus ATCC 10500]
MSITRTGASLLSKRATTSSLLRPYRFQRRDPIIKRHLGIPPQYLLDDYIPRYQLLTPLQAAQKRSSAYSH
LRKCNLCPHKCDINRYEKTGVCLIGATTAKVNVIAPHRGEEPCIQGNGFDLTPEELAEWMIKLQNVGGVH
NINFVTPEHVVPQVALAILTAQEMGLKIPIVYNTSSFDSIESLKLMDGLVDIYLPDFKVWDPSTSKRLLK
AENYADVAKESIKEMYRQVGDLSFTSDGIAKRGVLVRHLVMPGRIEEGREIVRWLAENVSRDLYVHVMEQ
YHPDAHVGKKKSRKRRQVGGEEEVEEVRYADINRAVMDEEVESVRKAAEDAGLWRFCEVSEQPGFHL

>XP_001275847.1 pyruvate formate lyase activating enzyme, putative [Aspergillus clavatus NRRL 1]
MSSFSRSIRPLITHHCRHHRPLSPVILKRFLGIPPQFLLDDYIPRCQLLSSVDAAKKRSLAYYHLRNCNL
CPRRCGVDRYRETGVCLIGAETVKVNVIAPHRGEEPCIQGYHGSGSVFFSGCNLRCVFCQNHDIAHQRNG
FDLTPEELAEWYIKLQQVGNVHNINLVTPEHVVPQVALSILTARDMGLKIPIIYNTSSFDSLESLALMDG
LVDIYLPDFKVWKSSTSRRLLKADDYAETARESIKEMHRQVGDLSFTSDGIAKKGVLLRHLVMPGKEDEG
REIMRWLAENVSQDLYVHIMEQYHPDAHVGKTKRKRATRHAEGEEGGEPEVRYAEINRAVRDEELSSVKD
AAVAAGLWRFCEVNEQGGFHL

>WP_022528229.1 pyruvate formate lyase-activating protein [Lactobacillus shenzhenensis]
MATSIATLQKAKVEKPLVGYVHSIETFGSVDGPGIRYVVFLQGCRMRCEFCHNPDTWNIGVGDEMTVDEI
LNDAIRYKAFWGKKGGITVSGGEALVQLDFILALFKKAKTMGINTCLDTCGQPFTYKEPFFSKFEELMKV
TDVSLVDIKHIDSAQHKKLTGFNNETVLAMIQYMSEHGYHMWIRHVLVPERTDYDNYLRDLGKYIHTLNA
IDKVEVLPYHTMGVKKYAELGISYPLEGIEPPSQERVVNAEKLLDTASYRGYAS

>WP_015901257.1 pyruvate formate lyase-activating protein [Staphylococcus carnosus]
MEGRIHSVESLGTVDGPGLRYIIFTQGCLLRCLYCHNPDTWSLTDAPRKVSAEELVEEIVPYRPYFSTSG
GGVTVSGGEPLLQMPFLEQLFKQLKAEDIHTCIDTSAGCVNETPTFLEHLDNLLQYTDLMLLDIKHIDNE
KHLALTGKPNNHILRFAQMLSERKQPVWIRHVLVPGYTDDEADLIRLGQFISTLDNVERFEILPYHQLGV
HKYEALGQSYPLEGVEEPSEVDVARAYELVNFQGATPLTIQ

>WP_014092785.1 pyruvate formate lyase-activating protein [Listeria ivanovii]
MTEVLGRVHSVETMGTVDGPGIRFIVFMQGCLLRCQFCHNPDTWKIGTGTERSAQDVFDEAIKYKEFWDA
SGGGVTVSGGEPLLQVDFLIEFFTLCKKAGVHTTIDSCGGCFTRDPEFIEKLDRLMEVTDLILLDIKQIN
PEKHLKLTTKSNAPIIDFAHYLRDKEQPIWIRHVLIPTKTDDPEDLTKLHEFIQTLPNVKQVDVLPYHTM
GVYKWKEMGIRYPLEGIEAPEEEVVVLANKILETSSYK

>WP_134699730.1 pyruvate formate lyase-activating protein [Ammoniphilus sp. YIM 78166]
MKGRVHSIETMGMLDGPGIRYIAFLQGCVLRCQFCHNPDTWNIQGGELTDSETLLEDIKSYLPYYQASGG
GVTVSGGEPLVQASFVLDLFKKCKEAGIHTTLDTTGIIWSPDVEQLLDYTDLVLLDLKEMDPDKHSKLTG
CSNTNVFRFARELEKRQVKVWIRHVVVPGLTDDQAGLEQIGQFIQGMSNVEKVELLPFHKMGEYKWERLG
HNYQLGQVSPPTEEEMQAAYACIKPYWPQ

>WP_051621809.1 pyruvate formate lyase-activating protein [Ruminobacter sp. RM87]
MSTVDNVNGSDLTARIHSIETGGAVDGPGIRYIVFFQGCQFKCIYCHNRDTWDFKGGEEVTVKKLMDEIV
TYAPFFRASGGGVTASGGEASMQAKFVAELFRQVHAAGFNTCLDTNGGIRNYNKDIENLINETDTFLLDL
KCMDDDLHREITGRSNSDTLAFARYLAAHNKKMWIRLVVVPTYTDSEDNARRMGEFVKELGDAVERVELL
PYHEMGKHKWAFFNDPYKLNDIHPPKAEDMKRLKDILKEYHKEVY

>WP_107602683.1 pyruvate formate lyase-activating protein [Clostridioides difficile]
MIKGKIHSIETFGTVDGPGIRYILFFQGCPLRCKYCHNRDTWDIKSGKEYTVDEIITDALKYTSFMKFSD
GGITASGGESTLQPEFLSELFKKAKENDIHTCLDTSGFVDIETIDPVLDNTDLVLLDLKHMVEEKSIDLT
GVGMDKALKLARHLESRNIPVWIRHVLVPGITDDVDNLEKLGKFVATLKNVERFELLPYHSMGIHKWENL
GIDYELKDVPDATKEDVQKSSEIISKFGVKVYNS

>WP_107571955.1 pyruvate formate lyase-activating protein [Clostridioides difficile]
MIKGKIHSIETFGTVDGPGIRYILFFQGCPLRCKYCHNRDTWDIKSGKEYTVDEIITDALKYTSFMKFSD
GGITASGGESTLQPEFLSELFKKAKENDIHTCLDTSGFVDIETIDPVLDNTDLVLLDLKHMVEEKSIDLT
GVGMDKALKLARHLESRNIPVWIRHVLVPGITDDVDNLEKLGKFVATLKNVERFELLPYHSMGIHKWENL
GIDYELKDVPDATKEEVQKASEIISKFGVKVYNS

>WP_093143402.1 pyruvate formate lyase-activating protein [Ruminobacter amylophilus]
MSTVDNVNGSDLTARIHSIETGGAVDGPGIRYIVFFQGCQFKCIYCHNRDTWDFKGGEEVTVKKLMDEIV
TYAPFFRASGGGVTASGGEASMQAKFVAELFRQVHAAGFNTCLDTNGGIRNYNKDVENLINETDTFLLDL
KCMDDDLHREITGRSNSDTLAFARYLAAHNKKMWIRLVVVPTYTDSEDNARRMGEFVKELGDAVERVELL
PYHEMGKHKWAFFNDPYKLNDIHPPKAEDMKRLKDILKEYHKEVY

>WP_051264010.1 pyruvate formate lyase-activating protein [Teredinibacter turnerae]
MPTAFSDINFIDIDQEHMLGRVHSFEKCSALDGPGLRVVVFLQGCQFRCLYCHNRDSWDLHAGSLYSVQE
VIEQVLPFAGFLQSSNGGVTVSGGEALLQWEFLTLLFKQLKKLGFNTCLDTNGYVKDQLWGANLDELLRY
TDLVLLDLKQMNRQRHEALVGVSNDRTRNFARYLADIGHPVWIRHVLVPGYTDDIEDLRSLAQFLQPMTN
VEKIELLPYHRLGKPKWEEMGLTYPLGDLEPPSRDTIDEIIAMFKSDYGLELVSA

>WP_021383634.1 pyruvate formate lyase-activating protein [Clostridioides difficile]
MIKGKIHSIETFGTVDGPGIRYILFFQGCPLRCKYCHNRDTWDTKSGKEYTVDEIITDALKYTSFMKFSG
GGITASGGESTLQPEFLSELFKKAKENDIHTCLDTSGFVDIKTIDPILDNTDLVLLDLKHMVEEKSINLT
GVGMDKALKLARHLDSRNIPVWIRHVLVPGITDDTDNLEKLGQFVSTLKNVERFELLPYHSMGIHKWENL
GIDYELKDVPDATKEDIKKASETISKFGVKVYNS

>WP_019600937.1 pyruvate formate lyase-activating protein [Teredinibacter turnerae]
MPTAFSEINFIDIDQEHMLGRVHSFEKCSALDGPGLRVVVFLQGCQFRCLYCHNRDSWDLHAGSLYSVQE
VIEQVLPFAGFLQSSNGGVTVSGGEALLQWEFLTLLFKQLKKLGFNTCLDTNGYVKDQLWGANLDELLGY
TDLVLLDLKQMNRQRHEALVGVSNDRTRNFARYLADIGHPVWIRHVLVPGYTDDLEDLRSLAQFLQPMTN
VEKIELLPYHRLGKPKWEEMGLKYPLGDLEPPSRAAIDEIIAMFKSDYGLELVSA

>WP_054272701.1 pyruvate formate lyase-activating protein [Clostridioides difficile]
MIKGKIHSIETFGTVDGPGIRYILFFQGCPLRCKYCHNRDTWDIKSGKEYTVDEIITDALKYTSFMKFSG
GGITASGGESTLQPEFLSELFKKAKENDIHTCLDTSGFVDIETIDPVLDNTDLILLDLKHMVEEKSIDLT
GVGMDKALKLARHLESRNIPVWIRHVLVPGFTDDVDNLEKLGQFVATLKNVERFELLPYHSMGIHKWENL
GIDYELKDVPDATKEDVKKASEIISKFGVKVYNS

>WP_107635052.1 pyruvate formate lyase-activating protein [Clostridioides difficile]
MIKGKIHSIETFGTVDGPGIRYILFFQGCPLRCKYCHNRDTWDIKSGKEYTVDEIITDALKYTSFMKFSG
GGITASGGESTLQPEFLSELFKKAKENDIHTCLDTSGFVDIETIDPVLDNTDLVLLDLKHMVEEKSIDLT
GVGMDKALKLARHLESRNIPVWIRHVLVPGITDDIDNLEKLGQFVATLKNVERFELLPYHSMGIHKWESL
GIDYELKDVPDATKEDVQKASEIISKFGVKLYNS

>WP_096087565.1 pyruvate formate lyase-activating protein [Agaribacterium haliotis]
MANRFQDINIIDIDQEHMLGRVHSFENCSALDGPGLRVTIFLQGCQFRCKYCHNRDSWDLNAGTLYSVAE
VVEKVLPFASFLKSSNGGVTVSGGEALLQAEFLTLLFRQFKKLGIHTCLDTNGYVRNQLWGEKLDALMEV
TDHVLLDIKQMNNAKHIDLVEVPNTYTLRFAKHLAEINKTTWIRYVLVPGYTDDGDSLRQLGEFLAPMKN
VKKVDILPYHRIGKTKWAEMGLDYPLGNLEPPTRESIEWVVGMLKGYGLNVKSS

>WP_044618842.1 pyruvate formate lyase-activating protein [Gynuella sunshinyii]
MTRLENLIPVAGDEMDADHMLGRVHSTDSFGTVDGPGTRFVVFLQGCLYRCLYCHNRDTWDLNAGELRSV
GELVEEIIPYQPFMEMSEGGVTVTGGEPLLQAQFVYRLFKSLKHLGFHTCLDTNGYAVHYDDTLDALLSF
TDLVMLDIKQINPERHKTLVGVSNQYALKFARYLAEREKKLWIRYVVVPGYSDDLDDADELARFVAQLGN
VEKVELLPFHQLGEHKWKEMGEEYALSDITPPSSETMKRISAVFNSYGLATGEY

>WP_019003513.1 pyruvate formate lyase-activating protein [Succinimonas amylolytica]
MTENNIQNKTETPETSAGQLTARIHSIETGGTVDGPGIRYLVFFQGCNFKCIYCHNRDTWDMKGGTLYTV
ETLMKEIITYAPFFRATGGGVTCSGGEASLQAKFITELFRQVHAAGFNTCLDTNGYFHYGTDQVNLINET
DTFLLDIKAMDSAKHREITGFDNDRVFEFARYLRDHGKKMWIRQVIIPTYTSDDENAHALGKFIVSLGDA
VERVELLAYHELGKHKWKFFNDPYKLENIRPPKKELMEHLKGIIREYFKNTY

>WP_018276845.1 pyruvate formate lyase-activating protein [Teredinibacter turnerae]
MPTAFSDINFIDIDQEHMLGRVHSFEKCSALDGPGLRVVVFLQGCQFRCLYCHNRDSWDLHAGSLYSVQE
VIEQVLPFTGFLQSSNGGVTVSGGEALLQWEFLTLLFKQLKKLGFNTCLDTNGYVKDQLWGANLDELLRY
TDLVLLDLKQMNRQRHEALVGVSNDRTRNFARYLADIGHPVWIRHVLVPGYTDDIEDLRSLAQFLQPMTN
VEKIELLPYHRLGKPKWEEMGLTYPLGDLEPPSRDTIDEIIGMFKSDYGLELVSA

>WP_115218273.1 pyruvate formate lyase-activating protein [Suttonella indologenes]
MVQTEGILHSIETCGAVDGPGLRYIAFFQGCLMRCLYCHNRDSWPLQSDTSQIVTVAELMKEVMSYRFYL
KASGGGVTASGGEPLLQYEFIGQWFAQCRAAGLNTCLDTNGYARFYDEKLDYLLDHTDLVMLDLKQIDPQ
RHKALVGVHVDKTLKFAQYLAERKQSVRVRLVVVPGYTDDDATAHLLGEFIAPMENVLEVELLPYHELGA
HKWALFGDTYKLQGVLPPPAETLQRIQGILAQYGKKAFF

>WP_051529231.1 pyruvate formate lyase-activating protein [Teredinibacter turnerae]
MPTAFSDINFIDIDQEHMLGRVHSFEKCSALDGPGLRVVVFLQGCQFRCLYCHNRDSWDLHAGSLYSVQE
VIEQVLPFAGFLQSSNGGVTVSGGEALLQWEFLTLLFKQLKKLGFNTCLDTNGYVKDQLWGANLDELLRY
TDLVLLDLKQMNRQRHEALVGVSNDRTRNFARYLADIGHPVWIRHVLVPGYTDDIEDLRSLAQFLQPMTN
VEKIELLPYHRLGKPKWEEMGLTYPLGDLEPPSRDTIDEIIGMFKSDYGLELVSA

>WP_018013955.1 pyruvate formate lyase-activating protein [Teredinibacter turnerae]
MPTAFSEINFIDIDQEHMLGRVHSFEKCSALDGPGLRVVVFLQGCQFRCLYCHNRDSWDLHAGSLYSVQE
VIEQVLPFAGFLQSSNGGVTVSGGEALLQWEFLTLLFKQLKKLGFNTCLDTNGYVKDQLWGANLDELLGY
TDLVLLDLKQMNRQRHEALVGVSNDRTRNFARYLADVGHPVWIRHVLVPGYTDDLEDLRSLAQFLQPMTN
VEKIELLPYHRLGKPKWEEMGLEYPLGDLEPPSRAAIDEIIAMFKRDYGLELVSA

>WP_095911524.1 pyruvate formate lyase-activating protein [Clostridioides difficile]
MIKGKIHSIETFGTVDGPGIRYILFFQGCPLRCKYCHNRDTCDIKSGKEYTVDEIITDALKYTSFMKFSG
GGITASGGESTLQPEFLSELFKKAKENDIHTCLDTSGFVDIETIDPVLDNTDLVLLDLKHMVEEKSIDLT
GVGMDKALKLARHLESRNIPVWIRHVLVPGITDDIDNLEKLGQFVATLKNVERFELLPYHSMGIHKWESL
GIDYELKDVPDATKEDVQKASEIISKFGVKVYNS

>WP_077725643.1 pyruvate formate lyase-activating protein [Clostridioides difficile]
MIKGKIHSIETFGTVDGPGIRYILFFQGCPLRCKYCHNRDTWDIKSGKEYTVDEIITDALKYTSFMKFSG
GGITASGGESTLQPEFLSELFKKAKENDIHTCLDTSGFVDIETIDPVLDNTDLVLLDLKHMVEEKSIDLT
GVGMGKALKLARHLESRNIPVWIRHVLVPGITDDVDNLEKLGQFVATLKNVERFELLPYHSMGIHKWESL
GLDYELKDVPDATKEDVQKASEIISKFGVKVYNS

>WP_095915590.1 pyruvate formate lyase-activating protein [Clostridioides difficile]
MIKGKIHSIETFGTVDGPGIRYILFFQGCPLRCKYCHNRDTWDIKSGKEYTVDEIITDALKYTSFMKFSG
GGITASGGESTLQPEFLSELFKKAKENDIHTCLDTSGFVDIETIDPVLDNTDLVLLDLKHMVEEKSIDLT
GVGIDKALKLARHLESRNIPVWIRHVLVPGITDDIDNLEKLGQFVATLKNVERFELLPYHSMGIHKWESL
GIDYELKDVPDATKEDVQKASEIISKFGVKVYNS

>WP_087113033.1 pyruvate formate lyase-activating protein [Parendozoicomonas haliclonae]
MLGRIHSTDSFGTVDGPGIRFVVFMQGCVMRCRYCHNRDTWALNEGGQMVTVDELMKKILSVRHFLTGGI
TVSGGQPSLQPEFVTELFRACRKEGIHTCLDTNGYVKGISPAMADLVDATDLHLLDIKHMDNDMHQKLTF
VKNDRVLSFARYLQEQNKPTWVRYVVVEGYTTKEEYAEQLADFVAPMKNVEKVELLPYHSLGKHKWDIMK
DEYELTDVKPPSEELMKRLQNIFLERGINAIY

>WP_054269403.1 pyruvate formate lyase-activating protein [Clostridioides difficile]
MIKGKIHSIETFGTVDGPGIRYILFFQGCPLRCKYCHNRDTWDTKSGKEYTVDEIITDALKYTSFMKFSG
GGITASGGESTLQPEFLSELFKKAKENDIHTCLDTSGFVDIKTIDPILDNTDLVLLDLKHMVEEKSIDLT
GVGMDKALKLARHLDSRNISVWIRHVLVPGITDDTDNLEKLGQFVATLKNVERFELLPYHSMGIHKWENL
GIDYELKDVPDASKEDIKKASEIISKFGVKVYNS

>WP_018415579.1 pyruvate formate lyase-activating protein [Teredinibacter turnerae]
MPTAFSDINFIDIDQEHMLGRVHSFEKCSALDGPGLRVVVFLQGCQFRCLYCHNRDSWDLHAGSLYSVQE
VIEQVLPFAGFLQSSNGGVTVSGGEALLQWEFLTLLFKQLKKLGFNTCLDTNGYVKDQLWGANLDELLRY
TDLVLLDLKQMNRQRHEVLVGVSNDRTRNFARYLADIGHPVWIRHVLVPGYTDDIEDLRSLGQFLQPMTN
VEKIELLPYHRLGKPKWEEMGLTYPLGDLEPPSRDTIDEIIGMFKSDYGLELVSA

>WP_102822019.1 pyruvate formate lyase-activating protein [Clostridioides difficile]
MIKGKIHSIETFGTVDGPGIRYILFFQGCPLRCKYCHNRDTWDIKSGKEYTVDEIITDALKYTSFMKFSG
GGITASGGESTLQPEFLSELFKKAKENDIHTCLDTSGFVDIETIDPILDNTDLVLLDLKHMVEEKSIDLT
GVGMNKALKLARHLESRNIPVWIRHVLVPGITDDIDNLEKLGQFVATLKNVERFELLPYHSMGIHKWESL
GIDYELKDVPDATKEDVQKASEIISKFGVKVYNS

>WP_077705192.1 pyruvate formate lyase-activating protein [Clostridioides difficile]
MIKGKIHSIETFGTVDGPGIRYILFFQGCHLRCKYCHNRDTWDIKSGKEYTVDEIITDALKYTSFMKFSG
GGITASGGESTLQPEFLSELFKKAKENDIHTCLDTSGFVDIETIDPVLDNTDLVLLDLKHMVEEKSIDLT
GVGMGKALKLARHLESRNIPVWIRHVLVPGITDDVDNLEKLGQFVATLKNVERFELLPYHSMGIHKWESL
GLDYELKDVPDATKEDVQKASEIISKFGVKVYNS

>WP_062785887.1 pyruvate formate lyase-activating protein [Aquitalea pelogenes]
MTQQHVVHAPLSQGELTGYVHSTESGAGVDGPGMRFVYFMSGCQFRCQYCHNPDTWKLHAGRQLTVEQAV
AEIAPYAGFLKFAGGVTVSGGEPLMQAEFVGALFTAIKQRYGLHTALDTQGFLHANVDDAWFDQVDLVLL
DIKHSDPQRYLEITGQALQPTLDFAQRLKRLGKPIWLRYVLVPGLTDGADDIARLADYAASLGSIVQRVE
VLPFHQMGADKWAQLGLHYPLAATPTPTAAAVDAARTVFAARGLTVC

>WP_021406296.1 pyruvate formate lyase-activating protein [Clostridioides difficile]
MIKGKIHSIETFGTVDGPGIRYILFFQGCPLRCKYCHNRDTWDIKSGKEYTVDEIITDALKYTSFMKFSG
GGITASGGESTLQPEFLSELFKKAKENDIHTCLDTSGFVDIETIDPVLDNTDLVLLDLKHMVEEKSIDLT
GVGMDKALKLARHLESRNIPVWIRHVLVPGITDDIDNLEKLGLFVATLKNVERFELLPYHSMGIHKWESL
GIDYELKDVPDATKEDVQKASEIISKFGVKVYNS

>WP_019604015.1 pyruvate formate lyase-activating protein [Teredinibacter turnerae]
MPTAFSDINFIDIDQEHMLGRVHSFEKCSALDGPGLRVVVFLQGCQFRCLYCHNRDSWDLHAGSLYSVQE
VIEQVLPFTGFLQSSNGGVTVSGGEALLQWEFLTLLFKQLKKLGFNTCLDTNGYVKDQLWGANLDELLRY
TDLVLLDLKQMNRQRHEALVGVSNDRTRNFARYLTDIGHPVWIRHVLVPGYTDDIEDLRSLAQFLQPMTN
VEKIELLPYHRLGKPKWEEMGLEYPLGDLEPPSRATIDEIIAMFKRDYGLELVSA

>WP_014456433.1 pyruvate formate lyase-activating protein [Spirochaeta africana]
MECTAGIHSFESMGTVDGPGIRYVIFFQGCPLRCKFCHNRDTWTTRHSRSYTLSHIMQNIRRARPYFQGS
GGGVTATGGEPLLQAGFVAELFRACQAEGIHTALDTSGYAAVQGPVAEVLDHTDLVLLDIKHMDDEIHRE
YIGVPNTRVFEFMRELDRRSLPVWVRHVIVPGYTDDLAHADRFGHFVSQFPSVQRVELLPYHEMGVHKWE
ALGEQYPLKGVQPPSDEVMQQLRTVVAERGLPVV

>WP_008047556.1 pyruvate formate lyase-activating protein [Reinekea blandensis]
MQDRIPVLNVPKYHADELLGRIHSFESFGTVDGPGTRFVVFLQGCLFRCKYCHNRDTWDLDGGDLYSVTD
MVEKILPFARFMDASGGGVTVTGGEPVLQAPYVALLFEKLQQHGIHTCLDTNGYVGVYSDEVHQMIDHTD
LVMLDIKHIDDHKHHLLVGVSNQRTLRFARHLADIGKKTRARYVVVPGYSDEPDDVHALAQFLAPMENIE
HVELLPYHNLGTHKWKAMGLEYPLEGLQPPSTESMDEIEGIFRSYGLEIIR

>WP_107595555.1 pyruvate formate lyase-activating protein [Clostridioides difficile]
MIKGKIHSIETFGTVDGPGIRYILFFQGCPLRCKYCHNRDTWDIKSGKEYTVDEIITDALKYTSFMKFSG
GGITASGGESTLQPEFLSELFKKAKENDIHTCLDTSGFVDIETIDPVLDNTDLVLLDLKHMVEEKSIDLT
GVGMDKALKLARHLESRNIPVWIRHVLVPGFTDDLDNLEKLGQFVATLKNVERFELLPYHSMGIHKWENL
GIDYELKDVPDATKEDVKKASEIISKFGVKVYNS

>WP_085000067.1 pyruvate formate lyase-activating protein, partial [Cronobacter sakazakii]
MSVTGRIHSYESCGTVDGPGIRFITFFQGCLMRCLYCHNRDTWDTHGGKEITVEELMKEVVTYRHFMNAS
GGGVTASGGEAILQAEFVRDWFRACKKEGIHTCLDTNGFVRRYDPVIDELLEVTDLVMLDLKQMNDEIHQ
NLVGVSNHRKLEF

>WP_070112133.1 pyruvate formate lyase-activating protein [Clostridioides difficile]
MIKGKIHSIETFGTVDGPGIRYILFFQGCPLRCKYCHNRDTWDIKSGKEYMVDEIITDALKYTSFMKFSG
GGITASGGESTLQPEFLSELFKKAKENDIHTCLDTSGFVDIETIDPVLDNTDLVLLDLKHMVEEKSIDLT
GVGMGKALKLARHLESRNIPVWIRHVLVPGITDDVDNLEKLGQFVATLKNVERFELLPYHSMGIHKWESL
GIDYELKDVPDATKEDVQKASEIISKFGVKVYNS

>WP_054276071.1 pyruvate formate lyase-activating protein [Clostridioides difficile]
MIKGKIHSIETFGTVDGPGIRYILFFQGCPLRCKYCHNRDTWDTKSGKEYTVDEIITDALKYTSFMKFSG
GGITASGGESTLQPEFLSELFKKAKENDIHTCLDTSGFVDIKTIDPILDNTDLVLLDLKHMVEEKSIDLT
GVGMDKALKLARHLDSRNIPVWIRHVLVPSITDDTDNLEKLGQFVATLKNVERFELLPYHSMGIHKWENL
GIDYELKDVPDASKEDIKKASEIISKFGVKVYNS

>WP_045826573.1 pyruvate formate lyase-activating protein [Teredinibacter turnerae]
MPTAFSDINFIDIDQEHMLGRVHSFEKCSALDGPGLRVVVFLQGCQFRCLYCHNRDSWDLHAGSLYSVQE
VIEQVLPFAGFLQSSNGGVTVSGGEALLQWEFLTLLFKQLKKLGFNTCLDTNGYVKDQLWGANLDELLRY
TDLVLLDLKQMNRQRHEALVGVSNDRTRNFARYLADIGHPVWIRHVLVPGYTDDIEDLRSLGQFLQPMTN
VEKIELLPYHRLGKPKWEEMGLTYPLGDLEPPSRDTIDEIIAMFKSDYGLELVSA

>WP_038810411.1 pyruvate formate lyase-activating protein [Clostridioides difficile]
MIKGKIHSIETFGTVDGPGIRYILFFQGCPLRCKYCHNRDTWDIKSGKEYTVDEIITDALKYTSFMKFSG
GGITASGGESTLQPEFLSELFKKAKENDIHTCLDTSGFVDIETIDPVLDNTDLVLLDLKHMVEEKSIDLT
GVGMGKALKLARHLESRNIPVWIRHVLVPGITDDVDNLEKLGQFVATLKNVERFELLPYHSMGIHKWKSL
GIDYELKDVPDATKEDVQKASEIISKFGVKVYNS

>WP_034831878.1 pyruvate formate lyase-activating protein [Endozoicomonas numazuensis]
MAIGRVHSMDSFGTVDGPGIRYVVFMQGCLMRCRYCHNRDTWDLREGGELKSHEEVFREIKKVKNFLSGG
VTVTGGEPILQAEFVADLFEACQKEGIHTCLDTNGFAKHINDDVVRLLDSTDLVLLDIKHMDEEMHHKLT
YVTGSHTQHFAQYLAEINKPVWIRYVVVDGYTVDPQYAGMLAEFIEPMKNVEKVEILPYHSLGVHKWDFL
NDTYELEKVTPPTQEQLDLIRDEFTTRGVAAAY

>WP_026258284.1 pyruvate formate lyase-activating protein [Endozoicomonas elysicola]
MSLGRVHSMDSFGTVDGPGIRYVVFMQGCHMRCRYCHNRDTWDLRDGGEVLSHEEVLEKILKVKNFLTGG
VTVTGGEPLLQAEFVADLFKALKEHGIHTCLDTNGFTKHITPDIERLLSYTDLVLLDIKHMDEEMHQKLT
YVTSKYTRNFAMYLQELKKPTWIRYVVVEGYTVDPLYAAMLAEMVEKMDCVEKVEILPYHSLGVHKWDAF
KDGYELETVRPPSTEQLDAIKAEFDQRGISAAY

>WP_022617886.1 pyruvate formate lyase-activating protein [Clostridioides difficile]
MIKGKIHSIETFGTVDGPGIRYILFFQGCPLRCKYCHNRDTWDIKSGKEYTVDEIITDALKYTSFMKFSG
GGITASGGESTLQPEFLSELFKKAKENDIHTCLDTSGFVDIETIDPVLDNTDLVLLDLKHMVEEKSIDLT
GVGMDKALKLARHLESRNIPVWIRHVLVPGITDDIDNLEKLGQFVATLKNVERFELLPYHSMGIHKWENL
GIDYELKDVPDATKEDIQKASEIISKFGVKVYNS

>WP_015820221.1 pyruvate formate lyase-activating protein [Teredinibacter turnerae]
MPTAFSEINFIDIDQEHMLGRVHSFEKCSALDGPGLRVVVFLQGCQFRCLYCHNRDSWDLHAGSLYSVQE
VIEQVLPFAGFLQSSNGGVTVSGGEALLQWEFLTLLFKQLKKLGFNTCLDTNGYVKDQLWGANLDELLGY
TDLVLLDLKQMNRQRHEALVGVSNDRTRNFARYLADIGHPVWIRHVLVPGYTDDLEDLRSLAQFLQPMTN
VEKIELLPYHRLGKPKWEEMGLEYPLGDLEPPSRAAIDEIIVMFKSDYGLELVSA

>WP_012031617.1 pyruvate formate lyase-activating protein [Dichelobacter nodosus]
MQERQAVLHSIETCGAVDGPGLRFIAFFQGCLMRCLYCHNRDSWPLTTDKSEVTTVSKLMQEIKTYQHYL
RASGGGVTASGGEPLLQHAFIADWFTACQEMNLHTCLDTNGFARQYDHDLIRLLDHTDLVMLDLKQINPE
KHKVLVGVPNDKTLNFARYLQERGQKVRVRYVVVPQYSDDEDSAHLLGKFIEPMENVLEVELLPYHELGS
HKWALFGDTNKLAGIHPPKPETMKKIKEILESYGKPVFF

>WP_132699710.1 pyruvate formate lyase-activating protein [Reinekea marinisedimentorum]
MSKDIPVLNIPKYHADELLGRVHSVESFGTVDGPGTRFVVFLQGCLFRCKYCHNRDTWDLDGGDLYTVAD
LVEQILPYAKFMDASGGGVTVTGGEPVLQAGFVGLLFQKLHEHNIHTCLDTNGYVGVYNDETNLMIEQSD
LIMVDIKHIDDHKHHLLVGVSNNRTLRFVRHLADIGKKTRVRYVVVPGYSDEIGDIHALAQFLAPMENIE
NLELLPYHNLGTHKWKALGIEYPLEGMEPPPKEKMDEIQAVFESYGIKTIR

>WP_012242003.1 pyruvate formate lyase-activating protein [Acholeplasma laidlawii]
MKDSNLLEVVGNVHSIETFGAFDGPGLRYVLFLQGCPLRCKFCHNRDTWGTEDNKLMTVEEILNDYNKYR
AFYKKGGLTVSGGEATLQIGFLTALFKEAKNRNIHTCLDTSAGTFSEARLPEFEELLKYTDLVLLDIKHI
DDERHKWLTGASNKNILKFARLLSDKKIPTILRHILLPQINSQDVYLERLRTFIDSLDNFIGIDILPYHT
KGIMKWDNMGIEYELKDTPEPTKEEVLRAEHILKDDYKYMKLN

>WP_152173968.1 pyruvate formate lyase-activating protein [Streptomyces phaeolivaceus]
MSGRIHSWDLSTGVDGPGTRFVLFVSGCPLRCLYCANPDTWHMRDGQETTVDEVMAEVEKYRAFLTTAGG
GVTVTGGEPLLQPAFTGEILRRCKEAGLHTALDTSGFLGARASDELLADTDLVLLDIKSFDVPAYRRLTG
GELAPTLNFATRLDRLGVPMWIRYVLVPGWTDAPEAVTGLAGFIAGLGSVDRVDVLPFHKLGAAKYEALG
IPFPLRDNPVPTPELTESVRASFRARGLAAY

>WP_149567097.1 pyruvate formate lyase-activating protein [Thiospirochaeta perfilievii]
MEARIHSYETMGSVDGPGLRYVVFFQGCNMKCLYCHNRDTWDLEGGTVTTLDRLTKKVESLKGFYKEDSG
GVTVSGGEPLLQSQFIYKFFKNVHDMGLTTAVDTSGHFLLTDSVKQVLDNTDYLLMDVKSLMDDVHKKIS
GVNREYVVSFFEYVKGLDIKIWLRYVFVPGYTDSKEDVIKLCDFIKEFKNIERVDILPYHDYGKEKWVAL
GYKYPLEDLPIPSKKAIEEFKSYIKEHTLVIVK

>WP_017756215.1 pyruvate formate lyase-activating protein [Calidifontibacillus oryziterrae]
MNGNVHSIETLGTVDGPGLRYVVFLQGCLLRCQFCHNADTWELGKGTVMSVTEIIDDIKSYLPFMQASGG
GITVSGGEPLLQLDFLHELFKRCKSLGIHTVIDSSGGCFSYDEVFIEKLKAVLELTDLVLLDLKHIDEKK
HQKLTGKSNKHILQFAKFLSDLKIPVWIRHVLVPGVTNDEKDLERLGEFIHTLNNVEKIEILPYHKLGVY
KWNALGIKYPLENVEPPSEAEVEWAYQILTTKTLVNV

>WP_138347511.1 MULTISPECIES: pyruvate formate lyase-activating protein [Roseburia]
MLGNIHSIETFGSADGPGVRYLIFLKGCNMRCKYCHNPDTWAKTEGEMKSAEEILQQALRYKRYWGKKGG
ITVSGGEALLQIDFVTELFTLAKEKGVNTCLDTAGNPFTREKPFYSKFEKLMEVTDLFMLDIKEIDEDEH
KQLTGQTNKNILDMATCLSDHGKAMWIRHVLVPGITDDDGQLHRLRAFIDTLKTVERVEILPYHTLGVFK
WKELGIPYALEDVEPPTKEQVEHAREIIIPGYKS

>WP_118330432.1 MULTISPECIES: pyruvate formate lyase-activating protein [Clostridiales]
MDNKQIKGYVHSLESFGSVDGPGVRYVIFLSGCAMRCQFCHNPDTWKMKQGELYTADELLKKALRYKGYW
GSKGGITVSGGEPLLQMDFLTEFFKKAKAEGVHTNLDTSGNPFTYQEPWHSGWLELMKYTDLVMLDIKQI
DEQEHIKLTGHSNKNILAMARELSDMKKPVWIRHVLVPDGSDKDEYLHRLADFIHTLSNVERVEVLPYHT
LGKFKWENLGLPYPLEGVNPPTQERIDNARKILGAI

>WP_117575587.1 pyruvate formate lyase-activating protein [Faecalibacillus intestinalis]
METIGRIHSIESFGSVDGPGVRYIYFLHGCPLRCQFCHNPDTWGSKKYEEYTPEKALQQAMKYKTYWGKN
GGITISGGEPLAQIDFVLELFKLAKKEGINTCIDTSGGCFTREEPFFSKFNELMEYTDLLLVDIKEINNE
RHQLLTGRSNENILDMARYLSEIDKPIWIRHVLVPERSDYDEDLIELDHFISTLSNVYRVEILPYHTLGV
FKWEELNIPYQLEGIKPPVKERVENAKRLLHVDRYTRYLDN

>WP_048718578.1 pyruvate formate lyase-activating protein [Enterococcus avium]
MSTVAEQPIVGNIHSIESFGSVDGPGVRFIVFMQGCRMRCQFCHNPDTWKINDPKAKKRTADDLLKEALN
YRSYWGKKGGITVSGGEPLLQIDFLIDLFKKAKALGINTTLDSCGKPFTFEEPFFSKFEELMQYTDLILF
DIKQIDNQKHKELTGHNNDNILEMAKYLSDINKPVWIRHVLVPFRSDYDEFLIRLDTFIKSLNNVDKVEI
LPYHTMGKYKWEEMGLKYPLEGIEPPTDDRVENAKKLLHTEDYKGYLKRKN

>WP_033509207.1 pyruvate formate lyase-activating protein [Bifidobacterium pullorum]
MSETTEFRTTTRHMLKRSKQYASQTLMGGLSGFESPIGLDRRDRIEALRTGDIGFVHSWDINTSVDGPGT
RMTVFMSGCPLRCQYCQNPDTWKMRDGQPVYLEAMIRKVERYADLFKATGGGITFSGGESMMQPAFVSRV
FRAAKEMGVHTCLDTSGFLNRNYTDEMIEDIDLCLLDVKSGDEETYHKVTGGLLAPTIEFGQRLARAGKK
IWVRFVLVPGLTDSEENVENVARICDTFGEAIEHIDVLGFHQLGRPKWHELRIPYPLEDAKGPSAKLKTR
VKEQFESHGFVVY

>WP_033506074.1 pyruvate formate lyase-activating protein [Bifidobacterium pullorum]
MSETTEFRTTTRHMLKRSKQYASQTLMGGLSGFESPIGLDRRDRIEALRTGDIGFVHSWDINTSVDGPGT
RMTVFMSGCPLRCQYCQNPDTWKMRDGQPVYLEAMIRKVERYADLFKATGGGITFSGGESMMQPAFVSRV
FRAAKEMGVHTCLDTSGFLNRNYTDEMIEDIDLCLIDVKSGDEETYRKVTGGLLAPTIEFGQRLARAGKK
IWVRFVLVPGLTDSEENVENVARICDTFGEAIEHIDVLGFHQLGRPKWHELRIPYPLEDAKGPSAKLKTR
VKEQFESHGFVVY

>WP_033505737.1 pyruvate formate lyase-activating protein [Bifidobacterium porcinum]
MATGSQGFHTTTPHMLKTSKQYASQTLMGGLSGFESPIGLDRRDRIEALHTGDIGFVHSWDINTSVDGPG
TRMTVFMSGCPLRCQYCQNPDTWKMRDGQPVYLEAMIKKIDRYQDLFKSTGGGITFSGGESMMQPAFVSR
VFRAAKEMGVHTCLDTSGFLNRNYTDEMIEDIDLCLLDVKSGDEETYHRVTGGVLAPTIEFGQRLAAAGK
KIWVRFVLVPGLTDDPQNVENVARICETFGDAVEHIDVLPFHQLGRPKWHELRIPYPLEDAKGPDAKLRA
RVAKQFEDHGFKVY

>WP_081189688.1 MULTISPECIES: pyruvate formate lyase-activating protein [Bacillaceae]
MKGFIHSIETCGTVDGPGLRYVIFTQGCLLRCQYCHNADTWEIGKGKEMTVEEIIDDVKTYLPFINASGG
GITVSGGEPLLQIDFLIELFKACKKLGIHTAIDSSGGCYTAEASFQQKLNELLSYTDLILLDLKHIDEKK
HRKLTGKTNQHILQFARFLSEKNVPVWIRHVLVPTITDDPNDLRSLAAFIRTLNNVEKIEILPYHKLGVY
KWKALGLKYPLEGIEPPSEESVEMAQRILNGTEDTVPLT

>WP_151734306.1 pyruvate formate lyase-activating protein [Paenibacillus tengchongensis]
MANGHIHSLETFGTVDGPGIRFVLFMQGCLLKCQYCHNPDTWGLNEGKEMSLEQVLAEIEPYINYYRTSG
GGLTVSGGEPTLQAHFVKQLFTEVKKRWNLHTTLDTNGYNDGSKISDLLDVTDLVLLDLKHIDNEAHIKL
TGKSNERTLKLARWLSDNNRKMWIRHVYVPGIHNKEEDLLNLGRFIGTLNGVEKFEILPYHQMGIYKWEM
LGRPYELEGVPSPDDEEVQRAYRLIEEGRKQTALV

>WP_148321997.1 pyruvate formate lyase-activating protein [Paraclostridium bifermentans]
MLKGTVHSIETMGLVDGPGIRVVVFMQGCALRCQYCHNPDTWSDKGEETLEFTPEELVNKIARFRSYFER
SGGGVTFSGGDPLRQPEFLKECLRLCKEKGIHTTLDTSGVGFGNYEEILKYTDLVLFDVKHITPEGYKEM
TGLNIEESLKFLEACKKCNTKIWIRQVVVPGMTDSEEYMTSLGEFIKSLNNVEKVELLPYHLLGVNKYEN
MGIKYRLDGVPAMDKDKCKELYKLLNL

>WP_147603121.1 MULTISPECIES: pyruvate formate lyase-activating protein [Clostridiales]
MDDQKKITGYVHSLESFGSVDGPGVRYVIFLSGCAMRCQFCHNPDTWQMKTGTEYTADELLEKACRYRSY
WGSKGGITVSGGEPLLQIDFLTELFKKAKKQGIHTTLDTSGNPYTEEGPWHEKWEELMKYTDLVMLDIKH
IDEEQHKILTGCTNKNILAMAQKLSDMGVSMWIRHVLVPERNDRDDYLHRLADFIATLKTVDRVEVLPYH
TLGIFKWENLHLDYPLKGINPPTKERIENAEKILGAGAH

>WP_138295402.1 MULTISPECIES: pyruvate formate lyase-activating protein [unclassified Clostridium]
MEGLIHSIQTLGAVDGPGVRFVAFVQGCPLRCGYCHNPDAQPLAGGQAYTPQALFALASRYRSYFGREGG
VTLSGGEPLLQAPFAQAFFALCREGGIHTALDTSGCRLDEPVRGLLDETDLVLLDIKFTLEADYQRYTGC
SLAAPLRFLDELTARNIPCWIRQVIVPTLNDDEGNIARLNALLAGHPNVRKVELLPFRKLCQTKYDGLGL
PFPFGHLPEAGPDKVAKLQEKVLLPHK

>WP_137646226.1 pyruvate formate lyase-activating protein [Lactiplantibacillus plajomi]
MANSKVTQTEQSKETPVIGYVHSIETFGSVDGPGIRYVAFLQGCHMRCQYCHNPDTWKLNVGDKMTADEI
LEDAQKYRAFWGKTGGITVSGGESLVQIDFILDLFEKAKAMDISTCLDTSGQPFTREQPFFDKFERLMAV
TDISLVDIKHINSAEHKKLTQYGNENILDMIQYMAANHHDMWIRHVLVPQRTDNDKYLAELGDYIAKIPN
NVVQKVEVLPYHTLGVKKYHEMKIKYRLEGIESPTPDRVANAEKLLRTKDYTGYKTWMPLPKL

>WP_120129931.1 MULTISPECIES: pyruvate formate lyase-activating protein [Bacteroides]
MINVHSYESMGTFDGPGLRLVVFLQGCPFRCLYCANPDTIDVKGGTPTTPEEILQMAISQKAFFGKKGGI
TFSGGEPTLQAEALIPLFKELKANGIHICLDSNGGIWNEKVEELFSLTDLVLLDIKQFNPERHRTLTGRS
NEQTLRTAAWLEEHEHPFWLRYVLVPGYSDSEEDIRLLGESLGKYRQIQRVEILPYHRLGVHKYEAMGWD
YKLKEVKENAPEQLERAEKLFKEYFTNVITN

>WP_117802546.1 MULTISPECIES: pyruvate formate lyase-activating protein [Lachnospiraceae]
MNQNNNGPVKGAIHSIESFGSVDGPGVRYVIFVKGCNMRCQFCHNPDTWTMKDADWQTADEVLKKALRYK
NYWGEKGGITVSGGEPLLQIDFLIELFRKAKKNGVHTTLDTSGNPFTREEPYFSKFNELMKYTDLLLLDI
KLIDDKAHRELTGCTNENILDLARYLDEIGKPVWIRHVLVPERSDYDKYLIRLDEFLHSLHNVQRVEVLP
YHTLGVFKWETLGIPYKLEGINPPTKERVENANKLLHTAEYTGYLK

>WP_061438443.1 MULTISPECIES: pyruvate formate lyase-activating protein [Bacteroides]
MINVHSYESMGTFDGPGLRLVVFLQGCPFRCLYCANPDTIDAKGGTPTPPEEILQMAISQKVFFGKKGGI
TFSGGEPTLQAEALIPLFKDLKANGIHICLDTNGGIWNEKVEELVSLTDLVLLDLKEFNPERHKKLTGCS
NAKTLHTAAWLEEQNRPFWLRYVLVPGYSDFEEDIRSLGEHLGQYKSIQRVEILPYHRLGVHKYEAMGWD
YQLKEVKENTPEQLERAEKLFKEYFETVIVN

>WP_044654501.1 MULTISPECIES: pyruvate formate lyase-activating protein [Bacteroides]
MTINVHSYESMGTFDGPGLRLVVFLQGCNFRCLYCANPDTIAGKGGTPTPPEEIIRMAMSQRPFFGKRGG
VTFSGGEPTFQAKALVPLVRELKEKGIHVCIDSNGGIWNEDVEELFKLADLVLLDIKEFNPTRHQTLTGR
SNEQTIRTAAWLEENEKPFWLRYVLVPGYSDFEEDIRRLGEALGKYKMIQRVEILPYHTLGVHKYEAMEQ
EYKLKDVKENTPEQLEKAAGVFKEYFATVVVN

>WP_022301696.1 pyruvate formate lyase-activating protein [Bacteroides faecis]
MMINVHSYESMGTFDGPGLRLVVFLQGCNFRCLYCANPDTIAGKGGTPTPPEEIVRMAMSQRPFFGKRGG
ITFSGGEPTFQAKALVPLVRELKEKGIHVCLDSNGGIWNEEVEELFKLTDLVLLDIKEFNPNRHQALTGR
SNEQTLRTAAWLEEHGKPFWLRYVLVPGYSNFEEDIRALGKALGTYKMIQRVELLPYHTLGVHKYEAMEQ
DYKLKDVKENTPEQVEQAAEVFKEYFTTVVVN

>WP_022062602.1 pyruvate formate lyase-activating protein [Alistipes shahii]
MLRVHSYESMGTFDGPGLRLVVFLQGCNFRCLYCANPDTIEAGAGTLTDPAEILRMAVDQKPFFGRRGGV
TFSGGEPTFQAAELVPLVKSLKEAGIHVCIDSNGGVWNPAVEELLGLVDLVLLDVKQADPERHRALTGRE
NAQTLRTAAWLEAHGKPFWLRYVLVPGISDAEADIRALGERLGGYKSVERVELLPYHTLGVHKYEAMGLE
YKLRDVRENTPEQLDRAAALLREYFPTVVVN

>WP_021925298.1 pyruvate formate lyase-activating protein [Ruminococcus sp. 1001095IJ_161003_G2]
MLKGYVHSLESFGSVDGPGVRYVIFLSGCAMRCQFCHNPDTWNMKEGKEYTTDQLLQTALRFKSYWGEKG
GITVSGGEPLLQMDFLTELFCKAKEAGVHTTLDTSGNPYTTKEPWHSKWLELMKYTDLVLLDIKQINEQE
HVKLTGQTNQNILAMARELSDMNKPVWIRHVLVPGGSDKDEYLHQLADFIQTLGNARRVEVLPYHTLGTF
KWEKLGIPYPLEGVKPPTQERIDNARRILNAI

>WP_004305838.1 MULTISPECIES: pyruvate formate lyase-activating protein [Bacteroides]
MTINVHSYESMGTFDGPGLRLVVFLQGCNFRCLYCANPDTIAGKGGTPTPPEEIVRMAMSQRPFFGKRGG
VTFSGGEPTFQAKALVPLVRELKEKGIHVCIDSNGGIWNEEVEELFKLTDLVLLDIKEFNPARHQALTGR
SNEQTIRTAAWLEENEKPFWLRYVLVPGYSDFEEDIRQLGETLGKYKMIQRVEILPYHTLGVHKYEAMEQ
EYKLKDVKENTPEQLEKAAEVFKEYFTTVVVN

>WP_000238484.1 MULTISPECIES: pyruvate formate lyase-activating protein [Bacillus cereus group]
MVKGRIHSVESCGTVDGPGIRYVIFTQGCLLRCQYCHNADTWEIGKGKEITVEEVMQDVTCYLPFIEASG
GGITVSGGEPLLQLDFLIELFKKCKEVGIHTTIDSSGGCYSEEPEFQQKLDKLMDYTDLVLLDLKHIDSK
KHRKLTGKPNEHILQFARYLSDKNKPIWVRHVLVPGVTDNEEDLQKLSSFIQSLSNVQKVEVLPYHKLGV
YKWEALGHKYPLANVEPPTEKNVEQARHILKAV

>WP_148461098.1 MULTISPECIES: pyruvate formate lyase-activating protein [Clostridiales]
MLKGYVHSLESFGSVDGPGVRYVIFLSGCAMRCQFCHNPDTWNMTDGKEYTTDQLLKTALRFKSYWGDKG
GITVSGGEPLLQMDFLTELFRKAKEAGVHTTLDTSGNPYTTKVPWHSKWLELMKYTDLLLLDIKQINEQE
HVKLTGQTNANILAMARELSDMGKPVWIRHVLVPGGSDKDEYLHQLADFIHTLKNVERVEVLPYHTLGIF
KWEKLGIPYPLEGVKPPTQERIDNARRILGAI

>WP_140965459.1 MULTISPECIES: pyruvate formate lyase-activating protein [Enterococcus]
MAVTGQVHSTESFGSVDGPGIRFIVFMQGCRMRCQFCHNPDTWKIGTGVERTTDDVLEEALKYREFWGQK
GGITVSGGEPLLQMDFLIDLFRKAKAEGVSTTLDTCGKPFTREEPFFSKFQELMTVTDLLLFDIKHIDNK
AHKELTTQSNDNILDMANYLSEINQPVWIRHVLVPFRSDYDEFLIRLDEFIKTLNNVDKVEILPYHTMGK
YKWDELGLKYPLEGIEPPTEDRVKNAKRLLHVDDYKGYLTR

>WP_138336270.1 MULTISPECIES: pyruvate formate lyase-activating protein [Streptococcus]
MSEETIDYGQVTGMVHSTESFGAVDGPGIRFIVFLQGCHMRCQYCHNPDTWAMETNKSRRRTVDDVLSEA
LRYRGFWGDKGGITVSGGEALLQIDFLIALFTKAKAKGIHCTLDTCALPFRNKPRYLEKFDKLMAVTDLV
LLDIKEINDEQHRIVTSQTNKNILACAKYLSDIGKPVWIRHVLVPGLTDRDEDLIELGKFVKTLKNVDKF
EILPYHTMGEFKWRELGIPYSLEGVKPPTADRVKNAKKLMDTESYQDYMKRVHG

>WP_138306377.1 MULTISPECIES: pyruvate formate lyase-activating protein [unclassified Clostridium]
MVGRVHSIESFGTVDGPGIRMVIFLSGCPMRCLYCHNPDTWDPKGGTPMLADDILNQYEQARPFYKKGGI
TVSGGEPLMQIGFVTELFEKARQKGIHTCLDTSGITFNPGSQAVMALFDRLLASTDLVLLDIKHIDPEEH
IKLCAQPQDNILAFAGYLEKKQIPVWIRHVVVPGITDREEYLYRLGRYLGTLKNIKALDVLPYHDMGKAK
YSQMGIPYPLEDTAPLPPAKAAEARKIILRGMRDERAHCS

>WP_138271442.1 MULTISPECIES: pyruvate formate lyase-activating protein [Clostridiales]
MAKEYNHKGYIHSTESFGTVDGPGVRFVVFFQGCPMRCLYCHNPDTWKTGEGKEMTAEEILEAYKKNEVF
YKNGGITATGGEPLMQLDFLTELFQKAKKQGIHTCLDTSGIMYRKERQEKFEQLFKVLDLVLLDFKHSNE
TGHKNLTGLGQKHVLEFARALEEKGIPMIVRHVVVPGITDDETHLQDLGKLLAGFRNLKGLEVLPYHTMG
KVKYDKLGLSYPLEQVENMDGEKAKEARNVILRAFQKERQNLILDKPAGNR

>WP_138270894.1 MULTISPECIES: pyruvate formate lyase-activating protein [Clostridiales]
MDNKEIKGYVHSLESFGSVDGPGVRYVIFLSGCAMRCQFCHNPDTWKMGEGQAYTPSELLKKALRYKNYW
GDKGGITVSGGEPLLQIDFLTEFFRLAKEAGVHTTLDTSANPYTEKEPFYSKWQELMKYTDLVLLDIKQI
DEEEHVKLTGCTNTNILAMAEKLSEMNKPVWIRHVLVPGGSDNDTYLHRLADFIRTLKNVERVEVLPYHT
LGTFKWEKLGIPYPLEGVKPPTEERIRNAREILGAM

>WP_136711222.1 pyruvate formate lyase-activating protein [Clostridium tyrobutyricum]
MGRIHSIETMGLVDGPGIRVVVFFQGCRLRCAFCHNPDTWKLDAGEDISAEQLLEKVERYRVYFEKSGGG
VTCSGGDPLMQPEFLIEFLKLCRENGINTIVDTSGFGKGNYKEILKYTDLVMLDIKHIDDAGYKELTGGN
IQKFYDFLKEVNNSNAKLWIRHVMVPGVTDNYECMDKIVHIIENSVKSNKMEKFEILPYHTMGVNKYEKL
GVEYRLKGVKPMDKKRALEFQKYVVEKINKNKSITI

>WP_129614748.1 MULTISPECIES: pyruvate formate lyase-activating protein [Bacteroides]
MINVHSYESMGTFDGPGLRLVVFLQGCPFRCLYCANPDTIDSKGGIPTPADEILQMAVSQKAFFGKKGGI
TFSGGEPTLQAEALIPLFKELKANGIHTCLDTNGGIWNEKVEELLSLTDLVLLDIKEFNPERHRALTGRS
NEQTLRTAAWLEQQGHPFWLRYVLVPGYSDFEEDIRSMGAQLGKYQSIQRVEILPYHRLGVHKYEAMGWD
YQLKEVVENTPEQLQRAERLFKEYFPTVVVN

>WP_122639252.1 MULTISPECIES: pyruvate formate lyase-activating protein [unclassified Romboutsia]
MIKGRVHSIETFGTVDGPGIRFIVFMQGCPLRCKYCHNRDTWDTKSGTEYTTDQIISQALKYSSYMRASG
GGITVSGGEATLQPEFLAELFAKAKKNKIHTCLDTSGFVNIDTIAPVLENTDLVLLDIKHMVEEKSKALT
GVGIEKTLKLAKHLSDMNIPVWIRHVLVPGVTDDVENLEKLAQFVSTLNNVDRFEILPYHTMGVHKWENM
GLDYELKEIEDGTQEDIDRAIDIMSKYDVEIFNKRSA

>WP_117916028.1 MULTISPECIES: pyruvate formate lyase-activating protein [Clostridiales]
MSESIKGRIHQVESFGSVDGPGVRYIVFLKGCHMRCRYCHNPETWKEEGGTLETAQEVFDKAYRYRNYWK
NGGGITVSGGEALLQMEFVTELFEIAKKNGVHTTLDTSGNPFKMEPEYLEKFDKLMAVTDLFLLDIKEIN
DEKHKDLTGWTNKNILDLAKYLSDHNKDMWIRHVLVPGVTDAQEDLEQLRDFVASLKTVKRFEVLPYHTL
GVFKWEELGIPYTLSDVMPPTKEEIARANEILKTAEYTEYLE

>WP_092923641.1 MULTISPECIES: pyruvate formate lyase-activating protein [Romboutsia]
MIKGRVHSIETFGTVDGPGIRFIVFMQGCPLRCKYCHNRDTWDAKGGKEYTTDELITEVLKYSSYMKFSG
GGLTVSGGEATLQPEFVAELFAKAKKNGIHTCLDTSGFVDIDKIDPILDNTDLVLLDLKHMIDDKAKDLT
GVTIQKTLKLAKHLDERNIPVWIRHVLVPGITDDRENLEALGKFVSTLNNVDRLELLPYHTIGVHKWESM
GIEYELKGVPDATPEDIKKASQVLKEFGVEVFNK

>WP_053832168.1 MULTISPECIES: pyruvate formate lyase-activating protein [Clostridiales]
MVKGRVHSIETFGTVDGPGIRFILFMQGCPLRCKYCHNRDTWDVKGGTEYTTDEIIEQVKKYSSYMKFSG
GGLTVSGGEATLQPEFLKDLFKKAQENEIHTCLDTSGFVNIDVIDPVLDYTNLVLLDLKHMVPEKCKDLV
GVSIDKTLEFAKHLSDRNIPVWIRHVLVPGITDDRENLELMGKFISTLKNVDRVELLPYHTLGVHKWENM
GFEYELKDVPDATSEDIEKASKILAEFGVITHNK

>WP_046649755.1 pyruvate formate lyase-activating protein [Corynebacterium xerosis]
MADGLNREVTVAPSDGPRVRGAARGLGGPPDVGGIVDVAEHNRRALFDARRTGDIGLVHSWELVTAVDGP
GTRMTLFMSGCPLRCKYCHNPDTMELREGTLENVDDVIKRVKRYRSVFRASGGGLTISGGEPLFQLAFTR
RVLAAAKEAGIHTAVDTSGNLGHRLSDDDLDLVDLFLLDVKSGLPETYEKVTGQKLKPTIEFGERLVARG
KKMWIRFVLVPGLTDDPANVEATADIVARWAPSVERVEVLPFHNMGADKWANLGMTYELADVRPPSRESL
ESVREVFRSRGLTTF

>WP_046451633.1 pyruvate formate lyase-activating protein [Parabacteroides merdae]
MLGRIHSLESFGTVDGPGIRFVVFMQGCPLRCLYCHNPDTWEVKRETPYLLEPEALLAEVLRYKNFIAKG
GVTVTGGEPLLQPEFLKEFFRLCRENGIHTALDTSGYICSGKALEVLEQVDLVLLDIKTIDAGLHPRLTA
VKLDNTLRFLDELEKRGIPVWIRHVIVPGLTDDDEALSKLAEYISSYNVVQKAELLPYHTMGAYKYEAQG
LDYKLKGVEPLSAERLANAKAIFSKHGITV

>WP_029759126.1 MULTISPECIES: pyruvate formate lyase-activating protein [Fusobacterium]
MQGYINSFESFGTKDGPGIRFVVFMQGCPLRCLYCHNVDTWELKDKNYIYTPEEVLAELNKVRAFLSGGI
TISGGEPLLQSSFVLEVFKLCKENGIHTALDTSGYIFNDQAKKVLEYTDLVLLDIKHIDKDMYKKITSVD
LEPTLNFIKYLEEIKKPTWIRYVLVPGYTDDIKDLNDWAKFVSQFNVVKRVDILPFHQMAIYKWEKTNKE
YKLKDTPTPNKEQIQKAEEIFKKYNLPLYKERD

>WP_022235313.1 pyruvate formate lyase-activating protein [Ruminococcus sp. BSD2780120874_150323_B10]
MENKELVGYVHSLESFGSVDGPGVRYVVFLSGCAMRCQFCHNPDTWQMSKGTPYTAEELLKKAIAYRPYW
KSEGGITVSGGEPLLQIDFLIDFFKKAKKLGINTTLDTSGNPFTTEEPYYSKWKELMQYTDLLLLDIKHI
DDEQHKILTGHTNVNILQMARELSDMGKPVWIRHVLVPQRSDYDEYLYRLADFIKTLKNVKRVEVLPYHT
LGVYKWKELGIDYKLEGIDPPTPERVLNAKKILGCE

>WP_022219638.1 pyruvate formate lyase-activating protein [Bacteroides clarus]
MINVHSYESMGTFDGPGLRLVVFLQGCPFRCLYCANPDTIDAKGGTPTPANEILQMAISQKVFFGKKGGI
TFSGGEPTLQAEALIPLFRDLKANGIHICLDTNGGIWNDKVEELLSLTDLVLLDIKEFNPERHRALTGRS
NEQTLRTAAWLEQQGHPFWLRYVLVPGYSDFEEDIRNMGKQLGKYQNIQRVEILPYHRLGVHKYEAMGWD
YQLKEVVENTPAQLERAEKLFKEYFPTVVVN

>WP_022043768.1 pyruvate formate lyase-activating protein [Alistipes finegoldii]
MIKVHSYESMGTFDGPGLRLVVFLQGCNFRCLYCANPDTIDACGGTPTSPDEILRMAVDQKPFYGRRGGV
TFSGGEPTFQAAALAPLVRRLREAGIHVCIDTNGSIWNPAVEELLGLADLILLDVKQADPERHLALTGRD
NARTLRTAAWLEEHGKPFWLRYVLVPGYSDAEADIRTLGGRLGGYRQIERVELLPYHTLGVHKYEAMGKE
YKLSDVRENTPEQLDRAAALLREYFANVVVN

>WP_138190921.1 pyruvate formate lyase-activating protein [Culicoidibacter larvae]
MIGNIHSIETFGTVDGPGVRFVVFMQGCPLRCQYCHNPDTWKTGVGQKWTTDELLDEYEKYKVFLRGGGI
TITGGEPLLQIDFVTELFKKARERGIHTCIDTSGVTFRIKSETGMEKFTELMQYTDLVLLDLKHIETTAH
KELTGVPNEAILRFALWLDKIGKPVWIRHVVIPGVTLNDRSLYQLGLFIGRLNNVEALDVLPYHVMGLSK
WNALGWEYPLEGVEPATKDEAERARKIIKKGIHDRKVRIAESAAE

>WP_145703505.1 pyruvate formate lyase-activating protein [Azospirillum baldaniorum]
MLSPITPQPAHAAGTGASVRGWVHSVETGGTVDGPGLRYVLFLAGCPLRCQYCHNPDTRHMHDGSPAQSS
DVLADIATYADFLHRAHGGLTISGGEPLVQPEFCAAIYRGAKQLGLHTALDTSGFLGSHADDHLLADVDL
VLLDIKAFKEATYRAVTGVPLRPTLEFAERLSAMRKPIWLRYVLVPGLTDHLGEIEGLAEFAAGLEVVER
VDVLPFHKMGEFKWKQLGLPYALANTEPPPPELTERVRGIFRTQGLKVV

>WP_135123112.1 MULTISPECIES: pyruvate formate lyase-activating protein [unclassified Granulicatella]
MSEVLGRVHSTESFGSVDGPGIRFVVFMQGCHLRCQFCHNPDTWRIGRGGKAWQAEDLLNEALKYRAFWG
KTGGITVSGGEPLIQIDFLIEFFKLAKEQGVHTTLDSCAAPFTFEEPFFSKFNELLKYTDLILLDIKQID
DEEHKKLSGRTNKNILECATYLSDVGQPVWVRHVLVPGGSDRDDYLKRLNTFVKTLKNVQRLEVLPYHKL
GVYKYKTLGIPYPLEGVEPPTADRVENANILLNCKDYQGYLNQQIE

>WP_135036595.1 MULTISPECIES: pyruvate formate lyase-activating protein [unclassified Streptococcus]
MGQVVDYGQVTGYVHSTESFGAVDGPGIRFIIFLQGCKMRCQYCHNPDTWAFENEQAQTRTVDDILAEAL
RYKGYWGKNGGITVSGGEALLQIDFLIALFTKAKELGIHTTLDTCALPFRNKPEYLEVFDRLMEVTDLVL
LDIKEINDERHKFVTSQSNRNILDCARYLSDKGIPVWIRHVLVPGLTDRDDDLKELGEFIKTLKNVDKFE
ILPYHTMGEFKWEKLGIDYPLKGVKPPTKERVENAKKLMETESYQDYLKRVQKG

>WP_135029773.1 MULTISPECIES: pyruvate formate lyase-activating protein [unclassified Streptococcus]
MEVVDYKNVTGLVHSTESFGAVDGPGIRFVVFMQGCHMRCQYCHNPDTWDLVNPAATERTAEDVLNEAIR
YKGFWGKEGGITVSGGEATIQIDFLIALFSLAKEKGIHTTLDTCALTFRSTPKYLEKYSKLMAVTDLVLL
DIKEMNPDQHRFVTGHNNKAILECARYLSDIGKPVWIRHVLVPNLTDRDEDLMELGTFVKTLDNVERFEV
LPYHNLGEFKWRELGRPYPLEGTKPPTKERVENAKNLMDTESYQDYLNRVRGN

>WP_105587375.1 MULTISPECIES: pyruvate formate lyase-activating protein [Bacillus]
MVKGRIHSVESCGTVDGPGIRYVIFTQGCLLRCQYCHNADTWEIGKGKEITVEEVMQDVTCYLPFIEASG
GGITVSGGEPLLQLDFLIELFKKCKEAGIHTTIDSSGGCYSEEPEFQNKLDILMEYTDLVLLDLKHIDSK
KHRKLTGKPNEHILQFARYLSDRKKTIWVRHVLVPGVTDGEEDLQKLSNFIQSLSNVKKVEVLPYHKLGV
YKWEALGHKYPLADVNPPTEENVEHAKHILKAV

>WP_070473840.1 MULTISPECIES: pyruvate formate lyase-activating protein [Corynebacterium]
MAQDGTSGVVTLAPEQGERVRGVAAGLGGLSTDDLEITRPELFEARRTGEIGLIHSWELVTAVDGPGTRM
TIFLSGCPLRCKYCHNPDTMEMKDGTLEQIDDVVRRVLRYKPVFNASGGGLTLSGGEPLFQIAFTRRLLK
AVHDAGVHTTIDTSGFLGSRLTDEDLDNIDLFLLDVKSGLPDTYENVTARQLQPTIDFGDRLHEKGKPVW
IRFVVVPGLTDSEDNVQAVADIVARWKGTVERVEVLPFHNMGEDKWNRIGMDYELKGVTPPSPESVEHVR
EIFRSRGLNVF

>WP_081030080.1 pyruvate formate lyase-activating protein [Bacteroides sp. AM23-12]
MMINVHSYESMGTFDGPGLRLVVFLQGCNFRCLYCANPDTIAGKGGTPTPPEEIVRMAMSQRPFFGKRGG
ITFSGGEPTFQAKTLVPLVRELKEKGIHVCLDSNGGLWNEDVEELFRLTDLVLLDIKEFNPNRHQTLTGR
SNEQTIRTAAWLEEQEKPFWLRYVLVPGYSDFEEDIRALGEALGKYKMIQRVEILPYHTLGVHKYEAMGQ
EYKMKGVKENTPEQLEKAAEVFKEYFTTVVVN

>WP_026318423.1 pyruvate formate lyase-activating protein [Alistipes sp. AL-1]
MMLRIHSYESMGTFDGPGLRLVVFLQGCNFRCLYCANPDTIDACGGKPTPAEEILRMATDQKPFFGRRGG
VTFSGGEPTFQAAALVPLVRQLHGAGIHVCLDSNGGVWNPAVEELLGLVDLVLLDVKQADPERHRTLTGR
DNAQTLRTAAWLEEHGKPFWLRYVLVPGYSDAEADIRALGERLGGYKQVERVEILPYHTLGVHKYEAMGK
EYRLAGVQENTPEQSERAAALFREYFPTVVVN

>WP_143622978.1 pyruvate formate lyase-activating protein [Streptomyces alkaliphilus]
MTPRPPVPALSPEAGPGPAGTLTDLPCPVAVTPAAAVARRPVTGSVHSTDMSIGVDGPGSRFVAFLAGCP
LSCLYCHNPDTRYLRNGTRMSADDLVADIARCATFLRAAGGGVTLSGGEPLLQPVFAGEVLHRCRRELGL
HTALDTSGFLGHRASDALLADTDLVLLDIKSWDPETYTRVTGRDLRPTLEFARRLERLGRELWVRFVLVP
GLTDDPDNIDGVARFAASLSNVSRVDVLPFHRLGAAKWEAMGIPFPLADTPSPTAEQVTAAREIFIARGL
TAI

>WP_000238478.1 MULTISPECIES: pyruvate formate lyase-activating protein [Bacillus cereus group]
MVKGRIHSVESCGTVDGPGIRYVIFTQGCLLRCQYCHNADTWEIGKGKEITVEEVMQDVTCYLPFIEASG
GGITVSGGEPLLQLDFLIELFKKCKEIGIHTTIDSSGGCYSEEPEFQNKLDILMEYTDLVLLDLKHINSK
KHRKLTGKPNEHILQFARYLSDKNKPIWVRHVLVPGITDNEEDLQKLSSFIQSLSNVQKVEVLPYHKLGV
YKWEALGHKYPLANVEPPTEKNVEEARHILQAV

>WP_155759449.1 pyruvate formate lyase-activating protein [Lactobacillus curvatus]
MTIKFTTRLSTENVVPETPITPEVPIGYVHSIETFGSVDGPGIRFVAFLQGCRMRCEFCHNPDTWNIGSG
EAYTADELIAKALPYKAFWGKDGGITCSGGESLIQIDFLIDLFKKCKAQGINTCLDTCGQPFTYKEPFFS
KFKELMKYTDLSMVDIKHIDPAGHKKLTGFSNEHILEMIEYMSNHGHHMWIRHVLIPERTDYDEYLTRLG
DYIQTLNNVDRVEVLPYHTMGIVKYEKMGIKYPLAGIEPPTHDRVVNAERLLHTADYPKQQR

>WP_150391735.1 pyruvate formate lyase-activating protein [Lactobacillus harbinensis]
MAQSIATMQRTTTEKPLVGYVHSIETFGSVDGPGIRYVVFLQGCRMRCEFCHNPDTWNIGVGDEMTVDEI
LNDAIRYKAFWGKKGGITVSGGEALVQIDFVLALFKKAKTMGINTCLDTCGQPFTYKDPFFSKFAELMQY
TDVSLVDIKHIDSAQHKRLTGFNNETVLAMIQYMSEHGCHMWIRHVLVPERTDYDDYLRDLGQYIHTLNA
IDKVEVLPYHTMGVKKYVELGIDYPLEGIEPPSAERVKNAEHLLDTASYRGYAS

>WP_149093517.1 MULTISPECIES: pyruvate formate lyase-activating protein [Paenibacillus]
MLKGHIHSLETFGTVDGPGIRFVLFMQGCLLKCQYCHNPDTWALNEGNPMTLKEVLAEIEPYLAYYRSSG
GGLTVSGGEPTLQAHFVAELFKEVKQRWNLHTTLDSNGFNDAGRIQELLDVTDLVLLDIKHIDNDKHIKL
TGKSNDRMLSTARWLSEQGRKMWIRHVFVPGIHDDEQDLLNLGRFIGTLNGVEKFEILPYHQMGVYKWEM
LGKAYPLEGVPSPTEEEVQRAYRLIEEGRMETAGTNVVGRSS

>WP_142415668.1 pyruvate formate lyase-activating protein [Hathewaya massiliensis]
MVKGFIHSIESMGLLDGPGIRTIAFFQGCALRCSYCHNPDTWKLSTGKEYTPTSLIKVVERFRPYFKNSG
GVTFSGGDPLMQPEFLIQCLKLCREKGIHSTIDTSGIGISDYYEEILTYTDLVLLDLKHVDEEGFKNLTG
HSMEELNKFLKTLKKVKNKVWVRHVIVPGITDSEEHLDRLAELINTIDNVERVELLPYHTIGAHKYEQLN
IPYKLKDLHPMDKEKTKELQKYLESKLINLKK

>WP_140814244.1 pyruvate formate lyase-activating protein [Streptococcus xiaochunlingii]
MENETVDYGKVTGMVHSTESFGAVDGPGIRFIVFLQGCQMRCQYCHNPDTWAMETNMSRERTVDDVLEEA
LRYRGFWGQKGGITVSGGEALLQIDFLIALFTKAQELGIHCTLDTCALPFRNTPRYLEKFDKLMAVTDLV
LLDIKEINDERHRFVTSQTNKNILACAKYLSDIGKPVWIRHVLVPGLTDRDDDLIELGKFVKTLKNVDKF
EILPYHTMGEFKWRELGIPYSLEGVKPPTKERVQNAKDLMETESYQDYLKRVKG

>WP_057908518.1 pyruvate formate lyase-activating protein [Lactobacillus graminis]
MVSKSSETATTPVGYVHSFETFGSVDGPGIRFVAFLQGCRMRCEFCHNPDTWNIGSGEAYTADELIAKAL
PYKAFWGKDGGITCSGGESLIQIDFLIDLFKKCQAQGINTCLDTCGQPFTYKEPFFSKFKKLMKYTDLSM
VDIKHIDSGEHKRLTGFSNEHILEMIEYMSNHGHHMWIRHVLIPERTDYDTYLTRLGDYVQTLDNVDRVE
VLPYHTMGIVKYEKMGIKYPLAGIEPPTHDRIVNAERLLHTADYPKSNANIRKF

>WP_056988814.1 pyruvate formate lyase-activating protein [Lacticaseibacillus camelliae]
MKLIDNTKTPLNVLDSIGVEDEGPVKGYVHSLESFGSVDGPGIRFVAFLQGCRMRCQYCHNPDTWNIGVG
TEMTADELLDNAERYRAFWGETGGLTCSGGESLVQIDFLLDLFTKAKARGISTCLDTSGGPFTRDEPWFS
KFKELMKVTDISLVDIKHINSAEHKKLTGIGNENILDMIQWMSANGCDMWIRHVLVPERTDFDVYLKQLG
DYIKTLNNVQKVEVLPYHTLGVKKYHELGITYPLEGIEPPTADRVKNAEQLLHTADYTGWKTWKPSF

>WP_051225057.1 pyruvate formate lyase-activating protein [Lactobacillus harbinensis]
MAQSIATMQRTTTEKPLVGYVHSIETFGSVDGPGIRYVVFLQGCRMRCEFCHNPDTWNIGVGDEMTVDEI
LNDAIRYKAFWGKKGGITVSGGEALVQIDFVLALFKKAKTMGINTCLDTCGQPFTYKDPFFSKFAELMQY
TDVSLVDIKHIDSAQHKRLTGFNNETVLAMIQYMSEHGYHMWIRHVLVPERTDYDDYLRDLGQYIHTLNA
IDKVEVLPYHTMGVKKYVELGIDYPLEGIEPPSAERVKNAEHLLDTASYRGYAS

>WP_046328485.1 MULTISPECIES: pyruvate formate lyase-activating protein [Sneathia]
MKGFIHSFESFGTKDGPGIRFVLFMQGCPLRCLYCHNVDTWNIKDRKKILEPEEVFHEIEKVQGFIRTGG
VTISGGEPLVQPDFIKEVFKLCKEHGIHTALDTSGYIFTQRAKEVLEYVDLVLLDIKHINPDKYKILTSV
NLAPTLKFAEYLKEINKPVWLRYVLVPGYTDGEEDLHKWGEYCSKLTNVQRVDVLPFHQMGAPKWEMMKR
VYVLKNNPTPTPEQVRKAEDIFKSYGLPVRLTNR

>WP_041821102.1 pyruvate formate lyase-activating protein [Lactobacillus sakei]
MGYVHSIESFGSVDGPGIRFVAFLQGCRMRCEFCHNPDTWNIGSGEPYTADELIAKALPYKAFWGKEGGI
TCSGGESLIQIDFLIDLFKKCKAQGINTCLDTCGQPFTYKEPFFSKFKELMKYTDLSMVDIKHIDPEGHK
KLTGFSNEHILEMIEYMSNHGHHMWIRHVLIPERTDYDCYLERLGDYIKTLNNVDRVEVLPYHTMGIVKY
EKMGIKYPLEGIEPPTHDRVVNAERLLHTADYSK

>WP_035451726.1 pyruvate formate lyase-activating protein [Agrilactobacillus composti]
MLEMQEKNTTEQKPVIGYVHSIETFGSVDGPGVRFVAFLQGCRMRCEFCHNPDTWNIGVGTEMTADALLE
QAVKYKAFWGKKGGITVSGGESLLQIDFIIDLFKKAKALGINTCLDTCGQPFTYKEPFFSRFKELMAYTD
VSLVDIKHINPYEHKKLTGWTNENILAMIQYMSDNGHHMWIRHVLVPERTDYDDYLAQLGAYIKTIKTVD
KVEVLPYHTMGVSKYENLGINYPLKGIEPPTQERVQNAEKLLDTKAYTGYKN

>WP_026646077.1 pyruvate formate lyase-activating protein [Bifidobacterium ruminantium]
MPEHIFRTTTRHMLRDSKEYAKQTLMGGLSGFESPIGLDRLDRIQALKSGDIGFVHSWDINTSVDGPGTR
MTVFMSGCPLRCQYCQNPDTWKMRDGKPVYYEAMIKKIERYADLFKATGGGITFSGGESMMQPAFVSRVF
HAAKQMGVHTCLDTSGFLGESYTDEMVNDIDLCLLDVKSGDEETYHKVTGGILQPTIDFGQRLAKAGKKI
WVRFVLVPGLTSSEENVENVAKICETFGDAVEHIDVLPFHQLGRPKWHMLGIPYPLDDQKGPSAAMKQRV
VEQFQAHGFTVY

>WP_016265127.1 pyruvate formate lyase-activating protein [Lactobacillus sakei]
MAIKFTTRLSTETAETVVPEETTEAPIGYVHSIESFGSVDGPGIRFVAFLQGCRMRCEFCHNPDTWNIGS
GEPYTADELIAKALPYKAFWGKEGGITCSGGESLIQIDFLIDLFKKCKAQGINTCLDTCGQPFTYKEPFF
SKFKELMKYTDLSMVDIKHIDPEGHKKLTGFSNKHILEMIEYMSNHGHHMWIRHVLIPERTDYDCYLERL
GDYIKTLNNVDRVEVLPYHTMGIVKYEKMGIKYPLEGIEPPTHDRVVNAERLLHTADYSK

>WP_015880832.1 pyruvate formate lyase-activating protein [Exiguobacterium sp. AT1b]
MTMGYVHSVESFGTVDGPGIRFIVFLQGCALRCLYCHNADTWDFKKNNHRSAEDVIQEALSYRPFMEASK
GGITISGGDPLAQPEFLEALLREAKKHGLHTTLDTSGALRPPNLDAILDHTDLVLLDIKHIDDDMCKKLT
GRSNANTLALAEHLSERGTKMWIRHVLVPGWTLEEGALRRTAAFIQKLDHVEKVEILPYHEMGVYKWEAL
GLDYPLKGTKPPTSDEVEWAEGILQGTV

>WP_014199702.1 MULTISPECIES: pyruvate formate lyase-activating protein [Azospirillum]
MLSPITPQPAHAAGTGASVRGWVHSVETGGTVDGPGLRYVLFLAGCPLRCQYCHNPDTRHMHDGSPAQSS
DVLADIATYADFLHRAHGGLTLSGGEPLVQPEFCAAIYRGAKQLGLHTALDTSGFLGSHADDHLLADVDL
VLLDIKAFKEATYRAVTGVPLRPTLEFAERLSAMRKPIWLRYVLVPGLTDHLDEIEGLAEFAAGLEVVER
VDVLPFHKMGEFKWKQLGLPYALANTEPPPPELTERVRGVFRTQGLKVV

>WP_011374675.1 pyruvate formate lyase-activating protein [Lactobacillus sakei]
MAINFTTRLSTEPAETVVPETTEAPIGYVHSIESFGSVDGPGIRFVAFLQGCRMRCEFCHNPDTWNIGSG
EPYTADELIAKALPYKAFWGKEGGITCSGGESLIQIDFLIDLFKKCKAQGINTCLDTCGQPFTYKEPFFS
KFKELMKYTDLSMVDIKHIDPEGHKKLTGFSNEHILEMIEYMSNHGHHMWIRHVLIPERTDYDCYLERLG
DYIKTLNNVDRVEVLPYHTMGIVKYEKMGIKYPLEGIEPPTHDRVVNAERLLHTADYSK

>WP_010537420.1 pyruvate formate lyase-activating protein [Bacteroides sp. HMSC068A09]
MINVHSYESMGTFDGPGLRLVVFLQGCNFRCLYCANPDTIAGKGGTPTPPEEIVRMAMSQRPFFGKRGGI
TFSGGEPTFQAKALVPLVRELKEKGIHVCLDSNGGIWNEEVEELFKLTDLVLLDIKEFNPNRHQALTGRS
NEQTLRTAAWLEEHGKPFWLRYVLVPGYSSFEEDIRALGKALGTYKMIQRVELLPYHTLGVHKYEAMEQD
YKLKDVKENTPEQVEQAAEVFKEYFTTVVVN

>WP_004271207.1 pyruvate formate lyase-activating protein [Lactobacillus curvatus]
MAIKFTTRLSTENVVPETPITPEVPIGYVHSIETFGSVDGPGIRFVAFLQGCRMRCEFCHNPDTWNIGSG
EAYTADELIAKALPYKAFWGKDGGITCSGGESLIQIDFLIDLFKKCKAQGINTCLDTCGQPFTYKEPFFS
KFKELMKYTDLSMVDIKHIDPAGHKKLTGFSNEHILEMIEYMSNHGHHMWIRHVLIPERTDYDEYLTRLG
DYIQTLNNVDRVEVLPYHTMGIVKYEKMGIKYPLAGIEPPTHDRVVNAERLLHTADYPKQQR

>WP_003253793.1 pyruvate formate lyase-activating protein [Parageobacillus thermoglucosidasius]
MKGFIHSIESCGTVDGPGLRYVIFTQGCVLRCQYCHNADTWEIGKGKEMTVEEIIDDVKTYLPFINASNG
GITVSGGEPLLQIDFLIELFKACKKLGIHTAIDSSGGCYTTEASFQQKLNELLSYTDLILLDLKHIDEKK
HRKLTGKTNKHILQFAQFLSEKNVPVWIRHVLVPTITDDPNDLRRLAAFIRTLKNVKKIEILPYHKLGVY
KWKALGLKYPLEGIEPPSEESVQMAQRILNGTEDTVSPA

>WP_003087154.1 MULTISPECIES: pyruvate formate lyase-activating protein [Streptococcus]
MTEEIDYRKVTGLVHSTESFGSVDGPGVRFVVFMQGCQMRCQYCHNPDTWAMTNDRATERTAEDVLEEAL
RFKGFWGDKGGITVSGGEATLQIDFLIALFTLAKEKGIHTTLDTCALTFRNTPSYLEKYNKLMAVTDLVL
LDIKEINPEQHKIVTGHGNKTILACARYLSDIGKPVWIRHVLVPGLTDRDEDLIKLGEFVKTLKNVERFE
VLPYHTMGVFKWHELGIPYALEGVKPPTPDRVRNAKELMHTETYEEYKRRING

>WP_066023728.1 pyruvate formate lyase-activating protein [Lactobacillus animalis]
MKANPYINPVPTKDGQVLGYVHSLETFGAVDGPGIRFVAFMQGCNMRCKFCHNPDTWKKNVGTQMTASEL
LEKALPYRAFWGEDGGITLSGGEILLQPEFALEVFKKCKEPGISTCLDTCGAPFTRREPWFSLFNELLEY
TDILLVDIKHINSDEHKLLTGYPNENILDMCKYLSELGKPVWIRHVLVPGITDNDKYLKELGEYIKTLKN
VEKVEVLPYHTMGVRKYKEMGIKYRLEGVEPPTADRIENAEKLLCVDDYKGYLTWKPGINTKEQGL

>WP_002290235.1 MULTISPECIES: pyruvate formate lyase-activating protein [Firmicutes]
MEEKTIGYVHSIETFGSVDGPGLRFVVFMQGCRMRCQFCHNPDTWNIGGGKEYSADELLDKAERFRPYWG
DKGGITVSGGEPLLQIDFLIELFKKAKEREMHTTLDTCGKPFTYEEPFFSRFQELMKYTDLLLFDIKHID
NEEHKKLTHWDNENILEMAQYLSKINKPVWIRHVLVPERSDYDEYLIRLDNFIQTLSNVDRVEILPYHTM
GKYKWETLGLKYPLEGIEPPTKERVENAKRLLHTEEYTKYLTR

>WP_143316050.1 MULTISPECIES: pyruvate formate lyase-activating protein [unclassified Clostridium]
MAIGRIHSIESMGLVDGPGIRVVVFFQGCALRCKYCHNPDTWAMDGGEEYTAERLVKKIESFKPYFQRSG
GGVTFSGGDPLRQPDFLLEVLKLCKENGINTCIDTAGYGFGNYDEILKYTDLVLFDIKDITREGYKNITL
MEMDESLKFLEAMKKNNTKMWIRHVVVPGFTDGEEHIRAFNEYILDIPNVEKVELLPYHLLGVNKYEGMN
MKYPLQDVPAMDKELCEGYKKIITK

>WP_139904660.1 pyruvate formate lyase-activating protein [Clostridium thermarum]
MIGKIHSIESMGLVDGPGIRTVVFFQGCKLRCAYCHNPDTWATFGGKETDSEELMKKILRYKPYFTRSGG
GVTFSGGDPLMQPDFLIEMLKLCKENGIHTVIDTAGYGIGKYEEILKYTDLILFDIKHVTSEGYKELTGQ
DDKGAYKFLKVAQRMQIPLWIRHVVVPGVTDGYEHIKKLADIINSIKYVEKIELLPYHTLGVNKYETMGI
KYRLSNVEPMSKTAVKEIEQLLLSFLDDKYKGKLKITE

>WP_046386104.1 MULTISPECIES: pyruvate formate lyase-activating protein [Kitasatospora]
MPDPILPVHLPSRSASAATPAAAVTRRPAGGMFHSWDLSTGVDGPGTRFVAFLAGCPLRCLYCHNPDTWH
LRDGRRIRADEIVSEAAKCVEFIRASGGGATVSGGEPLLQPVFTGELLHRFKHDLGLHTALDTSGFLGTR
ATDALLADTDLVLIDIKSWDRALYRHLTGQRLAPTLDFARRLADLGKEVWVRFVLVPGLTDAVENVEGVA
AFAASLGNVTRVDVLPFHKLGVAKWRALGLDCTLADAPVPTGDQTAQARAVFEAHGLRTV

>WP_047106128.1 MULTISPECIES: pyruvate formate lyase-activating protein [Lactobacillaceae]
MKLIDQSQSPLNILEQVGQDHEGPIKGYVHSVESFGSVDGPGIRFVVFMQGCRMRCQYCHNPDTWNIGVG
EEMTADQILADAQRYKAFWGEQGGITCSGGESLVQIDFILELFTKAKELGISTCLDTSGGPFTRDQPWFG
QFEKLMAVTDISLVDIKHIDSAEHKKLTGFPNENILDMVQYMSDHGDDMWIRHVLVPQRTDFDPYLKRLG
DYIATLDKNVVQKVEILPYHTLGVKKYHELGITYPLEGMEPPSADRVKNAENLLHVQDYTGWQNWRPRPA
TKA

>WP_025013527.1 MULTISPECIES: pyruvate formate lyase-activating protein [Lactobacillaceae]
MKLIDQSQSPLNILEQVGQDHEGPIKGYVHSVESFGSVDGPGIRFVVFMQGCRMRCQYCHNPDTWNIGVG
EEMTADQILADAQRYKAFWGEQGGITCSGGESLVQIDFILELFTKAKELGISTCLDTSGGPFTRDQPWFG
QFEKLMAVTDISLVDIKHIDSAEHKKLTGFPNENILDMVQYMSAHGDDMWIRHVLVPQRTDFDPYLKRLG
DYIATLDKHVVQKVEILPYHTLGVKKYHELGITYPLEGIEPPSADRVKNAENLLHVQDYTGWQNWRPRPA
TKA

>WP_021731068.1 MULTISPECIES: pyruvate formate lyase-activating protein [Lactiplantibacillus]
MENKQVSTTQTAAKEPLIGYVHSIETFGSVDGPGIRYVAFLQGCHMRCQYCHNPDTWKLNVGDQMTADEI
LEDAAKYRAFWGKTGGITVSGGESLVQIDFILDLFEKAKAMNISTCLDTSGQPFTREQPFFDKFERLMKV
TDISLVDIKHIDSAKHKQLTQYGNENILDMIQYMAQHHDDMWIRHVLVPQRTDYDDDLKKLGDYIAKIPN
DVVQKVEVLPYHTLGVKKYHEMKIKYRLEGIESPTQDRVANAEKLLHTADYNGYKTWMPLPKL

>WP_020451682.1 MULTISPECIES: pyruvate formate lyase-activating protein [Bacillus subtilis group]
MDGNIHSIETFGTVDGPGIRYVVFTQGCLMRCQFCHNADTWEIGTGKQMTVSEIVQDVQQYLPFIQSSGG
GITVSGGEPLLQLPFLIELFKACKSHGIHTALDSSGGCYSAAPAFQEQIKELIQYTDLVLLDLKHINRKK
HINLTGMPNDHILDFARFLADHQVPVWIRHVLVPGISDIDDDLAALGTFICTLGNVQKVEVLPYHKLGVY
KWEALGLDYPLKGVEPPSAARAENAYRLLTAHLQGGAMLQET

>WP_012491595.1 MULTISPECIES: pyruvate formate lyase-activating protein [Lactobacillaceae]
MKLIDQSQSPLNILEQVGQDHDGPIKGYVHSVESFGSVDGPGIRFVVFMQGCRMRCQYCHNPDTWNIGVG
EEMTADQILADAQRYKAFWGDQGGITCSGGESLVQIDFILELFTKAKALGISTCLDTSGGPFTRDQPWFG
QFEKLMAVTDISLVDIKHIDSAEHKKLTGFPNENILDMVQYMSAHGDDMWIRHVLVPERTDFDPYLKRLG
DYIATLDKNVVQKVEILPYHTLGVKKYHELGITYPLEGIEPPSAERVKNAENLLHVKDYTGWQSWRPKPV
ASN

>WP_010488354.1 MULTISPECIES: pyruvate formate lyase-activating protein [Lactobacillaceae]
MKLIDQSQSPLNILEQVGQDHEGPIKGYVHSVESFGSVDGPGIRFVVFMQGCRMRCQYCHNPDTWNIGVG
EEMTADQILADAQRYKAFWGEQGGITCSGGESLVQIDFILELFTKAKELGISTCLDTSGGPFTRDQPWFG
QFEKLMAVTDISLVDIKHIDSAEHKKLTGFPNENILDMVQYMSDHGDDMWIRHVLVPQRTDFDPYLKRLG
DYIATLDKNVVQKVEILPYHTLGVKKYHELGITYPLEGIEPPSADRVKNAENLLHVQDYTGWQNWRPRPA
TKA

>WP_005687526.1 MULTISPECIES: pyruvate formate lyase-activating protein [Lactobacillaceae]
MKLIDQSQSPLNILEQVGQDHEGPIKGYVHSVESFGSVDGPGIRFVVFMQGCRMRCQYCHNPDTWNIGVG
EEMTADQILADAQRYKAFWGEQGGITCSGGESLVQIDFILELFTKAKELGISTCLDTSGGPFTRDQPWFG
QFEKLMAVTDISLVDIKHIDSAEHKKLTGFPNENILDMVQYMSDHGDDMWIRHVLVPERTDFDPYLKRLG
DYIATLDKRVVQKVEILPYHTLGVKKYHELGITYPLEGIEPPSADRVKNAENLLHVEDYTGWQSWRPQPA
NKQ

>WP_003602240.1 MULTISPECIES: pyruvate formate lyase-activating protein [Lacticaseibacillus]
MKLIDQSQSPLNILEQVGQDHDGPIKGYVHSVESFGSVDGPGIRFVVFMQGCRMRCQYCHNPDTWNIGVG
EEMTADQILADAQRYKAFWGDQGGITCSGGESLVQIDFILELFTKAKALGISTCLDTSGGPFTRDQPWFG
QFEKLMAVTDISLVDIKHIDSAEHKKLTGFPNENILDMVQYMSAHADDMWIRHVLVPERTDFDPYLKRLG
DYIATLDKNVVQKVEILPYHTLGVKKYHELGITYPLEGIEPPSADRVKNAENLLHVKDYTGWQSWRPKPV
ASN

>WP_003570339.1 MULTISPECIES: pyruvate formate lyase-activating protein [Lactobacillaceae]
MKLIDQSQSPLNILEQVGQDHDGPIKGYVHSVESFGSVDGPGIRFVVFMQGCRMRCQYCHNPDTWNIGVG
EEMTADQILADAQRYKAFWGDQGGITCSGGESLVQIDFILELFTKAKALGISTCLDTSGGPFTRDQPWFG
QFEKLMAVTDISLVDIKHIDSAEHKKLTGFPNENILDMVQYMSAHGDDMWIRHVLVPERTDFDPYLKRLG
DYIATLDKNVVQKVEILPYHTLGVKKYHELGITYPLEGIEPPSADRVKNAENLLHVKDYTGWQSWRPKPV
ASN

>WP_047424150.1 pyruvate formate lyase-activating protein [Staphylococcus schweitzeri]
MLKGHLHSVESLGTVDGPGLRYILFTQGCLLRCLYCHNPDTWKISEPSREVTVDEMVNEILPYKPYFDAS
GGGVTVSGGEPLLQMPFLEKLFAELQENGVHTCLDTSAGCANDTKAFQRHFEELQKHTDLILLDIKHIDN
DKHIRLTGKPNTHILNFARKLSDLKQPVWIRHVLVPGYSDDKDDLIKLGEFINSLDNVEKFEILPYHQLG
VHKWKTLGIPYELEDVEAPDDEAVKAAYRYVNFKGKIPVEL

>WP_145174803.1 MULTISPECIES: pyruvate formate lyase-activating protein [Rothia]
MSSTTVTLETGSTLGEQDFAPPASRHAGAGTWGLGEQTEFERSQQLALMRAGKLGSVHSWELVTAVDGPG
TRMTVFMNGCPLRCLYCHNPDTFNMKDGQPIEASELIKKLKRYKKVFRSTGGGLTISGGEVLMQRAFAWN
LLMSAKSMGIHTCIDTSGFLGAAATDDFLESVDLVLLDVKSGDEKIYRALTGRALQPTIDFGDRLTALGK
EIWIRFVVVPGYTDSVENVEKVADIVSRWRTAVSRVEVLPFHQMGTDKWKSLGLDYKLEDVSPPTKEETE
RVREQFRARGLTVF

>WP_144807445.1 pyruvate formate lyase-activating protein [Microbacterium sp. SLBN-1]
MAATMLRRPASDDPGRPHPEPEVPALPDDAVRLEVPLQASAAGGRRTGAGVDGLHVETVDHHDRLAAMRD
GRLGSVHSWELVTAVDGPGTRLTTFLSGCPLRCLYCHNPDTLAMKDGAPVTAEELITRITRYRAVFQATG
GGITLSGGEVLMQPAFAARILRGAKALGIHTAIDTSGYLGRNATDTMLADTDLVLLDVKSGDPDVYRRVT
GRELEPTLQFGRRLATMADGPEVWIRYVLVPGLTDDAAGIERVAAYAASLNEIRPRVVSRVEVLPFHQMG
RDKWESLGRTYELDDTPSPTAELVDRVREVFRSHGLTTY

>WP_125648536.1 MULTISPECIES: pyruvate formate lyase-activating protein [Lapidilactobacillus]
MVLSTTTKPVVGYVHSIETFGSVDGPGIRYVIFLQGCRMRCEFCHNPDTWNIGTGDEMTSDEILAEAIKY
RAFWGKRGGITCSGGESLLQIDFLIDLFTKAKAEGINTCLDTCGQPFTYKEPWFSKFKQLMAVTDVSLVD
IKQIDTDRHKRLTGFNNETVLAMIEYMSDNGHHMWIRHVLVPERTDYDDNLRELGEYIKTLKTVDKVEIL
PYHTMGVVKYETLGIDYPLKGIEPPTHERVVNAENLLHVNDYQGWSK

>WP_125029929.1 pyruvate formate lyase-activating protein [Ancylomarina euxinus]
MLNVHSFESLGTYDGPGIRLVVFLQGCAFKCLYCANPDTITFKGGTPVPNSEIMRKARNQRPFFGKKGGV
TFSGGEPLWQAKDLSVLFQELKDDGFNTCIDTNGNVFNDDVKNLLKNTDLVLLDIKHINPDWHKTITGKT
NETTLKFAKYLKDTNTPVWLRYVLVPGYSDQEDYLHEMGQYFKDYSNIEKLEIQPYHKLGVHKYELLGMK
YELEGVLENTSEQLTRAEEVLSQYFKEVIIN

>WP_118645964.1 MULTISPECIES: pyruvate formate lyase-activating protein [Butyricicoccus]
MTGNIHSIQSLGAVDGPGVRYVVFMQGCPLRCVYCHNPDTWLTEGGTPTDVDELVRKALRFRPYWKNGGG
VTVTGGEPLLQAEFVEEFFAKLHEHGVHTALDTSGVGNLSKAEKVLAHTDLVLCDLKFLTKADYLKNCRA
DFDQIERFLQLTAMKNVPLWIRHVVVPGLTDGMDHLRRVKAKAESYPNFEKLEFLPFHKLCMEKYERLGL
EFPLKDTPAMNPDALKTMVEQL

>WP_044207138.1 MULTISPECIES: pyruvate formate lyase-activating protein [unclassified Flammeovirga]
MSTFPQQDPSILNDKDPELLRIHSIETFGTHDGPGIRFIVFVQGCQFRCLYCHNPDTFDVKGGKHIQLDE
IEKRVLRQRPYFGDEGGITISGGEPLLHRKKLITLFKRLKEHGIHTCLDSNGRLVNKEVEELLDYTDLLM
LDVKHINDDWHHKLTTVSNSATLKLAEMREKQGKPMWIRYVLVPGWSDQEEYLHELGQFFKDYKTIEKIE
IQPYHKLGVHKWEAMGLKYELEGVNPPTAEEIEKAKNIFAQYFKEVHVN

>WP_011743355.1 MULTISPECIES: pyruvate formate lyase-activating protein [Bifidobacterium]
MSEHIFRSTTRHMLRDSKDYVNQTLMGGLSGFESPIGLDRLDRIKALKSGDIGFVHSWDINTSVDGPGTR
MTVFMSGCPLRCQYCQNPDTWKMRDGKPVYYEAMVKKIERYADLFKATGGGITFSGGESMMQPAFVSRVF
HAAKQMGVHTCLDTSGFLGASYTDDMVDDIDLCLLDVKSGDEETYHKVTGGILQPTIDFGQRLAKAGKKI
WVRFVLVPGLTSSEENVENVAKICETFGDALEHIDVLPFHQLGRPKWHMLNIPYPLEDQKGPSAAMKQRV
VEQFQSHGFTVY

>WP_047892361.1 MULTISPECIES: pyruvate formate lyase-activating protein [Micromonospora]
MNGRLPAPPQVTAAVPGAVTGAVHSWDTSVGVDGPGTRFVVFLAGCPLRCRYCHSPDTWYGRSGRRRTVD
EMVTLATRYRRFIQVAGGGVTVSGGEPLLQPAFTRELLRRCHDDLGLHTALDTSGFLGVRADDALLDATD
LVLLDVKAGNPQTYRRVTGTGRLAPTLRFAQRLADRGTPIWIRYVLVPGLTDAVDEVERVADVAAGLATV
QRVEVLPFHRLGAHKYAELGLTFPLADTEPPDAGLLTRVRGQFAARGLTVT

>WP_123987312.1 pyruvate formate lyase-activating protein [Streptomyces sp. SAI-083]
MSTGRVHSWDLSTGVDGPGTRFVLFVSGCPLRCLYCANPDTWHMRDGREATVDEVMAEIEKYRAFLTTAG
GGVTVTGGEPLLQSAFTGELLRRCKEAGLHTALDTSGFLGARAGDALLADTDLVLLDIKSFDVTTYRRLT
GGDLGPTLNFATRLDRSGVPMWIRYVLVPGWTDREESVDALARFVAGLDAVERVEVLPFHRLGAAKYEAL
GLPFPLRDTPTPGAEVTERVREQFRARGVRVY

>WP_122825549.1 pyruvate formate lyase-activating protein [Georgenia faecalis]
MSHAEHLAAVRAGDIGSLHSWELVTAVDGPGTRLTVFLAGCPLRCLYCHNPDTLKMKDGEAVEVTELLKR
VKRYVPVFRATGGGLTVSGGEPLMQPAFLARLLRGAKELGVHTAIDTSGFLGAHASDALLDDVDLVLLDV
KSGLPETYRRTTGRELAPTLEFGRRLAARGTEIWVRFVLVPGLTDAVENVAAVAAYVASLSTVSRVEVLP
FHQMGRDKWDRLGLDYQLEDTPAPTAETVERVRGQFRARGLTVF

>WP_117518992.1 MULTISPECIES: pyruvate formate lyase-activating protein [Firmicutes]
MSPVKGSIHSVETFGSVDGPGVRFVIFLKGCAMRCKYCHNPDTWEMTTADTSSEELLKKALRYRSYWGEK
GGITVSGGEPLLQIDFVIDLFTRAKKLGIHTTIDTSGNPFTREEPFFSKFQQLMEVTDLLLVDIKHIDDA
CHLALTKQHNTNILDMLKYLDEIQKPVWIRHVLVPGINDQEIYLMNLSKFIQQLHNVKRVEILPYHTLGV
YKWKELGIPYELEGVESPDQASIEKARKILQCDQYQDY

>WP_186538382.1 pyruvate formate lyase-activating protein [Calothrix desertica]
MPNPEFTTTKVENNKVVPAITYGYIHSVESCGTVDGPGIRFLIFTSGCPLRCLYCSNPDCRKLENGKQIS
VDEIVTEIQKYTSYMKSSGGGVTISGGEPLFQPSFVREIFKRCRSLGIHTALDTSGFCDLESAKYVLEFV
DLVLLDIKSFDPITYTYVTGVRIEPTLALAKYLNEINKPTWIRYVLVPGLTDDPENIAGLANFIATLNNV
ERVEVLPFHKMGEYKWEQLGFEYLLKETPTPSPEQVQVAIDIFRSKGIFAI

>WP_136080457.1 pyruvate formate lyase-activating protein [Pontiella desulfatans]
MTIEEAREVRGRVGAYESCGTVDGPGLRFIVFFQGCPMRCLYCHNPESWDFSAGEEVTAGEVFGEIRKYK
NFMRTSGGGVTFSGGEPLSRPRFLEALLTLCKEEGIHTVVDTSGFTQLTDTVKRIVELTDLFLLDVKCVN
ANMHQIITGETNSKTFAFAELLAEWGKPVILRYVFVPQLNDRVHLMRKLAKWAVDLGNIEKVELLPFHKM
GEWKWKKHGLPYRLSETRVPEPEEIEHFADIFRKYGLTVE

>WP_153971866.1 MULTISPECIES: pyruvate formate lyase-activating protein [Romboutsia]
MIKGRVHSIETFGTVDGPGIRFILFMQGCPLRCKYCHNRDTWDTKCGTEYTTDQIIAQALKYSSYMRASG
GGITASGGEATLQPEFLAELFAKAKKNKIHTCLDTSGFVNIDTIAPVLENTDLVLLDIKHMVEEKAKELT
GVGIEKTLKLARHLSDRNIPVWIRHVLVPGVTDDQENLEKLAEFVSTLNNVERFEILPYHTMGVHKWENM
GLDYELKNIEDGTQDDIDRAIDIMSKYEVEIFNKRSA

>WP_062320818.1 pyruvate formate lyase-activating protein [Halolactibacillus sp. JCM 19043]
MHMKGRIHSIETLGTVDGPGLRYIIFTQGCLLRCQFCHNPDTWKMSGGKEMTVEELVTDIVKYKDFFDSS
GGGVTVSGGEPLIQAEFLLELFTELKKHDIHTCIDSSGGCFSRAPRFIETLDKLMDVTDLILYDLKQIDP
EKHKVLTGVSNDHILDMARYLDEKNVPIWVRHVLIPGGSDDDVLLQRLSDFIATLSNVERIDVLPYHKLG
VYKWENLGLDYQLEGVEPPTEDRVKNAEAILNREKTIAIPQS

>WP_054328164.1 pyruvate formate lyase-activating protein [Agathobaculum sp. NSJ-28]
MTGRIHSIQSLGAVDGPGIRYVVFLQGCPLRCVYCHNPDTWAAEGGDTVEADALVQKALRCRAYWGDSGG
VTVSGGEPLLQAPFVEEFFAKLQAQGVHTALDTSGVGNLAGAERVLRHTDLVLCDLKFLTQADYLQYCRA
DLTQVERFLQLTAMKGVPLWIRHVVVPGLTDSLEHLRLVKAKAESYPNLEKLEFLPFHKLCLEKYDRLGL
EFPLRDTPAMNDAWLKLLLDKL

>WP_032118022.1 MULTISPECIES: pyruvate formate lyase-activating protein [unclassified Clostridium]
MVRGKIHSIESMGLVDGPGIRVVVFMQGCALRCKYCHNPDTWSGEGELEMTPEELVNKVSRFRSYFERSG
GGITLSGGDPLRQPEFLLEVLKLCKEKNIHTTLDTSGVGFGNYEEILKYVDLVLFDVKHLTKEGYKDLAG
IDIDESLKFLEACKKSGTKLWIRQVVVPGVTDSEEYITALGDFIRTLENVEKVELLPYHLLGISKYETMG
IKYRLEGVPAMDKEKCKELYKFL

>WP_024729273.1 MULTISPECIES: pyruvate formate lyase-activating protein [unclassified Anaerostipes]
MIVGHIHSMESMGLVDGPGIRSVVFFQGCALRCKFCHNPDTWEFQGGEEITPEALVKKISRFKPYFKQNG
GVTFSGGEPLMQPEFLLKTLKLCRQEGIHTCIDTAGFGQGDYDEILSYTNLVLLDLKEITELAYESMTGR
PMERFNEFLKALEQNSTKLWIRHVVVPGLTDSEEHMQELKEYIDRIPNVEKVELLPYHLLGANKYEVMNL
SYPLKGVPAMDKERTKQLQKTYFDQYGGKQC

>WP_022515510.1 pyruvate formate lyase-activating protein [Roseburia sp. BX0805]
MTGEKNIGYVHSLESFGSVDGPGVRYVIFLSGCAMRCQFCHNPDTWDRNSGTPYEAGALLEKACKYRSYW
GSKGGITVSGGEPLLQIDFLTELFRRAKEMGIHTTLDTSGNPFTREEPFFSKWQELMKYTDLLLLDIKHI
DEEQHRILTGQTNKNILDMATLLSEMNKPVWIRHVLVPERNDKDEYLNRLADFIRTLKNVERVEVLPYHT
LGVFKWEQLGIPYPLEGIDPPSAERIKNAETILHAAAGQKTV

>WP_022211922.1 MULTISPECIES: pyruvate formate lyase-activating protein [Clostridiales]
MLFLEHAMQKFNLNKNIAKIHSIETFGSVDGPGVRFVVFFNGCHMRCKFCHNPDTWDINGGEERTADELL
TQALKYKTYWKSGGGITVSGGEPLIQIDFLNEFFKKAKAKGVHVTLDTSGNPFTREEPFFSKFKELMNVT
DLVILDIKEIDESKHKKLTGWSNLNILDMAKYLSEINKPVWIRHVLVPGGSDNDEELIRLNEFIKTLSNV
DRVEVIPYHDLGIFKWEKLGIAYPLINVKPPTKERVENAKKLLYTSEYRGYLSR

>WP_022211083.1 MULTISPECIES: pyruvate formate lyase-activating protein [Clostridiales]
MIKGKIHSVESMGLVDGPGIRVVVFMQGCTLRCLYCHNPDTWTLDGNKDALDFTPEELVNKISRFRSYFE
KSGGGVTFSGGDPLKQPEFLKETLKLCKEAGIHTTLDTSGVGFGDYEEILKYTDLVLYDVKHLTREGYKD
MTGIEIDETQKFLEACKKMGTKMWIRQVVVPGKTDSEEYIRELGKFIKTLDNVEKVELLPYHLLGVNKYE
TLGIKYRLEGLEAMDKEACKALYKFLEL

>WP_019161867.1 pyruvate formate lyase-activating protein [Blautia sp. M29]
MEGYVHSLESFGSVDGPGVRYVIFLSGCAMRCQFCHNPDTWNMKEGQVTTADELLNKALRYKGYWGNKGG
ITVSGGEPLLQMDFLTELFRKAKQAGIHTTLDTSANPYTEKEPWHSKWLELMKYTDLVLLDIKQIDEKEH
IKLTGHTNRNILAMAQELSDMGKPVWIRHVLVPGGSDKDEYLHRLADFIHTLKNVERVEVLPYHTLGTFK
WEKLGIPYPLEGVKPPTQERIDNARKILGAI

>WP_015543538.1 MULTISPECIES: pyruvate formate lyase-activating protein [Blautia]
MSEEIKGYVHSLESFGSVDGPGVRYVIFLSGCAMRCQFCHNPDTWKMGEGQQYTPSQLLKQALRYKNYWG
NKGGITVSGGEPLLQIDFLIEFFRMAKAEGVHTTLDTSANPYTEKEPFYSKWLELMKYTDLVLLDIKQID
EEEHIKLTGQSNKNILTMARKLSDMGKPMWIRHVLVPGGSDKDEYLHRLADFIHTLKTVERVEVLPYHTL
GVFKWEQLGIPYPLEGVRPPSEERINNAREILGAI

>WP_013355985.1 MULTISPECIES: pyruvate formate lyase-activating protein [Lactobacillaceae]
MENKQVSTTQEAAKEPLIGYVHSIETFGSVDGPGIRYVAFLQGCHMRCQYCHNPDTWKLNVGDQMTADEI
LEDAAKYRAFWGKTGGITVSGGESLVQIDFILDLFEKAKAMNISTCLDTSGQPFTREQPFFDKFERLMKV
TDISLVDIKHIDSAKHKQLTQYGNENILDMIQYMAQHHDDMWIRHVLVPQRTDYDEDLKKLGDYIAKIPN
DVVQKVEVLPYHTLGVKKYHEMKIKYRLEGIESPTQDRVANAEKLLHTADYNGYKTWMPLPKL

>WP_007758999.1 MULTISPECIES: pyruvate formate lyase-activating protein [Bacteroides]
MNFQLSTFNFQLVRVHSYESMGTFDGPGLRLVVFLQGCNFRCLYCANPDTIAGKGGTPTPPEEIIRMAMS
QRPFFGKRGGVTFSGGEPTFQAKALVPLVRELKEKGIHVCIDSNGGIWNEDVEELFKLTDLVLLDIKEFN
PARHRALTGRSNEQTLRTAAWLEKNEKPFWLRYVLVPGYSDFEEDIRRLGEALGKYKMVQRVEILPYHTL
GVHKYEAMEQEYKLKDVKENTPDQLEKAAKVFKEYFTTVVVN

>WP_003642837.1 MULTISPECIES: pyruvate formate lyase-activating protein [Lactobacillaceae]
MENKQVSTTQAAAKEPLIGYVHSIETFGSVDGPGIRYVAFLQGCHMRCQYCHNPDTWKLNVGDQMTADEI
LEDAAKYRAFWGKTGGITVSGGESLVQIDFILDLFEKAKAMNISTCLDTSGQPFTREQPFFDKFERLMKV
TDISLVDIKHIDSAKHKQLTQYGNENILDMIQYMAQHHDDMWIRHVLVPQRTDYDEDLKKLGDYIAKIPN
DVVQKVEVLPYHTLGVKKYHEMKIKYRLEGIESPTQDRVANAEKLLHTADYNGYKTWMPLPKL

>WP_117878014.1 MULTISPECIES: pyruvate formate lyase-activating protein [Ruminococcus]
MEGFIHSTESFGTVDGPGIRFVIFFQGCPMRCLYCHNPDTWKIGTGTKRTVESLLAEYDSVKEFMKNGGI
TCTGGEPLVQIDFVTELFEKAKEKGIHTCLDSSGITFTPDSTEKFERLCKCTDLVMLDIKHIDREEHKKL
TGHYNDNILAFAKFLSEHGVPIWIRHVVVPGITDKEEYLFRLGEFISQLKTLKALDVLPYHTMGKVKYEQ
LGIDYPLGDTPPLDKEDAVKARDVIMRGLKAALKKRK

>WP_154434409.1 pyruvate formate lyase-activating protein [Olsenella sp. DSM 105246]
MGRVHSTESFGSADGPGVRFVVFLQGCDMRCRYCHNADTWDRDGGQLLSATQILDKAERYRSYWGPEGGI
TVSGGEALLQADFVAELFEEARKRGIGTCLDTSLQPFTRDEPFFSTFRRLIKFCDFVLADIKHIDPERHR
WLTGHDNENILDGLRFLAEVGEPVWIRQVLVPGVTDDDGQLRATRAFVDGLPNVERVEVLPYHTLGKFKW
DELGIPYPLEGVEPPSQESIEHARRILCKGE

>WP_142162407.1 pyruvate formate lyase-activating protein [Cellulomonas sp. SLBN-39]
MTTLTATDERPGAPVVPLGLPLVGGSHTRTAGHGTAGLETTEAERSERLAAVREGRVGSVHSWELVTAVD
GPGTRLTVFLSGCPLRCLYCHNPDTMQMRRGTDVTADEILARVARYRGVFTATGGGLTISGGEPLMQPAF
VRRLVRGAATMDVPVAIDTSGYLGAQLDDATLDDVSLVLLDVKSGDPETYRRVTGRELAPTLEFSRRLAA
RGTRLWIRFVLVPGLTDDPANVAAVADHVASLGPAVERVEVLPFHQMGRDKWAELGLRYELEDTEPPTPE
ATEAVRDVFRARGLTTH

>WP_142152755.1 pyruvate formate lyase-activating protein [Streptomyces sp. SLBN-31]
MTPLLPTASVLPAPACGPVPAAATPAAAATRREVVGSVHSWDLSTGVDGPGTRFVTFLSGCPLTCLYCHN
PDTWRMRDGKRTTADEIVAEARKYTRFIAAAGGGATISGGEPLLQPVFTGELLHRFRHELGLHTALDTSG
FLGVRATDALLRDTDLVLLDIKSWDRATYRKVTGRPLEPTLVFARRLADLGKEVHVRFVLVPGLTDDPAN
IEGVAAFAASLGNVTRVDVLPFHKLGEAKWQALGRPFVLHDTPAPTAEETAAARSIFESHGLRAV

>WP_075184986.1 pyruvate formate lyase-activating protein [Teredinibacter sp. Bs08]
MLGRIHSFENSSALDGPGLRVVVFMQGCQFRCKYCHNRDSWDLRAGSLYSVAEVVERVLPFRPFLQASNG
GVTVSGGEALLQPEFVTLLFKQLKKLGFHTCLDTNGYVSDHLYGEKLDELLSYTDLILLDLKHIDRLKHE
ALTGVGNDKPRNFARFLADIEHPIWIRHVLVPGYTDEENDLRSLAKFLSPMKNVKKIEILPYHRLGKPKW
EEMGLEYPLAHVEPPSRESIKGIIEMFKQDYGLNVVSP

>WP_061578857.1 MULTISPECIES: pyruvate formate lyase-activating protein [Bacillaceae]
MKGFIHSIESCGTVDGPGLRYVIFTQGCVLRCQYCHNADTWEIGKGKEMTVEEIIDDVKTYLPFINASGG
GITVSGGEPLLQIDFLTELFKACKQLGIHTAIDSSGGCYTTEASFQQKLNELLSYTDLILLDLKHIDEKK
HRKLTGKTNKHILQFARFLSEKNVPVWIRHVLVPTITEDPNDLRRLAAFIRTLNNVKKIEILPYHKLGVY
KWKALGLKYPLEGIEPPSEESVQMAQRILNGTENGLLFT

>WP_023050967.1 MULTISPECIES: pyruvate formate lyase-activating protein [Cetobacterium]
MKKGFIHSHESFGTVDGPGIRYVVFTQGCPLRCKYCHNCDTWKREDAKFLETPEQTFLEICRYKNFIKTG
GVTVTGGDPLTQPEYVKELLRLCKQEGIHTAIDTSGYLFNDKVKEALEYADLVLLDIKSIDPVQYKELTG
VELEPTLQFAKYLKEIGKPMWVRHVVVPGITDNDELLGKLADYLKDFDNLEKVEVLPYHSLGEYKWQKIG
MDYPLKGVEQLSAERFENAKNIFKSRGLSVK

>WP_013401887.1 MULTISPECIES: pyruvate formate lyase-activating protein [Bacillaceae]
MKGFIHSIESCGTVDGPGLRYVIFTQGCVLRCQYCHNADTWEIGKGKEMTVEEIIDDVKTYLPFINASNG
GITVSGGEPLLQIDFLIELFKACKKLGIHTAIDSSGGCYTTEASFQQKLNELLSYTDLILLDLKHIDEKK
HRKLTGKTNKHILQFAQFLSEKNVPVWIRHVLVPTITDDPNDLRRLAAFIRTLKNVKKIEILPYHKLGVY
KWKALGLKYPLEGIEPPSEESVQMAQRILNGTEDTVSLA

>WP_003534859.1 MULTISPECIES: pyruvate formate lyase-activating protein [Erysipelotrichaceae]
MKKEINMETAIKGFVHSIESFGSVDGPGIRYIIFLHGCPLRCKFCHNPDTWANAKSTMEMTPQEAIAKAL
KYKSYWGNDGGITVSGGEPLLQIDFLIELFKLAKKEGINTCIDTSGGNFTREEPFFSKFNELMKYTDLLL
VDLKHIDSTQHQELTGKGNDNILDMAKYLSTINKPVWIRHVLVPGISDKDEYLTELDKFISTLNNVKKVE
VLPYHTLGVFKWEELGIPYQLDGINPPNQERIDNANKLLHTDKYR

>WP_148142993.1 pyruvate formate lyase-activating protein [Rhizobium cellulosilyticum]
MDIQRAITRPPKAHAPAGTHSSTDFGYLHSVESGAAVDGPGMRFVFFMAGCLFRCVYCHNPDTWKLHNGR
KITLDDALAEVKPYAGFLRMAGGVTISGGEPLMQAPFVGEMFKHFKSELGLHTALDTQGYLHASVDDEWF
DNVDLVLLDIKHSDPEVYQRLTAQPLQPTLDFAHRLQRLQKKMWLRYVLVPGWTDGHDDIARLADFVADL
GSIIERVEVLPFHQMGTQKWAQLGMDYPLAGAPTPTPESTAEARSIFAERGLTVF

>WP_122355983.1 MULTISPECIES: pyruvate formate lyase-activating protein [Parabacteroides]
MEGKIHSLESFGTVDGPGIRFVVFMQGCPLRCLYCHNPDTWDSRGGAKYQLSPEELLAEVLRYKNFIAKG
GVTVTGGEPLLQAEFLTAFFRLCREAGIHTALDTSGYICTPKALEVLDYVDLVLLDIKTIDPELHPRLTA
VKLDNTLRFLDELEKRGVPVWIRHVIVPGLTDNDDALNKLAEYISRYKMVQKAELLPYHTMGAYKYEAQG
IEYKLKDVEPLSAERLANAKEIFKKQGITV

>WP_098979651.1 pyruvate formate lyase-activating protein [Fusobacterium nucleatum]
MQGYINSFESFGTKDGPGIRFVVFMQGCPLRCLYCHNVDTWELKDKNYIYTPEEILAELNKVRAFLTGGI
TASGGEPLFQASFILELFKLCKENGIHTALDTSGYIFNDQAKKVLEYTDLVLLDIKHIDKDMYKKLTSVD
LEPTLNFIKYLQEINKPVWIRYVLVPGYTDDIKDLNDWAKFVSQFDVVKRVDILPFHQMAIYKWEKTNRE
YKLKDTLTPNKEQIQKAEEIFRKYNLPLYEERS

>WP_008667336.1 MULTISPECIES: pyruvate formate lyase-activating protein [Bacteroidales]
MIRVHSYESMGTFDGPGLRLVVFLQGCNFRCLYCANPDTIDTKGESTETAIDEIVHMAVSQKAFFGKKGG
VTFSGGEPTLQAKALIPLFQRLKEQNIHICIDTNGSIWNEEVEELLKWTDLVLLDIKEFNNVRHRQLTER
SNEQTIRTAEWLEKNGKPFWLRYVLVPGYSSFEEDIRALGEHFKNYHMIQRVEILPYHTLGVHKYEAMGK
EYKLNGIKENTLEQLETAKTLFGEYFNTVYLN

>WP_007843960.1 MULTISPECIES: pyruvate formate lyase-activating protein [Bacteroidales]
MIRVHSYESMGTFDGPGLRLVVFLQGCNFRCLYCANPDTIDTKGESTETTIDEIVRMAVSQKAFFGKKGG
VTFSGGEPTLQAKALIPLFQRLKEQSIHICIDTNGSIWNEEVKELLQWTDLVLLDIKEFNNVRHRQLTER
SNEQTIRTAGWLEKNGKPFWLRYVLVPGYSSFEEDIRALGEHFKNYQMIQRVEILPYHTLGVHKYEAMGK
EYKLNGIKENTLKQLETAKTLFGEYFNTVYLN

>WP_005843429.1 MULTISPECIES: pyruvate formate lyase-activating protein [Bacteroidales]
MIRVHSYESMGTFDGPGLRLVVFLQGCNFRCLYCANPDTIDTKGESTETAIDEIVRMAVSQKAFFGKKGG
VTFSGGEPTLQAKALIPLFQRLKEQNIHICIDTNGSIWNEEVEELLKWTDLVLLDIKEFNNVRHRQLTER
SNEQTIRTAEWLEKNGKPFWLRYVLVPGYSSFEEDIRALGEHFKNYHMIQRVEILPYHTLGVHKYEAMGK
EYKLNGIKENTLEQLETAKTLFGEYFNTVYLN

>WP_156743745.1 pyruvate formate lyase-activating protein [Haloactinobacterium sp. F300]
MSVAPTAMGADRSIRLARIRLGDLGSVHSWELVTAVDGPGTRMTLFLSGCPLRCLYCHNPDTWRMRDGRL
TSVEDVLARVGRYRHVFAATGGGLTVSGGEALMQPTFLGRILAGTKELGVHTTLDTSGYLGANATDAMLE
VTDLVLLDVKSGDPETYRRVTGRDLAPTLRFGRRLSDRGIATWIRFVLVPGLTDDPDNVSLVADYAASLA
GVERVEVLPFHQMGREKWARCALAYDLADTQPPTPELTERVREQFRERGLLVY

>WP_154998957.1 MULTISPECIES: pyruvate formate lyase-activating protein [Bacillus]
MDGNIHSIETFGTVDGPGIRYVVFTQGCLMRCQFCHNADTWEIGTGKQMTVSEIVQDVQHYLPFIQSSGG
GITVSGGEPLLQLPFLIELFKACKSLGIHTALDSSGGCYSAAPAFQEQIKELIQYTDLVLLDLKHINRKK
HINLTGMPNDHILDFARFLADHQVPVWIRHVLVPGISDIDDDLTALGTFIGTLANVQKVEVLPYHKLGVY
KWEALGLDYPLNGVEPPSADRVENAYRLLTAHLQCGALLQET

>WP_153918885.1 MULTISPECIES: pyruvate formate lyase-activating protein [Alistipes]
MLRIHSYESMGTFDGPGLRLVVFLQGCNFRCLYCANPDTIDACGGKPTPAEEILRMATDQKPFFGRRGGV
TFSGGEPTFQATALVPLVRQLHGAGIHVCLDSNGGVWNPAVEELLGLVDLVLLDVKQADPERHRTLTGRD
NAQTLRTAAWLEEHGKPFWLRYVLVPGYSDAEADIRALGERLGGYKQVERVEILPYHTLGVHKYEAMGKE
YRLAGVQENTPEQSERAAALFREYFPTVVVN

>WP_153861013.1 pyruvate formate lyase-activating protein [Fundicoccus ignavus]
MTEVTTPIIGYVHSTESFGSVDGPGIRFITFMQGCRMRCEFCHNPDTWNMKGGNPYTPQELYDEAIQYRP
FWGSKGGVTVSGGEPLLQIDFLIEYFKICKENGVHTTIDTCGQPFTFKEPFFGRFQELLKYTDLFLFDIK
HIDSEGHRRLTGHPNNGILDMSRYLSDIKHPVWIRHVLVPERTDYDEYLQRLGDYVASLDNVLKFEILPY
HKMGVYKYEAMGIKYRLEGIEPPSAERVENARRLLRTDEYKDYLNY

>WP_138068897.1 pyruvate formate lyase-activating protein [Streptococcus pseudoporcinus]
MTEIDYGQVTGMIHSTESFGSVDGPGIRFIIFMQGCKMRCQYCHNPDTWEMETNNSKERTVNDVLKEALN
YKHFWGKTGGITVSGGEAMLQIDFITALFIQAKKHGVHTTLDTCGFTYRATPEYHAKLEKLLAVTDLVLL
DIKEIDAEQHKIVTKQSNKNILLFAQYLSDKCIPVWIRHVLVPGLTDIDEHLERLGAFVANLKNVDKFEI
LPYHTMGEFKWRELGIPYPLEGVKPPTKERVQNAKAIMKTESYMEYMNRVHKV

>WP_088057248.1 pyruvate formate lyase-activating protein [Bacillus wiedmannii]
MIKGRIHSVESCGTVDGPGIRYVIFTQGCLLRCQYCHNADTWEIGKGKEITVEEVMQDVTCYLPFIEASG
GGITVSGGEPLLQLDFLIELFKKCKEVGIHTTIDSSGGCYSEEPEFQNKLDILMDYTDLVLLDLKHIDSK
KHRKLTGKPNEHILQFARYLSHKNKPIWVRHVLVPGVTDNEEDLQKLSSFIQSLSNVQKVEVLPYHKLGV
YKWEALGHKYPLANVEPPTEKKVEQARHILQAV

>WP_077322410.1 pyruvate formate lyase-activating protein [Streptococcus pseudoporcinus]
MTEIDYGQVTGMIHSTESFGSVDGPGIRFIIFMQGCKMRCQYCHNPDTWEMETNNSKERTVNDVLKEALN
YKHFWGKTGGITVSGGEAMLQIDFITALFIEAKKHGVHTTLDTCGFTYRATPEYHAKLEKLLAVTDLVLL
DIKEIDAKQHKIVTKQSNKNILLFAQYLSDKGIPVWIRHVLVPGLTDIDEHLERLGAFVANLKNVDKFEI
LPYHTMGEFKWRELGIPYPLEGVKPPTKERVQNAKAIMKTESYTEYMNRVHKV

>WP_073518173.1 MULTISPECIES: pyruvate formate lyase-activating protein [Bacillus cereus group]
MVKGRIHSVESCGTVDGPGIRYVIFTQGCLLRCQYCHNADTWEIGKGKEITVEEVMQDVTCYLPFIEASG
GGITVSGGEPLLQLDFLIELFKKCKEAGIHTTIDSSGGCYSEEPEFQNKLDTLMDYTDLVLLDLKHIDSK
KHRKLTGKPNEHILQFARYLSDKNKPIWVRHVLVPGITDNEEDLQKLSSFIQSLSNVQKVEVLPYHKLGV
YKWEALGHKYPLANVEPPTEKNVEQARHILQAV

>WP_062438769.1 pyruvate formate lyase-activating protein [Thalassobacillus devorans]
MNGRIHSIETCGTVDGPGLRYVIFTQGCLLRCQFCHNPDTWSRTGGMEKSVDDIIEDIKEYLPYIKAKGG
ITVSGGEPLLQIDFLTELFQRCKELGIHTAIDSSGGCFSSSPAFLAKMEELLKFTDLVLLDLKQMDADKH
KSLTGMTNKHIHDFARFLAEKDIPVWIRRVLIPGLTNEAEELQQLKEFVDGLGNVEKLEVLPYHTMGVYK
WEHLGLEYPLEGYRSPSEQEMEQAEHILQPASF

>WP_061910806.1 pyruvate formate lyase-activating protein [Streptococcus cristatus]
MVEEAIDYGKVTGMVHSTESFGAVDGPGIRFIVFLQGCHMRCQYCHNPDTWEMETNKSQLRTVDDILQEA
LRYKGFWGNKGGITVSGGEALLQIDFLIAFFTKAKELGIHCTLDTCALPFRNTPRYLEKFNKLMAVTDLV
LLDIKEINEAQHRIVTTQTNKNILACAKYLSDIGKPVWIRHVLVPGLTDRDEDLIELGKFVKTLKNVDKF
EILPYHTMGEFKWRELGIPYSLEGVKPPTAERVKNAKELMQTESYTEYMNRVHNN

>WP_029425459.1 pyruvate formate lyase-activating protein [Bacteroides faecis]
MMINVHSYESMGTFDGPGLRLVVFLQGCNFRCLYCANPDTIAGKGGTPTPPEEIVRMAMSQRPFFGKRGG
ITFSGGEPTFQAKALVPLVRELKEKGIHVCLDSNGGIWNEEVEELFKLTDLVLLDIKEFNPNRHQALTGR
SNEQTLRTAAWLEEHGKPFWLRYVLVPGYSSFEEDIRALGKALGTYKMIQRVELLPYHTLGVHKYEAMEQ
DYKLKDVKENTPEQVEQAAEVFKEYFTTVVVN

>WP_027098161.1 pyruvate formate lyase-activating protein [Clostridium paraputrificum]
MIKGRIHSIESMGLVDGPGIRVVVFFQGCSLRCKFCHNPDTWNCNGGDEYTTEELVKKIERFKPYFKQSG
GGVTISGGDPLRQPEFLIEVLKLCKEKGIHTCVDTAGYGLGEYDEILKYTDLVLYDVKHFTREGYKKVTG
LEIDESLNFLEAMQRNNTKMWIRHVVVPGLTDGEEHIKALGEYIKNIKNVEKVELLPYHLLGVNKYENLG
MEYRLEGTPAMDKEICNKYKELLNEVIG

>WP_002473369.1 MULTISPECIES: pyruvate formate lyase-activating protein [Bacteria]
MLKGHLHSVESMGTVDGPGLRYILFTQGCLLRCLYCHNPDTWKINEPSREVTVDEMVNEILPYKPYFEAS
GGGVTVSGGEPLLQMPFLEQLFKELKANGIHTCIDTSAGCVNDTPAFNRHFDELQKHTDLILLDIKHIDN
DKHIKLTGKPNTHILKFARKLSDMKQPVWIRHVLVPGISDDKEDLIKLGEFINSLDNVEKFEILPYHQLG
VHKWKNLGIPYQLENVEPPDDEAVKEAYRYVNFNGKIPVI

>WP_000238490.1 MULTISPECIES: pyruvate formate lyase-activating protein [Bacillus cereus group]
MVKGRIHSVESCGTVDGPGIRYVIFTQGCLLRCQYCHNADTWEIGKGKEITVEEVMQDVTCYLPFIEASG
GGITVSGGEPLLQLDFLTQLFKKCKEAGIHTTIDSSGGCYSEEPEFQNKLDILMDYTDLVLLDLKHIDSK
KHRKLTGKPNEHILQFARYLSDKKKPIWVRHVLVPGVTDGEEDLQKLSSFIQSLSNVKKVEVLPYHKLGV
YKWEALGHKYPLADVNPPTEENVEHAKHILKAV

>WP_134362151.1 MULTISPECIES: pyruvate formate lyase-activating protein [Cryobacterium]
MPAVNLGLPSAGVAVSLMDGSSVSSEQADLAELHHLEMEAIHNGTVASVHSWELVTAVDGPGTRLTLFLS
GCLLRCQYCHNPDTWKMKDGLLTTLDDLVARVKRYKGVFDSTGGGLTISGGEPLMQPAFVTRLFEECHKL
GVHTTLDTSGFLGKSASDKLLDNLDLVLLDVKSGLPETYKEVTGRDLAPTIAFGDRLSERNIPVWARFVL
VPGLTDAVDNVDAVAEIVSRWPNVERVEVLPFHQMGEDKWDRLNIPYPLHGSNPPDEALLERVRGQFEAR
GLTVF

>WP_128117660.1 pyruvate formate lyase-activating protein [Faecalibacterium sp. OF04-11AC]
MPLCNLIGHVHSLESFGSVDGPGVRFVVFLQGCALRCKYCHNPETWACEGGEEYTPEELFQKVYRYRNYW
GKKGGVTVSGGEPLRQMEFLTAFFQLARKKGVHTALDTAGQPFRPEDPEYLAAFDTLMASTSLVILDLKE
IDPEKHRQLTGKDNANILAMARHVSDLGVPLWIRHVLVPGLTDDEEGLRRTADFIASLKTVQRVEVLPYH
TLGLFKWEKLGIPYPLPDAVPPTAEQVKRAEELLEVSKYPG

>WP_140972245.1 pyruvate formate lyase-activating protein [Bacillus sp. (in: Bacteria)]
MVKGRIHSVESCGTVDGPGIRYVIFTQGCLLRCQYCHNADTWEIGKGKEITVEEVMQDVTCYLPFIEASG
GGITVSGGEPLLQLDFLIELFKKCKEVGIHTTIDSSGGCYSEEPEFQNKLDILMDYTDLVLLDLKHIDSK
KHRKLTGKPNEHILQFARYLSDKNKPIWVRHVLVPGVTDNEEDLQKLSSFIQSLSNVQKVEVLPYHKLGV
YKWEALGHKYPLANVEPPTEKNVEKARHILQAV

>WP_081442815.1 pyruvate formate lyase-activating protein [Scardovia inopinata]
MSDFRTTKPHMLRQSKVYESRTLMGGLSGFESPVGMDRRDRLQALKTGDIGFVHSWDINTSVDGPGTRMT
VFMSGCPLRCQYCQNPDTWKMRDGQPVYLDAMVAKVERYKDLFQLTGGGITFSGGESMQQPKFVTRVFRA
AKEMGVHTCLDTSGFLGENYSDDDIRDVDLCLLDVKSGDEETYRKVTGGSLQPTIDFGKRLSRLGTKIWV
RFVLVPGLTDSEDNVENVASICQEFGDAVEHIDVLPFHQLGRPKWHELRIPYSLEDTKGPSAALKERVMG
QFRNHGFVVY

>WP_067485032.1 MULTISPECIES: pyruvate formate lyase-activating protein [Enterococcus]
MTTPVTGFIHSTESFGSVDGPGIRFIAFMQGCRMRCQFCHNPDTWNIGGGVERTTDDVLNEALAYREFWG
DKGGITISGGEPLLQLDFLIDLFKKAKDQGVHTTIDTCGKPFSREEPFFSKFEELMEYTDLLLFDIKHID
NDQHKILTANGNQNILEMAKYLSEIGKPVWIRHVLVPERSDYDEYLIRLDEFIKTLNNVDKVEILPYHTM
GRYKWETLGLKYPLDGIEPPTKERVENAKQLLHTEDYQGYLTR

>WP_113880927.1 MULTISPECIES: pyruvate formate lyase-activating protein [Cytobacillus]
MDGNIHSIETFGTVDGPGIRYVIFTQGCLLRCQFCHNADTWEIGSGKQMSVTEIMNDLQSYLPFLSASGG
GITVSGGEPLLQIPFLIELFKECKKLGIHTAIDSSGGCYSTSPFFQTQLKELLDYTDLVLLDLKHIDREK
HKKLTGLTNEHILQFAQHLSDNQVPVWIRHVLVPTISDDVSDLEQMGRFIRELKNVKKIEVLPYHKLGVY
KWEALGLEYPLKEIEPPSEEAAEWAYQILTGE

>WP_053476119.1 MULTISPECIES: pyruvate formate lyase-activating protein [Bacillaceae]
MIGNIHSIETFGTVDGPGIRYVVFTQGCLLRCQFCHNADTWEIGTGKQMSVSEIMSDIKSYLPFIEASGG
GITVSGGEPLLQIPFLIELFKECKNAGIHTAIDSSGGCYSKAPLFQKQLKELMQYTDLVLLDLKQIDKEK
HKRLTGLTNEHILSFAWYLSDHEVPVWIRHVLVPTISDDEQDLKKLGEFIRSLKNVQKVEVLPYHKLGVY
KWEALGLDYPLKEIEPPNKEKTARALRILTKS

>WP_040208664.1 MULTISPECIES: pyruvate formate lyase-activating protein [Bacillaceae]
MNGNIHSIETLGTVDGPGIRYVIFTQGCLLRCQFCHNADTWEIGSGKEMTVSEIMDDLMSYLPFIQASGG
GITVSGGEPLLQVPFLTALFKECKKKGIHTTIDSSGGCFSHSKLFIEQLEELLLYTDLVLLDLKHINRKK
HIQLTGMANDHILEFAKFLSDRHVPIWVRHVLVPTVTDDPIDLQQLGEFIGTLENVQKIEILPYHKLGVY
KWEALGHEYQLSHVEPPTEAKVDFANQMLTAHWKAPQQH

>WP_029769333.1 pyruvate formate lyase-activating protein [Winkia neuii]
MVLPLTARGDTSWESEGSTGEYRPEPLEYEVPRLQGAGLAGVTDAPQMNRQEHLMAVRAGEIGSVHSWEL
VTAVDGPGTRLTVFLAGCPLRCVYCHNPDTWKMRDGTAVREEDLIKKIVRYKPVFDATGGGVTFSGGEPM
MQPTFLKRLLRDCKKNGIHTNIDTSGFMGASFSDDDLNLMDLVMMDVKSGDPEIYKKVTGRPLEPTLKFG
QRLADNGNRVWIRFVDVPGWTDQKDNVERVADIVAQWPNVERLEVLPFHQMARDKWADLNIDYKLEDVEP
PSKEAAEKVRDIFRSRGLTVY

>WP_010825262.1 pyruvate formate lyase-activating protein [Enterococcus faecalis]
MTTPVTGRIHSTENFGTVDGPGVRFIVFTQGCRMRCQFCHNPDTWKIGSGGRVVTTDEVLEEALRFRSYW
GEKGGITVSGGEPLLQMDFLIDLFKKAKAQGIHTTLDTCGKPFTREEPFISQFDELMKYTDLLLFDIKHI
DNEQHKLLTTQSNDNILEMATYLSEINKPVWIRHVLVPQRSDYDEYLIRLDAFIKTLNNVDKVEVLPYHT
MGKYKWEELGIPYPLEGIEPPKNERVENAKKLLHVEDYQGYLAR

>WP_000238486.1 MULTISPECIES: pyruvate formate lyase-activating protein [Bacillus]
MVKGRIHSVESCGTVDGPGIRYVIFTQGCLLRCQYCHNADTWEIGKGKEITVEEVMQDVTCYLPFIEASG
GGITVSGGEPLLQLDFLIELFKKCKEVGIHTTIDSSGGCYSEEPEFQQKLDKLMDYTDLVLLDLKHIDSK
KHRKLTGKSNEHILQFARYLSDKNKPIWVRHVLVPGVTDNEEDLQKLSSFIQSLSNVQKVEVLPYHKLGV
YKWEALGHKYPLANVEPPTEKNVEQARHILKAV

>WP_093701382.1 pyruvate formate lyase-activating protein [Streptomyces sp. SID8382]
MTGRVHSWDLATGVDGPGTRFVLFLSGCPLRCLYCANPDTWRMRDGTPTTIDEVMTEIEKYRAFITTAGG
GVTLTGGEALLQPTFTAAIFRRCKELGLHTALDTSGFLGARATDALLADTDLVLLDIKSFDVRAYRKLTG
GDLAPTLGFATRLDRLGVAVWIRYVLVPGWTDDPLAVDGLGGFLAGLGNVDRVDILPFHKLGAHKYDALG
IPFPLRDTPTPHPDLTERVRERFREHGLRAL

>WP_136009230.1 MULTISPECIES: pyruvate formate lyase-activating protein [unclassified Bacteroides]
MINVHSYESMGTFDGPGLRLVVFLQGCLFRCLYCANPDTIDVKGGTPTTPEEILQMAVSQKAFFGKKGGI
TFSGGEPTLQAEALIPLFKELKANGIHICLDSNGGIWNEKVEELFSLTDLVLLDIKQFNPERHRMLTGRS
NEQTLCTAAWLEEHERPFWLRYVLVPGYSDSEEDIRLLGESLAKYQQIQRVEILPYHRLGVHKYEAMGWE
YKLKEVKENSPEQLARAEKVFKEYFTNVVTN

>WP_055509265.1 pyruvate formate lyase-activating protein [Nonomuraea pusilla]
MNGRAAPSGVISSWDLSIGVDGPGTRFVVFTGGCPLRCLYCQNPETWRMRDGRRVTVDEVMAEAAKYRRF
IEVAGGGVTISGGEPLLQPAFTGELLRRCRALGLHTALDTSGLLGARAGDALLADTDLVLLDVKSWDPAT
YRRVTGGPVEPTLRFARRLAELGRPTWVRFVLVPGLTDDPGNVEGLARFVAGLGNVERVDVLPFHRLATA
KYERLGLRFPLDGVEPPDQALLDRVHAQFRAHGVTSV

>WP_156207843.1 pyruvate formate lyase-activating protein [Streptomyces sp. TRM66187]
MAATGRAGADDRAAVTGRIHSWDLSTGVDGPGTRFVLFLSGCPLRCLYCANPDTWHMRDGHLMTVDEVMA
EIERYRPFITAAGGGVTLTGGEPLLQPAFTAEVFRRCRELGLHTALDTSGLLGTRADDMLLGDTGLVLLD
IKSFDVGTYRRLTGGGLAPTLSFAARLDRLSVPVWIRYVLVPGWTDDKAAIEGLAEFLSALGCVERVEVL
PFHKLGAAKYDALGIPFPLRDTPVPGAALVSRVLRQFRAHGLRAY

>WP_125539103.1 pyruvate formate lyase-activating protein [Streptomyces sp. WAC05950]
MTVLLGPITTRATAGAATGATGATHRATTPAVAVTRRPSEGSVHSWDLSTGVDGPGTRFVTFLSGCPLTC
LYCHNPDTWRMRAGTRTSADDVIAEAAKYGGFIATSGGGATVSGGEPLLQPVFAGELLHRLKHELGLHTA
LDTSGFLGARATDALLRDVDLVLLDIKSWDRGTCRKVTGRPLEPTLDFARRLADLGKEVHLRFVLVPGLT
DARENVEGVAAFAESLGNVSRVDVLPFHTLGAGKWQALGMDFTLRDTPPPTAEQTAAARALFEARGLTAV

>WP_003771783.1 MULTISPECIES: pyruvate formate lyase-activating protein [Bacteria]
MTEVLGRVHSVETMGTVDGPGIRFIVFMQGCLLRCQFCHNPDTWKIGTGTERSAQDVFDEAIKYKEFWDA
SGGGVTVSGGEPLLQVDFLIEFFTLCKAAGVHTTIDSCGGCFTRDPEFIEKLDRLMEVTDLILLDIKQIN
PEKHLKLTTKSNAPIIDFAHYLRDKEQPIWIRHVLIPTKTDDPEDLTKLHEFIQTLPNVNQVDVLPYHTM
GVYKWKEMGIRYPLEGIEAPEEEVVALANKILETSSYK

>WP_032089797.1 pyruvate formate lyase-activating protein [Faecalibacillus sp. H12]
METIGRIHSIESFGSVDGPGVRYIYFLHGCPLRCQFCHNPDTWGSKKYEEYTPEKALQQAMKYKTYWGKK
GGITISGGEPLAQIDFVLELFKLAKKEGINTCIDTSGGCFTREEPFFSKFKELMEYTDLLLVDIKEINNE
RHKTLTGRSNENILDMAKYLSEINKPIWIRHVLVPERSDYDEDLIELDRFISTLSNVYRVEILPYHTLGV
FKWEELKIPYQLEGIKPPTKERVDNANRLLHVDRYTRYLDN

>WP_138345567.1 MULTISPECIES: pyruvate formate lyase-activating protein [Bacteroides]
MINVHSYESMGTFDGPGLRLVVFLQGCPFRCLYCANPDTIDVKGGTPTTPEEILQMAISQKAFFGKKGGI
TFSGGEPTLQAEALIPLFKELKANGIHICLDSNGGIWNEKVEELFSLTDLVLLDIKQFNPERHRTLTGRS
NEQTLRTAAWLEEHGRPSWLRYVLVPGYSDSEEDIRLLGESFGKYRQIQRVEILPYHRLGVHKYEAMGWD
YKLKEVKENTPEQLERAEKLFKEYFTNVITN

>WP_003070100.1 MULTISPECIES: pyruvate formate lyase-activating protein [Streptococcus]
MEKEVIDYGKVTGMVHSTESFGAVDGPGIRFIVFLQGCKMRCQYCHNPDTWAMETNNSRERTVEDVLQEA
LRYRGFWGKKGGITVSGGEALLQINFVTALFTKAKELGIHCTLDTCAMPFRNTPEYLKVFDRLLEVTDLV
LLDIKEINDAQHKFVTGHTNKNILECAKYLSDKGVPMWIRHVLVPTLTDRDDDLKELGEFVKTLKTVDKF
EVLPYHTMGEFKWRELGIPYPLEGIKPPTADRVANAKELMKTESYTEYMNRVHNS

>WP_118252685.1 MULTISPECIES: pyruvate formate lyase-activating protein [Blautia]
MSEEIKGYVHSLESFGSVDGPGVRYVIFLSGCAMRCQFCHNPDTWKMGEGQQYTPSQLLKQALRYKNYWG
NKGGITVSGGEPLLQIDFLIEFFRQAKAAGVHTTLDTSANPYTEKEPFYSKWLELMKYTDLVLLDIKQID
EEEHIKLTGQSNKNILAMARKLSDMGKPMWIRHVLVPGGSDKDEYLHRLADFIHTLKTVERVEVLPYHTL
GVFKWEQLGIPYPLEGVRPPSKERIDNAREILGAI

>WP_118071711.1 MULTISPECIES: pyruvate formate lyase-activating protein [Clostridiales]
MDDQKKITGYVHSLESFGSVDGPGVRYVIFLSGCAMRCQFCHNPDTWQMKTGTEYTADELLEKACRYRSY
WGSKGGITVSGGEPLLQIDFLTELFKKAKKLGIHTTLDTSGNPYTEEGPWHEKWEELMKYTDLVMLDIKH
IDEEQHKILTGCTNKNILAMAKKLSDMGIAMWIRHVLVPERNDRDDYLHRLADFIGTLKTVERVEVLPYH
TLGIFKWENLHLDYPLKGINPPTKERIENAEKILGAGTH

>WP_022118648.1 pyruvate formate lyase-activating protein [Faecalicatena fissicatena]
MENGAKTGYVHSLESFGSVDGPGVRYVIFLSGCAMRCQFCHNPDTWNMTAGKSYTADALLKQAVKYRTYW
GNKGGITVSGGEPLLQIDFLIELFRKAKEMGIHTTLDTSGNPYTEKEPFYSKWLELMKYTDLILLDIKHI
DEQEHIKLTGQTNKNILAMAEKLSDMGKPVWIRHVLVPERSDRDDYLHRLADFIHTLKNVERVEVLPYHT
LGVFKWENLGIPYQLEGINPPSAERIKNAEEILAFRK

>WP_142535728.1 pyruvate formate lyase-activating protein [Peptacetobacter hominis]
MIKGRVHSVESFGTVDGPGIRYIVFLQGCPLRCKYCHNRDTWAMCGGKEMTAEEVVKDALKYRTYMEVSG
GGITVSGGEATAQPEFLYEIFKEAKANGIHTCLDTSGYRSPESISKVLEVTDLVLLDLKHMVPEKAKDLA
GINIEKTFEFAKYLDEHKIPVWIRHVLVPGVTDSEENLNLMGEFVSKLNNVDRFEILPYHTLGVHKWEDM
GLEYPLEGIEQASDDDVKRAKDIIEKYGVSVYNK

>WP_117805037.1 MULTISPECIES: pyruvate formate lyase-activating protein [Lachnospiraceae]
MNQNNNGPVKGAIHSIESFGSVDGPGVRYVIFVKGCNMRCQFCHNPDTWTMKDADWQTADEVLKKALRYK
NYWGEKGGITVSGGEPLLQIDFLIELFRKAKKNGVHTTLDTSGNPFTREEPYFSKFNELMKYTDLLLLDI
KLIDDKAHRELTGCTNENILDLARYLDEIGKPVWIRHVLVPERSDYDEYLIRLDEFLHSLHNVQRVEVLP
YHTLGVFKWETLGIPYKLEGINPPTKERVENANKLLHTAEYTGYLK

>WP_055180996.1 MULTISPECIES: pyruvate formate lyase-activating protein [Lachnospiraceae]
MTKGYIHSLESFGSVDGPGVRYLIFTTGCAMRCQFCHNPDTWNMNSGTLYTADELIDKAWKYRTYWGSKG
GITVSGGEPLLQIDFLLELFQKAKERGINTTLDTCGNPFTREEPFFSKFQELMKVTDLVMLDIKHIDDEQ
HKILTGQTNKNILDMARYLSDTGKPVWIRHVLVPERSDKDEYLHRLHDFIETLDNVEKVEVLPYHTLGVY
KWKELGIPYQLEGIDPPSKERVENANRILETAKYHA

>WP_049496248.1 MULTISPECIES: pyruvate formate lyase-activating protein [Streptococcus]
MSEETIDYGQVTGMVHSTESFGAVDGPGIRFIVFLQGCHMRCQYCHNPDTWAMESNKSRERTVDDVLTEA
LRYRGFWGDKGGITVSGGEALLQIDFLIALFTKAKEKGIHCTLDTCALPFRNKPRYLEKFDKLMAVTDLV
LLDIKEINEEQHKIVTSQTNKNILACAQYLSDIGKPVWIRHVLVPGLTDRDDDLIELGKFVKTLKNVDKF
EILPYHTMGEFKWRELGIPYSLEGVKPPTADRVKNAKQLMDTESYQDYMKRVHG

>WP_022268404.1 pyruvate formate lyase-activating protein [Blautia producta]
MKSSPEPSTVESKNIGYVHSVETFGTVDGPGIRLVIFLQGCPMRCLYCHNPDTWNPRGGHPMSVSEILKL
YEKNKTYYVNGGITVTGGEPLMQLSFLTELFEAAKEKNIHTCLDTSGILFRSAKEADYARLLASTDLILL
DLKHSNPQGHKQLTGHSQNPVLDFLSFTERQKVCVIIRHVIVEGITDSPQELDDLGKLIAAHKNIKGLEV
LPYHNMGEQKYQELGLEYPLKGMENLPKEQAAKARQRILQSIAAYRKTI

>WP_022068862.1 pyruvate formate lyase-activating protein [Blautia caecimuris]
MDKKEIKGYVHSLESFGSVDGPGVRYVIFLSGCAMRCQFCHNPDTWKMGEGQAYTPSELLKKALRYKNYW
GDKGGITVSGGEPLLQIDFLTEFFRLAKEAGVHTTLDTSANPYTEKEPFYSKWQELMKYTDLVLLDIKQI
DEEEHVKLTGCTNTNILAMAEKLSEMDKPVWIRHVLVPGGSDNDTYLHRLADFIRTLKNVERVEVLPYHT
LGTFKWEKLGIPYPLEGVKPPTEERIRNAREILGAM

>WP_016268115.1 pyruvate formate lyase-activating protein [Bacteroides thetaiotaomicron]
MMINVHSYESMGTFDGPGLRLVVFLQGCNFRCLYCANPDTIAGKGGTPTPPEEIVRMAMSQRPFFGKRGG
ITFSGGEPTFQAKALVPLVRELKEKGIHVCLDSNGGLWNEDVEELFRLTDLVLLDIKEFNPNRHQTLTGR
SNEQTIRTAAWLEEQEKPFWLRYVLVPGYSDFEEDIRALGEALGKYKMIQRVEILPYHTLGVHKYEAMGQ
EYKMKGVKENTPEQLEKAAEVFKEYFTTVVVN

>WP_009003072.1 pyruvate formate lyase-activating protein [Clostridium sp. D5]
MTEQNNLKGYIHSLESFGSVDGPGVRYIIFMSGCAMRCQFCHNPDTWNMQSGTQYTADELLKQAVKYRSY
WGSKGGITVSGGEPLLQIDFLTELFQKAKAEGIHTTLDTSGNPFTREEPFFSKFQELMKYTDLVLLDIKH
MDEKEHEVLTGCTNRNILDLAVCLSDMGKPVWIRHVLVPGRSDNDEYLRKLDTFIGTLKNVEKVEVLPYH
TLGVFKWKELGITYPLEGVEPPSQERIKNAEELLHVHGGGRQPEASE

>WP_008390821.1 MULTISPECIES: pyruvate formate lyase-activating protein [Clostridiales]
MTVGHVHSIESMGLVDGPGIRTVIFLQGCALRCRFCHNPDTWELSGGTEYTPEKLVAKIRRFKPYFKEDG
GVTFSGGEPLLQPDFLKETLKLCKNEGIHTCIDTAGYGLSDYDEILNHTDLVLLDLKHIHKTDYEKMTGR
SMDRFEEFLNALKKHQTKIWIRHVVVPGITDSEDHMAQLKAYIQTIPNVEKVELLPYHLLGTNKYKVMDI
PYSLEGVPAMDKKKTEMLQQTYFDHVYFMEEKSC

>WP_006440714.1 pyruvate formate lyase-activating protein [Peptacetobacter hiranonis]
MVKGRIHSIETFGTVDGPGIRYIVFLQGCPLRCKYCHNRDTWNKNGGTEKTAEEVVQDALKYKTYMEFSG
GGLTASGGEATAQPEFLYELFKEAKKNGLNTCLDTSGCTKATDIAHILELTDTVLLDLKHLIPEDAKSLA
GIDINSAIEFAKYLDEKNIPVWIRHVLVPGVTDSEENLNKMGEFVSTLNNVDRFEILPYHTLGVHKWEEL
GLKYPLEGVPQAEDEDVKRAKDIIEKYGVEVYNKFD

>WP_173883934.1 pyruvate formate lyase-activating protein [Roseburia intestinalis]
MGYIHSLESFGTVDGPGVRFVVFFEGCPMRCQYCHNPDTWVLTDGKQMEADEIIDRFLRNASFYRTGGIT
ATGGEPMLQIDFLTELFAKAKVHGIHTCLDTSGIMFPGFPEDGEATSDITLEKIDRLLDVTDLVMLDIKH
IRDEDHRKLTGHSNKNILAFARYLDQRKKPVWIRHVVVPGITFEEAELTELGHFLKTLSNMEKLEVLPYH
ALGKVKYDNLGMDYVLKDTPQLTKEEAKKAEQMIRDAMS

>WP_154621157.1 pyruvate formate lyase-activating protein [Selenomonas sp. DSM 106892]
MIKGRIHSIETFGSVDGPGTRFILFLQGCAMRCLYCHNVDTWNGRGGELRTADELLDQAERYRPYWGQDG
GITVSGGEPLLQVDFLLELFGKAKARGIHTCIDTAGQPFTRQEPFFGKFHALMKVTDLLLLDIKHIDPRE
HEKLTGCTNKNILDLFRYLSEIKKPVWIRQVLVPGYTDDPESLARTRDFIDTLTNVERVEVLPYHSMGLY
KWEELGIQNQLRDVKPPTEEAVQKARAILGAV

>WP_149188552.1 MULTISPECIES: pyruvate formate lyase-activating protein [Selenomonas]
MHTCKGYINAVESFGSVDGPGLRYIFFLQGCPLRCKYCHNPETWQGTGGTEMTAPEALAKALRYKSYWKN
GGGITVSGGEPLLQAGFVTELFTLAKEQGVSTCIDTSGAVFSREEPVFSRLTSLLAVTDTVLLDIKHIDM
SKHRDLTGQGNGQILAFARYLAEIGKPVWIRHVLVPGINDDAESLAKLSSFVAGLGNVQRFEVLPYHRLA
IHKYEELGIDYPLPDVPEPTKEAVAKAEAILRTSEYQGYKR

>WP_138705405.1 MULTISPECIES: pyruvate formate lyase-activating protein [Streptococcus]
MSEETIDYGQVTGMVHSTESFGAVDGPGIRFIIFLQGCHMRCQYCHNPDTWAMESNKSRERTVDDVLTEA
LRYRGFWGNKGGITVSGGEALLQIDFLIALFTKAKEQGIHCTLDTCALPFRNKPRYLEKFDELMAVTDLV
LLDIKEINEEQHKIVTSQTNKNILACAQYLSDIGKPVWIRHVLVPGLTDRDDDLIELGKFVKTLKNVDKF
EILPYHTMGEFKWRELGIPYSLEGVKPPTADRVKNAKQLMDTESYQDYTKRVHG

>WP_138700479.1 MULTISPECIES: pyruvate formate lyase-activating protein [Streptococcus]
MSEETIDYGQVTGMVHSTESFGAVDGPGIRFIIFLQGCHMRCQYCHNPDTWAMESNKSRERTVDDVLTEA
LRYRGFWGNKGGITVSGGEALLQIDFLIALFTKAKEQGIHCTLDTCALPFRNKPRYLEKFDKLMAVTDLV
LLDIKEINEEQHKIVTSQTNKNILACAQYLSDIGKPVWIRHVLVPGLTDRDDDLIELGKFVKTLKNVDKF
EILPYHTMGEFKWRELGIPYSLEGVKPPTADRVKNAKQLMDTESYQDYTKRVHG

>WP_057488220.1 MULTISPECIES: pyruvate formate lyase-activating protein [Streptococcus]
MSEETIDYGQVTGMVHSTESFGSVDGPGIRFIVFLQGCHMRCQYCHNPDTWAMESNKSRERTVDDVLTEA
LRYRGFWGNKGGITVSGGEALLQIDFLIALFTKAKEHGIHCTLDTCALPFRNKPRYLEKFDKLMAVTDLV
LLDIKEINEEQHKIVTSQTNKNILACAQYLSDIGKPVWIRHVLVPGLTDRDDDLIELGKFVKTLKNVDKF
EILPYHTMGEFKWRELGIPYSLEGVKPPTADRVKNAKQLMDTESYQDYMKRVHG

>WP_023936719.1 MULTISPECIES: pyruvate formate lyase-activating protein [Streptococcus]
MSEETIDYGQVTGMVHSTESFGAVDGPGIRFIIFLQGCHMRCQYCHNPDTWAMESNKSRERTVDDVLTEA
LRYRGFWGNKGGITVSGGEALLQIDFLIALFTKAKEQGIHCTLDTCALPFRNKPRYLEKFDKLMAVTDLV
LLDIKEINEEQHKIVTSQTNKNILACAQYLSDIGKPVWIRHVLVPGLTDRDDDLIELGKFVKTLKNVDKF
EILPYHTMGEFKWRELGIPYSLEGVKPPTADRVKNAKQLMDTESYQDYMKRVHG

>WP_009323005.1 MULTISPECIES: pyruvate formate lyase-activating protein [Ruminococcaceae]
MQTPENGVKGRIHSFLSMGAVDGPGLRYVVFLQGCPLRCACCHNPDTWNAADGTEYTVEDVLRRVRRCKP
YIYESGGVTVTGGEPLAQPVFTAALLKALRAEGYHTALDTSGAGALAAAREVLAHTDLVLADLKFSSEEG
YRAHTGGSLAHTLDFLALTQELDVPLWVRHVVIPGLTDGEAHIRALARMAGQFHNLQKVELLGFRKLCLE
KYGAMGVPFPLADTPEMDAAALCRLEDAVRRELPDLA

>WP_039889208.1 MULTISPECIES: pyruvate formate lyase-activating protein [Leptotrichia]
MKGYIHSFESFGTKDGPGIRFVLFLQGCPLRCLYCHNVDTWEIKDKKMVMTAQEVMKEILKVKGFIKTGG
VTVSGGEPLMQPEFLMELFKLCRENGIQTALDTSGYIFSDKAKQVLELVDMVLLDIKHINPEKYKILTSV
ELDNTLKFAKYLNEINKPTWLRYVLVPGYSDDENDLHEWAKFTSQLKNVERVDVLPFHQMGQYKWEKVGK
EYKLKDTPTPTRELVEKAEEIFKSYGLKLLGK

>WP_124332950.1 pyruvate formate lyase-activating protein [Paenibacillus macerans]
MLKGRIHSLETFGTVDGPGIRFVLFMQGCLLQCQYCHNPDTWNLSGGKEMTVEEVLSEIEPYLNYYRPSG
GGLTVSGGEATLQAPFVTELFREAKKRWNLHTTLDTNGYNEGDKIRDLLDVTDLVLLDLKHIDNEKHIKL
TGKPNDRMLNMARWLSDHGRSMWIRHVFVPGIHDDEQDLRELGRFIGSLKGVEKFEILPYHQMGIYKWQE
LGWDYPLDGVPSPTEEQIEWAYRIIHEGEREAAEQREVHVN

>WP_042534902.1 MULTISPECIES: pyruvate formate lyase-activating protein [Anoxybacillus]
MNGFIHSIESCGTVDGPGIRYVIFTQGCLLRCQYCHNADTWEIGKGKQMSVDEVIADAKTYLPFMQASGG
GITVSGGEPLLQIDFLIELFRRCKQLGIHTTIDSSGGCYTTEASFQKKLNELLQYTDLILLDLKHIDEKK
HRKLTGKTNEHILAFARLLSERDVPVWIRHVLVPTVTDDEEDLHRLADFIRTLHNVEKIEVLPYHQLGVY
KWKALGLTYPLEGIPTPSEELVEKAREILGAK

>WP_092339857.1 MULTISPECIES: pyruvate formate lyase-activating protein [unclassified Cryobacterium]
MHQLDLAHTATRATGAPATKKHHENLAAIRDGRVASVHSWELVTAVDGPGTRLTYFLSGCLLRCQYCHNP
DTWKKHDGVITPIEDVLTRIRRYLGVFAATGGGLTLSGGEPLMQPAFVARVFAECHELGVHTTLDTSGYL
GTSASDELLDHTDLVLLDVKSGLPDTYREVTGRELAPTIAFGDRLSARGTNVWVRFVLVPGLTDAIDNVD
AVAEIVARWPNVSRVEVLPFHQMGEDKWNRLAIPYPLHGVQPPDAALQERVRGQFRAHGLMTF

>WP_004010332.1 MULTISPECIES: pyruvate formate lyase-activating protein [Mobiluncus]
MNLTLERVRVDTIFGTEGSTGEYRPEPSEIEVPRVRGKGLDGIATAPEMDRSTHLKLVNAGELGSVHSWE
LVTAVDGPGTRLTIFLAGCPLRCVYCHNPDTWQMREGTPILAKDLLDKIVRYKAVYKATGGGVTFSGGEP
MMQPRFLKKLLRDTKAEGIHTNIDTSGSLGFSFSDQELELLDLVMLDVKSGNPDTYQKVTGRPLQPTIDF
GNRLAQAGIPAWIRFVAVPGWTDDADNVKRVADIVASWSNVERLEVLPFHQMGRDKWEELNLDYKLETVQ
PPDEKSIEQIRSIFRARGITVY

>WP_068167907.1 pyruvate formate lyase-activating protein [Rothia sp. ND6WE1A]
MSSTTVTLETGSTLGEQDFAPPASRHAGAGTWGLGEQTEFERSQQLALMREGKLGSVHSWELVTAVDGPG
TRMTVFMNGCPLRCLYCHNPDTFNMKDGQPIEASELIKKLKRYKKVFRSTGGGLTISGGEVLMQRAFAWN
LLMSAKSMGIHTCIDTSGFLGAAATDDFLESVDLVLLDVKSGDEEIYRALTGRALQPTIDFGDRLTALGK
EIWIRFVVVPGYTDSVENVEKVADIVRRWRTAVSRVEVLPFHQMGTDKWKSLGLDYKLEDVSPPTKEETE
RVREQFRARGLTVF

>WP_035316909.1 MULTISPECIES: pyruvate formate lyase-activating protein [Clostridium]
MGITGYIHSVESFGTLDGPGVRYVLFLQGCGLRCLYCHNPDTWNPSCGKAVDSEQVAADIFSYRNFIRTG
GVTISGGEPFLQPEFVVDLLQRCRKNGIHTAVDTAGSVPLSISKPIIDMADMLLLDIKSLDEELCKRLTG
QGPENTLATLDYCEQTKKRVWLRHVLVPGLTLDKALLEEMADYLRSFSCIELTELLPFHKMGEFKWKELN
LQYELGETPTPSREELQMVKRIFEKNSLRYLLKE

>WP_154454543.1 MULTISPECIES: pyruvate formate lyase-activating protein [Streptococcus]
MTEIDYGKVTGMVHSTESFGSVDGPGVRFVIFMQGCKMRCQYCHNPDTWAMETNKSRERTVDDVLEEALR
YRHYWGKNGGITVSGGEAMLQIDFVTALFTKAKAMGIHCTLDTCGFSFRDTPEYHEVVDKLLAVTDLVLL
DLKEINPKQHIVVTRQPNTNILAFARYLSDKGVPVWIRHVLVPGLTDFDEDLIELGKFVATLKNVDKFEI
LPYHTLGEFKWRELGIPYTLEGVKPPTKERVQNAKELMHTESYTEYMKRIHQ

>WP_156483242.1 MULTISPECIES: pyruvate formate lyase-activating protein [Haematospirillum]
MTRMPMSLTRPHVPVAPGGDHPCGYLHSVETGAAVDGPGMRVVLFLSGCLFRCSYCHNPDTWKLHNGRLV
TLDEAVAEVSPYARFLKRSGGVTLSGGEPLMQAAFAGALLRRLKDEFGLHCALDTQGFLHADVDDDWFDP
VDLVLLDIKHSDPDAYQRLVGQPLQPTLDFARRLVRLGKSMWIRYVLVPGVTDGAADIDRLGEFLVSLGS
AVERVEVLPFHQLGASKWESLDMDYPLADTPVPTAEQTDAARKRFAAYGLTVY

>WP_083312128.1 pyruvate formate lyase-activating protein [Bacteroides faecis]
MMINVHSYESMGTFDGPGLRLVVFLQGCNFRCLYCANPDTIAGKGGTPTPPEEIVRMAMSQRPFFGKRGG
ITFSGGEPTFQAKALVPLVRELKEKGIHVCLDSNGGIWNEEVEELFKLTDLVLLDIKEFNPNRHQALTGR
NNEQTLRTAAWLEEHGKPFWLRYVLVPGYSSFEEDIRALGKALGTYKMIQRVELLPYHTLGVHKYEAMEQ
DYKLKDAKENTPEQVEQAAEVFKEYFTTVVVN

>WP_053660957.1 MULTISPECIES: pyruvate formate lyase-activating protein [Micromonospora]
MAAAVTTQVTGSLHSFDISTGVDGPGTRFVAFLAGCPLRCLYCHSPDTQYRRYGRPTAVNDLLTEIRRYE
RFLKVAHGGVTVSGGEPLQQPAFTREVLRGCKEMGLHTALDTSGLLGDRADDALLDATDLVLLDIKSGDP
ATYRTVTRTGRLTPTVRFAHRLADRGTPIWVRFVLVPGLTDDSRNVDAVASIAAGLPTVERVEVLPFHRL
GAQKYAALGLPFPLEGTPPPDEALLRRVRGQFHDHGLTAY

>WP_156683763.1 pyruvate formate lyase-activating protein [Oceanivirga miroungae]
MKGLIHSFESFGTKDGPGIRFVLFMQGCPLRCLYCHNVDTWNIKDYKKELTPEETFKEVFKIKNFIKTGG
ITISGGEPLTQPDFIKEVFRLCKENGIHTALDTSGYIFTNRAKEVLEYVDLVLLDIKHINPEKYKVLTSV
NLAPTLKFAEYLQEINKPVWLRYVLVPGYSDDEKDLHEWAKYCSKFTNVERVDILPFHQMGTPKWEMMKR
TYVLKDNKTPTKEEIIKAEDIFASYGLPVKLTNR

>WP_070570280.1 MULTISPECIES: pyruvate formate lyase-activating protein [Corynebacterium]
MAQDGTSGVVTLSPEAGERVRGVAAGLGGLSTDDLEITRPELFEARRTGEIGLIHSWELVTAVDGPGTRM
TIFLSGCPLRCKYCHNPDTMEMKEGTLERIDDVVRRVLRYKPVFNASGGGLTLSGGEPLFQIAFTRRLLK
AVHDAGVHTTIDTSGYLGARLTDEDLDNIDLFLLDVKSGDPDTYENVTARQLQPTIDFGDRLHEKGKPVW
IRFVVVPGLTDAEENVQRVADIVARWKGTVERVEVLPFHNMGADKWDKIGLDYELQDVTPPSAESVEHVR
EVFRSRGLTVF

>WP_003130318.1 MULTISPECIES: pyruvate formate lyase-activating protein [Lactococcus]
MMSENIDELKKVTGLIHSTESFGSVDGPGVRFIIFMQGCRMRCKYCHNPDTWALKSDKATERTVEDVMDE
ALRFRGFWGEKGGITVSGGEALLQIDFVLALFKYAKSLGIHTTLDTAAQPYLTDKYVTEKIDELLDYTDL
VLLDIKEINPERHKELTANKNDNILAFAQYLSDRGNAMWVRHVLVPGESDFDEDLVQLGEFVKTLKNVLK
FEILPYHTMGEFKWRELGWKYPLEGVKPPTKDRVHNAKEIMNTESYQDYLERIR

>WP_166508616.1 pyruvate formate lyase-activating protein [Spiroplasma chinense]
MSENNNKIGYYSSIETFGAVDGPGVRLVVFLQGCLLRCKYCHNPETLEFKKDKPITVDEIMALYKKNQSF
YKNGGITLSGGEATTQIDFCIEVFKAAKAKGINTCLDTCFGTYQEVDKIQDKWKELLSYTDLVLADLKHI
DNEKHINLTSRPNTNILQAIKFLDKNGAKMWIRHVLVPGWTDDKEDLYKLGEFVGELKNMERLEMLPYHN
MMVPKYENLKMKFYLKDVEPPTKDYVKECRKIIEQGIMAKK

>WP_070522368.1 MULTISPECIES: pyruvate formate lyase-activating protein [Corynebacterium]
MADGITGVVHLNPEEGEKVRGAAAGLGTDNDLEGYTRPELMQARRSGDVALVHSWELVTAVDGPGTRMTM
FMSGCPLRCQYCHNPDTMEMKVGTLERIEDVVKRIKRYKPIFNASGGGLTISGGEPLFQIAFARRLLKEV
HDAGIHTTIDTSGYLGARLRDEDLDNIDLVLLDVKSGDEETYKKVTRRELQPTIDFGDRLNAIGKPVWIR
FVVVPGLTDDPENVANVAKIVSRWKNNVERVEVLPFHNMGADKWHELGYPYTLEDTKPPKAEDVEEIREV
FRKEGFVVY

>WP_037940988.1 pyruvate formate lyase-activating protein [Streptomyces pseudovenezuelae]
MSGQVTGRIHSWDLSTGVDGPGTRFVLFVSGCPLRCLYCANPDTWHMRDGRTATVDEVMAEIEKYRAFLT
TAGGGVTITGGEALLQPAFTGALLRRCKEAGLHTAIDTSGFLGARASDELLADTDLVLLDIKSFDIATYR
RLTGGDLAPTLAFATRLNRLGVPMWIRYVLVPGWTDDLEAVDGLAQFVAGLRTVDRVDVLPFHKLGAAKY
AALGIPFPLKDTPAPDPRLAERVRERFRARGTATY

>WP_007522398.1 MULTISPECIES: pyruvate formate lyase-activating protein [Streptococcus]
MSEETIDYGQVTGMVHSTESFGAVDGPGIRFIVFLQGCQMRCQYCHNPDTWAMETNKSRRRTVDDVLSEA
LRYRGFWGDKGGITVSGGEALLQIDFLIALFTKAKEQGIHCTLDTCALPFRNKPRYLEKFNKLMAVTDLV
LLDIKEINDEQHRIVTSQTNKNILACAKYLSDIGKPVWIRHVLVPGLTDRDEDLIELGKFVKTLKNVDKF
EILPYHTMGEFKWRELGIPYSLEGVKPPTADRVKNAKKLMDTESYQDYMKRVHG

>WP_135973464.1 pyruvate formate lyase-activating protein [Cellulomonas shaoxiangyii]
MSTTPTTTTSEPTGAPVVALGTPLVGGSHTRTHGHGTAGLEAVEAERAERLAAVREGRLGSVHSWELVTA
VDGPGTRLTVFLSGCPLRCLYCHNPDTMEMRRGTDVSADEILAKVARYRGVFRATGGGLTISGGEPLMQP
AFVRRLVRGAAAMGVPVAIDTSGFLGAHADDELLDDVDLVLLDVKSGLPDTYRRVTGRELQPTLDLGRRL
GARGTRMWVRFVLVPGLTDDPENVAAVADHVVSFGPAVERVEVLPFHQMGRDKWDELGMRYELTDTEPPS
PEATEAVREVFRARGLTTF

>WP_060551752.1 MULTISPECIES: pyruvate formate lyase-activating protein [Staphylococcus]
MIQGHIHSVESLGTVDGPGLRYILFLQGCLLRCLYCHNPDTWKVNTPSRRATADELIHEITPYLPYFQSS
GGGVTVSGGEPLLQMPFITELFKLCHEHGIHTCVDTSLGCANDTDAFKKHFETLRQHTDLFMVDIKHIDD
DKHRHLTGKSNKPILKFIQYLNAHNQPIWIRHVLVPGLTDAPEDLKKLGAFINSLDNVEKFEILPYHELG
VHKWQALGVPYQLSSVAPPTDEDVQKAYDLIQFKGTASMKSLAK

>WP_037575170.1 MULTISPECIES: pyruvate formate lyase-activating protein [Staphylococcus]
MIQGHIHSVESLGTVDGPGLRYILFLQGCLLRCLYCHNPDTWKINTPSRKASANELIHEITPYLPYFQSS
GGGVTVSGGEPLLQMPFITELFKLCHEHGIHTCVDTSLGCANDTEAFKNHFDALRQHTDLFMVDIKHIDD
EKHRHLTGKSNKAILKFIQYLNEHNQPIWIRHVLVPGLTDAPEDLRKLGEFINSLDNVEKFEILPYHELG
VHKWQALGVPYQLSSVEPPSDEDVQKAYDLIQFKGKTTQTSLVQ

>WP_024292255.1 MULTISPECIES: pyruvate formate lyase-activating protein [Lachnospiraceae]
MTGYIHSIESFGTVDGPGVRMVIFLQGCPMRCQYCHNPDTWKMAGGTPMTAEELLTQYESSRSFYRGGGI
TATGGEPLMQLDFVTELFEAAKKKDIHTCLDTSGVTFHRNDPDYLKKIDRLLDLTDLVMLDIKHIDDTKH
QTLTGHSNGNILDFASYLSDRDIPVWVRHVAVPQITDQAPDLYRLGRFIGGLKNVKALDVLPYHDMGKVK
YESMGLDYPLKDTPPMSREGAVAAKKIILSGIRDVRTGIPDRYCSQN

>WP_029517235.1 MULTISPECIES: pyruvate formate lyase-activating protein [Paenibacillus]
MLKGHIHSLETFGTVDGPGIRFVLFMQGCLLKCQYCHNPDTWALNEGNPMTLEEVLAEIEPYLAYYRSSG
GGLTVSGGEPTLQAHFVAELFKEVKRRWNLHTTLDSNGFNDAGRIHDLLDVTDLVLLDIKHIDNDKHIKL
TGKSNDRMLSTARWLSEQGRKMWIRHVFVPGIHDDEQDLLNLGRFIGTLNGVEKFEILPYHQMGVYKWEM
LGKEYPLEGVPSPTDEEVQRAYRLIEEGRLETAGKNAVCRPS

>WP_032841249.1 MULTISPECIES: pyruvate formate lyase-activating protein [Bacteria]
MINVHSYESMGTFDGPGLRLVVFLQGCNFRCLYCANPDTIAGKGGTPTPPEEIVRMAMSQRPFFGKRGGI
TFSGGEPTFQAKALVPLVRELKEKGIHVCLDSNGGLWNEDVEELFKLTDLVLLDIKEFNPNRHQTLTGRS
NEQTIRTAAWLEEQGKPFWLRYVLVPGYSDFEEDIRALGEALGKYKMIQRVEILPYHTLGVHKYEAMGQE
YKMKGVKENTPEQLEKAAEVFKEYFTTVVVN

>WP_002610620.1 pyruvate formate lyase-activating protein [[Clostridium] innocuum]
MSVKGAIHSIETFGSVDGPGVRFVIFLKGCAMRCQYCHNPDTWKCGEPDTDSEALLKRAMRYRSYWGKNG
GITVSGGEPLLQIDFLLDLFQKAKKENIHTVLDTAGNPFTGEGDFFDKFQELMNVTDLILLDLKVYDEKK
HRALTGKSNRNILDLAKYLSDIGKPVWIRHVLVPGINDSDEDLHKLDTFLQTLHNVARVEILPYHTLGAY
KWEELGYTYALKDVLPPDKALVKHANELLHTAQYDS

>WP_138351991.1 MULTISPECIES: pyruvate formate lyase-activating protein [unclassified Streptomyces]
MSTGRIHSWDLSTGVDGPGTRFVLFMNGCPLRCSYCANPDTWKLRDGRSMTVDEVMAEIAKYRSFIDTAG
GGVTLSGGEPLLQADFTAEVLHRCHELGLHTALDTSGALGARAGDALLADTDLVLLDIKSFDIEAYHRLT
GGHLAPTLSFAGRLDRLGIPVRIRYVLVPGLTDDRAAVDGLAAFVAGLDNVEGVDVLPFHTMGTHKYDDL
GIPFVLRDTPAPGPALLERVRGQFRVHGVPAV

>WP_074085318.1 MULTISPECIES: pyruvate formate lyase-activating protein [Paenibacillus]
MANGHIHSLETFGTVDGPGIRFVLFMQGCLLKCQYCHNPDTWGLNEGREMSIDEVLAEIEPYLNYYRSSG
GGLTVSGGEPTLQAHFVKQLFTEVKKRWNLHTTLDTNGYNEGDKINDLLEQTDLVLLDLKHIDDEAHIKL
TGKSNERTLKLARWLSDHDRKMWIRHVYVPGIHDREEDLINLGRFIGTLNGVEKFEILPYHQMGIYKWEV
LGRPYELEGVPSPTEEEVQRAYRLIEEGRKQTALV

>WP_055440842.1 MULTISPECIES: pyruvate formate lyase-activating protein [Anoxybacillus]
MNGFIHSIESCGTVDGPGIRYVIFTQGCLLRCQYCHNADTWEIGKGKQMSVDEIIADALTYLPFMQASGG
GITVSGGEPLLQIDFLIELFRRCKQLDIHTTIDSSGGCYTTEPSFQQKLDELLQYTDLILLDLKHIDEKK
HRKLTGKTNEHILAFARLLSERNVPVWIRHVLVPTVTDDEEDLHRLADFIRTLRNVEKIEVLPYHQLGVY
KWKALGLTYPLEGIPTPSEERVEKAKQILGAK

>WP_053469623.1 MULTISPECIES: pyruvate formate lyase-activating protein [Clostridium]
MGKIHSIETMGLVDGPGIRVIVFFQGCQLRCIYCHNPDTWDLNSGIEISSDEILKKVSRYKPYFKQVGGI
TCSGGEPLMQPEFLLEILKKSKNQGIHTVLDTSGVGKGNYEEILKYVDLVILDIKHIDEKEYINICGRNM
EEFNKFKNIVNKLNKKLWIRHVIVPGINDNVDHMYKFKEYINNFSNVEKVELLPYHTLGVNKYESMGIEY
RLKNVDPLSKEKLEELNKIIST

>WP_038535600.1 MULTISPECIES: pyruvate formate lyase-activating protein [unclassified Bacillus]
MIGNIHSIETFGTVDGPGIRYVIFTQGCLLRCQFCHNADTWEIGTGKSMTVSEIMGDLDSYLPFIQASGG
GITVSGGEPLLQIPFLIELFKVCKKKGIHTTIDSSGGCFSHSKLFIEQLEELLQYTDLILLDLKHINRRK
HIQLTGMANDHILEFAKFLSDSEIPIWIRHVLVPTITDDPDDLQKLGEFIGMLNNVQKIEILPYHKLGIY
KWEALGLEYPLKHIEPPSDENVEIAYQMLKAHWRQHSKL

>WP_030978884.1 MULTISPECIES: pyruvate formate lyase-activating protein [Streptomyces]
MPPTVAAGSVTGRVHSWDLSTGVDGPGTRFVLFTSGCPLRCLYCANPDTWHMRDGREATVDEVMAEIEKY
RDFLVTAGGGVTLTGGEPLLQPAFTAAVLRRCKEAGLHTALDTSGFLGARATDTLLADTDLVLLDIKSFD
VPTYRKLTGGALAPTLNFATRLDGLGKRVWIRYVLVPGWTDDEEAVDGLAGFLSGLACVERVDILPFHKL
GAAKYDALGIPFPLRDAPVPDRALVDRVRGQFRERGLMAH

>WP_021146382.1 MULTISPECIES: pyruvate formate lyase-activating protein [Streptococcus]
MAEIDYSQVTGLVHSTESFGSVDGPGIRFIVFMQGCKMRCQYCHNPDTWAMESNKAVERTVEDVLEEALR
FRHFWGEQGGITVSGGEAMLQIEFVTALFTEAKKLGIHCTLDTCGFAYRNTPEYHEVVDKLLAVTDLVLL
DIKEINPEQHKFVTRQPNTNILAFAKYLSDKQVPVWIRHVLVPGLTDFDDHLIKLGEFVKTLKNVDKFEI
LPYHTMGEFKWRELGIPYPLEGVKPPTMDRVKNAKALMHTETYQEYKNRVGVKTLD

>WP_003335101.1 MULTISPECIES: pyruvate formate lyase-activating protein [Brevibacillus]
MKGRIHSLETFGTVDGPGIRFVLFLQGCALKCKFCHNADTWDTSGGTEMTVDEVLAEIEPYLNYYRNSGG
GLTVTGGEPTLQAPFVTEVFTAVKEKWGLHTTLDSSGFCDTAKADKLLEVTDLVLLDLKQMNREKHIWLT
SQPNDRTLAFAKFLSDRGKKMWIRHVLIPGITDSASHLLEMGEFIGSLQGVEKVEILPYHEMGIYKWEEL
GKAYPLKGQRSPSEEEVKRAYELIEKGRTNQLQVIK

>WP_114872756.1 MULTISPECIES: pyruvate formate lyase-activating protein [Actinobacteria]
MSTTVEPVTGRIHSWDLSTGVDGPGTRFVLFLSGCPLRCLYCANPDTWHMRDGKPATVDEVMAEIAKYRA
FLTTAGGGVTLTGGEALLQPAFTASVLRRCKELGLHTALDTSGFLGARASDALLADTDLVLLDIKSFDVR
TYRRLTGGDLAPTLDFATRLDRSGKRVWIRYVLVPGWTDDEDAVEGLAGFLSGLGCVERVDILPFHKLGA
HKYEALGVPFPLRDTPAPDTALVDRVRGQFRGRGLVAH

>WP_081918718.1 MULTISPECIES: pyruvate formate lyase-activating protein [Alistipes]
MLRIHSYESMGTFDGPGLRLVVFLQGCNFRCLYCANPDTIDACGGKPTPAEEILRMATDQKPFFGRRGGV
TFSGGEPTFQAAALVPLVRQLHGAGIHVCLDSNGGVWNPAVEELLGLVDLVLLDVKQADPERHRTLTGRD
NAQTLRTAAWLEEHGKPFWLRYVLVPGYSDAEADIRALGERLGGYKQVERVEILPYHTLGVHKYEAMGKE
YRLAGVQENTPEQSERAAALFREYFPTVVVN

>WP_008766751.1 MULTISPECIES: pyruvate formate lyase-activating protein [Bacteria]
MMINVHSYESMGTFDGPGLRLVVFLQGCNFRCLYCANPDTIAGKGGTPTPPEEIVRMAMSQRPFFGKRGG
ITFSGGEPTFQAKALVPLVRELKEKGIHVCLDSNGGLWNEDVEELFKLTDLVLLDIKEFNPNRHQTLTGR
SNEQTIRTAAWLEEQGKPFWLRYVLVPGYSDFEEDIRALGEALGKYKMIQRVEILPYHTLGVHKYEAMGQ
EYKMKGVKENTPEQLEKAAEVFKEYFTTVVVN

>WP_132776391.1 pyruvate formate lyase-activating protein [Thermoanaerobacterium thermosaccharolyticum]
MVMGKIHSIETCGTVDGPGVRYVVFMQGCLLRCAYCHNPDTWHLNDGKEVSTDEIFNDVKRYIPYMKASG
GGVTLTGGEPTLQVEFCTDLFKKLKAENIHTAIDTSGFVDIEKVEELVKYTDLFLLDIKHIDDDEHKKLT
GVSNRKTLKFAKYLSDIDKKVWIRHVIVPGITDDMEEIKKLADFVSSLKNIDRVEILPYHKMGVYKYEAL
GIPYSLKEINPPDTSKIEEIKEEFRKRDIKVV

>WP_093072182.1 MULTISPECIES: pyruvate formate lyase-activating protein [Salisediminibacterium]
MQGRIHSIETTGMVDGPGIRYIIFAQGCLLRCQYCHNPDSWERNAGQFHDTEDLVADIKKYLPYMKHSGG
GVTVSGGEPLLQMPFLIDLFKKLKSLGIHTAIDSSGGCYSETESFQAEFQELLNYTDLFLVDLKQIDETK
HRELTGSGNRQILSFAKQLSDQQVPMWIRHVLVPGKTDDSEDLQKLGQFISSLASVERVEILPYHKMGIY
KWEELGIPYPLEGVESPTEAEVERAKRLMNIVGTPVYA

>WP_047385563.1 MULTISPECIES: pyruvate formate lyase-activating protein [Bacillus cereus group]
MVKGRIHSVESCGTVDGPGIRYVIFTQGCLLRCQYCHNADTWEIGKGKEITVEEVMQDVTCYLPFIEASG
GGITVSGGEPLLQLDFLIELFKRCKEAGIHTTIDSSGGCYSEEPEFQNKLDILMDYTDLVLLDLKHIDSK
KHRKLTGKPNEHILQFARYLSDKNKPIWVRHVLVPGVTDNEEDLQKLSSFIQSLSNVQKVEVLPYHKLGV
YKWEALGHKYPLANVEPPTEKNVEHAKYILQAV

>WP_023857519.1 MULTISPECIES: pyruvate formate lyase-activating protein [Bacillus]
MDGNIHSIETFGTVDGPGIRYVVFTQGCLMRCQFCHNADTWEIGTGKQMTVSEIVQDVQQYLPFIQSSGG
GITVSGGEPLLQLPFLIELFKACKSHGIHTALDSSGGCYSAAPAFQEQIKELIQYTDLVLLDLKHINRKK
HINLTGMPNDHILDFARFLADHQVPVWIRHVLVPGISDIDDDLAALGTFIGTLGNVQKVEVLPYHKLGVY
KWEALGLDYPLKGVEPPSAARAENAYRLLTAHLQGGAMLQET

>WP_150168961.1 MULTISPECIES: pyruvate formate lyase-activating protein [Streptomyces]
MAVLLGTDIPVRPRTTDDEAVTPAAAATHRPVTGSIHSWDLSTGVDGPGSRFVTFLAGCPLSCLYCHNPD
TWRMRDGRRTTADAVIAEAAKYTKFISAAGGGATVSGGEPLLQPVFTGELLHRLKHELGLHTALDTSGFL
GARATDALLRDVDLVLLDIKSWDPDTYRTVTGRPLRPTLDFARRLAALGQETWVRFVLVPGLTDDPANIE
GVARFAASLGNISRVDVLPFHKLGEAKWDALGKEFTLRGTPSPTPGQVAAAKEIFAAQGLKAV

>WP_129980891.1 MULTISPECIES: pyruvate formate lyase-activating protein [unclassified Catenibacterium]
MNARVHSVETFGLVDGPGVRFILFLHGCPFRCQFCHNPDTWASQKFEEWTPQQALDRALRFEPYWGKDGG
ITVSGGEPLVQIDFLLEFFKLAKAAGINTCIDTSGACFTREEPFFSKFEELMKYTDLLMVDIKEINDERH
QVLTGASNKRVLDMIQYLNDINKPIWIRHVLVPERSDYDEDLHALADYIDTLSNVKKVEVLPYHTLGVYK
WKELNLEYKLEGIDPPTNERVENANKILHTDKYK

>WP_117654955.1 MULTISPECIES: pyruvate formate lyase-activating protein [Collinsella]
MAEMTLEGVDARPEDSAFALGRVHSIETMGTVDGPGIRFVVFVQGCPMRCAYCHNPDTWSVNGGTMVTVE
HLMDEFQSNHEFYRSGGITVSGGEPLLQPEFLADLFRAMHNNPDGRVHTCLDSCGYAFDPNHPEKFDAVL
NETDMVLLDIKHADPVEHKKLTGCDPARILAFGDELARRKIKVVIRHVVVPGITDTVEECEALGRLIAPW
HNVVGLEMLPYHTMGIVKYEQLGIPYKLEGVPQMDTARMPELRNAVMTGMKKRRAELKNAIG

>WP_037725369.1 MULTISPECIES: pyruvate formate lyase-activating protein [unclassified Streptomyces]
MTGRVHSWDLSTGVDGPGTRFVLFVSGCPLRCLYCANPDTWRLRDGRRTSVDEVMAEIGKYRAFVTGAGG
GVTVTGGEPLLQPAFTGALLRRCKEAGLHTALDTSGFLGERASDELLADTDLVLLDIKAFDVTAYRRLTG
GQLAPTLSFATRLDRLGVPVHLRYVLVPGWTDDPVAVDGLGAFLAGLGNVDRVDVLPFHKLGAHKYDALG
IDFPLRDTPTPTPELTERVREQFREHGLRAV

>WP_018529894.1 MULTISPECIES: pyruvate formate lyase-activating protein [unclassified Streptomyces]
MTVMLTQNLTANDALTPAAAATHRPTEGSVHSWDLSTGVDGPGTRFVTFLSGCPLTCLYCHNPDTWRMRN
GKRTSADAIVAEAAKYTRFIEAAGGGATISGGEPLLQPVFAGELLHRFKHELGLHTALDTSGFLGVRATD
ALLRDVDLVLLDIKSWDRDTYKKVTGRPLRPTLDFAHRLADLGKNVWVRFVLVPGLTDDPANIEGVAAFA
ASLGNVSRVDVLPFHKLGEAKWEALGKTFTLHDTPSPGPEQVAAAKAIFEAHGLTAV

>WP_014135894.1 MULTISPECIES: pyruvate formate lyase-activating protein [Kitasatospora]
MTVMLPAELPVGPQTGGSVHSWDLSTGVDGPGTRFVVFLAGCPLNCLYCHNPDTMRMRNGTRTGADEVVA
EASKYTAFIHAAGGGATVSGGEPLLQPDFAGELFHRFKHELGLHTALDTSGFLGARASDELLADVDLVLL
DVKSWDQGLYRKVTGQRLDPTLAFARRLADLGKEVWVRFVLVPGLTDPAENVDGVAAFAASLGNVSRVDV
LPFHKLGQAKWEALGRDFTLADTPTPSPEQLRAARDAFAAHGLHAV

>WP_005484249.1 MULTISPECIES: pyruvate formate lyase-activating protein [Streptomyces]
MSTATRPVTGRIHSWDLSTGTDGPGTRFVLFVSGCPLRCLYCANPDTWHMRDGREATVDEVMTEIERYRA
FITTAGGGVTLTGGEPLLQSAFTGEILRRCKEAGLHTALDTSGFLGSRATDELLADTDLVLLDIKSFDVT
TYRKLTGGRLAPTLSFATRLDRLSVPMWVRYVLVPGWTDDPEAVEGLARFAAGLGHVERVDILPFHKLGA
AKYEALGIPFPLRDTPAPDPTLIERVREQFTEQGVVAY

>WP_124991497.1 pyruvate formate lyase-activating protein [Labilibaculum euxinus]
MLNVHSFESLGTYDGPGIRLVVFLQGCAFKCLYCANPDTITFEGGTPTPLEEIMRKARNQRPFFGKIGGV
TISGGEPLWQAKKLKILFRQLKEEGFNTCIDSNGNVLTDDVKELLKYTDLVLLDIKHINPDWHQKITGKR
NDTTLKFAAYLREKEVKVWMRYVLVPGYSDQPEYLHEMGKYFQKYENIEKLEIQPYHKLGVHKYEHLNME
YKLNDVPENTLEQLQVAKDIFLQYFKEVIIN

>WP_003730627.1 MULTISPECIES: pyruvate formate lyase-activating protein [Listeria]
MTEVLGRVHSVETMGTVDGPGIRFIVFMQGCLLRCQFCHNPDTWKIGTGTERSAQDVFNEAIKYKEFWDA
SGGGVTVSGGEPLLQVDFLIEFFTLCKAAGVHTTIDSCGGCFTRDPEFIEKLDRLMEVTDLILLDIKQIN
PEKHLKLTTKSNAPIIDFAHYLRDKEQPIWIRHVLIPTKTDDPEDLTKLHEFIQTLPNVKQVDVLPYHTM
GVYKWKEMGIRYPLEGIEAPEEEVVALANKILETSSYK

>WP_029332729.1 MULTISPECIES: pyruvate formate lyase-activating protein [Exiguobacterium]
MTYGTVHSVESCGTVDGPGIRFIVFTQGCPLRCQYCHNADTWEFGCGRKVSSEEIIKEANSYRSFFDATG
GGVTFSGGEPLAQPEFLEASLREAKRNGLHTVIDTAGSVVPKNLDQILDYTDLVLLDIKHIDDATCRILT
GRSNVNTLAFAKLLAERNIPVWIRHVLVPGVTMTETFLRQTGEFIRTLGNVERVEVLPYHQLGVYKWEAL
GLEYALKDVLPPTAEETFAAQELLNSYLS

>WP_003054166.1 MULTISPECIES: pyruvate formate lyase-activating protein [Streptococcus]
MTEIDYGQVTGMVHSTESFGSVDGPGIRFIIFLQGCKMRCQYCHNPDTWEMETNNSKLRTVNDVLKEALQ
YKHFWGKKGGITVSGGEAMLQIDFITALFTEAKKLGIHTTLDTCGFAYRPTPEYHEVLDKLLAVTDLILL
DLKEIDEEQHKIVTRQPNQNILEFARYLSDKQIPVWIRHVLVPGLTDIDDHLVRLGEFVKTLKNVDKFEV
LPYHTMGEFKWRELGIPYQLEGVKPPTKERVQNAKNLMQTESYTEYMNRIHQS

>WP_002029624.1 MULTISPECIES: pyruvate formate lyase-activating protein [Bacillus]
MVKGRIHSVESCGTVDGPGIRYVIFTQGCLLRCQYCHNADTWEIGKGKEITVEEVMQDVTCYLPFIEASG
GGITVSGGEPLLQLDFLTQLFKKCKEAGIHTTIDSSGGCYSEEPEFQNKLDILMEYTDLVLLDLKHIDSK
KHRKLTGKPNEHILQFARYLSDIKKPIWVRHVLVPGVTDGEEDLQKLSNFIQSLSNVKKVEVLPYHKLGV
YKWEALGHKYPLADVNPPTEENVEHAKHILQAV

>WP_158404802.1 pyruvate formate lyase-activating protein [Faecalibacterium prausnitzii]
MQLCNPIGYVHSLETFGSVDGPGVRFVVFLQGCALRCKYCHNPETWAEGGEEWTVDQLFQRVWRYRNYWG
KKGGITVSGGEPLLQMEFLTAFFELARSKGVHTALDTAGQPFRPDDAAYLADFDRLMKSTSLVILDLKEI
DPEKHRRLTGRDNANILAMARRISDLGVPLWIRHVLVPGLTDDEDGLRKTAEFLSSLKMVQRVEVLPYHT
LGLFKWQKLGIPYPLPDAVPPTAEQVKRAEELLEVSKYTG

>WP_158398695.1 pyruvate formate lyase-activating protein [Faecalibacterium prausnitzii]
MQLCNPIGYVHSLETFGSVDGPGVRFVVFLQGCALRCKYCHNPETWAEGGEEWTVDKLFQRAWRYRNYWG
KKGGITVSGGEPLRQMEFLTAFFELARSKGVHTALDTAGQPFRPDDAAYLADFDRLMKSTSLVILDLKEI
DPEKHRRLTGRDNANILAMARRISDLGVPLWIRHVLVPGLTDDEDGLRKTAEFLSSLKTVQRVEVLPYHT
LGLFKWQKLGVPYPLPDAVPPTAEQVKRAEELLGVSKYTG

>WP_158034416.1 pyruvate formate lyase-activating protein [Kocuria coralli]
MRPTEAVSPVGHGAPARPRSRGTASGLPETLAELHRELLPLDDDGAPLHHEKVQALHAGRIGSIHSWELV
TAVDGPGTRMTLFLSGCPLRCQYCHNPDTMQLKSGTLQPVEEVLRRIRRYRKVFAATGGGLTISGGEPLF
QHRFVRRILRGAREMGVHTALDTSGFLGRVADDELLDDVDLVLLDVKSGTEAVYRETTGRALAPTIAFGD
RLAAMRKPLWIRFVLVPGLTDAPENIEAVADIVAQWGSVERVEVLPFHTMGADKWAALGLDYTLGGTQPP
TARETEAARDRFRARGLTVY

>WP_130829961.1 MULTISPECIES: pyruvate formate lyase-activating protein [Prevotella]
MYQTGETNWVDGDIRARVHSTESFGSVDGPGIRFIVFLKGCPMRCRYCHNPDTWSPKTDHLATADELLAK
AMRYRDYWGKKGGITVSGGEALMQMDFLIDFFRKAKEKGIHTCLDTSAQPFRREGLFFEKFKELMRHTDL
LLFDLKHIDSAEHKWLTGFPNENILDCLRYLSDIRKPVWIRHVLIPTITDKEEQLRPLRDFIATLRNVEK
VEVLPYHTLGVYKWENLNIPYTLNNIPEPTQASVEHARKILNGEL

>WP_156471460.1 pyruvate formate lyase-activating protein [Streptococcus sp. DD12]
MTAVDYGNVTGLVHSTESFGTVDGPGVRFIVFMQGCKMRCQYCHNPDTWEMESNKARERTVDDVLREAVG
YRHFWGKNGGITVSGGEALLQIDFVTALFTKAKEQGIHCTLDTCAMPFRNKPDYLEKFDRLLAVTDLVLL
DIKEIREEQHKFVTKQTNRNILACAQYLSDKGVPMWIRHVLVPGLTDIDEDLKDLGAFVKTLKSVDKFEV
LPYHTMGEFKWRELGIPYPLEGVKPPTAARVKNAKELMQTESYQDYLKRIAE

>WP_156455115.1 pyruvate formate lyase-activating protein [Janthinobacterium sp. B9-8]
MKPNKPLGEIIPISFDTEHHQQGFVHSIETGAAVDGPGMRFALFVSGCQFRCLYCHNPDTWKLHNGKSYT
IEAVMSELKKYASFLRIAGGLTISGGEPLMQAHFVGEIFRRAKQDLKLHTALDTQGFLAAHLDDAWFDNV
DLVLLDIKHSDPVKYEALTSKPLQPTLDFAERLQKMGKPVWVRYVLIPGISDDFSDVEKLADYLKPMKNI
ERVEVLPFHKMGENKWAELGMKYELTDTQSPSMELVERVREQFRQRGLFTC

>WP_019243470.1 MULTISPECIES: pyruvate formate lyase-activating protein [Bacillus]
MKGNIHSIETCGTVDGPGIRYIVFTQGCMLRCQYCHNADTWEFGTGKETTVDEIIQDLQSYIPFMEASGG
GITVSGGEPLFQMPFVTSLFKACKEKGIHTTLDSSGGCFSEKPEFLEEFNELLKYTDLVLVDLKHIDRDK
HKRLTGKYNDHILKFAQYLSDRKIPVWIRHVLVPGVTDFDEYLDELGEFIGTLSNVEKVEVLPYHKLGVY
KWEALGLSYPLQDTEPPSDERVQNAYKLLTSYIK

>WP_008715324.1 pyruvate formate lyase-activating protein [Veillonella sp. 3_1_44]
MTGRIHSVETMGTVDGPGMRMVVFLQGCPMRCAYCHNPDTWDETSDNAKFMTVKELWDQYERNRQFYTNG
GITVTGGEALMQIDFVIELFTYFRERNVHTCLDTSGICFDPHQEVAYRKLLSVTSLVILDIKEIDPAKHL
WLTGKPLEPILGFARLTADVEVPIWVRHVVVPTITDNADRHYRLGFFLGSLKNLQAVDCLPYHVMGTAKY
KELGIPYRLEGIPAATKDIAAKATRTVVEGIKAYRRHWWSPIKTQHQS

>WP_156209931.1 pyruvate formate lyase-activating protein [Streptococcus salivarius]
MAEIDYSQVTGLVHSTESFGSVDGPGIRFIVFMQGCKMRCQYCHNPDTWAMESNKAVERTVEDVLDEALR
FRHFWGEHGGITVSGGEAMLQVDFVTALFTEAKKLGIHCTLDTCGFAYRNTPEYHEVVDKLLAVTDLVLL
DIKEIDPEQHKFVTRQPNKNILEFAQYLSDKQVPVWIRHVLVPGLTDFDEHLIKLGEFVKTLKNVDKFEI
LPYHTMGEFKWRELGIPYPLEGVKPPTADRVKNAKALMHTETYQEYKNRIGVKTLD

>WP_156183464.1 pyruvate formate lyase-activating protein [Crocosphaera watsonii]
MITTGVIHSVETCGTVDVPGIRFIVFTKGCPLRCLYCHNADCRHVENGKLVSVDELISEIEKYQSYFKFS
GGGVTVSGGEPLMQPEFVKAIFEECHRLGIHTALDTSGYVNVNIAKPVLEYADLVLLDIKSFDPKVYKKV
TNVSIEPTLNFARYLNEIKKPTWIRFVLVPHLTDGFENVTGLAQFIAQFDNIERVEVLPFHKMGEYKWEQ
LGYDYQLTETQPPSDELLEKVINIFKSYDLAIAT

>WP_156182464.1 pyruvate formate lyase-activating protein [Faecalibacterium prausnitzii]
MPHCDPVGLVHSLESFGSVDGPGVRFVVFLQGCALRCKYCHNPETWSAEGGTEWSPEKLFQHVWRYRNYW
GKKGGITVSGGEPLRQMDFLTKFFQLARAKGVHTALDTAGQPFQPDDPAYLAAFDTLMASTSLVILDLKE
IDPEKHRQLTGRDNANILAMARHISDLGVPLWIRHVLVPGLTDDEEGLRRTADFIRSLKTVQRVEVLPYH
TLGLFKWQKLGISYPLPDAVPPTAEQVRRAEELLEVSRYPG

>WP_156063200.1 pyruvate formate lyase-activating protein [Collinsella aerofaciens]
MAEMTLEGVDARPEDSAFALGRVHSIETMGTVDGPGIRFVVFVQGCPMRCAYCHNPDTWSVSGGTMVTVE
HLMDEFQSNHEFYRSGGITVSGGEPLLQPAFLADLFRAMHNNPDGRVHTCLDSCGYAFDPVHPEKFDAVL
NETDMVLLDIKHADPVEHKKLTGCDPARILAFGDELARRKIKVVIRHVVVPGITDTVEECEALGRLIAPW
HNVVGLEMLPYHTMGIVKYEQLGIPYKLEGVPQMDAARMPELRNAVMTGMKKRRAELRNAIG

>WP_137751017.1 MULTISPECIES: pyruvate formate lyase-activating protein [Microbacterium]
MSPVSAILVPGAACTADLSDPRHDRLAARRSGHVASVHSWELVTSVDGPGTRMTLFLAGCPLRCQYCHNP
DTWRQRDGELTELDDIVARLRRYLPVFRATGGGLTISGGEPLQQATFVTRLARAAAELGVHVAIDTSGNL
GRAASDALLDDVSLVLLDVKSGLPDTYREVTGRDLQPTIDFGDRLAARGTPVWIRFVLVPGLTDAVENVD
AVADIVARWQNVHRVEVLPFHQMGTSKWERLGIPYPLAGRPTPDAELLARVRGQFAARGLTVY

>WP_156459562.1 pyruvate formate lyase-activating protein [Brevundimonas sp. Root1279]
MPELDVRAALKSGDVGFIHSFTTGSAVDGPGIRLVAWTSGCMFRCRFCHNPDTWLHTNGMPVSLDRAVQE
VKTYAHGLRVMNGGFTLSGGEPLMQAPFAARLFQAVKALRVHTAIETNGFYSERLTDAQLEDIDLVILDM
KGFTPEQHERVTGVPDNSRVIAFGERLAALRRPMWLRFVLVPGLTDVPEEMRKLAAYAAGLGVVERAEVL
PFHQMGAYKWERLGLDYTLRDTQPPTKAQVEAALSIFREAGLEAV

>WP_156457670.1 pyruvate formate lyase-activating protein [Altererythrobacter sp. Root672]
MRVKLGEKVPETDVRSALKTGDMGFLHSFTTGSAVDGPGIRLVAWTTACMFRCQFCHNPDTWTLANGIPV
ALDRAIAEIQRYANSLKLMRGGFTLSGGEPLMQDRFASRLLAATSQMGVHTALETNGYYGERLSDEEWAN
VDLVILDMKGFTLEQHKRVTGGLSNEPVMDFARRLAALQRPMWLRYVLVPGLTDVDEEMKRLAEFAALLG
VVERAEVLPFHQLGRYKWERLGLTYQLEGTEPPTQESIDHATAIFAAAGLPQ

>WP_000238485.1 MULTISPECIES: pyruvate formate lyase-activating protein [Bacillus cereus group]
MVKGRIHSVESCGTVDGPGIRYVIFTQGCLLRCQYCHNADTWEIGKGKEITVEEVMQDVTCYLPFIEASG
GGITVSGGEPLLQLDFLIELFKKCKEVGIHTTIDSSGGCYSEEPEFQQKLDKLMDYTDLVLLDLKHIDSK
KHRKLTGKPNEHILQFARYLSDKNKPIWVRHVLVPGVTDNEEDLQKLSSFIQSLSNVQKVEVLPYHKLGV
YKWEALGHKYPLANVEPPTEKNVEQARHILKVV

>WP_156300035.1 pyruvate formate lyase-activating protein [Streptobacillus sp. IHIT1603-19]
MEKKNAGYIYSFESFGTKDGPGIRFVLFLQGCPLRCLYCHNVDTWNLKDYKKLMTPEEVFKEIMKVKGFI
KTGGVTVSGGEPLVQSDFIIELFKLCKEAGIHTCIDTSGYIFTEKAKQAIELADLIMLDIKHIDQDKYKT
LTAVNLAPTLKMADYLESINKPVWLRYVLVPGYSDDPKDLDDWAKYCSKFKNVERVDILPFHQMGTPKWD
KMKKEYKLRETPTPTKEEIKRAEEIFLKYELPLYRAK

>WP_156283845.1 pyruvate formate lyase-activating protein [Paenibacillus sp. NEAU-GSW1]
MKGRIHSFDTFGTVDGPGIRFVLFMQGCALKCQYCHNPDSWEMNAGREMDVDDILREVEPFLEYYRRSGG
GITVTGGEPTLQAPFVARLFAECKRRWGLHTVLDSNGFCEPSHAEELLKVTDLVLLDLKQINADKHIALT
AQPNDRIKRFAAYLNERKKPVWIRHVLVPGWTDDYKDLFELGEFIGGLSNVMKTELLPYHRMGVYKWQQM
GKAYPLDQCPEPTDREAARARMVIDQGIEAGRKALSQ

>WP_156251780.1 pyruvate formate lyase-activating protein [Pseudactinotalea terrae]
MPATLPDRLAAPAAADATTLDQGFAAPSGRRSGAGTAALAVSEAQRSERLARMRAGELGSVHSWELVTAV
DGPGTRMTVFLAGCPLRCLYCHNPDTWQMRAGEPIEAQEILARLRRYRKVFAATGGGLTLSGGEVLMQPA
FAARLLAGAKAMGVHTCLDTSGYLGAACTDEMLDDVDLVLLDIKAGDEQTHRRVTGRPLAPTLAFGQRLA
AAGIRVWVRFVLVPGVTDDPDNIRKVAEHAAAIGTLERVEVLPFHQMGRDKWDALGLDYALTDVAPPTDE
QWSAACEQFRRLGLPVGGNPAGVSR

>WP_156203956.1 pyruvate formate lyase-activating protein [Candidatus Syntrophocurvum alkaliphilum]
MTGKIHSIDSFSTLDGPGIRTVIFMQGCNLRCKYCHNPDSWDPKASSAKEYTVESLMEIIFKSKPFFEAS
GGGITFSGGEPLLQDDFIKEVFAECNNNNIHTAFDSSLYVSNKAVLNVLDNTDTVLADIKHIDTEKSKYL
TGAKNNLNIENLEIINKRSIPIWIRYVVIPGHTDDIDDIKVMSEFLANLNSVERIDLLPYHTLGKHKWEV
LGLRYELEEVDPPSNENLKQIQIIIKEITKKNVITQE

>WP_155966289.1 pyruvate formate lyase-activating protein [Staphylococcus epidermidis]
MLKGHLHSVESMGTVDGPGLRYILFTQGCLLRCLYCHNPDTWKINEPSREVTVDEMVNEILPYKPYFEAS
GGGVTVSGGEPLLQMPFLEQLFKELKANGVHTCIDTSAGCVNDTPAFNRHFDELQKHTDLILLDIKHIDN
DKHIKLTGKPNTHILKFARKLSDMKQPVWIRHVLVPGISDDKEDLIKLGEFINSLDNVEKFEILPYHQLG
VHKWKNLGIPYQLENVEPPDDEVVKEAYRYVNFNGKIPVTL

>WP_155705557.1 pyruvate formate lyase-activating protein [Paenibacillus psychroresistens]
MKGRIHSIETFGALDGPGIRFVLFMQGCALQCQYCHNPDSWDTTIGRKVEVEELLSEIEPYLHYYRSSGG
GITVTGGEPTLQAAFLARLFKEIKKRWGLHTTLDTSGFCEPSHLKGLMEGTDLVLLDLKQINPEKHLLLT
GQSNERILQFAESLSKIHKPVWIRHVLVPGLTDDYADLFELGRFIGGLSNVERIEILPYHRMGVYKWQQM
NKTYPLEGIESPTDQEVERARAIIELGRG

>WP_155460139.1 pyruvate formate lyase-activating protein [Streptococcus pneumoniae]
MSEETIDYGQVTGMVHSTESFGSVDGPGIRFIVFLQGCHMRCQYCHNPDTWAMESNKSRERTVDDVLTEA
LRYRGFWGNKGGITVSGGEALLQIDFLIALFTKAKEQGIHCTLDTCALPFRNKPCYLEKFDKLMAVTDLV
LLDIKEINEEQHKIVTRQTNKNILACAQYLSDIGKPVWIRHVLVPGLTDRDDDLIELGKFVKTLKNVDKF
EILPYHTMGEFKWRELGIPYSLEGVKPPTADRVKNAKKLMDTESYQDYMKRVHG

>WP_155555525.1 pyruvate formate lyase-activating protein [Virgibacillus dakarensis]
MKGRIHSIETCGTVDGPGLRYVIFTQGCSLRCKFCHNPDTWKMGEGKEVSVQELVKDIKDYLPFFQSTNG
GVTVSGGEPLLQAAFLVELFTELKKLGVHTTIDSSAGCFSRSPRFMKNLDKLLELTDLILLDLKHIDPVE
HKELTGMSNEHIIDMAKYLDQKNVPVWIRHVLVPGGSDNDEYLQRLSDFIATLNNVEKIEVLPYHKLGVY
KWENLGLAYPLEGVEPPTEDRVKNAEDILNRVKVVS

>WP_035115602.1 MULTISPECIES: pyruvate formate lyase-activating protein [Hapalosiphonaceae]
MHSVETCGTVDGPGIRFIIFTTGCPLRCLYCCNPDCRYLENGKQTSIDELIAEIQKYSSYMKASGGGVTI
SGGEPLYQPDFVREIFRRCQELGMHTALDTSGFCDLEAAKTVLEYVDLVLLDIKSFDPATYKKVTGVDIE
PTLNLAKYLSEINKPTWIRFVLVPGLTDEPQNIQGLADFIATLKNVEKVEVLPFHKMGEYKWEQLGFEYL
LKDTPTPSAEQVQQALDIFRSRGVLAIA

>WP_022002484.1 MULTISPECIES: pyruvate formate lyase-activating protein [Erysipelotrichaceae]
METIGRIHSIESFGSVDGPGVRYIYFLHGCPLRCQFCHNPDTWGSKKYEEYTPEKALQQAMKYKTYWGKK
GGITISGGEPLAQIDFVLELFKLAKKEGINTCIDTSGGCFTREEPFFSKFNELMEYTDLLLVDIKEINNE
RHQLLTGRSNENILDMARYLSEIDKPIWIRHVLVPERSDYDEDLIELDHFISTLSNVYRVEILPYHTLGV
FKWEELNIPYQLEGIKPPVKERVENAKRLLHVDRYTRYLDN

>WP_156018452.1 pyruvate formate lyase-activating protein [Streptococcus ruminantium]
MMTEVDYRTVTGLVHSTESFGSVDGPGVRFVVFMQGCHMRCQYCHNPDTWDLVNPSAMERTAEDVLNEAL
RFRMFWGKEGGITVSGGEATIQIDFLIALFTLAKEKGIHTTLDTCALTFRKTERYLEKYSRLMEVTDLVL
LDIKEMNPEQHRIVTGHSNKTILDCARYLSDIGKPVWIRHVLVPNLTDRDQDLIELGKFVKTLNNVERFE
VLPYHNLGEFKWRELGRPYPLEGTKPPTKARVENAKALMETETYQDYLNRIKG

>WP_156007214.1 pyruvate formate lyase-activating protein [Spiroplasma tabanidicola]
MSQEIKDHKTGYYSSTESFGAVDGPGIRLVIFLQGCFFKCKYCHNPETIEFKHEKTISVDEILAMYKKNE
NFYKKGGITLSGGEATAQIDFCIEVFKAAQAKGINTCLDTCLGTYQEIPAVQEKWKELLKYTDLILADLK
HIDNEKHINLTSRPNTNVLQGIKFLDDNNAKMWVRHVLVPGYTDDEQDLLKMGKFVGTLKNMERFEMLPY
HNMMIPKYENLKMRFYLKDVEPPTKDYVVKCREIVERGMQIKKSNLNI

>WP_155997335.1 pyruvate formate lyase-activating protein [Streptococcus ruminantium]
MMTEVDYRTVTGLVHSTESFGSVDGPGVRFVVFMQGCHMRCQYCHNPDTWDLVKPSAMERTAEDVLNEAL
RFRMFWGKEGGITVSGGEATIQIDFLIALFTLAKEKGIHTTLDTCALTFRKTERYLEKYSRLMEVTDLVL
LDIKEMNPEQHRIVTGHSNKTILDCARYLSDIGKPVWIRHVLVPNLTDRDQDLIELGKFVKTLNNVERFE
VLPYHNLGEFKWRELGRPYPLEGTKPPTKDRVENAKALMETETYQDYLNRIKG

>WP_155974537.1 pyruvate formate lyase-activating protein [Streptococcus ruminantium]
MMTEVDYRTVTGLVHSTESFGSVDGPGVRFVVFMQGCHMRCQYCHNPDTWDLVNPSATERTAEDVLNEAL
RFRMFWGKEGGITVSGGEATIQIDFLIALFTLAKEKGIHTTLDTCALTFRKTERYLEKYSRLMEVTDLVL
LDIKEMNPEQHRIVTGHSNKTILDCARYLSDIGKPVWIRHVLVPNLTDRDQDLIELGKFVKTLNNVERFE
VLPYHNLGEFKWRELGRPYPLEGTKPPTKARVENAKALMETETYQDYLNRIKG

>WP_155953052.1 pyruvate formate lyase-activating protein [Prevotella sp. HUN102]
MEDYELETSNAMESIKARVHSTESFGSVDGPGIRFIVFLKGCAMRCRYCHNPDTWDVKSDQLMTADELLS
QAVKYRSYWGKEGGITVSGGESLLQIDFLIEFFRKAKAQGIHTCLDTSAQPFRRTGIFFEKFEELMRYTD
LLLFDIKHIDSVEHKKLTGWPNENILDCARYLSEINKPVWIRHVLVPTITDKDEFLYRMRDFISTLQNVA
KIEVLPYHALGVYKWENLNIPYSLKDINPPSEERVQNALQILEGQK

>WP_155747349.1 pyruvate formate lyase-activating protein [Scytonema sp. UIC 10036]
MLSQSPQTTTNSNSTLGYIHSVETCGTVDGPGIRFVVFTTGCPLRCLYCANPDCRHIENGKQTSVDELIA
EIQKYTSYMKASGGGVTICGGEPLFQPDFVQELLKRCKELGIHTALDTSGFCELEIAKPVLEFVDLVLLD
IKSFDKATYRKVTSVPIEPTLALAKYLSDINKPAWIRYVLVPGLTDETQNVEGVADFVATLKNVEKLEVL
PFHKMGEYKWEQLGYEYKLKDKLPPTPEQLKKAVDIFKSRGIAVV

>WP_155715336.1 pyruvate formate lyase-activating protein [Prevotella sp. A2879]
MDSLQTDISHLSAPETMLRIHSVESFGSVDGPGIRFVIFLKGCAMRCQYCHNPDTWDRAGGNLRSVDEVL
AQALRYQSYWGEKGGITVSGGEALLQIRSLTELFRKAKALGISTCLDTSAQPFSRDTTNFSAFEELMNYT
DLILLDIKHIDNNAHKQLTGWKNENILDCARYLSDIKKPVWIRHVLVPGINDDDDSLHKLRNFLDSLGNI
ERVEVLPYHDLGVYKWEQLGLPYALSEVKPPTEENILHARKILTE

>WP_155670733.1 pyruvate formate lyase-activating protein [Ornithinibacillus sp. L9]
MKGRIHSVETCGTLDGPGIRYVLFMQGCLLRCQFCHNPDTWKMGDGKEVTVEELMKDITSYLPFFQASGG
GVTVSGGEPLLHTKFLVELFKELKKYDIHTTIDTSGGCFSRSPSFLTSLDELLSLTDLVLLDLKQIDPLK
HKKLTGLSNEHILDFANYLAEKEVPIWVRHVLVPGKSDFDEDLYNLSDFIQTLPNVEKVEVLPYHKLGVY
KWEALGYEYPLEGVEPPTADRVRNAEAILSRSIKAWKVG

>WP_155610232.1 pyruvate formate lyase-activating protein [Paenibacillus woosongensis]
MLKGRIHSLETFGTVDGPGIRFVLFMQGCLLKCQYCHNPDTWSLTDGKEMTLEEVLAEIEPYLNYYRTSG
GGLTVSGGEATLQAPFVTELFREVKKRWDLHTTLDTNGYNEGPKIIDLLDVTDLVMLDLKHIDNEKHIKL
TGKPNERMLNMAKWLSKEGRSMWIRYVLVPGLTDDEQDLLDLGRFIGELNAVEKFEILPYHQMGIYKWQE
LGWSYPLEGVPSPTEAEVQRAYELIEEGKKQTLSAIS

>WP_155605491.1 pyruvate formate lyase-activating protein [Paenibacillus timonensis]
MLKGRIHSLETFGTVDGPGIRFVLFMQGCLLQCQYCHNPDTWSLTEGKEMTVDEVLAEIEPYLSYYRSSG
GGLTVSGGEATLQAPFVTELFREAKKRWNLHTTLDTNGYNEGDKIRDLLDVTDLVLLDLKHIDNEKHIKL
TGKPNDRMLKMAHWLSDHDRKMWIRHVYVPGIHEDEQDLLELGRFIGSLRGVEKFEILPYHQMGIYKWQE
LGWAYPLEGVPSPTDEEIERAYRLIHEGEQQTAAKS

>WP_155588005.1 pyruvate formate lyase-activating protein [Bifidobacterium sp. GSD1FS]
MSNSEQNSPDKSFRTTTRHMLKTSKEYQRQTLMGGLSGFESPIGLDRRDRIQALRTGDIGFVHSWDINTS
VDGPGTRMTVFMSGCPLRCQYCQNPDTWKMRDGKPVYLDAMIKKVERYKDLFQSTGGGITFSGGESMMQP
AFVSRVFRAAKEMGVHTCLDTSGFLNANYTDEMIDDIDLCLLDVKSGDEETYHKVTGGLLQPTIDFGQRL
AKQGKKIWVRFVLVPGLTSSEENVENVARICEIFGDALEHVDILPFHQLGRPKWHELRIPYPLEDQKGPS
QALRDRVKKQFEAHGFTVYV

>WP_025231032.1 MULTISPECIES: pyruvate formate lyase-activating protein [Clostridiales]
MTGYIHSIESFGTVDGPGVRMVIFLQGCPMRCQYCHNPDTWKMAGGTPMTVEELLKQYESSRNFYRGGGI
TATGGEPLMQLDFVTELFEAAGKKNIHTCLDTSGVTFHRNDPDYRKKIDRLLDSTDLVMLDIKHIVDTKH
KTLTGHSNENILDFAQYLSDRDIPVWIRHVAVPQITDETPDLYRLGRFIGGLKNVKALDVLPYHDMGKVK
YESMGMEYPLKDIPPMSKDGAIAAKKIILSGIRDVRTGVPDRYCSQN

>WP_014124933.1 pyruvate formate lyase-activating protein [Tetragenococcus halophilus]
MTDPIMGRIHSTENFGTVDGPGVRFVIFAQGCRMRCQFCHNPDTWNINSKKAQMRTADDVLDEALNYRAY
WGEKGGITVSGGEPLLQIDFLIDLFKKAKDKGINTTLDTCGNPFTRKEPFFSKFEELMNYTDLLLFDIKH
IDTVQHKKLTKHGNENILEMAQYLSEIGKPVWVRHVLVPFRSDYDEFLDRLNEFIQSLNNVDKVEILPYH
TMGRYKWDELNLKYPLEGIEPPGQDRVENAKKILQVDQYTGYQTR

>WP_155086334.1 pyruvate formate lyase-activating protein [Veillonella parvula]
MTGRIHSVETMGTVDGPGMRMVVFLQGCPMRCAYCHNPDTWDETSDNAKFMTVKELWDQYERNHQFYTNG
GITVIGGEALMQIDFVIELFTYFRERNVHTCLDTSGICFDPHQEVAYRKLLSVTSLVILDIKEIDPAKHL
WLTGKPLEPILGFARLTADVEVPIWVRHVVVPTITDNADRHYRLGFFLGSLKNLQAVDCLPYHVMGIAKY
KELGIPYRLEGIPAATKDIAAKATRTVVEGIKAYRRHWWSPIKTQHQS

>WP_154556509.1 pyruvate formate lyase-activating protein [Holdemanella biformis]
MLGAIHSIETFGLVDGPGVRYVIFMQGCHMRCKFCHNADTWKTKEPDQSAEVVLKKALRYRPYWKDNGGI
TVSGGEPLLQIDFLIELFTLAKKEGVNTVLDTCGQPFTFEEPFFSKFKQLMNVTDLVLLDIKHIDEMAHK
ELTGHTNQNILKLAKYLSDIQKPVWIRHVLVPTINTDEKYLERLHQFIIQLKNVERIEVLPYHTLGAYKW
KELGLGYPLEGIDPPTEKQLQIANTILETGK

>WP_154537757.1 pyruvate formate lyase-activating protein [Peptostreptococcus anaerobius]
MKLGNIHSIETFGTVDGPGIRYVLFLQGCILRCRYCHNRDTWEIGAGKMISPEEVIKDVLRYKAYYSASG
GGITISGGEPTIQAEFVRDVFKLAKQNNIHTCLDTSGLVDIKKIDMILEYTDLVLLDVKHISPEKSKWLT
GYSSEAALKLALHLNEKNIPVWIRHVLVPTITDDKSDLRDMAEFLKQLDNVERFEFLPYHEMGKYKWKEF
DEEYSLSDIRPANEQDVQNAKNIFIEAGYDNFADSRK

>WP_154477256.1 pyruvate formate lyase-activating protein [Schaalia hyovaginalis]
MSTASTAIPLGDGSSIVPLPLDPNAPQRRDQDFDAPVGRTSGQGVAGLAELTDVERSERLRKMHEGDLGS
VHSWELVTAVDGPGTRLTVFLNGCGLRCLYCHNPDTFLMKDGTPVETGEILSRIKRYRRIFKATGGGLTL
SGGEAMMQPEFVRKILRGAKEMGVHTCLDTSGFLGANCDDAMLDDLDLVLLDVKSGLPETYHRVTSGRLQ
PTIDFGDRLAARGTTRVWIRFVLVPGLTDAKENIEAIGRIISAWKNVIDRVEVLPFHQMGRDKWRSLELK
YELEETKPPTPEATEEVREYFRSLGFEVH

>WP_155358316.1 pyruvate formate lyase-activating protein [Acrocarpospora macrocephala]
MPAPDPGTGVISSWDLSIGVDGPGTRFVVFTAGCALRCLYCQNPETWRMRDGRRVTTGEVMAEVGKYRRF
IAVAGGGVTVSGGEPLLQPRFTADLLRRCHESGLHTALDTSGFLGDRATDSLLADTDLVLLDIKSADPRA
YRDLTGVELEPTLRFARRLAELGRATWVRFVLVPGLTDDPASVDALAAFVADLGNVQHVDVLPFHRMAIG
KYQRLGLTFPLAHVQPPDQALLDRVHAQFRARGVVSI

>WP_155346106.1 pyruvate formate lyase-activating protein [Acrocarpospora pleiomorpha]
MPAPAPGTGVISSWDLSIGVDGPGTRFVVFTAGCALRCLYCQNPETWRMRDGRRVTTDEVMAEVGKYRRF
IAVAGGGVTVSGGEPLLQHRFTADLLRRCHEIGLHTALDTSGFLGDRATDSLLADTDLVLLDIKSADPKA
YRDLTGVELEPTLRFARRLAELGRPTWIRFVLVPGLTDDPAHVDALAAFIADLGNVDHVDVLPFHRMAIE
KYERLGLAFPLAHVQPPDQALLDRVHAQFRAHGVVSV

>WP_155283272.1 pyruvate formate lyase-activating protein [Leptotrichia trevisanii]
MKGYIHSFESFGTKDGPGIRFVLFLQGCPLRCLYCHNVDTWEIKDKKMVMTAQEVMKEILKVKGFIKTGG
VTVSGGEPLMQPEFLMELFKLCRENRIHTALDTSGYIFNEKAKKVLALVDMVLLDIKHINPEKYKILTSV
ELENTLKFAKYINEINKPTWLRYVLVPGYSDDEDDLHEWAKFTSQLKNVERVDILPFHQMGQYKWEKVGK
EYKLKDTPTPTRELIDKAEGIFRSYGLKMLDK

>WP_155260976.1 pyruvate formate lyase-activating protein [Staphylococcus delphini]
MIKGHIHSIESLGTVDGPGLRYIIFTQGCLLRCLYCHNPDTWKVNAPSRTATADELVNEIVPYLPYFQAS
GGGVTISGGEPLLQMPFIEELFEKLHAQKIHTCIDTSLGCANDTEAFKKHFDQVLAHTDLLMVDIKHIDN
EKHQQLTGKPNTHILKYIQYLADQGQPIWIRHVLVPGLTDAPEDLKALGTFINQLGNVEKFEILPYHQLG
VHKWEALGVPYALNDVEPPTDEDVERAYGYVNFTGVTPLTPVR

>WP_155259273.1 pyruvate formate lyase-activating protein [Staphylococcus delphini]
MIKGHIHSIESLGTVDGPGLRYIIFTQGCLLRCLYCHNPDTWKVNEPSRTATADELVNEIVPYLPYFQAS
GGGVTISGGEPLLQMPFIEELFEKLHAQGIHTCIDTSLGCANDTEAFKKHFDQVLAHTDLLMVDIKHIDN
EKHQQLTGKPNTHILKYIQYLADKGQPIWIRHVLVPGFTDAPEDLNALGTFINQLGNVEKFEILPYHQLG
VHKWEALGVPYALNDVEPPTDEDVERAYAYVDFTGVTPLTPVS

>WP_155201549.1 pyruvate formate lyase-activating protein [Ruthenibacterium lactatiformans]
MAAQVTGRVHSVESFGTVDGPGVRFVVFLQGCPMRCLYCHNPDTWDPGGGVPTTVEELLAQYARNEAFYR
KGGITVTGGEPLLQIEFVTALFREAKRRGIHTCLDTSGATFRPEDAAALAQFDALCAVTDLVLLDIKQTD
PAAHRRLTGRENGNIFAFARYLAQKEVPVWVRHVVVPGLTDSEAGWNALGTLLASLPNVRALDVLPYHTM
GRSKYDALGIPYPLEGTPAAEAPLAARARDVILAARRAALEKSGGRAEE

>WP_155196113.1 pyruvate formate lyase-activating protein, partial [Proteus mirabilis]
MLRIHSYESMGTFDGPGLRLVVFLQGCNFRCLYCANPDTIDACGGKPTPAEEILRMATDQKPFFGRRGGV
TFSGGEPTFQAAALVPLVRQLHGAGIHVCLDSNGGVWNPAVEELLGLVDLVLLDIKQADPERHRTLTGRD
NARTLRTAAWLEEHGKPFWLRYVLVPGYSDAEADIRALGER

>WP_154779785.1 pyruvate formate lyase-activating protein [Blautia luti]
MDNKQIKGYVHSLESFGSVDGPGVRYVIFLSGCAMRCQFCHNPDTWKMNQGELYTADELLKKALRYKGYW
GNKGGITVSGGEPLLQIDFLTELFKKAKAQGVHTNLDTSGNPFTEQEPWHSKWLELMKYTDLVMLDIKQI
DEQEHIKLTGHSNKNILAMARELSDMKKPVWIRHVLVPGGSDKDEYLHRLADFIHTLSNVERVEVLPYHT
LGKFKWENLGLSYPLEGVNPPTQERVDNARRILGAI

>WP_154762466.1 pyruvate formate lyase-activating protein [Corynebacterium aurimucosum]
MADGITGVVHLNPEEGEKVRGAAAGLGTDNDLEGYTRPELMQARRSGDVALVHSWELVTAVDGPGTRMTM
FMSGCPLRCQYCHNPDTMEMKVGTLERIEDVVKRIKRYKPVFKASGGGLTISGGEPLFQIAFARRLLKEV
HDAGIHTTIDTSGYLGARLRDEDLDNIDLVLLDVKSGDEETYKKVTRRELQPTIDFGDRLNAIGKPVWIR
FVVVPGLTDDPENVANVAKIVSRWKSNVERVEVLPFHNMGADKWHELGYPYTLEDTKPPKPEDVEEIREV
FRKEGFVVY

>WP_154737089.1 pyruvate formate lyase-activating protein [Corynebacterium aurimucosum]
MADGITGVVHLNPEEGEKVRGAAAGLGTDNDLEGYTRPELMQARRSGDVALVHSWELVTAVDGPGTRMTM
FMSGCPLRCQYCHNPDTMEMKVGTLERIEDVVKRIKRYKPIFNASGGGLTISGGEPLFQIAFARRVLKEV
HDAGIHTTIDTSGYLGARLRDEDLDNIDLVLLDVKSGDEETYKKVTRRELQPTIDFGDRLNAIGKPVWIR
FVVVPGLTDSPENVANVAKIVSRWKSNVERVEVLPFHNMGADKWQELGYPYTLEDTKPPKPEDMEEIREV
FRKEGFVVY

>WP_155098938.1 pyruvate formate lyase-activating protein [Cellulosimicrobium sp. BIT-GX5]
MTVTLPGPAGRTARGCGVAGGTLPDDATRLDVPGAPSSAAGPAASGTPVGHARRAGAGLDGLTVADVDRA
DKLAAMRAGELGSVHSWELVTAVDGPGTRLTVFLNGCPLRCLYCHNPDTFAMKDGRPVTADELLGRVRRY
LPVFRATHGGLTLSGGEVLMQPAFAARVLRGAKAMGVHTALDTSGFLGANATDAMLDDTDLVLLDVKSGD
PDTYRKVTSRDLEPTLRFGRRIAERGLTGHAPEVWVRFVLVPGLTDDPDNVGKVAAYAASLDAIRPGTVT
RVEVLPFHQMGRDKWDALGRTYELDDTPAPSAGLTERVRDQFRVHGLTTY

>WP_155082375.1 pyruvate formate lyase-activating protein [Cyanobacterium aponinum]
MNDNNLITGLIHSTESCGTVDGPGIRFVVFTQGCPLRCLYCHNPDCRHIENGKKITVGELIEEIEKYHSY
FDYSGGGVTVTGGEPLMQPEFVKAIFQECHKKGIHTALDTSGYVQLNQAKEVLESADLVLLDIKSYDPEI
YRRVTSVSLQPTLDFANYLAKINKPTWIRFVLVPNLTDPDHNVQGLAEFVAGLKNVEKVEVLPFHKMGEY
KWEQLGYDYQLKDTQPPSPELIAKVSEIFKRNGLNVQ

>WP_155056086.1 pyruvate formate lyase-activating protein [Streptomyces sp. TRM63209]
MKVVTTGRIHSWDLSTGVDGPGTRFVLFLSGCPLRCLYCANPDTWHMRDGREVTVDEVMAEIEKYRGFVT
TARGGVTLTGGEALLQPAFTAAVLRRCKEAGLHTALDTSGFLGARATDGLLADTDLVLLDIKSFDVDTYR
KLTGGELTPTLNFATRLDRLGIPMWIRYVLVPGWTDDPAAVDGLAAFLAGLSSVDRVDVLPFHKLGTHKY
DALGIDFPLRDTPVPDLEMVDRVRERFREHGLRAL

>WP_154694523.1 pyruvate formate lyase-activating protein [Enterococcus casseliflavus]
MAVTGQVHSTESFGSVDGPGIRFIVFMQGCRMRCQFCHNPDTWKIGTGVERTTDDVLEEALKYREFWGQK
GGITVSGGEPLLQMDFLIDLFRKAKAEGVSTTLDTCGKPFTREEPFFSKFQELMTVTDLLLFDIKHIDNK
AHKELTTQSNDNILDMANYLSEINQPVWIRHVLVPFRSDYDEFLIRLDEFIKTLKNVDKVEILPYHTMGK
YKWDELGLKYPLKGIEPPTEDRVKNAKRLLHVDDYKGYLTR

>WP_138462471.1 MULTISPECIES: pyruvate formate lyase-activating protein [Microbispora]
MPEKPLDDPVARLRQDPVARLRHESIARLRQDAAAELCQAEPAAGSGVIESWDLSVGVDGPGTRFVVFTC
GCPLRCLYCHNPETWRMRDGRRVTVDEVMTEVDRYRRFISVAGGGVTLSGGEPLLQPRFTGELLRRCHES
GLHTALDTSGFLGDRASDALLADTDLVLLDIKSYDPRGYRRLTGASLEPTLRFARRLADLGRPVWVRFVL
VPGLTDGEDNVDGLARFVAMLGNVERVDVLPFHRMAAGKYARLGLTFPLADVEPPDHALLDRVHAQFAAH
GVTSV

>WP_090922575.1 MULTISPECIES: pyruvate formate lyase-activating protein [Paenibacillus]
MVNGHIHSLETFGTVDGPGIRFVLFMQGCLLKCQYCHNPDTWALDGGKEMTLEEVLAEIQPYLSYYRSSG
GGLTISGGEPTLQAHFVAEIFKEVKRRWGLHTTLDSNGFNEPDRIHDLLDHTDLVLLDLKHIDDEKHIKL
TGKSNERTLKTARWLSDHGRKMWIRHVYVPGIHDQEEDLLNLGRFIGTLNGVEKFEILPYHQMGIYKWEA
LGKVYPLDGVPSPTEEEVERAYRLIEQGRAETASVICSGK

>WP_070423199.1 MULTISPECIES: pyruvate formate lyase-activating protein [Corynebacterium]
MAQDGTSGVVTLSPEAGERVRGVAAGLGGLSTDDLEITRPELFEARRTGEIGLIHSWELVTAVDGPGTRM
TIFLSGCPLRCKYCHNPDTMEMKEGTLERIDDVVCRVLRYKPVFNASGGGLTLSGGEPLFQIAFTRRLLK
AVHDAGVHTTIDTSGYLGARLTDEDLDNIDLFLLDVKSGDPDTYENVTARQLQPTIDFGDRLHEKGKPVW
IRFVVVPGLTDAEENVQRVADIVARWKGTVERVEVLPFHNMGADKWDKIGLDYELQDVTPPSAESVEHVR
SIFRSRGLTVF

>WP_029418816.1 MULTISPECIES: pyruvate formate lyase-activating protein [Bacillus subtilis group]
MHGRIHSIETFGTVDGPGIRYVVFMQGCILRCQFCHNADTWEIGTGKQMSVSEIVDDIQSYLPYMKSSGG
GITVSGGEPLLQLPFLIELFKACKKHGIHTALDSSGGCYSKADAFQEQISELIQYTDLVLLDVKQIDRKK
HMKLTGMPNDHILEFAEFLSDHHIPVWIRHVLVPGITDIDDDLNRLGTFIGGLSNVEKVEVLPYHKLGVY
KWEALGLEYPLKEVEPPDEERIEHAYRCLTAHVNFRKPFTETLA

>WP_025705546.1 MULTISPECIES: pyruvate formate lyase-activating protein [Paenibacillus]
MANGHIHSLETFGTVDGPGIRFVLFMQGCLLKCQYCHNPDTWGLNEGREMSIEDVLAEIEPYLNYYRSSG
GGLTVSGGEPTLQAHFVKQLFAEVKKRWNLHTTLDTNGYNEGDKINDLLELTDLVLLDLKHIDDEAHIKL
TGKSNERTLKLARWLSDHDRKMWIRHVYVPGIHDREEDLLNLGRFIGTLNGVEKFEILPYHQMGIYKWEV
LGRPYELEGVPSPTEEEVQRAYRLIEEGRKQTALV

>WP_019239337.1 MULTISPECIES: pyruvate formate lyase-activating protein [Enorma]
MAKVELNALAGDAASRFPLGRIHSIETMGTVDGPGIRLVVFCQGCPMRCAYCHNPDTWAAGADAGTPASV
EHILELFESNRAFYRSGGITVSGGEPLLQPDFVGALFEAAHDSPHGRIHTCLDTSGIAFDPAAPERFDTL
LGACDLVLLDIKHADPAAHRELTGRSAERILAFGDELARRGIPVVIRHVVVPGYTDSVEECERLGWFIAP
WRNVVGLEMLPYHTMGVVKYERLGMPYRLADVPAMDKARIPELRQAVLRGMKAARSGA

>WP_006532878.1 MULTISPECIES: pyruvate formate lyase-activating protein [Streptococcus]
MTEIDYGKVTGMIHSTESFGSVDGPGVRFVIFMQGCKMRCQYCHNPDTWALETNNSRERTVDDVLAEALR
YRHFWGENGGITVSGGEAMLQIEFVTALFTKAKELGIHCTLDTCGFTFRDTPEYHKIVDKLLAVTDLVLL
DLKEINPKQHIVVTRQPNTNILAFARYLSDKGVPVWIRHVLVPGLTDFDEDLIELGKFVETLKNVDKFEI
LPYHTLGEFKWRELGIPYTLEGVKPPTRERVQNAKNLMHTESYTDYMKRIHH

>WP_154969578.1 pyruvate formate lyase-activating protein [Paenibacillus azotifigens]
MEQHEGRIHSIETSGMVDGPGIRFVVFMQGCLLRCQYCHNPDTWTIGKGQLVTVQELVEEIRGYLPFLQF
SGGGVTVSGGEPLLQADFLLTLFRALKRELGIHTAIDSSGGCFSRRGHFFETLQMLMQHTDLVLLDLKQI
DPQKHLDLTGKPNDHILDFARFLSETNIPVWIRHVLVPGLTDDESDLRKLADFIKTLRNVERVEVLPYHE
MGKYKYEQLGLKYPLVHIKPPDEETIRMAREILGAH

>WP_154895494.1 pyruvate formate lyase-activating protein [Paenibacillus xylanexedens]
MVNGHIHSLETFGTVDGPGIRFVLFMQGCHLKCQYCHNPDTWALDGGRDMSVEEVLAEIEPYLTYYRSSG
GGLTVSGGEPTLQAHFVGQVFKEVKQRWGLHTTLDSNGYNEPDRILDLLDHTDLVMLDLKHIDDEKHIKL
TGKSNERTLRMARWLSDHGRKMWIRHVYVPGIHDDEQDLLNLGRYIGTLNGVEKFEILPYHQMGIYKWQA
LGKVYPLEGVPSPTEEEVERAYRLIEQGRKETTDTLARAK

>WP_154875869.1 pyruvate formate lyase-activating protein [Staphylococcus warneri]
MLKEHLHSVESMGTVDGPGIRYILFTQGCLLRCLYCHNPDTWKINEPSREVTVDEMINEVLPYKPYFDAS
GGGVTVSGGEPLLQMPFLEALFKELKANGINTCLDTSAGCVNDTVAFNRHFDELQKYTDLMLLDIKHIDN
EKHIKLTGKPNTHILKFARKLSNMKQPIWIRHVLVPGISDDKEDLIKLGEFINSLDNVEKFEILPYHQLG
VHKWKNLGIPYQLENVEPPDDEAVKTAYQYVNFKGKIPITL

>WP_154828545.1 pyruvate formate lyase-activating protein [Staphylococcus warneri]
MLKGHLHSVESLGTVDGPGIRYILFTQGCLLRCLYCHNPDTWKINEPSREVTVDEMVNEVLPYKPYFDAS
GGGVTVSGGEPLLQMPFLEALFKELKANGINTCLDTSAGCVNDTVAFNRHFDELQKYTDLMLLDIKHIDN
EKHIKLTGKPNTHILKFARKLSDMKQPIWIRHVLVPGISDDKEDLIKLGEFINSLDNVEKFEILPYHQLG
VHKWKNLGIPYQLENVEPPDDEAVKTAYQYVNFKGKIPITL

>WP_154798797.1 pyruvate formate lyase-activating protein [Cellulosimicrobium sp. BI34T]
MTVTLPGPTARRPGAARGCGVAGGTLPDDATRLDVPGAPTTTGEPAASGTPVGHARRAGAGLDGLTVADV
DRADKLAAMRAGELGSVHSWELVTAVDGPGTRLTVFLNGCPLRCLYCHNPDTFAMKDGRPVTADELLGRV
KRYLPVFRATHGGLTLSGGEVLMQPAFAARVLRGAKAMDVHTALDTSGFLGANATDAMLDDTDLVLLDVK
SGDPDTYTKVTSRDLEPTLRFGRRIAERGLTGHAPEVWVRFVLVPGLTDDVENVEKVASYAASLNEIRPG
TVTRVEVLPFHQMGRDKWDALGRTYELDDTPAPSAELTERVRDQFRAHGLKTY

>WP_154794317.1 pyruvate formate lyase-activating protein [Haloactinobacterium sp. HY164]
MVVTAPGPDVRAVAGGRAPEVAREDRSVRLARIRLGELGSVHSWELVTAVDGPGTRMTLFLSGCPLRCLY
CHNPDTWRIRDGRLTDVAEVLTRVARYRHVFAATGGGLTVSGGEALMQPTFLGRILAGAKELGVHTTLDT
SGYLGANATDVMLADTDLVLLDVKSGDPNTYRRVTGRDLGPTLRFGRRLSDAGIATWIRFVLVPGLTDDP
DNVALVADYAASLPSVERVEVLPLHQMGREKWARCGIPYELADTRPPTAELTQRVRDQFAARGLLVF

>WP_154775614.1 pyruvate formate lyase-activating protein [Erwinia sp. CPCC 100877]
MTTLVTGRIHSTENFGTVDGPGVRFIVFTQGCRMRCQFCHNPDTWKIGSGGRVVTTDEVLEEALKYRSYW
GEKGGITVSGGEPLLQPEFLIDLFKKAKEMGIHTTLDTCGKPFTREEPFFSQFQELMNYTDLLLFDIKHI
DNEQHKLLTSQSNDNILEMAKYLSEIDKPVWIRHVLVPQRSDYDEYLIRLDAFIKTLNNVDKVEVLPYHT
MGKYKWDELGLDYPLEGINPPANDRVLNARKLLHVDDYKGYATR

>WP_106987759.1 pyruvate formate lyase-activating protein [Faecalibacillus faecis]
METIGRIHSIESFGSVDGPGVRYIYFLHGCPLRCQFCHNPDTWGSKKYEEYTPEKALQQAMKYKTYWGKK
GGITISGGEPLAQIDFVLELFKLAKKEGINTCIDTSGGCFTREEPFFSKFKELMEYTDLLLVDIKEINNE
RHKTLTGRSNENILDMARYLSEIDKPIWIRHVLVPERSDYDEDLIELDHFISTLSNVYRVEILPYHTLGV
FKWEELKIPYQLEGIKPPTKERVDNAKRLLHVDRYTRYLDN

>WP_097898757.1 MULTISPECIES: pyruvate formate lyase-activating protein [Bacillus]
MVKGRIHSVESCGTVDGPGIRYVIFTQGCLLRCQYCHNADTWEIGKGKEITVEEVMQDVTCYLPFIEASG
GGITVSGGEPLLQLDFLIELFKKCKEAGIHTTIDSSGGCYSEEPEFQRKLDILMDYTDLVLLDLKHIDSK
KHRKLTGKPNEHILQFARYLSDKKKPIWVRHVLVPGVTDNEEDLQRLSSFIQSLSNVKKVEVLPYHKLGV
YKWEALGHKYPLEGVEPPTEKNVQNAKRILQAV

>WP_154709377.1 pyruvate formate lyase-activating protein [Bacillus pseudomycoides]
MVKGRVHSVESCGTVDGPGIRYVIFTQGCLLRCQYCHNADTWEIGKGKEITVEEVMQDVTCYLPFIEASG
GGITVSGGEPLLQLDFLIELFKKCKEIGIHTTIDSSGGCYSEDEEFQRKLDILMEYTDLVLLDLKHIDSK
KHRKLTGKPNEHILQFARYLSDRKKSIWVRHVLVPGITDGTEDLENLAAFIRSLDNVQKVEVLPYHKLGV
YKWEALGHKYPLVGIEPPTEESIQKAKNILAAV

>WP_154670263.1 pyruvate formate lyase-activating protein [Bariatricus massiliensis]
MMQSNQLSHKKGLVHSTESFGSVDGPGVRFLIFLQGCGMRCQFCHNPDTWKATAPGSEPSPSTLCSNSGS
TWMSADELLSKALRYRSYWGQKGGITVSGGEPLLQIDFLLELFQKAKASGIHTTLDTSGGPFTKSEPFFS
KFQELMQYTDLLLLDIKHIDEEQHRILTGHSNQNILELASYLSDIGKPVWIRHVLVPERSDYDKYLTRLD
AFIRTLNNVQRVEVLPYHTLGAYKWKELGYDYPLDGIAPPTEERVANACRLLHTETYKGYLD

>WP_154608688.1 MULTISPECIES: pyruvate formate lyase-activating protein [unclassified Streptococcus]
MEAIDYKNVTGLVHSTESFGAVDGPGIRFVVFMQGCHMRCQYCHNPDTWDLVNPAATERTAEDVLNEAIR
YKGFWGKEGGITVSGGEATIQIDFLIALFSLAKEKGIHTTLDTCALTFRNTPKYLEKYAKLMEVTDLVLL
DIKEMNPDQHRFVTGHSNKTILECARYLSDIGKPVWIRHVLVPNLTDRDEDLIELGKFVKTLDNVERFEV
LPYHNLGEFKWRELGRPYPLEGTKPPTRARVENAKELMDTESYQEYLNRVRGN

>WP_154630060.1 pyruvate formate lyase-activating protein [Streptococcus uberis]
MEEIDYGQVTGMIHSTESFGSVDGPGIRFIIFMQGCKMRCQYCHNPDTWEMETNKSRERTVSDVLKEALQ
YRHFWGKNGGITVSGGEAMLQIDFITALFIEAKKLGIHTTLDTCGFAYRPTPEYHQILDKLLDVTDLILL
DLKEIDEEQHKIVTRQPNKNILLFAHYLSDKGIPVWIRHVLVPGLTDIDEHLERLGDFVAKLKNVDKFEI
LPYHTMGEFKWRELGIPYPLEGVKPPTKERVQNAKTIMKTESYTEYMNRIHRS

>WP_154514926.1 MULTISPECIES: pyruvate formate lyase-activating protein [unclassified Collinsella]
MAEMKLEGMDARPEDSAFALGRVHSIETMGTVDGPGIRFVVFVQGCPMRCAYCHNPDTWSVNGGTMVTVE
HLIDEFQSNHEFYRSGGITVSGGEPLLQPEFLADLFRAMHNNPDGRVHTCLDSCGYAFDPAHPEKFDAVL
NETDMVLFDIKHADPVEHKKLTGCDPARILAFGDELARRRIKVVIRHVVVPGITDTAEECEALGRLIAPW
HNVVGLEMLPYHTMGVVKYEQLGIPYKLEGVPQMDTARMPELRNAVMTGMKKRRAELKNAIG

>WP_154580984.1 pyruvate formate lyase-activating protein [Anaerobutyricum soehngenii]
MALVHSTESFGSVDGPGVRFIIFLQGCPLRCQFCHNPDTWKMTDETGAVWKSADELLNQALRYRAYWKNG
GGITVSGGEPLLQIDFLLEFFKKAKEKGIHTTIDTAGGPFTREEPFFSKFQELMKYTDLLLVDIKHIDTE
CHKVLTGRSNENILDMIRYLSDIKKPIWIRHVLVPERSDKDEYLTRLADFIHSLDNVEKVEILPYHTMGI
YKWKELGLDYPLEGIEPPTKERVENAKKILAI

>WP_154541184.1 pyruvate formate lyase-activating protein [Anaerococcus sp. WCA-380-WT-2B]
MLRLHSIETMGLVDGPGIRTIFFLQGCPLHCIYCHNPDIQNTLKGKEVSVDYLVEKAKRMKPYFKNGGGV
TISGGEPLIHGKDLIKLIDSLHKENIHVCLDTSGIGNSNYYEEIIDKVDLILLDIKHYNILGFKEMVGFS
NDKLLKFIDYIKNSFTPIWIRHVMVPGFTDSKEDMENLVKFIHPISKNIEKIEILPYHTLGIKKYEEIGK
DYKLKGVEAMDKKKAKSLESYANSLLELYRKESVKEKTQK

>WP_154539616.1 pyruvate formate lyase-activating protein [Olsenella umbonata]
MLGRVHSLESFGSADGPGVRYLVFLQGCAMRCRYCHNVDTWARDKGTLMSVEEVLDKAERYRGYWGEDGG
ITVSGGEALLQIDFVTELFEEAKRRGIGTCLDTALQPFTRHEPFFGKFERLMGSCDLVLADLKHIDPAEH
KSLTGHGNANILDALTYLSDIEKPVWIRHVLVPGITDDDAYLERTAEFIGTLSNVERVEVLPYHTLGAYK
WKELGIPYTLDGVEPPSPDRVQNARRILGAEGAPS

>WP_154518415.1 pyruvate formate lyase-activating protein [Sharpea azabuensis]
MKGKIHSIESFGAADGPGIRFVIFFHGCPFRCQFCHNPDTWGSKKFDEKSADELLNQALRYKTYWGKDGG
ITVSGGEPLMQIDFLLELFKKAKAKGIGTCIDTSGASFTNQGEYFEKFKELMDYTDLLLVDIKEINDARH
QVITGQSNKNVLDMLAYLKNIHKDVWIRHVLVPERSDYDEDLKELDAYINSLGDIVKRVQVLPYHTMGRY
KWQELNLEYPLEGIDPPTKERVDHANEVLHTSSYRGYTE

>WP_154488583.1 pyruvate formate lyase-activating protein [Acidaminococcus fermentans]
MIQGRIHSIETFGSVDGPGTRFIIFVQGCNMRCLYCHNVDTWKCGQGGQLKTADELLDQAERYRPYWGPE
GGITVSGGEPLLQMDFLLDLFRKAKARGIGTCIDTAGQPFTRKEPFFSQFKELMEVTDILLLDVKHIDPE
AHKKLTGQPNDNILDLFRYLSEIKKPIWVRQVLVPGWTDDPGSLQRTREFLDTLTNIQRVEVLPYHNMGL
YKWEQLGIPNKLKDVKPPTQEEVDKARKILGAV

>WP_154472384.1 pyruvate formate lyase-activating protein [Clostridium sp. WCA-389-WT-23D1]
MIGRIHSIESFGTVDGPGIRMVIFLSGCPMRCLYCHNPDTWDPKGGTPMTVPDILSQYETARHFYKKGGI
TVSGGEPLMQIGFVTELFEAAKQQGIHTCLDTSGITFNPSSDALMARFDRLVASTDLVLLDIKHIDPEEH
LKLCAQPQDNILAFSRYLENKGIPVWIRHVVVPGYTDHPDYLLRLGHFLGTLKNVKALDVLPYHDMGKKK
YREMGLSYPLEDVSPLPKEKAQEARRIILRGMREARANCS

>WP_154467405.1 pyruvate formate lyase-activating protein [Eisenbergiella tayi]
MPTSTQESTPSPGRIHSIESFGTVDGPGVRFVVFLQGCPMRCAYCHNPDTWEINAGSYISAEQIMESYER
NKSFYKDGGITVTGGEPLLQLDFLTELFTLAKKDNIHTCIDTSGIPFAPSNREWMKKLDILLGMTDLVML
DIKHIDPKCHKDLTGCPNDNILRFAWYLDKKKVPVWIRHVVVPTLTDDESFLYRLGWFIGGLGNLKALDV
LPYHTMGKAKYEKLGIPYRLKGIPPMDRPTLLLKKQSILKGIKDRRNQKPASS

>WP_154428905.1 pyruvate formate lyase-activating protein [Roseburia sp. MUC/MUC-530-WT-4D]
MEEILGRIHSVESFGSADGPGVRYIVFLKGCNMRCKYCHNPDTWAKTDDGQLMSASEVLKKALRYKNYWK
SKGGITVSGGEALLQIDFVTELFRLAKEAGVNTCLDTSGNPFTREEPFFGKFNELMKYTDLYMLDIKHID
PEGHKKLTGQPNDNILDMAHYLSENGKAMWIRHVLVLGVTDDEDQLTRLKAFIDTLSTVERVEILPYHTL
GVFKWKELGIPYQLEHVEPPTKEDVERAEKILGIKKN

>WP_154277042.1 pyruvate formate lyase-activating protein [Faecalibacterium prausnitzii]
MPHCDPVGLVHSLESFGSVDGPGVRFVVFLQGCALRCKYCHNPETWSAEGGTEWSPEKLFQHVWRYRNYW
GKKGGITVSGGEPLRQMDFLIKFFQLARAKGVHTALDTAGQPFQPDDPAYLAAFDTLMASTSLVILDLKE
IDPEKHRQLTGRDNANILAMARHISDLGVPLWIRHVLVPGLTDDEEGLRRTADFIRSLKTVQRVEVLPYH
TLGLFKWQKLGISYPLPDAVPPTAEQVRRAEELLEVAKYPG

>WP_107384714.1 MULTISPECIES: pyruvate formate lyase-activating protein [Staphylococcus]
MLKGHLHSVESLGTVDGPGLRYILFTQGCLLRCLYCHNPDTWKINDYTRAVTVDEMVNEIIPFKPYFDAS
NGGVTVSGGEPLLQIKFLTSLFQSLKKYDIHTCIDTSAGTAKNTPTFEKQLDALLKYTDLILLDIKHIDN
AKHKELTGQPNTHILNFAKTLSRKRQPVWIRHVLVPGLTDNKQDLMRLGEFINSLDNVKRFEILPYHQLG
VHKWQSLGITYVLKHIEAPTEAEVKQAYQYVNFKGYTPI

>WP_106991800.1 MULTISPECIES: pyruvate formate lyase-activating protein [Fusobacterium]
MVLGNIHSYESMGTVDGPGLRFVIFLQGCPLRCKFCHNPDTWKIGEKKIQESAEDTLKKIKRYKNYFGKK
GGVTVTGGEPLVQSDYVLELFKLCKKEGIHTALDTSGYIFNEKIREILKYTDLVLLDIKAIDKEIYKELT
SVEIDNTLKFLEYLNEIEKPTWVRHVVVPTITDDNELLEKTAQYISKFSNIEMVEILPYHTLGVFKYKEL
GMEYPLKDIEDLSYERKLEVMEIFKKYNLPVH

>WP_055080506.1 pyruvate formate lyase-activating protein [Ruthenibacterium lactatiformans]
MQTPENGVKGRIHSFLSMGAVDGPGLRYVVFLQGCPLRCACCHNPDTWDAAGGTEYTVEDVLRRVRRCKP
YIYESGGVTVTGGEPLAQPVFTAALLKALRAEGYHTALDTSGAGALAAAREVLAHTDLVLADLKFSSEEG
YRAHTGGSLAHTLDFLALTQELGVPLWVRHVVIPGLTDGEAHIRALARMAGQFHNLQKVELLGFRKLCLE
KYGAMGVPFPLADTPEMDAAALCRLEDAVRRELPDLA

>WP_038282159.1 MULTISPECIES: pyruvate formate lyase-activating protein [Clostridiales]
MTGYIHSIESFGTVDGPGVRMVIFLQGCPMRCQYCHNPDTWKMAGGTPMTSEELLKQYESSRNFYRGGGI
TATGGEPLMQLDFVTELFEAAAKKDIHTCLDTSGVTFHRNDPDYLKKIDRLLDSTDLVMLDIKHIDDTRH
KTLTGHSNENILDFAQYLSDRDIPVWIRHVTVPKISDETPDLYRLGRFIGGLKNVKALDVLPYHDMGKVK
YESLGMEYPLKDTPPMSKEGAVAAKKIILSGIRDVRTGLPDRYCSQN

>WP_013140560.1 MULTISPECIES: pyruvate formate lyase-activating protein [Bifidobacterium]
MPATPTFRTTTRHMLKESKTYASQTLMGGLSGFESPIGLDRRDRLSALKSGDIGFVHSWDINTSVDGPGT
RMTVFMSGCPLRCQYCQNPDTWKMRDGKPVYLDAMIKKVDRYKDLFKATHGGITFSGGESMMQPAFVSRV
FHAAKEMGVHTCLDTSGFLNTSYTDEMLEDIDLCLLDVKSGDEETYHKVTGGTLQPTIDFGQRLAKAGKK
IWVRFVLVPGLTDSEENVENVAKICESFGDAVEHIDVLGFHQLGRPKWHELRIPYPLENQKGPNAATRER
VANQFKDHGFTVF

>WP_154365549.1 pyruvate formate lyase-activating protein [Maribacter luteus]
MLNINNCHIKNLDNTLRVHSIESFGTHDGPGIRMVVFLQGCKLKCLYCHNPDTIQTSGGTEYQIEELVGM
ALKMKPYFGKKGGVTVSGGEPLLQSKELVPFFKRLKEEGIHTNIDTNGRVLNHFTKELLDEYADLVMLDI
KHMTEDGYEFLTGMRNKETTFTFAKHREASGKAMWLRYVLIPDITNKPELLHAMGQYFKDYKTIEKIEIQ
PYHKLGIHKWETLGWEYQLKDARENTEEEINAASEILKNYFKEVKIN

>WP_154324064.1 pyruvate formate lyase-activating protein [Enorma sp. HF-1365]
MGTVDGPGTRLVVFVQGCPMRCAYCHNPDTWSLQAGTPVSVEHVMGTFESNWQFYRNGGITVSGGEPLLQ
PEFVAALFGQAHARPAGRVHTCLDTCGYAYTPDSPERFDALLRATDLVLLDIKHADPEGHRVLTERSMDR
ILAFGDELARRNIKTVIRHVVVPGYTDSVEECEKLGRLIAPWHNVVGLEMLPYHTMGVVKYEQLGIPYKL
EGVPQMDKGRIPELRAAVLRAMKGARASE

>WP_010800654.1 pyruvate formate lyase-activating protein [Parabacteroides goldsteinii]
MEIKGNIHSLESFGTVDGPGIRFVVFMQGCPLRCLYCHNPDTWDSKGLAKYQMTPEELLAEVLRYKNFIA
KGGVTVTGGEPLLQAEFLREFFRLCREAGIHTALDTSGYICTPKALAVLEYADLVLLDIKTIDPDLHPRL
TAVKLDNTLRFLDELEKRGVPVWIRHVIVPGLTDNDEALDKLAEYISHYTVVQKAELLPYHTMGAYKYEA
QGLDYKLKEVEPLSAERLANAKEIFKKHGITIW

>WP_097353976.1 MULTISPECIES: pyruvate formate lyase-activating protein [unclassified Geobacillus]
MKGFIHSIETCGTVDGPGLRYVIFTQGCLLRCQYCHNADTWEIGKGKEMTVEEIIDDVKTYLPFINASGG
GITVSGGEPLLQIDFLIELFKACKKLGIHTAIDSSGGCYTAEASFQQKLNELLSYTDLILLDLKHIDEKK
HRKLTGKTNKHILQFARFLSEKNVPVWIRHVLVPTITDDPNDLRSLAAFIRTLNNVEKIEILPYHKLGVY
KWKALGLKYPLEGIEPPSEESVQMAQQILNGTENSTPLT

>WP_044444343.1 pyruvate formate lyase-activating protein [Bacillus mycoides]
MVKGRIHSVESCGTVDGPGIRYVIFTQGCLLRCQYCHNADTWEIGKGKEITVEEVMQDVTCYLPFIEASG
GGITVSGGEPLLQLDFLIELFKKCKEAGIHTTIDSSGGCYSEEPEFQNKLDILMEYTDLVLLDLKHIDSK
KHRKLTGKPNEHILQFARYLSDRKKPIWVRHVLVPGVTDGEEDLQKLSNFIQSLSNVKKVEVLPYHKLGV
YKWEALGHKYPLADVNPPTEENVEHAKHILQAV

>WP_123040375.1 pyruvate formate lyase-activating protein [Cohnella candidum]
MNHAGRIHSLETFGTVDGPGIRFVLFVQGCALRCQYCHNPDSWDPAAGRLVSVEDVLAEIEPYVEYYKSS
GGGITVTGGEPTLQAPFVAQLFKACKERWGLHTALDSSGFCETSHARELLDVTDLVLLDLKMMNEAGHRE
LTGQPNERILQFARYLSERGTKMWIRRVLVPGWTDGAEELLALGTFLGELNGVEKVEILPYHRMGVYKWK
QLGIPYMLEGIQEPSKQDVERARQWIEKGRLASGINLAAAGHSAP

>WP_100205457.1 pyruvate formate lyase-activating protein [Streptomyces carminius]
MTAPVNTGPGTGPGTGPGTERVRETAPAGAATPAGAATRRPVTGSVHSWDLSTGVDGPGARFVTFLAGCP
LACLYCHNPDTWQLRNGRRTAADEIVAEAAKYTAFIRAAGGGATLSGGEPLLQPVFAGELLHRFRHELGL
HTALDTSGFLGARASDALLADTDLVLLDIKSWDPALYRKVTGGRGEIGPTVDFARRLALLGKEVWVRFVL
VPGLTDDPGNIEGVAAFTASLGNVSRVDVLPFHKLGAAKWKAVGRTFPLADTPAPTPGQVAQARGIFAAH
GLYAV

>WP_153920425.1 pyruvate formate lyase-activating protein [Faecalicatena contorta]
MTEQNNLKGYIHSLESFGSVDGPGVRYIIFMSGCAMRCQFCHNPDTWNMQSGTQYTADELLGQALKYRSY
WGSKGGITVSGGEPLLQIEFLTELFQKAKVAGIHTTLDTSGNPFTREEPFFGRFQELMKYTDLVLLDIKH
MDEQQHEILTGCTNRNILDLAACLSEMGKPVWIRHVLVPGKSDNDEYLRRLDAFIGTLENVEKVEVLPYH
TLGVFKWKELGLTYPLEGVEVPSKERIENAERLLHVHGRGPVESVSE

>WP_153979308.1 pyruvate formate lyase-activating protein [Paenibacillus xylanilyticus]
MVNGHIHSLETFGTVDGPGIRFVLFMQGCHLKCQYCHNPDTWALDGGRDMSVEEVLAEIEPYLTYYRSSG
GGLTVSGGEPTLQAHFVGQVFKEVKRRWGLHTTLDSNGYNEPDRILDLLDHTDLVMLDLKHIDDEKHIKL
TGKSNERTLRMARWLSDHGGKMWIRHVYVPGIHDDEQDLLNLGRYIGTLNGVEKFEILPYHQMGIYKWQA
LGKVYPLDGVPSPTEEELERAYRLIEQGRKETTDTLARAK

>WP_103062808.1 pyruvate formate lyase-activating protein [Actinomyces qiguomingii]
MTETITPEQASGRDQDFLAPAARLRGAGIGGLEELTDLERSERLARMREGSLGSIHSWELVTAVDGPGTR
MTVFLNGCPLRCLYCHNPDTFLMRDGEPVEADEILRRIRRYRKVFKATGGGLTLSGGEVLMQPAFAARIL
AGAKAMGVHTCIDTSGYLGMHAPEEMLDNIDLVLLDVKSGDEDTYKKVTGRELAPTLEFGDRLAAKGIET
WVRFVLVPGLTDDPQNVENVARIVERWRPVVSRVEVLPFHQMGTDKWEALNLEYKLRDTRPPEPELVEST
REIFRAHGFTVH

>WP_019292422.1 MULTISPECIES: pyruvate formate lyase-activating protein [Lactococcus]
MTDTYIEEAKKVTGLIHSTESFGSVDGPGVRFIVFMQGCQMRCKYCHNPDTWALKNEKATTRTVEDVMDE
ALRFRGFWGEKGGITVSGGEAMLQIDFVIALFQYAKSLGIHTTLDTSARPFRTDEYITSRIDELLEVTDL
VLLDLKEIDSKRHKALTGHPNENILEFARYLSDKGQAMWIRHVLVPGETDIDEDLEKLGEFVKTLDNVLK
FEILPYHTMGEFKWRELGWKYPLAGVKPPTKERVSNAKSIMGTETYQEYLERIR

>WP_084137548.1 MULTISPECIES: pyruvate formate lyase-activating protein [Paenibacillus]
MHTGRIHSLETFGTLDGPGIRFVLFMQGCALQCRYCHNPDSWDTAAGQPRTVEEVLAEIEPYVDYYKSSG
GGITVTGGEPTLQAPFVAELFRECKRRWGLHTALDSSGFCDPHHAEALLEATDLVLLDLKYMDSEGHRKL
TTQPNERILTFACHLSRMGIPMWIRRVLVPGLTDNAADLMKLGRFISGLRTVEKVEVLPYHRMGVFKWQQ
LGRPYSLEGYREPDAKEVDRAVKWIEQGRREGAAEQGRREGTAAEQGRRSREAADQGRQDGTAAANGGMA
ETVRGAAGPEDVGSAGRPCKQSFDGRTAPAPGQELRCAGGSGV

>WP_153792893.1 pyruvate formate lyase-activating protein [Gracilibacillus sp. SCU50]
MIGRIHSVETCGTVDGPGLRYVIFMQGCLLRCQYCHNPDTWRRGDGKNITVEELVEDIQSYLPFFQASGG
GVTVSGGEPLLQVDFLTALFTELKKLGVHTTIDSCGGCFSTSPYFLEKLDKLIQVTDLVLLDLKHIDLVK
HQVLTGMSNQHILRFAQHLDQRRMPVWIRHVLVPTISDDDDALKRLAAFIQTLSNVEKIEVLPYHKLGIY
KWKELGLDYPLEGIEPPSQERVINAEKILHLALQTEKFLHSS

>WP_153737357.1 pyruvate formate lyase-activating protein [Aquibacillus halophilus]
MKGRIHSVETCGTVDGPGLRYVIFTQGCLLRCQFCHNPDTWKINQGKEKSVDEIVNDIKDFLPFFQSSNG
GVTVSGGEPLLQLEFLIELFKELKKLGIHTTIDTSGGCFSRSPRFMKNLDELLELTDLVLLDLKHIDPLK
HKELTGMSNEHIIDLANYLSEKQIPVWVRHVLVPGISDFDEYLYPLSDFIQKLNNVEKIEVLPYHKLGIY
KWESLGLEYKLQGVEPPSEERVENAVAILNRTKVLQ

>WP_153723970.1 pyruvate formate lyase-activating protein [Heliorestis convoluta]
MKSFNDIAAPVHSIETLGTVDGPGIRFILFLAGCPLRCLYCHNSDTWDPSVGKETTVSEVIAEIKRYKAF
YDRSGGGLTVSGGEPTLHAYFLAELFQRCQGEGIHTCLDTSGFCDQEKAELFLPYTDLVLLDIKHMDPQK
HRQITGVDAYKSIAFSQYVTEKNIATWIRYVLVPGYTDATEDIEKLCAYVATMNKVERITFLPFHQLGSA
KREALGIANPLADLKAPSPEKIAEAQEIAQKYGLKI

>WP_153596211.1 pyruvate formate lyase-activating protein [Bacillus thuringiensis]
MVKGRIHSVESCGTVDGPGIRYVIFTQGCLLRCQYCHNADTWEIGKGKEITVEEVMQDVACYLPFIEASG
GGITVSGGEPLLQLDFLIELFKKCKEIGIHTTVDSSGGCYSEEPEFQNKLDILMEYTDLVLLDLKHIDSK
KHRKLTGKPNEHILQFARYLSDKNKPIWVRHVLVPGVTDNEEDLQKLSSFIQSLSNVQKVEVLPYHKLGV
YKWEALGHKYPLANVEPPTEKNVEQARHILQAV

>WP_153592612.1 pyruvate formate lyase-activating protein [Bacillus thuringiensis]
MVKGRIHSVESCGTVDGPGIRYVIFTQGCLLRCQYCHNADTWEIGKGKEITVEEVMQDVTCYLPFIEASG
GGITVSGGEPLLQLDFLIELFKKCKEAGIHTTIDSSGGCYSEEPEFQNKLDILMDYTDLVLLDLKHIDSK
KHRKLTGKPNEHILQFARYLSDKNKAIWVRHVLVPGATDNEEDLQKLSSFIQSLSNVQKVEVLPYHKLGV
YKWEALGHKYPLANVEPPTEKNVEHAKHILQAV

>WP_153495979.1 pyruvate formate lyase-activating protein [Lactococcus hircilactis]
MVEDEKQVTGLIHSTETFGTVDGPGVRFVVFVQGCRMRCKYCHNPDTWAMKNSKATTRTVEDVMEEARRF
QGFWGTKGGITVSGGEALLQIDFVTALFKYAHELGIHTTLDTAAQPFNTDPYVTERIDDLLAVTDLVLLD
LKEINPERHKTLTGNKVDNILEFAQYLSDHDKAMWIRHVLVPGESDFDEDLVALGEFVKTLKNVLKFEIL
PYHTMGEFKWRELGWKYQLEGVKPPTKSRVHNAQALMDTESYQDYLERIK

>WP_153358046.1 pyruvate formate lyase-activating protein [Modestobacter roseus]
MSTDLPLPVVGADLHHEELAAVRAGRLGRVHSWELVTGVDGPGTRLTVFLSGCLLRCQYCQNPDTWHEHD
GMPTTLDELVAKLRRYAPALRAAHGGVTLSGGEPLVQPAFTANVFRAARELGLHTALDTSGFLGAHATDA
LLDDTDLVLLDVKSGLPDTYRLVTGQEVAPTLAFGRRLADRGTAMWIRFVLVPGLTDAPENIDAVADAVA
AWSTVQRVEVLPFHQLGRDKWTRLGIPYPLADTRPPTPEQTAAARDRFRARGLTVY

>WP_100026635.1 pyruvate formate lyase-activating protein [Fusobacterium pseudoperiodonticum]
MQGYINSFESFGTKDGPGIRFVVFMQGCPLRCLYCHNVDTWELKDKNYIYTPTEILAELNKVKAFLTGGI
TASGGEPLMQASFILELFKLCKENGIHTALDTSGYIFNDQAKKVLEYTDLVLLDIKHIDKDMYKKITSVD
LEPTLNFIKYLQEINKPVWIRYVLVPGYTDDIKDLNDWAKYVSQFDVVKRVDILPFHQMAIYKWEKTNRE
YKLKDVSTPTKEQIQKAEEIFNKYDLPLYKERS

>WP_100024156.1 pyruvate formate lyase-activating protein [Fusobacterium pseudoperiodonticum]
MQGYINSFESFGTKDGPGIRFVVFMQGCPLRCLYCHNVDTWELKDKNYIYTPEEILAELNKVRAFLTGGI
TASGGEPLFQASFILELFKLCKENGIHTALDTSGYIFNDQAKKVLEYTDLVLLDIKHIDKDMYKKLTSVD
LEPTLNFIKYLQEINKPVWLRYVLLPGYTDDIKDLNDWAKYVSQFDVVKRVDILPFHQMAIYKWEKTNKE
YKLKDTLTPNKEQIQKAEEIFRKYNLPLYKERS

>WP_099990487.1 pyruvate formate lyase-activating protein [Fusobacterium pseudoperiodonticum]
MQGYINSFESFGTKDGPGIRFVVFMQGCPLRCLYCHNVDTWELKDKNYIYTPEEILAELNKVRAFLTGGI
TASGGEPLFQASFILELFKLCKENGIHTALDTSGYIFNDQAKKVLEYTDLVLLDIKHIDKDMYKKLTSVD
LEPTLKFIKYLQEINKPVWLRYVLLPGYTDDIKDLNDWAKYVSQFDVVKRVDILPFHQMAIYKWEKTNRD
YKLKDVSTPTKEQIHKAEEIFKKYDLPLYKERS

>WP_099989157.1 pyruvate formate lyase-activating protein [Fusobacterium pseudoperiodonticum]
MQGYINSFESFGTKDGPGIRFVVFMQGCPLRCLYCHNVDTWELKDKNYIYTPEEILAELNKVRAFLTGGI
TASGGEPLFQASFILELFKLCKENGIHTALDTSGYIFNDQAKKVLEYTDLVLLDIKHIDKDMYKKLTSVD
LEPTLNFIKYLQEINKPVWLRYVLLPGYTDDIKDLNDWAKYVSQFDVVKRVDILPFHQMAIYKWEKTNRD
YKLKDVSTPTKEQIHKAEEIFKKYDLPLYKERS

>WP_099987882.1 pyruvate formate lyase-activating protein [Fusobacterium pseudoperiodonticum]
MQGYINSFESFGTKDGPGIRFVVFMQGCPLRCLYCHNVDTWELKDKNYIYTPTEILAELNKVKAFLTGGI
TASGGEPLMQASFILELFKLCKENGIHTALDTSGFIFNDQAKKVLEYTDLVLLDIKHIDKDMYKKITSVD
LEPTLKFIQYLQEINKPVWLRYVLLPGYTDDVKDLNDWAKYVSQFDVVKRVDILPFHQMAIYKWEKTNRD
YKLKDVSTPTKEQIQKAEEIFKKYDLPLYKERS

>WP_099972142.1 pyruvate formate lyase-activating protein [Fusobacterium pseudoperiodonticum]
MQGYINSFESFGTKDGPGIRFVVFMQGCPLRCLYCHNVDTWELKDKNYIYTPNEILAELNKVKAFLTGGI
TASGGEPLMQASFILELFKLCKENGIHTALDTSGYIFNDQAKKVLEYTDLVLLDIKHIDKDMYKKLTSVD
LEPTLNFIKYLQEINKPVWLRYVLLPGYTDDIKDLNDWAKYVSQFDVVKRVDILPFHQMAIYKWEKTNRD
YKLKDVSTPTKEQIHKAEEIFKKYDLPLYKERS

>WP_153269029.1 pyruvate formate lyase-activating protein [Oceanihabitans sp. IOP_32]
MLNVHSIESFGTHDGPGIRFIIFLQGCKLKCLYCHNPDSIDTSGGKAYQIEELVEMALKMKSYFGEKGGV
TVSGGEPLLQAKALIPLFKRLKAEGIHTNIDTNGRILNSFSKELLDDYADLIMLDIKHVTEAGYVALTGK
PNKDIAFNLAKHREASGKKMWLRYVLIPGVTDNPELLHALGAHFKDYKTIEKIEIQPYHKLGIHKWEALG
WDYQLKDARENTEQELQAASNLLKNYFKEVKIN

>WP_153155038.1 pyruvate formate lyase-activating protein [Staphylococcus aureus]
MLKGHLHSVESLGTVDGPGLRYILFTQGCLLRCLYCHNPDTWKISESSREVTVDEMVNEILPYKPYFDAS
GGGVTVSGGEPLLQMPFLEKLFAELKENGVHTCLDTSAGCANDTKAFQRHFEELQKHTDLILLDIKHIDN
DKHIRLTGKPNTHILNFARKLSDMKQPVWIRHVLVPGYSDDKDDLIKLGEFINSLDNVEKFEILPYHQLG
VHKWKTLGIAYELEDVEAPDDEAVKAAYRYVNFKGKIPVEL

>WP_153117760.1 pyruvate formate lyase-activating protein [Rhodocyclus tenuis]
MQRIELDPDLAAAAATVEGWVHSTETGGAADGPGIRYVVFLSGCPLRCQFCHNPDTWHQTDGRLTTAADV
LLDIARYQGFLHHGHGGVTLSGGEPLAQPTFTAALLHGCKSLGLHTALDTSGFAGRKVHAELLADVDLVL
LDIKAFSEDSYHALTGAPLQPTLDFAELLAELKKPVWLRYVLVPGLTDRIDEIGALAAFAARLGNVERVD
VLPFHKLGEHKWVGSERPYRLAEVAPPSDELLAQVRAIFRTQGLFTT

>WP_153224031.1 pyruvate formate lyase-activating protein [Streptococcus mitis]
MSEETIDYGQVTGMVHSTESFGSVDGPGIRFIVFLQGCHMRCQYCHNPDTWAMESNKSRERTVDDVLAEA
LRYRGFWGNKGGITVSGGEALLQIDFLIALFTKAKEHGIHCTLDTCALPFRNKPRYLEKFDKLMAVTDLV
LLDIKEINEEQHKIVTSQTNKNILACAQYLSDIGKPVWIRHVLVPGLTDRDDDLIELGKFVKTLKNVDKF
EILPYHTMGEFKWRELGIPYSLEGVKPPTADRVKNAKKLMDTESYQDYMKRVHG

>WP_153139840.1 pyruvate formate lyase-activating protein [Prevotella copri]
MKGFVHSIESFGSVDGSGIRFLIFLQGCPMRCQFCHNPDSWKMGVGEEWSADDLLDKAERFKSYWGDKGG
ITVSGGEALMQIDFLIELFEKAHQRGINTCLDTSAQPFRKEGAFFDRFERLMTVTDTVLLDIKHINDEEH
RKLTRHSNVNILDCARYLSEIHKPVWIRHVLIPGITDKDEYLYQLRDFLSTLSNIERIDVLPYHTMGIYK
YEKLGIAYPLEGIDPPTSDRIAHAEAILQEAL

>WP_153134015.1 pyruvate formate lyase-activating protein [Prevotella copri]
MHKGFVHSIESFGSVDGPGIRFLIFLQGCPMRCQFCHNPDSWKTGVGEEWSADDLLDKAERFKSYWGDKG
GITVSGGEALMQIDFLIELFEKAHQRGINTCLDTSAQPFRKEGAFFDKFERLMTVTDTVLLDIKHINDEE
HRKLTRHSNVNILDCARYLSEIHKPVWIRHVLIPGITDKDVYLYQLRDFLSTLSNIERIDVLPYHTMGIY
KYEKLGIAYPLEGIDPPTSDRIAHAEAILQEAL

>WP_153128592.1 pyruvate formate lyase-activating protein [Prevotella copri]
MIFERMHKGFVHSIESFGSVDGPGIRFLIFLQGCPMRCQFCHNPDSWKTGVGEEWTADDLLDKAERFKSY
WGDKGGITVSGGEALMQIDFLIELFEKAHQRGINTCLDTSAQPFKKEGKFFEKFERLMAVTDTVLLDIKH
INDEEHRKLTLHSNKNILDCARYLSEIHKPVWIRHVLIPGITDKDEYLEELRDFLSTLSNIQRIDVLPYH
TMGIYKYEKLGIPYPLDGIEPPGRERVAHAESILQKAL

>WP_153122152.1 pyruvate formate lyase-activating protein [Prevotella copri]
MHKGFVHSIESFGSVDGPGIRFLIFLQGCPMRCQFCHNPDSWKTGVGEEWTADDLLDKAERFKSYWGDKG
GITVSGGEALMQIDFLIELFEKAHQRGINTCLDTSAQPFHREGKNFEKFERLMTVTDTVLLDIKHINEEE
HRKLTLHSNKNILDCARYLSEIHKPVWIRHVLIPGITDKDEYLEELRDFLSTLSNIERIDVLPYHTMGIY
KYEKLGIPYPLSGIEPPTSDRVAHANDILQKAIS

>WP_153114257.1 pyruvate formate lyase-activating protein [Prevotella copri]
MKGFIHSIESFGSVDGPGIRFLIFLQGCPMRCQFCHNPDSWKMGVGEEWSADDLLDKAERFKSYWGDKGG
ITVSGGEALMQIDFLIELFEKAHQRGINTCLDTSAQPFRKESAFFDKFERLMTVTDTVLLDIKHINDEEH
RKLTRHSNVNILDCARYLSEIHKPVWIRHVLIPGITDKDEYLYQLRDFLSTLSNIERIDVLPYHTMGIYK
YEKLGIAYPLEGIDPPTSDRIAHAEAILQEAL

>WP_153111983.1 pyruvate formate lyase-activating protein [Propionivibrio limicola]
MKIQSRPRQAASVDGYIHSVETLGTVDGPGVRYVVFTQGCPLRCLYCHNPDSLKMKNGRLVSSHALLDDI
QKTADFLKRANGGVTISGGEPLVQPEFVAAILRGCKEMGLHTALDTSGYLGSRATDEMLADTDLVLLDIK
SFDPATYRRVTGVDLQPTLDFAKRLESLGRKMWIRFVLVPGLTDAPANVEGLADFVASLKGVERVEVAPF
HKLGEFKWKELQMRYELSDTKPPTPEAIERVHRIFASRGLTVV

>WP_153096029.1 pyruvate formate lyase-activating protein [Prevotella copri]
MIFERMHKGFVHSIESFGSVDGPGIRFLIFLQGCPMRCQFCHNPDSWKTGVGEEWTADDLLDKAERFKSY
WGDKGGITVSGGEALMQIDFLIELFEKAHQRGINTCLDTSAQPFKKEGEFFEKFERLMAVTDTVLLDIKH
INDEEHRKLTLYSNKNILDCARYLSDIHKPVWIRHVLIPGITDEDEYLEELRDFLSTLSNIQRIDVLPYH
TMGIYKYEKLGIPYPLDGVESPGRERVAHAESILQKAL

>WP_153094346.1 pyruvate formate lyase-activating protein [Prevotella copri]
MIFERMHKGFVHSIESFGSVDGPGIRFLIFLQGCPMRCQFCHNPDSWKTGVGEEWSADDLLDKAERFKSY
WGDKGGITVSGGEALMQIDFLIELFEKAHQRGINTCLDTSAQPFRKEGAFFDKFERLMTVTDTVLLDIKH
INDEEHRKLTRHSNVNILDCARYLSEIHKPVWIRHVLIPGITDKDEYLYQLRDFLSTLSNIERIDVLPYH
TMGIYKYEKLGIAYPLEGIDPPTSDCIAHAEAILQEAL

>WP_153093665.1 pyruvate formate lyase-activating protein [Prevotella copri]
MTKGFVHSIESFGSVDGPGIRFLIFLQGCPMRCQFCHNPDSWKTGVGEEWSADDLLDKAERFKSYWGDKG
GITVSGGEALMQIDFLIELFEKAHQRGINTCLDTSAQPFRKEGAFFDKFERLMTVTDTVLLDIKHINDEE
HRKLTRHSNVNILDCARYLSEIHKPVWIRHVLIPGITDKDEYLYQLRDFLSTLSNIERIDVLPYHTMGIY
KYEKLGVAYSLEGIDPPTSDRIAHAEAILQEAL

>WP_153089867.1 pyruvate formate lyase-activating protein [Prevotella copri]
MTKGFVHSIESFGSVDGPGIRFLIFLQGCPMRCQFCHNPDSWKTGVGEEWTADDLLDKAERFKSYWGDKG
GITVSGGEALMQIDFLIELFEKAHQRGINTCLDTSAQPFKKEGKFFEKFERLMAVTDTVLLDIKHINDEE
HRKLTLHSNKNILDCARYLSEIHKPVWIRHVLIPGITDKDEYLEELRDFLSTLSNIQRIDVLPYHTMGIY
KYEKLGIPYPLDGIEPPGRERVAHAESILQKAL

>WP_153087027.1 pyruvate formate lyase-activating protein [Prevotella copri]
MHKGFVHSIESFGSVDGPGIRFLIFLQGCPMRCQFCHNPDSWKTGVGEEWSADALLDKAERFKSYWGDKG
GITVSGGEALMQIDFLIELFEKAHQRGINTCLDTSAQPFRKEGAFFDKFERLMAVTDTVLLDIKHINDEE
HRKLTRHSNVNILDCARYLSEIHKPVWIRHVLIPGITDKDEYLYQLRDFLSTLSNIEHIDVLPYHTMGIY
KYEKLGIAYPLEGIDPPTSDRIAHAEAILQEAL

>WP_153085663.1 pyruvate formate lyase-activating protein [Prevotella copri]
MIFERMHKGFIHSIESFGSVDGPGIRFLIFLQGCPMRCQFCHNPDSWKTGVGEEWSADDLLDKAERFKSY
WGDKGGITVSGGEALMQIDFLIELFEKAHQRGINTCLDTSAQPFRKEGAFFEKFERLMAVTDTVLLDIKH
INDEEHHKLTRHSNVNILDCARYLSEIHKPVWIRHVLIPGITDKDEYLYQLRDFLSTLSNIERIDVLPYH
TMGIYKYEKLGIAYPLEGIDPPTSDRIAHAEAILQEAL

>WP_153082157.1 pyruvate formate lyase-activating protein [Prevotella copri]
MIFERMHKGFVHSIESFGSVDGPGIRFLIFLQGCPMRCQFCHNPDSWKTGVGEEWSADDLLDKAERFKSY
WGDKGGITVSGGEALMQIDFLIELFEKAHQRGINTCLDTSAQPFRKEGAFFDKFERLMTVTDTVLLDIKH
INDEEHRKLTRHSNVNILDCARYLSEIHKPVWIRHVLIPGITDKDEYLYQLRDFLSTLSNIERIDVLPYH
TMGIYKYEKLGIAYPLEGIDPPTSDRIAHAEAILQEAL

>WP_153079546.1 pyruvate formate lyase-activating protein [Prevotella copri]
MHKGFVHSIESFGSVDGPGIRFLIFLQGCPMRCQFCHNPDSWKMGVGEEWSADDLLDKAERFKSYWGDKG
GITVSGGEALMQIDFLIELFEKAHQRGINTCLDTSAQPFRKEGAFFDKFERLMTVTDTVLLDIKHINDEE
HRKLTRHSNVNILDCARYLSEIHKPVWIRHVLIPGITDKDEYLYQLRDFLSTLSNIERIDVLPYHTMGIY
KYEKLGIAYPLEGIDPPTSDRIAHAEAILQEAL

>WP_153073810.1 pyruvate formate lyase-activating protein [Prevotella copri]
MHKGFVHSIESFGSVDGPGIRFLIFLQGCPMRCQFCHNPDSWKMGVGEEWSADDLLDKAERFKSYWGDKG
GITVSGGEALMQIDFLIELFEKAHQRGINTCLDTSAQPFRKEGAFFDKFERLMAVTDTVLLDIKHINDEE
HRKLTRHSNVNILDCARYLSEIHKPVWIRHVLIPGITDKDEYLYQLRDFLSTLSNIEHIDVLPYHTMGIY
KYEKLGIAYPLEGIDPPTSDRIAHAEAILQEAL

>WP_099959260.1 pyruvate formate lyase-activating protein [Fusobacterium pseudoperiodonticum]
MQGYINSFESFGTKDGPGIRFVVFMQGCPLRCLYCHNVDTWELKDKNYIYTPNEILAELNKVKAFLTGGI
TASGGEPLMQASFILELFKLCKENGIHTALDTSGYIFNDQAKKVLEYTDLVLLDIKHIDKDMYKKLTSVD
LEPTLNFIKYLQEINKPVWLRYVLLPGYTDDIKDLNDWAKYVSQFDAVKRVDILPFHQMAIYKWEKTNRD
YKLKDVSTPTKEQIHKAEEIFRKYNLPLYKERS

>WP_051136528.1 pyruvate formate lyase-activating protein [Luteimicrobium xylanilyticum]
MSTLAGLGVAEDLERSERLAAMRSGELGSVHSWELVTAVDGPGTRLTVFLSGCPLRCLYCHNPDALAMKD
GRPVTADELLARVARYVPVFRATGGGLTLSGGEVLMQPAFAARVLRGAKELGVHTTLDTSGFLGAHATDA
MLDDTDLVLLDVKSGDPETYRRVTGRDLEPTFVFGRRLAAHGTRVWLRFVLVPGLTDDVDNVEKVVAYAA
ELERIRPGTVERVEVLPFHQMGRDKWRVLGRTYELEGTHPPTAELTERVRGQFRAHGLTTY

>WP_003490590.1 pyruvate formate lyase-activating protein [Clostridium sporogenes]
MGKIHSIETMGLVDGPGIRVVVFFQGCQLRCIYCHNPDTWDLNAGIEISSDEVLKKVSRYKPYFKQVGGI
TCSGGEPLMQPEFLLEILKKSKNQGIHTVLDTSGVGKGDYEDILRYVDLVILDVKHIEEEEYINICGKTM
QEFNNFKHIVNKLNKKLWIRHVIVPGINDTVEHMYKFKDYINTFNNVERVELLPYHTLGVNKYESMGIEY
RLKNVSPLNKDKLEELKKIISI

>WP_152891563.1 pyruvate formate lyase-activating protein [Clostridium tarantellae]
MTIGRIHSIETMGLVDGPGIRFVVFMQGCKLRCAYCHNPDTWLMSGGEEYTPEQLVAKIKRYRTYFESSG
GGVTFSGGEPLLQPDFLIECLKLCKEAGIHTTIDTAGVGIGRYEEILKYVDLVLFDIKHIDTEGYKNLVG
LDMNESTKFLNIVQEMNKKMWIRQVVVPGITDSKEYLRKLKEFIDTLKNVEKVELLPYHVLGVNKYEVLG
QKYKLEGLEPMNKELLKEMEEEIFKK

>WP_152873014.1 pyruvate formate lyase-activating protein [Streptococcus dysgalactiae]
MTEIDYGQVTGMVHSTESFGSVDGPGIRFIIFLQGCKMRCQYCHNPDTWEMETNNSKLRTVNDVLKEALQ
YKHFWGKKGGITVSGGEAMLQIDFITALFTEAKKLGIHTTLDTCGFAYRPTPEYHEVLDKLLAVTDLILL
DLKEIDEEQHKIVTRQPNQNILEFARYLSDKQISVWIRHVLVPGLTDIDDHLVRLGEFVKTLKNVDKFEV
LPYHTMGEFKWRELGIPYQLEGVKPPTKERVQNAKNLMQTESYTEYMNRIHQS

>WP_152891667.1 pyruvate formate lyase-activating protein [Streptomyces adustus]
MNLIQPGALLPLIPVSTDNPAEQAAVLRGTGPVSGSVHSWDLSTGVDGPGTRFVVFLAGCPLACLYCHNP
DTMRMRNGKRTTADAMVEEVKKYVTFIRAAGGGFTISGGEPLLQPDFTGEILRRCHDELGLHTALDTSGF
LGARASDTLLESVDLVLLDIKSWDRELYLRLTGRQLEPTLAFARRLADLGKEVWVRFVLVPGLTDPRENV
DGVASFAASLGNVSRVDVLPFHKLGAAKWEELGMEFTLADTPVPTAAQVSEARSVFTSYGLYAV

>WP_152871683.1 pyruvate formate lyase-activating protein [Deinococcus sp. SDU3-2]
MQDLTGYIHSYTTGSAYDGPGLRTVVWTTGCQFRCQYCHNPDTWHLKDGQPVQASELVNEVMRYAPFMRA
GRGGVTVSGGEPLVQAPFVMEVLRGCRARGLHTALDTNGALGDRLSDEDLQEIDLVLLDIKSWDGATHRR
VTGAEVDPVRRFAERLARLGRPMWVRFVLVPGLTDDPANMSGLARFVAGLQGVERVEILPFHQLGRGKWE
ARGLNYPLADTPAASREDVLAAAAVFQACGVSVSV

>WP_152848832.1 pyruvate formate lyase-activating protein [Bacillus paralicheniformis]
MDGNIHSIETFGTVDGPGIRYVVFTQGCLMRCQFCHNADTWEIGTGKQMTVSEIVQDVQQYLPFIQSSGG
GITVSGGEPLLQLPFLIELFKACKSHGIHTALDSSGGCYSAAPAFQEQIKELIQYTDLVLLDLKHINRKK
HINLTGMPNDHILDFARFLADHQVPVWIRHVLVPGISDIDDDLASLGTFIGTLANVQKVEVLPYHKLGVY
KWEALGLDYPLKGVEPPSAARVENAYRLLTAHLQGGSMLQET

>WP_152801322.1 pyruvate formate lyase-activating protein [Alkalibaculum sp. M08DMB]
MSITGQIHSIETFGTVDGPGIRYIVFMQGCPLRCLYCHNRDAWNPKSGRTVTVDEILDDLQNYVEYFKFS
QGGITLSGGEPTMQIDFVTELFKQCKKLGIHTALDTSGYIEVKKVYEFLNYTDLVLLDIKQAVKEKHKLL
TGVDLDIIHKFAQYLSEIKIPVWIRYVLIPGYTDAQKDLELAAEFINTLKNVEKIEVLPYHSLGQYKWNK
IGVDYTLKDIEPPSQKEVEKAKSILSSKFL

>WP_152753411.1 pyruvate formate lyase-activating protein [Clostridium estertheticum]
MVKGKIHSIETMGLVDGPGIRVVVFFQGCKLRCAYCHNPDTWQLSGGTEMTPDEIVKKIVRFKPYFNRSG
GGVTFSGGDPLLQSEFLLECLKLCKQNGIHTALDTAGFGDGNYDEILKYTDLVLLDIKQTTGKGYVALTG
KDTTDVNIFLESLRKSKSRVWVRHVVVPGITDSEEHITKLAKIINEEVPNLDKVELLSYHVLGVSKYEEL
SIPYKLKGVEAMDKDKTKKLQTLIDSLLNIK

>WP_152733812.1 pyruvate formate lyase-activating protein [Marinifilum sp. N1E240]
MLNVHSFESLGTYDGPGIRLVVFLQGCAFKCLYCANPDTISFKGGTPTPLDEIMRKARNQRPFFGKIGGV
TISGGEPLWQAAELKKLFKLLKEEDFNTCIDSNGNVLTDDVKELMEYTDLVLLDIKHINPDWHQKITGKR
NDTTLKFAKYLRDKDVKVWMRYVLVPGYSDQPEYLHEMGKHFQEYGNIEKLEIQPYHKLGVHKYEHLKME
YKLEEVPENTLEQLEAAKEIFSQYFKEVIIN

>WP_152595579.1 pyruvate formate lyase-activating protein [Bifidobacterium boum]
MLKTSKQYASQTLMGGLSGFESPIGMDRRDRIEALRTGDIGFVHSWDINTSVDGPGTRMTVFMSGCPLRC
QYCQNPDTWKMRDGQPVYLEAMIKKIDRYQDLFKATGGGITFSGGESMMQPAFVSRVFRAAKEMGVHTCL
DTSGFLNRNYTDAMIEDIDLCLLDVKSGDEETYHRVTGGVLAPTIEFGQRLAAAGKKIWVRFVLVPGLTD
AEENVENVARICETFGDAVEHIDVLPFHQLGRPKWHELRIPYPLEDAKGPDAKLRARVARQFEAHGFKVY

>WP_152569831.1 pyruvate formate lyase-activating protein, partial [Porphyromonas gulae]
MLPVIRVHSFESMGTFDGPGLRLVAFLQGCNFRCLYCANPDTIARQCEKTKFLPGDEILRRALSEKAFFG
RRGGITFSGGEPTLQAKALIPLCRELKLNGIHICIDTNGSIMNRDTQVLFETVDMVLLDCKQLNADRHRI
LTGRQNTVTLKTAELLSEMKKPVRLRYVVVPGYSDSPEDIDRLGQAFSRFSNIDRVEVLPYHTYGKHKYE
ALGWEYQLDGVREPSHEEIDQIVDRLEAYFPCVWA

>WP_148209580.1 MULTISPECIES: pyruvate formate lyase-activating protein [unclassified Exiguobacterium]
MGYVHSVESFGTVDGPGIRFIVFLQGCALRCLYCHNADTWDFKKNNHRSAEDVIQEALSYRPFMEASKGG
ITISGGDPLAQPEFLEALLREAKKHGLHTTLDTSGALRPPNLDAILDHTDLVLLDIKHIDDDMCKKLTGR
SNANTLALAEHLSERGTKMWIRHVLVPGWTLEEGALRRTAAFIQKLDHVEKVEILPYHEMGVYKWEALGL
DYPLKGTKPPTSDEVEWAEGILQGTV

>WP_152401886.1 pyruvate formate lyase-activating protein [Paenibacillus cellulositrophicus]
MKGRIHSMDTFGTVDGPGIRFVLFMQGCALQCQFCHNPDTWDTKGGRQVTVEEILREIEPYVPYYKSSGG
GITVTGGEPTLQAPFVAQLFKACKERFGLHTALDSSGFCEPSHAGELMQYTDLVLLDLKQLNNEKHERLT
SQPNDRILKFAAWLSAIGKPVWIRHVLIPGITDQAGDLTLLGEFIGHLRNVEKVELLPYHRMGVYKWQQL
GRPYALEGVPTPTDREVERARELIEAARRAAASRP

>WP_152397242.1 pyruvate formate lyase-activating protein [Paenibacillus guangzhouensis]
MEGRIHSLETFGTVDGPGIRFVLFMQGCAMKCQYCHNPDTWDTSEGKHVTIHDIIKEIEPYIPYYKNSGG
GLTVSGGEPTLQADFVAELFREVKKRWDLHTTLDSNGFNDPESERMTHLMEVTDLVLLDIKHINPEKHLK
LTSQSVEHTLKTARWLSDHGKKVWIRHVYVPGIHDDEDDLLNLGRFIGTLKNVEKFEILPYHQMGIYKWE
QLGREYPLQGVPSPTEDEVKQAYRLIEQGIQEGKMIQI

>WP_025720348.1 MULTISPECIES: pyruvate formate lyase-activating protein [Paenibacillus]
MLKGHIHSLETFGTVDGPGIRFVLFMQGCLLKCQYCHNPDTWALNEGNPMTLEEVLAEIEPYLAYYRSSG
GGLTVSGGEPTLQAHFVAELFKEVKRRWNLHTTLDSNGFNDAGRIQDLLNVTDLVLLDIKHIDNDKHIKL
TGKSNDRMLSTARWLSEQGRKMWIRHVFVPGIHDDEQDLLNLGRFIGTLNGVEKFEILPYHQMGVYKWEM
LGKAYPLEGVPSPTEEEVQRAYRLIEEGRLETAEKNTVCRPS

>WP_152357405.1 pyruvate formate lyase-activating protein [Bifidobacterium ramosum]
MPDTTQFRTTTRHMLKESKTYASQTLMGGLSGFESPIGLDRRDRLEALKTGDIGFVHSWDINTSVDGPGT
RMTVFMSGCPLRCQYCQNPDTWKMRDGQPVYLDAMIKKVERYADLFKATHGGITFSGGESMMQPAFVSRV
FRAAKEMGVHTCLDTSGFLNKSYTDEMIDDIDLCLLDVKSGDEETYHKVTGGLLQPTIDFGQRLAKAGKK
IWVRFVLVPGLTSSEENVDNVAKICASFGDALEHVDVLPFHQLGRPKWHELRIPYPLEDQKGPSAALKQR
VVSQFESYGLTVY

>WP_152354947.1 pyruvate formate lyase-activating protein [Bifidobacterium apri]
MLKSSKQYASQTLMGGLSGFESPIGLDRRDRIAALHSGDIGFVHSWDINTSVDGPGTRMTVFMSGCPLRC
QYCQNPDTWKMRDGQPVYLEAMIKKIDRYQDLFKATGGGITFSGGESMMQPAFVSRVFRAAKEMGVHTCL
DTSGFLNRNYTDEMIDDIDLCLLDVKSGDEETYHRVTGGVLAPTIEFGQRLAVAGKKIWVRFVLVPGLTD
DPQNVENVARICETFGEAVEHIDVLPFHQLGRPKWHELRIPYPLEDAKGPNAALRARVAKQFEDHGFKVY

>WP_152350151.1 pyruvate formate lyase-activating protein [Bifidobacterium avesanii]
MSEATQFRTTTRHMLKESKEYASQTLMGGLSGFESPIGLDRRDRIKALRSGDVGFVHSWDINTSVDGPGT
RMTVFMSGCPLRCQYCQNPDTWKMRDGQPVYLDAMIKKVDRYKDLFKATGGGITFSGGESMMQPAFVSRV
FHAAKEMGVHTCLDTSGFLNANYTDEMIDDIDLCLLDVKSGNEETYKKVTGGTLAPTIEFGHRLRDRGKK
IWVRFVLVPGLTDSEENVDEVARICKSFGDSLEHVDVLGFHQLGRPKWHELRIPYPLENQKGPSAKLRER
VANQFKDYGLTVY

>WP_152077221.1 pyruvate formate lyase-activating protein [Collinsella aerofaciens]
MAEMTLEGVDARPEDSAFALGRVHSIETMGTVDGPGIRFVVFVQGCPMRCAYCHNPDTWSVNGGTMVTVE
HLMDEFQSNHEFYRSGGITVSGGEPLLQPAFLADLFRAMHNNPDGRVHTCLDSCGYAFDPAHPEKFDAVL
NETDMVLLDIKHADPVEHKKLTGCDPARILAFGDELARRKIKVVIRHVVVPGITDTVEECEALGRLIAPW
HNVVGLEMLPYHTMGIVKYEQLGIPYKLEGVPQMDAARMPELRNAVMTGMKKRRAELKNAIG

>WP_152073323.1 pyruvate formate lyase-activating protein [Collinsella aerofaciens]
MAEMTLEGVDARPEDSAFALGRVHSIETMGTVDGPGIRFVVFVQGCPMRCAYCHNPDTWSVSGGTMVTVE
HLMDEFQSNHEFYRSGGITVSGGEPLLQPAFLADLFRAMHNNPDGRVHTCLDSCGYAFDPAHPEKFDAVL
NETDMVLLDIKHADPVEHKKLTGCDPARILAFGDELARRKIKVVIRHVVVPGITDTVEECEALGRLIAPW
HNVVGLEMLPYHTMGIVKYEQLGIPYKLEGVPQMDAARMPELRNAVMTGMKKRRAELKNAIG

>WP_152067596.1 pyruvate formate lyase-activating protein [Collinsella aerofaciens]
MAEMTLEGVDARPEDSAFALGRVHSIETMGTVDGPGIRFVVFVQGCPMRCAYCHNPDTWSVNGGTMVTVE
HLMDEFQSNHEFYRSGGITVSGGEPLLQPEFLADLFRAMHNNPDGRVHTCLDSCGYAFDPGHPEKFDAVL
NETDMVLLDIKHADPAEHKKLTGCDPARILAFGDELARRKIKVVIRHVVVPGITDTVEECEKLGRLIAPW
HNVVGLEMLPYHTMGVVKYEQLGIPYKLEGVPQMDTARMPELRNAVMTGMKKRRAELRSAIG

>WP_066448953.1 pyruvate formate lyase-activating protein [Longibaculum muris]
MENVIGRIHSIESFGSVDGPGVRYIYFLHGCPLRCQFCHNPDTWGSKTYQEMTAQQALDQAMKYRNYWGK
KGGLTISGGEPLLQIDFLLELFKLAKKEGIHTCIDTSGGCFTREEPFFSKFEELMQYTDLLLVDIKEINK
ERHIQLTSKDNDNILDMARYLSDINKPVWIRHVLVPERSDFDEDLKELDQFIKTLKNVERVEVLPYHTLG
IFKWQELKIPYQLEGINPPTKERIENANQLLHTQDYQEFKK

>WP_047389865.1 pyruvate formate lyase-activating protein [Pisciglobus halotolerans]
MSKPVIGYVHSTESFGSVDGPGIRFITFMQGCRMRCEFCHNPDTWNMGGGTPYTADELLDEALQYRDFWG
AKGGITVSGGEPLLHIDFLIEYFKKAKEEGVHTTLDTCGQPFTYDEPFFSRFEELMQYTDLLLFDIKHID
AEKHKQLTMHSNENILNMARYLSEIKKPVWIRHVLVPERSDFDEDLIRLDAFIQSLDNVDKVEILPYHKL
GVYKYAALNIPYKLEGIEPPTQERVENAQRLLHIDRYQNFQRS

>WP_039676707.1 pyruvate formate lyase-activating protein [Corynebacterium minutissimum]
MADGITGVVHLSPEEGDKVRGAAAGLGTENDLDDFSRPELMQARRSGDVALVHSWELVTSVDGPGTRMTL
FMSGCPLRCQYCHNPDTMEMKVGTLERIEDVVKRIKRYKPVFTASGGGLTMSGGEALFQIAFARRLLKEV
HDAGIHTTIDTSGYLGARLRDEDLDNIDLVLLDVKAGDEETYKEVTRRELQPTIDFGDRLNEMGKPVWIR
FVLVPGLTDSPENVANVVKIASRWKSNVERVEVLPFHNMGADKWRELNMPYTLEDTKPPKPEDVESVRDA
FRKEGFVVY

>WP_007286336.1 pyruvate formate lyase-activating protein [Intestinibacter bartlettii]
MLKGRVHSIETFGTVDGPGIRYIIFFQGCPLRCKYCHNRDTWKTNCGKEYTVDELAQDIMKYQTYMQFSG
GGVTASGGEATLQAEFVTELFAKCKELGIHTCLDTAGFVDIEKVDKLLDYTDLVLLDIKHIDNEKCKQLT
GVGNEKALKLAKHLDERNIPVWIRQVLVPGITDDQKDLEKLGQFVSTLNNVDRVEFLPYHGMGIHKWENM
GFEYELKDVQEPTPEEIKRASDIVESFGVEVHNNKAAK

>WP_143868790.1 MULTISPECIES: pyruvate formate lyase-activating protein [unclassified Bacteroides]
MNFQLSTFNFQLVRVHSYESMGTFDGPGLRLVVFLQGCNFRCLYCANPDTIAGKGGTPTPPEEIIRMAMS
QRPFFGKRGGVTFSGGEPTFQAKALVPLVRELKEKGIHVCIDSNGGIWNEDVEELFKLTDLVLLDIKEFN
PARHHALTGRSNEQTLRTAAWLEKNEKPFWLRYVLVPGYSDFEEDIRRLGETLGKYKMVQRVEILPYHTL
GVHKYEAMEQEYKLKDVKENTPDQLEKAAKVFKEYFTTVVVN

>WP_143257249.1 MULTISPECIES: pyruvate formate lyase-activating protein [unclassified Bacteroides]
MTINVHSYESMGTFDGPGLRLVVFLQGCNFRCLYCANPDTIAGKGGTPTPPEEIVRMAMSQRPFFGKRGG
VTFSGGEPTFQAKALVPLVRELKEKGIHVCIDSNGGIWNEEVEELFKLTDLVLLDIKEFNPARHQALTGR
SNEQTIRTAAWLEENEKPFWLRYVLVPGYSDFEEDIRQLGEALGKYKMIQRVEILPYHTLGVHKYEAMEQ
EYKLKDVKENTPEQLEKAAEVFKEYFTTVVVN

>WP_095310710.1 pyruvate formate lyase-activating protein [Oceanobacillus profundus]
MKGRIHSIETCGTVDGPGLRYIIFMQGCPLRCQFCHNPDTWKMGDGKEMTVNELVTDIKDYLPFFQASGG
GVTVSGGEPLLHVKFLIALFKELKELGIHTAIDTAGGCFSKSPAFLKQLDELLELTDLVLMDIKQINPVK
HKILTGMSNDHILLLARYLDKKNIPVWIRHVLVPGHSDNEEDLKDLSHFIHTLTNIKKIEVLPYHKMGVY
KWEALGLEYPLDAVEPPTDARVQNAIQILNA

>WP_088266397.1 pyruvate formate lyase-activating protein [Corynebacterium belfantii]
MADGINSTVTVERSDGPRHRGTAAGIGGLDLDLEDVTHKELIEARRTGDVGLVHSWELVTAVDGPGTRMT
MFMSGCPLRCLYCHNPDTMGMKEGTVERVESIVKKIKRYRNVFKASGGGLTISGGEPLFQIAFTRRVLKE
VHDAGIHTTIDTSGYLGARLTDEDLKNIDLVLLDVKSGDEETYHRVSGGRELQPTIDFGDRLNAIGKPVW
IRFVLVPGVSDAPENINNVADIVARWKDNVERVEVLPFHNMGADKWHELGLNYELEDTKPPTPESVEFAK
ETFRSRGLTVY

>WP_086343275.1 pyruvate formate lyase-activating protein [Vagococcus fluvialis]
MAEKVMGRIHSTENFGTVDGPGVRFIVFMQGCRMRCEFCHNPDTWKINGGREVSTDEILEEALRYQKYWG
DKGGITISGGEPLLQPEFITDLFKKAKAKGIHTTIDTCGRPFTYDEPFFSQFNELMKYTDLLLFDIKHID
NEAHKKLTKNPNDNILEMAKHLSSIDKPVWIRHVLVPFRSDYDEYLIRLDAFIKTLNNVDKVEILPYHTM
GKYKWEELGLKYPLEGIEPPTSDRVKNAQDLLHVQDYTKYQTR

>WP_086038170.1 pyruvate formate lyase-activating protein [Macrococcus caseolyticus]
MIKGHIHSIESLGTVDGPGLRYILFTQGCLLRCQFCHNPDTWEIGTPSREVTAEEMVEEIVPYIPYFNAS
GGGVTISGGEPLLQLPFIEQLFRRLKEEGIHTCIDTSAGCFNETPAFMKHFNPVQENTDLFLLDIKHIDN
EKHLSLTGKPNTHILKFARMLSDRKQPVWIRHVLVPGITDDKEDLIKLGQFINSLENVEKFEILPYHQLG
VHKWEALGIKYPLEGVEAPSDETVKQAYDYVDFKGKTPLNA

>WP_050694934.1 pyruvate formate lyase-activating protein [Schaalia meyeri]
MSQPLALPTFREQDFQAPQARTVGQGIEGLEELTDLERSERLRRMREGTLGSIHSWELVTAVDGPGTRMT
VFLNGCPLRCLYCHNPDTFLMKDGAPVSDTELLSKIARYRRIFRTTKGGITLSGGEVLMQPQFAKRILMG
AKEMGVHTCIDTSGFLGANCDDEMLDAIDLVLLDVKSGDEETYRRATGRDLAPTIAFGDRIAARGGSTRI
WIRFVLVPGLTDDPDNVRQVGEIVLRWKDVIDRIEVLPFHQLGQDKWHSLGLEYQLEDTKAPTPEATERV
REYFRSLGFEVH

>WP_042515755.1 pyruvate formate lyase-activating protein [Bacillus cereus]
MVKGRIHSVESCGTVDGPGIRYVIFTQGCLLRCQYCHNADTWEIGKGKEITVEEVMQDVTCYLPFIEASG
GGITVSGGEPLLQLDFLIELFKKCKEIGIHTTIDSSGGCYSEEPEFQNKLDILMDYTDLVLLDLKHIDSK
KHRKLTGKPNEHILQFARYLSDKNKPIWVRHVLVPGITDNEEDLQKLSSFIQSLSNVQKVEVLPYHKLGV
YKWEALGHKYPLANVEPPTEKNVEQARHILQVV

>WP_024343658.1 pyruvate formate lyase-activating protein [Streptococcus equinus]
MAEIDYGKVTGMVHSTESFGSVDGPGIRFVIFMQGCKMRCQYCHNPDTWALESNKSRVRTVDDVLAEALR
YKHFWGENGGITVSGGEAMLQIDFVTALFTKAKELGIHCTLDTCGFTFRDTPEYHEIVDKLLAVTDLVLL
DLKEINPKQHIVVTRQPNTNILAFARYLSDKKIPVWIRHVLVPGLTDFDEDLIELGKFVETLENVDKFEI
LPYHTLGEFKWHELGIPYSLEGVKPPTKERVQNAKELMHTESYTEYMKRIHH

>WP_019468120.1 pyruvate formate lyase-activating protein [Staphylococcus cohnii]
MLKGHLHSVESLGTVDGPGLRYILFTQGCLLRCLYCHNPDTWKINDYTRAVTVDEMVNEIIPFKPYFDAS
NGGVTVSGGEPLLQIKFLTALFQSLKKYDIHTCIDTSAGTAKNTPTFEKQLDALLKYTDLILLDIKHIDN
AKHKKLTGQPNTHILNFAKTLSRKGQPVWIRHVLVPGLTDDKQDLIRLGEFINSLDNVERFEILPYHQLG
VHKWQSLGLPYALEHITAPTEAEVKQDYQYVNFKGYTPN

>WP_014613012.1 pyruvate formate lyase-activating protein [Staphylococcus pseudintermedius]
MIKGHIHSIESLGTVDGPGLRYIIFTQGCLLRCLYCHNPDTWKVNEPSRTATADELVNEIVPYLPYFQAS
GGGVTISGGEPLLQMPFIEELFEKLHAQGIHTCIDTSLGCANDTEAFKKHFDQVLTHTDLLMVDIKHIDN
EKHQQLTGKPNTHILNYIQYLADKGQPIWIRHVLVPGLTDAPEDLKALGTFINQLGNVEKFEILPYHQLG
VHKWEALGVPYALNDVEPPTDEDVERAYGYVNFTGVTPLTPVR

>WP_010737384.1 pyruvate formate lyase-activating protein [Enterococcus hirae]
MEEKTIGYVHSIETFGSVDGPGVRFVVFMQGCRMRCEFCHNPDTWNIGGGKEYTADELLDQAERYRSYWG
SEGGITVSGGEPLLQIDFLIELFKKAKERGMHTTLDTCGKPFTRDEPFFSRFQELMKYTELLLFDIKHID
NEEHKKLTRWDNENILEMAQYLSEINKPVWIRHVLVPERSDYDEYLIRLDDFIKTLNNVAKVEILPYHTM
GKYKWETLGLDYPLEGIEPPTKERVENAKRLLHTEDYRGYLSNKN

>WP_006668988.1 MULTISPECIES: pyruvate formate lyase-activating protein [Limnospira]
MSDSQSQIFGQIHSYESCGTVDGPGIRFVVFTQGCPLRCLYCHNPDCQEVAGGQQVSVEEIIQQVVKYRS
YMRFSNGGITVTGGEPLMQPEFVAEIFRRCRELGIHTALDTSGYIPLNVAKPVLDYTDLVLLDIKSYHSE
TYRKVTCVSVEPTLNFAKYLHEINKPTWVRFVLVPNLTNDINNMEALAKFVSGFTNVEKVEILPFHKMGE
YKWEEIGYEYKLKDTPEPTPEQVSTAINIFEKYGLAVVA

>WP_005878174.1 pyruvate formate lyase-activating protein [Enterococcus durans]
MVEKTIGYVHSIETFGSVDGPGVRFVVFMQGCRMRCEFCHNPDTWNIGGGKEYTADEILDQAERYRSYWG
SEGGITVSGGEPLLQIDFLIELFQKAKKRGIHTTLDTCGKPFTRDEPFFSRFQELMKYTDLLLFDIKHID
NEEHKKLTHWGNENILDMAQYLSEIGKSVWIRHVLVPERSDYDEYLIRLDAFIKTLTNVAKVEILPYHTM
GKYKWETLGLKYPLEGIEPPTKERVENAKRLLHTEEYKGYLTK

>WP_003982917.1 MULTISPECIES: pyruvate formate lyase-activating protein [Streptomyces]
MAVSLGTGIPVRTPPLAGVTAREAATPAAAVQHRPMAGSVHSWDLSTGVDGPGTRFVTFLAGCPLACLYC
HNPDTWKMRDGKRVPADAMVAEAAKYEAFIRAAGGGTTLSGGEPLLQPVFAGELLHRFKHELGLHTALDT
SGYLGARATDALLRDTDLVLLDLKSWHPGLYQRLTGQRLRPTLDFARRLARLDKEVWVRFVLVPGLTDDP
ANIEGVASFAASLGNVTRVDVLPFHKLGASKWERLGMDFTLRDTPTPTAPELATAREIFEGAGLTAV

>WP_000911657.1 MULTISPECIES: pyruvate formate lyase-activating protein [Staphylococcus]
MLKGHLHSVESLGTVDGPGLRYILFTQGCLLRCLYCHNPDTWKISEPSREVTVDEMVNEILPYKPYFDAS
GGGVTVSGGEPLLQMPFLEKLFAELKENGVHTCLDTSAGCANDTKAFQRHFEELQKHTDLILLDIKHIDN
DKHIRLTGKPNTHILNFARKLSDMKQPVWIRHVLVPGYSDDKDDLIKLGEFINSLDNVEKFEILPYHQLG
VHKWKTLGIAYELEDVEAPDDEAVKAAYRYVNFKGKIPVEL

>WP_151507585.1 pyruvate formate lyase-activating protein [Staphylococcus epidermidis]
MLKGHLHSVESMGTVDGPGLRYILFTQGCLLRCLYCHNPDTWKINEPSREVTVDEMVNEILPYKPYFEAS
GGGVTVSGGEPLLQMPFLEQLFKELKANGVHTCIDTSAGCVNDTPAFNRHFDELQKHTDLILLDIKHIDN
DKHIKLTGKPNTHILKFACKLSDMKQPVWIRHVLVPGISDDKEDLIKLGEFINSLDNVEKFEILPYHQLG
VHKWKNLGIPYQLENVEPPDDEAVKEAYRYVNFNGKIPVTL

>WP_152137350.1 pyruvate formate lyase-activating protein [Staphylococcus sp. B2-b]
MLKGHLHSVESMGTVDGPGIRYILFTQGCLLRCLYCHNPDTWKINEPSREVTVDEMVNEILPYQPYFDAS
GGGVTVSGGEPLLQMPFLEALFKELQANGVHTCLDTSAGCVNDTPAFNRHFDELQKHTDLILLDIKHINN
EKHIKLTGKPNTHILKFARKLSDMKQPVWILHVLVPGISDDKEDLIQLGEFINSLDNVEKFEILPYHQLG
VHKWKNLGIPYQLENVEPPDDEAVKNAYRYVNFKGKIPVTL

>WP_152111961.1 pyruvate formate lyase-activating protein [Bacillus sp. B1-b2]
MIGNIHSIETFGTVDGPGIRYVVFTQGCLLRCQFCHNADTWEIGTGKQMSVAEIMNDIQTYLPFIDASGG
GITVSGGEPLLQLPFLISLFKACKKLGIHTTIDSSGGCYSKSALFQEQLGELMEYTDLVLLDLKHINRKK
HISLTGMGNDHILDFAHYLSEKAIPVWIRHVLVPTINDNEEDLTKLSEFISTLKNVEKIDILPYHKLGVY
KWETLGLDYPLDGIDPPSQESVDFATHILNKAIRAIS

>WP_152070275.1 pyruvate formate lyase-activating protein [Collinsella sp. AK_207A]
MAQVSLEQLDEGELASSHYTLGRVHSIETMGTVDGPGIRFVVFTQGCPMRCKYCHNPDTWDAGPNAGTKV
SVEHLLRRFEGNRSFYKSGGITVSGGEPLLQPAFLADLFRAAHEDPHGRIHTCLDSCGYAFDPRHPERFD
AVLAHTDLVLLDIKHADPEEHRRLTGCSNERILAFGDELAHRGIQIVIRHVIVPGITDSAEECEAVGRII
GRWRSVVGLELLPYHTLGVVKYEQLGIPYPLEGVPQMDKARLPELRQAVLRGMREVRGGGGA

>WP_151680187.1 MULTISPECIES: pyruvate formate lyase-activating protein [unclassified Bacillus]
MKISTSIHSTESFGTVDGPGIRYVVFTQGCPLRCKFCHNPDTWKINEGKEMTVDEIMKDVQDYLPFIEAS
GGGITVSGGEPLLHIDFLIELFKACKEIGVHTCIDTAGGNFSHSTRFMKGLDELMKYTDLVLLDIKHIDP
EKHKWLTGMSNEHILDFAHYLSDKHIPVWIRHVLVPGVDTDKDLYKTSDFIHSLPNVEKIEILPYHKLGV
YKYEALGIDYPLKGIEPPTKKEVAHAEYILKREFETVK

>WP_151631849.1 MULTISPECIES: pyruvate formate lyase-activating protein [unclassified Bacillus]
MVKGRIHSVESCGTVDGPGIRYVIFTQGCLLRCQYCHNADTWEIGKGKEITVEEVMQDVTCYLPFIEASG
GGITVSGGEPLLQLDFLIELFKKCKEVGIHTTIDSSGGCYSEEPEFQNKLDILMDYTDLVLLDLKHIDSK
KHRKLTGKPNEHILQFARYLSDKNKPIWVRHVLVPGVTDDEEDLQKLSSFIQRLSNVQKVEVLPYHKLGV
YKWEALGHKYPLANVEPPTEKNVEQARHILQAV

>WP_151548541.1 MULTISPECIES: pyruvate formate lyase-activating protein [unclassified Corynebacterium]
MADGLNSAVTLSPQQGPRHRGSAHGLGMPELDSEERSELLEARRTGNAGLVHSWELVTAVDGPGTRMTMF
LSGCPLRCVYCHNPDTMGMKEGTMHTVEQIVSKVRRYKAVFRASGGGLTISGGEPLFQIEFTRKVLRAVH
DSGIHTAIDTSGYLGARLSDEDLDNIDLVLLDVKSGDPDTYRAVTGGRELQPTIDFGDRLTAKGVAIWVR
FVLVPGWSDDPDNVAKVADIVSRWSSSVERVEVLPFHNMGQDKWEKLGLPYELSGVKPPSAAAVEEVREV
FRSRGLTVY

>WP_151528814.1 MULTISPECIES: pyruvate formate lyase-activating protein [unclassified Corynebacterium]
MADGLNSAVTLSPQQGPRHRGSAHGLGMPELDSEERSELLEARRTGNAGLVHSWELVTAVDGPGTRMTMF
LSGCPLRCVYCHNPDTMGMKEGTMHTVEQIVSKVRRYKAVFRASGGGLTISGGEPLFQIEFTRKVLRAVH
DSGIHTAIDTSGYLGARLSDEDLDNIDLVLLDVKSGDPDAYRAVTGGRELQPTIDFGDRLTAKGVSIWVR
FVLVPGWSDDPDNVAKVADIVSRWSSSVERVEVLPFHNMGQDKWEKLGLPYELSGVKPPSAAAVEEVREV
FRSRGLTVY

>WP_121541013.1 pyruvate formate lyase-activating protein [Mariprofundus sp. EBB-1]
MTEHNTGKTSGLIAPACVDEQGRLSGFVHSFESGSAVDGPGMRFVVFVSGCQFRCLYCHNPDTIKMHNGN
IMTVDHVLEEIAEFASFLRFAGGLTISGGEPLMQADFVKEIFYLAKHDYHLHTALDTQGFLASQLADEWF
DDIDLVLLDIKHIDPEKYLALTSKPLQPTLNFARRLSDMGKKIWIRYVLLPGYTDAVEDVEKLADFITTL
KSVERVEVLPFHKMGEHKWQELGFTYHLKDVHAPSQQQVERVINQFKARGLTAC

>WP_151915799.1 pyruvate formate lyase-activating protein [Bifidobacterium jacchi]
MPGTQFRTTTRHMLRESKTYASQTLMGGLSGFESPIGLDRRDRIVALKSGDIGFVHSWDINTSVDGPGTR
MTVFMSGCPLRCQYCQNPDTWKMRDGKPVYLDAMISKVDRYKELFKATHGGITFSGGESMMQPAFVSRVF
RAAKEMGVHTCLDTSGFLNTNYTDEMLDDIDLCLLDVKSGDEETYHKVTGGTLQPTIDFGRRLARAGKKI
WVRFVLVPGLTDAEENVENVARICESFGDAVEHIDVLGFHQLGRPKWHEMRIPYPLEHQKGPSAALKKRV
TEQFESHGFVVY

>WP_151875629.1 pyruvate formate lyase-activating protein [Bacteroides uniformis]
MINVHSYESMGTFDGPGLRLVVFLQGCPFRCLYCANPDTIDVKGGTPTTPEEILQMAISQKAFFGKKGGI
TFSGGEPTLQAEALIPLFKELKANGIHICLDSNGGIWNEKVEELFNLTDLVLLDIKQFNPERHRTLTGRN
NEQTLRTAAWLEEHEHPFWLRYVLVPGYSDSEEDTRLLGESLGKYQQIQRVEILPYHRLGVHKYEAMGWD
YKLKEVKENTPEQLERAEKLFKEYFTNVITN

>WP_151871466.1 pyruvate formate lyase-activating protein [Bacteroides stercoris]
MINVHSYESMGTFDGPGLRLVVFLQGCPFRCLYCANPDTIDVKGGTPTPAGEILQMAVSQKAFFGKKGGI
TFSGGEPTLQAEALIPLFKDLKANGIHICLDTNGGIWNDKVEELLSLTDLVLLDIKEFNPERHRTLTGRS
NEQTLRTAAWLEQQGRPFWLRYVLVPGYSDFEEDICSMGEQLGKYQSIQRVEILPYHRLGVHKYEAMGWD
YQLKEVVENTHAQLERAEKLFKEYFPTIVVN

>WP_151769912.1 pyruvate formate lyase-activating protein [Streptomyces abyssomicinicus]
MTTATAPREAPATGAATTGRIHSWDLSTGVDGPGTRFVLFLSGCPLRCLYCANPDTWRMRDGQERTVGEV
MAEIDRYRGFIAASGGGVTVSGGEALLQPAFTGELLRRCKEAGLHTALDTSGFLGARAGDELLADTDLVL
LDIKSFDATRYRELTGRSLTPTLEFARRLDRLGVRTRIRYVLVPGWTDDAGAIDGLARFLAPLGCVEQVD
VLPFHKLGAAKYEAMGLPFPLKDTPSPDARLVERVRGQFRSQGLRAH

>WP_151425846.1 pyruvate formate lyase-activating protein [Lactobacillus dextrinicus]
MIFMDTATATVTKPVIGYVHSIETFGSVDGPGIRFVAFLQGCRMRCEFCHNPDTWNIGTGDEIDADTLLQ
EASKYRAFWGKQGGITCSGGESLLQIDFLIDLFTKAKAMGINTCLDTCGQPFTYKQPWFNKFKKLMAVTD
VSMVDIKQIDTDRHKRLTGFNNEPILAMIQYMSENGHHMWIRHVLVPERTDFDENLKELGDYIKTLNYVD
KVEVLPYHTMGVVKYEDLGIDYPLKGIEPPTHDRVVNAENYLHVNDYQGWRIYPLNK

>WP_086406822.1 MULTISPECIES: pyruvate formate lyase-activating protein [Bacillus]
MVKGRIHSVESCGTVDGPGIRYVIFTQGCLLRCQYCHNADTWEIGKGKKITVEEVMQDVTCYLPFIEASG
GGITVSGGEPLLQLDFLIELFKKCKEAGIHTTIDSSGGCYSEEPEFQSKLDILMDYTDLVLLDLKHIDSK
KHRKLTGKPNEHILQFARYLSNKNKPIWVRHVLVPGVTDNEEDLQKLSSFIQSLSNVQKVEVLPYHKLGV
YKWEALGHKYPLANVEPPTEKNVEHAKHILQAV

>WP_066108295.1 MULTISPECIES: pyruvate formate lyase-activating protein [Bacillaceae]
MTTYGNIHSVETCGTVDGPGIRYIVFTQGCLLRCQYCHNADTWSIGTGKQMSPEEIVKDIELYKPFMDAS
GGGVTVSGGEPLLQIPFIIELFKLCKERGIHTTIDSSAGCFSRSPEFLEQFDELLEYTDLILLDIKHIDS
KRHIKLTGKPNEHILDCARYLSDKGQPVWIRHVLVPTVNDQDEYLERMGQFLGTLNNIEKVEILPYHQLG
VYKWETLGYKYPLAGIQSPSDEQVEHAYKMLTKYMKKPA

>WP_151622165.1 pyruvate formate lyase-activating protein [Pseudobutyrivibrio xylanivorans]
MSDVIGYVNKLESFGAVDGPGVRYLIFLNGCRMRCAFCHNPETWAEGQGQEYTADELLAKALRFKPYWKN
GGGITVSGGEPLLQIDFVLELFRKAKAKGINTCIDTAGQPFTHEEPFYSKWKELMSLTDTVLLDIKNIDP
DAHKELTGVGNENILQMAKEMSDMGVKIWIRHVLVPGGSDNDDYLKRTREFIDTLPSVERVEVLPYHTLG
VAKYKEMGIPYRLEDVESPSAERIENAKQILGVK

>WP_151620595.1 pyruvate formate lyase-activating protein [Heliorestis acidaminivorans]
MKSFKETTGQVHSVETFGTVDGPGIRYILFLAGCPLRCIYCHNSDTWDYTIGETRTVSEVFEDLLRYKAY
YDRAGGGITLSGGEPTLQPYFLAELFQRCQIEGIHTCLDTSGFCDLEKAQLFLPHTNLVLLDLKHMDGPR
HQEITGVLPDKTFAFAHYLAEKKIPTWIRYVLVPGYTDATEDIEKLCLFVKKLNNVERITFLPFHQLGSA
KRKTLNIADPLQDLQSPSKESIEIARNIARKHNLVT

>WP_151575862.1 pyruvate formate lyase-activating protein [Bacillus mesophilum]
MNGNIHSIETFGTVDGPGIRYVIFTQGCLLRCQFCHNADTWEIGTGKQMSVSEIIADLKTYLPFIESSGG
GITVSGGEPLLQLPFLIELFKECKKLGIHTTIDSSGGCYSTSPHFQSQLKEVLKYTDLILLDLKHIDKDK
HKKLTGLTNEHILSFAKFLSDQQVPVWIRHVLVPTISDSEEDLVHLGSFISTLNNVKKVEVLPYHKLGVY
KWEALGLDYPLKDIEPPSEEKAEWAYQLLTTQ

>WP_151553445.1 pyruvate formate lyase-activating protein [Clostridium estertheticum]
MVKGKIHSIETMGLVDGPGIRVVVFFQGCKLRCAYCHNPDTWQLSGGTEMTPDEIVKKIVRFKPYFNRSG
GGVTFSGGDPLLQSEFLLECLKLCKQNGIHTAIDTAGFGDGNYDEILKYTDLVLLDIKQTTGKGYVALTG
KDTTDVNIFLESLRKSKSRVWVRHVVVPGITDSEEHITKLAKIINEEVPNLDKVELLSYHVLGVSKYEEL
SIPYKLKGVEAMDKDKTKKLQTLIDSLLNIK

>WP_151040406.1 pyruvate formate lyase-activating protein, partial [Escherichia coli]
REVTVDEMVNEILPYKPYFDASGGGVTVSGGEPLLQMPFLEKLFAELKENGVHTCLDTSAGCANDTKAFQ
RHFEELQKHTDLILLDIKHIDNDKHIRLTGKPNTHILNFARKLSDMKQPVWIRHVLVPGYSDDKDDLIKL
GEFINSLDNVEKFEILPYHQLGVHKWKTLGIAYELEDVEAPDDEAVKAAYRYVNFKGKIPVEL

>WP_151012961.1 pyruvate formate lyase-activating protein [Micromonospora aurantiaca]
MNGRPPAPPQVTAAVPGAVTGAVHSWDTSVGVDGPGTRFVVFLAGCPLRCRYCHSPDTWYGRSGRRRTVD
EMVTLATRYRRFIQVAGGGVTVSGGEPLLQPAFTGELLRRCHDLGLHTALDTSGFLGVRADDALLDATDL
VLLDVKAGNPQTYRRVTGTGRLAPTLRFAQRLADRGTPIWIRYVLVPGLTDAVDEVERVADVAAGLATVQ
RVEVLPFHRLGAHKYAELGLTFPLADTEPPDAGLLTRVRGQFAARGLTVT

>WP_150886911.1 pyruvate formate lyase-activating protein [Paraclostridium bifermentans]
MVKGRVHSIETFGTVDGPGIRFILFMQGCPLRCKYCHNRDTWDVKGGTEYTTDEIIEQVKKYSSYMKFSG
GGLTVSGGEATLQPEFLKDLFKKAQENEIHTCLDTSGFVNIDVIDPVLDYTNLVLLDLKHMVPEKCKDLV
GVSIDKTLELAKHLSDRNIPVWIRHVLVPGITDDRENLELMGKFISTLKNVDRVELLPYHTLGVHKWENM
GFEYELKDVPDATNEDIEKASKILAEFGVITHNK

>WP_148957769.1 pyruvate formate lyase-activating protein [Bacillus swezeyi]
MNGNIHSIETFGTVDGPGIRYVIFTQGCLLRCQFCHNADTWEIGAGKQMSVSEIVHDVQSYLPFIQSSGG
GITVSGGEPLLQLPFVIELFKACKKLGIHTALDSSGGCYSRALSFQKQITELIKYTDLVLLDIKHINRQK
HIKLTGMPNNHILDFAGFLNEQQVPVWIRHVLVPGISDIDDDLITLGEFIGALANVQKIEVLPYHKLGVY
KWEALGIEYPLKGVEPPSAERVEHAYRLLTRHMA

>WP_148931407.1 pyruvate formate lyase-activating protein [Paenibacillus methanolicus]
MKGRIHSMETFGTVDGPGIRFVLFMQGCALQCRFCHNPDTWDTAGGRQVTVEEILAEIEPYIPYYKGSGG
GITVTGGEPTLQAPFVAELFKACKERFGLHTALDSSGFCEAAHAAALMAHTDLVLLDLKQMNKKKHEWLT
AQPNDRILKFARWLSSLGKPTWIRHVLIPGITDNAEDLSALGEFISLLSNVEKLELLPYHRMGVYKWQAL
GREYPLEGVPAPTDRDVRRAREVIDRAKKHIVR

>WP_148887204.1 pyruvate formate lyase-activating protein [Streptococcus sp. Marseille-P6264]
MVEEAIDYGKVTGMVHSTESFGAVDGPGIRFIVFLQGCHMRCQYCHNPDTWEMETNKSQLRTVDDVLQEA
LRYKGFWGNKGGITVSGGEALLQIDFLIAFFTKAKELGIHCTLDTCALPFRNTPRYLEKFNKLMAVTDLV
LLDIKEIDEAQHRIVTSQTNKNILACAKYLSDIGKPVWIRHVLVPGLTDRDEDLIELGKFVKTLKNVDKF
EILPYHTMGEFKWRELGIPYSLEGVKPPTADRVKNAKELMHTESYTEYMNRVHNN

>WP_148881500.1 pyruvate formate lyase-activating protein [Streptococcus sp. Marseille-P7376]
MVEEAIDYGKVTGMVHSTESFGAVDGPGIRFIVFLQGCHMRCQYCHNPDTWELETNKSRLRTVDDVLEEA
LRFKGFWGNKGGITVSGGEALLQIDFLIALFTKAKELGIHCTLDTCALPFRNTPRYLEKFNKLMAVTDLV
LLDIKEINDAQHRIVTGHSNKSILACAKYLSDIGKPVWIRHVLVPGLTDRDEDLIELGKFVKTLKNVDKF
EILPYHTMGEFKWKELGIPYSLEGVKPPTAERVKNAKELMQTESYTEYMNRVHNA

>WP_148843595.1 pyruvate formate lyase-activating protein [Staphylococcus aureus]
MLKGHLHSVESLGTVDGPGLRYILFTQGCLLRCLYCHNPDTWKISKPSREVTVDEMVNEILPYKPYFDAS
GGGVTVSGGEPLLQMPFLEKLFAELKENGVHTCLDTSAGCANDTKAFQRHFEELQKHTDLILLDIKHIDN
DKHIRLTGKPNTHILNFARKLSDMKQPVWIRHVLVPGYSDDKDDLIKLGEFINSLDNVEKFEILPYHQLG
VHKWKTLGIAYELEDVEAPDDEAVKAAYRYVNFKGKIPVEL

>WP_148756270.1 pyruvate formate lyase-activating protein [Bradyrhizobium cytisi]
MSTPRGAARQTEELKAGSRHDLRVGLSPDAPADDDVKDERGTFGYCHSYETSSRYDGPGLRVVLFVSGCL
LRCTYCHNPDTWHLKDGTHVSVDQVLRRLEGFAPSINALGGGLTVSGGEPMVQIAFTRLILAGARRMGLH
TAIQTSGFLGDRADDAFLSEVDLVLLDIKSSDPETYRRVTGRDLAPTVRFAERLAAMSKPVWVRFTLVPG
ETDDPANVEGIARLVAPMKNVEWVEVQPFHQMGAFKWEAMGLPYKLAATPPASKELVNRVIGQFRDAGCN
VR

>WP_148128777.1 pyruvate formate lyase-activating protein [Granulicatella sp. HMSC30F09]
MMMSEPVTGYIHSTESFGSVDGPGIRFVTFMQGCRMRCEFCHNPDTWNIGGGHPITSQELLDQALQYRAF
WGRKGGVTVSGGEPLLQIDFLIDFFKRCKKAGVHTTLDSCGMPFTYDEPFFSKFEELLEYTDLILLDIKH
IDDEQHKKLTGWTNKNILQLAEYLSDKGQPVWIRHVLVPERSDYDEYLVRLSEFVSKLKNVLKFEILPYH
KLGVYKWKNLGIPYKLDHIEPPTQERVDNARRILRTDDYKGFLNA

>WP_147923463.1 pyruvate formate lyase-activating protein [Pontibacter sp. GY10130]
MEEKTRHHEVSADRLNVHSIETFGTHDGPGIRMVIFTQGCQFKCLYCANPDTIALEGGYWLDVEELVKRA
VSQKPYFGKKGGVTVSGGEPLLHRKALKTLFSRLHEEGINTALDSNGRLIDQQTKDLLAETDTLLLDVKH
INDDWHHKLTGKSNHNTLKVADYRESTGKPMWLRYVLVPGWSDQEEYLHELGQRFKDFSTIQKIEIQPYH
KMGMHKWAALGMKYELEGVEPPSQDLLNKTVAIFKQYFREVKVN

>WP_147850959.1 pyruvate formate lyase-activating protein [Enhydrobacter sp. CC-CFT640]
MVEEAWARDRHALSRSLSPDAPDTVEYRDVAGDFGWIHSYETGSTVDGPGVRITLFVSGCLLRCQYCHNP
DTWHLKDGRRISYDLAERALAAYAAPLRVMGGGLTISGGEPLLQPRFTRRLFAAAKGMGLHTALDTSGFL
GARADDEYLQHVDLVLLDIKSWDPATYERITEQDVRPTLEFAERLARLGKPAWVRFVLVPGLSDDPANVA
GLARFVAPMRNVEWVEVLPFHQMGAFKWKALGLEYKLADTPTPSPELVERVLGQFREAGCRAR

>WP_147796500.1 pyruvate formate lyase-activating protein [Cellulomonas sp. Y8]
MSSSQSVVGEVGAPVIELGLPVTGGSHERSTAGTAGLAVSDAERSEKFAQMRAGELGSLHSWELVTAVDG
PGTRLTTFLAGCPLRCLYCHNPDTMEMRRGEPVLAEELLRRIQRYVPVFAVTGGGLTISGGEPLMQPAFV
DRLLRGAKELGVHTAIDTSGYLGAHCSDAMLADIDLVLLDVKSGIPETYKRTTGRDLQPTLDFGRRVAAS
GTEIWVRFVLVPGLTDAPENVDAVADYVASLSTVSRVEVLPFHQMGRDKWQSLGMAYELEDTEPPSPELV
ARVRQQFRDRGLTVF

>WP_147769585.1 pyruvate formate lyase-activating protein [Seonamhaeicola maritimus]
MKTADYTLRVHSVESFGTHDGPGIRMVVFLQGCKLKCLYCHNPDTIDTHGGKEYPIESLVKRAVNMKSYF
GEFGGVTVSGGEPLLQSKELVHFFQRLKEEGIHTNVDTNGRVFNHFTEELLDKYTDLVMLDIKHMHEDGY
QMLTGQKNKETTFNFAKHREASGKAMWLRYVLIPGITNTPELLHEMGNYFKDYKTIEKIEIQPYHKLGIH
KWEALGWEYKLNDARENTEEELESAVEILKNYFKEVKLN

>WP_147587452.1 pyruvate formate lyase-activating protein [Collinsella sp. BA40]
MAQKLFEGDACAATSSYTLGRIHSVETMGTVDGPGIRFVVFTQGCPMRCAYCHNPDTWAVNAGSMVSVEK
LLVEFESNRQFYKSGGITVTGGEPLLQPDFLADLFEAAHAAPRGRIHTCLDSCGYAYDERHPERFDAALA
ATDMVLLDIKHADPAGHRELTGCDPQRIIAFGNEIARRGIKTVIRHVIVPGITDTVEECEKLGRLIAPWR
NVVGLELLPYHTMGIVKYEKLGIPYKLDGVPPMDKTRIPELRDAVMRGMRAGRAEHRDAYGA

>WP_146621321.1 pyruvate formate lyase-activating protein [Enterococcus florum]
MSFTAEQTITGNVHSIESFGSVDGPGVRFIVFMQGCRMRCEFCHNPDTWKIKDPKARQRTAEDVLNEALH
YKSYWGKKGGITVSGGEPLLQIDFLIDLFKKAKEQGIHTTLDTCGQPFTRKEPFFSKFNELMEYTDLVLF
DIKQIDDQKHKELTKHGNSNILEMANYLSEINKPVWIRHVLVPYRSDYDEFLIRLDTFIKSLKNVDKVEV
LPYHVMGKYKWEKLGLDYPLEGINPPTDDRVENAKKLLHIEDYKGYLSR

>WP_145922698.1 pyruvate formate lyase-activating protein [Micromonospora sp. HM134]
MPTGAVHSWDLSVGVDGPGTRFVAFLAGCPLRCRYCHSPDTWYRRSGRHRTVDDLMAEIEPYRRFIAVAG
GGVTLSGGEPLMQPRFTGEVLRRCHDLGLHTALDTSGFLGVRADDALLDATDLVLLDVKSWDPATYRRVT
RTGSVTPTLRFGRRLADRGTPIWVRFVLVPGLTDAEENVAGIADFAAGLGTVQRVEVLPFHRLGAHKYAE
LGLTFPLAQTAPPTPELVARVRGQFAARGLTVT

>WP_145822643.1 pyruvate formate lyase-activating protein [Micromonospora sp. CNZ297]
MNGRLPAPPQVTAAAPGAVTGAVHSWDTSVGVDGPGTRFVVFLAGCPLRCRYCHSPDTWYGRSGRRRTVD
EMVTLATRYRRFIQVAGGGVTVSGGEPLLQPAFTRELLRRCHDDLGLHTALDTSGFLGVRADDALLDATD
LVLLDVKAGNPQTYRRVTGTGRLAPTLRFAQRLADRGTPIWIRYVLVPGLTDAVDEVERVADVAAGLATV
QRVEVLPFHRLGAHKYAELGLTFPLADTEPPDAGLLTRVRGQFAARGLTVT

>WP_145752727.1 pyruvate formate lyase-activating protein [Micromonospora sp. CNZ296]
MTPAAPEVTPAAPGAVSGAVHSWDTSVGVDGPGTRFVVFLAGCPLRCRYCHSPDTWYGRSGRRRTVDEMV
TLATRYRRFIQVAGGGVTVSGGEPLLQSAFTRELLRRCHDDLGLHTALDTSGFLGVRADDALLDATDLVL
LDVKAGNPQTYRRVTGTGRLAPTLRFAQRLADRGTPIWIRYVLVPGLTDAVDEVERVADVAAGLATVQRV
EVLPFHRLGAHKYAELGLTFPLADTEPPDAGLLTRVRGQFAARGLTVT

>WP_144743502.1 pyruvate formate lyase-activating protein [Enorma burkinafasonensis]
MANIDLDTLDAGVRSRFPLGRVHSLESMGTVDGPGIRLVVFVQGCPMRCAYCHNPDTWAADAGTEVSVEH
IVELFESNRQFYRNGGITVSGGEPLLQPEFLAALFAEMHARPQGRVHTCLDTCGYAFDPKHPEHVAAVLD
ECDLVLLDIKHADPERHRELTGRRPERILAFGDELARRGVKTVIRHVVVPGYTDTVEECERLGRLIGRWP
NVAGLEMLPYHTMGVTKYEQLGIPYRLEGVPQMDKARIPELRAAVLSGMREAHRGERL

>WP_144723164.1 pyruvate formate lyase-activating protein [Cellulosimicrobium sp. TH-20]
MTVTLPGPALRPSRGCGVAGGTLPDDATRLDVPGVPTSAAEPAASGTPVGHARRAGAGLDGLTVADVDRA
DKLAAMRAGELGSVHSWELVTAVDGPGTRLTVFLNGCPLRCLYCHNPDTFAMKDGRPVTADELLGRVRRY
LPVFRATHGGLTLSGGEVLMQPAFAARVLRGAKAMGVHTALDTSGFLGANATDAMLDDTDLVLLDVKSGD
PETYTKVTSRDLEPTLRFGRRIAERGLTGHAPEVWVRFVLVPGLTDDPDNVEKVAAYAASLNAIRPGTVT
RVEVLPFHQMGRDKWDALGRTYELDDTPAPSAELTERVRGQFRAHGLTTY

>WP_144699409.1 pyruvate formate lyase-activating protein [Cohnella sp. G13]
MSHTGRIHSLETFGTVDGPGIRFVLFLQGCALQCRYCHNPDSWDTQAGTLRSVDDILGEIEPYIEYYRRS
GGGITVTGGEPTLQAPFVAELFRECKERWGLHTALDSSGFCEPSHANALLNVTDLVLLDLKRMDREGHRE
LTSQPNDRILTFAKHLSDRGSKMWIRRVLVPGWTDGVDELIGLGRFIGQLRGVAKIEVLPYHRMGVYKWQ
QLGKTYPLEGIMEPSPAEIERAYRLIDQGIHSAAAE

>WP_144687286.1 pyruvate formate lyase-activating protein [Enorma sp. HF-1362]
MAKVELEAQIEDQSQFPLGRVHSIETMGTVDGPGTRLVVFVQGCPMRCAYCHNPDTWSLQAGTPVSVEHV
MGTFESNWQFYRNGGITVSGGEPLLQPEFVAALFGQAHARPAGRVHTCLDTCGYAYTPDSPERFDALLRA
TDLVLLDIKHADPEGHRVLTERSMDRILAFGDELARRNIKTVIRHVVVPGYTDSVEECEKLGRLIAPWHN
VVGLEMLPYHTMGVVKYEQLGIPYKLEGVPQMDKGRIPELRAAVLRAMKGARASE

>WP_144502097.1 pyruvate formate lyase-activating protein [Bacillus thuringiensis]
MVKGRIHSVESCGTVDGPGIRYVIFTQGCLLRCQYCHNADTWEIGKGKEITVEEVMQDVTCYLPFIEASG
GGITVSGGEPLLQLDFLIELFKKCKEAGIHTTIDSSGGCYSEEPEFQNKLDILMDYTDLVLLDLKHIDSK
KHRKLTGKPNEHILQFARYLSDKNKPVWVRHVLVPGVTDNEEDLQKLSSFIQSLSNVQKVEVLPYHKLGV
YKWEALGHKYPLANVEPPTEKNVEHAKYILQAV

>WP_144071270.1 pyruvate formate lyase-activating protein [Flavobacterium sp. LB3P56]
MYFLEQDAHLLNDSDNDILRIHSLETFGTHDGPGIRMVVFVQGCQFRCLYCQNPDSIDIHGGTLVTIDEL
VSKALKQKSYFGKQGGVTVSGGEPLLQRTKLIHLFDRLHENGINTCLDSNGRVLDDHTKELLERTDLLLL
DVKHINPEWHKKLTSLNNTTTLKIAEHRESTGKPMWLRYVFVPGWTDQEEYLHEWAKHFSGYKTVERVEI
IPFHQLGKHKWELMNMKYELADTPSPTTEALENAKAIFSSYLDNVTIK

>WP_143416965.1 pyruvate formate lyase-activating protein [Georgenia sp. Z446]
MTAVEPPTAGIVAPDGINGFYEPVPEDNVPRLRRSAGTAGIASAELMDRHDHIAAVRAGRVGSMHSWELV
TAVDGPGTRLTVFLAGCPLRCLYCHNPDTLKMKDGEPIAVEDLLVRVKRYLPIFKATRGGLTVSGGEPLM
QPAFLGRLLRGAKEMGVHTTIDTSGFLGAYASEALLDDIDLVLLDIKSGDPETYRRTTGRDLQPTLDFSR
RLADRGMPIWIRYVLVPGLTDDVDNVEAVADHVASLSTVARVEVLPFHNMGRDKWERLGMTYELADTPAP
TAELVERVRGQFRQRGLTVY

>WP_143390947.1 pyruvate formate lyase-activating protein [Flavobacterium sp. LB3P62]
MYFPEQDAHLLNDSDNDILRIHSLETFGTHDGPGIRMVVFVQGCQFRCLYCQNPDSIDIHGGTLVTIDEL
VSKALKQKAYFGKQGGVTVSGGEPLLQRTKLIHLFDRLHENGINTCLDSNGRVLDDHTKELLERTDLLLL
DVKHINPEWHKKLTSLNNTTTLKIAEHRESTGKPMWLRYVFVPGWTDQEEYLHEWAKHFSDYKTVQRVEI
IPFHQLGKHKWELMNMKYELADTPSPTTEALENVKAIFSSYLDNVTIK

>WP_143340617.1 pyruvate formate lyase-activating protein [Demequina sp. NBRC 110057]
MTATVPARVATASATDATPEPITIAGPSLPIVGAAGPTPASMATADEEMRAGTRHTKGEEGTVHSWELVT
AVDGPGTRLTYFLAGCALRCLYCHNPDTWMMRNGTRATADEVLAKVRRYAPVLKASDGGLTISGGEPLLQ
PDFVARIFRGAKEMGIHTALDTSGFLGARASNELLADTDLVLLDVKSGDPATYKKVTGRALQPTLDFGRR
LSAQGVGIWVRYVLVPGLTDDEHNVDMVADFLAELDTVQRVEVLPFHQMGREKWHALNEPYALEDTKTPE
PELVARVRAQFERRGLITF

>WP_143304135.1 pyruvate formate lyase-activating protein [Carboxylicivirga sp. M1479]
MLRVHSFESLGTYDGPGIRLVAFLQGCNFKCLYCANADTIELKGGKETSAEEILGMAENQRPFFGKKGGL
TFSGGEPLVQAKQLLPVVKALKEKGFHICIDTNGSILNDDVKEVLQYTDIILLDIKHINNEQHQFLTGKG
NEKTLAFVDYLAEIKKPIWLRYVLVPGHSDKTEHLHQLGEHFKAYDNVEKLEIQPYHELGAHKYEHLGWE
YQLKGVKANTTEQLNAARDIFNTYFKEVVIN

>WP_142034082.1 pyruvate formate lyase-activating protein [Promicromonospora sp. SLBN-65]
MGREAPARPVTTRSRRLALIRSGELGSVHSWELVTAVDGPGTRLTIFLAGCPLRCLYCHNPDMLELRNGE
PVTAEDVLRRVRRYLPVFRATGGGLTLSGGEALMQPAFTARLLHGAKQLGVHTALDTSGNLGANLSDTML
ADTDLVLLDVKSGDPATYRRVTGGELAPTLAFGRRLARAGLSGGGGRAPEVWVRFVLVPDLTDDERNVDL
VAAYVAGLNEVRPGTVTRVEVLPFHQMGRYKWAALGRPYALEATLPPSAGLTERVRDQFRAYGLTTY

>WP_141587423.1 pyruvate formate lyase-activating protein [Actinomadura sp. WMMA1423]
MLAAAAPAPAPPVPDERAGFAGAVSSWDLSTGVDGPGTRFVVFTGGCPLRCLYCENPETWRMRGSPRVTA
DELMAEIAKYRRFISVAGGGVTVSGGEPLLQQAFTAEILHRCRGLGLHTALDTSGYLGARAGDRLLADTD
LVLLDIKAGTPAVYRGLTGRDLAPTLRFAERLAELGTPVWVRYVLVPGITDAPEEVDGVASFVAALPNVE
HVDVLPFHRLGAAKYRRLGIRFPLAGVEPPTADLVARTRARFEAHGVTAR

>WP_141147389.1 pyruvate formate lyase-activating protein [Martelella sp. BGMRC2036]
MHERVPVSKKPAGVHMDLDHGFLHSVETGGAVDGPGMRFVFFMAGCQFRCLYCHNPDTWKLHNGRKVDVE
DMLKEVRPYAGFLKFAGGVTFSGGEPMMQAPFVGNVMSHIKKEMGLHIALDTQGYLHEAVDDEWFDNVDL
VMLDIKHIDPEKYHALTAQPLQPTLDFAQRLKRLGKKTWIRYVFVPDLTDDPEDVAKMADYVASLGAIVE
RVEVLPFHQMGVSKWDALGMEYTLRDTRTPTNEEAEAARDVFRARGLVAA

>WP_139958032.1 pyruvate formate lyase-activating protein [Flavicella sediminum]
MKTAQNTLRIHSIESFGTHDGPGIRMVVFLQGCKLKCLYCHNPDSIDTHGGTEHDIEELVQRAINMKSYF
GKKGGVTVSGGEPLLQSKELIHFFKRLKEEGIHTNIDTNGRVLNHFTEALLDNYTDLVMLDIKHMEEAGY
RALTGAKSKETTFKFAAYREASGKKMWLRYVLIPGLTNTPELLHALGAHFKEYQTIEKIELQPYHKLGVH
KWKALGWKYELEDARENTPEELKEAAAILNKYFKEVKIN

>WP_139949300.1 pyruvate formate lyase-activating protein [Georgenia sp. Z294]
MLRRSAGTAGLAHVEEMSRSEHLAAVRAGDIGSLHSWELVTAVDGPGTRMTTFLAGCPLRCLYCHNPDTL
RMRDGEAVDVDELLRRVRRYVPVFRATGGGLTVSGGEPLMQPAFLTRLLEGAKEMGVHTAIDTSGYLGRY
ASDRLLSALDLVLLDVKSGLPETYKRTTGRELQPTLDFGRRLADLDKEIWVRFVLVPGLTDAEENVDAVA
DYVASLGSVSRVEVLPFHQMGRDKWDRLGMDYQLGDTQPPSLDLTDRVRDQFRSRGLTTY

>WP_139940011.1 pyruvate formate lyase-activating protein [Longibaculum sp. KGMB06250]
METIGRIHSIESFGSVDGPGVRYIYFLHGCPLRCQFCHNPDTWGSKKYEEYTPEKALQQAMKYKTYWGKK
GGITISGGEPLSQIDFVLELFKLAKKEGINTCIDTSGGCFTREEPFFSKFNELMEYTDLLLVDIKEINNE
RHQLLTGRSNENILDMARYLSEIDKPIWIRHVLVPERSDYDEDLIELDHFISTLSNVYRVEILPYHTLGV
FKWEELNIPYQLEGIKPPVKERVENAKRLLHVDRYTRYLDN

>WP_139928243.1 pyruvate formate lyase-activating protein [Georgenia sp. Z443]
MTAVEPPTAGIVAPDGINGFYEPVPEDNVPRLRRSAGTAGIASAELMDRHDHIAAVRAGRVGSMHSWELV
TAVDGPGTRLTVFLAGCPLRCLYCHNPDTLKMKDGEPIAVEDLLVRVKRYLPIFKATRGGLTVSGGEPLM
QPAFLGRLLRGAKEMGVHTTIDTSGFLGAYASEALLDDIDLVLLDIKSGDPETYRRTTGRDLQPTLDFSR
RLADRGMPIWIRYVLVPGLTDDFDNVEAVADHVASLSTVARVEVLPFHNMGKDKWERLGMAYELVDTPAP
TAELVERVRGQFQRRGLTVY

>WP_139584656.1 pyruvate formate lyase-activating protein [Micromonospora orduensis]
MTTRPAPPSGPHRPGRTDAPTVGSVHSWDVSVGVDGPGVRFVAFLAGCPLRCRYCHSPDTWYRRSGRTRT
VDEVMVEVERYRRFISVAGGGVTLSGGEPLLQPRFSGEVLRRCHDLGLHTALDTSGFLGVRADDALLDAT
DLVLLDVKSWDPATYRRVTRTGSVTPTVRFGRRLADRGTPIWIRFVLVPGLTDAVQNVAGVADFAAGLAT
VQRVEVLPFHRLGAHKYAELGLTFPLADTQPPGPDLLARVRGQFAERGLTVY

>WP_139071652.1 pyruvate formate lyase-activating protein [Georgenia sp. 311]
MLRRSAGTAGLAHVEEMSRSEHLAAVRAGDIGSLHSWELVTAVDGPGTRMTTFLAGCPLRCLYCHNPDTL
RMRDGEAVDVDELLRRVRRYVPVFRATGGGLTVSGGEPLMQPAFLTRLLEGAKEMGVHTAIDTSGYLGRY
ASDRLLSALDLVLLDVKSGLPETYKRTTGRELQPTLEFGRRLADLDKEIWVRFVLVPGLTDAEENVDAVA
DYVASLGSVSRVEVLPFHQMGRDKWDRLGMDYQLGDTQPPSLELTDRVRDQFRSRGLTTY

>WP_138980382.1 pyruvate formate lyase-activating protein [Caloramator sp. E03]
MRACIHSIETFGTLDGPGIRNVIFFQGCPLRCLYCHNPDTRFIKEPNYNLKELLDFVVKYKPYFKASNGG
VTASGGEPTMQAGFLTEFFKACKENDINTALDTCGYVDIDTAKLIIPYTDIVLLDIKHLDENICIKLTGK
TNKKALELLEYLEEEKKDVYLRQVLIPEWTSSIDYIKELGRFINKYKCIKKLELLPYHKIGETKWNNIGL
EPPFKDVPPFPYKRAKEYASILRDEFDLNVV

>WP_138824303.1 pyruvate formate lyase-activating protein [Oerskovia sp. KBS0722]
MTTLSTPAAGQVPARAAARYGVDGVASAPLPWRTSGDGLGHDSDLDAPEAPRRRTGAGVSGLSTAEDLDR
HDKLAMMRSGELGSVHSWELVTAVDGPGTRLTVFLNGCPLRCLYCHNPDTLQMKGGEPVTADELLARIRR
YLPVFRATKGGLTLSGGEVLMQPAFAARILRGAKEMGVHTTLDTSGFLGANLSDEMLADTDLVLLDVKSG
DAATYEKVTGRALEPTLKFGRRLAESGLPGGVTAERPVEVWVRYVLVPGLTDQAEHVDVVADYAASLNEI
RPGTVTRVEVLPFHQMGRDKWETLGREYELTDTPAPDVELVERVRDQFRAKGLTVY

>WP_138749322.1 pyruvate formate lyase-activating protein [Martelella lutilitoris]
MHKRVSAPTKPTGVHIDIDHGFLHSVETGGAVDGPGMRFIFFMAGCQFRCLYCHNPDTWKLHNGRRVDVD
DMLKEVRPYAGFLKFAGGVTFSGGEPMMQAGFIGNVMSHIKKEMGLHIALDTQGYLHTGVEDEWFENVDL
VLLDIKHIDPEKYHAITAQYLQPTLDFAERLKRLKQKMWMRYVLVPGLTDDTDDVNRMADYVATLGDIVE
RVEVLPFHQMGISKWDALGKEYTLRDTPTPTTDETEAARDIFRARGLYTA

>WP_138644610.1 pyruvate formate lyase-activating protein [Actinomadura sp. 14C53]
MTTQTRARPCETDNSTGAVPSWDISTGVDGPGTRFVVFTGGCPLRCLYCQNPETWRMRDSRRVTVDELMT
EIGKYRRFIEVAGGGVTISGGEPLLQPAFTGELLHRCRRLGLHTALDTSGNLGDRATDTLLADTDLVLLD
IKAWDPRTYRALTGGDVAPTLRFARRLADLGRSTWVRYVLVPGHNDGDDEVDAVASFVATLPNVEHVDVL
PFHRLGAPKYERLGIPFPLADTPPPSAELLEHVHTRFRAHGVKSR

>WP_138528476.1 pyruvate formate lyase-activating protein [Labilibacter sediminis]
MNTLKVHSIESFGTHDGPGIRMVIFLQGCNLKCLYCHNPDTIKLQGGSEYEIDDLVKRAINMKPYFGKLG
GVTISGGEPLLQSKALIPLFKALKAEDIHTNIDTNGSVFNASAQELIDHHADLLMIDVKNTDEAGYHQLT
GGIGIDKVLKLVEHREATQKPFWLRYVLIPGHTDSDEQLNTLIERYSKFEYCDKIEIQPYHHLGIHKWEA
LGEEYQLKDVKENTPEQIERVKNLLTPYFKEVKIN

>WP_138418844.1 pyruvate formate lyase-activating protein [Aquibacillus sp. BH258]
MKGRIHSVETCGTVDGPGLRYVIFTQGCLLRCQFCHNPDTWKINQGKEMSVEEIVNDIKDYLPFFQSTGG
GVTVSGGEPLLQLEFLIELFKELKKIGVHTTIDSSGGCFSRSPRFMKNLEELLTYTDLVLLDLKHIDPVR
HKELTGMSNEHIIDLANYLSEKQVPVWIRHVLVPTISDYDEYLHGLSDFIQTLTNVERIEVLPYHKLGVY
KWESLGLEYKLANVEPPSQERVENAEAILNRTKVLQ

>WP_138252321.1 pyruvate formate lyase-activating protein [Nesterenkonia salmonea]
MSTLSALPVTDQSALAIEGFDAPEHRLAGTGLAGLAETTLPREKRLEAMRVGELGSIHSWELSTAVDGPG
TRLVVFLAGCPLRCLYCQNPDTLRMRDGQAVSAEDLLALVRRYRPVLAATGGGLTLSGGEVLMQPVFAAR
ILAGAQAMGVHTAIDTSGFLGTACTEEMLANTDLVLLDVKSGIESTYTRVTGRALGPTLDFGRRVVAAGV
ELWIRFVLVPELTDAAENVEPVAAYAATLSTVTRVEVLPFHQMGRDKWATLGRPYALGDTSPPAPELTER
VREQFRAHGLVTH

>WP_138149477.1 pyruvate formate lyase-activating protein [Cohaesibacter sp. CAU 1516]
MRFVFFMAGCLFRCLYCHNPDTWKLHNGQKVTVKDLVREVHGYAGFLKNSGGVTFSGGEPMMQAEFVGKT
AHAIKKRFGLHIALDTQGYLHGNVPDEWFDDFDLIMLDIKHINPDRYKALTAQPLQPTLDFAERLARLGK
TMRVRYVLVPGWSDAPDEVAGMADYVAHLRDDLGADIEMIELLPFHQLGVSKWDQLGMTYQLRDLRAPTP
AETEAARDIFRSRAFTVT

>WP_137698264.1 pyruvate formate lyase-activating protein [Ruminiclostridium sp. MA18]
METKGKVHSFETFGTVDGPGIRFVVFMKGCPLKCKYCHNRDTWSAEGAQLYTAEEVMTEVRKYRNFIDSS
KGGITVSGGEALIQPQFILELFKKCKEEGIHTAVDTSGYVNVEDVKEVMEYTDLVLLDLKHADELKHRDL
TGVDNEKIKRFTEYLCDINKPVWIRYVLVPGYTDDEEDLLAAHDYLKNFKNIEKIEVLPYHSMGKVKWEN
LNAEYPLEGVREPTADEVERAQRILRGGE

>WP_137641005.1 pyruvate formate lyase-activating protein [Lactobacillus dongliensis]
MENKTVTADQTTNEPVKGYVHSIETFGSVDGPGIRYVAFLQGCHMRCQYCHNPDTWKLNVGDEMTTDEIL
ADAAKYRKFWGKTGGITVSGGESLVQIDFILELFEKAKAMNISTCLDTSGQPFTREQPFFGKFERLMEVT
DISLVDIKHINSAEHKKLTQYGNENILDMIQYMAQHHDDMWIRHVLVPQRTDYDKYLTELGDYIAKIPNH
VVQKVEVLPYHTLGVKKYHEMKIKYRLEGIDSPTPERVANAEKLLHTADYTGYKKWMPLPKL

>WP_137638020.1 pyruvate formate lyase-activating protein [Lactobacillus binensis]
MKIFEQKQVGTEQIPLGYVHSIETFGSVDGPGIRYVLFLQGCQMRCQFCHNPDTWQQGVGTEVTAEQILT
DAVQYQAFWGQQGGLTVSGGEALLQIDFLIDLFKKAKTRGIRTCLDTCGQPFTRQQPWFSRFEELMRYTD
ISLVDIKQINSRKHKQLTGRHNENIFAMLAYMLAHNKHIWIRHVLVPQRTDFDVDLIRLGQYIKTLAPIV
DKVEVLPYHTMGVTKYTELGLDYPLGAIRPPTPTRIKNAEKLLNCAAYTNYQAYPGYLEA

>WP_137636009.1 pyruvate formate lyase-activating protein [Lactobacillus songbeiensis]
MENKTVTADQTTNEPVKGYVHSIETFGSVDGPGIRYVAFLQGCHMRCQYCHNPDTWKLNVGDEMTTDEIL
ADAAKYRKFWGKTGGITVSGGESLVQIDFILELFEKAKAMNISTCLDTSGQPFTREQPFFGKFERLMEVT
DISLVDIKHINSAEHKKLTQYGNENILDMIQYMAQHHDDMWIRHVLVPQRTDYDKYLTELGDYIAKIPNN
VVQKVEVLPYHTLGVKKYHEMKIKYRLEGIDSPTPERVANAEKLLHTADYTGYKKWMPLPKL

>WP_137206765.1 pyruvate formate lyase-activating protein [Streptococcus agalactiae]
MAEIDYKKVTGMIHSTESFGSVDGPGIRFIIFMQGCKMRCQYCHNPDTWEMETNNSKERTVEDVLKEALR
YKHFWGKDGGITVSGGEAMLQIDFITALFIEAKKLGIHTTLDTCGFAYRATPEYHVILEKLLDVTDLVLL
DLKEIDPEQHKIVTRQSNKNILQFARYLSDRGTPVWIRHVLVPGLTDIDDHLKRLGEFVQTLDNVDKFEV
LSYHTMGEFKWRELGIPYPLAGVKPPTPERVKNAKDIMKTESYTEYLKRIQN

>WP_137203971.1 pyruvate formate lyase-activating protein [Enterococcus faecalis]
MTTPVTGRIHSTENFGTVDGPGVRFIVFTQGCRMRCQFCHNPDTWKIGSGGRVVTTDEVLEEALRFRSYW
GEKGGITVSGGEPLLQMDFLIDLFKKAKAQGIHTTLDTCGKPFTREEPFISQFDELMKYTDLLLFDIKHI
DNEQHKLLTTQSNDNILEMATYLSEIDKPVWIRHVLVPQRSDYDEYLIRLDAFIKTLNNVDKVEVLPYHT
MGKYKWEELGIPYPLEGIEPPKNDRVENAKKLLHVEDYQGYLSR

>WP_137118269.1 pyruvate formate lyase-activating protein [Azospirillum brasilense]
MLSPITPQPAHAAGTGASVRGWVHSVETGGTVDGPGLRYVLFLAGCPLRCQYCHNPDTRHMHDGSPAQSS
DVLADIATYADFLHRAHGGLTISGGEPLVQPEFCAAIYRGAKQLGLHTALDTSGFLGSHADDHLLADVDL
VLLDIKAFKEATYRAVTGVPLRPTLEFAERLSALRKPIWLRYVLVPGLTDHLDEIEGLAEFAAGLEVVER
VDVLPFHKMGEFKWKQLGLPYALANTEPPPPELTERVRGIFRTQGLKVV

>WP_137107091.1 pyruvate formate lyase-activating protein [Azospirillum brasilense]
MLSPITPQPAHAAGTGASVRGWVHSVETGGTVDGPGLRYVLFLAGCPLRCQYCHNPDTRHMHDGSPAQSS
DVLADIATYADFLHRAHGGLTISGGEPLVQPEFCAAIYRGAKQLGLHTALDTSGFLGSHADDHLLADVDL
VLLDIKAFKEATYRAVTGVPLRPTLEFAERLSALRKPLWLRYVLVPGLTDHLDEIEGLAEFAAGLEVVER
VDVLPFHKMGEFKWKQLGLPYALANTEPPPPELTERVRGIFRTQGLKVV

>WP_137056778.1 pyruvate formate lyase-activating protein [Bacillus mycoides]
MVKGRIHSVESCGTVDGPGIRYVIFTQGCLLRCQYCHNADTWEIGKGKEITVEEVMQDVTCYLPFIEASG
GGITVSGGEPLLQLDFLTQLFKKCKEAGIHTTIDSSGGCYSEEPEFQNKLDILMEYTDLVLLDLKHIDSK
KHRKLTGKPNEHILQFARYLSDRKKPIWVRHVVVPGVTDGEEDLQKLSNFIQSLSNVKKVEVLPYHKLGV
YKWEALGHKYPLADVNPPTEENVEHAKHILQAV

>WP_137010739.1 pyruvate formate lyase-activating protein [Bacillus thuringiensis]
MVKGRIHSVESCGTVDGQGIRYVIFTQGCLLRCQYCHNADTWEIGKGKEITVEEVMQDVTCYLPFIEASG
GGITVSGGEPLLQLDFLIELFKKCKEAGIHTTIDSSGGCYSEEPEFQSKLDILMDYTDLVLLDLKHIDSK
KHRKLTGKPNEHILQFARYLSNKDKPIWVRHVLVPGVTDNEEDLQKLSSFIQSLSNVQKVEVLPYHKLGV
YKWEALGHKYPLANVEPPTEKNVEHAKHILQAV

>WP_136796571.1 pyruvate formate lyase-activating protein [Desulfopila sp. IMCC35004]
MHGYIHSIETMALHDGPGIRFAVFFQGCGLRCIYCHNPDTWQFSKENTVSAEDLYAKTLRYRSYMENSSG
GVTCTGGEPLMQPEFLLKYLRLCRDGGLHTAIDTSGVGLGAYEEILEVTDLVLLDVKAVSADGFQQLTGV
PMAKAEPFYRALANSGTSVRIRHVLVPGVNDSDENIEKLQKFIQRFPAVEQVELLAYHTLGVSKYEHMKR
PYPFEGVEPLSKERLKYFQSFFD

>WP_136774465.1 pyruvate formate lyase-activating protein [Chitiniphilus eburneus]
MNDIAKPLGDIPPAVVDENGRLCGFVHSVETGAAVDGPGVRFVLFVSGCQFRCLYCHNPDTWKLHNGAPR
PVDDVVAEIGKYARFLKFAGGLTISGGEPLMQAHFVREVFYRVKKEYGLHTALDTQGFLAAHLPDDWFDP
VDLVLLDIKHIDPAKHEALTSKPLQPTLDFAERLVAMRKHMWIRYVLVPGWTDDWNDVERHADYVKSLSE
RAPGCIERVEVLPFHKMGEPKWKELGLKYELSDTPAPSTELAERVREQFRARGLFTC

>WP_136703199.1 pyruvate formate lyase-activating protein [Azospirillum sp. TSA2s]
MTPTLPQARPGSVSGWIHSVETGGTVDGPGIRYVLFMSGCPLRCLYCHNPDTQHMHDGTRTTSTEVLEDI
ALYAEFLKRAHGGLTLSGGEPLVQPEFAAAILRGAKALGMHTALDTSGFLGNHADDHLLEDVDLVLLDIK
AFSEKTYRHLTGVPLRPTLEFAERLAGMNKRIWLRYVLVPNLTDDAAEIDGLAEFVAGLGVVDRVDVLPF
HKMGEHKWKALGRKYMLTDTEPPSRELVERVRGQFQARGLRAD

>WP_136552574.1 pyruvate formate lyase-activating protein [Crenobacter sp. GY 70310]
MNTPAQAPAADTIGYLHSVETGAAVDGPGVRFVYFVSGCQFRCLYCHNPDTWKLHHGRELTVEQALSELK
PYAGFLRFAGGVTVSGGEPLMQPNFVHGLFAGAKAMGLNTALDTHGFLHDKVDDAWFDEVDLVLLDIKHS
DPAQYQALTAQPLQPTLDFARRLVRLGKKLWIRYVLVPGLTDGFDDIERLADFAVSLGDAVERVEVLPFH
KLGEHKWAELGMPYTLADTPAPPPELTERARGQFRSRGLTVH

>WP_136520155.1 pyruvate formate lyase-activating protein [Cellulomonas telluris]
MTTTTTEQTGAPVVALGTPLVAGSHTRAHGHGTAGLEPTDAERAERLAAVREGRLGSVHSWELVTAVDGP
GTRLTVFLSGCPLRCLYCHNPDTMEMRRGTDVAADEVLAKVARYRGVFRATGGGLTISGGEPLMQPAFVR
RLVRGAAAMGVPVAIDTSGFLGAHATDAMLDDVDLVLLDVKSGLPDTYRRATGRELQPTLDLGRRLGARG
TRMWIRFVLVPGLTDAPENVAAVADHVVSFGPAVERVEVLPFHQMGRDKWADLGMRYELGDVEPPTAEAT
EAVREVFRSRGLTTF

>WP_136370296.1 pyruvate formate lyase-activating protein [Cohnella sp. CC-MHH1044]
MHSKGRIHSMDTFGTVDGPGIRFVLFMQGCALQCGFCHNPDTWSTDTGRWMSVDEVLAEIEPYVPYYTRS
GGGITVTGGEPTLQAPFVARLFRECKARWGLHTALDSSGFCDPRHAEELIDATDLVLLDLKLMDRERHAA
LTSQPNDRILTFAKRLAARKQEAWIRHVLIPGVTDGYEDLTRLGRFIGELGNVSKVELLPYHRMGVYKWA
QLGKDYPLEGVPTPGDDEMRRARAIVNAAREQTGSSGSGHSTESCRAAAVES

>WP_136309307.1 pyruvate formate lyase-activating protein [Streptococcus pyogenes]
MTEKDYGQVTGMVHSTESFGSVDGPGIRFIIFLQGCKLRCQYCHNPDTWEMETNNSKIRTVNDVLKEALQ
YKHFWGKKGGITVSGGEAMLQIDFITALFIEAKKLGIHTTLDTCGFTYRPTPEYHQVLDNLLAVTDLILL
DLKEIDEKQHKIVTRQPNKNILQFARYLSDKQIPVWIRHVLVPGLTDIDDHLTRLGEFVKTLKNVDKFEV
LPYHTMGEFKRRELGIPYQLEGVKPPTKERVQNAKNLMQTESYTEYMNRIHQS

>WP_136304600.1 pyruvate formate lyase-activating protein [Streptococcus pyogenes]
MTEKDYGQVTGMVHSTESFGSVDGPGIRFIIFLQGCKLRCQYCHNPDTWEMETNNSKIRTVNDVLKEALQ
YKHFWGKKGGITVSGGEAMLQIDFITALFIEAKKLGIHTTLDTCGFTYRPTPEYHQVLDNLLAVTDLILL
DLKEIDEKQHKIVTRQPNKNILQFARYLSDKQIPVWIRHVLVPGLTDIDDPLTRLGEFVKTLKNVDKFEV
LPYHTMGEFKWRELGIPYQLEGVKPPTKERVQNAKNLMQTESYTEYMNRIHQS

>WP_136304464.1 pyruvate formate lyase-activating protein [Streptococcus pyogenes]
MTEKDYGQVTGMVHSTESFGSVDGPGIRFIIFLQGCKLRCQYCHNPDTWEMETNNSKIRTVNDVLKEALQ
YKHFWGKKGGITVSGGEAMLQIDFITALFIEAKKLGIHTTLDTCGFTYRPTPEYHQVLDNLLAETDLILL
DLKEIDEKQHKIVTRQPNKNILQFARYLSDKQIPVWIRHVLVPGLTDIDDHLTRLGEFVKTLKNVDKFEV
LPYHTMGEFKWRELGIPYQLEGVKPPTKERVQNAKNLMQTESYTEYMNRIHQS

>WP_136302127.1 pyruvate formate lyase-activating protein [Streptococcus pyogenes]
MTEKDYGQVTGMVHSTESFGSVDGPGIRFIIFLQGCKLRCQYCHNPDTWEMETNNSKIRTVNDILKEALQ
YKHFWGKKGGITVSGGEAMLQIDFITALFIEAKKLGIHTTLDTCGFTYRPTPEYHQVLDNLLAVTDLILL
DLKEIDEKQHKIVTRQPNKNILQFARYLSDKQIPVWIRHVLVPGLTDIDDHLTRLGEFVKTLKNVDKFEV
LPYHTMGEFKWRELGIPYQLEGVKPPTKERVQNAKNLMQTESYTEYMNRIHQS

>WP_136299172.1 pyruvate formate lyase-activating protein [Streptococcus pyogenes]
MTEKDYGQVTGMVHSTESFGSVDGPGIRFIIFLQGCKLRCQYCHNPDTWEMETNNSKIRTVNDVLKEALQ
YKHFWGKKGGITVSGGEAMLQIDFITALFIEAKKLGIHTTLDTCGFTYRPTPEYHQVLDNLLAVTDLILL
DLKEIDEKQHKIVTRQPNKNILQFARYLSDKQIPVWIRHVLVPGLTDIDDHLTRLGKFVKTLKNVDKFEV
LPYHTMGEFKWRELGIPYQLEGVKPPTKERVQNAKNLMQTESYTEYMNRIHQS

>WP_136298905.1 pyruvate formate lyase-activating protein [Streptococcus pyogenes]
MTEKDYGQVTGMVHSTESFGSVDGPGIRFIIFLQGCKLRCQYCHNPDTWEMETNNSKIRTVNDVLKEALQ
YKHFWGKKGGITVSGGEAMLQIDFITALFIEAKKLGIHTTLDTCGFTYRPTPEYHQVLDNLLAVTDLILL
DLKEIDEKQHKIVTRQPNKNILQFARYLSDKQIPVWVRHVLVPGLTDIDDHLTRLGEFVKTLKNVDKFEV
LPYHTMGEFKWRELGIPYQLEGVKPPTKERVQNAKNLMQTESYTEYMNRIHQS

>WP_136298029.1 pyruvate formate lyase-activating protein [Streptococcus pyogenes]
MTEKDCGQVTGMVHSTESFGSVDGPGIRFIIFLQGCKLRCQYCHNPDTWEMETNNSKIRTVNDVLKEALQ
YKHFWGKKGGITVSGGEAMLQIDFITALFIEAKKLGIHTTLDTCGFTYRPTPEYHQVLDNLLAVTDLILL
DLKEIDEKQHKIVTRQPNKNILQFARYLSDKQIPVWIRHVLVPGLTDIDDHLTRLGEFVKTLKNVDKFEV
LPYHTMGEFKWRELGIPYQLEGVKPPTKERVQNAKNLMQTESYTEYMNRIHQS

>WP_136296282.1 pyruvate formate lyase-activating protein [Streptococcus pyogenes]
MTEKDYRQVTGMVHSTESFGSVDGPGIRFIIFLQGCKLRCQYCHNPDTWEMETNNSKIRTVNDVLKEALQ
YKHFWGKKGGITVSGGEAMLQIDFITALFIEAKKLGIHTTLDTCGFTYRPTPEYHQVLDNLLAVTDLILL
DLKEIDEKQHKIVTRQPNKNILQFARYLSDKQIPVWIRHVLVPGLTDIDDHLTRLGEFVKTLKNVDKFEV
LPYHTMGEFKWRELGIPYQLEGVKPPTKERVQNAKNLMQTESYTEYMNRIHQS

>WP_136292156.1 pyruvate formate lyase-activating protein [Streptococcus pyogenes]
MTEKDYGQVTGMVHSTESFGSVDGPGIRFIIFLQGCKLRCQYCHNPDTWEMETNNSKIRTVNDVLKEALQ
YKHFWGKKGGITVSGGEAMLQIDFITALFIEAKKLGIHTTLDTCGFTYRPTPEYHPVLDNLLAVTDLILL
DLKEIDEKQHKIVTRQPNKNILQFARYLSDKQIPVWIRHVLVPGLTDIDDHLTRLGEFVKTLKNVDKFEV
LPYHTMGEFKWRELGIPYQLEGVKPPTKERVQNAKNLMQTESYTEYMNRIHQS

>WP_136290616.1 pyruvate formate lyase-activating protein [Streptococcus pyogenes]
MTEKDYGQVTGMVHSTESFGSVDGPGIRFIIFLQGCKLRCQYCHNPDTWEMETNNSKIRTVNDVLREAFQ
YKHFWGKKGGITVSGGEAMLQIDFITALFIEAKKLGIHTTLDTCGFTYRPTPEYHQVLDNLLAVTDLILL
DLKEIDEKQHKIVTRQPNKNILQFARYLSDKQIPVWIRHVLVPGLTDIDDHLTRLGEFVKTLKNVDKFEV
LPYHTMGEFKWRELGIPYQLEGVKPPTKERVQNAKNLMQTESYTEYMNRIHQS

>WP_136289558.1 pyruvate formate lyase-activating protein [Streptococcus pyogenes]
MTEKDYGQVTGMVHSTESFGSVDGPGIRFIIFLQGCKLRCQYCHNPDTWEMETNNSKIRTVNDVLKEALQ
YKHFWGKKGGITVSGGEAMLQIDFITALFIEAKKLGIHTTLDTCGFTYRPTPEYHQVLDTLLAVTDLILL
DLKEIDEKQHKIVTRQPNKNILQFARYLSDKQIPVWIRHVLVPGLTDIDDHLTRLGEFVKTLKNVDKFEV
LPYHTMGEFKWRELGIPYQLEGVKPPTKERVQNAKNLMQTESYTEYMNRIHQS

>WP_136280480.1 pyruvate formate lyase-activating protein [Streptococcus pyogenes]
MTEKDYGQVTGMVHSTESFGSVDGPGIRFIIFLQGCKLRCQYCHNPDTWEMENNNSKIRTVNDVLEEALQ
YKHFWGKKGGITVSGGEAMLQIDFITALFIEAKKLGIHTTLDTCGFTYRPTPEYHQVLDNLLAVTDLILL
DLKEIDEKQHKIVTRQPNKNILQFARYLSDKQIPVWIRHVLVPGLTDIDDHLTRLGEFVKTLKNVDKFEV
LPYHTMGEFKWRELGIPYQLEGVKPPTKERVQNAKNLMQTESYTEYMNRIHQS

>WP_136262319.1 pyruvate formate lyase-activating protein [Streptococcus pyogenes]
MTEKDYGQVTGMMHSTESFGSVDGPGIRFIIFLQGCKLRCQYCHNPDTWEMETNNSKIRTVNDVLKEALQ
YKHFWGKKGGITVSGGEAMLQIDFITALFIEAKKLGIHTTLDTCGFTYRPTPEYHQVLDNLLAVTDLILL
DLKEIDEKQHKIVTRQPNKNILQFARYLSDKQIPVWIRHVLVPGLTDIDDHLTRLGEFVKTLKNVDKFEV
LPYHTMGEFKWRELGIPYQLEGVKPPTKERVQNAKNLMQTESYTEYMNRIHQS

>WP_136261122.1 pyruvate formate lyase-activating protein [Streptococcus pyogenes]
MTEKDYGQVTGMVHSTESFGSVDGPGIRFIIFLQGCKLRCQYCHNPDTWEMETNNSKIRTVNDVLKEALQ
YKHFWGRKGGITVSGGEAMLQIDFITALFIEAKKLGIHTTLDTCGFTYRPTPEYHQVLDNLLAVTDLILL
DLKEIDEKQHKIVTRQPNKNILQFARYLSDKQIPVWIRHVLVPGLTDIDDHLTRLGEFVKTLKNVDKFEV
LPYHTMGEFKWRELGIPYQLEGVKPPTKERVQNAKNLMQTESYTEYMNRIHQS

>WP_136194410.1 MULTISPECIES: pyruvate formate lyase-activating protein [Actinomyces]
MAETITPEQAGGRDQDFLAPAARLRGAGIGALEELTDLERSERLARMREGTLGSIHSWELVTAVDGPGTR
MTIFLNGCPLRCLYCHNPDTFLMRDGEPVEVDEILRRIRRYRNVFKATGGGITLSGGEVLMQPAFADRIL
SGAKAMGIHTCIDTSGYLGANASDEMLDNIDLVLLDVKSGDEETYKRVTGRELAPTIAFGDRLAERGIET
WARFVLVPDLTDDPENVENVARIVERWRPVVSRVEVLPFHQMGTDKWDALKLEYRLRDTRPPEPELVEST
REIFRAHGFTVH

>WP_136141725.1 pyruvate formate lyase-activating protein [Corynebacterium endometrii]
MADGTNGVVKLAPEQGERVRGIAAGLGVGDERDEITRPELLQARRTGDMALVHSWELVTAVDGPGTRMTM
FLSGCPLRCQYCHNPDTMRMMNGTLERLDEAVERVKRYKRVFAATGGGLTVSGGEPLFQIAFTRRLLAEV
HAAGIHTAIDTSGFLGARLSDDDLDNIDLVLLDVKSGDPVTYKNVTTRELQPTLDFGDRLNKMGKPVWVR
FVLVPGLTDAAENVENVASIVARWKSNVERVEVLPFHNMGVDKWKDLGFTYNLEGTQPPAPEDVEAAREV
FRAKGLTVY

>WP_136136531.1 pyruvate formate lyase-activating protein [Vagococcus silagei]
MTEPVKGRIHSTENFGTVDGPGVRFIVFTQGCKMRCEFCHNPDTWKIGGGREVTTDEVIEEALKYRGYWG
EEGGITVSGGEPLLQLDFLTDLFKKAKALGIHTTIDTCGRPFTYEEPFFSKFNELMKYTDMLLFDIKHID
NEGHKKLTMNPNDSILEMAKYLSEINKPVWIRHVLVPQRTDYDEFLVRLDAFIKTLNNVDKVEVLPYHTM
GIFKWEDLGLDYPLKGIEPPTSERVENAKKLLHVDDYQGYLTHQSKN

>WP_136119764.1 pyruvate formate lyase-activating protein [Streptococcus pyogenes]
MTEKDYGQVTGMVHSTESFGSVDGPGIRFIIFLQGCKLRCQYCHNPDTWEMETNNSKIRTVNDVLKEALQ
YKHFWGKKGGITVSGGEAMLQIDFITALFIEAKKLGIHTTLDTCGFTYRPTPEYHQVLDNLLAVTDLILL
DLKEIDEKQHKIVTRQPNKNILQFARYLSDKQIPVWIQHVLVPGLTDIDDHLTRLGEFVKTLKNVYKFEV
LPYHTMGEFKWRELGIPYQLEGVKPPTKERVQNAKNLMQTESYTEYMNRIHQS

>WP_136119169.1 pyruvate formate lyase-activating protein [Streptococcus pyogenes]
MTEKDYGQVTGMVHSTESFGSVDGPGIRFIIFLQGCKLRCQYCHNPDTWEMETNNSKIRTVNDVLKEALQ
YKHFWGKKGGITVSGGEAMLQIDFITALFIEAKKLGIHTTLDTCGFTYRPTPEYHQVLDNLLAVTDLILL
DLKEIDEKQHKIVTRQPNKNILQFARYLSDKQIPVWIRHVLVPGLTDIDDHLTRLGEFVKTLKNVDKFEV
LPYHTMGEFKWRELGIPYQLEGVKPPTKERVQNAKNLMQTESYTEYINRIHQS

>WP_136115226.1 pyruvate formate lyase-activating protein [Streptococcus pyogenes]
MTEKDYGQVTGMVHSTESFGSVDGPGIRFIIFLQGCKLRCQYCHNPDTWEMETNNSKIRTVNDVLKEALQ
YKHFWGKKGGITVSGGEAMLQIDFITALFIEAKKLGIHTTLDTCGFTYRPTPEYHQVLDNLLAVTDLILL
DLKEIDEKQHKIVTRQPNKNILQFARYLSDKQISVWIRHVLVPGLTDIDDHLTRLGEFVKTLKNVDKFEV
LPYHTMGEFKWRELGIPYQLEGVKPPTKERVQNAKNLMQTESYTEYMNRIHQS

>WP_136097796.1 pyruvate formate lyase-activating protein [Streptococcus pyogenes]
MTEKDYGQVTGMVHSTESFGSVDGPGIRFIIFLQGCKLRCQYCHNPDTWEMETNNSKIRTVNDVLKEALQ
YKHFWGKKGGITVSGGEAMLQIDFITALFIEAKKLGIHTTLDTCGFTYRPTPEYHQVLDNLLAVTDLILL
DLKEIDEKQHKIVTRQPNKNILQFARYLSDKQIPVWIRHVLVPGLTDIDDHLTRLGEFVKTLKNVYKFEV
LPYHTMGEFKWRELGIPYQLEGVKPPTKERVQNAKNLMQTESYTEYMNRIHQS

>WP_136096441.1 pyruvate formate lyase-activating protein [Streptococcus pyogenes]
MTEKDYGQVTGMVHSTESFGSVDGPGIRFIIFLQGCKLRCQYCHNPDTWEMETNNSKIRTVNDVLKEALQ
YKHFWGKKGGITVSGGEAMLQIDFITALFIEAKKLGIHTTLDTCGFTYRPTPEYHQVLDNLLAVTDLILL
DLKEIDEKQHKIVTHQPNKNILQFARYLSDKQIPVWIRHVLVPGLTDIDDHLTRLGEFVKTLKNVDKFEV
LPYHTMGEFKWRELGIPYQLEGVKPPTKERVQNAKNLMQTESYTEYMNRIHQS

>WP_136076558.1 pyruvate formate lyase-activating protein [Streptococcus pyogenes]
MTEKDYGQVTGMVHSTESFGSVDGPGIRFIIFLQGCKLRCQYCHNPDTWEMETNNSKIRTVNDVLEEALQ
YKHFWGKKGGITVSGGEAMLQIDFITALFIEAKKLGIHTTLDTCGFTYRPTPEYHQVLDNLLAVTDLILL
DLKEIDEKQHKIVTRQPNKNILQFARYLSDKQIPVWIRHVLVPGLTDIDDHLTRLGEFVKTLKNVDKFEV
LPYHTMGEFKWRELGIPYQLEGVKPPTKERVQNAKNLMQTESYTEYMNRIHQS

>WP_136073954.1 pyruvate formate lyase-activating protein [Streptococcus pyogenes]
MTEKDYGQVTGMVHSTESFGSVDGPGIRFIIFLQGCKLRCQYCHNPDTWEMETNNSKIRTVNDVLKEALQ
YKHFWGKKGGITVSGGEAMLQIDFITALFIEAKKLGIHTTLDTCGFTYRPTPEYHQVLDNLLAVTDLILL
DLKEIDEKQHKIVTRQPNKNILQFARYLSDKQIPVWIRHVLVPGLTDIDDHLTRLGEFVKTLKNVDKFEV
LPYHTMGEFKWRELGIPYQLEGVKPPTKKRVQNAKNLMQTESYTEYMNRIHQS

>WP_136048526.1 pyruvate formate lyase-activating protein [Streptococcus pyogenes]
MTEKDYGQVTGMVHSTESFGSVDGPGIRFIIFLQGCKLRCQYCHNPDTWEMETNNSKIRTVNDVLKEALQ
YKHFWGKKGGITVSGGEAMLQIDFITALFIEAKKLGIHTTLDTCGFTYRPTPEYHQVLDNLLAVTDLILL
DLKEIDEKQHKIVTRQPNKNILQFARYLSDKQIPVWIRHVLVPGLTDIDDHLTRLGEFVKTLKNVNKFEV
LPYHTMGEFKWRELGIPYQLEGVKPPTKERVQNAKNLMQTESYTEYMNRIHQS

>WP_136021232.1 pyruvate formate lyase-activating protein [Streptococcus pyogenes]
MTEKDYGQVTGMVHSTESFGSVDGPGIRFIIFLQGCKLRCQYCHNPDTWEMETNNSKIRTVNDVLKEALQ
YKHFWGKKGGITVSGGEAMLQIDFITSLFIEAKKLGIHTTLDTCGFTYRPTPEYHQVLDNLLAVTDLILL
DLKEIDEKQHKIVTRQPNKNILQFARYLSDKQIPVWIRHVLVPGLTDIDDHLTRLGEFVKTLKNVDKFEV
LPYHTMGEFKWRELGIPYQLEGVKPPTKERVQNAKNLMQTESYTEYMNRIHQS

>WP_136019042.1 pyruvate formate lyase-activating protein [Streptococcus pyogenes]
MTEKDYGQVTGMVHSTESFGSVDGPGIRFIIFLQGCKLRCQYCHNPDTWEMETNNSKIRTVNDVLKEALQ
YKHFWGKKGGITVSGGEAMLQIDFITALFIEAKKLGIHTTLDTCGFTYRPTPEYHQVLDNLLAVTDLILL
DLKEIDEKQHKIVTRQPNKNILQFARYLSDKQIPVWIRHVLVPGLTDIDDHLTRLGEFVKTLKNVDKFEV
LPYHTMGEFKWRELGIPYQLEGVKPPTKERVQNAKNLMQTESYTEYMNRIYQS

>WP_136003560.1 pyruvate formate lyase-activating protein [Clostridium sartagoforme]
MLKGRIHSIETMGLVDGPGIRVVVFFQGCKLRCLYCHNPDTWSDKGGEEYTVEELLAKIKRFKSYFKTSG
GGVTFSGGDPLRQPEFLLELLKECKKEGIHTCIDTSGVGFGDYTEILKYTDLVLYDVKHLTEDGYLDMTG
SKIDESNKFLEDLKKSNAKIWVRQVVVPGKTDSEGYIGKLKEFVDTLDNVEKVELLPYHLLGVNKYEALK
LKYRLEGVPPMDREECQRLKEKFFNEY

>WP_136001366.1 pyruvate formate lyase-activating protein [Clostridium perfringens]
MVKGRIHSLETMGLVDGPGIRFVVFMQGCGIRCAFCHNPDTWCKDKGTEYTPEELVNKIKRFKTYFNASG
GGVTFSGGEPLLQPEFLLECLKLCKKEGIHTTLDTAGVGLGNYEEILEYVDLILFDVKETDPEKYKNLVR
VPIDKSLEFLKVAQSMNKKMWIRHVVVPGYTDNKEDLMRIKNFVDSLNNIEKVELLPYHVLGVNKYEGLN
IPYRLEGVPPLDKKWLKELEKEIFN

>WP_135948391.1 pyruvate formate lyase-activating protein [Microbacterium laevaniformans]
MARAMLRRHPCNAVPSALPALPDDAVRLEVPLQAPAHRRTGAGLDGLAVSDVDRHERLTAMREGRLGSVH
SWELVTAVDGPGTRLTTFLSGCPLQCLYCHNPDTLAMKDGQPVTSDELLSRIERYTAVFRATGGGITLSG
GEVLMQPAFAARILRGAKELGIHTAIDTSGYLGAAASDAMLDDVDLVLLDVKSGDPETYREVTGRELEPT
LTFGRRLATRPDGPEVWIRFVLVPGLTDDVDNVEAVAAYAASLNEIRSGTVTRVEVLPFHQMGRDKWDAL
GRDYRLAETEPPSVELVDRVRDQFRAHGLLTY

>WP_135239462.1 pyruvate formate lyase-activating protein [Micromonospora sp. CNZ285]
MNGRLPAPPEVTPAAPGAVSGAVHSWDTSVGVDGPGTRFVVFLAGCPLRCRYCHSPDTWYGRSGRRRTVD
EMVTLATRYRRFIQVAGGGVTVSGGEPLLQPAFTRELLRRCHDDLGLHTALDTSGFLGVRADDALLDATD
LVLLDVKAGNPQTYRRVTGTGRLAPTLRFAQRLADRGTPIWIRYVLVPGLTDAADEVERVADVAAGLATV
QRVEVLPFHRLGAHKYAELGLTFPLADTEPPDAGLLTRVRGQFATRGLTVT

>WP_134844127.1 pyruvate formate lyase-activating protein [Prevotella hominis]
MKGFIHSIESFGSVDGPGIRFLIFLQGCPMRCQFCHNPDSWKVGVGEEWTADDLLDKAERFRTYWGDKGG
ITVSGGEALLQIDFLLELFEKAHRRGINTCLDTSAQLFTRQGTFFEKFERLMEVTDTILLDIKHIDDEEH
RKLTKHSNRNILDCARYLSDIRKPVWIRHVLIPGITDKDEYLEQLSDFLQTLDNVERVDVLPYHTLGIYK
YEKLGIDYPLKDVNPPTAERIENAKKILSKKVF

>WP_134641857.1 pyruvate formate lyase-activating protein [Cryobacterium sp. Sr59]
MKAIREGTVASVHSWELVTAVDGPGTRMTLFLSGCLLRCQYCHNPDTWKMRDGLVTPIEELVARMTRYLG
VFKATNGGLTISGGEPLMQPAFVKRMFKEAHALGVHTTLDTSGYLGKSASDEMLDNIDLVLLDVKSGLPE
TYKKVTGRELAPTIAFGDRLAERNIPVWVRFVLVPGLTDAVDNVEAVVDIVKSWPNVQRVEVLPFHQMGE
DKWDRLSIPYPLHGVHPPENELLNRVRGQFEARGLTVF

>WP_134567925.1 pyruvate formate lyase-activating protein [Cryobacterium sp. MDT1-3]
MPAVNLGLPSAGAAIALVDGSSVSSEQAELAELHHLEMEAIHNGSVASVHSWELVTAVDGPGTRMTLFLS
GCLLRCQYCHNPDTWKMRDGLLTTLDDLVTRVKRYKGVFDATGGGLTISGGEPLMQPAFVARIFEECHKL
GVHTTLDTSGFLGKSASETLLDNLDLVLLDVKSGIPETYKEVTGRELAPTVEFGDRLAERKIPVWVRFVL
VPGLTDAVENVDAVAEIVARWPNVERVEVLPFHQMGEDKWDRLSLPYPLHGVHPPDNELQERVRDQFRAR
GLTVF

>WP_134536356.1 pyruvate formate lyase-activating protein [Cryobacterium sp. MDB2-B]
MPAVNLGLPSVGPAVALVALENGKTPSTEQAELAELHHLEMAAIHNGSVASVHSWELVTAVDGPGTRMTL
FLSGCLLRCQYCHNPDTWKMRDGLITTLDDLVTRLKRYKGVFDATGGGLTISGGEPLMQPAFVERIFEEC
HKLGIHTTLDTSGFLGKSASETLLDNLDLVLLDVKSGLHETYKEVTGRELQPTLDFGDRLAEKGIPVWAR
FVLVPGLTDAVDNVDAVADIVARWPNVERVEVLPFHQMGEDKWDRLEIPYPLHGATPPDKELLERVREQF
RSRGLTVF

>WP_134522300.1 pyruvate formate lyase-activating protein [Cryobacterium sp. Hh4]
MPAVNLGLPSAGAAIDLVDGSSVSSEQAELAELHHLEMEAIHNGSVASVHSWELVTAVDGPGTRMTLFLS
GCLLRCQYCHNPDTWKMRDGLLTTLDDLVTRVKRYKGVFDATGGGLTISGGEPLMQPAFVARIFEECHKL
GVHTTLDTSGFLGKSASDTLLDNLDLVLLDVKSGIPETYREVTGRELAPTVAFGDRLAEQKIPVWVRFVL
VPGLTDAVENVDAVAEIVARWPNVERVEVLPFHQMGEDKWDRLNLPYPLHGVHPPDNELQERVRDQFRAR
GLTVF

>WP_134518490.1 pyruvate formate lyase-activating protein [Cryobacterium sp. Hh14]
MPSADFPSQECAVVALDAGTVAVSNVAVSDAALSDAAAPDQTAAHHAEMAAIRSGSVASLHSWELVTAVD
GPGTRLTLFLSGCLLRCQYCHNPDTWKLRDGTVTDIEDILTRIRRYEGVFTATKGGVTVSGGEPLMQPAF
VTRLFAELHGRGIHTTLDTSGYLGASASDKLLDNVDLVLLDVKSGLPDTYREVTGRELAPTIAFGDRLAE
RGIAVWVRFVLVPGLTDAVDNVEAVARIVARWPNVARVEVLPFHQMGEDKWNRLSIPYPLHGVTPPDAAL
QDRVRAQFLAHGLTVF

>WP_134504142.1 pyruvate formate lyase-activating protein [Cryobacterium sp. HLT2-23]
MVAVQLGRSEFHHEQVEGHRTGTVASVHSWELVTAVDGPGTRLTYFLSGCLLRCQYCHNPDTWKLRDGAL
TPIDEVLERIRRYRGVFAATGGGLTLSGGEPLMQPAFVARVFAECRQLGVHTTLDTSGYLGTSASDEMLE
HTDLVLLDVKSGLPDTYRAVTGRELAPTIAFGDRLCARGINVWVRFVLVPGLTDAVDNVDAVAEIVARWP
NVSRVEVLPFHQMGEVKWNRLAIPYPLHGAQPPDAALLERVREQFGARGLTTF

>WP_134452142.1 pyruvate formate lyase-activating protein [Cryobacterium sp. RHLS22-1]
MTAINLGFPSVACPVVVEHVDLSVDVADEISALNDVDRKAELHTLEMKAIRDGTVASVHSWELVTAVDGP
GTRMTLFLSGCLLRCQYCHNPDTWKMRDGLVTPIDDLVARMTRYLGVFKATNGGLTISGGEPLMQPAFVK
RMFKEAHALGVHTTLDTSGYLGKSASDELLDNVDLVLLDVKSGLPETYKKVTGRELAPTIAFGDRLAERN
IPVWVRFVLVPGLTDAVDNVEAVVDIVAGWPNVQRVEVLPFHQMGEDKWDRLSIPYPLHGVHPPENDVLN
RVRGQFEARGLTVF

>WP_134434560.1 pyruvate formate lyase-activating protein [Cryobacterium sp. TmT2-59]
MAAVNLGLPGAGPAIDLVDGSSVRSEQAELAELHHLEMEAIHNGSVASVHSWELVTAVDGPGTRMTLFLS
GCLLRCQYCHNPDTWKMKDGLLTTLDDLVTRVERYKGVFDATGGGLTISGGEPLMQPAFVTRMFEECHKL
GVHTTLDTSGFLGKSASDKLLDNLDLVLLDVKSGIPETYKEVTGRELAPTIAFGDRLAERNIPVWVRFVL
VPGLTDAVDNVDAVAEIVSRWPNVERVEVLPFHQMGEDKWDRLKIPYPLHGAHPPDEDLLERVRGQFEAR
GLTVF

>WP_134422837.1 pyruvate formate lyase-activating protein [Cryobacterium sp. TMT1-51]
MPAVNLGLPSAGVATSLMDGSSVSSEQADLAKLHHLEMEAIHNGTVASVHSWELVTAVDGPGTRLTLFLS
GCLLRCQYCHNPDTWKMKDGLLTTLDDLVARVKRYKGVFDSTGGGLTISGGEPLMQPAFVTRLFEECHKL
GVHTTLDTSGFLGKSAPDKLLDNLDLVLLDVKSGLPETYKEVTGRELAPTIAFGDRLSERNIPVWARFVL
VPGLTDAVDNVDAVAEIVSRWPNVERVEVLPFHQMGEDKWDRLNIPYPLHGSNPPDEALLERVRGQFAAR
GLTVF

>WP_134401470.1 pyruvate formate lyase-activating protein [Cryobacterium sp. TMT2-4]
MPAVNLGLPSAGAAIALVDGSSVSSEQAELAELHHLEMEAIHNGSVASVHSWELVTAVDGPGTRMTLFLS
GCLLRCQYCHNPDTWKMKDGLLTTLDDLVARVKRYKGVFDSTGGGLTISGGEPLMQPAFVTRLFEECHKL
GVHTTLDTSGFLGKSASDTLLDNLDLVLLDVKSGIPETYKEVTGRDLAPTIAFGDRLSERNIPVWARFVL
VPGLTDAVDNVDAAAEIVSRWPNVQRVEVLPFHQMGEDKWDRLNIPYPLHGSHPPDEALLVRVRAQFEAR
GLTVF

>WP_134378237.1 pyruvate formate lyase-activating protein [Cryobacterium sp. TMT1-2-2]
MRAASVARASTTADLHQLDLARTATRATGAPATKKHHENLAAIRDGRVASVHSWELVTAVDGPGTRLTYF
LSGCLLRCQYCHNPDTWKKHDGLITPIEDVLARIRRYLGVFTATGGGLTLSGGEPLMQPAFVARVFAECH
ELGVHTTLDTSGYLGTSASDELLDHTDLVLLDVKSGLPDTYREVTGRELAPTIAFGDRLSARGTNVWVRF
VLVPGLTDAIDNVDAVAEIVARWPNVSRVEVLPFHQMGEDKWNRLAIPYPLHGVQPPDAALQERMRGQFR
AHGLTTF

>WP_134374418.1 pyruvate formate lyase-activating protein [Cryobacterium sp. TMT2-16]
MPAVNLGLPSAGAAIALVDGSSVSSEQAELAELHHLEMEAIHNGSVASVHSWELVTAVDGPGTRMTLFLS
GCLLRCQYCHNPDTWKMKDGLLTTLDDLVARVKRYKGVFDSTGGGLTISGGEPLMQPAFVTRLFEECHKL
GVHTTLDTSGFLGKSASDTLLDNLDLVLLDVKSGIPETYKEVTGRDLAPTIAFGDRLSERNIPVWARFVL
VPGLTDNVDNVDAVAEIVSRWPNVQRVEVLPFHQMGEDKWDRLNIPYPLHGSHPPDEALLVRVRAQFEAR
GLTVF

>WP_134369510.1 pyruvate formate lyase-activating protein [Cryobacterium sp. TmT2-48-2]
MPAVNLGLPSAGAAIALVDGSSVSSEQAELADLHHLEMEAIHNGTVASVHSWELVTAVDGPGTRLTLFLS
GCLLRCQYCHNPDTWKMKDGLLTTLDDLVARVKRYKGVFDATGGGLTISGGEPLMQPAFVARLFEECHKL
GVHTTLDTSGFLGKSASDKLLDNLDLVLLDVKSGIPETYKEVTGRDLAPTIAFGDRLSERNIPVWARFVL
VPGLTDAVDNVDAVAEIVSRWPNVQRVEVLPFHQMGEDKWDRLNIPYPLHGAHPPDEALLVRVRAQFAAR
GLTVF

>WP_134361403.1 pyruvate formate lyase-activating protein [Cryobacterium sp. TMT1-3]
MVAVQLGRPEFHHEQVEGHRTGTVASVHSWELVTAVDGPGTRLTYFLSGCLLRCQYCHNPDTWKMRDGAL
TPIDEVLTRIRRYRGVFTATGGGVTLSGGEPLMQPAFVARVFAECRALGVHTTLDTSGYLGANASDELLE
NTDLVLLDVKSGLPDTYRAVTGRELAPTIAFGDRLCARGTNVWARFVLVPGLTDAVDNVDAVAEIVARWP
NVTRVEVLPFHQMGEDKWNRLAISYPLHGVQPPDAALLERVRAQFRVRGLTTF

>WP_134217511.1 pyruvate formate lyase-activating protein [Pelotomaculum sp. FP]
MIGYIHSIETMGAVDNGGIRFVLFLQGCGLRCSFCHNPDTWLASGKPVEAAEVIEQLKSYKTFFELSGGG
LTVSGGEPLLQSGFVKELFIEAGKLGIHRALDTAGYCKRGDLQEVLPHTDQVLFSLKVVDPEKHRQLTER
ENVDIIKNLRMTAESQVQLVVCYVLIPGVNDAPEDAQALADLVKSLNRVVPVDVLAYSKLGADKWEEMGL
CDPMAGVAPATQKQVELFQAGLRRLGVHLHHVRRWGNFLDDEGRDKFAGNYSVIHPE

>WP_134180283.1 pyruvate formate lyase-activating protein [Pleomorphomonas sp. CF100]
MAHQTNILDLRDAHGGAPGVRADGGHAQTARRPVAHGFVHSKEAGGAVDGPGIRYVLFVSGCPLRCLYCH
NPDTWHMRKGKETSVNEIVAEMASYSNFLKRAKGGITITGGEPLTQVEFTAEIFHAAKKMGLHTALDTSG
FLSKRVTDEMLDDIDLVLLDIKAFTEETYFEVTGAQLQPTLDFARRLSAKGKKIWLRYVLVPGLTDKLDE
IEGLAAFAAELGVVDRVDVLPFHKLGEFKWKECGRDYKLADTEPPSGELVEQVRSIFRGQGLKAG

>WP_133977594.1 pyruvate formate lyase-activating protein [Kribbella sp. VKM Ac-2575]
MVHSWDLSTAVDGPGARLVLFLSGCPLRCLYCQNPDTWSERDGAPTSVDDVLRKLRRYRALFERTGGGIT
ISGGEPLLQPKFTAAVFRACAEEGIATALDTSGALGARATDELLLDTDLVLLDIKSFAPTTYARITGGAE
VAPTLRFARRLAGLERRVWIRFVLVPGLNDSPDNVEPLADFVADLGNIERVDVLPFHTLAVPKYQALGLP
FPLAGRPAPTPEQTAHVRSRFAARGLTVT

>WP_133356858.1 pyruvate formate lyase-activating protein [Seonamhaeicola sp. W255]
MKTTENTLRVHSIESFGTHDGPGIRMVIFLQGCKLKCAYCHNPDTIDTHGGQDHTIESLVMRAVNMKSYF
GEFGGVTVSGGEPLLQSKELIHFFQRLKEEGIHTNVDTNGRLLNHFVEELLDKYTDLVMLDIKHMREEGY
QMITGMKNKETTFNFAKHREASGKPMWLRYVLIPGITNKPELLHEMGTYFKDYKTIEKIEIQPYHTLGVH
KWENLGWDYQLKDARENTEAEINDAVEILEQYFKEVKVN

>WP_133275566.1 pyruvate formate lyase-activating protein [Flavobacterium nackdongense]
MYFPEQDTHLLNESEIDLLRIHSLETFGTHDGPGIRMVVFVQGCQFRCLYCQNPDSIDIHGGTLVTIDEL
VSKAVKQKAYFGKQGGVTVSGGEPLLQRAKLVHFFDRLHENGINTCLDSNGRVLDDHTKELLDRTDLLLL
DVKHINPEWHKKLTSLSNTTTLKIAEHRESTGKPMWLRYVFVPGYTDQEKYLHEWAKHFSGYKTIERVEI
IPFHQLGKHKWELMNMEYALADTPSPTTEALENVKAIFSLYLDNVTIK

>WP_132285516.1 pyruvate formate lyase-activating protein [Paracraurococcus sp. NE82]
MTHHPNTAETGWLHSVETGAAVDGPGLRFVYFMSGCLFRCLYCHNPDTWQPHGGRAVTLDEAVAEVAPYA
GFLRMAGGVTVSGGEPLMQAPFVGALLRRLKDEFGLHTALDTQGYLGTKADDRWLDAVDLVLLDIKHADP
EQYERITARPLQPTLDFAHRLVALGKPIWLRYVLVPGLTDAAPDVERLADIAASLGPVVQRVEVLPFHQM
GAGKWRALGLDYRLADTPTPSPEQVQHARGIFAARGLLAT

>WP_132275471.1 pyruvate formate lyase-activating protein [Neorhizobium sp. JUb45]
MDILTIKDGLPKAAAGHHTPLDHGFLHSVESGAAVDGPGMRFVFFMAGCQFRCLYCHNPDTWKLHNGRRI
TLDDAIAEIKPYAGFLKFAGGVTISGGEPLMQAGFVGEMFRRIKQDFGLHTALDTQGFLHGNVEDTFFDN
VDLVLLDIKHSDPDTYKRLTAQPLQPTLDFAHRLKRLQKPMWLRYVLVPGWTDGAEDIARLADFVADLGD
IVKRVEVLPFHQMGTQKWEQLGIEYPLKDSPTPTPDSVAQARAIFAARGLTVL

>WP_132231433.1 pyruvate formate lyase-activating protein [Promicromonospora sp. CF082]
MTLQALAPLSGLSPRSQRLAAMRSGELGSVHSWELVTAVDGPGTRLTVFLSGCPLRCLYCHNPDMLEMKD
GQPVTAEQILTRIRRYLPVFRATGGGLTLSGGEVLMQPAFAARLLRGAKELGVHTTLDTSGLLGANLTER
MLADTDLVLLDVKSGDPDTYRRVTGGELAPTLAFGRRLARSGLPDAGGHGPEAWVRFVLVPGLTDDAENV
ERVAAYVAELNEIRPDTVTRVEVLPFHQMGRYKWAALGRTYELETTQPPSAELTERVRDQFRAHGLRTY

>WP_132054789.1 pyruvate formate lyase-activating protein [Flavisolibacter sp. 17J28-1]
MCLHIKDGLLVAQEADHLNIDTPEQLRIHSIETFGTHDGPGIRMVVFTQGCQFRCLYCANPDTLDVHGGR
FVGIEEIVQRAVREKPYFGRKGGVTVSGGEPTLQRTKLLTLFRRLHEEGINTALDSNGKLLNDDVKALYA
ETDYLLLDVKHFDDEWHHKITGLTNKSVLKCAEYRESTGKAMWLRYVLVPGWSDQEEHLHALGNHFKDYQ
SIQKIEIQPYHVLGVHKWEGLGMKYKLKGVEPPSKEQVKNAADIFGQYFKEVKVN

>WP_131933285.1 pyruvate formate lyase-activating protein [Bacillus thuringiensis]
MIKGRIHSVESCGTVDGPGIRYVIFTQGCLLRCQYCHNADTWEIGKGKEITVEEVMQDVTCYLPFIEASG
GGITVSGGEPLLQLDFLIKLFKKCKEVGIHTTIDSSGGCYSEEPEFQNKLDTLMDYTDLVLLDLKHIDSK
KHRKLTGKPNEHILQFARYLSDKNKPIWVRHVLVPGVTDNEEDLKKLSSFIQSLSNIQKVEVLPYHKLGV
YKWEALGHKYPLANVEPPTEKNVEQARHILQAV

>WP_131443913.1 pyruvate formate lyase-activating protein [Exiguobacterium sp. SH0S7]
MTMGYVHSVESFGTVDGPGIRFIVFLQGCALRCLYCHNADTWDFKKNNHRSAEDVIQEALSYRPFMEASK
GGITISGGDPLAQPEFLEALLREAKKHGLHTTLDTSGALRPPNLDAILDHTDLVLLDIKHIDDDMCKKLT
GRSNANTLALAEHLSERGTKMWIRHVLVPEWTLDEGSLRRTAAFIQKLDHVEKVEILPYHEMGVYKWEAL
GLDYPLKGIKPPTTEEVEWAEGILQGTV

>WP_131441116.1 pyruvate formate lyase-activating protein [Exiguobacterium sp. SH1S21]
MTMGYVHSVESFGTVDGPGIRFIVFLQGCALRCLYCHNADTWDFKKNNHRSAEDVIQEALSYRPFMEASK
GGITISGGDPLAQPEFLEALLREAKKHGLHTTLDTSGALRPPNLDAILDHTDLVLLDIKHIDDDMCKKLT
GRSNANTLALAEHLSERGTKMWIRHVLVPEWTLDEGALRRTAAFIQKLDHVEKVEILPYHEMGVYKWEAL
GLDYPLKGIKPPTAEEVEWAEGILQGTV

>WP_131437746.1 pyruvate formate lyase-activating protein [Exiguobacterium sp. SL-10]
MTMGYVHSVESFGTVDGPGIRFIVFLQGCALRCLYCHNADTWDFKKNNHRSAEDVIQEALSYRPFMEASK
GGITISGGDPLAQPEFLEALLREAKKHGLHTTLDTSGALRPPNLDAILDHTDLVLLDIKHIDDDMCKKLT
GRSNVNTLALAEHLSERGTNMWIRHVLVPEWTLDEGALRRTAAFIQKLDHVEKVEILPYHEMGVYKWEAL
GLDYPLKGIKPPTTEEVEWAEGILQGTV

>WP_131359457.1 pyruvate formate lyase-activating protein [Aquitalea sp. USM4]
MTQQHVVHAPLSQGELTGYVHSTESGAGVDGPGMRFVYFMSGCQFRCQYCHNPDTWKLHAGRQLTMEQAV
AEIAPYAGFLKFAGGVTVSGGEPLMQAEFVGALFTAIKQRYGLHTALDTQGFLHANVDDAWFDQVDLVLL
DIKHSDPQRYLEITGQALQPTLDFAQRLKRLGKPIWLRYVLVPGLTDGADDIARLADYTASLGSIVQRVE
VLPFHQMGADKWTQLGLHYPLAATPTPTAAAVDAARTVFAARGLTVC

>WP_131283168.1 pyruvate formate lyase-activating protein [Alloscardovia theropitheci]
MPAFRSTTAHMLRESKEYASQTLMGGLSGFESPIGLDRRDRLQALKSGDIGFVHSWDINTSVDGPGTRMT
VFMSGCPLRCQYCQNPDTWKMRDGQPVYLDAMVKKVERYKDLFKATGGGITFSGGESMMQPAFVSRVFRA
AKEMGVHTCLDTSGFLGRNYTDDQIDDIDLCLLDVKSGNEETYKEVTGGTLAPTIEFGKRLAAQNKKIWV
RFVLVPGLTDSEENVEQVAQICEQFGEAVEHIDVLGFHQLGRPKWHEMRIPYPLEDAKGPSAALKKRVTE
QFESHGFVVY

>WP_131281937.1 pyruvate formate lyase-activating protein [Arcanobacterium bovis]
MTLLKTRATEGSTGEYRPEPLEIEVPRLGGAGLSGVTFAGHMSHTEQMMAVRAGEVGSVHSWELVTAVDG
PGTRMTTFFAGCPLRCLYCHNPDTMKMRDGTAVRTEDLLARISRYRSVFRATGGGVTFSGGEPLFQPAFL
AKLLRGCKEMGIHTAIDTSGFLGTALTDTMMDDLDLVLLDVKSGIPEVYKKTTGRELEPTLRFGQRLSDA
GKPIWIRFVLVPTLTDSPENVNAVADIVSAWKSVERVEVLPFHQMGRDKWETLGMEYELDDVVPPSNEDT
EAVREIFRARGLTVH

>WP_130874787.1 pyruvate formate lyase-activating protein [Pseudopropionibacterium massiliense]
MTQTTTSTAADGVTGEYRPQPVTLETPRLRAGGFGVAGIDVTDDLERHDQLEQVRSGELASMHSWELVTG
VDGPGTRMTVFLSGCPLRCLYCHNPDTMFAAKGQPVRLEDLVGRMKRYRTIFRTTGGGLTVSGGEPLMQP
AFVGRLLHEAKQLGIHTAIDTSGFLGANASDALLDDLDLVLLDIKSGIPEVYRRATGRDLQPTLDFARRL
SERGTEEVWIRFVLVPGLTDAVENVEAVAGIVEQISVVTRVEVLPFHQMGRDKWATLKLPYKLADTSPPS
KELTERVRDQFRTRGLATY

>WP_130810938.1 pyruvate formate lyase-activating protein [Olsenella sp. Marseille-P4559]
MQGLVHSTESFGSADGPGVRFVVFLQGCPMRCRYCHNPDTWALDRGTPMDVVDLLDRAERYRSYWGADGG
ITVSGGEALLQPEFVAGLLEGAHARGINTCLDTSLAPFTLSQPFYQAWKRVMAACDLVLADIKHIDPIGH
QRLTGHPNENILEGLRWLSDHKIPTWIRHVLVPGITDTEEYLERTRDFIQTLDNVQRIEVLPYHTLGIFK
WDELGIPYTLRDTEPPTPERVEHALHILRAPKGAQAK

>WP_130617278.1 pyruvate formate lyase-activating protein [Dyella sp. DHC06]
MSEPRVGSRYELNVDSEGAKESAVAHDYFSVHPGDVEDIPDQDDLVGYVHSYEVGSTVDGPGIRFVAFLT
GCLLRCQYCHNPDTWHKRNGYPVTVSRAMSEISKYAHVLKACRGGITLSGGEPMVQRPFVLRIFRRCKEL
GLHTCMDTAGRLGDRFTDQDLMDIDLHLLDIKSGDPDIYEKVTRQPLQPTLDYAYRLSALGRPMWIRFVL
VPGLTDGYDNVERVADICASLSSVERVEVLRFHQMGSDKWESLGLDYTLKDCEAPDVALSERVRGQFRSR
GLTVY

>WP_130610984.1 pyruvate formate lyase-activating protein [Cohnella abietis]
MHTGRIHSLETFGTVDGPGIRFVLFMQGCALQCRYCHNPDSWNPQNGSLKSVDDILREIEPYVEYYLRSG
GGITVTGGEPTLQANFVTELFRACKEKWGLHTALDSSGFCDPEHAGALLDVTDLVLLDLKLMDREGHREL
TGQPNDRILAFAKYVSARGSRMWIRRVLVPSWTDGVEDLMAMGSFVNELMGVEKIEVLPYHRMGVFKWQQ
LGIPYPLDGIAEPSPEEVTRAYRLINQGRTVTA

>WP_130463631.1 pyruvate formate lyase-activating protein [Plantactinospora sp. CNZ321]
MKTAVRRVAGAVHSWDVSTGVDGPGTRFVVFLAGCPLRCLYCQNPDTWRIRPGQRIGLDELWTLVSRFAR
FIRVAGGGLTVSGGEPLLQPAFTAALLTRAREAGLHTALDTSGVLGDRATDVLLDATSLVLLDIKSGDPQ
TYRRVTGGELDPTLRFARRLATRGNRMWIRFVLVPGLTDAPANVDAVARHAAALSTVERIEVLPFHRLGA
AKYAALGLRFPLAATSPPSPELLERVRDQFRAHGLTTL

>WP_130178221.1 pyruvate formate lyase-activating protein [Cryobacterium sp. SO1]
MKAIREGTVASVHSWELVTAVDGPGTRMTLFLSGCLLRCQYCHNPDTWKMRDGLVTPIEELVARMTRYLG
VFKATNGGLTISGGEPLMQPAFVKRMFKEAHALGVHTTLDTSGYLGKSASDEMLDNIDLVLLDVKSGLPE
TYKKVTGRELAPTIAFGDRLAERNIPVWVRFVLVPGLTDAVDNVEAVVDIVKSWPNVQRVEVLPFHQMGE
DKWDRLSIPYPLHGVHPPENDLLNRVRGQFEARGLTVF

>WP_130123757.1 pyruvate formate lyase-activating protein [Lactococcus sp. S-13]
MSENIEELKKVTGLVHSTESFGSVDGPGVRFIIFMQGCRMRCKYCHNPDTWAMKSDKASERTVEDVLDEA
TRFRGFWGEKGGITVSGGEALLQIDFVTALFKVAKSLGIHTTLDTAAQPYQTDDYITERIDDLLDYTDLV
LLDIKEINPERHKELTANKNDNILAFAQYLSERGNAMWVRHVLVPGESDFDEDLVQLGEFVKTLKNVLKF
EILPYHTMGEFKWRELGWKYPLEGVKPPTKDRVHNAKEVMATESYQDYLTRIK

>WP_130103236.1 pyruvate formate lyase-activating protein [Cellulomonas sp. HLT2-17]
MSSTAAPTEHPTGAPVVQLGVPLVGGSHHRASAGTAGLDASDAGRSERFSQVRTGELGSLHSWELVTAVD
GPGTRMTTFLSGCPLRCLYCHNPDTMEMRRGEPIEAEELLARIARYKKIFDVTGGGITISGGEPLMQPAF
VARILRGAKELGIHTAIDTSGYLGAHCTDEMLEDVDLVLLDVKSGDPETYKRVTGQALQPTLDFGRRLAA
HGIEIWIRFVLVPGLTDDPANVEAVAEFAASLPTVSRLEVLPFHQMGRDKWETLGMKYELDDTPAPSLEL
VERVRGQFRAKGLTVF

>WP_130031767.1 pyruvate formate lyase-activating protein [Sporolactobacillus sp. THM7-4]
MVSGNVHSIESFGTVDGPGIRFVVFVQGCLLRCKYCHNVDTREIGTGKPVAVEDIMKELKDYLPFIQSSG
GGITVSGGEPLLQMPFLTELFKACKKIGVHTAIDTSGGCYVDADFFHKAFDELAKYTDLVLLDLKEINND
KHRWLTGLPNTNILAFARLLAKKKIPVWIRHVLVPGITDSEDDLVKLGEFISTLDNVQRVEILPYHKMGI
YKWEALGLNYELKRVEPPSQEEILRACNLLKKNVDHSLVAVPE

>WP_129929591.1 pyruvate formate lyase-activating protein [Sporolactobacillus sp. THM19-2]
MTIKQNKTSGDPGVLGYIHSTESFGAVDGPGIRFVVFMQGCDMRCMYCHNPDTWKTRVGRKRSAAEVLSE
ALQYRDFWGKDGGITLSGGEILLQPDFALDLFRRAKDEGVHTCLDTSGHPFTREEPFFSLFRELMTVTDL
LLVDIKEIDPEKHRKLTGFTNENILDMCRYLSSIGKPIWIRHVLVPGVTDNDEDLKKLNAFIQTLTNVKR
VEILPYHTMGIAKYHELGIRYRLEGVDPPTDERIRNAEELLHCADYRK

>WP_128746043.1 pyruvate formate lyase-activating protein [Aminipila sp. JN-18]
MTSVRGKLHSFETFGAVDGPGIRTVVFLQGCPARCSYCHNPDTWDIHGGSEIETKQIVDRAKRGMSYYGE
EGGVTFSGGEPLFQGEFLVQTMRALKKIGIRSIIDTSGTYMDEFTEPAVEECEMVLLDVKHSDPEKFRNI
TGRKQETLLKLIELINKHEKPVWVRQVIVPGINDTEKNIEDLNEFIRKINRIDKVELLGYHSLGTEKYEK
LGIKYKLKDIKPMDSRVLNQLSSMVKIPQSNSL

>WP_128499758.1 pyruvate formate lyase-activating protein [Labedella populi]
MTMGTVPATGEPLGADGGHLAVPADEAGRLLEAGRSLELAARRAGNAGVVHSWELVTAVDGPGTRMTLFL
SGCPLRCQYCQNPDTWHMRDGEHTALETIVDRLERYRGVFAATGGGLTISGGEPLMQSAFVAAIFAACRR
LGIHTALDTSGNLGARASDALLDDTDLVLLDVKSGIPETYQEVTARELAPTVAFGDRLSARGNHMWIRFV
LVPGLTDAYDNVEAVADIVSRWSTVDRVEVLPFHQMGASKWERLGVPYTLAETRAPDDRLLERVRAQFRS
RGLTVW

>WP_128294276.1 pyruvate formate lyase-activating protein [Afifella aestuarii]
MTQSEAPEAAAAPCVKGWVHSLETGGTLDGPGLRYVLFLSGCPLRCCYCHNPDTWHMRKGKLQSSDDIAA
EIASFAPFLKRGRGGVTLTGGEPLVQPEFCRAILRASKELGLHTALDTSGFLGARADDAFLEDVDLVLLD
IKAFSEATYRNVTGVRLRPTLDFAERLSAMKKPVWLRYVLVPDFTDNTAEIEALARYVADLKNVERVDVL
PYHDLGAYKWPRLDKAYRLAGTQPPKLEETERVRNIFRARGLLAT

>WP_127065909.1 pyruvate formate lyase-activating protein [Cellulosilyticum sp. WCF-2]
MKGRIHSIETCGAVDGPGLRYIVFTQGCPLRCKYCHNPDTWKLQDGNEADTEELITDILKYKSFMKASNG
GVTVSGGEPFLQADFVRDLFIKCKENGLHTTIDTSGYVDIEKADPVLDYTDLVLLDIKSYNQNIYKNLTG
VPLDRTLALAKHLEKRGIPIWIRYVLVPNLTDNEEDIEALATFLETLTNVERIDILPFHKMGEYKWEQLG
YEYELTDTIEPNIDATNKAADIFRKHHLPII

>WP_126613389.1 pyruvate formate lyase-activating protein [Flammeovirga pectinis]
MSTFPQQDSSDLNDKDPEQLRIHSIETFGTHDGPGIRFIVFVQGCQFRCLYCHNPDTFDVKGGKFISLEE
IENRVLRQKPYFGDEGGITISGGEPLLHRKKLITLFKRLKEKGINTCLDSNGRLVNKEVEELLEYTDLLM
LDVKHINDEWHHKLTTVSNSATLKLADLREKQGKKMWLRYVLVPGWSDQEEYLHELGQHFKDFKTIEKIE
IQPYHKLGVHKWEALNMQYGLEGVNPPTAEEIEKAKNIFSQYFKEVHVN

>WP_125137254.1 pyruvate formate lyase-activating protein [Petrocella atlantisensis]
MKHGKIHSIESCGTVDGPGIRFVLFLQGCPLRCQYCHNPDTWKIGDGTDMTVESLMKEIVKYKSFMRFSN
GGVTLTGGEPLLQVEFVYELIMACKREGIHTAIDTSGYIFNDYAKKVIDEVDLVLLDIKHSDPKQYEFIT
GAKLQPTMDFLNYLGELGKPVWIRYVLVPGLTDQPEAIEALALHLSQYNNIEKIELLPFHKMGEYKWEAL
GETYRLHDVDEPTKLQMIEAMAILKKHNLNVVTT

>WP_124055117.1 pyruvate formate lyase-activating protein [Arcanobacterium ihumii]
MTMLKTRATEGSTGEYRPEPLDIEVPRLGGAGLSGVTFAGQMSHSEQMMAVRAGEVGSVHSWELVTAVDG
PGTRMTTFFAGCPLRCLYCHNPDTMKMRDGTAVRTEDLLNRIKRYRSVFKATDGGVTFSGGEPLFQPAFL
AKLLRGCKEMGIHTAIDTSGFLGSALTDDMMDNIDLVLLDVKSGIPEIYKKTTGRELEPTLRFGDRLAAA
GKKIWIRFVLVPTLTDSPENVNAVADIVSKWSTVERVEVLPFHQMGRDKWETLGMEYELDDVTPPSNEET
EAVREIFRSRGLSVH

>WP_124040091.1 pyruvate formate lyase-activating protein [Neoactinobaculum massilliense]
MQLAPAGVQDFEAPAGRVSGEGTAGLDVLDDVTRRERLAKMRTGELGSVHSWELVTAVDGPGTRMTVFFN
GCPLRCQYCHNPDTFLMRNGEPVLADSLLHRMKRYRRLFKTTGGGITLSGGECLMQPKFLARILRGAKAM
GIHTALDTSGFLGKNLDEEMLANTDMVLLDVKSGSEEKYREVTGRALQPTIDFGDRLCEAGVEVWIRFVL
VPGLTDDSENIHNVAKIVTRWRSNVTRMEVLPFHQMARDKWDSLGLEYKLRDVKPPSNEAVEQARDIFRS
YDLPTPSF

>WP_123316141.1 pyruvate formate lyase-activating protein [Virgibacillus sp. LJ137]
MLGRIHSIETFGTVDGPGLRYVLFMQGCLLRCQFCHNPDTWKRSEGKQVSVAEIIKEIEDYQPFFEAAGG
GVTVSGGEPLLQLDFLAALFRELKQRGIHTAIDTSGGCYSSSPTFRKKLDEVLDLTDLVLLDLKQINADK
HQKLTGMSNRHILDFAAYLDERHVPVWIRHVLIPGKTDIDEDLTKLSRFISTLTNVEKIDVLPYHQLGVY
KWKELGLDYPLEGTEPPTEDRVENAKRILHAAL

>WP_122821118.1 pyruvate formate lyase-activating protein [Varibaculum vaginae]
MEITGGTEKFSVGADGITGEYAPEPLEDQVPRTRHSGLGALKEAPQMSHLQHNQAVREGQLASVHSWELV
TAVDGPGTRMTLFLSGCPLRCQYCHNPDTFQMRSGHAITLTDVFNLVKRYRTIFKVTGGGLTISGGEALM
QVNFVRNLLRLCHQEGIHTCLDTSGFLGANLTDADLENLDLVLLDVKSGDESTYHQVTGRALAPTITFGD
RLAEANVPVWVRFVLVPGLTDNPRNIAKVAQIARRWPNLERLEILPFHQMARDKWENLGLDYRLEDTPVP
TKEQVEAAKQIMREQGIQQVFSS

>WP_122363764.1 pyruvate formate lyase-activating protein [Parabacteroides sp. TM07-1AC]
MKGKIHSLESFGTVDGPGIRFVVFMQGCPLRCLYCHNPDTWDSRGEAKYLLTPEELLAEVLRYKNFIAKG
GVTVTGGEPLLQAEFLTAFFRLCREAGIHTTLDTSGYVCIPKALEVLEYTDLVLLDIKTIDPELHPRLTA
VKLDNTLRFLDELEKRDVPVWIRHVIVPGWTDNDEALGKLAEYISRYKVVRKAELLPYHTMGAYKYEAQG
MEYKLKDVEPLSAERLANAKEIFKKQGITV

>WP_122345156.1 pyruvate formate lyase-activating protein [Parabacteroides sp. AF17-28]
MLGRIHSIESFGTVDGPGIRFVVFMQGCPLRCLYCHNPDTWEIKRDGSEKNRDTSHFREPGDLFAEVLRY
KNFIAKGGVTVTGGEPLLQPAFLKEFFRLCRENSIHTALDTSGYICSAKALEVLESVDLVLLDIKTIDAE
LHPRLTGVGGENTLHFLDELERRQIPVWIRHVVVPGLTDDDASLEALAHYISRYKMVQKAELLPYHTMGV
YKYEAQGMDYPLKGVEPLSAERLANAKAIFKKYGL

>WP_122333210.1 pyruvate formate lyase-activating protein [Parabacteroides sp. AF48-14]
MLGRIHSIESFGTVDGPGIRFVVFMQGCPLRCLYCHNPDTWEKKRDGSEKNRDTSHFREPGDLFAEVLRY
KNFIAKGGVTVTGGEPLLQPAFLKEFFRLCRENGIHTALDTSGYICSAKALEVLEYVDLVLLDIKTIDAE
LHPRLTGVGGENTLHFLDELERRQIPVWIRHVVVPGLTDDDASLEALARYISCYKMVQKAELLSYHTMGA
YKYEAQGMEYPLKGVEPLSAERLANAKAIFKKYGL

>WP_121685658.1 pyruvate formate lyase-activating protein [Micromonospora sp. BL1]
MNGRPPAPPEVTPAAPGAVTGAVHSWDTSVGVDGPGTRFVVFLAGCPLRCRYCHSPDTWYGRSGRRRTVD
EMVTLATRYRRFIQVAGGGVTVSGGEPLLQPAFTGELLRRCHDLGLHTALDTSGFLGVRADDALLDATDL
VLLDVKAGNPQTYRRVTGTGRLAPTLRFAQRLADRGTPIWIRYVLVPGLTDAVDEVERVADVAAGLATVQ
RVEVLPFHRLGAHKYAELGLTFPLAGTEPPDADLLTRVRGQFAARGLTVT

>WP_121604618.1 pyruvate formate lyase-activating protein [Virgibacillus sp. Bac332]
MNGRIHSIETCGTVDGPGLRYVIFTQGCLLRCKFCHNPDTWKMGDGKEMSVEELVKDIKDYLPFFQATNG
GVTVSGGEPLIQADFLVELFTELKKLGIHTTIDSSAGCFSRSPRFIETLDKLLEVTDLILLDLKHIDPVE
HKELTGMSNEHIIDMARYLDQKNIPVWIRHVLVPGGSDNDEYLQRLSDFIATLNNVEKIEVLPYHKLGVY
KWENLGLAYPLEGVEPPTAERVKHAEDILNRSYLMVTKQ

>WP_120137928.1 pyruvate formate lyase-activating protein [Bacteroides sp. AF34-31BH]
MINIHSYESMGTFDGPGLRLVVFLQGCPFRCLYCANPDTIDVKGGTPTTPEEILHMAVSQKAFFGKKGGI
TFSGGEPTLQAEALIPLFKELKVNGIHICLDSNGSIWNEKVEELFSLTDLVLLDIKQFNPERHRTLTGRS
NEQTLRTAAWLEEHERPFWLRYVLVPGYSDSEEDIRLLGENLGKYRQIQRVEILPYHRLGVHKYEVMGWD
YKLKEVKENTPEQLERAEKLFKEYFTNVITN

>WP_120067430.1 pyruvate formate lyase-activating protein [Bacteroides sp. AM37-9]
MTINVHSYESMGTFDGPGLRLVVFLQGCNFRCLYCANPDTIAGKGGTPTPPEEIVRMAMSQRPFFGKRGG
VTFSGGEPTFQAKALVPLVRELKEKGIHVCIDSNGGIWNEEVEELFKLTDLVLLDIKEFNPARHQALTGR
SNEQTIRTAAWLEENEKPFWLRYVLVPGYSDFEEDIRRLGEALGKYKMVQRVEILPYHTLGVHKYEAMEQ
EYKLKDVKENTPEQLEKAVEVFKEYFTTVVVN

>WP_119833314.1 pyruvate formate lyase-activating protein [Azospirillum sp. K2W22B-5]
MSLGPMGVSAPVRGWVHSVESCGTLDGPGLRYVLFLAGCPLRCLYCHNPDTRHMHDGTPTLAGEVLADIA
STAGFLTRGHGGVTLSGGEPLVQPDFCAAILRGCKAMGLHTALDTSGYLGNHADDFLLADTDLVLLDIKA
FTERTYRALTGVPLRPTLEFAERLAELGKPVWLRYVLVPGLTDDEREITALAEFAAGLGVVERVDVLPFH
KMGEAKWAALALPYQLSDTQPPTTEQTERARGLFRNAGLRAP

>WP_118767068.1 pyruvate formate lyase-activating protein [Cellulomonas rhizosphaerae]
MTITDERQPGAPVVSLGMPLVGGSHERTQGHGTSGLATAESDDRSARLAAVRAGDVGSVHSWELVTAVDG
PGTRMTVFLSGCPLRCLYCHNPDTMEMRRGTDVPADELLGRIARYRGVMKATGGGLTISGGEPLMQPAFV
KRLLRGARAMDIHTAIDTSGYLGSHLSDEMLDDVDLVLLDVKSGDPETYRRVTGRDLQPTLDFGRRLAAR
GTEIWVRFVLVPGLTDDVDNVEAVASYVASLASVSRVEVLPFHQMGRDKWTELAMTYELEDTQPPTPELV
ERVRDQFRSRGLRVY

>WP_117705511.1 pyruvate formate lyase-activating protein [Eubacterium sp. OM08-24]
MENKELVGYVHSLESFGSVDGPGVRYVVFLSGCAMRCQFCHNPDTWQMSKGTPYTAEQLLKKAIAYRPYW
KSEGGITVSGGEPLLQIDFLIDFFKKAKELGINTTLDTSGNPFTKEEPYYSKWKELMKYTDLLLLDIKHI
DDEQHKILTGQTNVNILQMARELSDMGKPVWIRHVLVPQRSDYDEYLYRLADFIKTLKNVQRVEVLPYHT
LGVYKWKELGIDYKLEGIDPPTPERVLNAKKILGCE

>WP_117161830.1 pyruvate formate lyase-activating protein [Paraliobacillus sp. X-1268]
MKGRIHSIETMGTVDGPGLRYVIFTQGCLLRCKFCHNPDTWKMGQGKEMEVAEMVKDIKDYLPFFQSTNG
GVTVSGGEPLLQLEFLIELFTELKKMGVHTTIDSSAGCFSRSPRFMKNLDKLLEVTDLVLLDLKHIDPIE
HKELTGMSNEHIIDMARYLDERNIPIWVRHVLVPGISDKDEYLQQLSDFIATLRNVEQIDVLPYHKLGVY
KWETLGIKYPLEGVEPPTEDRVKNAEDILNRVKVLS

>WP_115684647.1 pyruvate formate lyase-activating protein [Corynebacterium senegalense]
MAHDGTTGTVTIQPVHGHERQRGVAAGLGGLSTDDLEITRPELLEARRTGDIGLVHSWELVTAVDGPGTR
MTVFLSGCPLRCKFCHNPDTMEMKEGTLERVEDVAKRIIRYKRVFDATGGGVTFSGGEPLFQIAFTRRLL
AMVHEAGIHTAVDTSGYLGARLTDEDLANVDLVLLDVKSGDEPTYKHVTSRELQPTINFGDRLNALGKRV
WIRFVVVPGLTDAQDNVERVADIVGRWTDNVERVEVLPFHNMGADKWKKIGLPYELDDVSPPSQETLERV
RATFRGRGLRVF

>WP_115499642.1 pyruvate formate lyase-activating protein [Parabacteroides acidifaciens]
MLGRIHSIESFGTVDGPGIRFVVFMQGCPLRCLYCHNPDTWEKKRDGSEKNRDTSHFREPGDLLAEVLRY
KNFIAKGGVTVTGGEPLLQPAFLKEFFRLCRENGIHTALDTSGYICSAKALEVLEYVDLVLLDIKTIDAE
LHPRLTGVGGENTLHFLDELERRQIPVWIRHVVVPGLTDDDASLEALARYISRYKMVQKAELLPYHTMGA
YKYEAQGMEYPLKGVEPLSAERLANAKAIFKKYGL

>WP_114570728.1 pyruvate formate lyase-activating protein [Exiguobacterium flavidum]
MTYGMIHSTESCGTVDGPGIRFIAFTQGCPLRCQYCHNADTWEFGCGRRVTPESIVSEALGYRSFLDASG
GGITFSGGEPLAQPEFLEAALREAKSHGLHTAIDTAGSVKPANIEQILEQTDLVLLDIKHIDDAACRILT
GRSNKNTLEFAQLLSDRGIPVWIRHVLIPGITLNEEFLRRTGEFIGTLKNVERVEVLPYHQLGVYKWEAL
GLEYALKDVEPPTAEETQWAESLLNAHLVH

>WP_114166474.1 pyruvate formate lyase-activating protein [Exiguobacterium sp. TNDT2]
MTMGYVHSVESFGTVDGPGIRFIVFLQGCALRCLYCHNADTWDFKKNNHRSAEDVIQEALSYRPFMEASK
GGITISGGDPLAQPEFLEALLREAKKHGLHTTLDTSGALRPPNLDAILDHTDLVLLDIKHIDDDMCKKLT
GRSNVNTLALAEHLSERGTKMWIRHVLVPEWTLDEGALRRTAAFIQKLDHVEKVEILPYHEMGVYKWEAL
GLDYPLKGIKPPTAEEVEWAEGILQGTV

>WP_111893100.1 pyruvate formate lyase-activating protein [Arthrospira sp. O9.13F]
MSDSQSQIFGQIHSYESCGTVDGPGIRFVVFTQGCPLRCLYCHNPDCQEVAGGQQVSVEEIIQQVVKYRS
YMRFSNGGITVTGGEPLMQPEFVAEIFRRCRELGIHTALDTSGYIPLNVAKPVLDYTXLVLLDIKSYHSE
TYRKVTCVSVEPTLNFAKYLHEINKPTWVRFVLVPNLTNDINNMEALAKFVSGFTNVEKVEILPFHKMGE
YKWEEIGYEYKLKDTEEPTPEQVSTAINIFEKYGLAVVA

>WP_111250499.1 pyruvate formate lyase-activating protein [Xylanimonas sp. PW21]
MPTQTSAAGGTTSPLGGGAGRGALLGAPAVLGSPSVDGVAGMFGATVPDGLEAPTAPRRRTGAGLDGLAV
ADGLDRGDTLAMMRSGELGSVHSWELVTAVDGPGTRLTVFLSGCPLRCLYCHNPDTLAMRDGEPVTADEL
LARVRRYLPVFRATHGGLTLSGGEVLQQPAFAARILRGAKEMGVHTALDTSGFLGRNLTDTMLRDTDLVL
LDVKSGDPETYLRVTKRPLQPTLDLGRRLAASGLPDGVTADAPVEVWVRFVLVPGLTDDERNVGLVARYV
AELEEIRPGTVGRVEVLPFHQMGRDKWSALGRDYALADTEPPSPELTERVREQFRSHGLTTY

>WP_110608723.1 pyruvate formate lyase-activating protein [Salipaludibacillus keqinensis]
MEGRIHSVETSGMVDGPGIRYVIFTQGCLLRCQYCHNPDSWDRDGGEMRSVSSLVEDIKKYLPYMKHSNG
GVTVSGGEPLLQLDFLIELFKECKKIGIHTTIDSSGGCYSTGADFQIKFKELLTYTDLFLVDVKHIDDSK
HRKLTGVSNKHILEFAKKLSEEKVPVWIRHVLVPGVSDNEEDLANLSSFISTLSNVNKVEVLPYHKMGVY
KWKELGLTYPLEGVESPTEQEVNRAKTLLNAK

>WP_109865204.1 pyruvate formate lyase-activating protein [Azospirillum sp. TSH100]
MTPPLPQARPGSVSGWIHSVETGGTVDGPGIRYVLFMSGCPLRCLYCHNPDTQHMHDGTRTTSAEILDDI
ALYATFLKRAHGGLTLSGGEPLVQPEFAAAILRGAKAMGLHTALDTSGFLGNHADDHLLEDVDLVLLDIK
AFSEKTYRHLTGVPLRPTLEFAERLAGMNKRIWLRYVLVPNLTDDAAEIDQLAEFVAGLGVVDRVDVLPF
HKMGEHKWKALGRKYMLTDTEPPSRALVERVRGQFQAQGLRAD

>WP_109093048.1 pyruvate formate lyase-activating protein [Ancrocorticia populi]
MTETVVLGAAGDQDFLSPAARPHGAGVAGLEELSDLERADRLKRMRSGDLGSIHSWELVTAVDGPGTRMT
TFFSGCPLACQYCHNPDTLQMRNGEPVSAEELLRRIRRYRRIFKATGGGITLSGGEVLMQPAFAQKILRG
AKLMGVHTALDTSGFLGAHASDEMLDDVDLVLLDVKSGDPDTYKEVTGRALEPTIRFGDRLAEKRIEIWV
RFVLVPGLTDDPENIRKAAKIARRWTSVSRVEVLPFHQMGRDKWASLGMPYKLEDTKPPTNEAVEACREI
FRSEGLNVI

>WP_108822084.1 pyruvate formate lyase-activating protein [Dysgonomonas sp. Marseille-P4361]
MKGRIHSFESFGTKDGPGIRFVFFLQGCPLRCLYCHNPDTWSMKNTTHELTAEEAFSEVQKVKNFIRTGG
ITVSGGEPLLQPEFVLELFKLSKQEGIHTTVDTSGFILNDKVKSVLEFTDLVLLDIKHINPNTYKELTAK
PLEPTLDFLNYLSSINKPVWLRYVLVPRFTNDEEDLDNWAKYVSQYSTIIERVDILPFHQMGIHKWEEIG
EDYKLKEVKPPTREEIEIAENIFKKYNLPV

>WP_105617363.1 pyruvate formate lyase-activating protein [Vallitalea okinawensis]
MVTGKIHSIETCGTVDGPGIRYVIFTQGCPLRCQYCHNPDTWKLDNGKSITTSELIEDIIKYKSYMKFSK
GGVTASGGDPLLQPEFVKDLFKRCQEEGIHTALDTSGFIDVDTVKDVLEYTDLVLLDIKNMDPKRYTEIT
KVSLAPTLKFANYLKEINKPLWVRYVLVPGLSDNIDAIKALGEYLQSFDNLEKLEILPFHKMGEYKWEEL
GYKYTLSETKEPDKNLLDEVIDLLNSYDLPVQLH

>WP_104545059.1 pyruvate formate lyase-activating protein [Chroococcidiopsis sp. TS-821]
MTTIGKIHSIESCGTTDGPGIRFVIFTQGCPLRCLYCHNPDCRSITDGKPVSVDELIAEIKKYTSYIRFS
GGGVTISGGEPLMQPQFVKEICKRCQEIGLHTALDTSGFVDLDTAKDVLKFVDLVLLDIKSFDPEIYRKV
TSVSLEPTLKLARYLSEIHKPTWIRFVLVPNLTDARHNVTELAHFVSSLSNVEKVEVLPFHKMGEYKWEQ
LGYEYQLKDTPPPSPELVRNTIDIFRSYGLNVN

>WP_103626787.1 pyruvate formate lyase-activating protein [Bacillus thuringiensis]
MVKGRIHSVESCGTVDGPGIRYVIFTQGCLLRCQYCHNADTWEIGKGKEITVEEVMQDVTCYLPFIEASG
GGITVSGGEPLLQLDFLIELFKKCKEIGIHTTIDSSGGCYSEEPEFQNKLDILMNYTDLVLLDLKHIDSK
KHRKLTGKPNEHILQFARYLSDKNKPIWVRHVLVPCITDNEEDLQKLSSFIQSLSNVQKVEVLPYHKLGV
YKWEALGHKYPLANVEPPTEKNVEQARHILQAV

>WP_103043092.1 pyruvate formate lyase-activating protein [Gardnerella sp. KA00735]
MADNTAFRTTTQHMLKESKEYARQTLMGGLSGFESPIGLDRKDRLAALKTGDIGFVHSWDINTSVDGPGT
RMTVFMSGCPLRCQYCQNPDTWKMRDGKPVYLDAMIKKVDRYQSLFKATGGGITFSGGESMMQPAFVSRV
FRAAKEMDVHTCLDTSGFLNRNYTDEMIEDIDLCLLDVKSGTEETYKKVTGGLLQPTIDFGQRLAKAGKK
IWVRFVLVPGLTDSEENVEKVAEICDSFGDAVEHIDVLGFHQLGCPKWHELRIPYPLENQKGPSRALKER
VVNQFKDHSFVVY

>WP_101689981.1 pyruvate formate lyase-activating protein [Dysgonomonas massiliensis]
MKGYIHSYETFGTKDGPGIRFVLFTQGCPLRCLYCHNPDTWNKQDAKYIFTPQEVFDEFYKVRNFVRGGI
TISGGEPMLQPEFVLELFKICKVHNVHTTIDTSGIYLNDKVKEVLNYTDLVLLDIKHIDADKYKALTSAE
LNPTLRFMAYLSEINKPVWLRYVLVPGYTDDEKDLHEWAKYASQYSNIERVDILPFHQMAIHKWEELNKK
YKLKEVKSPSSEEINKATDIFRSYGLKV

>WP_099834668.1 pyruvate formate lyase-activating protein [Synechococcus sp. 65AY6Li]
MDTPLNPLTPITGRIHSVETCGTVDGPGIRFVIFLQGCPLRCLYCHNPDCRDPNAGQVVTVDSLMAEIQR
CRNYYLKGGGVTASGGEPLMQPTFVAEIFRRCHELDLHTALDTSGYAPLGVAKPVLAHTDLVLLDIKSYL
PELYRKVTGVSLQPTLDLARYLDQIHKPTWIRFVLVPGLTDPEENIKGLAEFVATLSNVERVEVLPFHKM
GEYKWQQLGLPYTLSDVQPPTPEQINHALQIFRERGLVAV

>WP_098900399.1 pyruvate formate lyase-activating protein [Bacillus thuringiensis]
MVKGRIHSVESCGTVDGPGIRYVIFTQGCLLRCQYCHNADTWEIGKGKEITVEEVMQDVTCYLPFIEASG
GGITVSGGEPLLQLDFLIELFKKCKEAGIHTTIDSSGGCYAEEPEFQSKLDILMDYTDLVLLDLKHIDSK
KHRKLTGKPNEHILQFARYLSNKDKPIWVRHVLVPGVTDNEEDLQKLSSFIQSLSNVQKVEVLPYHKLGV
YKWEALGHKYPLANVEPPTEKNVEHAKHILQAV

>WP_098738173.1 pyruvate formate lyase-activating protein [Azospirillum palustre]
MRSHVDDRFSNGRSAMTNAYPPIRPPNGLGPVSGWIHSVETGGTVDGPGIRYVLFMSGCPLRCLYCHNPD
TQHMHDGTRTTSTEVLEDIALYATFLQRAHGGLTLSGGEPLVQPEFTAAILRGAKALGLHTALDTSGFLG
NHADDHLLEDVDLVLLDIKAFSEKTYRHLTGVPLRPTLEFAERLAGLNKRIWLRYVLVPNLTDDAAEIDG
LAEFVAGLGVVDRVDVLPFHKMGEHKWKALGRKYMLTDTEPPSRELVERVRKQFQAQGLRAD

>WP_098640256.1 pyruvate formate lyase-activating protein [Bacillus thuringiensis]
MVKGRIHSVESCGTVDGPGIRYVIFTQGCLLRCQYCHNADTWEIGKGKEITVEEVMQDVTCYLPFIEASG
GGITVSGGEPLLQLDFLIELFKKCKEAGIHTTIDSSGGCYSEEPEFQNKLDILMDYTDLVLLDLKHIDSK
KHRKLTGKPNEHILQFARYLSDKNKPIWVRHVLVPGVTDNEEDLQKLSSFIQSLSNVQKVEVLPYHKLGI
YKWEALGHKYPLANVEPPTEKNVEHAKHILQAV

>WP_098400399.1 pyruvate formate lyase-activating protein [Bacillus thuringiensis]
MVKGRIHSVESCGTVDGPGIRYVIFTQGCLLRCQYCHNADTWEIGKGKEITVEEVMQDVTCYFPFIEASG
GGITVSGGEPLLQLDFLIELFKKCKEAGIHTTIDSSGGCYSEEPEFQNKLDILMDYTDLVLLDLKHIDSK
KHRKLTGKPNEHILQFARYLSDKNKAIWVRHVLVPGVTDNEEDLQKLSSFIQSLSNVQKVEVLPYHKLGV
YKWEALGHKYPLANVEPPTEKNVEHAKHILQAV

>WP_098399383.1 pyruvate formate lyase-activating protein [Bacillus thuringiensis]
MVKGRIHSVESCGTVDGPGIRYVIFTQGCLLRCQYCHNADTWEIGKGKEITVEEVMQDVTCYLPFIEASG
GGITVSGGEPLLQLDFLIELFKKCKEAGIHTTIDSSGGCYSEESEFQNKLDILMDYTDLVLLDLKHIDSK
KHRKLTGKPNEHILQFARYLSDKNKAIWVRHVLVPGVTDNEEDLQKLSSFIQSLSNVQKVEVLPYHKLGV
YKWEALGHKYPLANVEPPTEKNVEHAKHILQAV

>WP_098251047.1 pyruvate formate lyase-activating protein [Bacillus thuringiensis]
MVKGRIHSVESCGTVDGPGIRYVIFTQGCLLRCQYCHNADTWEIGKGKEITVEEVMQDVTCYLPFIEASG
GGITVSGGEPLLQLDFLIELFKKCKEDGIHTTIDSSGGCYSEEPEFQNKLDILMDYTDLVLLDLKHIDSK
KHRKLTGKPNEHILQFARYLSDKNKAIWVRHVLVPGVTDNEEDLQKLSSFIQSLSNVQKVEVLPYHKLGV
YKWEALGHKYPLANVEPPTEKNVEHAKHILQAV

>WP_098235984.1 pyruvate formate lyase-activating protein [Bacillus thuringiensis]
MVKGRIHSVESCGTVDGPGIRYVIFTQGCLLRCQYCHNADTWEIGKGKEITVEEVMQDVTCYLPFIEASG
GGITVSGGEPLLQLDFLIELFKKCKDAGIHTTIDSSGGCYSEEPEFQNKLDILMDYTDLVLLDLKHIDSK
KHRKLTGKPNEHILQFARYLSDKNKAIWVRHVLVPGVTDNEEDLQKLSSFIQSLSNVQKVEVLPYHKLGV
YKWEALGHKYPLANVEPPTEKNVEHAKHILQAV

>WP_098014989.1 pyruvate formate lyase-activating protein [Bacillus thuringiensis]
MVKGRIHSVESCGTVDGPGIRYVIFTQGCLLRCQYCHNADTWEIGKGKEITVEEVMQDVTCYLPFIEASG
GGITVSGGEPLLQLDFLIELFKKCKEAGIHTTIDSSGGCYSEEPEFQNKLDILMDYTDLVLLDLKHIDSK
KHRKLTGKPNEHILQFARYLSDKNKAIWVRHVLVPGVTDNEEDLQKLSSFIQSLSNVQKVEVLPYHKLGV
YKWEALGHKYPLANVEPPTEKDVEHAKHILQAV

>WP_097987443.1 pyruvate formate lyase-activating protein [Bacillus thuringiensis]
MVKGRIHSVESCGTVDGPGIRYVIFTQGCLLRCQYCHNADTWEIGKGKEITVEEVMQDVTCYLPFIEASG
GGITVSGGEPLLQLDFLIELFKKCKEAGIHTTIDSSGGCYSEEPEFQNKLDILMDYTDLVLLDLKHIDSK
KHRKLTGKPNEHILQFARYLSVKNKAIWVRHVLVPGVTDNEEDLQKLSSFIQSLSNVQKVEVLPYHKLGV
YKWEALGHKYPLANVEPPTEKNVEHAKHILQAV

>WP_096620351.1 pyruvate formate lyase-activating protein [Calothrix sp. NIES-3974]
MQNRAIPTLATDHDIRSKPTTSGYIHSLETCGTVDGPGIRFVIFTTGCPLRCLYCSNPDCRYLENGKQVT
VDEIIREIQKYTSYMQASGGGVTISGGEPLYQPEFVREIFRQCQELGIHTALDTSGFCHLEIAKSVLEFV
DLVLLDIKSFDPATYTKVTGVDLAPTLTLARYLSDINKPTWIRFVLVPGLTDDPENIAGLAKFVSTLKNV
ERVEVLPFHKMGEYKWEQLGYEYQLQDTPPPTPDEVEQALNIFRNQGVMAIS

>WP_096602005.1 pyruvate formate lyase-activating protein [Calothrix sp. NIES-2100]
MHNLKFPTFTSENYKLENSHIVPAIINSGYIHSVESCGTVDGPGIRFVIFTSGCPLRCLYCSNSDCRYLE
HGKQTSVDEILTEIQKYQSYMKSSGGGVTITGGEPLMQPGFVREIFKRCQELGIHTALDTSGFCDLESAK
SVLEFVDLVLLDIKSFDPETYTKVTGRKIEPTLALAKYLNVIHKPAWIRFVLVPGLTDDPENISGLADFI
APFNNVQRVEVLPFHKMGEYKWQELGFEYLLADTLPPSPEQVQATLDIFRSRGIFAI

>WP_096231225.1 pyruvate formate lyase-activating protein [Thermoanaerobacterium sp. RBIITD]
MVKGRIHSIETCGTVDGPGIRYVIFMQGCQLRCAYCHNPDTWDLHGGKTISVDEIVEDIKRNIPYMKASH
GGVTVTGGEPTLQTEFCTELFKKLKMMEIHTALDTSGFVDLDKVEKLMQYIDLVLLDIKHIDDNEHMKLT
GVSNKKTLNFAEYLSEKNKPVWIRHVIVQGITDDIDEIEKLAEYVSTLKNVEKVEILPYHKMGVYKYDAL
GIPYKLKGINPPDTKKIEEIKEVFRKRNLKVV

>WP_094242155.1 pyruvate formate lyase-activating protein [Fusobacterium sp. oral taxon 203]
MQGYINSFESFGTKDGPGIRFVVFMQGCPLRCLYCHNVDTWELKDKNYIYTPEEVLTELNKVKAFLSGGI
TISGGEPLLQSSFVLEVFKLCKENGIHTALDTSGYIFNEQAKKVLEYTDLVLLDIKHIDKEMYKKLTSVD
LEPTLNFIKYLQEINKPVWIRYVLVPGYTDDIKDLNDWAEFVSQFDVVKRVDILPFHQMAIYKWEKTNRE
YKLKDTPTPNKEQIQKAEEIFKKYNLPLYKERG

>WP_094079370.1 pyruvate formate lyase-activating protein [Leptotrichia sp. oral taxon 498]
MEVKGYIHSFESFGTKDGPGIRFVLFLQGCPLRCLYCHNVDTWKIEDKKMVLTAQEVMKEILKVKGFIKT
GGVTVSGGEPLMQPEFLMELFKLCRENKIHTALDTSGYIFNEKAKKVLELVDMVLLDIKHINPEKYKILT
SVDLENTLKFAKYLKKINKPAWLRYVLVPGYSDDEKDLHDWAKFASQLTNVERVDILPFHQMGKSKWEKM
KKVYKLQDTPTPTQELIDKAEDIFRSYGLKMLDK

>WP_090858570.1 pyruvate formate lyase-activating protein [Paraliobacillus sp. PM-2]
MKGRIHSIETCGTVDGPGLRYVIFTQGCLLRCKFCHNPDTWKMGEGKEMSVQDLVKDIKDYLPFFQSTNG
GVTVSGGEPLLQAEFLVELFTELKKIGVHTTIDSSAGCFSRSPRFMENLDKLLEVTDLVLLDLKHIDPVE
HKELTGMSNEHIIDMAKYLDQKNVPVWVRHVLVPGGSDNDEYLQRLSDFIATLNNVEKIEVLPYHKLGVY
KWENLGLSYPLEGVEPPTEDRVKNAEDILNRVKVIS

>WP_088840398.1 pyruvate formate lyase-activating protein [Listeria sp. ILCC797]
MSEVMGRVHSVESMGTVDGPGIRFIVFMQGCLLRCQFCHNPDTWKIGTGTERSAQDVFDEAIKYREFWEA
SDGGVTVSGGEPLLQIDFLIEFFTLCKKAGIHTTIDSCGGCFTREPEFIEKLDRLMEVTDLILLDIKQMN
PEKHLKLTTKSNAPILDFAHYLRDKNQPIWVRHVLIPTKTDDPADLTSLRDFIDTLPNVKRVEVLVYHTM
GVYKWKELGIRYPLEGIEPPDEETIKMANEILKTATYA

>WP_088836394.1 pyruvate formate lyase-activating protein [Exiguobacterium sp. N4-1P]
MTYGTVHSVESCGTVDGPGIRFIVFTQGCPLRCQYCHNADTWEFGCGRKVTPEEIIKEANSYRSFFDATG
GGVTFSGGEPLAQPEFLEASLREAKRNGLHTVIDTAGSVVPKNLDQILDYTDLVLLDIKHIDDATCRILT
GRSNINTLAFAKLLAERNIPVWIRHVLVPGVTMTETFLRQTGEFIRTLGNVERVEVLPYHQLGVYKWEAL
GLEYALKDVLPPTAEETFAAQDLLNSYLS

>WP_088019898.1 pyruvate formate lyase-activating protein [Bacillus thuringiensis]
MVKGRIHSVESCGTVDGPGIRYVIFTQGCLLRCQYCHNADTWEIGKGKEITVEEVMQDVTCYLPFIEASG
GGITVSGGEPLLQLDFLIELFKKCKEAGIHTTIDSSGGCYSEEPEFQNKLDILMDYTDLVLLDLKHIDSK
KHRKLTGKPNEHILQFARYLSDKNKAIWVRHVLVPGVTDNEEDLKKLSSFIQSLSNVQKVEVLPYHKLGV
YKWEALGHKYPLANVEPPTEKNVEHAKHILQAV

>WP_087245058.1 pyruvate formate lyase-activating protein [Massilimicrobiota sp. An142]
MMKGYIHSLESCGTVDGPGIRFVVFFQGCPMRCLYCHNPDTWKPNTGTQMTVDEILKEFNTKKEFYKNGG
ITCTGGEPMMQLDFLIELFERCREENIHTCLDTSGITFHENPEYLKKLDRLLASTNLIMLDIKHIDPEEH
KKLTAQPNDMILKFAKYVDDKGIDLWIRHVVVPTITQNDEYLYRLGQFIATLKHVKALDVLPYHTMGVAK
YKNLGIDYPLEGIPPLDKKDAVTAREVVLKGMKDALNHK

>WP_086824083.1 pyruvate formate lyase-activating protein [Allokutzneria sp. NRRL B-24872]
MAVITGAVHSWDLATAVDGPGTRFVLFLGGCPLRCRYCHNPETWRMRDSTRRSVEEVVAEIAKYRRFIEV
AGGGFTVSGGEPLLQPDFVEQLLREVKALGMHTALDTSGYLGAWATDELLADTDLVLLDIKSWDSDTYRE
VTGGQIEPTLTFARRLDAIGKPMWVRFVLVPGLTDDPGNVEGIATFVAGLSTVERVEVLPFHKLGALKYA
ALGIPFPLADTPTPSPELLDRVRAQFRDAGNAVH

>WP_086412461.1 pyruvate formate lyase-activating protein [Bacillus thuringiensis]
MVKGRIHSVESCGTVDGPGIRYVIFTQGCLLRCQYCHNADTWEIGKGKEITVEEVMQDVTCYLPFIEASG
GGITVSGGEPLLQLDFLIELFKNCKAAGIHTTIDSSGGCYSEEPEFQNKLDILMDYTDLVLLDLKHIDSK
KHRKLTGKPNEHILQFVRYLSDKNKPIWVRHVLVPGVTDNEEDLQKLSSFIQSLSNVQKVEVLPYHKLGV
YKWEALGHKYPLANVEPPTEKNVEHAKYILQAV

>WP_085113738.1 pyruvate formate lyase-activating protein [Thermoanaerobacterium sp. PSU-2]
MVMGKIHSIETCGTVDGPGIRYVVFMQGCPLRCAYCHNPDTWDYSGGKEVSTDEIFNDAIRYIPYMKASG
GGVTLTGGEPTLQPEFCEDLFKKLKASVIHTALDTSGYVNIDKVKGLVKYTDLFLLDIKHIDDEGHKKLT
GASNRKTLEFAKYLSDEGKKMWIRHVIVPGITDDMEEIKKLADFVSSLKNVDRVEILPYHKMGVYKYEAL
GIPYSLKGINPPDTSKIEEIKEEFRKRDIKVV

>WP_084386882.1 pyruvate formate lyase-activating protein [Anabaena sp. CA = ATCC 33047]
MDNLKLSTFPIEHHTIENSHLFAEINNSGYIHSVESCATVDGPGIRFLIFTSGCPLRCLYCSNVDCRYLE
NGKQISVDELVTEIQKYTSYMKYSGGGVTISGGEPLMQAGFVREIFKRCQALGIHTALNTSGFCNLESAK
SVLEFVDLVLLDIKSSDPVTYTKVTGANIEPSLTFAKYLNAINQPTWIRFVLVPGLTDDPKNITGVADFI
APFNNVERVEVLPFHQMGEYKWRELGFEYLLENTSPPSPEQIQTALDIFRSRAIFAI

>WP_082803701.1 pyruvate formate lyase-activating protein [Anabaena sp. 4-3]
MDNLKLSTFPIEHHTIENSHLCAEINNSGYIHSVESCATVDGPGIRFLIFTSGCPLRCLYCSNVDCRYLE
NGKQISVDELVTEIQKYTSYMKYSGGGVTISGGEPLMQAGFVREIFKRCQALGIHTALNTSGFCNLESAK
SVLEFVDLVLLDIKSSDPVTYTKVTGANIEPSLTFAKYLNAINQPTWIRFVLVPGLTDDPKNITGVADFI
APFNNVERVEVLPFHQMGEYKWRELGFEYLLENTSPPSPEQIQTALDIFRSREIFAI

>WP_078146346.1 pyruvate formate lyase-activating protein [Exiguobacterium sp. HVEsp1]
MTMGYVHSVESFGTVDGPGIRFIVFLQGCALRCLYCHNADTWDFKKNNHRSAEDVIQEALSYRPFMEASK
GGITISGGDPLAQPEFLEALLREAKKHGLHTTLDTSGALRPPNLDAILDHTDLVLLDIKHIDDDMCKKLT
GRSNANTLALAEHLSERGTKMWIRHVLVPGWTLEEGALRRTAAFIQKLDHVEKVEILPYHEMGVYKWEAL
GLDYPLKGTKPPTSEEVEWAEGILQGTI

>WP_078006264.1 pyruvate formate lyase-activating protein [Flavobacterium sp. KBS0721]
MYFQLQDIEAAKLNIDDPDHLRIHSLETFGTHDGPGIRMVVFAQGCQFRCLYCQNPDTLDVKGGSLVEIE
ELVKRAVRQKSYFGKTGGVTVSGGEPLLQRNKLLHFFKLLHEQGINTCLDTNGRLNNHQAQELFDNTDLL
LLDVKHINDEIHHKLTGLTNKNTLEVAAYRESTGKPMWLRYVLVPGWTDQPQYLEEWGQHFTNYKTVGRV
EIIPFHQLGSQKWELLNMPYALKDTAAPTAESKAEAFAIFSKYFKNVILK

>WP_077429115.1 pyruvate formate lyase-activating protein [Anoxybacillus sp. 103]
MNGFIHSVESCGTVDGPGIRYVIFTQGCLLRCQYCHNADTWEIGKGRQMSVDEIIADAQTYLPFMQASGG
GITVSGGEPLLQIDFLTELFRRCKQLGIHTTIDSSGGCYTTEASFQQKLDKLLQYTDLILLDLKHIDEKK
HRKLTGKTNEHILAFARLLSERNVPVWIRHVLVPTITDDEEDLHRLADFIRTLRNVEKIEVLPYHQLGVY
KWKALGLTYPLEGIPTPSEESVEKAKQILGVK

>WP_075967301.1 pyruvate formate lyase-activating protein [Parabacteroides massiliensis]
MLGRIHSLESFGTVDGPGIRFVIFMQGCPLRCLYCHNPDTWEVKRETPYRLEPEALLAEVLRYKNFIAKG
GVTVTGGEPLLQPEFLKEFFRLCRENGIHTALDTSGYICSGKALEVLEYVDLVLLDIKTIDAGLHPRLTA
VKLDNTLRFLDELEKRGIPVWIRHVVVPGLTDNDEDLEKLAEYISRYKVVRKAELLPYHTMGTYKYEAQG
LDYKLKGVEPLSAERLANAKAIFRKHGITV

>WP_075576939.1 pyruvate formate lyase-activating protein [Olsenella timonensis]
MRDAVDPLAVCGRVHSVETFGTVDGPGTRLVVFCQGCPMRCQYCHNPDTWEFGIGTEKTVGEVIEAFERN
RPFYRRGGITVTGGEPMAQPDFVAALFRAAHAAPAGRIHTCLDTSGATFSATGSERFSDLLDETDLVLLD
IKTSDAASHERLCGLPASHALELGEELARRGVPTVIRHVLVPGITDSEEEVAGVGRIIGDWDNVVGLDLL
PYHTMGRSKYEKLGIAYPLEGVPAMEPARAKGLRAVALRARAERRAERGR

>WP_071128332.1 pyruvate formate lyase-activating protein [Varibaculum massiliense]
MEITGGAENISVSADGITGEYAPEPLEEQVPRTRGSGLGALREAPEMSHSQHNQAVREGKLASVHSWELV
TAVDGPGTRLTLFLSGCPLRCQYCHNPDTFQMRSGHAVTLTDVFKLVTRYRAIFKVTGGGLTISGGEALM
QVNFVRNLLRRCHQEGIHTCLDTSGFLGANLADADLKNLDLVLLDVKSGDESTYHQVTGRALAPTITFGD
RLAEAKVPVWVRFVLVPGLTDDPENIAKVTQIAQRWSNLERLEILPFHQMARDKWENLGLDYQLADTPVP
TKEQVEAAKQIMREQGIQQVFSS

>WP_069329084.1 MULTISPECIES: pyruvate formate lyase-activating protein [Paenibacillus]
MVKGRVHSLETFGTVDGPGIRFVLFMQGCLMKCQYCHNPDTWNLDGGKVMELEEVLAEIEPYLSYYRSSG
GGLTVSGGEPTLQAPFVRELFKAVKDRWNLNTTLDSNGFNEPNKIHELLEVTDLVLLDIKHINNEKHKKL
TGVSNERTLHTAQWLSDNGRKMWIRHVFVPGINDAEEDLIALGEFIGTLKGVEKFEILPYHQMGIYKWEA
LGRIYPLDGVPSPTEEEVERAYRLIEQGRRQVSCV

>WP_068184455.1 pyruvate formate lyase-activating protein [Macellibacteroides sp. HH-ZS]
MINVHSYESMGTFDGPGLRLVVFLQGCNFRCLYCANPDTIPLKGGKPTEAEEIVRMALSQKAFFGKKGGI
TFSGGEPTLQAKALIPLFRRLKEEGIHICLDSNGSVLNNYSKELFSLTDLVLLDIKEFNPERHFLMTGRE
NNFTLETAAYLQANNIPMWIRYVLVPGHTDFEADIRAMGQHFQSYSMIKRIEILPYHTLGAHKYEALKKP
YLLKGVKENTPEQLDHVRKLFEEYFPAVFVN

>WP_066347653.1 pyruvate formate lyase-activating protein [Geminocystis sp. NIES-3708]
MTNTLSINNSSQTGIIHSVESCGTVDGPGIRFVIFTQGCPLRCLYCHNPDCRHFEDGKIVTVDELITEID
KYRAYFESSGGGVTITGGEPLMQPDFVKAIFQNCKKINIHTTLDTSGYVNLNIAKPILEYTDLVLLDIKS
FDPNIYHKLTSVSLEPTLIFARYLAQINKPTWIRFVLVPNLTDPENNVRGLAQFIAPFKNIEKVEILPFH
KMGEYKWEQLGYDYQLKDTQPPSPQLMNQVINIFKSYGLKVQ

>WP_063674828.1 pyruvate formate lyase-activating protein [Bacillus thuringiensis]
MVKGRIHSVESCGTVDGPGIRYVIFTQGCLLRCQYCHNADTWEIGKGKEITVEEVMQDVTCYLPFIEASG
GGITVSGGEPLLQLEFLIELFKKCKEAGIHTTIDSSGGCYSEEPEFQSKLDILMDYTDLVLLDLKHIDSK
KHRKLTGKPNEHILQFARYLSNKDKPIWVRHVLVPGVTDNEEDLQKLSSFIQSLSNVQKVEVLPYHKLGV
YKWETLGHKYPLANVEPPTEKNVEHAKHILQAV

>WP_062949334.1 pyruvate formate lyase-activating protein [Brachybacterium sp. sponge]
MTQSIDLLGRPARNRRAGAGIDGMAEAELDRSGRLAAFREGRLASVHSWELVTAVDGPGTRLTIFFAGCP
LRCVYCHNPDTMEMRRGQDVELEEIERLLRRYRRVFRATGGGITLSGGEVLMQPAFAHNVLRSAKELGIH
TAIDTSGYLGAVAKDELLADVDLVLLDVKSGDEPSYKRLTGRELQPTIDFGDRLARAGIAIWIRFVLVPE
WTDAAENVEKVADIVERWRDVVERVEVLPFHNMGQDKWDVLGMEYRLRDALPPSTEVVERVRGQFRARGL
TVH

>WP_062808303.1 pyruvate formate lyase-activating protein [Blautia sp. Marseille-P2398]
MDNKQIKGYVHSLESFGSVDGPGVRYVIFLSGCAMRCQFCHNPDTWKMKQGELYTADELLKKALRYKGYW
GSKGGITVSGGEPLLQMDFLTEFFKKAKAEGVHTNLDTSGNPFTDQEPWHSGWLELMKYTDLVMLDIKQI
DEQEHIKLTGHSNKNILAMARELSDIKKPVWIRHVLVPGGSDKDEYLHRLADFIHTLSNVERVEVLPYHT
LGKFKWENLGLSYPLEGVNPPTQERIDNARKILGAI

>WP_062616747.1 pyruvate formate lyase-activating protein [Flammeovirga sp. SJP92]
MLRIHSIETFGTHDGPGIRFIVFVQGCQFRCLYCHNPDTFDVKGGKHIQLDEIEKRVLRQRPYFGDEGGI
TVSGGEPLLHRKKLITLFKRLKEQGIHTCLDSNGRLVNKEVEELLEYTDLLMLDVKHINDDWHHKLTTVS
NSATLKLAEMREKQGKPMWIRYVLVPGWSDQEEYLHELGQFFKDYKTVEKIEIQPYHKLGVHKWEALGLK
YDLEGVNPPTAEEIEKAKNIFAQYFKEVHVN

>WP_062531353.1 pyruvate formate lyase-activating protein [Olsenella sp. DNF00959]
MDEVERTLLPQASDPLASRGRVHSVESMGTVDGPGCRMVVFLQGCPLRCAYCHNPDSWDYAGGSEASVGE
LLERFERNRPFYRRGGMTVSGGEPLAQPRFVADLFRAAHRSPRGRIHCCLDTSGATFDPKRPEPFSPVLA
ECDLVLLDIKHSDPAGHRRLCGSGPEAPLALADELARRRIPTVVRHVVVPGITDVEEELRGLGRLLGNWD
NVVGLDLLPYHTMGRDKYGRLDLPYRLEGVPAMDPTRLPELRAIVMEARAARRAERVR

>WP_062433573.1 pyruvate formate lyase-activating protein [Prevotella sp. DNF00663]
MDSPKVGFLHSTESFGSVDGPGIRFVIFLQGCPMRCRYCHNPDSWKKEKQQSVTAEELLGRAERYRSYWG
KDGGITVSGGEALLQTDFLIELFSKAHERGINTCLDTSAQPFSRQSPFYDKFVHLMEHTDLVLLDIKHID
SEAHRMLTGHPNENILDAARCLSDMGKPVWIRHVLVPGITDDEDALRRLAAFIQTLSNVQRIEVLPYHAL
GIYKWENLGIPYSLKDVSTPAKEQVEWAGKILRGEQ

>WP_062316534.1 pyruvate formate lyase-activating protein [Bradyrhizobium sp. CCH10-C7]
MSTVQILEPGSRHDLRVGISPDAPDESQFKDEQGAFGYCHSYETSSRYDGPGLRVVLFVSGCLLRCTYCH
NPDTWHLKDGTYVSAEQVLRRLGDFAPALGSLGGGLTISGGEPMVQIEFTRRIFAGAKAMGLHTAIQTSG
FLGDRADERYLSNIDLVLLDIKSSDPDTYRRVTGRDLAPTLRFAERLASLSKPVWVRFTLVPGETDDPAN
VDGIARFVAPMKNVEWVEVQPFHQMGSFKWKAMGIDYKLLNTSPASRDLANRVIEQFRAAGCQVR

>WP_062103099.1 pyruvate formate lyase-activating protein [Cellulomonas sp. B6]
MTTTVQDGAPVVPLGVPLVGGSHTRTQGHGTAGLETTEAERSDRLAAVREGRLGSVHSWELVTAVDGPGT
RLTIFLSGCPLRCLYCHNPDTMEMRRGTDVAADELLARIARYRGVFKATGGGVTISGGEPLMQPAFVRRL
VRGAAAMDVPVAIDTSGFFGAHATDEMLDDVSLVLLDVKSGDPETYKRVTGRELQPTLDFGRRLSARGTR
MWIRFVLVPGLTDAPENVAAVADYVASLGEAVERVEVLPFHQMGRDKWAELGMRYELDDVEPPSREDAEA
VRDVFRARGLTTF

>WP_061946025.1 pyruvate formate lyase-activating protein [Selenomonas sp. oral taxon 136]
MTGCNGRISSTESFGSVDGPGIRFIVFVQGCRFRCRYCHNPETWETEGGEERTPADVLRQALRYRPYWKE
RGGITVSGGEPLLQLPFVTEFFRLAKEQQVSTVIDTAGGPFTEDEPFFSAFRALLPLTDLFLLDIKHIDP
AQHRALTGTSNAPVLALARYLSEQGKSMWIRHVLVPGWTTDADDLHRLADFIRTLRTVERVEVLPYHAMA
RHKYEALHLPYPLGDTPVPTAEEIARAEAILCGGNDPSRGG

>WP_061413624.1 pyruvate formate lyase-activating protein [Lactococcus sp. DD01]
MTDTYIEEAKKVTGLIHSTESFGSVDGPGVRFIVFMQGCQMRCKYCHNPDTWALKNEKATTRTVEDVMDE
ALRFRGFWGEKGGLTVSGGEAMLQIDFVIALFQYAKSLGIHTTLDTSARPFRTDEYITSRIDELLEVTDL
VLLDLKEIDSKRHKALTGHPNENILEFARYLSDKGQAMWIRHVLVPGETDIDEDLEKLGEFVKTLDNVLK
FEILPYHTMGEFKWRELGWKYPLAGVKPPTKERVSNAQSIMGTETYQEYLERIR

>WP_060385084.1 pyruvate formate lyase-activating protein [Bacteroides stercoris]
MINVHSYESMGTFDGPGLRLVVFLQGCPFRCLYCANPDTIDVKGGTPTPAGEILQMAVSQKAFFGKKGGI
TFSGGEPTLQAEALIPLFKDLKANGIHICLDTNGGIWNDKVEELLSLTDLVLLDIKEFNPERHRTLTGRS
NEQTLRTAAWLEQQGHPFWLRYVLVPGYSDFEEDIRSMGEQLGKYQSIQRVEILPYHRLGVHKYEAMGWD
YQLKEVVENTPAQLERAEKLFKEYFPTVVVN

>WP_057762867.1 pyruvate formate lyase-activating protein [Cytobacillus praedii]
MIGNIHSIETFGTVDGPGIRYVVFTQGCLLRCQYCHNADTWEIGTGRQMSVSEIMSDLHSYLPFIEASGG
GITVSGGEPLLQIPFLIELFKKCKEAGIHTTIDSSGGCYSNSPLFQEQLKVLLQYTDLVLLDLKQIDKEK
HKRLTGLTNEHILTFARYLSENEIPVWIRHVLVPTISDDEQDLIKLGKFIRSLTNVERVEVLPYHKLGVY
KWEALGLEYPLKEIVPPSEETTARAVRILTKN

>WP_056584629.1 pyruvate formate lyase-activating protein [Cellulomonas sp. Leaf334]
MTTQVHDAAPWPTVHLGLPRSRSGTAGLSSVELDHAAKMAAVRSGSIGSVHSWELVTAVDGPGTRLTVFL
AGCPLQCLYCHNPDTMQMRRGTDVTADEILARVARYRTVFTATGGGLTISGGEPLMQPAFVARLLRGAKA
MGVHTTVDTSGFLGSQCTDAMLADVDLVLLDIKSGLPETYRRVTGRALQPTLDFGQRLRESGTRTWVRFV
LVPGLTDDPENVAAVADHVTALGDVVERVEVLPFHQMGRDKWDALGMRYELGETEPPTPELVERVRATFR
DRGLSVF

>WP_056458301.1 pyruvate formate lyase-activating protein [Caulobacter sp. Root487D2Y]
MTIRTGLATGEIGFLHSFTTGSAVDGPGIRLVAWTAGCMFRCRFCHNPDTWTMTNGLPVPFERAVEELRT
YAHGLRVMGGGLTLSGGEPLMQARFAARLFAAAKAMRVHTAIETNGFYSDRLSDAELQDIDLVLLDMKGF
TPEQHERVTGVRDNQRVLAFGERLARLRRPMWLRFVLVPGLTDIPEEMAKLAEYAASLGVVERVEVLPFH
QMGAYKWARLGIDYSLEATQPPSAEQVEAAVSIFRAAGLNAC

>WP_056436218.1 pyruvate formate lyase-activating protein [Caulobacter sp. Root1455]
MTIRTGLATGEIGFLHSFTTGSAVDGPGIRLVAWTAGCMFRCRFCHNPDTWTMTNGLPVPFERAVEELRT
YAHGLRVMGGGLTLSGGEPLMQARFAARLFAAAKAMRVHTAIETNGFYSDRLSDAELQDIDLVLLDMKGF
TPEQHEQVSGVRDNQRVMAFGERLARLRRPMWLRFVLVPGLTGIPEEMAKLAEYAAGLGVVERVEVLPFH
QMGAYKWARLGIDYSLEAAQPPSAEQVEAAVSIFRAAGLNAC

>WP_056134047.1 pyruvate formate lyase-activating protein [Sanguibacter sp. Leaf3]
MRGVQAAGPAESTFDKDFEAPERRTVGAGTEGLAISGASHGDRLTQMREGTLGSIHSWELVTAVDGPGTR
MTVFFAGCPLRCLYCHNPDTFKMKDGESVTSDELLRRIRRYRALFRATGGGLTISGGEVLMQPAFAATIL
KGAKAEGIHTTIDTSGYLGASCTDEMLENIDLVLLDVKSGDEATYKRVTGRELQPTLDFGRRLAAKDIEI
WLRFVLVPGLTDDVENVEKVAQYAATLSSVSRVEVLPFHQMGLDKWKTLGLKYELADAEPPSKELLERVR
DQFRSKGLTVY

>WP_056090808.1 pyruvate formate lyase-activating protein [Cellulomonas sp. Root137]
MAQTTQVHEAAPWPAVHLGLPRARSGTAGLSSIELDHAAKMAAVRSGSVGSVHSWELVTAVDGPGTRLTV
FLAGCPLQCLYCHNPDTMQMRRGTDVTADEILARVARYRPVFKATGGGLTISGGEPLMQPAFLARLLRGA
KAMDVHTTVDTSGFLGSQCTDAMLEDIDLVLLDIKSGLPDTYRKATGRALQPTLDFGARLRDAGKRTWVR
FVLVPGLTDAPENVEAVADHVVKLGPVVERVEVLPFHQMGRDKWDELGMRYELAETQPPAPELVERVRAT
FRDRGLSVY

>WP_056063597.1 pyruvate formate lyase-activating protein [Exiguobacterium sp. Leaf196]
MTYGMIHSVESCGTVDGPGIRFIVFTQGCPLRCQYCHNVDTWEFGCGRRVSADEVVKEAISYRSFFEATG
GGITFSGGEPLAQPEFLEAALTEAKRHGLHTVIDTAGSVVPKNIDAILDATDLVLLDIKHIDDAACRVLT
GRSNANTLAFAKRLAERNIPVWIRHVLVPGITMSEHFLRQTGEFIRTLGNVERVEVLPYHQLGVYKWENL
GLAYPLTDVLPPSREETDAAQTLLESYLC

>WP_056027113.1 pyruvate formate lyase-activating protein [Cellulomonas sp. Leaf395]
MTQTTQVHGVAPWPTVHLGLPRAKAGTAGLSSVELDHAAKMAAVRAGDLGSVHSWELVTAVDGPGTRLTV
FLAGCPLQCLYCHNPDTMQMRRGTDVTADEILARVARYRTVFTATGGGLTISGGEPLMQPAFVARLLRGA
KAMGVHTTVDTSGFLGSQCSDAMLADIDLVLLDIKSGLPDTYRRVTGRALQPTLGFGRRLRESGTRTWVR
FVLVPGLTDAPENVEAVAEHVVALGNVVERVEVLPFHQMGRDKWDELGMRYELGDTEPPTPELVERVRAT
FRDRGLSVY

>WP_055921608.1 pyruvate formate lyase-activating protein [Cellulomonas sp. Root485]
MVSNETTGPQVVPLGQPVVGGSSERPVGHGTAGLEDVEYDHGGRLAAVRAGELGSVHSWELVTAVDGPGT
RLTVFLAGCLLRCLYCHNPDTLEIRRGKSVTAKELLRRVKRYRGVMTATGGGLTLSGGEPMMQPAYVRTL
LRGAKAMGVHTAIDTSGFLGASCTDEMLDDIDLVLLDVKSGLPETYKRVTGQELAPTLAFGRRLAARGTE
EVWVRFVLVPDLTDAIENVEAVAQYVASLGPVVTRVEVLPFHQMGRDKWAELGMTYELDGVRSPDPELLG
RVRGQFRAHGLTTF

>WP_055915771.1 pyruvate formate lyase-activating protein [Cellulomonas sp. Root485]
MTETTQVHDVAPWPSVHLGLPRARSGTAGLSTVELDHAAKMAAVRAGDLGSVHSWELVTAVDGPGTRLTV
FLAGCPLQCLYCHNPDTMQMRRGTAVTADEILARVARYRTVFAATGGGLTISGGEPLMQPAFVARLLRGA
KAMNVHTTLDTSGFLGSQCTDAMLADVDLVLLDIKSGLPDTYRRVTGRALQPTLDFGQRLRESGTRTWVR
FVLVPGLTDAPENVEAVAGHIVALGDVVERVEVLPFHQMGRDKWDELGMRYELGDTQPPTPELVERVRST
FRDRGLSVF

>WP_054466678.1 pyruvate formate lyase-activating protein [Planktothricoides sp. SR001]
MQITGKIHSLESCGTVDGPGIRFIIFTQGCPLRCLYCHNPDCRNIQDGQEMSVDDLIAEVQKYRTYMDFS
GGGLTISGGEPLMQPEFITEIFKHAKALGIHTALDTSGFVALEVAKPVLEYVDLVLLDIKSYDPATYFKI
THVDIQPTLRLAKYLQEIHKPTWIRFVLVPNLSDREDNIQGLAEFVSHLDNVEKVEVLPFHKMGEYKWET
LGYDYRLHDTQPPSPAEVKNAIAIFQKYHLTVQ

>WP_054260160.1 pyruvate formate lyase-activating protein [Propionispora sp. 2/2-37]
MKGYYHSIETFGTVDGPGIRYVLFLSGCRLACRFCHNPDTWQQTDKTITVEEVLSDIERYRSYYLSSDGG
LTLSGGEPLLQPDFAASLFKECQNRGFHTLLDTSGYCPQEHIRQVLPYTDMVQFSLKTVDKAKHYLLTAG
GNELILDNLRYIASQHTPLVIRYVVIPGLTDSLQDMEDLTGFLHSLPGKPVIELLAYHTLGCEKWQTLGL
NYSLPDVSPASDQQVEQFASLLRSRNVTVL

>WP_053991544.1 pyruvate formate lyase-activating protein [Mangrovimonas sp. TPBH4]
MKTPDATLSVHSIESFGTHDGPGIRLVIFLQGCKLKCQYCHNPDTIDTQGGSEYQIEDLVQRAIRMKPYF
GDLGGVTVSGGEPLLQAKALIPFFKRLKEEGIHTNVDTNGRLLNHPTMELLDDYADLVMLDIKHMTEEGF
RTLAGAKNKETTFNFAKHREQSGKAMWLRYVLIPGITNTPELLHALGDYFKAYKTIEKIELQPYHKLGIH
KWEALGWVYELKDARENTQEEIDAAVAILKDYFKEVKVN

>WP_053977030.1 pyruvate formate lyase-activating protein [Mangrovimonas xylaniphaga]
MKTPDTTLSVHSIESFGTHDGPGIRLVIFLQGCKLKCQYCHNPDTIDTQGGTEYLIEDLVQRAIRMKPYF
GDLGGVTVSGGEPLLQAKALIPFFKRLKEEGIHTNVDTNGRLLNHPTMELLDDYADLVMLDIKHMTEEGF
RTLAGAKNKETTFNFAKHREQSGKAMWLRYVLIPGITNTPELLHALGDYFKAYKTIEKIELQPYHKLGIH
KWEALGWVYELKDARENTQEEIDAAVAILKDYFKEVKVN

>WP_053916187.1 pyruvate formate lyase-activating protein [Brachybacterium sp. SW0106-09]
MTQSIDLLGRPARNRRAGAGIDGMAEAELDRSGRLAAIREGRLASIHSWELVTAVDGPGTRLTIFFAGCP
LRCVYCHNPDTMEMRRGQDVELEEIERLLRRYRRVFRATGGGITLSGGEVLMQPAFARNVLRAATELGIH
TAIDTSGYLGAVAKDELLADVDLVLLDVKSGDEASYKRLTGRELQPTIDFGDRLARAGIAIWIRFVLVPE
WTDAAENVEKVADIVERWQDVVERVEVLPFHNMGQDKWDVLGMEYRLRDAQPPSTEVVERVREQFRARGL
TVH

>WP_053458731.1 pyruvate formate lyase-activating protein [Hapalosiphon sp. MRB220]
MSQPTTFGFIHSVETCGTVDGPGIRFIIFTTGCPLRCLYCCNPDCRYLENGRQASVDELIAEIQKYTSYM
KASGGGVTISGGEPLYQPEFVREIFRRCQELGMNTALDTSGFCNLEVAKTVLEYVDLVLLDIKSFDPDTY
KKVTSVDIEPTLNLAKYLSEIHKPTWIRFVLVPGLTDDPENIQGLADFIATLKNVKRVEVLPFHKMGEYK
WEQLGFEYLLKDTPTPSAEQVQQALDIFRSRGVLAIA

>WP_053452220.1 pyruvate formate lyase-activating protein [Exiguobacterium sp. BMC-KP]
MTQGMIHSVESCGTVDGPGIRFIVFTQGCPLRCQYCHNVDTWEFGCGRRVSADEVIKEAISYRSFFEATG
GGITFSGGEPLAQPEFLEAALTEAKRNGLHTVIDTAGSVIPKNIDAILDATDLVLLDVKHIDDAACRVLT
GRSNANTLAFAKRLAERNIPVWIRHVLVPGITMSERFLRQTGEFIRTLGNVERVEVLPYHQLGVYKWENL
GLAYPLTDLLPPSPEEADAAQTLLESYLC

>WP_053393019.1 pyruvate formate lyase-activating protein [Leptotrichia sp. oral taxon 212]
MEGYIHSFESFGTKDGPGIRFVLFLQGCPLRCLYCHNVDTWNIKDRKYMMTPEEVMKEILKVKGFIRSGG
VTVSGGEPLLQPEFLIELFKLCKENGIHTALDTSGYIFNEKAKKVLENVDMVLLDIKHINPMKYKILTSV
SLDHTLKFAEYLSSINKPVWVRYVFVPGYSDDEEDLHEWAKFVSQFGNIERVDILPFHQMGTYKWEKLGK
EYKLKDVETPTREEVEKAEEIFKSYGLKLLEK

>WP_052209302.1 pyruvate formate lyase-activating protein [Kocuria sp. ZOR0020]
MRPTEPVRAASVTELPQPLRRGTADGLPETLGDLHRELLPLDDDGRPLHHQKVQALHAGLMGSIHSWELV
TAVDGPGTRMTLFLSGCPLQCQYCHNPDTMQLKNGTLQSVEEVLKRVMRYRKIFQATGGGLTISGGEPLF
QHKFVRRILRGAKEMGVHTAIDTSGFLGRVADDELLADVDLVLLDVKSGDEATYRETTGRALAPTLAFGD
RLAEMGKPVWIRFVLVPGLTDAPENVQAVAEIVARWGSVQRVEVLPFHNMGEDKWNTLGLNYSLKGVQPP
SLESTEAARETFRAKGLTVY

>WP_051813894.1 pyruvate formate lyase-activating protein [Kitasatospora sp. MBT63]
MTETTVAASAGEAAPPSCPVTGMLHSWDLSTGVDGPGTRFVAFLAGCPLRCLYCHNPDTWHLRDGRRATA
DDIVQEAAKYTAFIRASGGGATISGGEPLLQPNLTGELLHRFKHELGLHTALDTSGFLGSRATDALLADT
DLVLLDIKSWDRALYRHLTGQRLAPTLDFARRLAGLGTEVWVRFVLVPGLTDLPENIEGVAAFAASLGNV
ARVDVLPFHRLGTAKWRALGLEFTLADTPTPTRDQEAAARAVFAAHGLHAV

>WP_051412313.1 pyruvate formate lyase-activating protein [Prevotella sp. ICM33]
MVQCKVNNQHNNLSDSPTSEMMLRVHSVESFGSVDGPGIRFVIFLKGCAMRCQYCHNPDTWDRAGGNLRS
VDDVLSQAQRYRSYWGTKGGITVSGGEALLQIQPLTELFRKAKALGINTCLDTSAQPFNRESNSFSAFEE
LMKYTDLVLLDIKHIDSDAHKQLTGWKNENILDCARYLSDIGKPVWIRHVLIPGINDDDESLYKLRAFID
TLSNVERVEILPYHSLGVYKWEQLGIPYALKDVESPTEESVLHARKILTEGR

>WP_051273933.1 pyruvate formate lyase-activating protein [Oribacterium sp. oral taxon 078]
MEERLINREKDAADAPSGEKKLLGAVHSVESFGSVDGPGTRFLIFLKGCAMRCRYCHNPDTWEYHSEDRR
SADSLLDQAERYREYWGEDGGITVSGGDPLIQIDFVLQLFEEAKRRGINTCLDTSAQPFTRKEPFFGKFT
RLMKLTDTVLLDIKEIDSRKHRWLTGWGNENILDCARYLSEIGVPVWIRHVLVPGVTDRDEELRKLKSFI
DNLHNVKKVEILPYHTLGVYKYEKLGIPYRLPTVNPPTEQEISHAKKILGIQEAKN

>WP_051121441.1 pyruvate formate lyase-activating protein [Exiguobacterium sp. S17]
MTMGYVHSVESFGTVDGPGIRFIVFLQGCALRCLYCHNADTWDFKQNNYRSAEDVIQEALSYRPFMEASK
GGITISGGDPLAQPEFLEALLREAKKHGLHTTLDTSGALRPPNLDAILDHTDLVLLDIKHIDDDMCKKLT
GRSNANTLALAEHLSERGTKMWIRHVLVPEWTLDEGALRRTAAFIQKLDHVDKVEILPYHEMGVYKWEAL
GLDYPLKGIKPPTTEEVEWAEGILQGTSLKNCARPSRSAQFFVL

>WP_050709587.1 pyruvate formate lyase-activating protein [Dysgonomonas sp. HGC4]
MQGYIHSFETFGTKDGPGIRFVVFMQGCPLRCLYCHNPDTWKKDGAKYMLTPLEVFQELDKVKNFVRGGI
TISGGEPMLQPEFVLELFKLCKENNIHTTIDTSGIFLNEKVKEVLQYTDLVLLDIKHINPEKYKELTTVP
LEPTLKFMEYLAETNKPTWLRYVLLPHYTDDEKDLIEWAKYASQFKNVERVDILPFHQMAVQKWQDLGLE
YQLKDIEPPTSTQKEKAEAIFKSYGLPV

>WP_050702841.1 pyruvate formate lyase-activating protein, partial [Dysgonomonas sp. BGC7]
MKGNIHSFESFGTKDGPGIRFVFFMQGCPLRCLYCHNPDTWNMNDKAYEMTAEEAFEGVSKVKNFIKSGG
ITVSGGEPLLQPDFVLELFKLCKADGLHTAIDTSGYILNEKVKSVLDLTDLVLLDIKHINPTKYESLTAR
PLEPTKYFMQYLSEMKKPVWLRYVLVPQFTDEEQDLHDWAKYVSLFPNVERVDILPFHQMGIHKWEQMGQ
DYKLADIQPPSNSDILKAENIFKSYG

>WP_050636106.1 pyruvate formate lyase-activating protein [Candidatus Stoquefichus sp. SB1]
MEKKKGRIHSIESFGSVDGPGVRYIYFLHGCPLRCQFCHNPDTWGSEKYQEMTAEEALKQAMKYQSYWGD
KGGLTISGGEPLMQIDFLLELFKLAKKEGIHTCIDTSGGCFTRAEPFFSKFEELMQYTDLLLVDIKEINN
DRHLLLTGKDNAPILDMAQYLSDIQKPVWIRHVLVPQRSDFDEDLKALDSFIKSLNNVERVEVLPYHTLG
TFKWKELGIDYPLEGINPPDATRIANANQLLHVQDYQGFKNK

>WP_050343343.1 pyruvate formate lyase-activating protein [Olsenella sp. oral taxon 807]
MLQGRVHSCESFGSADGPGVRYLIFLQGCEMRCRYCHNPDTWGKTKGSLMSADELLDQAERYRGYWGKEG
GITVSGGEPLLQIDFVRELLHKAKQRNINTCIDTALQPFTREQPFFGTFEALMRDTDLLLVDIKHIDPIE
HKKLTGCDNRNILDGLSYLSQIGKPIWIRHVLVPGITDNDDYLRLTREFIKGLSNVKRIDVLPYHSLGIY
KWDELGIPYTLRDTKPPAVERVRNAERILQGAGDATR

>WP_050341704.1 pyruvate formate lyase-activating protein [Selenomonas sp. oral taxon 478]
MSICKGRISTTESFGSVDGPGIRFIVFVQGCCYRCQYCHNPETWETEGGEERTPADVLRQALRYRPYWKE
RGGITVSGGEPLLQLPFVTEFFRLAKEQQVSTVIDTAGGPFTEDEPFFSAFRALLPLTDLFLLDIKHIDP
AQHRALTGTSNAPVLALARYLSEQGKSMWIRHVLVPGWTTDADDLHRLADFIRTLRTVERVEVLPYHAMA
RHKYEALHLPYPLGDTPVPTAEEIARAEAILCGGKTSRTEDK

>WP_049727564.1 pyruvate formate lyase-activating protein [Dorea sp. D27]
MKRYSGRIHSFQSMGAVDGPGLRFVVFMQGCPLRCAYCHNPDTWEPDAEEEYTPEEVAEKIRRFLPYLKN
GGVTVTGGEPLMQPEFVMELFRILREEGVHTALDTSGVGDMQKTGRVLEYTDLVLADVKFLTAEDYRYYC
KADFQKVAAFLNLTKKKNIPLWIRRVAVPGINDTKEDIIKLVDFLEEYPNVEKIELLPFRKLCLEKYETM
GIPFPLADVPEMTETEAGRLRESIPVRYR

>WP_049155759.1 pyruvate formate lyase-activating protein [Corynebacterium aurimucosum]
MADGITGVVRLTPEEGEKVRGAAAGLGTDNDLEGYTRPELMQARRSGDVALVHSWELVTAVDGPGTRMTM
FMSGCPLRCQYCHNPDTMEMKVGTLERIEDVVKRIKRYKPVFKASGGGLTISGGEPLFQIAFARRLLKEV
HDAGIHTTIDTSGYLGARLRDEDLDNIDLVLLDVKSGDEETYKKVTRRELQPTIDFGDRLNAIGKPVWIR
FVVVPGLTDGPENVANVAKIVSRWKSNVERVEVLPFHNMGADKWHELGYPYTLEDTKPPKPEDVEAIREV
FRKEGFVVY

>WP_047395137.1 pyruvate formate lyase-activating protein [Exiguobacterium sp. ZWU0009]
MTYGMIHSVESCGTVDGPGIRFIVFTQGCPLRCQYCHNVDTWEFGCGRRVSADEVVKEAISYRSFFEATG
GGITFSGGEPLAQPEFLEAALTEAKRHGLHTVIDTAGSVVPKNIDAILDATDLVLLDIKHIDDAACRVLT
GRSNANTLAFAKRLAERNIPVWIRHVLVPGITMSEHFLRQTGEFIRTLGNVERVEVLPYHQLGVYKWENL
GLAYPLTDVLPPSPEETDNAQTLLESYLC

>WP_047392437.1 pyruvate formate lyase-activating protein [Chitinibacter sp. ZOR0017]
MEANKPLGEIIAPAFDAEGRQYGYVHSIETGAAVDGPGMRFALFVSGCQFRCLYCHNPDTWKLHTGKQWT
VDDIVAEIGKYASFLRVAGGLTISGGEPLMQAHFIGEIFRRAKQDLRIHTALDTQGFLAAHLPDDYFDNI
DLVLLDIKQMNPEKYEALTGKPLQPTLDFAQRLFKMGKKIWLRYVLVPGWSDDEADVQALADYLGDMSRQ
YPNVLERVEVLPFHKMGENKWAELGLKYELADTQPPSQDVVHRVREQFRAQGIFCC

>WP_046814713.1 pyruvate formate lyase-activating protein [Calothrix sp. 336/3]
MANLESLQFPNVRFDETVASSIGDRAEDEGYIHSTESCGTVDGPGIRFVIFTSGCPLRCLYCSNPDCRNL
ENGKKVKVDELVTEIQKYKSYMQASGGGVTISGGEPLFQPSFVRAIFQRCHELGIHTALDTSGFCNLEAA
KSVLEFVDLVLLDIKSFDPDTYTKVTSVAIAPTLDLAKYLDTIHKPTWIRFVLVPGLTDNPENIAGLADF
VATLKNVERVEVLPFHKMGEYKWQQLGFEYLLQDTPVPSVQQIQDAIDIFKSRGIAAI

>WP_046150517.1 pyruvate formate lyase-activating protein [Parabacteroides sp. HGS0025]
MIGRIHSLESFGTVDGPGIRFVVFMQGCPLRCLYCHNPDTWDSKGGAKYQMTPEELLAEVLRYKNFIAKG
GVTVTGGEPLLQAEFLKEFFRLCREEGIHTALDTSGYICTPKALEILEYVDLVLLDIKTIDPELHPRLTA
VKLDNTLRFLDEQEKRGIPVWIRHVIVPGLTDNDEALDQLAEYISHYKTVQKAELLPYHTMGTYKYEAQG
IDYKLKDVEPLSAERLANAKEIFKKHGIVI

>WP_044937134.1 pyruvate formate lyase-activating protein [Pseudobutyrivibrio sp. LB2011]
MREILGYINKFESFGAVDGPGVRYIIFLNGCKMRCAFCHNPETWAEHQGEQYTADQVLEKALRYKPYWKK
DGGITVSGGEPLLQIDFVLDLFKKAKAKGITTCLDTAGQPFTHEEPFYSKWKELMSVTDTVMLDIKNIDP
EEHKKLTGVPNDNILQMAKEISDMGVKIWIRHVLVPGGSDNDELLHRTREFIDTLKTVERVEVLPYHSLG
VPKYAELGIPYRLEGVESPTAERIKNAKEILGAN

>WP_044931419.1 pyruvate formate lyase-activating protein [Oribacterium sp. NK2B42]
MAEAIKGAIHSIETFGSVDGPGVRYIVFLKGCNMRCRYCHNPDTWDFTSADMRTADEILNNAVRYREYWG
EDGGITVSGGDPLVQIDFVIDLFEKAKAMGISTCLDTSAQPFTREEPFFSKFNRLIKVTDTVLFDIKEID
DEKHKKLTGHTNKNILDCCTYLSEQGVDLWIRHVLVPGLTDSDEELIATKAFIDTLKTVKKVEILPYHTL
ALYKYEKLGLKYTLADTPTPSPDLINHAEEILGIK

>WP_044768980.1 pyruvate formate lyase-activating protein [Streptococcus suis]
MMTEIDYRKVTGLVHSTESFGSVDGPGVRFVVFMQGCHMRCQYCHNPDTWDLVNPAATERTAEDVLNEAL
RFRMFWGKEGGITVSGGEATIQIDFLIALFTLAKEKGIHTTLDTCALTFRKTERYLEKYSRLMEVTDLVL
LDIKEMNPEQHRIVTGHSNKTILECAQYLSDIGKPIWIRHVLVPNLTDRDEDLIELGKFVKTLKNVERFE
VLPYHNLGEFKWRELGRPYPLEGTKPPTKARVENAKALMETETYQEYLNRIKG

>WP_044231662.1 pyruvate formate lyase-activating protein [Porphyromonas sp. COT-290 OH3588]
MLRIHSFESLGTFDGPGIRLVVFLQGCNFRCLYCANPDTIPIGQDGKLVEPSEVLRRAINEKPFFGKRGG
ITFSGGEPTVQAKELIPLCHDLKAAGIHICLDTNGSIHNQHVRELWELVDLVLLDCKQINPERHKLLTML
DNKRTLETAQILAEMGKPVRLRYVLVPGYSDAEEDLHALGKHFGGFANIERLEILPYHTYGKHKYETLGQ
PYALEAIHEPTPEEVDRAVAILSPYFRTVWTQ

>WP_044189355.1 pyruvate formate lyase-activating protein [Porphyromonas sp. COT-290 OH860]
MLRIHSFESLGTFDGPGIRLVVFLQGCNFRCLYCANPDTIPIGQDGKLVEPSEVLRRAINEKPFFGKRGG
ITFSGGEPTVQAKELIPLCHDLKAAGIHICLDTNGSIHNQHVRELWELVDLVLLDCKQINPERHKLLTML
DNRRTLETAQILSEMGKPVRLRYVLVPGYSDAEEDLHALGKHFGGFANIERLEILPYHTYGKHKYETLGQ
PYALEAIHEPTPEEVDRAVAILSPYFRTVWTQ

>WP_044114453.1 pyruvate formate lyase-activating protein [Porphyromonas sp. KLE 1280]
MLRIHSFESMGTFDGPGLRLVVFLQGCNFQCLYCANPDTIPIGKGGKLIEEAEVLRRAISERPFFGKRGG
ITFSGGEPTVQAQALIPLCRQLKEEGIHICLDTQGSIRNAYVDELLSIVDMVLLDCKHVLPEGHRRLTTQ
SNANTFATAEQLRQMGKPVRMRYVLVPGYSDQPEALHALGERFGSYENIERLELLPYHTYGKHKYETLGR
EYPLEHIHEPTPEEVDAAREILEQYFPVVWAQ

>WP_044070345.1 pyruvate formate lyase-activating protein [Prevotella sp. oral taxon 472]
MESFGSVDGPGIRFIIFLSGCKMRCRYCHNPDTWTMKSDDMRSADELLQQALRFRAYWGKEGGITVSGGE
ALLQIDFMLELFEKAKALGINTCLDTAAQPFTRKEPFFSKFIKLMSLTDLVLLDLKHIDNQEHKKLTGWE
NTNVLDCARYLSQIQTPVWIRHVLVPNITDNDTYLHDLRDFIKTLHNVKRIEVLPYHSMGAYKWQKLGLN
YTLDHVDSPTRERVENAEKILFSALNKD

>WP_044013609.1 pyruvate formate lyase-activating protein [Treponema sp. OMZ 838]
MAYIHSYETFGTVDGPGLRFVVFLQGCPMRCKYCHNCDTWERKDARILDTAEETFERIRRYKHYYLFAGG
VTVTGGEPLGQPEYVKNLFELCKKDSLHTAVDTSGYFLNDKVKAALEYTDLVLLDIKSIDEEQHQELTGA
PLSRVLAFLDYLTSINKPVWLRHVIVPGITYNTALLEKLADFIKPLPNVEKVDLLAYHTLGVFKWKELGK
VYPLEGVPPLSAEEYAVAKQIFLDRGLPLTSGAAEK

>WP_042856332.1 pyruvate formate lyase-activating protein [Prevotella sp. C561]
MPTSETMLRVHSVESFGSVDGPGIRFVIFLKGCAMRCQYCHNPDTWDRAGGNLRSVDDVLSQALRYRSYW
GEKGGITVSGGEALLQIQPLTELFHKAKDLGINTCLDTSAQPFSRKDGRFSDFEALMKYTDLVLLDIKHI
DNDAHKRLTGWENENILDCARYLSDIHKPVWIRHVLVPGINDDDESLHRLRSFIDTLSNVERVEVLPYHD
LGVYKWEQLGIPYKLTDVKPPTEESVLHARKILTE

>WP_042696070.1 pyruvate formate lyase-activating protein [Azospirillum sp. B506]
MTQSPPLPQARPGSVSGWIHSVETGGTVDGPGVRYVLFMSGCPLRCLYCHNPDTQHMHDGTRTTSTEILE
DIALYAEFLKRAHGGLTLSGGEPLVQPEFTAAILRGAKALGMHTALDTSGFLGNHADDLLLEDVDLVLLD
IKAFSEKTYRHLTGVPLRPTLEFAERLAGMNKRIWLRYVLVPNLTDDAAEIEGLAEFVAGLGVVDRVDVL
PFHKMGEHKWKALGRKYMLTDTEPPSRALVERVRGQFQARGLRAD

>WP_042178568.1 pyruvate formate lyase-activating protein [Kibdelosporangium sp. MJ126-NF4]
MNAVGSVRSWDIATAVDGPGTRFVLFMNGCPLRCLYCENPETWHMRDGQRMTVSEVLAEVAKYRRFIEVA
GGGFTVSGGEPLLQPAFVGSLLHEVKKLGLHTAVDTSGFLGRRAPDSMLDDTDLVLLDIKSSDPALYRQV
TGGEVAPTLEFARRLSVRGNAMWIRFVLVPGLTDDHANVEGIASFVSTLQTVERVEILPFHKLGAAKYTK
LGMRFPLEHVPVPDGDSVERVRHQFAHHGVIARGWFSD

>WP_041784505.1 pyruvate formate lyase-activating protein [Micromonospora sp. L5]
MTPAAPGAVTGAVHSWDTSVGVDGPGTRFVVFLAGCPLRCRYCHSPDTWYGRSGRRRTVDEMVTLATRYR
RFIQVAGGGVTVSGGEPLLQPAFTRELLRRCHDDLGLHTALDTSGFLGVRADDALLDATDLVLLDVKAGN
PQTYRRVTGTGRLAPTLRFAQRLADRGTPIWIRYVLVPGLTDAVDEVERVADVAAGLATVQRVEVLPFHR
LGAHKYAELGLTFPLADTEPPDAGLLTRVRGQFAARGLTVT

>WP_041596408.1 pyruvate formate lyase-activating protein [Halothece sp. PCC 7418]
MPTPTQGRIHSVESCGTVDGPGIRFVIFTQGCPLRCLYCHNPDCFNPENGTEVAVDELISEVEKYRSYMR
FSGGGVTVTGGEPLMQPQFVEAIFQHCQDLGIHTALDTSGYVPLAAAKPVLEKTDLVLLDIKSSVPDIYR
SVTSVAIEPTLKFARYLDEINKPTWIRFVLVPNLTDPIDNLKRLAEFVSSLHNVEKLEVLPFHQMGAYKW
EKLGYKYQLQDTEPPKPELIASTIHLFQSYGINVN

>WP_041428876.1 pyruvate formate lyase-activating protein [Thermosynechococcus sp. NK55a]
MTGYIHSVETCGTVDGPGIRYVIFTQGCPLRCLYCHNPDCREPHQGKLVTVDELIADIQHYQSYLRQGGV
TASGGEPLMQPEFVREIFERCHELGLHTALDTSGYVVLEAAKPVVAVTDLVLLDIKSFLPETYRRVTSVT
ITPTLELAKYLDEIHKPTWIRFVLVPGLTDDPENMRGLAQFVASLSNVEKVEVLPFHKMGEYKWRQLGLP
YELFDTPAASPEEVQRAIALFREYDLNVQ

>WP_039901658.1 pyruvate formate lyase-activating protein [Leptotrichia sp. oral taxon 879]
MKVKGYIHSFESFGTKDGPGIRFVLFLQGCPLRCLYCHNVDTWEIKDNKMIMTAQEVMNEILKVKGFIKT
GGVTVSGGEPLMQPEFLMELFKLCRENGIQTALDTSGYIFSDKAKQVLELVDMVLLDIKHINPEKYKILT
SVELDNTLKFAKYLNEINKPTWLRYVLVPGYSDDENDLHEWAKFTSQLKNVERVDVLPFHQMGQYKWEKV
GKEYKLKDTPTPTRELVEKAEEIFRSYGLKLLDK

>WP_038667352.1 pyruvate formate lyase-activating protein [Pelosinus sp. UFO1]
MQGYYHSIEHFGTVDGRGIRYVLFLSGCQLRCRFCHNPDTWQKGCKVISTEKVLSDLLHYRHFYDGSKGG
ITVSGGEPLLQSQFVAELFAACQKHTIHTTIDTAGYYDKQNITDILPYTNAALFSIKAVNPEKHRWLAGF
DNEQILSNLKYLTEHIPVTLRYVVLPGITTTNEDIVALANLIHSLPAPITVELLPYHSLGRQKWQALQMK
YSLDDVPDATAQDVASVATLLRAEGITNLI

>WP_038124756.1 pyruvate formate lyase-activating protein [Veillonella sp. ICM51a]
MTGRIHSLETMGTVDGPGMRMVVFLQGCPMRCAYCHNPDTWNEESQEAKFMTVEEIWQQYERNRQFYTNG
GITVTGGEALMQIDFVIELFTYFSERNVHTCLDTSGICFDPHQEVAYRKLLSVTSLVILDIKDIDPIVHK
WLTAQPLEPILQFAKLTTDVNVPIWVRHVVVPTVTDNADRHYRLGFFLGSLRNLQAVDCLPYHVMGVAKY
KELGITYRLDGIPAATKDLAAKASKTVVEGIKAYRRHWWCPIKTPTNHNQV

>WP_038116233.1 pyruvate formate lyase-activating protein [Veillonella sp. AS16]
MTGRIHSVETMGTVDGPGMRMVVFLQGCPMRCAYCHNPDTWNEASADAKFMTVQELWDQFERNRQFYTNG
GITVTGGEALMQIDFVIELFTYFRERNVHTCLDTSGICFDPHQEVAYRKLLSVTSLVILDLKEIDPAKHL
WLTGKPLEPILGFARLTADVEVPIWVRHVVVPTITDNADRHYRLGFYLGSLKNLQAVDCLPYHVMGVAKY
KELGIDYRLEGIPAATKDMAAQASKTVLEGIKAYRRHWWNPIKTQQQS

>WP_037371240.1 pyruvate formate lyase-activating protein [Selenomonas sp. AE3005]
MVQGYYHSKLTCGTVDGPGMRYVLFLAGCRLGCAFCHNPDTWAQGEQTITAAEVLQEAEEYRLFYENSGG
GLTVTGGEPLLQPEFVAGLFAEAQARGLDTALDTCGLASKETIMQVLAHTDRVLFSLKGSTDASYQALTN
IKSIRPILQNLQLVAARRPVTVRYVLIPGYTDGKDSLAALIGIMKSLPPAAEIEVLPYHTMGIAKWEKLN
WEYPLQGVPEATKAQTEIFRQGLRQAGIRLAATES

>WP_036905770.1 pyruvate formate lyase-activating protein [Prevotella sp. AGR2160]
MSVSKSVSPATSGGAFLHSTESFGSVDGPGIRFLIFLQGCRMRCQFCHNPDTWKLRRGQRVTADALLDKA
ERFRAYWGEEGGITVSGGEALLQLDFLLELFTKAHERGINTCLDTSAQPFTRQGEWFRKFEALMNVTDTV
LLDIKEIDDAKHRKLTGWTNENILDCARYLSDTGIPVWIRHVLVPGITDNDDDLHRLADFIHQLKNVKRV
EVLPYHTLGVYKYQELGIDYPLKGINPPTADRVAHAREILGAVGA

>WP_036896596.1 pyruvate formate lyase-activating protein [Prevotella sp. S7 MS 2]
MDSPKVGFLHSTESFGSVDGPGIRFVIFLQGCPMRCRYCHNPDSWKKEKQQSVTAEELLGRAERYRSYWG
KDGGITVSGGEALLQTDFLIELFSKAHERGINTCLDTSAQPFSRQSPFYDKFVHLMEHTDLVLLDIKHID
SEAHRMLTGHPNENILDAARCLSDMGKPVWIRHVLVPGITDDEDALRRLAAFIQTLSNVQRIEVLPYHAL
GIYKWENLGIPYSLKDVSTPAKKQVEWAGKILRGEQ

>WP_036864637.1 pyruvate formate lyase-activating protein [Porphyromonas sp. COT-108 OH2963]
MLRIHSFESMGTFDGPGLRLVVFMQGCNFKCAYCANPDTIPFTKGRNIEENEVVRRAISEKAFFGKKGGV
TFSGGEPMLQARLLIPIMRQLKENGIHICVDTNGSIMNEDVKEVYNLIDMVLLDVKQANNEKHHELTEHS
CDQVWKTAKYLEEINMPVRLRCVMVPGFNDSEEDIRLLCEKYSSLKNIDRVEILPYHTYGVHKYETMGWE
YRLKGVKEHTPEQIDHFTSLFREYFPNVWTQ

>WP_036746862.1 pyruvate formate lyase-activating protein [Peptoniphilus sp. BV3AC2]
MLGRVHSIETFGAVDGPGLRYILFLQGCPMRCLYCHNPDTWRTTGGKLMSVEEVLNDYEKYRVYLKNGGI
TVTGGEPLLQMDFVTELFKEAKKRNIHTALDSSGALFSRKTNLEKYKELIKYVDLVLLDIKHIDDEGHRK
LTGFSNRNILDFLKFLDENGVEVWIRHVIVPGITYDAKLLERLGYELGRYKNIKKVDVLPYHNMGEKKYE
ELGIEYPLKGTKPMTDKHAKSARDVILYGMRKYRMESR

>WP_036730106.1 pyruvate formate lyase-activating protein [Peptoniphilus mikwangii]
MAKLHSIETFAVFDGPGVRTVFFLQGCPLRCAFCHNVDTQNPFGGRNITVEEIVERSRKMKPYFRNGKGG
VTFSGGEPTLDGKFLLDAIRAVKAEGIHVTVDTSGVGDQKYYDEIIEEADLILLDIKHYNAVGFKDITER
NISPLKKFIEAVERHNTPVWIRHVMMPKVTDSKYHMDKLCEFIAPIKNKIEKIEILPYHTMGVHKYEDLG
IEYKLKDMEAMDKNVAKELEEYANDVLQSYEVKYHKVI

>WP_036609484.1 pyruvate formate lyase-activating protein [Oribacterium sp. P6A1]
MAEAIKGAIHSIETFGSVDGPGVRYIVFLKGCNMRCRYCHNPDTWDFHSEDMRTADEILQNAVRYREYWG
EEGGITVSGGDPLIQIDFVIDLFEKAKAMGISTCLDTSAQPFTREEPFFSKFNRLIKVTDTVLFDIKEID
DEKHKKLTGQTNKNILDCCSYLSEQGVDMWIRHVLVPGLTDSDEELIETKKFIDTLKTVKKVEILPYHSL
GIYKYEKMGIKYTLSDVPAPSRELVEHAEKLLGIR

>WP_036489399.1 pyruvate formate lyase-activating protein [Myxosarcina sp. GI1]
MTTTPQSSTKGKIHSIETCGTVDGPGIRYVIFTQGCPLRCLYCHNPDCRHPNDGKEVTVDELIADIQKYR
SYMNFSGGGITVTGGEPLMQPKFVGEIFRRCQELGIHTALDTSGYVNLTTAKSLLEYVDLVLLDIKSFDP
KIYQQVTSVSLEPTLNFARYLNEISKSVWIRFVLVPHLTDPPHNIRGLAKFVSSLNNVERVEVLPFHKMG
EYKWERLGYEYQLKNIPPASPELVATAKNIFQEYGMKAY

>WP_036071733.1 pyruvate formate lyase-activating protein [Leptotrichia sp. oral taxon 225]
MKGYIHSFESFGTKDGPGIRFVLFLQGCPLRCLYCHNVDTWEIKDKKIVMTAQEVMKEILKVKGFIKTGG
VTVSGGEPLMQPEFLMELFKLCRENGIQTALDTSGYIFNEKAKKVLELVDMVLLDIKHINPEKYKILTSV
ELDNTLKFAKYLNEINKPTWLRYVLVPGYSDDENDLHEWAKFTSQLTNVERVDVLPFHQMGQYKWEKVGK
EYKLKDTPTPTRELVEKAEEIFKSYGLKLLGK

>WP_035873825.1 pyruvate formate lyase-activating protein [Cryobacterium sp. MLB-32]
MAPSHPVAVELTDRHHRALALANDGATGSVHSWELVTAVDGPGTRLTIFLSGCLLRCQYCHNPDTWKLRD
GRVTTVEEIMDRIRRYQRAFVVTGGGVTVSGGEPLMQSAFVGRIFAECRRLGIHTALDTSGYLGTRASDD
LLDDTDLVLLDVKSGLPDTYREVTGRELAPTIAFGGRLAERGTAVWVRFVLVPGLTDARDNVEAVADIVQ
RWPNVERVEVLPFHQMGEDKWHRLGLTYPLHGTRPPDDALLERVRQQFRARGLTVF

>WP_035852263.1 pyruvate formate lyase-activating protein [Cryptosporangium arvum]
MTIGSVHSWDLSIGVDGPGTRLVLFTAGCPLRCQYCENPDTWHRRNGVPTTVEDVMAKVRRYRRLFDVTG
GGVTITGGEPLMQAQFTGEVLAACAAEGIHTALDTSGFLGVRAPDEMLADVGLVLLDLKSWDPATYRKVT
GRELVPTLAFAERLARLGRPTWIRFVLVPGLTDAAENVDGLADYVATLPNVERVDVLAYHRFGVAKYAEL
GVPYRLDGVPEPTGEQLEHARRAFASSGLIVT

>WP_035798723.1 pyruvate formate lyase-activating protein [Butyrivibrio sp. NC3005]
MKGAVHSIETFGSVDGPGIRFIIFLQGCNMRCRYCHNADTWALEREDTQFMEADELLDRAERYKPYWGKE
GGITVSGGEALLQIDFLLELFTKAKERGINTCIDTAGQPFTRQEPFFSKFEQLMKLTDLLLFDIKHIDKE
QHKLLTGQDNENILDCMHYLSDIGKPIWIRHVLVPGITDDDEYLRRTRKFIETLSNVDRIEVLPYHNLGV
YKFKELGIPYTLEDTKSPSKERVENAEQILRGQK

>WP_035769362.1 pyruvate formate lyase-activating protein [Butyrivibrio sp. NC2002]
MNGKRERLTEGRIHSIETFGSVDGPGVRFIIFLKGCNLRCKYCHNADTWNPESKDIRTPSALLDQAERYR
SYWGEEGGITVSGGEPLLQLPFLIELFKEAKERGIDTCIDTAAEPFTFEEPFFSQFETLMKYTDRLLVDI
KHIDENEHIKLTGKTNKNILECFRYLSDIGKPIWIRHVLVPGITDNDEYLKKTREFIDTLSNVERVDVLP
YHSLGQFKWEELGIEYGLKDVEAPSPDRIENAKKILQVNP

>WP_035412629.1 pyruvate formate lyase-activating protein [Exiguobacterium sp. RIT341]
MTYGMIHSVESCGTVDGPGIRFIVFTQGCPLRCQYCHNVDTWEFGCGQRVSADEVVKEAISYRSFFEATG
GGITFSGGEPLAQPEFLEAALTEAKRHGLHTVIDTAGSVVPKNIDAILDATDLVLLDIKHIDDAACRVLT
GRSNANTLAFAKRLAERNIPVWIRHVLVPGITMSEHFLRQTGEFIRTLGNVERVEVLPYHQLGVYKWENL
GLAYPLTDVLPPSREETNAAQTLLESYLC

>WP_035398794.1 pyruvate formate lyase-activating protein [Exiguobacterium sp. OS-77]
MTYGMIHSVESCGTVDGPGIRFIVFTQGCPLRCQYCHNVDTWEFGCGRRVSADEVVKEAISYRSFFEATG
GGITFSGGEPLAQPEFLEAALTEAKRHGLHTVIDTAGSVVPKNIDAILDATDLVLLDVKHIDDAACRVLT
GRSNANTLAFAKRLAERNIPVWIRHVLVPGITMSEHFLRQTGEFIRTLGNVERVEVLPYHQLGVYKWENL
GLAYPLTDVLPPSSEETDTAQTLLESYLF

>WP_035137634.1 pyruvate formate lyase-activating protein [Collinsella sp. 4_8_47FAA]
MAEMTLEGVDARPEDSAFALGRVHSIETMGTVDGPGIRFVVFVQGCPMRCAYCHNPDTWSVNGGTMVTVE
HLMDEFQSNHEFYRSGGITVSGGEPLLQPEFLADLFRAMHNNPDGRVHTCLDSCGYVFDPNHPEKFDAVL
NETDMVLLDIKHADPVEHKKLTGCDPARILAFGDELARRKIKVVIRHVVVPGITDTVEECEKLGRLIAPW
HNVVGLEMLPYHTMGVVKYEQLGIPYKLEGVPQMDTARMPELRNAVMTGMKKRRAELKNAIG

>WP_034803892.1 pyruvate formate lyase-activating protein [Exiguobacterium sp. AB2]
MTMGYVHSVESFGTVDGPGIRFIVFLQGCALRCLYCHNADTWDFKKNNHRSAEDVIQEALSYRPFMEASK
GGITISGGDPLAQPEFLEALLREAKKHGLHTTLDTSGALRPPNLDAILDHTDLVLLDIKHIDDDMCKKLT
GRSNVNTLALAEHLSERGTNMWIRHVLVPEWTLDEGALRRTAAFIQKLDHVEKVEILPYHEMGVYKWEAL
GLDYPLKGIKPPTTEEVEWAEGILQGTI

>WP_034215079.1 pyruvate formate lyase-activating protein [Lachnoanaerobaculum sp. MSX33]
MEVRGNIHSFETFGLVDGPGVRFVVFVQGCPMRCQFCHNPDTWSKKENQIFSAQEVFDKAIRYKPYWKEN
GGITVSGGEPLLQIDFIIELFKLCKENGVNTCLDTAGGPFSKDSNFFEKFKILMQYTDLIMLDIKEINNK
RHEIITGMKNDHILEMAKTMDEMGKRMWIRHVLVPERSDYDEDLIKLKEFISSLKNVEKVEVLPYHTLGR
HKWDNLGIEYKLEGIDPPTKERIENANRILDTKKI

>WP_033169067.1 pyruvate formate lyase-activating protein [Selenomonas sp. ND2010]
MRTCKGYINSVESFGSVDGPGLRYIFFLQGCPLRCKYCHNPETWQGPAKKEMTAEAALQQALRYKSYWKN
GGGITVSGGEPLAQAEFVAALFALAKEQGISTCIDTSGAVFSREEPVFSRLSALLAITDTVLLDIKHIDL
SKHRELTGQGNAQILDFAQYLAEIGKPVWIRHVLVPGWTDDRESLEKLANFVAGLGNVQRFEVLPYHRLA
IHKYEELGLDYPFADVPEPTKEDVARAEEILRTNDYQAYRR

>WP_033150055.1 pyruvate formate lyase-activating protein [Prevotella sp. RM4]
MSRESVMSSTGYIHSTESFGSVDGPGIRFLIFMQGCRMRCRYCHNPDTWKLGSDACGTTATVDELLNKAE
RYRSYWGPDGGITVSGGEALLQIDFLIELFEEAHRRGINTCLDTAAQPFTREEPFFGKFERLMQSTDLVL
LDIKHIDSEKHRWLTGHGNEHILDCARYLSDINKPVWIRHVLVPGITTDEEQLIQLRHTIDTLQNIQKVE
VLPYHTLGTFKWEQLGIDYTLKDVAPPTAEQIAKAREILIK

>WP_033147807.1 pyruvate formate lyase-activating protein [Prevotella sp. P6B1]
MSSTGYIHSTESFGSVDGPGIRFLIFMQGCQMRCRYCHNPDTWRLGSDTCGTTATVDELLNKAERYRSYW
GPDGGITVSGGEALLQIDFLIQLFEEAHRRGINTCLDTSAQPFTRQAPFFAKFERLMQATDLVLLDIKHI
DSEKHRWLTGHGNEPILDCARYLSEIEKPVWIRHVLVPGITTGEEQLTQLRRFIDTLTNVQRVEMLPYHT
LGTFKWDNLGIAYSLADTPTPTAEQVARAREILGAK

>WP_031549782.1 pyruvate formate lyase-activating protein [Oribacterium sp. FC2011]
MEEKHMAEAIKGAIHSIETFGSVDGPGVRYIVFLKGCNMRCRYCHNPDTWDFTSADMRTADEILQNAVRY
REYWGEEGGITVSGGDPLVQIDFVIDLFEKAKAMGISTCLDTSAQPFTREEPFFSKFNRLIKVTDTVLFD
IKEIDDEKHKKLTGHTNKNILDCCTYLSDQGVDLWIRHVLVPGLTDSDEELIATKAFIDTLKTVKKVEIL
PYHTLALYKYEKLGLKYTLTDTPTPTPELVKHAEELLGVR

>WP_030465428.1 pyruvate formate lyase-activating protein [Lentzea aerocolonigenes]
MSTTGSVHSWDVSTAVDGPGTRFVLFLSGCPLRCLYCQNPDTWHMRDGHRMTVDDVTAEMAKYRRFIEVA
GGGMTISGGEPLLQTDFTAAVFHRAKELGFHTALDTSGFLGARATDELLSDTDLVLLDIKSWDPVVYRHV
TGGEVTPTLEFARRLSAAGKPMWIRFVLVPGHTDAVDNVEGIASFVSTLDTVERVEVLPFHKLGAPKYAG
LGIPFPLENVPTPDTALIQRVRHQFSSCGVPVH

>WP_030022858.1 pyruvate formate lyase-activating protein [Bacillus thuringiensis]
MVKGRIHSVESCGTVDGPGIRYVIFTQGCLLRCQYCHNADTWEIGKGKEITVEEVMQDVTCYLPFIEGSG
GGITVSGGEPLLQLDFLIELFKKCKEAGIHTTIDSSGGCYSEEPEFQNKLDILMDYTDLVLLDLKHIDSK
KHRKLTGKPNEHILQFARYLSDKNKPIWVRHVLVPGVTDNEEDLQKLSSFIQSLSNVQKVEVLPYHKLGV
YKWEALGHKYPLANVEPPTEKNVEHAKYILQAV

>WP_029901972.1 pyruvate formate lyase-activating protein [Prevotella sp. 10(H)]
MKGYIHSFESFGTKDGPGIRFVLFMQGCPLRCLFCHNPDTWGMNDKKYELTAEEAFTEISKVKTFIRNGG
VTVSGGEPLLQPEFINELFQLCKKDGIHTAIDTSGFLLNDKVNEVLNNTDLVLLDIKHINPTKYKELTSK
PLEPTLRFMEYLSKINKPVWLRYVLIPGFTDDETDLHEWAKYVSRFNNVERVEILPFHQMGLHKWEQIGA
DYKLKDIYTTSEAEIKRVEEIFKSYNLKF

>WP_029323996.1 pyruvate formate lyase-activating protein [Butyrivibrio sp. AE3004]
MTTGKIHSIETFGSVDGPGVRFIIFLKGCNLRCKYCHNADTWNPESDDIRTVDELLDKAERYRSYWGDEG
GITVSGGEPLLQLDFLAELFEEAKRRGINTCIDTAAEPFTRQEPFFSKFNELMKNTDILLVDIKHINNEE
HIKLTGKPNDNIKDCLRYLSEIGKPVWIRHVLVPGITDNDEYLKETRAFLDTLSNVQRVDVLPYHSLGQF
KWEQLGIPYQLEGVEAPTAERIANAKKILGAG

>WP_029315341.1 pyruvate formate lyase-activating protein [Acaryochloris sp. CCMEE 5410]
MTGRIHSVETCGSVDGPGLRFVVFMQGCPLRCLYCHNPDCRDVTGGQVTTVEALIAEIQRYRSYMQASGG
GITVSGGEPLLQPEFVAELMRQCQALGIHTALDTSGFSDLTSAQRVLQYTDLVLLDIKSYDPKRFIQVTQ
VSREPTLCLARYLHQIGKPTWIRFVLVPGLTDDVENVAALAQFVAHLTNIERVEVLPFHQMGAYKWEELG
YDYLLKETQSPSPELVERVRLQFREYGVSVR

>WP_029287718.1 pyruvate formate lyase-activating protein [Cellulomonas sp. HZM]
MTTLTDERQPGAPVVPLGMPLVGGAHGRAHGHGTAGLDAAEADDRSARLAAVRAGEVGSVHSWELVTAVD
GPGTRLTIFLAGCPLRCLYCHNPDTMEMRRGTDVAADELVAKMRRYAPVLKATGGGVTISGGEPLMQPAF
VRRLLRAAKELGLHTALDTSGFLGTQLSDAMLDDVDLVLLDVKSGLPETYRRVTGRELQPTIDFAHRLDS
AGTRAWIRFVLVPGLTDAPENVQAVADVVATLGNVDRVEVLPFHQMGRDKWADLGMRYELEDTEPPSAEL
VESVRERMRVTGRTVF

>WP_029233090.1 pyruvate formate lyase-activating protein [Butyrivibrio sp. VCB2006]
MIQGAIHSIETFGSVDGPGIRFIVFLKGCKLRCKYCHNADTWDPKSEDMRTPQELLDFAERYRGYWGEDG
GITVSGGEPLLQIDFLIEFFKMAKERGINTCIDTALQPFDEDRNSEFFGKFEELMKYTDLLLVDIKHINR
DEHIELTGLPNDNIIAGMKYLSEIGKPIWIRHVLVPGITDNDEYLKQTRAFIETLNNVQKIEVLPYHSMG
QHKFEALGIPYKLVGVESPTADRVANATAILRGEA

>WP_028913298.1 pyruvate formate lyase-activating protein [Prevotella sp. MA2016]
MSRKSVMSTTGYIHSTESFGSVDGPGIRFLIFLQGCQMRCRYCHNPDTWRLGSDTCGTTATVAELLDKAE
RYRSYWGPDGGITVSGGEALLQIDFLIDLFEEAHRRGINTCLDTSAQPFTRQEPFFGKFERLMQATDLVL
LDIKHIDSERHRWLTGHGNEHILDCARYLSEIQKPVWIRHVLVPGITTDEAQLTQLRHFIDTLTNVQRVE
VLPYHTLGTFKWDNLGVPYSLKDVAPPTAEQIARAREILI

>WP_028903579.1 pyruvate formate lyase-activating protein [Prevotella sp. P6B4]
MSREPVMSSTGYIHSTESFGSVDGPGIRFLIFMQGCQMRCRYCHNPDTWRLGSDTCGTPTTVDELLNKAE
RYRSYWGPDGGITVSGGEALLQIDFLIQLFEEAHRRGINTCLDTSAQPFTHQEPFFAKFERLMQATDLVL
LDIKHIDSERHRWLTGHGNEPILDCARYLSDIEKPVWIRHVLVPGITTDEAQLTQLRRFIDTLTNVQRVE
VLPYHTLGTFKWDNLGIAYTLKDTQPPTAEQTARAREILGAK

>WP_028235692.1 pyruvate formate lyase-activating protein [Pseudobutyrivibrio sp. MD2005]
MSNIIGYVNKFESFGAVDGPGVRFLIFLNGCKMRCAFCHNPETWVEKTGDEYTADQVLEKALRFKPYWKK
DGGITVSGGEPLLQIDFVLDLFKKAKAKGITTCIDTAGQPFTHEEPFYSKWKELMSVTDTVMLDIKNIDS
EEHKKLTGVDNANILEMAKEISDMGIRIWIRHVLVPGGSDNDDLLHRTREFIDTLKTVERVEVLPYHSLG
VPKYAELGIPYRLEGVESPTAERIQNAKEILGAK

>WP_028048554.1 pyruvate formate lyase-activating protein [Cellulomonas sp. URHD0024]
MTSTLPSREPTVSLGLPRAHAGTAGLAEIDVDRSTRLTSIRTGELGSVHSWELVTAVDGPGTRMTVFLAG
CPLRCLYCHNPDTMEMRRGTDVTADEILGRLSRYRTVLTATGGGLTVSGGEPLMQPAFTARLLRGAKALD
LHTALDSSGFLGRHCTDEMLDDLDLVLLDVKSGLPDTYRRATGRELEPTLEFGRRLNDRGIAIWVRFVMV
PGLTDAPSNVAAAADEIVAFGGAERVEVLPFHQMGRDKWAELGLEYQLEDTVPPTAEALEEVRATFRSRG
LTVY

>WP_028046468.1 pyruvate formate lyase-activating protein [Cellulomonas sp. URHE0023]
MTSTLPSTDRGVSLGLPRAHAGTAGLSEIDVDHSTRLASIRSGELGSVHSWELVTAVDGPGTRMTVFLAG
CPLRCLYCHNPDTMEMRRGTDVSADEILGRLARYRTVLTATGGGLTVSGGEPLMQPAFTARLLRGAKAMD
LHTALDTSGFLGRHCTDAMLDNLDLVLLDVKSGLPDTYRRATGRDLEPTLDFGRRLNDRGIEIWVRFVLV
PGLTDAPENVAAAADQIVAFGGAARVEVLPFHQMGRDKWAELGMEYQLEETAAPSLELVEDVRETFRSRG
LTAF

>WP_027728573.1 pyruvate formate lyase-activating protein [Treponema sp. C6A8]
MEGYIHQLESFGCADGPGSRFIIFFSGCAYRCKYCHNPDTWKMTDGKKYTTDQLITEALSCRAYWGKKGG
ITVSGGEPLLQIDFLTELFEKAKEKGINTCIDTAGGPFTKEGEWFKKFEKLMAVTDILLVDIKHIDEKEH
VELTGQTRENVREMFEYLDKINKPIWIRHVLVPGITDNDEYLTKTRDFIRTLHNVQRVEILPYHGLGAAK
YKEMGIDYVLKDTESPTKERVENARAILECEKYDGWKK

>WP_027541834.1 pyruvate formate lyase-activating protein [Bradyrhizobium sp. URHA0002]
MSTIQPLEPGSRHDLRVGISPDAPDEDNIKDEVGSFGYCHSYETSSRYDGPGLRMVLFVSGCLLRCTYCH
NPDTWHLKDGTYVSVDHVLRRLGDFAPTIRSLGGGLTISGGEPMVQLAFTRKIFAGAREMGLHTAIQTSG
FLADRADDAYLSVIDHVLLDIKSSDPDTYRRVTGRDLAPTLRFAERLASISKPVWVRFTLVPGATDDPAN
VEGIARFVAPMRNVEWVEVQPFHQMGAFKWTAMGLDYKHNNTQPPSPDLVSRVIAQFRAAGCNVR

>WP_027541537.1 pyruvate formate lyase-activating protein [Bradyrhizobium sp. URHA0002]
MSTAQPLESGSRHDLRVGLSPDAPDEDSVRDDQGSFGYCHSYETSSRYDGPGLRIVLFVSGCLLRCTYCH
NPDTWHLKDGSYVSVEHVLRRIGDFAPIISSLGGGLTISGGEPMVQLAFTKKIFAGAKEMGLHTAIQTSG
FLSDRADQRYLSVIDHVLLDIKSSDPDTYRRVTGRDLAPTLRFAERLASMSKPVWVRFTLVPGATDDPAN
VDGIARFVAPMKNVEWVEVQPFHQMGAFKWTAMGLDYQHNDTQPPSRELVNRVIGQFRAAGCNAR

>WP_027307634.1 pyruvate formate lyase-activating protein [Caloramator sp. ALD01]
MLKARVHSIETMGLVDGPGIRVVVFMQGCKLRCAYCHNPDTWDRNGGFEITVDELLQKVKRYKIYFNHSG
GGVTLSGGDPLLQPEFVIEFFRRCKEEGIHTTLDTSGYGIGMYDEILRYTDLVLLDIKHIEDVEHKKLTG
YDRHGFLEFLDAVKRNNTKLWVRHVVVPGITDKEEHIMALADYINTIPNVEKVELLPYHVHGVNKYAELG
MKYRLEGVEPLSKERLEELKSIMNTKLKDVQIK

>WP_026657989.1 pyruvate formate lyase-activating protein [Butyrivibrio sp. AC2005]
MTQGRIHSIETFGSVDGPGVRFIIFLKGCNLRCKYCHNADTWNPETTDLRSVDELLNKAERYKSYWGEEG
GITVSGGEPLLQIDFLLELFKEAKARGINTCIDTAAEPFTREEPFFSKFKELMEYTDLLLVDIKHIDNDE
HIKLTGKPNGNIKDCLKFLSEIRKPVWIRHVLVPGITDKDEYLEKTREFIDTLGNVQRVDVLPYHSLGQF
KWEELGIPYQLEGVEAPSPERVENARRILND

>WP_026526080.1 pyruvate formate lyase-activating protein [Butyrivibrio sp. VCD2006]
MTQGRIHSIETFGSVDGPGVRFIIFLKGCNLRCKYCHNADTWNPESTDVRSAAELLDKAERYRSYWGEDG
GITVSGGEPLLQMDFLRELFREAKQRGINTCIDTAAEPFTRQEPFFSEFQELMKDTDLLLVDIKHIDNDE
HIKLTGKPNENIKDCLRYLSEIGKPVWIRHVLVPGITDNDEYLKKTREFLDTLTNVQRVDVLPYHSLGQF
KWEELGIPYQLEGVEAPSAERVENARKILGAN

>WP_026522593.1 pyruvate formate lyase-activating protein [Butyrivibrio sp. VCB2001]
MSEIIGYINKLESFGAVDGPGVRYLIFLSGCRMRCAFCHNPETWKEGEGEQYTADELLKKALRFKPYWKN
GGGITVSGGEPLLQIDFLLDLFKKAKAVGVSTCIDTAGEPFTHEEPFYSKWKELMALTDTVLLDIKNIDP
EAHKELTGVDNGNILQMAKEISDLGIPIWIRHVLVPGGSDNDDYLRRTREFIDSLPSVEKVEVLPYHTLG
VPKYQELGIPYRLEGVESPTPERIENAKKILGAI

>WP_026519485.1 pyruvate formate lyase-activating protein [Butyrivibrio sp. FCS006]
MSEIIGYINKLESFGAVDGPGVRYLIFLSGCRMRCAFCHNPETWKEGEGEQYTADELLKKALRFKPYWKN
GGGITVSGGEPLLQIDFLLDLFKKAKAAGVSTCIDTAGEPFTHEEPFYSKWKELMALTDTVLLDIKNIDP
EAHKELTGVDNGNILQMAKEISDLGIPIWIRHVLVPGGSDNDDYLRRTREFIDSLSSVEKVEVLPYHTLG
VPKYKELGIPYRLEGVESPTPERIENAKKILGAI

>WP_026517536.1 pyruvate formate lyase-activating protein [Butyrivibrio sp. MC2021]
MIKGAIHSIETFGSVDGPGIRFLVFLKGCKLRCKYCHNADTWDPGSEDMRTAQELLDFAERYRTYWGEDG
GITVSGGEPLLQIDFLLEFFKMAKERGINTCIDTALQPFTKEEPFFSKFEELMKYTDLLLVDIKHIDREE
HIKLTGLPNDNIVEGMKYLSEIGKPIWIRHVLVPGITDNDEYLHKTKEFIDTLSNVKRVDVLPYHTLGQH
KFEALGIPYQLEGVKSPTADRVENARSILNG

>WP_026513514.1 pyruvate formate lyase-activating protein [Butyrivibrio sp. LB2008]
MVKGAIHSIETFGSVDGPGIRFIVFLKGCKLRCKYCHNADTWDPNSEDMRTPDELLDFAERYRSYWGTEG
GITVSGGEPLLQIDFLTELFKKAKERGINTCIDTALQPFTREEPFFSKFNELLKYTDLMLVDIKHIDRDE
HIELTGLPNDNIIDGMKYLSEMGQPIWIRHVLVPGITDNDEYLKKTRAFIETLSNVEKIEVLPYHSMGQH
KFETLGIPYKLDGVKSPTKDRVDNAMNILNGK

>WP_026506871.1 pyruvate formate lyase-activating protein [Butyrivibrio sp. MC2013]
MIKGAVHSIETFGASDGPGVRFIIFLQGCRMRCRYCHNADTWAMETDSVSYYEPSELLDKAERYRSYWGE
DGGITVSGGEALLQIDFLIELFEEAHKRGINTCLDTAGEPFSRDEAFMEKFSRLIELTDLFLFDIKHIDP
AAHRDLTGKDNSNILDCLRFLSDNGKKIWIRHVLVPGITDDDNALEKTAEFIRSLSGVEKVEVLPYHNLG
AYKWKELGIPYSLEGTMAPSADRVENARRILGAQ

>WP_026489478.1 pyruvate formate lyase-activating protein [Butyrivibrio sp. XBB1001]
MLKGAIHSVETFGSVDGPGIRFIVFLKGCKLRCKYCHNADTWDPHSDDMRTPQELLDFAERYRGYWGEDG
GITVSGGEPLLQIDFLIEFFKMAKERGINTCIDTALQPFDPDRNSEFFGKFQELMKYTDLLLVDIKHIDC
KEHIELTGLPNDNIIEGMKYLSEIGKPIWIRHVLVPGITDNDDYLHQTRAFIETLSNVQKIEVLPYHTMG
QHKFEALGIPYKLEGVQSPTADRVQNATRILRGE

>WP_024865595.1 pyruvate formate lyase-activating protein [Butyrivibrio sp. FCS014]
MSEVIGYVNKLESFGAVDGPGVRYLIFLSGCRMRCAFCHNPETWKEGEGQQFTADELLKKALRFKPYWKN
GGGITVSGGEPLLQIDFLLELFRKAKAAGVNTCIDTAGEPFTREEPFYSKWKELMSLTDTVLLDIKNIDA
KAHKELTGVDNANILDMAKEISAMGIPIWIRHVLVPGGSDNDEYLRRTREFIDTLSSVEKVEVLPYHTLG
VPKYQELGIPYRLEGVESPTQERIDNARTILGAI

>WP_024707651.1 pyruvate formate lyase-activating protein [Martelella sp. AD-3]
MHKRVSAPTKPTGVHIDIDHGFLHSVETGGAVDGPGMRFVFFMAGCQFRCLYCHNPDTWKLHNGRRVDVD
DMLREVRPYAGFLKFAGGVTFSGGEPMMQAGFIGNVMGHIKKEMGLHIALDTQGYLHTGVEDEWFDNVDL
VMLDIKHIDPEKYHAITAQHLQPTLDFAERLKRLKQKMWMRYVLVPGLTDDADDVNRMADYVASLGDIVE
RVEVLPFHQMGIAKWDAMGKEYTLRDTPTPTTDETEAARDIFRARGLYTA

>WP_024371649.1 pyruvate formate lyase-activating protein [Exiguobacterium sp. ZOR0005]
MTMGYVHSVESFGTVDGPGIRFIVFLQGCALRCLYCHNADTWDFKKNNHRSAEDVIQEALSYRPFMEASK
GGITISGGDPLAQPEFLEALLREAKKHGLHTTLDTSGALRPPNLDAILDHTDLVLLDIKHIDDDMCKKLT
GRSNVNTLALAEHLSERGTKMWIRHVLVPEWTLDEGALRRTAAFIQKLDHVEKVEILPYHEMGVYKWEAL
GLDYPLKGIKPPTTEEVEWAEGILQGAV

>WP_024288101.1 pyruvate formate lyase-activating protein [Cellulomonas sp. KRMCY2]
MSTLTAPAGNQPTPDGAPIVDLGVPLVGGAHGRSSTGTAGLEVSSPDRAEKFSQMRAGELGSLHSWELVT
AVDGPGTRLTAFLSGCPLRCLYCHNPDTMEMRRGEPVAADELLSRLARYRGIFAVTGGGLTVSGGEPLMQ
PAFVARLLRGAKGLGINTALDTSGYLGAHCSDAMLDDLDLVLLDVKSGIPETYKRVTGRELEPTLEFGRR
LAARGTEIWIRFVLVPGLTDAPENVDAVADYVATLSTVTRVEVLPFHQMGRDKWESLGMRYELEDTPAPD
PELVARVRDQFRARGLLVF

>WP_023029178.1 pyruvate formate lyase-activating protein [Corynebacterium sp. KPL1824]
MADGITGVVTLSPESGERVRGVAAGLGTDHELDEITRPELMEARRTGDIALVHSWELVTAVDGPGTRMTM
FMSGCPLRCQYCHNPDTMEMKTSTLERVDDVVKRIKRYKPIFQASGGGLTISGGEPLFQIAFTRRVLKEV
HDAGIHTTIDTSGFLGSRLRDEDLDNIDLVLLDVKSGDEETYQRVTRRQLQPTLDFGDRLNAIGKPVWIR
FVVVPGLTDSAENVENVASIVARWKSNVERVEVLPFHNMGKDKWEGLDMTYHLADTKPPKPEDVEKVRDV
FRAKGLEVY

>WP_022777950.1 pyruvate formate lyase-activating protein [Butyrivibrio sp. AE3009]
MIKGAIHSIETFGSVDGPGIRFLVFLKGCKLRCKYCHNADTWDPNSEDMRSADELLDFAERYRTYWGEDG
GITVSGGEPLLQIDFLLEFFKKAKEKGINTCIDTALQPFTKEEPFFSKFQELMKYTDLLLVDIKHIDRDE
HIKLTGLPNENIIEGMKYLSEIDKPIWIRHVLVPGITDNDEYLHKTRAFIETLSNVKRIDVLPYHTLGQH
KFEALGIPYQLEGVKSPTADRVENARNILNGK

>WP_022772546.1 pyruvate formate lyase-activating protein [Butyrivibrio sp. AE2015]
MVKGRIHSIETFGSVDGPGIRFIVFLKGCNLRCKYCHNVDTWNPESDDLRTADEVLDFAERYRSYWGEDG
GITVSGGEPLLQIDFLLELFKKAKERGINTCIDTAVQPFTKEEPFFSKFKELMEYTDLLLVDIKHIDREE
HIKLTGLPNDNIKECFEYLDEIKKPIWIRHVLVPGITDDDNYLRETRKFIERFSNIQRVEVLPYHSMGQM
KFKELGIPYQLEGVESPSQERVDNARAILNGKL

>WP_022770903.1 pyruvate formate lyase-activating protein [Butyrivibrio sp. NC2007]
MSEIIGYVNKLESFGAVDGPGVRYLIFLSGCRMRCAFCHNPETWKEGEGEQYTADELLKKALRFKPYWKN
GGGITVSGGEPLLQIDFLLDLFKKAKAAGVSTCIDTAGEPFTHEEPFYSKWKELMALTDTVLLDIKNIDP
EAHKELTGVDNGNILQMAKEISDLGIPIWIRHVLVPGGSDNDDYLRRTREFIDTLSSVEKVEVLPYHTLG
VPKYKELGIPYRLEGVESPTQERIENAKKILGAI

>WP_022766235.1 pyruvate formate lyase-activating protein [Butyrivibrio sp. XPD2006]
MSEIIGYINKLESFGAVDGPGVRYLIFLSGCRMRCAFCHNPETWKEGEGEQYTADELLKKALRFKPYWKN
GGGITVSGGEPLLQIDFLLDLFKKAKAAGVSTCIDTAGEPFTHDEPFYTKWKELMSLTDTVLLDIKNIDP
DAHRELTGVDNANILQMAKEISDMGIPIWIRHVLVPRGSDNDDYLHRTREFIDTLPSVEKVEVLPYHTLG
VPKYQELGIPYRLEGVESPTQDRIENAKKILGAI

>WP_021767595.1 pyruvate formate lyase-activating protein [Leptotrichia sp. oral taxon 215]
MEGYIHSFESFGTKDGPGIRFVLFLQGCPLRCLYCHNVDTWNMKDRKYMMTPEEVMKEILKVKGFIRSGG
VTVSGGEPLLQPEFLIELFKLCKESGIHTALDTSGYIFDEKAKEVLEYVDMVLLDIKHINPMKYKILTSV
SLEHTLKFAEYLSSINKPVWVRYVLVPGYSDDEEDLHEWAKFVSQFKNIERVDILPFHQMGTYKWENLGK
DYKLKDVKTPTREEVEKAEGIFKSYGLKLLEK

>WP_021684620.1 pyruvate formate lyase-activating protein [Selenomonas sp. oral taxon 892]
MATCKGIKGRINAIESFGSVDGPGIRFVVFVQGCRYRCQYCHNPETWAQEGGYEATAEEIFRQALRYRPY
WKKTGGITVSGGEPLLQLEFVTELFRLAKAKDVNTAIDTAGEPFTFDEPFFSAFERLLPFVDLFLLDLKQ
MDDEKHRALTGVSNESALALARFLSEHGKRMWIRHVLVPGWTTEEDDLRWLSDFIAELDTVERVEVLPYH
AMALHKYEELRLPYRLGDTPAPTAEELARAEKILRVGEYAGDLKK

>WP_021670606.1 pyruvate formate lyase-activating protein [Prevotella sp. F0091]
MVQCKVDNTQKEFSKLQDSMLQVHSIESFGSVDGPGIRFVIFLKGCTMRCQYCHNPDTWSRAGGQLRSVD
DVLTQAQRYRSYWGEKGGITLSGGEALLQIQPLTELFRKAKELGINTCLDTSAQPFNRESSSFSAFEELM
KYTDLVLLDIKHIDSDAHKQLTGWKNENILDCARYLSDIGKPVWIRHVLVPGINDDDTSLHKLRAFIDTL
SNVERVDVLPYHSLGVYKWEQLGIPYALTDVKSPTEEGVLHARKVLTE

>WP_021666645.1 pyruvate formate lyase-activating protein [Porphyromonas sp. oral taxon 278]
MLRIHSFESMGTFDGPGLRLVVFLQGCNFQCLYCANPDTIPIGQGGKLIEEGEVLRRALSERPFFGKRGG
ITFSGGEPTVQAEALIPLCRQLKAEGIHICLDSQGSIRNRYVDELLSIVDMVLLDCKHILPEAHRRLTTQ
SNANTLATAEQLRQMGKPVRMRYVLVPGYSDQPEALHALGQRFGSYENIERLELLPYHTYGKHKYETLGR
AYPLEQVHEPTHEEIAAAQEILEQYFLVVWTQ

>WP_021625102.1 pyruvate formate lyase-activating protein [Atopobium sp. oral taxon 810]
MLGRVHSTESFGSADGPGVRYLIFLQGCSMRCRYCHNVDTWALNKGELRGADELLDQAERYRNYWGEEGG
ITVSGGEALLQIDFLLELFSKAHNRGINTCLDTSLAPFSRKESYFEKFRNLMQVTDLVLADIKHIDPVAH
KALTGKSNENILDALRYLSSINQPVWIRHVLVPGITDDDDYLKQTRAFITTLNNVERIEVLPYHSLGAFK
WDKLGIPYTLGDTKPPTAERVANAERILLGTDECDAKHKC

>WP_019492279.1 pyruvate formate lyase-activating protein [Calothrix sp. PCC 7103]
MPNLEFPTTKVENNKVVPEITSGYIHSVESCGTVDGPGIRFVVFTSGCPLRCLYCSNPDCRKLENGKQIS
VDEIVTEIQKYTSYMKSSGGGVTISGGEPLFQPNFVQEIFKRCRSLGIHTALDTSGFCDLESAKSVLEFV
DLVLLDIKSFDPITYTYVTGVRIEPTLALAKYLDEIKKPTWIRYVLVPGLTDDPKNIAGLADFLATLNNV
ERVEVLPFHKMGEYKWEQLGFEYLLKETPTSSPEQVQVAIDIFRSKGIFAI

>WP_019228742.1 pyruvate formate lyase-activating protein [Sedimentibacter sp. B4]
MQEGYIHSIETLGTLDGPGIRMVVFFQGCRLRCAYCHNPDTWAFRKGISTTAEIIVEKAKRYKPYFKFND
GGVTFSGGEPLMQPEFLLECLKLCKREGIHTVLDTAGVGMGDYEEILNYTDLVILDIKHSNSIKYKDITG
MDIGCYNEFKEALIRNKNDIWIKHVVTPGINDNLNDMREFEKEVITFPDDMVKKVELLPYHTLGVYKYSE
LNVAYRLEGVEPLPKEKLDELKNCLSIEKLVR

>WP_015181380.1 pyruvate formate lyase-activating protein [Microcoleus sp. PCC 7113]
MTIVGRIHSLESCGTVDGPGIRFVIFTQGCPLRCLYCHNPDARCSAQGKETTVDQLIEEIQKYRSYMQFS
GGGVTVTGGEPLMQPEFVTELFRRCKELGIHTALDTSGYVNLNTAKPVLDYVDLVLLDIKSFDPKIYVKV
TNVSLEPTLKFAKYLSEIKKPAWIRFVLVPNLTDPVHNIEGLAEFIATLDNVEKVEVLPFHQMGAYKWEQ
LGYDYQLKDTQPPTPELVQQAINIFRGHDLIVQ

>WP_011431910.1 pyruvate formate lyase-activating protein [Synechococcus sp. JA-2-3B'a(2-13)]
MDTVMNPLTPIAGRIHSVETCGTVDGPGIRFVIFTQGCPLRCLYCHNPDCRDPQAGQLVTVESLIAEIQR
YKNYLRGGGVTATGGEPLMQPTFVAEIFRRCHELGLHTALDTSGYGQLEAAKPVLEHTDLVLLDIKSYLP
ELYRKVTGVSLEPTLNLARYLDQIHKPTWIRFVLVPGLTDPEENIKGLAEFVATLSNVERVEVLPFHKMG
EYKWQQLGLPYTLADVDPPTPEQVNHALQIFRDQGLVAI

>WP_010169202.1 pyruvate formate lyase-activating protein [Epulopiscium sp. 'N.t. morphotype B']
MIGKVHSVESCGTVDGPGIRYIIFTQGCPLRCQYCHNPDTWKGSDGEEMDSDALVKEILKYKAYMDRSNG
GITISGGEPLLQREFVTDIFKKVKKKGIHTCIDTSGFIPLDKIGDILDYTDLVLLDIKSYNPAIYKKVTG
VALEPTLKFAQELMKRNIPVWIRYVLVPDLTDNMEDIEDLAKYLITLSNVERIDILPFHKMGEYKWKELG
YEYKLAQTLEPAEEVTNAAKEIFKKYNLPIYNA

>WP_009753790.1 pyruvate formate lyase-activating protein [Selenomonas sp. oral taxon 149]
MSICKGRISTTESFGSVDGPGIRFIVFVQGCRYRCQYCHNPETWGLGGGEERTPADVLRQALRYRPYWKE
RGGITVSGGEPLLQLPFVTEFFRLAKEQQVSTVIDTAGGPFTEDEPFFSAFRALLPLTDLFLLDIKHIDP
AQHRALTGTSNAPVLALARYLSEQGKSMWIRHVLVPGWTTDADDLHRLADFIGTLRTVERVEVLPYHAMA
RHKYEALHLPYPLGDTPVPTAEEIARAEAILCGGNDLPRSR

>WP_009728563.1 pyruvate formate lyase-activating protein [Selenomonas sp. F0473]
MTGCKGRINATESFGSVDGPGIRFIVFVQGCRYRCQYCHNPETWETEGGYEATPEEIFRQALRYRPYWKN
TGGITVSGGEPLLQLDFVTELFRLAKAKGVNTAVDTAGEPFTQAEPFFGQFERLLPLTDLFLLDLKHIDS
TRHKELTGTDNLSALALALFLSEHGKRMWIRHVLVPGYTTDEGDLRRLSEFIGSLATVERVEVLPYHAMA
VHKYEELRIPYRLDGVEPPDAATIARAEEILGVADYTGYMKQ

>WP_009663533.1 pyruvate formate lyase-activating protein [Lachnoanaerobaculum sp. ICM7]
MEVRGNIHSFETFGLVDGPGVRFVVFVQGCPMRCQFCHNPDTWSTKENQIFSAQEVFDKAIRYKPYWKDN
GGITVSGGEPLLQIDFVIELFKLCKENGVNTCLDTAGGPFSKDSKFFEKFKILMQYTDLIMLDIKEINNK
RHEIITGMKNDHILEMAKTMDEMGKKMWIRHVLVPERSDYDEDLVKLREFISSLKNVEKVEVLPYHTLGR
HKWDNLGIEYKLEGIDPPTKERIENANRILDTKKL

>WP_009658573.1 pyruvate formate lyase-activating protein [Selenomonas sp. FOBRC9]
MTGCKGRINATESFGSVDGPGIRFIVFVQGCRYRCQYCHNPETWETEGGYEATPEEIFRQALRYRPYWKN
TGGITVSGGEPLLQLDFVTELFRLAKAKGVNTAVDTAGEPFTEAEPFFTKFEKLLPLTDLFLLDLKHIDP
TRHKQLTGTDNLSALALALFLSKHGKRMWIRHVLVPGYTTDEGDLRRLSEFIRSLATVERVEVLPYHAMA
VHKYEELRIPYRLDGVEPPDAATIAHAEEILRVADYTGYMKQ

>WP_009656347.1 pyruvate formate lyase-activating protein [Selenomonas sp. FOBRC6]
MSICKGRISATESFGSVDGPGIRFIVFVQGCRYRCQYCHNPETWEREGGYEATAEEIFRQAWRYRPYWKQ
KGGITVSGGEPLLQLAFVTELFRLAKAKGVNTVIDTAGEPFTRNEPFFSAFEKLLPLVDLFLLDLKHIDD
EVHRALTGVSNESALALAQFLSERGKRMWIRHVLVPGWTTGADALRRLSDFIAGLKTVDRVEVLPYHAMA
LHKYEELRLPYRLGDTPAPTAEEIARAEEILRVGEYTGYLKK

>WP_009447618.1 pyruvate formate lyase-activating protein [Parvimonas sp. oral taxon 393]
MVIGRLHSIETMGLVDGPGIRTIFFLQGCPLRCLYCHNPDTQALQGGTEITPDFVLSKAKRYKTYYRDNG
GVTFSGGEPLLQGEFLAETLKLLKENGYNTCIDTSGYGNEKYFKEILENTDTILLDVKSFSNQGYIEMVK
QKMDGFYKFLEYIEKYYKGKIWFRHVMVPGFTDNKESMDKFIEIIKPYRDKIERVEILPYHIMGVEKYKE
LGRDYKLKGVPPMNKEKASMLESYVRSKLNLI

>WP_009441399.1 pyruvate formate lyase-activating protein [Selenomonas sp. oral taxon 138]
MPLSKGRISSTESFGSVDGPGIRFIVFVQGCRYRCQYCHNPETWEREGGYEATAEEIFRQAWRYRPYWKQ
KGGITVSGGEPLLQLAFVTELFRLAKAKGVNTVIDTAGEPFTRDEPFFNTFEELLPLVDLFLLDLKHIDD
EVHRALTGVSNESALALAQFLSERGKRMWIRHVLVPGWTTGADALRRLSDFIAGLKTVDRVEVLPYHAMA
LHKYEELRLSYRLGDTPAPTAEEIACAEKILRVGEYRGYLR

>WP_009439281.1 pyruvate formate lyase-activating protein [Selenomonas sp. oral taxon 137]
MTGCKGRINATESFGSVDGPGIRFIVFVQGCRYRCQYCHNPETWEAEGGYEATPEEIFRQALRYRPYWKN
TGGITVSGGEPLLQLDFVTELFRLAKGKGVNTAIDTAGEPFTHAQPFFGQFERLLPLTDLFLLDLKHIDP
TRHKQLTGTDNLSALALALFLSERGKPMWIRHVLVPGYTTDEDDLRRLAAFIRSLATVERVEVLPYHAMA
VHKYEELRIPYRLDGVESPDAATIARAEEILGVADYTGYMKQ

>WP_009433190.1 pyruvate formate lyase-activating protein [Porphyromonas sp. oral taxon 279]
MLRIHSFESMGTFDGPGLRLVVFLQGCNFQCLYCANPDTIPIGKGGKLIEEAEVLRRAISERPFFGKRGG
ITFSGGEPTVQAQALIPLCRQLKEEGIHICLDTQGSIRNAYVDELLSIVDMVLLDCKHVLPEGHRRLTTQ
SNANTFATAEQLRQMGKPVRMRYVLVPGYSDQPEALHALGERFGSYENIERLELLPYHTYGKHKYETLGR
EYPLEHIHEPTPEEVDAAREILEQYFPVVWTQ

>WP_009424477.1 pyruvate formate lyase-activating protein [Fusobacterium sp. oral taxon 370]
MQGYINSFESFGTKDGPGIRFVVFMQGCPLRCLYCHNVDTWELKDKNYIYTPEEVLTELNKVKAFLSGGI
TISGGEPLLQSSFVLEVFKLCKENGIHTALDTSGYIFNEQAKKVLEYTDLVLLDIKHIDKDMYKKLTSVV
LEPTLNFIKYLQEINKPTWIRYVLVPGYTDDIKDLNDWAKFVSQFDVVKRVDILPFHQMAIYKWEKTNRE
YKLKDTPTPNKEQIQRAEEIFRKYNLPLYKERS

>WP_009354527.1 pyruvate formate lyase-activating protein [Parvimonas sp. oral taxon 110]
MVIGRLHSIETMGLVDGPGIRTIFFLQGCPLRCLYCHNPDTQALQGGTEITPDFVLSKAKRYKTYYRDNG
GITFSGGEPLLQGEFLAETLKLLKENGYNTCIDTSGYGNEKYFKEILENTDTILLDVKSFSNQGYLEMVK
QKMDGFYTFLDYVEKYFKGKIWFRHVMVPGFTDNKESMDKLIEIIKPYRDKIERVEILPYHIMGVAKYKE
IGRDYKLKGVPAMNKEKAVMLESYVRHKLNFN

>WP_009351941.1 pyruvate formate lyase-activating protein [Veillonella sp. oral taxon 158]
MTGRIHSVETMGTVDGPGMRMVVFLQGCPMRCAYCHNPDTWNEISDDAKFMTVEELWDQYERNRQFYTNG
GITVTGGEALMQIDFVTELFTYFRERNVHTCLDTSGICFDPHQEVAYRKLLRVTSLVILDLKEIDPDKHL
WLTGKSLEPILGFARLTADVEVPIWVRHVVVPTITDNADHHYRLGFFLGSLKNLQAVDCLPYHVMGTAKY
KELGITYRLEGIPAATKDIAAKATRTVVEGIKAYRRHWWSPIKTQHQS

>WP_009299618.1 pyruvate formate lyase-activating protein [Coprobacillus sp. 3_3_56FAA]
MKKEINMETAIKGFVHSIESFGSVDGPGIRYIIFLHGCPLRCKFCHNPDTWANAKSTMEMTPQEAIAKAL
KYKSYWGNDGGITVSGGEPLLQIDFLIELFKLAKKEGINTCIDTSGGNFTREEQFFSKFNELMKYTDLLL
VDLKHIDSTQHQELTGKGNDNILDMAKYLSTINKPVWIRHVLVPGISDKDEYLTELDKFISTLNNVKKVE
VLPYHTLGVFKWEELGIPYQLDGINPPNQERIDNANKLLHTDKYR

>WP_009229466.1 pyruvate formate lyase-activating protein [Prevotella sp. oral taxon 317]
MPRKAYVHSIESFGSVDGPGIRFIIFLSGCKMRCRYCHNPDTWAMKSADMRSADELLQQALRFRPYWGKE
GGITVSGGEALLQIDFMLELFEKAKALGINTCLDTAAQPFTRQEPFFSKFTKLMSFTDLVLFDLKHIDNQ
EHKKLTGWDNTNVLDCATYLSQIQTPVWIRHVLVPGITDNDAYLYALRDFIKTLHNVKRIEVLPYHSMGA
YKWQKLGLNYTLDHIDSPTSERVENAEKILLSALNND

>WP_009227210.1 pyruvate formate lyase-activating protein [Prevotella sp. oral taxon 299]
MTKAAVHSVETFGSVDGPGIRFIIFLKGCKLRCRYCHNPDTWNPDSKDMRSADELLEQALKYRTYWGKKG
GITVSGGEALLQMDFMIELFKKAKKLGIHTCIDTAAQPFTREEPFFSKFNELMEYTDLLLLDLKHIDSSE
HKKLTGRENDNILDCALYLSDLQKPVWIRHVLVPTITDNDEYLHRLRAFIDRLNNVERVEVLPYHALGVY
KWEQMGIPYTLNEIDSPEQERVDNARKILGAV

>WP_009221369.1 pyruvate formate lyase-activating protein [Peptoniphilus sp. oral taxon 386]
MAKLHSIETFAVFDGPGVRTVFFLQGCPLRCAFCHNVDTQNPFGGRNITVEEIVERSRKMKPYFRNGKGG
VTFSGGEPTLDGKFLLDAIKAVKAEGIHVTVDTSGVGDQKYYDEIIEEADLILLDIKHYNAIGFKNITER
NISPLKKFIEAVERHNTPVWIRHVMMPKVTDSKYHMDKLCEFIAPIKDKIEKIEILPYHTMGVHKYEDLG
IEYKLKDMEAMDKNVAKELEEYANDVLQSYEVKYHKVI

>WP_009103013.1 pyruvate formate lyase-activating protein [Treponema sp. JC4]
MEGYIHQLESFGCADGPGSRFIIFFSGCAYRCKYCHNPDTWKMTDGKKYTTDQLITEALSCRAYWGKKGG
ITVSGGEPLLQLDFLIELFEKAKEKGINTCIDTAGGPFTMEGEWFKKFEKLMSVTDILLLDIKHIDEKEH
IELTGQTRENVREMFEYLDKINKPIWIRHVLVPGITDNDDYLTKTRDFIRTLHNVQRVEILPYHGLGAAK
YKEMGIDYVLKDTESPTKERVENARAILECEKYDGWKK

>WP_009040032.1 pyruvate formate lyase-activating protein [Bacteroides sp. D22]
MTINVHSYESMGTFDGPGLRLVVFLQGCNFRCLYCANPDTIAGKGGTPTPPEEIVRMAMSQRPFFGKRGG
VTFSGGEPTFQAKALVPLVRELKEKGIHVCIDSNGGIWNEEVEELFKLTDLVLLDIKEFNPARHQALTGR
SNEQTIRTAAWLEENEKPFWLRYVLVPGYSDFEKDIRYLGEALGKYKMVQRVEILPYHTLGVHKYEAMEQ
EYKLKDVKENTPEQLEKAAEVFKEYFTTVVVN

>WP_008689520.1 pyruvate formate lyase-activating protein [Eubacterium sp. 3_1_31]
MENGKGAIHSIETFGSVDGPGVRYVIFLQGCRMRCQFCHNADTWKIKEGSETAEEVLRKALRYKPYWKHS
GGITVSGGEPLLQIDFLLELFKLAKQKGVHTVIDTCANPFTREEPFFSKFQELMQYTDLVLLDIKHINQA
KHQQLTGWGNDNILDMARYLSSINKPVWIRHVLVPQRSDDEEDLKCLDAFVKTLHNVKRFEVLPYHTLGA
YKWKELGMEYPLEGIEPPDKETIERANTLLHTADYQDYKNM

>WP_008652252.1 pyruvate formate lyase-activating protein [Bacteroides sp. 3_1_33FAA]
MIRVHSYESMGTFDGPGLRLVVFLQGCNFRCLYCANPDTIDTKGESTETTIDEIVRMAVSQKAFFGKKGG
VTFSGGEPTLQAKALIPLFQRLKEQNIHICIDTNGSIWNEEVKELLQWTDLVLLDIKEFNNVRHRQLTER
SNEQTIRTAGWLEKNGKPFWLRYVLVPGYSSFEEDIRALGEHFKNYQMIQRVEILPYHTLGVHKYEAMGK
EYKLNGIKENTLKQLETAKTLFGEYFNTVYLN

>WP_007592135.1 pyruvate formate lyase-activating protein [Lachnoanaerobaculum sp. OBRC5-5]
MEVRGNIHSFETFGLVDGPGVRFVVFVQGCPMRCQFCHNPDTWSTKENQIFSAQEVFDKAIRYKPYWKDN
GGITVSGGEPLLQIDFVIELFKLCKENGVNTCLDTAGGPFSKDSKFFEKFKILMQYTDLIMLDIKEINNK
RHEIITGMKNDHILEMAKTMDEMGKRMWIRHVLVPERSDYDEDLIKLKEFISSLKNLEKVEVLPYHTLGR
HKWDNLGIEYKLEGIDPPTKERIENANRILDTKKYN

>WP_007391816.1 pyruvate formate lyase-activating protein [Megasphaera sp. UPII 199-6]
MTREIMGKIHSTESFGAVDGPGVRFIIFLQGCHMRCRYCHNPETWKSNEEEYTLRSAEDVLKEALRYRSY
WKNGGGITISGGEALLQMDFVLAVFSSAKEKGIHTALDTAGNPFTEEEPFFSTFKRLCAVTDLFILDLKE
MDEEKHKQLTGFSNKNILAMARYLSDHGKHMWIRHVLVPGLTDEESGLTALHDFIATLHGVDRVEVLPYH
VLGVPEWEKLNLPYTLEHVKPPTPEEVARAEKLIGTFA

>WP_007391765.1 pyruvate formate lyase-activating protein [Megasphaera sp. UPII 199-6]
MMNTYPGKIYATESFGAVDGPGVRFIVFLQGCRMRCRYCHNPETWQEGKYSSYTLQYASDILREALRYRT
YWKNGGGITVSGGEPLLQLDFVRELFTLAKERGIHTVLDTAGNPFTTAEPFFSKFKKVCEVTDLFMLDLK
EMNEQKHQKLTGQTNKNIHDMARYLSKHGHAMWIRHVLVPGWTDTKENLTALHDFIYTLHTVKRVEILPY
HTMGTVKWEKLQLPYTLSAVVPPTEAEIIRAKQLIGAFD

>WP_006512098.1 pyruvate formate lyase-activating protein [Xenococcus sp. PCC 7305]
MAIKAVRSSIRGRIHSTETCGAVDGPGIRYVIFTQGCPLRCLYCHNPDCRDPQEGQEVTVDELILDIQKY
HSYMEFSGGGVTVTGGEPLMQPEFVSEIFCRCQELGIHTALDTSGYVGLTTAKPLLKHVDLVLLDIKSID
PKIYHQVTNVSLEPTLEFARYLSEIDKPAWIRFVLVPGLTDPTHNIRNLAKFVASLTNVKRLEILPFHKM
GEYKWEQLGYKYALKNTPEASPELVATAKKIFQEYGISAIS

>WP_006457354.1 pyruvate formate lyase-activating protein [Synechococcus sp. PCC 7335]
MNGSNQDSHSDSHSDSRLDGQSGRIHSVETCGTVDGPGIRFVIFTQGCRLRCQYCHNPDTRDPHGGKAVT
VEALIQEIKQYRTYMHSSGGGVTVSGGEPLLQPEFVREIFQQCQAEGIHTALDTSGYPDFERSKPVLDYT
DLVLLDIKSSDPKTYHQVTQVALEPTLRFAKHLSEIHKPMWIRFVLVPGLTDAPANVAGVAQFASSLSSV
ERVDILPFHQMAAYKWEMMGYKYLLKDTPTPTAEQIQQAIDIFAQHGLSAQ

>WP_002561882.1 pyruvate formate lyase-activating protein [Bacteroides sp. HPS0048]
MNFQLSTFNFQLIKVHSYESMGTFDGPGLRLVVFLQGCNFRCLYCANPDTIAVKGGIPTDPEEIVRMAIN
QKPFFGKRGGITFSGGEPTLQAEALLPLFHRLKEEGIHICLDSNGGLWNEHVEKLLKLTDLVLLDIKEFN
LPHHQKLTGRSNEQTLHTAAWLEEHKRPFWLRYVLVPGYSDFEEDIRAMGQQLGSYQMIQKVEILPYHTL
GVHKYEAMKQEYLLKGIKENTPEQIEQAANLFKEYFKTVQIN

>WP_000238469.1 pyruvate formate lyase-activating protein [Bacillus thuringiensis]
MVKGRIHSVESCGTVDGPGIRYVIFTQGCLLRCQYCHNADTWEIGKGKEITVEEVMQDVTCYLPFIEASG
GGITVSGGEPLLQLDFLIELFKKCKEAGIHTTIDSSGGCYSEEPEFQSKLDILMDYTDLVLLDLKHIDSK
KHRKLTGKPNEHILQFARYLSNKNKPIWVRHVLVPGVTDNEEDLQKLSSFIQSLSNVQKVEVLPYHKLGV
YKWEALGHKYPLANVEPPTEKNVEHAKHILQAV

>WP_151478306.1 pyruvate formate lyase-activating protein [Streptomyces sp. TRM68295]
MTTGRIHSWDLSTGVDGPGTRFVLFVNGCPLRCLYCANPDTWHMRDGREATVDEVMTEIEKYRTFVTTAG
GGVTVTGGEPLLQPTFTAAVLRRCKEAGLHTALDTSGFLGRRATDELLADTDLVLLDIKAFEIATYRKLT
GGELAPTLNFATRLDRLGIPVWIRYVLVPGWNDDPEAVDGLARFVAGLGNVDRVDVLPFHKLGASKYEGL
GIPFPLRDNPVPEPALTERVREQFREHGLVAY

>WP_127741195.1 MULTISPECIES: pyruvate formate lyase-activating protein [Bacillus]
MKGRIHSIETFGTVDGPGIRYVVFTQGCLLRCQFCHNADTWELHGGKEMEVQEIIEDLTAYLPFINASGG
GITVSGGEPLLQLPFLIELFKACKQIGVHTTIDTSGGCYSTASHFQEQLLELLSYTDLILLDLKHINRKK
HINLTGMGNDHILAFATFLSEKRVPVWIRHVLVPTINDNTDDLRTLGEFISTLSNVEKVEILPYHKLGVY
KWEALGLDYPLVGIDPPSEESVSYAYSMLVNTSK

>WP_141737888.1 MULTISPECIES: pyruvate formate lyase-activating protein [Aerococcus]
MMTETIGYVHSLESFGSVDGPGIRFVSFMQGCRLRCQFCHNPDTWKINAGTPYTAEELFREAVKYQPYWG
KKGGVTVSGGEPLLQIDFLIEYFKLCKKNGVHTTLDSCGGPFTREPEWLAKFEELLEYTDLILMDVKQIN
PERHLKLTTAPNENILDLFRFLQEKGQPIWIRHVLVPTRTDFDEDLQGLSDFIQSLGDIVKKVEILPYHT
MGVYKYHELGIPYKLEGVEPPTEDRVANAKRILKVDDYQGYRSM

>WP_110441203.1 pyruvate formate lyase-activating protein [Flintibacter sp. KGMB00164]
MTGFIHSLESMGLVDGPGVRAVVFLQGCPLRCLYCHNPDTQTFSGGQETTPEALVKRLLRFRPYFESSGG
GVTFSGGEPLGQPDFLLACLKLLKAEGVHTCIDTSGVGQGDYEDILKHTDLVLYDVKHHQREGYRKITGR
ELDPTLAFVEAVRKANVPMWVRHVVVPGLTDSREHLTSLGKYIATLPRVEKVELLPYHTLGVHKYQTLGI
PYPLEGVPPMDKTVLEPWNRQLNEACCRNTDN

>WP_150948995.1 pyruvate formate lyase-activating protein [Bacillus methanolicus]
MNGNIHSIETFGTVDGPGIRYVIFTQGCLLRCQFCHNADTWEIGIGKQMSVSEIIDDLKSYLPFIEASGG
GITVSGGEPLLQIPFLIELFKECKKLGIHTTIDSSGGCFSHAEQFQTNLQELLQYTDLILLDLKHIDRKK
HKKLTGMANDHILEFAKYLSAHEIPVWIRHVLVPTITDDIDDLKQLSEFIGTLKNVQKVDVLPYHQLGVY
KWEALGMEYPLKGIEPPSKESTAFAQKILNEKLTSE

>WP_150946873.1 pyruvate formate lyase-activating protein [Streptomyces sp. HIT-DPA4]
MDTGRIHSWDLSTGVDGPGTRFVLFVSGCPLRCLYCANPDTWHMRDGREATVDEVMAEIEKYRGFITAAG
GGVTVTGGEPLLQSDFTGAVLRRCKKAGLHTALDTSGFLGARATDELLADTDLVLLDIKSFDVATYRKLT
GGDLAPTLNFATRLDRLGVRMWIRYVLVPGWTDDPEAIDGLAKFLAGLGSVDRVDVLPFHRLGAPKYEAL
GIPFPLRDTRSPAPELVRRVQEQFRAQGLTAV

>WP_150937305.1 pyruvate formate lyase-activating protein [Microbispora sp. Gxj-6]
MRDSQLNEPIARLRQDSIARLRHESTARLRRDAAAELCQAEPAAGSGVIESWDLSVGVDGPGTRFVVFTC
GCPLRCLYCHNPETWRMRDGRRVTVDEVMTEVDGYRRFISVAGGGVTVSGGEPLLQPRFTGELLRRCHES
GLHTALDTSGFLGDRASDALLADTDLVLLDIKSYDPKGYRRLTGASLEPTLRFARRLADLGRPVWVRFVL
VPGLTDEVENVDGLARFVATLGNVERVDVLPFHRMAAGKYARLGLTFPLADVRPPDRALLDRVHAQFAAH
GVTSV

>WP_150936937.1 pyruvate formate lyase-activating protein [Tamlana sp. B1N29]
MLNVHSVESFGTHDGPGIRFVIFLQGCKLKCLYCHNPDTIDTVGGKPYEIEELVDMVLKVKPYFGKKGGV
TVSGGEPLLQSKALVPFFKRLKEEGIHTNIDTNGRILNSFTKSLLDDYADLVMLDIKHMTEAGYEALTGQ
RNMKTALTFAKHREDSEKAMWLRYVLIPGITNKPELLHALGEHFKDYKTIEKIELQPYHKLGIHKWEALG
WDYELKDARENTKEELDAAVEILKGYFKEVKVN

>WP_150902360.1 pyruvate formate lyase-activating protein [Streptococcus anginosus]
MEKEVIDYGKVTGMVHSTESFGAVDGPGIRFIVFLQGCKMRCQYCHNPDTWAMETNNSRERTVEDVLQEA
LRYRGFWGKKGGITVSGGEALLQINFVIALFTKAKELGIHCTLDTCAMPFRNTPEYLKVFDRLLEVTDLV
LLDIKEINDSQHKFVTGHTNKNILECAKYLSDKGVPMWIRHVLVPTLTDRDDDLKELGEFVKTLKTVDKF
EVLPYHTMGEFKWRELGIPYPLEGIKPPTADRVKNAKELMKTESYTEYMNRIHNS

>WP_150263830.1 pyruvate formate lyase-activating protein [Parvimonas micra]
MVIGRLHSIETMGLVDGPGIRTIFFLQGCPLRCLYCHNPDTQALQGGTEITPDFVLSKAKRYKTYYRDNG
GITFSGGEPLLQGEFLAETLKLLKENGFNTCIDTSGYGNEKYFKEILENTDTILLDVKSFSNQGYIEMVK
QKMDGFYTFLDYVEKYFKGKIWFRHVMVPGFTDNRESMDKFIEIIKPYRDKIERVEILPYHLMGVAKYKE
IGRDYKLKGVPAMNKEKAVMFESYVRSKLNLN

>WP_150228769.1 pyruvate formate lyase-activating protein [Streptomyces filamentosus]
MATLLGPEIPVRPAAPVRAATPAAAATHRPSEGSVHSWDLSTGVDGPGTRFVTFLSGCPLTCLYCHNPDT
WKMRNGRRTSADDVIAEASKYVRFIAASGGGATVSGGEPLLQPVFTGELLHRMKHELGLHTALDTSGFLG
VRATDALLRDTDLVLLDIKSWDPETYREVTGRPLRPTLDFARRLADLGQDVHVRFVLVPGLTDDPANVEG
VAAFAGGLGNVSRVDVLPFHKLGEAKWQALEKPFTLHDTPSPTPEQVADVREVFRAHGLNAV

>WP_150153096.1 pyruvate formate lyase-activating protein [Fusobacterium nucleatum]
MQGYINSFESFGTKDGPGIRFVVFMQGCPLRCLYCHNVDTWELKDKNYIYTPEEILTELNKVKAFLTGGI
TASGGEPLFQASFILELFKLCKKNGIHTALDTSGYIFNDQAKKVLEYTDLVLLDIKHIDKDMYKKLTSVD
LEPTLKFIKYLQEINKPTWIRYVLVPGYTDDIKDLNEWAKFVSQFDIVKRVDILPFHQMAIYKWEKTNRE
YKLKDTSTPDKEQIKRAEEIFKRYNLPLYKERS

>WP_039679413.1 pyruvate formate lyase-activating protein [Terrisporobacter othiniensis]
MTTGRIHSIETFGTVDGPGIRSILFFQGCPLRCKYCHNRDTWNVKDGTEYTAEELIDNVSRYSSYWRSSG
GGITASGGEATLQADFLAELFAIAKERDIHTCLDTSGFVDIEKIDKVLDNTDLVLLDIKHMNEEEAKNLT
GVGIEKTLKLARHLDERNIPIWLRHVLVPGITDSEENLSQIGELAASLNNIDRLEILPYHTMGVHKWENM
GLDYELKDVRDADADDVARAAEIIEKHGVKVFNNKK

>WP_018592091.1 pyruvate formate lyase-activating protein [Terrisporobacter glycolicus]
MTKGRIHSIETFGTVDGPGIRSILFFQGCPLRCKYCHNRDTWDTKGGTEYTAEELIENVSRYSSYWKSSG
GGITASGGEATLQADFLAELFAKAKEKDIHTCLDTSGFVDIEKIEKVLDNTDLVLLDIKHIDEEEAKKLT
GVGIEKTLKLAKHLDERHIPIWLRHVLVPGITDSEENLSKIGEFAASLNNIDRLEILPYHTMGVHKWENM
GIEYELKDVRDANADDVARAAEIIEKHGVKVFNSKK

>WP_021431753.1 MULTISPECIES: pyruvate formate lyase-activating protein [Clostridiales]
MVKGRVHSIETFGTVDGPGIRFILFMQGCPLRCKYCHNRDTWDVKGGTEYTTDEIIEQVKKYSSYMKFSG
GGLTVSGGEATLQPEFLKDLFKKAQENEIHTCLDTSGFVNIDVIDPVLDYTNLVLLDLKHMVPEKCKDLV
GVSIDKTLEFAKHLSDRNIPVWIRHVLVPGITDDRENLELMGKFISTLKNVDRVELLPYHTLGVHKWENM
GFEYELKDVPDATNEDIEKASKILAEFGVITHNK

>WP_150844418.1 pyruvate formate lyase-activating protein [Clostridium thiosulfatireducens]
MKTGRIHSIESMGLVDGPGIRTVVFFQGCKLRCAYCHNPDTWNLKDGKEVTSDEIINKIIRFKPYFQPSG
GGVTFSGGDPLVQPGFLLELLKKCKELGIHTAIDTAGYGHGDYDEILKYTDLVLLDVKHINSDGYVTLTG
RDTRDVNLFLSALRKSKARVWVRHVVVPGYTDTLEHMDKIANIINEEIPNVDKIELLPYHLLGVNKYESL
GIDYRLDGVDQMDKETCSQLQDYLISKVQQSEKSKIS

>WP_149793612.1 pyruvate formate lyase-activating protein [Faecalibacterium sp. Marseille-P9312]
MQLCNPIGYVHSLETFGSVDGPGVRFVVFLQGCALRCKYCHNPETWAEGGEEWTVDKLFQRVWRYRNYWG
KKGGITVSGGEPLRQMEFLTAFFELAHSKGVHTALDTAGQPFRPDDAAYLADFDRLMKSTSLVILDLKEI
DPEKHRRLTGRDNANILAMARHISDLGVPLWIRHVLVPGLTDDEDGLRKTAEFISSLKTVQRVEVLPYHT
LGLFKWQKLGIPYPLPDAVPPTAEQVKRAEELLEVSKYTG

>WP_132757476.1 MULTISPECIES: pyruvate formate lyase-activating protein [Streptomyces]
MTVLLPSTLAAAATHRPSEGSVHSWDLSTGVDGPGTRFVTFLAGCPLTCLYCHNPDTWRMRAGERTSADD
VIAEARTYTRFIAASGGGATVSGGEPLLQPVFAGELLHRMKHELGLHTALDTSGFLGARATDALLRDVDL
VLLDVKSWDQETYRRVTGRPLRPTLDFARRLAGLGKEVHLRFVLVPGLTDARENVEGVAAFAVGLGNVSR
VDVLPFHKLGEGKWEALGKEFTLHGTPSPTAEQVAGARAVFEAQGLTAV

>WP_150505294.1 pyruvate formate lyase-activating protein [Streptomyces venezuelae]
MTSLALGPAAPLTPAAAATQRPSEGSVHSWDLSTGVDGPGTRFVTFLSGCPLTCLYCHNPDTWKMRNGKR
TSADAVIAEAGKYVRFISASGGGATVSGGEPLLQPVFTGELLHRMKHELGLHTALDTSGFLGVRATDALL
RDTDLVLLDIKSWDPATYHKVTGRPLAPTLDFARRLADLGQEVHVRFVLVPGLTDDPANVEGVAAFAGGL
GNVSRVDILPFHKLGEAKWQALAMPFTLHGTPSPTPEQVAAAREVFRAHGLNAV

>WP_150275795.1 pyruvate formate lyase-activating protein [Paenibacillus tepidiphilus]
MANGHIHSLETFGTVDGPGIRFVLFMQGCLLKCQYCHNPDTWGLNEGKEMSLEQVLAEIEPYINYYRTSG
GGLTVSGGEPTLQAHFVKQLFTEVKKRWNLHTTLDTNGYNDGSKISDLLDVTDLVLLDLKHIDDEAHIKL
TGKSNDRTLKLARWLSDNNRKMWIRHVYVPGIHNKEEDLLNLGRFIGTLNGVEKFEILPYHQMGIYKWEM
LGRPYELEGVPSPDDEEVQRAYRLIEEGRKQTALV

>WP_150269349.1 pyruvate formate lyase-activating protein [Streptomyces venezuelae]
MTTLALGSATPVTPAAAATQRPSEGSVHSWDLSIGVDGPGTRFVTFLSGCPLTCLYCHNPDTWRMRSGKR
TSADDLIAEASKYVRFISASGGGATVSGGEPLLQPVFTGELLHRMKHELGLDTALDTSGFLGVRATDALL
RDTDLVLLDIKSWDPDTYKKVTGRPLRPTLDFARRLADLGQEVHVRFVLVPGLTDDPANVEGVAAFAAGL
GNVSRVDILPFHKLGEAKWQALAKPFTLHGTPSPTPEQVAAAREVFLSHGLHAV

>WP_150260765.1 pyruvate formate lyase-activating protein [Streptomyces venezuelae]
MTTGRIHSWDLSTGVDGPGTRFVLFLSGCQLRCLYCANPDTWHMRDGQPVTVDEVVGRIERYRQFTTLAG
GGVTLTGGEPLLQSAFTAEVFRRCKELGLHTALDTSGALGTRADDTLLADTDMVLLDIKSFDAGVYRRLT
GGHLAPTLNFATRLNRLGVPTWIRYVLVPGWTDDPAAIDGLGRFLAELDNVDRIDVLPFHKLGTHKYDSL
GIPFPLRDNPVPDAALVERVRDQFRAHGLRAH

>WP_150243722.1 pyruvate formate lyase-activating protein [Streptomyces albofaciens]
MTAQEALTPAAAVQHRPVAGSVHSWDLSTGVDGPGTRFVTFLAGCPLACLYCHNPDTWKMRDGKRVLADA
MVAEAAKYRAFIRTAGGGATLSGGEPLLQPVFAGELLHRFKHELGLHTALDTSGYLGARATDALLRDTDL
VLLDVKSWHPGLYQRLTGRRLRPTLDFARRLARLDKEVWVRFVLVPGLTDDPANIEGVAAFAASLGNVTR
VDVLPFHKLGASKWERLGLDFTLRDTPTPTASQLATAREIFAGAGLTAV

>WP_150229813.1 pyruvate formate lyase-activating protein [Saccharibacillus sp. WB 17]
MSHTGRIHSLETFGTVDGPGIRFVLFLQGCLMKCQYCHNPDTWNFDGGREMTVDEVLAEIKPYLNYYRSS
GGGLTISGGEPTLQAAFVAEIFREVKQRWGLHTTLDSNGFNNPDKIQYLMDVTDLVLLDIKHIDNDKHKV
LTGVSNEQTLRTAKWLSDHGKKTWIRHVFVPGIHDDEHNLRDLGRFIGTLQGVEKFEILPYHQMGIYKWK
ELGREYPLEGVDSPTDEQVQRAYALIQEGRRMQTV

>WP_150217943.1 pyruvate formate lyase-activating protein [Streptomyces venezuelae]
MAVLLGTDIPVRPRTSDDDAVTPAAAATHRPVTGSIHSWDLSTGVDGPGSRFVTFLAGCPLSCLYCHNPD
TWRMRNGKRTTADAVIAEAAKYTKFISAAGGGATVSGGEPLLQPVFTGELLHRLKHELGLHTALDTSGFL
GARATDALLRDVDLVLLDIKSWDPDTYREVTGRPLEPTLDFAHRLADLGQETWVRFVLVPGLTDDPANIE
GVARFAASLGNISRVDVLPFHKLGEAKWDALGKDFTLRDTPSPTPEQVAAAKEIFAAQGLKAV

>WP_150195708.1 pyruvate formate lyase-activating protein [Bacillus swezeyi]
MNGNIHSIETFGTVDGPGIRYVIFTQGCLLRCQFCHNADTWEIGAGKQMSVSEIVHDVQSYLPFIQSSGG
GITVSGGEPLLQLPFVIELFKACKKLGIHTALDSSGGCYSRALSFQKQITELIKYTDLVLLDIKHINRQK
HIKLTGMPNDHILDFADFLNEQQVPVWIRHVLVPGISDIDDDLITLGEFIGALANVQKIEVLPYHKLGVY
KWEALGIEYPLKGVEPPSAERVEHAYRLLTRHMA

>WP_150184589.1 pyruvate formate lyase-activating protein [Streptomyces venezuelae]
MAVLLGTDIPVRPRTTDDDAVTPAAAATHRPVTGSIHSWDLSTGVDGPGSRFVTFLAGCPLSCLYCHNPD
TWRMRDGRRTTADAVIAEAAKYTKFISAAGGGATVSGGEPLLQPVFTGELLHRLKHELGLHTALDTSGFL
GARATDALLRDVDLVLLDIKSWDPGTYREVTGRPLQPTLDFARRLADLGQETWVRFVLVPGLTDDPANIE
GVARFAAALGNISRVDVLPFHKLGEAKWDALGKDFTLRGTPSPTPEQVAAAKEIFAAQGLKAV

>WP_150160744.1 pyruvate formate lyase-activating protein [Streptomyces venezuelae]
MTSLALGPATPLTPAAPLTPAAAATQRPSEGSVHSWDLSTGVDGPGTRFVTFLSGCPLTCLYCHNPDTWK
MRNGKRTSADAVIAEAGKYVRFISASGGGATVSGGEPLLQPVFTGELLHRMKHELGLHTALDTSGFLGVR
ATDALLRDTDLVLLDIKSWNPATYTKVTGRPLAPTLDFARRLADLGQEVHVRFVLVPGLTDDPANVEGVA
AFAGGLGNVSRVDILPFHKLGEAKWQALAMPFTLHDTPSPTPEQVAAAREVFRAHGLNAV

>WP_149734874.1 pyruvate formate lyase-activating protein [Propionispora hippei]
MQGYYHSIETFGTVDGPGIRYVLFLSGCTLGCSFCHNPDTWQRGEKTITVGEVLADIDRYRSYYQSSGGG
LTVSGGEPLLQPGFVAALFKAAQAAGLHTLLDTSGHCPPENLAAVLTHTNMVQFGLKAASPRLHHRLTGT
DHRFILANLHYTSLQSSRLVVRYVLIPRLTDTPEELGLLTGIITALPNQPTVELLPYHTMGCEKWEQLNR
PYALTGIPSATDQETERATGYLQSRGLTVL

>WP_149584634.1 pyruvate formate lyase-activating protein [Listeria monocytogenes]
MTEVLGRVHSVETMGTVDGPGIRFIVFMQGCLLRCQFCHNPDTWKIGTGTERSAQDVFNEAIKYKEFWDA
SGGGVTVSGGEPLLQVDFLIEFFTLCKAAGVHTTIDSCGGCFTRDPEFIDKLDRLMEVTDLILLDIKQIN
PEKHLKLTTKSNAPIIDFAHYLRDKEQPIWIRHVLIPTKTDDPEDLTKLHEFIQTLPNVKQVDVLPYHTM
GVYKWKEMGIRYPLEGIEAPEEEVVALANKILETSSYK

>WP_149565187.1 pyruvate formate lyase-activating protein [Streptococcus sanguinis]
MVEEKIEEAVDYGKVTGMIHSTESFGAVDGPGIRFIVFLQGCHMRCQYCHNPDTWEMETNKSQLRTVDDV
LQEALRYKGFWGNKGGITVSGGEALLQIDFLIALFTKAKELGIHCTLDTCALPFRNTPRYLKKFDKLMAV
TDLVLLDIKEINEEQHKIVTSQTNKNILACAKYLSDIGKPVWIRHVLVPGLTDRDDDLIELGKFVKTLKN
VDKFEILPYHTMGEFKWRELGIPYKLEGVKPPTADRVKNAKELMQTESYTEYMNRVHNS

>WP_149550322.1 pyruvate formate lyase-activating protein [Streptomyces marokkonensis]
MTGRIHSWDLSTGVDGPGTRFVLFLSGCPLRCLYCANPDTWHMRDGKPATVDEVMAEIEKYRAFITTAGG
GVTLTGGEALLQPAFTAAVLRRCKELGLHTALDTSGFLGARASDALLADTDLVLLDIKSFDARTYRRLTG
AALAPTTAFAARLDRLGVPVWIRYVLVPGWTDDPAAIDGLGGFLAGLGNVDRVDVLPFHKLGAHKYDALG
IPFPLRDTPVPDPDLTERVRRQFREHGLRAQ

>WP_149518594.1 pyruvate formate lyase-activating protein [Streptococcus cristatus]
MVEEAIDYGKVTGMVHSTESFGAVDGPGIRFIVFLQGCHMRCQYCHNPDTWEMETNKSQLRTVDDVLQEA
LRYKGFWGNKGGITVSGGEALLQIDFLIAFFTKAKELGIHCTLDTCALPFRNTPRYLEKFDKLMAVTDLV
LLDIKEIDEAQHRIVTSQTNKNILACAKYLSDIGKPVWIRHVLVPGLTDRDDDLIELGKFVKTLKNVDKF
EILPYHTMGEFKWRELGIPYSLEGVKPPTAERVKNAKELMQTESYTEYMNRVHNN

>WP_149473428.1 pyruvate formate lyase-activating protein [Oceanobacillus polygoni]
MKGRIHSIETCGTVDGPGLRYIIFMQGCPLRCQFCHNPDTWKIGDGKEMTVNELVTDIEDYLPFFQASGG
GVTVSGGEPLLHVKFLIALFKELKELGIHTAIDTAGGCFSKSPTFLKQLDELLELTDLVLMDIKQIDPVK
HKVLTGMSNEHILTLARYLDEKGIPVWIRHVLVPGHSDNDEDLKQLSYFIHTLNNVKKIEVLPYHKMGVY
KWEALGLNYPLEGVNPPTEARIQNASKILNA

>WP_149471348.1 pyruvate formate lyase-activating protein [Roseomonas genomospecies 6]
MLSPITPHPAHSAGTGASVRGWVHSVETGGTVDGPGLRYVLFLAGCPLRCQYCHNPDTRHMHDGSPAQSA
DVLADIATYADFLRRAHGGLTISGGEPLVQPDFCAAIYRGAKALGLHTALDTSGFLGSHADDHLLADVDL
VLLDIKAFKESTHRAVTGVPLRPTLEFAERLSLLNKPIWLRYVLVPGLTDHLDEIEGLAEFAAGLNVVQR
VDVLPFHKMGEFKWKQLGLPYTLAGTEPPPPELTERVRGIFRAHGLKAV

>WP_149426865.1 pyruvate formate lyase-activating protein [Exiguobacterium acetylicum]
MTYGMIHSVESCGTVDGPGIRFIVFTQGCPLRCQYCHNVDTWEFGCGRRVSADEVVKEAISYRSFFEATG
GGITFSGGEPLAQPEFLEAALTEAKRHGLHTVIDTAGSVVPKNIDAILDATDLVLLDIKHIDDAACRVLT
GRSNANTLAFAKRLAERNIPVWIRHVLVPGITMSEHFLRQTGEFIRTLGNVERVEVLPYHQLGVYKWENL
GHAYPLTDVLPPSSEETDTAQTLLESYLC

>WP_149349970.1 pyruvate formate lyase-activating protein [Lacticaseibacillus paracasei]
MKLIDQSQSPLNILEQVDQDHDGPIKGYVHSVESFGSVDGPGIRFVVFMQGCRMRCQYCHNPDTWNIGVG
EEMTADQILADAQRYKAFWGDQGGITCSGGESLVQIDFILELFTKAKALGISTCLDTSGGPFTRDQPWFG
QFEKLMAVTDISLVDIKHIDSAEHKKLTGFPNENILDMVQYMSAHGDDMWIRHVLVPERTDFDPYLKRLG
DYIATLDKNVVQKVEILPYHTLGVKKYHELGITYPLEGIEPPSADRVKNAENLLHVKDYTGWQSWRPKPV
ASN

>WP_149294881.1 pyruvate formate lyase-activating protein [Chromobacterium sp. 257-1]
MTPPIAADYTAQAVSTDTLGYLHSTESGAGVDGPGMRFVFFTSGCQFRCLYCHNPDTWKLHNGRQVTVEQ
ALAEVAPYARFLKFAGGVTISGGEPLMQHEFVGELFHEIKQRFGLHTALDTQGFLHERVTDEWFDDVDLV
MLDIKHSDPEKYQALTGQPLQPTLDFAQRLKRLGKKMWIRYVLVPGLTDGDADIEKLADFVADLGAVVER
VEVLPFHQLGKDKWAQLGMEYQLNDTPIPTAEQAAHARALFASRGLKVT

>WP_149272394.1 pyruvate formate lyase-activating protein [Azospirillum sp. Sh1]
MTPPLPQARPGAVSGWIHSVETGGTVDGPGIRYVLFMSGCPLRCLYCHNPDTQHMHDGTRTTSTEVLEDI
ALYAEFLKRAHGGLTLSGGEPLVQPEFAAAILRGAKALGMHTALDTSGFLGNHADDHLLEDVDLVLLDIK
AFSEKTYRHLTGVPLRPTLEFAERLAGMNKRIWLRYVLVPNLTDDAAEIDGLAEFVAGLGVVDRVDVLPF
HKMGEHKWKALGRKYMLTDTEPPSHELVERVRGQFQARGLRAD

>WP_149235204.1 pyruvate formate lyase-activating protein [Azospirillum lipoferum]
MTPPLPQARPGSVSGWVHSVETGGTVDGPGIRYVLFMSGCPLRCLYCHNPDTQHMHDGTRTTSAEVLDDI
ALYATFLKRAHGGLTLSGGEPLVQPEFAAAILRGAKALGLHTALDTSGFLGNHADDHLLEDVDLVLLDIK
AFSEKTYRHLTGVPLRPTLEFAERLAGMNKRIWLRYVLVPNLTDDAAEIDGLAEFVAGLGVVDRVDVLPF
HKMGEHKWKALGRKYMLTNTEPPSRELVERVRGQFQAQGLRAD

>WP_149225641.1 pyruvate formate lyase-activating protein [Azospirillum sp. B21]
MTSPLTQARPGSVSGWIHSVETGGTVDGPGIRYVLFMSGCPLRCLYCHNPDTQHMHDGTRTTSAEVLDDI
KLYAEFLKRAHGGLTLSGGEPLVQPEFTAAILRGAKALGMHTALDTSGFLGNHADDHLLEDVDLVLLDIK
AFSEKTYRHLTGVPLRPTLEFAERLAGLNKRIWLRYVLVPNLTDDATEIDGLADFVAGLGVVDRVDVLPF
HKMGEHKWKALGRKYMLGDTEPPSRELVERVRGQFQARGLRAD

>WP_149202959.1 pyruvate formate lyase-activating protein [Actinotalea sp. HO-Ch2]
MTTVTQTQTRTATPSGAPIVSLEAPVVAGSSVRATSGTAGLDLTDVDRSERFSQMRAGELGSVHSWELVT
AVDGPGTRLTTFLSGCPLRCLYCHNPDTMEMRRGEPVTAGELLARITRYRGIFGVTGGGITISGGEPLMQ
PAFVARILRGAKEMGIHTALDTSGFLGAACTDEMLDDLDLVLLDVKSGIPETYKRVTGRELAPTLEFGRR
LAARGTEIWIRFVLVPGLTDAPENVEAVARYVASLSTVTRVEVLPFHQMGRDKWESLGMRYELDDVSAPE
PELVERVRDQFRSHGLKVY

>WP_149199076.1 pyruvate formate lyase-activating protein [Azospirillum oryzae]
MTPPLPQARPGSVSGWVHSVETGGTVDGPGIRYVLFMSGCPLRCLYCHNPDTQHMHDGTRTTSTEVLEDI
ALYAEFLKRAHGGLTLSGGEPLVQPEFAAAILRGAKALGMHTALDTSGFLGNHADDHLLEDVDLVLLDIK
AFSEKTYRHLTGVPLRPTLEFAERLAGLNKRIWLRYVLVPNLTDDAAEIDGLAEFVAGLGVVDRVDVLPF
HKMGEHKWKALGRKYMLTDTEPPSHELVERVRGQFQARGLRAD

>WP_149170209.1 pyruvate formate lyase-activating protein [Selenomonas sp. mPRGC5]
MRTCKGRVNAVESFGSVDGPGLRYIFFLQGCSLRCQYCHNPETWPGTGGMEMTADEALRKAMRYKSYWKN
GGGITVSGGEPLLQAEFVTALFTLAKEQGISTCIDTSGAVFSREEPVFSRLTALLAVTDTVLLDIKHIDM
SKHRDLTGQDNTQILDFAKYLAEIHKPVWIRHVLVPGITDDEESLAQLSAFVAGLGNVQRFEVLPYHRLA
VHKYEELGIDYPLVDVPEPTKEMAARAEEILRVKEYQGYKR

>WP_149168219.1 pyruvate formate lyase-activating protein [Azospirillum brasilense]
MLSPITPHPAHAAGTGASVRGWVHSVETGGTVDGPGLRYVLFLAGCPLRCQYCHNPDTRHMHDGSPAQSS
DVLADIATYADFLHRAHGGLTISGGEPLVQPEFCAAIYRGAKQLGLHTALDTSGFLGSHADDHLLADVDL
VLLDIKAFKEATYRAVTGVPLRPTLEFAERLSAMRKPIWLRYVLVPGLTDHLDEIEGLAEFAAGLEVVER
VDVLPFHKMGEFKWKQLGLPYALANTEPPPPELTERVRGIFRTQGLKVV

>WP_149162663.1 pyruvate formate lyase-activating protein [Treponema phagedenis]
MALIHSHESFGTVDGPGIRYVVFLQGCPLRCKYCHNCDTWFQKDAKFVETAEETFEKIIKYKRFIRSGGV
TVTGGEPLMQPEYVCELFKLCKKEGIHTAIDTSGIYLNDAVREALKVTDLVLLDYKAADPETHLELTGVP
QQPILNFLAYLCEINMPMWIRHVVIPGITDKPEDLEKIASFIKTLPNVERTEILPYHTLGVYKWKQMGKP
YPLEGVPPLPKEKYEMAKKNFHRQRVKNRLI

>WP_149116826.1 pyruvate formate lyase-activating protein [Listeria monocytogenes]
MTEVLGRVHSVETMGTVDGPGIRFIVFMQGCLLRCQFCHNPDTWKIGTGTERSAQDVFDEAIKYKEFWDA
SGGGVTVSGGEPLLQVDFLIEFFTLCKAAGVHTTIDSCGGCFTRDPEFIEKLDLLMEVTDLILLDIKQIN
PEKHLKLTTKSNAPIIDFAHYLRDKEQPIWIRHVLIPTKTDDPEDLTKLHEFIQTLPNVKQVDVLPYHTM
GVYKWKEMGIRYPLEGIEAPEEEVVALANKILETSSYK

>WP_149047210.1 pyruvate formate lyase-activating protein [Listeria monocytogenes]
MTEVLGRVHSVETMGTVDGPGIRFIVFMQGCLLRCQFCHNPDTWKIGTGTERSAQDVFDEAIKYKEFWDA
SGGGVTVSGGEPLLQVDFLIEFFTLCKAAGIHTTIDSCGGCFTRDPEFIEKLDRLMEVTDLILLDIKQIN
PEKHLKLTTKSNAPIIDFAHYLRDKEQPIWIRHVLIPTKTDDPEDLTKLHEFIQTLPNVKQVDVLPYHTM
GVYKWKEMGIRYPLEGIEAPEEEVVALANKILETSSYK

>WP_149041805.1 pyruvate formate lyase-activating protein [Listeria monocytogenes]
MTEVLGRVHSVETMGTVDGPGIRFIVFMQGCLLRCQFCHNPDTWKIGTGTERSAQDVFNEAIKYKEFWDA
SGGGVTVSGGEPLLQVDFLIEFFTLCKAAGVHTTIDSCGGCFTRDPKFIEKLDRLMEVTDLILLDIKQIN
PEKHLKLTTKSNAPIIDFAHYLRDKEQPIWIRHVLIPTKTDDPEDLTKLHEFIQTLPNVKQVDVLPYHTM
GVYKWKEMGIRYPLEGIEAPEEEVVALANKILETSSYK

>WP_149033528.1 pyruvate formate lyase-activating protein [Paenibacillus polymyxa]
MLKGHIHSLETFGTVDGPGIRFVLFMQGCLLKCQYCHNPDTWALNEGNPMTLEEVLAEIEPYLAYYRSSG
GGLTVSGGEPTLQAHFVAELFREVKRRWNLHTTLDSNGFNDAARIHDLLDVTDLVLLDIKHIDNDKHIKL
TGKSNDRMLSTARWLSEQGRKMWIRHVFVPGIHDDEQDLLNLGRFIGTLNGVEKFEILPYHQMGVYKWEM
LGKAYPLEGVPSPTDEEVQRAYRLIEEGRLETAGTSAT

>WP_126847833.1 MULTISPECIES: pyruvate formate lyase-activating protein [Dermabacter]
MTESAGASITQVDLPLHKRRQGAGIEGLEESHLERPDRLQAVREGDLASIHSWELVTAVDGPGTRLTIFF
SGCPLRCLYCHNPDTFEAKNGQDVTADELIAKIKRYRRIFKASGGGITLSGGEVLQQPAFAKRLLEAAKE
MGVHTAIDTSGFLGRNASDELLESVDLVLLDVKSGDPEVYKRTTGRALQPTIDFGDRLNEKGIEVWARFV
LVPGLTDDYDNVEKVADIVERWRSNVSRIEVLPFHQMGTDKWDSLGLDYKLRDTRPPEKELVERVREQFR
ARGGFEVH

>WP_124116141.1 MULTISPECIES: pyruvate formate lyase-activating protein [Paenibacillus]
MVKGHIHSLETFGTVDGPGIRFVLFMQGCLLKCQYCHNPDTWALDGGKEMTLEEVLAEIEPYLSYYRSSG
GGLTISGGEPTLQAHFVAEIFKEVKRRWGLHTTLDSNGFNEPERIHDLLDHTDLVLLDLKHIDDEKHIKL
TGKSNERTLKTAKWLSEQGRKMWIRHVYVPGIHNEEEDLLNLGRFIGTLNGVEKFEILPYHQMGIYKWEA
LGKVYPLDGVPSPSEEEVERAYRLIEQGRQETAGAACSGK

>WP_107040453.1 MULTISPECIES: pyruvate formate lyase-activating protein [Bifidobacterium]
MPETQFRTTTRHMLRESKSYASQTLMGGLSGFESPIGLDRRDRIAALKSGDIGFVHSWDINTSVDGPGTR
MTVFMSGCPLRCQYCQNPDTWKMRDGKPVYLDAMIKKVDRYKDLFKATRGGITFSGGESMMQPAFVSRVF
HAAKEMGVHTCLDTSGFLNTNYTDEMLEDIDLCLLDVKSGDEETYHKVTGGVLQPTIDFGRRLAKAGKKI
WVRFVLVPGLTDSEENVENVARICESFGDSVEHIDVLGFHQLGRPKWHEMRIPYPLENQKGPNAALRERV
TKQFESHGFTVY

>WP_087151939.1 MULTISPECIES: pyruvate formate lyase-activating protein [Clostridiales]
MNGYIHSTESFGSVDGPGVRFVIFVSGCPMRCQFCHNPDTWNMQVGEERSTEDLLAQALRYKSYWKDGGG
ITVSGGEPLMQMDFMIELFRKAKEKGINTTIDTSGAPFTREEPFFGKFNELMKYTDLLLVDIKHIDDEQH
KLLTGRTNSNILDMARYLSDIGKPVWIRHVLVPERSDKDEYLEKLYDFISTLKNVEKTEVLPYHTFGEYK
WKELGYEYPLAGIEPPAKERIENANRILHTGQ

>WP_141744561.1 MULTISPECIES: pyruvate formate lyase-activating protein [unclassified Aerococcus]
MMTETIGYVHSLESFGSVDGPGIRFVSFMQGCRLRCQFCHNPDTWKINAGTPYTAEELFREAVKYQPYWG
KKGGVTVSGGEPLLQIDFLIEYFKLCKKHGVHTTLDSCGGPFTREPEWLAKFEELLEYTDLILMDVKQIN
PERHLKLTTAPNKNILDLFRFLQEKGQPIWIRHVLVPTRTDFDEDLQGLSDFIQSLGDIVKKVEILPYHT
MGVYKYHELGIPYKLEGVEPPTEDRVANAKRILKVDDYQGYRSM

>WP_138830271.1 MULTISPECIES: pyruvate formate lyase-activating protein [unclassified Bradyrhizobium]
MSTVQALEPGNRHDLRVGISPDAPDTEEVKDEEGAFGYCHSYETSSRYDGPGLRVVLFTSGCLLRCTYCH
NPDTWHLKDGTYVSVDQVLRRLADFAPSIQALGGGLTISGGEPMVQLAFTRRIFAGAKAMGLHTAVQTSG
FLGDRADEAYLSEIDLVLLDIKSSDPETYRRTTGRDIAPTLRFAERLASMSKPVWVRFTLVPGENDDPAN
VDGIARFVAPMKNVEWVEVQPFHQMGAFKWKAMGIEYKLADTLPPSRELVDRVLGQFRAAGCQAR

>WP_136953098.1 MULTISPECIES: pyruvate formate lyase-activating protein [unclassified Vagococcus]
MTNSVLGRIHSTENFGTVDGPGVRFVVFTQGCHMRCQFCHNPDTWDLNAGKQVTADEIIEEALRFRSYWG
EEGGITISGGEPLLQLDFLLEVFKKAKKLGIHTTIDSCGKPFTRRDPWFSKFNELLEYTDLILFDIKHID
REGHRELTQHINDNILDMAQYLSEIGQPVWIRHVLVPERTDYDEYLIRLGDFIKTLNNVKKVEVLPYHRM
GIFKWKELGIDYPLEGIDPPTQERVKNAQELLHCADYTGYKE

>WP_135254837.1 MULTISPECIES: pyruvate formate lyase-activating protein [unclassified Vagococcus]
MTNSVLGRIHSTENFGTVDGPGVRFVVFTQGCHMRCQFCHNPDTWDLHAGKQVTADEIIEEALKYKSYWG
EEGGITISGGEPLLQIDFLLEVFKKAKKLGIHTTIDSCGKPFTRREPWFSKFNELLEYTDLILFDIKHID
REGHRELTQHVNDNILDMAKYLSEIDQPVWIRHVLVPQRTDYDEYLIRLGDFIKTLNNVKKVEVLPYHRM
GIFKWKELGIDYPLEGIDPPTQERVKNAQELLHCADYTGYKN

>WP_134507240.1 MULTISPECIES: pyruvate formate lyase-activating protein [unclassified Cryobacterium]
MPAVNLGLPSAGAAIALVDGSSVSSEQAELAELHHLEMEAIHNGSVASVHSWELVTAVDGPGTRMTLFLS
GCLLRCQYCHNPDTWKMRDGLLTTLDDLVTRVKRYKGVFDATGGGLTISGGEPLMQPAFVARIFEECHKL
GVHTTLDTSGFLGKSASDTLLDNLDLVLLDVKSGLPETYKEVTGRELAPTVAFGDRLAERKIPVWVRFVL
VPGLTDAVDNVDAVAEIVARWPNVERVEVLPFHQMGEDKWDRLNLPYPLHGVHPPDNELQERVRDQFRAR
GLTVF

>WP_134448868.1 MULTISPECIES: pyruvate formate lyase-activating protein [unclassified Cryobacterium]
MPAINLGLPSVGPAIALVALEDGKTPSTEQAELAELHHLEMAAIHNGSVASVHSWELVTAVDGPGTRMTL
FLSGCLLRCQYCHNPDTWKMRDGLITTLDDLVTRLKRYKGVFDATGGGLTISGGEPLMQPAFVERIFEEC
HKLGIHTTLDTSGFLGKSASETLLDNLDLVLLDVKSGLHDTYKEVTGRELQPTLDFGDRLAEKGIPVWAR
FVLVPGLTDAVDNVDAVAEIISRWPNVERVEVLPFHQMGEDKWDRLEIPYPLHGVTPPDNDLQERVREQF
RARGLTVF

>WP_134394506.1 MULTISPECIES: pyruvate formate lyase-activating protein [unclassified Cryobacterium]
MPAVNLGLPSAGAAIALVDGSSVSSEQAELAELHHLEMEAIHNGSVASVHSWELVTAVDGPGTRMTLFLS
GCLLRCQYCHNPDTWKMKDGLLTTLDDLVARVKRYKGVFDSTGGGLTISGGEPLMQPAFVTRLFEECHKL
GVHTTLDTSGFLGKSASDKLLDNLDLVLLDVKSGIPETYKEVTGRDLAPTIAFGDRLSERNIPVWARFVL
VPGLTDAVDNVDAVAEIVSRWPNVQRVEVLPFHQMGEDKWDRLNIPYPLHGSHPPDEALLVRVRAQFAAR
GLTVF

>WP_134366271.1 MULTISPECIES: pyruvate formate lyase-activating protein [unclassified Cryobacterium]
MAAVNLGLPGAGPAIDLVDGSSVSSEQAELAELHHLEMEAIHNGSVASVHSWELVTAVDGPGTRMTLFLS
GCLLRCQYCHNPDTWKMKDGLLTTLDDLVTRVERYKGVFDATGGGLTISGGEPLMQPAFVTRMFEECHKL
GVHTTLDTSGFLGKSASDKLLDNLDLVLLDVKSGIPETYKEVTGRELAPTIAFGDRLAERNIPVWVRFVL
VPGLTDAVDNVDAVAEIVSRWPNVERVEVLPFHQMGEDKWDRLKIPYPLHGAHPPDEDLLERVRGQFEAR
GLTVF

>WP_131456843.1 MULTISPECIES: pyruvate formate lyase-activating protein [unclassified Exiguobacterium]
MTMGYVHSVESFGTVDGPGIRFIVFLQGCALRCLYCHNADTWDFKKNNHRSAEDVIQEALNYRPFMEASK
GGITISGGDPLAQPEFLEALLREAKKHGLHTTLDTSGALRPPNLDAILDHTDLVLLDIKHIDDDMCKKLT
GRSNANTLALAEHLSERGTKMWIRHVLVPEWTLDEGALRRTAAFIQKLDHVEKVEILPYHEMGVYKWEAL
GLDYPLKGIKPPTTEEVEWAEGILQGTV

>WP_127068805.1 MULTISPECIES: pyruvate formate lyase-activating protein [unclassified Veillonella]
MVGRIHSIETMGTVDGPGMRFVLFLQGCPLRCAYCHNPDTWDPSTYAQEMTVADVWTQFERNRDFYITGG
ITVTGGEALLQLPFIIELFTFFHGKGIHTCLDTSGICYTQEQAREYKLLLDVTDLVILDVKEIDSSIHET
LTGKPNDAVLAFAQFVDDHGTDFWVRHVVVPTITDNRDRWYRLGFFLGAFKHLKAVDCLPYHVMGVNKYE
SLGISYRLDGIPPLSKADAQRALRVVLSGIRDYRRGLWCPLKTPES

>WP_126940921.1 MULTISPECIES: pyruvate formate lyase-activating protein [unclassified Veillonella]
MVGRIHSIETMGTVDGPGMRFVLFLQGCPLRCAYCHNPDTWDPSTYAQEMTVADVWTQFERNRDFYITGG
ITVTGGEALLQLPFIIELFTFFHGKGIHTCLDTSGICYTQEQAREYKLLLDVTDLVILDVKEIDSSIHET
LTGKPNDAVLEFAKFIDEQGTDFWVRHVVVPTITDNRDRWYRLGFFLGAFKHLKAVDCLPYHVMGVNKYE
SLGISYRLDGIPPLSKADAQRALRVVLSGIRDYRRGLWCPLKTPES

>WP_124643938.1 MULTISPECIES: pyruvate formate lyase-activating protein [unclassified Aquitalea]
MSQQHSVTAPFSQGQLSGYVHSTESGAGVDGPGMRFVFFMSGCQFRCQYCHNPDTWKLHAGRQLTLDEAL
AELAPYAGFLKFAGGVTISGGEPLMQPEFVGALFHAIKQRFGLHTALDTQGFLHESVSDDWLADVDLVLL
DIKHSDPQRYQLITGQPLQPTLDFAQRLKRLGKPIWLRYVLVPGLTDDLDDIARLADYAASLGGMVQRVE
VLPFHQMGADKWAQLGLDYPLADTPVPTAALVAAAREQFAARGLVVC

>WP_122138342.1 MULTISPECIES: pyruvate formate lyase-activating protein [unclassified Bacteroides]
MTINVHSYESMGTFDGPGLRLVVFLQGCNFRCLYCANPDTIAGKGGTPTPPEEIVRMAMSQRPFFGKRGG
VTFSGGEPTFQAKALIPLVRELKEKGIHVCIDSNGGIWNEEVEELFRLTDLVLLDVKEFNPARHQALTGR
SNEQTIRTAAWLEENGKPFWLRYVLVPGYSDFEEDIRQLGEAMGTYKMIQRVEVLPYHTLGVHKYEAMEQ
EYKLKDVKENTPEQLEQAAEVFKEYFATVVVN

>WP_122126540.1 MULTISPECIES: pyruvate formate lyase-activating protein [unclassified Bacteroides]
MNNFQFSTLNSPLLKIHSYESMGTFDGPGLRLVVFMQGCNFRCLYCANPDTIDSKGGKETEVEEIVRMAV
SQKAFFGKKGGITFSGGEPTFQAKALIPLFKRLKEEGIHICLDSNGGIWNKEVEELLSLTDLVLLDIKEF
NPARHLTLTERDNKQTLATAAWLESHQKPMWLRYVLVPGYSDFEEDIIALGEYFKNYRMIQRIEILPYHT
LGVHKYESLGKPYLLQNIKENTIEQLDRARELFSRYFPVVYVN

>WP_119774396.1 MULTISPECIES: pyruvate formate lyase-activating protein [unclassified Dehalobacter]
MSGKAEEIGKMGRIHSIETLGGADGPGLRMVIFMQGCPLRCIYCHNPDTWDRKGGREFTAEALVQKAMRY
RTYFGREGGVTLSGGEPLMQPLFAAGLFKQLKKAGINTALDTAGTILSEEVAEVLANTDTVLLDIKMPDQ
ERYDQYIGGSLSTTMDFLHAASAAGCRIWIRHVVIPGINDKKDDIVSLCSLIRDSGVAVERLELLPYHKM
GIEKYKLLGLSYRLADVQELEEGRLAELLKYCSKELPERLRAIKK

>WP_118728837.1 MULTISPECIES: pyruvate formate lyase-activating protein [unclassified Butyricicoccus]
MIGNIHSIQSLGAVDGPGVRYVVFMQGCPLRCVYCHNPDTWLTEGGSPTDVDELVRKALRFRPYWKNGGG
VTVTGGEPLLQAEFVEEFFAKLHEHGVHTALDTSGVGNLSKAEKVLAHTDLVLCDLKFLTKADYLKNCRA
DFDQIERFLQLTAMKNVPLWIRHVVVPGLTDGMDHLHRVKAKAESYPNFEKLEFLPFHKLCMEKYERLGL
EFPLKDTPAMNPDALKTMVAQL

>WP_118655902.1 MULTISPECIES: pyruvate formate lyase-activating protein [unclassified Clostridium]
METFGLVDGPGVRFVVFLQGCRMRCRYCHNPETWKLEGGTPWTADKLFSHVYRYKSYWNKKGQPNGGITV
SGGEPLLQIDFVTEFFKKAKEKGVHTALDTAGNPFTLEEPFISKFEELMKVTDLVILDFKEIDNEKHKKL
TGCPNDNIVQMAKWLSDHGKDMWLRHVLVPDLTDDEEGLVRTRDLIRELKTVKRVEVLPYHTLGLFKWQK
LGIPYTLDGVRTPTAEEVKKAEEILEVSKYQ

>WP_118542377.1 MULTISPECIES: pyruvate formate lyase-activating protein [unclassified Clostridium]
MEENKALVGHVHSLETFGLVDGPGVRTVVFLQGCRMRCRYCHNPETWSMSGGEEWTAKDLFNRVYRYRTY
WKNNGGITVSGGEPLLQIDFLLEFFKLAKAKGIHTTLDTAGNPFTREEPFFSKFQELMKVTDLVMLDFKE
MDSVRHKELTGCDNDNILDLAKYLSDTGKDMWIRHVLVPGLTDQEDDLKAMRGMLEELKTVKKVEILPYH
SLGLFKWQNLGIPYTLEGVPAPTKEEVVRAEKILGIVR

>WP_118478138.1 MULTISPECIES: pyruvate formate lyase-activating protein [unclassified Butyricicoccus]
MIGNIHSIQSLGAVDGPGVRYVVFMQGCPLRCVYCHNPDTWLTEGGTPTDVDELVRKALRFRPYWKNGGG
VTVTGGEPLLQAEFVEEFFAKLHEHGVHTALDTSGVGNLSKAEKVLAHTDLVLCDLKFLTKADYLKNCRA
DFDQIERFLQLTAMKNVPLWIRHVVVPGLTDGMDHLHRVKAKAESYPNFEKLEFLPFHKLCMEKYERLGL
EFPLKDTPAMNPDALKTMVAQL

>WP_118359909.1 MULTISPECIES: pyruvate formate lyase-activating protein [unclassified Butyricicoccus]
MTGNIHSIQSLGAVDGPGVRYVVFMQGCPLRCVYCHNPDTWLTEGGAPTDVDELVRKALRFRPYWKNGGG
VTVTGGEPLLQSEFVEEFFAKLHEHGVHTALDTSGVGNLSKAEKVLAHTDLVLCDLKFLTKADYLKNCRA
DFDQIERFLQLTAMKNVPLWIRHVVVPGLTDGMDHLRRVKAKAESYPNFEKLEFLPFHKLCMEKYERLGL
EFPLKDTPAMNPDALKTMVAQL

>WP_118310856.1 MULTISPECIES: pyruvate formate lyase-activating protein [unclassified Olsenella]
MQGRIHSTESFGSADGPGVRFIVFLQGCPMRCRYCHNPDTWALDRGTLMEPAELLDQAERYRSYWGREGG
ITVSGGEALLQPEFVAELFEAAHARGINTCLDTSLAPFTRQQPFYQAWERIMAACDLVLADIKHIDPVEH
RALTGHSNENILDALRWLSNAGVPVWIRHVLVSGITDNDEYLRRTADFIKTLSNVRRVDVLPYHSLGVYK
WDELGIPYTLRDTQPPSKERVENAERILGAAVSGLPQA

>WP_118299036.1 MULTISPECIES: pyruvate formate lyase-activating protein [unclassified Clostridium]
METTGYIHSIDSFGSVDGPGVRFVTFLQGCHMRCRYCHNPDTWKLAGNRADACPQSGDPASAASGCNYKE
MTPSALLKQALRYKRYWGKEGGITVSGGEPLLQLDFMTELFRLAKENGVGTVLDTAGQPFTRTEPFFSKL
SSLMENTDLVMLDLKHIDPEKHRALTGHTNENILDFARYLNEIGKPMWVRHVLVPGVTDDEENLRGIRAF
LDTLSNVKKVEVLPYHTLGIYKWESLGIPYTLKDVDPPTAESVKRAEEILGC

>WP_118280856.1 MULTISPECIES: pyruvate formate lyase-activating protein [unclassified Roseburia]
MEKEILGNIHSVESFGSADGPGVRYIVFLKGCQMRCKYCHNPDTWAKACGSMDAPKEGENWQRAKDVLEK
AKRYKAYWKKNGGITVSGGEALLQIDFLLELFTLAKKEGIHTCLDTSGNPFTTEEPFFSKFEKLMEVTDL
VMLDIKEMDAKRHRELTGQDNANILEMARYLSDHGKVMWIRHVLVPGVTDQEEDLLALRDFVASLKTVDR
VEILPYHTLGVFKWKELGLSYGLEDVEPPTKEQLERAKKLLGIA

>WP_118276942.1 MULTISPECIES: pyruvate formate lyase-activating protein [unclassified Eubacterium]
MENIKGAVHSIETFGSVDGPGIRYVIFMQGCKMRCQFCHNADTWKIEEPKETAEEVLKKALRYRPYWKDK
GGITVSGGEPLLQIDFLLSLFQQAKKQGIHTVIDTCGNPFTKQEPFFSKFQELLKLTDLFLLDIKHIDDD
KHKQLTGWGNENILEMAQYLSAVKKPVWIRHVLVPQRNDEDEQLKRLDEFIKTLDNVERVEVLPYHTLGI
YKWKELGMEYPLEGIEPPTKEQVEHARKLLHCDDYNEYKK

>WP_118256610.1 MULTISPECIES: pyruvate formate lyase-activating protein [unclassified Collinsella]
MAEMTLEGVDARPEDSAFALGRVHSIETMGTVDGPGIRFVVFVQGCPMRCAYCHNPDTWSVNGGTMVTVE
HLMDEFQSNHEFYRSGGITVSGGEPLLQPEFLADLFRAMHNNPDGRVHTCLDSCGYAFDPQHPEKFDAVL
NETDMVLLDIKHADPVEHKRLTGCDPARILAFGDELARRRIKVVIRHVVVPGITDTVEECEALGRLIAPW
HNVVGLEMLPYHTMGVVKYEQLGIPYKLEGVPQMDTARMPELRNAVMTGMKKRRAELKNAID

>WP_118078502.1 MULTISPECIES: pyruvate formate lyase-activating protein [unclassified Olsenella]
MQGRVHSTESFGSADGPGVRFIVFLQGCPMRCRYCHNPDTWALDRGTLMEPAELLDQAERYRSYWGREGG
ITVSGGEALLQPEFVAELFEAAHARGISTCLDTSLAPFTRQQPFYQAWERIMAACDLVLADIKHIDPAEH
RALTGHSNENILDALRWLSDAGVPVWIRHVLVPGITDNDEYLHRTADFIRTLSNVRRVDVLPYHSLGVYK
WDELGIPYTLRDTQPPSKERVENAERILGAAVSGLPQA

>WP_117999407.1 MULTISPECIES: pyruvate formate lyase-activating protein [unclassified Eubacterium]
MTTGIIHSIESCGTVDGPGVRFVVFFKGCPMRCAYCHNPDTWSMAGGTEMTVDEILEQYEKKRPFYKTGG
ITATGGEPMVQIDFLTELFEESHRRGINTCLDTSGVTFKPDDPEYLKKVDRLLAVTDLVMLDIKHIDPEE
HKKLCKQPNDNILAFARYLDKKGIKIWIRHVVVPHITINKKYLYELGLFIGQLKMVKALDILPYHDMAKK
KYKELGIEYPLENIEPATKEMALAAKKIVLEGFRESRIKLLEKEK

>WP_117935176.1 MULTISPECIES: pyruvate formate lyase-activating protein [unclassified Bacteroides]
MTINVHSYESMGTFDGPGLRLVVFLQGCNFRCLYCANPDTIAGKGGTPTPPEEIVRMAMSQRPFFGKRGG
VTFSGGEPTFQAKALIPLVRELKEKGIHVCIDSNGGIWNEEVEELFRLTDLVLLDVKEFNPARHQALTGR
SNEQTIRTAAWLEENGKPFWLRYVLVPGYSDFEEDIRQLGEAMGTYKMIQRVEVLPYHTLGVHKYEAMEQ
EYKLKDVKENTPEQLEQAAEVFKEYFTTVVVN

>WP_117841722.1 MULTISPECIES: pyruvate formate lyase-activating protein [unclassified Roseburia]
MSEIKGHIHSVESFGSADGPGVRYIVFLKGCNMRCQYCHNPDTWAKDGGELMTPEEVLKKALRYKTYWKE
KGGITVSGGEALLQIDFVTELFRLAKEKGVNTCLDTSGNPFSLEEPFKSKFDELMKYTDLFMLDIKHMDD
AAHRKLTGQTNQNILEMAAYLSDHGKAMWIRHVLVPGITTEEDELHRLRSFLDTLKTVERVEVLPYHTLG
VFKWKELGIPYQLEGVDPPTKEQIDRAKEILGAL

>WP_117821045.1 MULTISPECIES: pyruvate formate lyase-activating protein [unclassified Collinsella]
MAEMTLEGVDARPEDSAFALGRVHSIETMGTVDGPGIRFVVFVQGCPMRCAYCHNPDTWSVSGGTMVTVE
HLMDEFQSNHEFYRSGGITVSGGEPLLQPAFLADLFRAMHNNPDGRVHTCLDSCGYAFDPNHPEKFDTVL
NETDMVLLDIKHADPVEHKKLTGCDPARILAFGDELARRKIKVVIRHVVVPGITDTVEECEALGRLIAPW
HNVVGLEMLPYHTMGVVKYEQLGIPYKLEGVPQMDTARMPELRNAVMTGMKKRRAELKNAIG

>WP_117818106.1 MULTISPECIES: pyruvate formate lyase-activating protein [unclassified Collinsella]
MAEMTLEGVDAHPEDSAYALGRVHSIETMGTVDGPGIRFVVFVQGCPMRCAYCHNPDTWSVNGGTMVTVE
HLMDEFQSNHEFYRSGGITVSGGEPLLQPEFLADLFRAMHNNPDGRVHTCLDSCGYAFDPKHPEKFDAVL
NETDMVLLDIKHADPVEHKKLTGCDPARILAFGDELARRKIKVVIRHVVVPGITDTAEECEKLGRLIAPW
HNVVGLEMLPYHTMGVVKYEQLGIPYKLEGVPQMDTARMPELRNAVMAGMKKRRAELRSAIG

>WP_117811947.1 MULTISPECIES: pyruvate formate lyase-activating protein [unclassified Coprobacillus]
METIGRIHSIESFGSVDGPGVRYIYFLHGCPLRCQFCHNPDTWGSKKYEEYTPEKALQQAMKYKTYWGKK
GGITISGGEPLAQIDFVLELFKLAKKEGINTCIDTSGGCFTREEPFFSKFKELMEYTDLLLVDIKEINNE
RHKTLTGRSNENILDMARYLSEIDKPIWIRHVLVPERSDYDEDLIELDRFISTLSNVYRVEILPYHTLGV
FKWEELKIPYQLEGIKPPTKERIDNAKRLLHVDRYTRYLDN

>WP_117802860.1 MULTISPECIES: pyruvate formate lyase-activating protein [unclassified Collinsella]
MAEMTLEGVDARPEDSAFTLGRVHSIETMGTVDGPGIRFVVFVQGCPMRCAYCHNPDTWSVNGGTMVTVE
HLMDEFQSNHEFYRSGGITVSGGEPLLQPEFLADLFRAMHNNPDGRVHTCLDSCGYAFDPKHPEKFDAVL
NETDMVLLDIKHADPVEHKKLTGCDPARILAFGDELARRKIKVVIRHVVVPGITDTVEECEALGRLIAPW
HNVVGLEMLPYHTMGVVKYEQLGIPYKLEGVPQMDTARMPELRNAVMTGMKKRRAELKNAIG

>WP_117758361.1 MULTISPECIES: pyruvate formate lyase-activating protein [unclassified Collinsella]
MAEMTLEGVDARPEDSAYALGRVHSIETMGTVDGPGIRFVVFVQGCPMRCAYCHNPDTWSVNGGTMVTVE
HLMDEFQSNHEFYRSGGITVSGGEPLLQPEFLADLFRAMHNNPDGRVHTCLDSCGYAFDPQHPEKFDAVL
NETDMVLLDIKHADPVEHKKLTGCDPARILAFGDELAHRKIKVVIRHVVVPGITDTAEECEKLGRLIAPW
HNVVGLEMLPYHTMGVVKYEQLGIPYKLEGVPQMDTARMPELRNAVMTGMKKRRAELKNAID

>WP_117697970.1 MULTISPECIES: pyruvate formate lyase-activating protein [unclassified Roseburia]
MSEIKGRIHSVESFGSADGPGVRYIVFLKGCNMRCQYCHNPDTWAKDGGELMTPEEVLKKALRYKTYWKE
KGGITVSGGEALLQIDFVTELFRLAKEKGVNTCLDTSGNPFSMEEPFKSKFDELMKYTDLFMLDIKHMDD
TAHRKLTGQTNQNILEMAAYLSDHGKAMWIRHVLVPGITTEEDELHRLRSFLDTLKTVERVEVLPYHTLG
VFKWKELGIPYQLEGVDPPTKEQIDRAKEILGAL

>WP_117648282.1 MULTISPECIES: pyruvate formate lyase-activating protein [unclassified Collinsella]
MAEMTLEGVDAHPEDSAYALGRVHSIETMGTVDGPGIRFVVFVQGCPMRCAYCHNPDTWSVNGGTMVTVE
HLMDEFQSNHEFYRSGGITVSGGEPLLQPEFLADLFRAMHNNPDGRVHTCLDSCGYAFDPKHPEKFDAVL
NETDMVLLDIKHADPVEHKKLTGCDPARILAFGDELARRKIKVVIRHVVVPGITDTAEECEKLGRLIAPW
HNVVGLEMLPYHTMGVVKYEQLGIPYKLEGVPQMDTARMPELRNAVMAGMKKRRAELKNAIG

>WP_117635676.1 MULTISPECIES: pyruvate formate lyase-activating protein [unclassified Collinsella]
MAEMTLEGVDARPEDSAFALGRVHSIETMGTVDGPGIRFVVFVQGCPMRCAYCHNPDTWSVNGGTMVTVE
HLMDEFQSNHEFYRSGGITVSGGEPLLQPEFLADLFRAMHNNPDGRVHTCLDSCGYAFDPNHPEKFDAVL
NETDMVLLDIKHADPAEHKKLTGCDPARILAFGDELARRKIKVVIRHVVVPGITDTVEECEALGRLIAPW
HNVVGLEMLPYHTMGVAKYEQLGIPYKLEGVPQMDTARMPELRNAVMTGMKKRRAELKNAIG

>WP_117524037.1 MULTISPECIES: pyruvate formate lyase-activating protein [unclassified Blautia]
MSEEKKELTGYIHSLESFGSVDGPGVRYVIFVSGCAMRCQFCHNPDTWDMKVGTPYTAEELLKKAVRYKG
YWGKEGGITVSGGEPMLQLDFLTELFQKAKAQGIHTTLDTSGNPFTREGERFEKIRKLLEVTDLVMLDIK
HIDDEQHKILTGQTNRNILDMARYLDEIGKPMWIRHVLVPERSDKDEYLIRLDAFIQSLHNVQKVEVLPY
HTLGAYKWKELGYEYPLEGIDPPTQERIKNANQLLHTGARV

>WP_117465717.1 MULTISPECIES: pyruvate formate lyase-activating protein [unclassified Clostridium]
MIKGRIHSLESFGAVDGPGIRYLIFLKGCNMRCQYCHNVDTWNPDTDNLMTADELLDKAERFRSYWGKEG
GITVSGGEALLQIDFLIDLFRKAHERGINTNLDTSGQPFTREEPFFSKFNELLKYTDLVMLDIKHIDDEE
HKKLTGHTNKNILDCARYLSEQGIPMWIRHVLVPGITDNDEYLKKTREFIDTLDTVMKVEVLPYHTLGEY
KWKELGIPYKLEGVEPPTEERIQNAKKILEFNKYK

>WP_117458301.1 MULTISPECIES: pyruvate formate lyase-activating protein [unclassified Catenibacterium]
MRLFFIEEENVMNARVHSVETFGLVDGPGVRFILFLHGCPFRCQFCHNPDTWASQKFEEWTPQQALDRAL
RFEPYWGKDGGITVSGGEPLVQIDFLLEFFKLAKAAGINTCIDTSGACFTREEPFFSKFEELMKYTDLLM
VDIKEINDERHQVLTGASNKRVLDMIQYLNDINKPIWIRHVLVPERSDYDEDLHALADYIDTLSNVKKVE
VLPYHTLGVYKWKELNLEYQLEGIDPPTNERVENANKILHTDKYK

>WP_117454717.1 MULTISPECIES: pyruvate formate lyase-activating protein [unclassified Absiella]
MSPVKGSIHSVETFGSVDGPGVRFVIFLKGCAMRCKYCHNPDTWEMTTADTSSEELLKKALRYRSYWGEK
GGITVSGGEPLLQIDFVIDLFTRAKKLGIHTAIDTSGNPFTREEPFFSKFQQLMEVTDLLLVDIKHIDDA
CHLALTKQHNTNILDMLKYLDEIQKPVWIRHVLVPGINDQEIYLMNLSKFIQQLHNVKRVEILPYHTLGV
YKWKELGIPYELEGVESPDQASIEKARKILQCDQYQDY

>WP_114641939.1 MULTISPECIES: pyruvate formate lyase-activating protein [unclassified Psychrilyobacter]
MKLTGKLHSFESCGTVDGPGIRFIVFTQGCPLRCKYCHNPDTWDLKDAKYERDIEFTINEIKKYKPFFRN
GGGLTVTGGEPFVQINYIEALFKRAKEEGIHTAVDTSGYIFNDRVKEVLEYVDLVLLDIKSINPDTYKEL
TGVELENTLKFAEYLDSIGKPVWIRHVVVPGITDKKENLEKLADYVSKLKNVEKIELLPFHQLGTHKWEE
MNLEYQLKDVKEPTAGDMKAARQIFRDKGLNVG

>WP_112179582.1 MULTISPECIES: pyruvate formate lyase-activating protein [unclassified Paraliobacillus]
MKGRIHSIETMGTVDGPGLRYVIFTQGCLLRCKFCHNPDTWKMGQGKEMTVAEMVKDIKDYLPFFQSTNG
GVTVSGGEPLLQLEFLIELFTELKKMGVHTTIDSSAGCFSRSPRFMKNLDKLLEVTDLVLLDLKHIDPIE
HKELTGMSNEHIIDMARYLDERNIPIWVRHVLVPGISDKDEYLQQLSDFIATLRNVEQIDVLPYHKLGVY
KWETLGIKYPLEGVEPPTEDRVKNAEDILNRVKVLS

>WP_109074676.1 MULTISPECIES: pyruvate formate lyase-activating protein [unclassified Azospirillum]
MTQPPTLPQARPGSVSGWVHSVETGGTVDGPGIRYVLFMSGCPLRCLYCHNPDTQHMHDGTRTTSTEVLD
DIALYAEFLKRAHGGLTLSGGEPLVQPEFAAAILRGAKALGMHTALDTSGFLGNHADDHLLEDVDLVLLD
IKAFSEKTYRHLTGVPLRPTLEFAERLAGMNKRIWLRYVLVPNLTDDAAEIDGLAEFVAGLGVVDRVDVL
PFHKMGEHKWKALGRKYMLTDTEPPSRELVERVREQFQARGLRAD

>WP_104101408.1 MULTISPECIES: pyruvate formate lyase-activating protein [unclassified Cryobacterium]
MPAVNLGLPSAGAAIALVDGSSVSSEQAELAELHHLEMEAIHNGSVASVHSWELVTAVDGPGTRMTLFLS
GCLLRCQYCHNPDTWKMKDGLLTTLDDLVARVKRYKGVFDSTGGGLTISGGEPLMQPAFVTRLFEECHKL
GVHTTLDTSGFLGKSASDTLLDNLDLVLLDVKSGIPETYKEVTGRDLAPTIAFGDRLSERNIPVWARFVL
VPGLTDAVDNVDAVAEIVSRWPNVQRVEVLPFHQMGEDKWDRLNIPYPLHGSHPPDEALLVRVRAQFEAR
GLTVF

>WP_094044080.1 MULTISPECIES: pyruvate formate lyase-activating protein [unclassified Cohnella]
MHTGRIHSLETFGTVDGPGIRFVLFLQGCALQCRYCHNPDSWDTQAGELRSVDDILREIEPYVEYYRRSG
GGITVTGGEPTLQAPFVDELFRACKERWGLHTALDSSGFCEPSHAQALLDATDLVLLDLKRMDRDAHREL
TSQPNDRILRFAKHLSERGTKMWIRRVLIPGWTDGSDELLELGRFIGGLDGVEKVEVLPYHRMGVYKWHQ
LGKAYPLEGVMEPGPEEVARANRLIGQGIEEGKRELALLVAK

>WP_093758490.1 MULTISPECIES: pyruvate formate lyase-activating protein [unclassified Tardiphaga]
MSTVQTLEPGSRHDLRVGISPDAPDEDKFKDQEGTFGYCHSYETSSRYDGPGLRTVLFVSGCLLRCTYCH
NPDTWHLKDGTYVSAAHVLRRLADFAPSLRALGGGLTISGGEPMVQRAFTQQIFAGAKKMGLHTAVQTSG
FLGDHADDTYLSEIDLVLLDIKSSDPETYRRTTGRDIAPTLRFAERLASMSKPVWVRFTLVPGENDDPAN
VDGIARFVAPMKNVEWVEVQPFHQMGAFKWKAMGLEYKLADTLPPSPDLVNRVLGQFRAAGCQAR

>WP_090110892.1 MULTISPECIES: pyruvate formate lyase-activating protein [unclassified Cohnella]
MHHAGRIHSLETFGTVDGPGIRFVLFMQGCALQCAYCHNPDSWDTKSGQLRTVDDILAEIEPYVPFYKRS
GGGITVTGGEPTLQAPFVAELFEKCKERWGLHTALDSSGFCDPHHAERLLAATDLVLLDLKMIDRDGHEH
LTTQPNDRILAFARHLSDAGIPMWIRRVLVPGWTDGMSELMALGEFIGELRGVDKVEVLPYHRMGVYKWE
QLGRAYRLDGVPEPSPEEVNRANRLIEQGMRASKAAR

>WP_088808920.1 MULTISPECIES: pyruvate formate lyase-activating protein [unclassified Listeria]
MSEVMGRVHSVESMGTVDGPGIRFIVFMQGCLLRCQFCHNPDTWKIGTGTERSAQDVFDEAIKYREFWEA
SDGGVTVSGGEPLLQIDFLIEFFTLCKKAGIHTTIDSCGGCFTREPEFIEKLDRLMEVTDLILLDIKQMN
PEKHLKLTTKSNAPILDFAHYLRDKNQPIWVRHVLIPTKTDDPADLTSLRDFIDTLPNVKRVEVLAYHTM
GVYKWKELGIRYPLEGIEPPDEETIKMANEILKTATYA

>WP_088631126.1 MULTISPECIES: pyruvate formate lyase-activating protein [unclassified Fibrobacter]
MTLGRINKLETFGSVDGPGIRFVVFTQGCPMRCKFCHNPETWDFGTKSANGTPNGSFEISAEDLLKKAVR
YKPYWGTDGGITVSGGEPLAQIDFMIEFFEAAKASGVHTCVDTSGITFRPTGEPFAKFERLMKSTDLLLV
DIKHIDADEHKELTGHGNENIIEFFRYLDRIQKPIWIRHVLVPGISDNDEALTRTRDFIRTLSNVKRVEV
LPYHAFALSKYQELEIDYALKDTQTPTAERVKNANEILETAKYTGWMKK

>WP_087371289.1 MULTISPECIES: pyruvate formate lyase-activating protein [unclassified Pseudoflavonifractor]
MAQDERIGYVHSVETFGLVDGPGVRYVIFMQGCAMRCQYCHNPETWTFTQSNGKTPQEAFDAAYRYRNYW
RNNGGLTISGGEPLLQMDFVSEVFRLAHDKGIHTALDTSGQPFSPDNARWMARFDALLEHTSLVILDLKE
MDNQKHRALTGHDNTNILEMAQYIARKGIPLWIRHVLVPGLTDDTEGLRRLNAFIRALPTVRRVEILPYH
TLGTFKWQNLNIPYSLDGVRVPTEEEIQAAEELLHVREYQDAPKR

>WP_087304507.1 MULTISPECIES: pyruvate formate lyase-activating protein [unclassified Massilimicrobiota]
MMKGYIHSLESCGTVDGPGIRFVVFFQGCPMRCLYCHNPDTWKPNTGTQMTVDEILKEFNTKKEFYKNGG
ITCTGGEPMMQLDFLIELFERCREENIHTCLDTSGITFHKNPEYLKKLDRLLASTNLIMLDIKHIDPEEH
KKLTAQPNDMILKFAKYVDDKGIDLWIRHVVVPTITQNDEYLYRLGQFIATLKHVKALDVLPYHTMGVAK
YKNLGIDYPLEGIPPLDKKDAVTAREVVLKGMKDALNHK

>WP_087298949.1 MULTISPECIES: pyruvate formate lyase-activating protein [unclassified Erysipelatoclostridium]
MDNVIKGQVHSIESFGSVDGPGIRYILFLSGCPLRCKYCHNPDTWANAKPTMEMTPQEALEKAMKYQSYW
GENGGITISGGEPLLQIDFLIELFKLAKKEGVNTCIDTSGGNFTREEPFFSKFNELMKYTDLLLVDIKHI
NDQEHRELTGRSNANILDMARYLSDIEKPVWIRHVLVPGITDKDEYLMELDKFISSLKNVKKVEVLPYHT
LGTFKWEELNIPYQLEGVNPPSSERVENANKILHTDKYK

>WP_087233063.1 MULTISPECIES: pyruvate formate lyase-activating protein [unclassified Faecalibacterium]
MAGCNPEGLVHSLESFGSVDGPGVRFVVFLQGCNLRCRYCHNPETWACGGGQKWTAESLFQHVWRYRNYW
GKKGGITVSGGEPLLQMEFLTRFFRLARAKKVHTAIDTAGEPFRPDDPAYLAAFDQLMDVTSLVILDLKE
IDPEKHRRLTGRTNENILAMARYIAGRGVPLWVRHVLVPGLTDDEEGLRQTGQFIASLPTVQRVEVLPYH
TLGLFKWQKLGIPYSLADAVPPTDEQVRRAEELLMTDRYPG

>WP_083281105.1 MULTISPECIES: pyruvate formate lyase-activating protein [unclassified Trueperella]
MDGIARAPEMDRHEHIMAIRNGDLGSLHSWELVTAMDGPGTRMTVFFAGCPLRCLYCHNPDTLHAREGTV
ATPEAILDRVGRYKAVFKVTNGGVTFSGGEPLMQPAFLAKLLRGAKEMGIHTAIDTSGFLGRNLSDEMMA
DTDLVLLDIKSGLPDYYERTTGRALQPTIDFGHRLSDAGKEIWARFVLVPGLTDDVDNIEAAAEIMKEFS
TLTRVEVLPFHQMARDKWESLGMEYQLRDVQPPAKEHTDLVREIFRSHGLTTF

>WP_150039652.1 pyruvate formate lyase-activating protein [Rhodovastum atsumiense]
MFRCLYCHNPDTWKLHNGRAVTLDEALAEVRPYAGFLRFAGGVTISGGEPMLQAGFVGALTRRIKTELRL
HVALDTQGFLHDTLDDAWFDPIDLVLLDIKHSDPGQYRRLTGQELQPTLDFAQRLVRLGKRMWIRYVLVP
GWTDGDDDILKLADFLASLGPAVDRVEVLPFHQMGAHKWQALGLTYELADTPTPTQAETARAVALFAARG
LPVPDASH

>WP_078681396.1 MULTISPECIES: pyruvate formate lyase-activating protein [unclassified Clostridium]
MLKGKVHSIESMGLVDGPGVRTVVFLQGCKLRCAYCHNPDTWNLDGGTEITSEELLKKIMRYRPYFERSG
GGVTFSGGEPLLQPEFLLEMLKLCKEQGINTAIDTAGYGFGEYDEILKYTDLVLLDIKHIDDNGYRKLTG
SSKSGFDKFLESLNKTNVKVWVRHVVVPGITDSEEHIEKLKEIIKSINNVEKIELLPYHTLGVEKYKKLG
IKYRLENVEPMDKEKVKELEKILIDREKADN

>WP_073056219.1 MULTISPECIES: pyruvate formate lyase-activating protein [unclassified Fibrobacter]
MLGRINKLETFGSVDGPGVRFVVFTQGCPMRCQFCHNPETWDFGAQSANGINNGSFEISAEDLLKKALRY
QSYWGKDGGITVSGGEPLAQMDFMIEFFEAAKAAGVHTCIDTSGVNFVRNEPYFGKFKRLMDATDLLLVD
IKNIDPVEHKKLTGHDNKNILDMFRYLDEIQKPIWIRHVLVPGGSDNDEFLIKTRELIDTLHNVEKVEVL
PYHALALAKYQELGIDYALKDVKSPSPERIANAKKILGILP

>WP_071890202.1 MULTISPECIES: pyruvate formate lyase-activating protein [unclassified Spiroplasma]
MSQVIGYYSSYESFGAVDGPGLRLVYFLQGCPLRCKYCHNPETQVVNKEKPITVAEIIDHYEKSKEFYRQ
GGITISGGEPLMQIDFIIALFTELKKRGIHTCVDTSVVTFSENPLLLQKWGELVKVCDLFICDIKEINSA
RHKELTGLGNENILKGIKWLDEQGANLWIRHVLVPGYTDTKENLTGIGHFIKDLKHMEKFEILPYHNMMV
PKYDNMNRKFELPEVVPPTREYCQECLKIINKAMHDA

>WP_070771023.1 MULTISPECIES: pyruvate formate lyase-activating protein [unclassified Corynebacterium]
MAQDGTSGVVTLSPEAGERVRGVAAGLGGLSTDDLEITRPELFEARRTGEIGLIHSWELVTAVDGPGTRM
TIFLSGCPLRCKYCHNPDTMEMKEGTLERIDDVVRRVLRYKPVFNASGGGLTLSGGEPLFQIAFTRRLLK
AVHDAGVHTTIDTSGYLGARLTDEDLDNIDLFLLDVKSGDPDTYENVTARQLQPTIDFGDRLHEKGKPVW
IRFVVVPGLTDAEENVQKVADIVARWKGTVERVEVLPFHNMGADKWDKIGLDYELQDVTPPSAESVEHVR
SIFRSRGLTVF

>WP_070762665.1 MULTISPECIES: pyruvate formate lyase-activating protein [unclassified Corynebacterium]
MAQDGTTGIVTLEPQQGERVRGVAAGLGGTADADLEITRPELLEARRTGDVGLVHSWELVTAVDGPGTRM
TIFLSGCPLRCVYCHNPDTMEMKEGTLESVESVAKRVTRYRSVFNASGGGLTLSGGEPLFQIAFTRRLLK
LVHDAGIHTCIDTSGYLGARLSDEDLANIDLVLLDVKSGDEATYNAVTKRELAPTIAFGDRLNTLGKPVW
VRFVVVPGHTDSEENVNNVADIVARWSDNVERVEVLPFHNMGADKWKRIGLPYELEDVTPPTPESVEQVR
EVFRSRGLTVF

>WP_070667163.1 MULTISPECIES: pyruvate formate lyase-activating protein [unclassified Prevotella]
MNKNNAQDTASASEKQEKVGYVHSIESFGSVDGPGIRFLIFLQGCPMRCLFCHNPDTWKQDKTKPMTADE
LLNQAEKYRSYWGEKGGITVSGGEALLQIDFLIELFEKAHARSINTCLDTSAQPFTRKGTWFAKFERLMK
VTDTVLLDIKHIREDEHRKLTKFSNSNILDCARYLSDIQKPVWIRHVLIPKLTDNDAYLHELAAFLKTLH
NIERIDILPYHTLGTYKYEELHIDYPLKGIEPPTQERIDNANRIMESVLK

>WP_070624991.1 MULTISPECIES: pyruvate formate lyase-activating protein [unclassified Corynebacterium]
MADGITGVVHLNPEEGEKVRGAAAGLGTDNDLEGYTRPELMQARRSGDVALVHSWELVTAVDGPGTRMTM
FMSGCPLRCQYCHNPDTMEMKVGTLERIEDVVKRIKRYKPVFKASGGGLTISGGEPLFQIAFARRLLKEV
HDAGIHTTIDTSGYLGARLRDEDLDNIDLVLLDVKSGDEETYKKVTRRELQPTIDFGDRLNAIGKPVWIR
FVVVPGLTDSPENVANVANIVSRWKSNVERVEVLPFHNMGADKWHELGYPYTLEDTKPPKPEDVEKIREV
FRKEGFVVY

>WP_070525316.1 MULTISPECIES: pyruvate formate lyase-activating protein [unclassified Corynebacterium]
MADGITGVVHLNPEEGEKVRGAAAGLGTDNDLEGYTRPELMQARRSGDVALVHSWELVTAVDGPGTRMTM
FMSGCPLRCQYCHNPDTMEMKVGTLERIEDVVKRIKRYKPVFKASGGGLTISGGEPLFQIAFARRLLKEV
HDAGIHTTIDTSGYLGARLRDEDLDNIDLVLLDVKSGDEETYKKVTRRELQPTIDFGDRLNAMGKPVWIR
FVVVPGLTDSPENVANVAKIVSRWKSNIERIEVLPFHNMGADKWHELGYPYTLEDTKPPKPEDVEEIREV
FRKEGFVVY

>WP_070516097.1 MULTISPECIES: pyruvate formate lyase-activating protein [unclassified Corynebacterium]
MADGITGVVRLTPEEGEKVRGAAAGLGTDNDLDGYTRPELMQARRSGDVALVHSWELVTAVDGPGTRMTM
FMSGCPLRCQYCHNPDTMEMKVGTLERIEDVVKRVKRYKPVFKASGGGLTISGGEPLFQIAFARRLLKEV
HDAGIHTTIDTSGYLGARLRDEDLDNIDLVLLDVKSGDEETYKKVTRRELQPTIDFGDRLNAIGKPVWIR
FVVVPGLTDSPENVANVARIVSRWKSNIERIEVLPFHNMGADKWHELGYPYTLEDTKPPKPEDVEAIREV
FRKEGFVVY

>WP_070443392.1 MULTISPECIES: pyruvate formate lyase-activating protein [unclassified Corynebacterium]
MADGITGVVRLSPEEGEKVRGAAAGLGTDNDLDGFTRSELMQARRSGDVALVHSWELVTAVDGPGTRMTM
FMSGCPLRCQYCHNPDTMEMKVGTLERIEDVVKRVKRYKPVFKASGGGLTLSGGEALFQIAFTRRLLKEV
HDAGIHTTIDTSGYLGARLRDEDMDNIDLVLLDVKSGDEETYKEVTRRELQPTIDFGDRLNEMGKPVWIR
FVVVPGLTDSPENVANVVKIVSRWKSNVERVEVLPFHNMGADKWRELGYPYTLEDTKPPKPEDVESIRDA
FREEGFVVY

>WP_066491552.1 MULTISPECIES: pyruvate formate lyase-activating protein [unclassified Corynebacterium]
MADGVTGVVHLEPEVGEKVRGVAGGLGSDNHLDEITRPELMEARRTGDIALIHSWELVTAVDGPGTRMTM
FMSGCPLRCLYCHNPDTMEMKTGTLETIEDVVKRIKRYKPIFNASGGGLTISGGEPLFQIAFTRRVLKEV
HDAGIHTAIDTSGFFGARLRDEDIDNIDLFLLDVKAGDEETYKLVTARELQPTIDFGDKLHRMGKKVWIR
FVVVPGLTDFPENVANVANIVARWKGNVERVEVLPFHNMGKDKWHELGMDYKLEDVKPPAVDEMEKIRDV
FREKGFTVY

>WP_063288826.1 MULTISPECIES: pyruvate formate lyase-activating protein [unclassified Pseudovibrio]
MQDTMGYVHSVETGGTVDGPGLRYIVFTSGCPLRCLYCHNPDTLKLKAGKQSSAYELLKDISTYRTYFET
GGGGLTVSGGEPMAQKEFLKTLLWGCNQMGVHTTVDTSGYLHANLDDETIDMADLYLLDIKSWVPETYKK
VTGVEVGPTLEFAKRLEKMEKDVWIRFVLVPGLTDAPENVEGVAKFVSELGNVKRVDVLPFHKMGEHKWQ
SMGKSYQLKDTSEPSAEETEAAKETFRKYGLDVH

>WP_062403051.1 MULTISPECIES: pyruvate formate lyase-activating protein [unclassified Veillonella]
MVGRIHSIETMGTVDGPGMRFVLFLQGCPLRCAYCHNPDTWDPSTYAQEMTVADVWTQFERNRDFYITGG
ITVTGGEALLQLPFIIELFTFFHGKGIHTCLDTSGICYTQEQAREYKLLLDVTDLVILDVKEIDSSIHET
LTGKPNDAVLEFAQFVDAHGTDFWVRHVVVPTITDNRDRWYRLGFFLGAFKHLKAVDCLPYHVMGVNKYE
SLGISYRLDGIPPLSKADAQRALRVVLSGIRDYRRGLWCPLKTPES

>WP_057466240.1 MULTISPECIES: pyruvate formate lyase-activating protein [unclassified Pseudovibrio]
MQDTMGYVHSVETGGTVDGPGLRYIVFTSGCPLRCLYCHNPDTLKLKAGKQSSAYELLKDISTYRTYFET
GGGGLTVSGGEPMAQKEFLKTLLWGCNQMGVHTTVDTSGYLHANLDDETIDMADLYLLDIKSWVPETYKK
VTGVEVGPTLEFAKRLEKMEKDVWIRFVLVPGLTDAPENVEGVAKFVSELGNVKRVDVLPFHKMGEHKWQ
SMGKSYQLKDTREPSAEETEAAKETFRKYGLDVH

>WP_055941005.1 MULTISPECIES: pyruvate formate lyase-activating protein [unclassified Clostridium]
MSENKQIYARVHSIESFGSADGPGVRFLVFLQGCNMRCKYCHNPDTWKLPGDDYDNLKTPEELLKQAKRY
KSYWGKTGGITVSGGEALLQIDFLIEFFKLAKQDKIHTTLDTAGNPFTREPEFFDKFNELLKYTDLFMLD
IKHIDDEEHKKLTGFTNKNILDMAEYLSKQGKDMWIRHVLVPGINDDEKYLKRLYEFISKLKTVKKVEIL
PYHTLGVFKWKELGYKYSLEDVEPPTKEQVERAKEILHIK

>WP_051200993.1 MULTISPECIES: pyruvate formate lyase-activating protein [unclassified Butyrivibrio]
MTLGRIHSIETFGSVDGPGVRFIIFLKGCNLRCKYCHNADTWNPESKDVRSATELLDKAERYKSYWGDEG
GITVSGGEPLLQIDFLLELFKEAKSRGINTCIDTAAEPFTREEPFFSKFKELMEYTDLLLVDIKHIDNEE
HIKLTGKPNENIKDCLQYLSEIGKPIWIRHVLVPGITDNDEYLQKTREFLDTLTNVQRVDVLPYHSLGQF
KWEELGMKYQLEGVEAPSAERIQNAKDILRAN

>WP_048925091.1 MULTISPECIES: pyruvate formate lyase-activating protein [unclassified Coprobacillus]
METIGRIHSIESFGSVDGPGVRYIYFLHGCPLRCQFCHNPDTWGSKKYEEYTPEKALQQAMKYKTYWGKK
GGITISGGEPLAQIDFVLELFKLAKKEGINTCIDTSGGCFTREEPFFSKFKELMEYTDLLLVDIKEINNE
RHKTLTGRSNENILDMARYLSEIDKPIWIRHVLVPKRSDYDEDLIELDRFISTLSNVYRVEILPYHTLGV
FKWEELKIPYQLEGIKPPTKERIDNAKRLLHVDRYTRYLDN

>WP_047381234.1 MULTISPECIES: pyruvate formate lyase-activating protein [unclassified Cetobacterium]
MKKGFIHSHESFGTVDGPGIRYVVFTQGCPLRCKYCHNCDTWKKEEAKSLETPEQTFLEICKYKNFIKKG
GVTVTGGDPLTQPEYVKELLKLCKKEGIHTAIDTSGYLFNDKVKEALEYADLVLLDIKSIDPIQYKELTG
VDLEPTLKFAQYLKEIGKPMWVRHVVVPGITDNDELLGKLADYLKDFDNLEKVEVLPYHSLGEYKWQKIG
LEYPLKGVEQLSAERFENAKNIFKSRGLSVK

>WP_032110320.1 MULTISPECIES: pyruvate formate lyase-activating protein [unclassified Olsenella]
MQGRVHSTESFGSADGPGVRFIVFLQGCPMRCRYCHNPDTWALDRGTLMEPAELLDQAERYRSYWGREGG
ITVSGGEALLQPEFVAELFEAAHARGINTCLDTSLAPFTRQQPFYQAWERIMAACDLVLADIKHIDPAEH
RALTGHSNENILDALRWLSDAGVPVWIRHVLVPGITDNDEYLHRTADFIRTLSNVRRVDVLPYHSLGVYK
WDELGIPYTLRDTQPPSKERVENAERILGAAVSGLPQA

>WP_031531775.1 MULTISPECIES: pyruvate formate lyase-activating protein [unclassified Bacteroides]
MLANIHSLESFGTVDGPGIRFLVFLQGCPMRCLFCHNPDTWDINAPVKYKMTPQQLLDEVMKYKNFIRTG
GVTATGGEPLMQADFVAEFFELCQQNGLHTALDTSGVVFSDKAKRVLQHTNLVLLDIKTVDDNLHPRLTG
CERTNNDRFMHYLQEIGKPVWIRHVVTPTINDDDEHLQAVADYLAQFPVIEQVEILPYHTMGKYKYENLG
IDYKLKNLDDLDGEKAKRAAEIFRRTLSCKVIV

>WP_026656172.1 MULTISPECIES: pyruvate formate lyase-activating protein [unclassified Butyrivibrio]
MVKGAIHSIETFGSVDGPGIRFIVFLKGCKLRCKYCHNADTWDPNSEDMRTPDELLDFAERYRSYWGTEG
GITVSGGEPLLQIDFLIELFKKAKERGINTCIDTALQPFTREEPFFSKFEELMKYTDLLLVDIKHIDKDE
HIELTGLPNDNIFDGFKYLSDISKPIWIRHVLVPGITDDDEYLKRTREFIETLSNVQKIEVLPYHSMGQH
KFETLGIPYKLDGVKSPSKERVENAMKILNGK

>WP_026508977.1 MULTISPECIES: pyruvate formate lyase-activating protein [unclassified Butyrivibrio]
MTKGKIHSIETFGSVDGPGVRFIIFLKGCNLRCKYCHNADTWNPESDDVRTVEELLDRAERYKSYWGEEG
GITVSGGEPLLQLDFLNELFAEAKKRGINTCIDTAAEPFTRQEPFFSQFNQLLDNTDLLLVDIKHIDNEE
HIKLTGKPNENIKDCLRYLSEIGKPVWIRHVLVPGITDNDDYLKKTREFLDTLSNVKRVDVLPYHSLGKY
KWEQLGIPYQLEGVEAPSSDRIENAKKILGANLS

>WP_023020872.1 MULTISPECIES: pyruvate formate lyase-activating protein [unclassified Corynebacterium]
MADGVTGVVTLSPEEGERVRGVAAGLGDNAQLDDITRPELMEARRTGDIALVHSWELVTAVDGPGTRMTM
FMSGCPLRCQYCHNPDTWEMKTGTLERVEDVVKRIKRYKPIFQASGGGLTISGGEPLFQISFTRRVLKEV
HDAGIHTTIDTAGYLGSRLRDEDLDNIDLVLLDVKSGDEETYRKVTQRQLQPTLDFGDRLNKIGKPVWIR
FVVVPDLTDSPENVENVANIVARWKSNVERVEVLPFHNMGKDKWEGLDMTYQLADTKPPKPEDVEKIRDV
FRSKGLEVY

>WP_022088681.1 MULTISPECIES: pyruvate formate lyase-activating protein [unclassified Eubacterium]
MTTGIIHSTESCGTVDGPGVRFVVFFKGCPMRCAYCHNPDTWTMEGGTEMTVQELLDEYQKKAPFYKTGG
ITATGGEPMVQIDFLTELFAAAHKKGIHTCLDTSGVTFRPDNPENLKKVDKLLEVTDLVMLDIKHIDPEE
HKKLCKQPNDNILAFAKYLNDKKIPIWIRHVVVPHITMNKEYLYKLGLFIGKLEMVKALDILPYHDMAKP
KYAELGIDYPLKDIEPATKEMAVAARKIVLQGFRESRIKLLEEKNK

>WP_022025574.1 MULTISPECIES: pyruvate formate lyase-activating protein [unclassified Clostridium]
MEQTKGYVHSLESFGSADGPGVRYIIFLSGCAMRCQFCHNPDTWDMQKGTLYTAKELIDKAWRYRNYWGK
DGGITISGGEPLLQIDFLTEIFTLAKEKGIHTTLDTSGNPFTREEPFYSKWKKLMEVTDLVMLDIKHIDE
KVHQTLTGQTGENIKEMAREMSDMGQPMWIRHVLIPGDNSQDKYLIEMREFIQTLKTVERVEILPYHTLG
VFKWEQLGIDYPLKGVNPPTQEEVKHAEELLGI

>WP_021952199.1 MULTISPECIES: pyruvate formate lyase-activating protein [unclassified Eubacterium]
MSTGIIHSTESCGTVDGPGVRFVIFFKGCPMRCAYCHNPDTWTMAGGTEMTVQELLEEYDKKAPFYKTGG
ITATGGEPMVQIDFLTELFTAAHNRGINTCLDTSGVTFRPDDPEYLKKTDKLLEVTDLVMLDIKHIDPIE
HMKLCKQPNDNILAFARYLNKKGIKMWIRHVVVPHITLNKEYLYKLGLFIGKLEMVKALDILPYHDMAKP
KYAELGIDYPLKDIQPATKEMAIAAKKIVLQGFKESRIELLKEKTGGNKDGSKCKTD

>WP_021860689.1 MULTISPECIES: pyruvate formate lyase-activating protein [unclassified Dorea]
MTKGYIHSLESFGSVDGPGVRYVIFLSGCAMRCQFCHNPDTWNMQAGTPYTADELLEKALRYRSYWGSKG
GITVSGGEPLLQIDFLLELFTKAKEKGVHTTLDTCGNPFTREEPFFSKFEKLMEVTDLVMLDIKHMDEEQ
HVLLTGQKNDNILDMAKYLSDTGKSMWIRHVLVPERSDRDDYLWKLHDFIEKLDHVERVEVLPYHTLGVY
KWKELGIPYGLEGIEPPTQERIQNANEILKTASYL

>WP_015044320.1 MULTISPECIES: pyruvate formate lyase-activating protein [unclassified Dehalobacter]
MSGKTEEIEKTGRIHSIETLGGADGPGLRMIIFMQGCPLRCIYCHNPDTWDRNGGREFTVEALVQKAMRY
RSYFGRDGGVTLSGGEPLMQPIFAAELLKQLKKVGINTALDTAGTIPSEEVAEVLANTDTVLLDIKMPDQ
ERYDQYIGGSLSTTMEFLHAASAAGCRIWIRHVVIPGINDKKDDIVSLCSLIHDSGVAVERLELLPYHKM
GIEKYKLMGLSYRLADVQELEEGKLTELLGYCSENRGLYS

>WP_011429382.1 MULTISPECIES: pyruvate formate lyase-activating protein [unclassified Synechococcus]
MDTPLNPLTPITGRIHSVETCGTVDGPGIRFVIFLQGCPLRCLYCHNPDCRDPNAGQVVTVDSLMAEIQR
CRNYYLKGGGVTASGGEPLMQPNFVAEIFRRCHELDLHTALDTSGYAPLGVAKPVLAHTDLVLLDIKSYL
PELYRKVTGVSLQPTLDLARYLDQIHKPTWIRFVLVPGLTDPEENIKGLAEFVATLSNVERVEVLPFHKM
GEYKWQQLGLPYTLSDVQPPTPEQINHALQIFRERGLVAV

>WP_009353600.1 MULTISPECIES: pyruvate formate lyase-activating protein [unclassified Veillonella]
MVGRIHSIETMGTVDGPGMRFVLFLQGCPLRCAYCHNPDTWDPSTYAQEMTVADVWTQFERNRDFYITGG
ITVTGGEALLQLPFIIELFTFFHGKGIHTCLDTSGICYTQEQAREYKMLLDVTDLVILDVKEIDSSIHET
LTGKPNDAVLEFAKFIDEQGTDFWVRHVVVPTITDNRDRWYRLGFFLGAFKHLKAVDCLPYHVMGVNKYE
SLGISYRLDGIPPLSKADAQRALRVVLSGIRDYRRGLWCPLKTPES

>WP_022185566.1 pyruvate formate lyase-activating protein [Phocaeicola dorei]
MIRVHSYESMGTFDGPGLRLVVFLQGCNFRCLYCANPDTIDTKGESTETTIDEIVRMAVSQKAFFGKKGG
VTFSGGEPTLQAKALIPLIQRLKEQSIHICIDTNGSIWNEEVKELLQWTDLVLLDIKEFNNVRHRQLTER
SNEQTIRTAGWLEKNGKPFWLRYVLVPGYSSFEEDIRALGEHFKNYQMIQRVEILPYHTLGVHKYEAMGK
EYKLNGIKENTLKQLETAKTLFGEYFNTVYLN

>WP_143629874.1 MULTISPECIES: pyruvate formate lyase-activating protein [unclassified Streptomyces]
MATGRIHSWDLSTGVDGPGTRFVLFVSGCPLRCLYCANPDTWHMRDGKEATVEAVMAEIEKYRTFVTTAG
GGVTVTGGEPLLQPVFTGEILRRCKEAGLHTALDTSGFLGARATDELLADTDLVLLDIKSFDVPAYRQLT
GGELAPTLNFATRLDRLGIPTWIRYVLVPGWTDAPEAVAGLARFVAGLGNVDRVDVLPFHKLGASKYEAL
GIPFPLRDTPVPEPGLTERVREQFRECGLAAY

>WP_130082944.1 MULTISPECIES: pyruvate formate lyase-activating protein [unclassified Akkermansia]
MPQPFPQNPVPGGESAAAGLVHSVESCGTVDGPGIRFVLFLSGCSLRCRYCHNPDASCVRRGRNRSAADV
LEEIARYRDFLLAAGGGVTLSGGDPLFQPDFSKAVLKGCKGLGLHTCLDTSGHLGRNADEDMLADTDMVL
LDIKAWNPEQYKALTGGELRPTLQFAERLAALRKPVWLRYVLVPGLTDNMEDIAELSRHAARLGNVERVD
VLPFHQMGRFKWDELNLEYTLKDVPEPSAELTEQARHVFRREGFPDCVH

>WP_127842136.1 MULTISPECIES: pyruvate formate lyase-activating protein [unclassified Actinomyces]
MTQSVTPLREGGRDQDFLAPAARLRGAGIGGLEELTDLQRSERLARMRSGELGSIHSWELVTAVDGPGTR
MTIFLNGCPLRCLYCHNPDTFLMKDGEPVEAEELLRRMRRYRRVFRASQGGITLSGGEVLMQPAFAARLL
AGAKSMGIHTCIDTSGFLGVNATDEMLDDIDLVLLDVKSGDEETYRRVTGRALAPTITFGDRLAAAGTEV
WVRFVLVPGLTDEPRNVENVARVVERWRPVVSRVEVLPFHQMGTDKWDALGLDYRLKETRPPEPELVEST
REIFRSHGFTVH

>WP_117943846.1 MULTISPECIES: pyruvate formate lyase-activating protein [unclassified Ruminococcus]
MSEEIKGYVHSLESFGSVDGPGVRYVIFLSGCAMRCQFCHNPDTWKMGEGQQYTPSQLLKQALRYKNYWG
NKGGITVSGGEPLLQIDFLIEFFRQAKAAGVHTTLDTSANPYTEKEPFYSKWLELMKYTDLVLLDIKQID
EEEHIKLTGQSNKNILAMARKLSDMGKPMWIRHVLVPGGSDKDEYLHRLADFIHTLKTVERVEVLPYHTL
GVFKWEQLGIPYPLEGVRPPSEERINNAREILGAI

>WP_117896695.1 MULTISPECIES: pyruvate formate lyase-activating protein [unclassified Ruminococcus]
MEGFIHSTESFGTVDGPGIRFVIFFQGCPMRCLYCHNPDTWKIGTGTKRTVESLLAEYDSVKEFMKNGGI
TCTGGEPLVQIDFVTELFEKAKEKGIHTCLDSSGITFTPDSTEKFERLCKCTDLVMLDIKHIDREEHKKL
TGHYNDNILAFAKFLSEHGVPIWIRHVVVPGITDKEEYLFRLGEFISQLKTLKALDVLPYHTMGKVKYQQ
LGIDYPLGNTPPLDKEDAVKARDVIMRGLKAALKKRK

>WP_117843869.1 MULTISPECIES: pyruvate formate lyase-activating protein [unclassified Ruminococcus]
MKGYVHSLESFGSVDGPGVRYVIFLSGCAMRCQFCHNPDTWKLNQGQEYTADELLNKALRYKGYWGNKGG
ITVSGGEPLLQIDFLTELFKKAKAMGINTTLDTSANPFTDKEPWHSKWLELMKYTDLVLLDIKQIDEAEH
IKLTGHSNKNILEMARELSDMKKPVWIRHVLVPGGSDKDEYLHRLADFIHTLSNVERVEVLPYHTLGKFK
WENLGIPYPLEGVNPPPQERVDNAREILGAI

>WP_117827080.1 MULTISPECIES: pyruvate formate lyase-activating protein [unclassified Ruminococcus]
MSEVKGYIHSTESFGSVDGPGVRFIIFVSGCPMRCQFCHNPDTWKMQDGELKTTDELLKTALRYKSYWKD
KGGITVSGGEPLMQMDFLIDLFKKAKEQGVHTNIDTSGAVFTKEEPFFSKLQELLKYTDMLMLDIKHIDD
EQHKILTGQSNKNILEFARYLSDIKKPIWIRHVLVPERSDKDEYLERLHDFIETLDNVERVEVLPYHTLG
AYKWKELGYDYKLEGIDPPTQERIENANRILETAKYLK

>WP_117674669.1 MULTISPECIES: pyruvate formate lyase-activating protein [unclassified Ruminococcus]
MKGYVHSLESFGSVDGPGVRYVIFLSGCAMRCQFCHNPDTWKLNQGQEYTADELLNKALRYKGYWGNKGG
ITVSGGEPLLQIDFLTELFKKAKAMGINTTLDTSANPFTDKEPWHSKWLELMKYTDLVLLDIKQIDEAEH
IKLTGHSNKNILEMARELSDMKKPVWIRHVLVPGGSDKDEYLHQLADFIHTLSNVERVEVLPYHTLGKFK
WENLGIPYPLEGVNPPPQERVDNAREILGAI

>WP_117542152.1 MULTISPECIES: pyruvate formate lyase-activating protein [unclassified Ruminococcus]
MSEVKGYIHSTESFGSVDGPGVRFIIFVSGCPMRCQFCHNPDTWKLQDGELKTTDELLKTALRYKSYWKD
KGGITVSGGEPLMQMDFLIDLFKKAKEQGVHTNIDTSGAVFTKEEPFFGKLQELLKYTDMLMLDIKHIDD
EQHKILTGQSNKNILEFARYLSDIKKPIWIRHVLVPERSDKDEYLERLHDFIETLDNVERVEVLPYHTLG
AYKWKELGYDYKLEGIDPPTQERIENANRILETAKYLK

>WP_117519461.1 MULTISPECIES: pyruvate formate lyase-activating protein [unclassified Ruminococcus]
MSDNAVKGFVHSIETFGSVDGPGVRFVIFLSGCAMRCQFCHNPDTWKHDENTVEYTADELLNKALAYRPY
WKNKGGITVSGGEPLLQIDFLLDLFKKAKKQGVNTCIDTSANPFTTKEPFYSKWKELMEYTDLLLLDIKH
IDNEQHKILTGQPNTNILEMARQLSDMGKPVWIRHVLVPERNDKDEYLFRLADFIHSLKNVERVEVLPYH
TLGVYKWKALGYDYPLEGINPPTKERVKNAEMILNGEKTRD

>WP_116878992.1 MULTISPECIES: pyruvate formate lyase-activating protein [unclassified Streptococcus]
MTEIDYGQVIGMVHSTESFGSVDGPGIRFVIFMQGCKLRCQYCHNPDTWAMETNMSQERTVDDVLEEALR
YRHFWGKNGGITVSGGEAMLQIDFITALFTKAKALGIHCTLDTCGFAYRPTPEYHKIVDKLLAVTDLVLL
DIKEIDPEQHLFVTRQPNKNILLFAQYLSDKGIPVWIRHVLVPGLTDIDEHLIKLGEFVATLKNVDKFEI
LPYHTLGEFKWHELGIPYTLEGVKPPTKERVQNAKKLMHTESYTEYLNRVHG

>WP_115843798.1 MULTISPECIES: pyruvate formate lyase-activating protein [unclassified Flavobacterium]
MSVQLEDIKKNSLNHLRMHSLETFGTHDGPGIRMVVFVQGCQFKCLYCQNSDAIDINGGSFVEIEELVKK
AVRQKSYFGKKGGVTVSGGEPLLQKNNLIHFFKLLHEQGINTCLDTNGRLNNKEAQELFDHTDLLLLDVK
HINDKIHRELTGLTNKNTLNVAAYRESTGKPMWLRYVLVPGWTDQPEYMEEWGRYFTNYKTVERVEIIPF
HHLGSHKWELINEPYLLKDTPVPTVESKEEALAIFNKYFKNVILK

>WP_112449643.1 MULTISPECIES: pyruvate formate lyase-activating protein [unclassified Streptomyces]
MTVLFGTSLPVGHANAISVSAGQTPAAAATQRPSEGTVHSWDLSTGVDGPGTRFVTFLSGCPLTCLYCHN
PDTMRMRNGKRTSADDVIAEARKYTKFIAASGGGATISGGEPLLQPVFAGELLHRMKNDLGLHTALDTSG
FLGARATDALLRDVDLVLLDIKSWDRETYRHVTGRPLEPTLDFARRLADLGKEVHLRFVLVPGLTDAREN
IEGVAAFAGTLGNVSRVDVLPFHKLGEGKWEALDMKFTLHDTPSPTAGQVAEAKAIFAAQGLNAV

>WP_109360878.1 MULTISPECIES: pyruvate formate lyase-activating protein [unclassified Streptomyces]
MTATTGRIHSWDLSTGVDGPGTRFVLFVSGCPLRCLYCANPDTWHLRDGRETTVDEVMARIEQHRPFLTA
SGGGVTLTGGEPLLQSAFTGEILRRCKALGLHTALDTSGFLGARADDTLLARTDLVLLDIKSFDITAYRR
LTGAPLAPTLTFATRLDRLGVPMWIRYVLVPGWTDDPDAVDGLARFVAGLSAVDRVDVLPFHKLGAHKYD
TLGIPFPLRDTPAPAPELTESVRARFREHGVPAY

>WP_108967274.1 MULTISPECIES: pyruvate formate lyase-activating protein [unclassified Actinomyces]
MTETITPEQIGGRDQDFLAPAARLRGAGIGGLEELTDLQRSERLARMREGTLGSIHSWELVTAVDGPGTR
MTIFLNGCPLRCLYCHNPDTFLMRDGEPVEADELLRRIGRYRNVFKATGGGITLSGGEVLMQPAFAARIL
AGAKAMGIHTCIDTSGYLGQHASDEMLDNIDLVLLDVKSGDEETYKKVTGRELAPTIDFGDRLAAKGIET
WVRFVLVPGLTDDPQNVENVARIVERWRPVVSRVEVLPFHQMGTDKWDALKLEYKLRDTRPPEPELVEST
RQIFRAHGFTVH

>WP_099945266.1 MULTISPECIES: pyruvate formate lyase-activating protein [unclassified Streptomyces]
MAAGRVHSWDLSTGVDGPGTRFVLFVSGCPLRCLYCANPDTWHMRDGKEATVEAVMAEIEKCRAFVTTAG
GGVTITGGEPLLQPVFTAEILRRCKEAGLHTALDTSGFLGARATDQLLADTDLVLLDIKSFDIRTYRKLT
GGELAPTLNFATRLDRLGIPTWIRYVLIPGWTDAPEAVAGLARFVAGLGNVDRVDVLPFHKLGASKYESL
GIPFPLRDTPVPEPGLTERVREQFRECGLAAY

>WP_099907097.1 MULTISPECIES: pyruvate formate lyase-activating protein [unclassified Streptomyces]
MAALPGPDLPPGPPPAPAATPAGAATRRPITGAVHSWDLSTGVDGPGTRFVTFLAGCPLDCLYCHNPDTR
RTGNGKRTSADEVVAEASKYTAFIRAAGGGATVSGGEPLLQPVFSGELFHRFKHELGLHTALDTSGYLGP
RATGSLLADVDLVLLDIKSWDRDLYRRLTGRPLEPTLDFARRLADLGKDVWVRFVLVPGLTDPADNVEGV
AAFAASLGNVSRVDVLPFHKLGAAKWTALGREFTLAGTPSPTPEQVEAARTRFTAHGLHAV

>WP_098529329.1 MULTISPECIES: pyruvate formate lyase-activating protein [unclassified Bacillus]
MIGNIHSIETLGTVDGPGIRYVIFTQGCLLRCQFCHNADTWEIGSGKQMSVSEIMDDLTSYLPFIQASGG
GITVSGGEPLLQIPFLTELFKECKKKGIHTTIDSSGGCFSHAKLFIEQLEELLQYTDLVLLDLKHINRKK
HIQLTGMANDHILEFARFLSERKVPIWVRHVLVPTVTDDPEDLEKLGEFIGTLENVHKIEILPYHKLGVY
KWEALGHEYPLKHVEPPTEEKVEFAYQMLTAH

>WP_098121537.1 MULTISPECIES: pyruvate formate lyase-activating protein [unclassified Bacillus]
MISGNIHSIETCGTVDGPGLRYVIFTQGCLLRCQYCHNADTWKIGSGKEMSVEQLMKDIKTYLPFMKSSG
GGVTVSGGEPLLQLDFLLEMFKSCKKNGIHTTIDSSGGCFSTEPNFLSKLDEVLEYTDLVLLDLKHVDEK
KHIKLTGKSNEQIKAFAKYLDKKKTPVWIRHVLVPGITDSEEDLINLGCFINTLGNVEKIEILPYHQLGV
YKWEALGLKYPLKDIQPPTEESVNHAYQLLTNPKVLQSC

>WP_097288166.1 MULTISPECIES: pyruvate formate lyase-activating protein [unclassified Streptomyces]
MATGRIHSWDLSTGVDGPGTRFVLFVSGCPLRCLYCANPDTWHMRDGKEAAVEAVMAEIEKYRTFVTTAG
GGVTVTGGEPLLQPVFTAEILRRCKEAGLHTALDTSGFLGARATDELLADTDLVLLDIKSFDVPAYRQLT
GGELAPTLNFATRLDRLGIPTWIRYVLVPGWTDAPEAVAGLARFVAGLGNVDRVDVLPFHKLGASKYEAL
GIPFPLRDTPVPEPGLTERVREQFRECGLAAY

>WP_090916949.1 MULTISPECIES: pyruvate formate lyase-activating protein [unclassified Bacillus]
MIKGRIHSVESCGTVDGPGIRYIIFTQGCLLRCQYCHNADTWEIGKGKEITVEEVMQDVTCYLPFMEASG
GGITVSGGEPLLQLDFLIELFKKCKEIGIHTTIDSSGGCYSEDEEFQRKLDILMEYTDLVLLDLKHIDSK
KHRKLTGKPNEHILQFARYLSDKKKPIWVRHVLVPGVTDSTEDLEKLAAFIQSLDNVQKIEVLPYHKLGV
YKWEALGHKYPLQGVEPPTEECVQKAKSILGAV

>WP_090831904.1 MULTISPECIES: pyruvate formate lyase-activating protein [unclassified Bacillus]
MNANIHSIETFGTVDGLGIRYVLFTQGCLLRCQFCHNADTWEIGKGKVMSVSDIMNDLRSYLPFIEASGG
GITVSGGEPLLQIPFLIELFKECKKAGIHTTIDSSGGCFSHSPHFLEQFDELLQYTDLLLVDLKHINRKK
HIRLTGMANEHILEFARYLSNKQVPVWIRHVLVPTVTDDQDDLQKLGEFIGTLKNVRKIEVLPYHKLGVY
KWETLGLEYPLKDIEPPTEENIELAYSLLTKSCKIVSE

>WP_086279448.1 MULTISPECIES: pyruvate formate lyase-activating protein [unclassified Enterococcus]
MTTPVIGRIHSTENFGTVDGPGVRFIVFTQGCRMRCQFCHNPDTWKIGSGGREVTTDEVLEEAIKYRSYW
GEKGGITVSGGEPLLQLEFLTDLFKKAKEKGIHTTIDTCGKPFTREEPFFSQFEELMNYTDLLLFDIKHI
DNEQHKLLTSLGNENILEMAQYLSEIGKPVWIRHVLVPERSDYDEYLIRLDTFIKTLKNVDKVEVLPYHT
MGKYKWDELGLTYPLDGIEPPKEDRVANAKKLLHVNDYQGYATR

>WP_082439488.1 MULTISPECIES: pyruvate formate lyase-activating protein [unclassified Massilia]
MSHSLSGSRYELHVTHQGASEQKMHAYYEVLPGDTEEAAPAAGADLATGLTGYVHSWEVGSTVDGPGLRF
VAFLTGCLLRCQYCHNPDTWHKLNGRPVTVGRLMHEIAKYAQVLKISHGGVTLSGGEPMVQYAFMMEIFR
RCKTLGLHTCVDTAGRLGARLTDEDLMQIDLNLLDIKSGDPDVYRTVTGHPLQPTLDYARRLSDLRRPMW
IRFVLAPGLTDGWDNVEKLADICAGLASVERIEILRFHQMGKEKWHRLGIPYPLENMEPPEPELAERVRG
QFRSRGLTVY

>WP_072416895.1 MULTISPECIES: pyruvate formate lyase-activating protein [unclassified Ruminococcus]
MTKGYIHSVESLGTVDGPGLRFVVFLSGCPMRCAYCHNPDTWDMAKGTETTPEEIMKQFDSVKEFLRGGG
ITCTGGEPLMQTEFVTELFTLAKKKGIHTCLDTSGICWGEDTKEAIDRLLDVTDLVMLDIKHIDPEKHRQ
LTGKDNSGIRDFALHLGERRIDVWIRHVLVPTVTDDEPSLRALGRFIAGIRSLRAIDVLPYHTMGIMKYR
ELGIPYRLEGIPAADKSRAAAARDIIFSGLKERLREEKRKK

>WP_072328089.1 MULTISPECIES: pyruvate formate lyase-activating protein [unclassified Paenibacillus]
MNGRIHSLDTFGTVDGPGIRFVLFMQGCALQCAFCHNPDTWDNSGGRVTDVDAVLKEIESFLPYYRSSGG
GLTVTGGEPTLQAPFVAELFREVKRRWNLHTALDSSGFCEPEHAEALLAQTDLVLLDLKQIDGSKHQELT
SQPNDRVLRFARRLSEIKKPMWIRHVLIPGITDEARDLMELGRFIGTLSSVEKVEVLPYHRMGVYKWHQL
GRKYPLEHVRTPEEREVARARQLIDQGRAESESRLSPQPGR

>WP_071266555.1 MULTISPECIES: pyruvate formate lyase-activating protein [unclassified Streptomyces]
MTAPHDHPAPVCAATPAAAATHRPPVGSVHSWDLSTGVDGPGTRFVTFLAGCPLACLYCHNPDAMQLRNG
RRMHAGEVVAQAAAYTTFIRASGGGATVSGGEPLLQPVFTGELLHRFRHELGYHTALDTSGFLGARATDA
LLRDTDLVLLDIKSWDRATYRKVTGRPLEPTLDFARRLARLDKEVHVRFVLVPGLTDAPANIEGVADFTA
GLGNVTRVDVLPFHKLAEPKWQALGKPFTLHDTPTPTPDQVAAARAVFSARGLTAV

>WP_070658776.1 MULTISPECIES: pyruvate formate lyase-activating protein [unclassified Staphylococcus]
MLKGHLHSVESLGTVDGPGLRYILFTQGCLLRCLYCHNPDTWKINDYTRAVTVEEMVNEITPFKPYFDAS
GGGVTVSGGEPLLQIKFLTALFQSLKAHDIHTCIDTSAGTAKNTHTFEKQLDALLKFTDLILLDIKHIDN
MKHNKLTGQPNTHILNFAKTLSLKNQPVWIRHVLVPGLTDDKKDLIRLGKFINSLDNVERFEILPYHQLG
VHKWQSLGLTYALDQITAPTEAEVKQAYQYVNFKGYTPI

>WP_070567752.1 MULTISPECIES: pyruvate formate lyase-activating protein [unclassified Streptococcus]
MSEETIDYGQVTGMVHSTESFGAVDGPGIRFIVFLQGCQMRCQYCHNPDTWAMETNKSRRRTVDDVLSEA
LRYRGFWGDKGGITVSGGEALLQIDFLIALFTKAKEKGIHCTLDTCALPFRNKPRYLEKFNKLMAVTDLV
LLDIKEINEEQHKIVTSQTNKNILACAKYLSDIGKPVWIRHVLVPGLTDRDEDLIELGKFVKTLKNVDKF
EILPYHTMGEFKWRELGIPYSLEGVKPPTADRVKNAKKLMDTESYQDYMKRVHG

>WP_067571492.1 MULTISPECIES: pyruvate formate lyase-activating protein [unclassified Akkermansia]
MPQAPFHQPDSGGNSVAAVTGLVHSVESCGTVDGPGIRFVLFLSGCSLRCRYCHNPDASYVRRGQTRSAA
DILEELARYRDFLQAAGGGLTLSGGDPLFQPAFAKAVLKGGKAMGLHTCLDTSGHLGANADGELLEHTDL
VLLDIKAWNPERYRNLTGGELRPTLEFAERLAALRKPVWLRYVLVPGLTDGMEDMAQLARCARRLGNVER
VDVLPFHQMGRFKWDELNLDYTLRDVREPSAELTEQARSIFRREGNSRYEVH

>WP_060177261.1 MULTISPECIES: pyruvate formate lyase-activating protein [unclassified Streptomyces]
MTTGRIHSWDLSTGVDGPGTRFVLFLSGCQLRCLYCANPDTWHMRDGQPVTVDEVVRHIERYREFTALAG
GGVTLTGGEPLLQSAFTAEVLRRCKELGLHTALDTSGALGTRADNALLADTDLVLLDIKSFDAGVYRRLT
GGDLTPTLGFAARLQRLGVRTWIRYVLVPGWTDEPAAIDGLGRFLAELDNVDRVDVLPFHKLGAHKYDSL
GIPFPLRDTPVPDAAQVERVRDRFRAHGLRAR

>WP_056554412.1 MULTISPECIES: pyruvate formate lyase-activating protein [unclassified Streptomyces]
MAVLLGPDVPVLPATPAAAATRRPSEGSVHSWDLSTGVDGPGTRFVTFLSGCPLTCLYCHNPDTWKMRDG
KRTSADDVIAEAGKYVRFISASGGGATVSGGEPLLQPAFTGELLHRMKHELGFHTALDTSGFLGVRATDA
LLRDTDLVLLDIKSWDPETYRKVTGRPLGPTLDFARRLADLGQEVHVRFVLVPGLTDDPANVEGVAAFAG
GLGNVSRVDILPFHKLGEAKWQALAKPFTLHDTPSPSPERVAEVREVFRAHGLNAI

>WP_053630869.1 MULTISPECIES: pyruvate formate lyase-activating protein [unclassified Streptomyces]
MTTGRIHSWDLSTGVDGPGTRFVLFLSGCQLRCLYCANPDTWHMRDGQSVTVDEVVGRIERYRQFTTLAG
GGVTLTGGEPLLQSAFTAEVFRRCKELGLHTALDTSGALGTRADDALLADADLVLLDIKSFDAGVYMRLT
GGNLAPTLNFATRLNRLGVPTWIRYVLVPGWTDDPAAVDGLGRFLAELDNVDRVDVLPFHKLGAHKYDSL
GIPFPLRDHPVPDAALVERVRDQFRSHGLRAR

>WP_053626424.1 MULTISPECIES: pyruvate formate lyase-activating protein [unclassified Streptomyces]
MTTGRIHSWDLSTGVDGPGTRFVLFLSGCQLRCLYCANPDTWHMRDGQPVTVDEVVGRIERYRQFTTLAG
GGVTLTGGEPLLQSAFTAEVFRRCKELGLHTALDTSGALGTRADDALLADTDLVLLDIKSFDAGVYMRLT
GGHLAPTLNFATRLNRLGVPTWIRYVLVPGWTDDPAAIDGLGRFLAELDNVDRVDVLPFHKLGTHKYDSL
GIPFPLRDNPVPDAALVERVRDQFRAHGLRAH

>WP_053613021.1 MULTISPECIES: pyruvate formate lyase-activating protein [unclassified Streptomyces]
MTTGRIHSWDLSTGVDGPGTRFVLFLSGCQLRCLYCANPDTWHMRDGQPVTVDEAVGRIERYRQFTTLAG
GGVTLTGGEPLLQSAFTAEVFRRCKELGLHTALDTSGALGTRADDALLADTDLVLLDIKSFDAGVYMRLT
GGHLAPTLNFATRLNRLGVPTWIRYVLVPGWTDDPAAIDGLGRFLAELDNVDRVDVLPFHKLGTHKYDSL
GIPFPLRDNPVPDAALVERVRDQFRAHGLRAH

>WP_049618200.1 MULTISPECIES: pyruvate formate lyase-activating protein [unclassified Streptococcus]
MEEIDYRKVTGLVHSTESFGSLDGPGVRFVIFMQGCHMRCQYCHNPDTWDLINPAATERTAEDVLNEAMR
YKMFWGKEGGITVSGGEATIQIDFLIALFTLAKEQGIHTTLDTCALTFRNNPRYLEKYEKLMAVTDLVLL
DIKEINPDQHKIVTGHSNKTILACARYLSDIGKPVWIRHVLVPGLTDRDEDLKNLGEFVKTLTNVERFEV
LPYHNLGEFKWRELGRPYPLEGTKPPSKARVENAKSLMETETYQDYLNRIRN

>WP_042190523.1 MULTISPECIES: pyruvate formate lyase-activating protein [unclassified Paenibacillus]
MIKGRIHSLETFGTVDGPGIRFVLFMQGCLLKCQYCHNPDTWALDEGKEMTLEEVLSEIEPYLNYYRSSG
GGLTVSGGEPTLQAQFVKQLFTEVKKRWNLHTTLDSNGYNEGDKINDLLDVTDLVMLDLKHIDEEAHIKL
TGKSNDRTLKLARWLSDHNRKMWIRHVYVPGIHDREEDLINLGRYIGTLNGVEKFEILPYHQMGIYKWEM
LGKAYELDGVPSPTDEEVQRAYRLVEEGRKQTALV

>WP_042166725.1 MULTISPECIES: pyruvate formate lyase-activating protein [unclassified Streptomyces]
MTTGPVTGRIHSWDLSTGVDGPGTRFVLFVSGCPLRCLYCANPDTWHMRDGRRATVDEVMAEIDKYRAFI
TTAGGGVTLTGGEPLLQPALTGAVLRRCKEAGLHTALDTSGFLGARATDELLADTDLVLLDIKSFDVTTH
RKLTGGELGPTLNFATRLDRLGKRMWVRYVLVPGWTDDPEAIDGLAAFLAGLGSVERIDILPFHKLGAAK
YDALNVPFPLRDTPAPDAALVDRVRGQFREHGLVVH

>WP_036782712.1 MULTISPECIES: pyruvate formate lyase-activating protein [unclassified Polaribacter]
MKTSENILNVHSIESFGTHDGPGIRMVVFLQGCKLKCQYCHNPDTIDTHGGEEHHIEDLVQRAIKMKSYF
GEKGGVTVSGGEPLLQAHNLISFFKRLKEEGIHTNIDTNGRMLNHPVIELLDDYADLVMLDIKHMTEEGF
QKITGKKNKETTFNFAKHREASGKKMWLRYVLIPEITNTPELLHQLGNYFKDYTTIEQIELQPYHKLGIH
KWEALGWDYELKDARENTQKELKEASTILSNYFDKVKIN

>WP_035433478.1 MULTISPECIES: pyruvate formate lyase-activating protein [unclassified Bacillus]
MVKGRIHSVESCGTVDGPGIRYIIFTQGCLLRCQYCHNADTWEIGKGKEITVEEVMQDVTCYTPFMEASG
GGITVSGGEPLLQLDFLIELFKKCKEVGIHTTIDSSGGCYSEDEEFQRKLDILMEYTDLVLLDLKHIDSK
RHRKLTGKPNEHILQFARYLSDKKKPIWVRHVLVPGVTDSTEDLEKLAAFIQTLGNVEKVEVLPYHKLGV
YKWEALGHKYPLEGVEPPTEESVQKAKNILGAV

>WP_031536561.1 MULTISPECIES: pyruvate formate lyase-activating protein [unclassified Bacillus]
MNGNIHSIETFGTVDGPGIRYVVFTQGCLLRCQFCHNADTWEIGTGKQMSVMDIMNDLKTYLPFIEPSGG
GITVSGGEPLLQIPFLIEIFKECKKLGIHTTIDSSGGCYSKAPLFQEQLDELMKYTDLVLLDLKHIDRRK
HIKLTGMGNDHILDFAKYLSNKKIPIWVRHVLVPTINDTEEDLTRLSDFIATLENVEKIDILPYHKLGVY
KWETLGLEYPLQGIEPPTQESVEFATTILNRSM

>WP_030817709.1 MULTISPECIES: pyruvate formate lyase-activating protein [unclassified Streptomyces]
MTTGRIHSWDLSTGVDGPGTRFVLFLSGCQLRCLYCANPDTWHMRDGQSVTVDEVVGRIERYRQFTTLAG
GGVTLTGGEPLLQSAFTAEVFRRCKELGLHTALDTSGALGTRADDALLADADLVLLDIKSFDAGVYMRLT
GGNLAPTLNFATRLNRLGVPTWIRYVLVPGWTDDPAAVDGLGRFLAELDNVDRVDVLPFHKLGAHKYDSL
GISFPLGDHPVPDAALVERVRDQFRSHGLRAR

>WP_030377148.1 MULTISPECIES: pyruvate formate lyase-activating protein [unclassified Streptomyces]
MSTVAARPVTCRIHSWDLSTGVDGPGTRFVLFVSGCPLRCLYCANPDTWHLRDGRTATVDEIMSEIEKYR
SFLTTSGGGVTLTGGEALLQPAFTGALLRRCKEAGLHTALDTSGFLGARASDALLADTDLVLLDIKSFDI
RTYRRLTGRDLAPTLAFATRLNRLGVPMWIRYVLVPGWTDDLAAVDGLAEFVAGLDTVDRVDVLPFHKLG
APKYEALGIPFPLKDTPTPDPALTERVRARFRAHGTAAY

>WP_024631031.1 MULTISPECIES: pyruvate formate lyase-activating protein [unclassified Paenibacillus]
MVNGHIHSLETFGTVDGPGIRFVLFMQGCLLKCQYCHNPDTWALDGGREMSVEEVLAEIEPYLSYYRSSG
GGLTVSGGEPTLQAHFVAEVFKEAKRRWGLHTTLDSNGFNEPDRIHDLLDNTDLVLLDLKHINDEKHIKL
TGKSNERTLRTAQWLSDNGRKMWIRHVYVPGIHNEEEDLLNLGRFIGTLNGVEKFEILPYHQMGIYKWQA
LGKAYPLDGVPSPSDEEVERAYRLIEEGRTETAGASCSNK

>WP_023024058.1 MULTISPECIES: pyruvate formate lyase-activating protein [unclassified Streptococcus]
MENETVDYGKVTGMVHSTESFGAVDGPGIRFIVFLQGCQMRCQYCHNPDTWAMETNKSRERTVDDVLEEA
LRYRGFWGQKGGITVSGGEALLQIDFLIAFFTKAQELGIHCTLDTCALPFRNTPRYLEKFDKLMAVTDLV
LLDIKEINDERHRFVTSQTNKNILACAKYLSDIGKPVWIRHVLVPGLTDRDDDLIELGKFVKTLKNVDKF
EILPYHTMGEFKWRELGIPYSLEGVKPPTKERVQNAKDLMETESYQDYLKRVKG

>WP_009675044.1 MULTISPECIES: pyruvate formate lyase-activating protein [unclassified Paenibacillus]
MKGRIHSIETFGTVDGPGIRFVLFMQGCALQCGYCHNPDTWDTCGGRTVTVDEILAEMEPYLPYYRKSGG
GITVTGGEPTLQAAFVAELFKACKERFGVNTALDSSGFCEVGHEHVRELFEETDLVLLDLKMMDRDKHIA
LTSQPNDKILRTARWLSDHGRPMWIRRVLVPGMTDTEDELERLGSFLASLTTVEKFELLPYHKLGTYKWD
LLHREYPLKDARTPTEEEVARAYEFIERARNQNVSRSTCQSL

>WP_001288275.1 MULTISPECIES: pyruvate formate lyase-activating protein [unclassified Streptococcus]
MSEETIDYGQVTGMVHSTESFGAVDGPGIRFIVFLQGCHMRCQYCHNPDTWAMETNKSRERTVDDVLAEA
LRYRGFWGDKGGITVSGGEALLQIDFLIALFTKAKEKGIHCTLDTCALPFRNKPRYLEKFNKLMAVTDLV
LLDIKEINEEQHKIVTSQTNKNILACAQYLSDIGKPVWIRHVLVPGLTDRDEDLIELGKFVKTLKNVDKF
EILPYHTMGEFKWRELGIPYSLEGVKPPTADRVKNAKELMDTESYQDYMKRVHG

>WP_149870619.1 pyruvate formate lyase-activating protein [Bacillus sp. S3]
MNGNIHSIETLGTVDGPGIRYVIFTQGCLLRCQFCHNADTWEIGSGKQITVSEIMDDLMSYLPFIQASGG
GITVSGGEPLLQIPFLIELFKECKRQGIHTTIDSSGGCFSHSKLFIEQLEELLKYTDLVLLDLKHINRKK
HIQLTGMANDHILEFAKFLSDRRIPIWVRHVLVPTVSDDPEDLQKLGEFIGTLENVEKIEILPYHKLGVY
KWEALGHEYPLKHIEPPTEEKVEFALQLLTAHWNKVQK

>WP_131311892.1 pyruvate formate lyase-activating protein [Siculibacillus lacustris]
MGSSEHPSGRSAAPVPSGAGVVRPAIRGWVHSTETGGAVDGPGIRFVLFLAGCLLRCQYCHNPDSWHMHH
GKPTTSREILDEIRGYASFLKRARGGVTLSGGEPLVQPDFTAAILRGCKEMGLHTALDTAGFLGLHADDF
LLADVDLVLLDIKAFTEATYHDLTGVALAPTLAFAERLAAMKKPVWLRYVLVPGLTDKFDEIDGLAAFAA
GLGNVERVDVLPFHKMGEFKWAAEGVPYRLADTEPPSRELIDRTRAAFRDHGLNVA

>WP_005590787.1 MULTISPECIES: pyruvate formate lyase-activating protein [Streptococcus]
MVEEAIDYGKVTGMVHSTESFGAVDGPGIRFIVFLQGCHMRCQYCHNPDTWEMETNKSQLRTVDDILQEA
LRYKGFWGNKGGITVSGGEALLQIDFLIAFFTKAKELGIHCTLDTCALPFRNTPRYLEKFNKLMAVTDLV
LLDIKEINEAQHRIVTTQTNKNILACAKYLSDIGKPVWIRHVLVPGLTDRDEDLIELGKFVKTLKNVDKF
EILPYHTMGEFKWRELGIPYSLEGVKPPTADRVKNAKELMQTESYTEYMNRVHNN

>WP_148715496.1 pyruvate formate lyase-activating protein [Chitinolyticbacter meiyuanensis]
MNNAAKPLGEIPDAVVDEQGRLCGFVHSVETGAAVDGPGVRFVLFVSGCQFRCLYCHNPDTWKLHNGNPR
PVDDVVAEIGKYASFLKFAGGLTISGGEPLMQAHFVREVFYRVKQQYGLHTALDTQGFLAAHLPDEWFDP
VDLVLLDIKHIDPAKHEALTSKPLQPTLDFAERLMAMKKKVWIRYVLVPGWTDDWADVEKHADYVKSLSD
KAPGCIERVEVLPFHQMGASKWQALGLDYALADTPTPTQELAERVRGQFQARGLFCC

>WP_148712411.1 pyruvate formate lyase-activating protein [Enterococcus avium]
MSTVAEQPIVGSIHSIESFGSVDGPGVRFIVFMQGCRMRCQFCHNPDTWKINDPKAKKRTADDLLKEALN
YRSYWGKKGGITVSGGEPLLQIDFLIDLFKKAKAIGINTTLDSCGNPFTFEEPFFTKFEELMQYTDLILL
DIKQIDNQKHKELTGHNNDNILEMAKYLSDINKPVWIRHVLVPFRSDYDEFLIRLDTFIKSLNNVDKVEI
LPYHTMGKYKWEEMGLKYPLEGIEPPTDDRVENAKKLLHTEDYKGYLKRKN

>WP_148558202.1 pyruvate formate lyase-activating protein [Terrisporobacter glycolicus]
MTKGRIHSIETFGTVDGPGIRSILFFQGCPLRCKYCHNRDTWDTKGGTEYTAEELIENVSRYSSYWKSSG
[truncated: 198,965 more chars]
