# Supplementary material for: Newly discovered Asgard archaea Hermodarchaeota potentially degrade alkanes and aromatics via alkyl/benzyl-succinate synthase and benzoyl-CoA pathway
Source: ISME J. 2021 Jan 15;15(6):1826–43. doi: 10.1038/s41396-020-00890-x (PMC8163825; doi:10.1038/s41396-020-00890-x)
Supplement: Supplementary file 8 — Dataset 2 [file 41396_2020_890_MOESM8_ESM.zip › Self-build protein database used for search for alkylsuccinate synthase/NCBI_benzylsuccinate synthase.fasta]

>TXT66205.1_bss_Benzylsuccinate_synthase_alpha_subunit_Candidatus_Lokiarchaeota_archaeon_archaea
MSDTEEKSPRIISNACEIKNFNMEDLASERIKRIRKRFLDDTPFISIERAKYYTEKWQETENQDLPRNVR
VALAMNNVFENMRFNIDPDDRIAGTWTENFLGIPIDIERGLFNKVFEIELKKRSMWFFGIKGNLKFAIKK
IKKEGISGLLNSLKESKEIGVAMPSLGTETLDKRYINPYQINEDDKKELLKELLPYWDGKTIAEKLEQKF
LEEQIYDGDFGDFIRSLPRGTAKNDMVTAIGAALGVWQGHLILDHESPIKKGLLQMKNEVVDILEKGNLT
QEEKSFFESIKISLDGVIIYSERLADWIEQELNTTDDIERKEILKDMFIVCKKVPLYPAESFREAIQSYW
TVKTAVELAMPFNVHAPGRLDQILYPYYKKDLQDNEITEEDACELLEELFLKIMSHNMRPYSNASSDFSQ
RYEGSEPVTMGGLDKEGDDATNDLTYIMLDAADKSKASLNFVVRIHDKTPEKLLMKVADLYYHGVSSISL
MNDKIAMQALLNRGFTQEDARNYAITGCVDMCAPGKTGGEGFSSILLCRTLDLALRNGNAKTLVGTIKNA
GLKTGEPDEFYRFDEFLEAFFAQADYMIKKIVQASKIRDKLYAEYLPAPFISAFMQGCLESKKDITQGGA
IYDCEGILFMTSIANTVDSLYVIKKLIFERKILTFKELLDAIDHNYSGQYKHIHEMIMNIEGKWGNGNPE
CDELARKVTSHIFEETYKYRTYKDGFYAPFINSMTTHTYDGRISIATADGRLGGKPFAASCNPYNVEVNG
PTGVLRSVSALDFQHVMGCAVNIRLHPSSIGKTEEARRKWISLVKTYFDLGGEQLQPTVVSTEVLRAAQD
NPDKFRNIIVKVGGYSAYFVDLGREVQEEIISRTEHSKT

>TXT64282.1_bss_Benzylsuccinate_synthase_alpha_subunit_Candidatus_Lokiarchaeota_archaeon_archaea
MSNAQSDSGKDKFDIARPHDLLPRSAWLREYYFKGAEREWNNEYMAFTTGVEWDIVWEEMNYYVAPEVIM
YIGVDGKGVFETSLRSIAERVELPENFWDLSLPERKIEFFERVMLDYIPQEIISDNDLIAGGRFNTQLSN
CLNEKETKQYWKEILRNRHEYLKFHYAGFGNVGATGGHLIPDLEGVVKRGFKYYHQKAKDTYKRLTDKEK
KGAKGQELRAIINATLIPKKLAAKYAEECRNLKKDASPERAEELEQMARNLERVPWEPAETFWQGVQAIW
LTHMLIMAEESYPGPGVSFGRTDQHLWELYKKDVLDEKNITKNFAKEILGSFWFHCNTAYDAQIRVGRQG
ITSAFGQLMTLSGCGPNGEDLTNDLTYTILEVIDEWSPILEPKPNIRLHRNSPNKLLDILIEMISRSQGS
PFLINFDERSIAGMIGEGIPENEAWDYACVGCLENTMQGNDRSGTVNCNPNLAKSIELTLWNGEIMPENG
KKPWSKEGERFGPKTGGPEQFKTWEEFWEAWKAQIEFIIQYVVRVNNLTEETRGRFLPTPYLSSIVKGCI
EKGIDIRNGGPELRFVTIEGVSFATVVDSLLAIKHFVYDEGKYTIEQIKEALLHNFEGEYAVMQTILKNK
APKYGNDRDKADELARKVMKVWSDETWKYTTPTNFQYRPGMLSWNYWAGEAAALTPATPDGRKAGTYLSN
AICPTDGVDTKGPTAVTNSVGKALGGKTEDGQYINYLPNGASHTITFNPSILRDAEHRDKFRSYLRGYIE
NGGTCLQINMLDSEMLKDAQKHPENYENLLVRVTGYNAYFNAIGKELQDEIIARESHKM

>OLS32298.1_bss_Benzylsuccinate_synthase_alpha_subunit_Candidatus_Heimdallarchaeota_archaeon_AB_125_archaea
MKERVRKLREQSLTAEPYLSLERATLLTDFYETGIVEDVSIPVARALAFKHILENKEICINEGELIVGER
GPEPQAAPTYPEICVHSLDDLNILNSREKISFSVDDETRRISEERIVPFWKGKSIREKIFDNMTTEWIDA
YEAGVFTEFMEQRAPGHTVSGKHVFHMGFSDFKKEIEESINNLDFNNDPEAYAKKEELKAMEIAADAIII
LANRYSDKAKKLALEETDATRREELEKIAEICSYVPEYAPRTTWEALQHYWFIHLGVITELNTWDSFNPG
RLDQNLITFYEEDINERNISVGEIKELLQCFWIKFNNQPAPPKVGVTAEESNTYTDFCLINLGGVKEDGS
NAVNNLSFLLLDVIEEMRILQPSSMVQISKETPNDFLMRAMKVVRTGFGQPSIFNTEAIVQEMLNQGKSI
IDARNGGASGCVETGAFGKEAYILSGYFNTVKILELTLNNGIDPRTGKQIGLKTGDATTFHAFEDLFEAF
TNQLNHFIDIKIEGNNIIERLWAANLPSPFMSLLVDDCIEKGKDYNDGGARYNTTYIQGVGLGTITDSLT
SLKYNIFEEKNFSMNDLLLALENNFEEHQTIRQIVLNETPKYGNDDDYADEITKRVFEEFYKAVNGRPNT
KGGHHRINLLPTTVHVYFGSVLGATPDGRKAKEPLSEGISPVQGMDMKGPTAVIKSASKIDHLRTGGTLL
NQKFTPEILKKDEDLEKVSALIRAYFRMDGHHIQFNVVSADTLRKAQENPERFKSLIVRVAGYSDYFINL
GESLQNEIIKRTEHGAI

>OLS31674.1_bss_Benzylsuccinate_synthase_alpha_subunit_Candidatus_Thorarchaeota_archaeon_AB_25_archaea
MTSRSKRLKQRMLDSEPTISSERAVLFTGYMKEHESEPTLLRLAGAFADVLDNMTIRIEPEELIVGNMGP
TPRSCQVFPEYSWQWIEKELDRFDKRRTERFSITDEDKKNLREVFKFWKGKSTAEIAATVMPKESIEASK
AGLFTIGAPGTGIGHVIVNYENVLRKGLLRILDEIEGEKGNYHDAVRTEIIAVLRFAERFSNLASHLAKK
ETDEDRKGELLEIARICKKVPAEPAGSFHEAIQSFWFIHLLIQTESNGHSMSTGRFDQYMFPFYNEDIKN
NRIDEEAALELLELLWVKMTSLIKIRNEYYSIAFAGHPMFQNLTIGGQNADGTDATNDLTRLILQATANI
RVTQPSVSFRWHKNTPEDVKLQVVDVISKGLGMPGLFNDDAIIPMMIEKGTDSSEVHEYSVLGCVEPIIG
GKSDPRQNIGYVNLPKILEITLNNGKDPKTGALVGRETGNPQSFKSFDELWLAFEEQIDYTIEMLTLADR
VAAGVLAENTPTPFISSLLDGCNESGKTMQEGGAVYNSGGIMGVGIAIVADSLEVLRKYIFEEKELSMDD
LLQILANDYEGHEELRVRVENDPSKYGNDIERVDILARDTGRAFCNSIQSRMTTRNGPYHGALFSVSMYI
PQGEVLGATPDGRKAGYMISDGVSPTQNRDVNGPTAAMKSVARLDHTLCYNGTLYNMKFTPDFFDTESRR
KKFISMVDAYFGMGGFHVQYNVVSRETLEDAKVNPMQHRDLIVRVAGYSAYFIELDPFVQDEVIARTEFS

>OLS21191.1_bss_Benzylsuccinate_synthase_alpha_subunit_Candidatus_Thorarchaeota_archaeon_AB_25_archaea
MQTERVKRLRKQSLGTKPYISTERAELLTDFYQSGGADIVSTPVARALAFKHIMENKTVCINDGELIVGE
RGPAPQAAPTYPELCCHTLNDFEIANSRERTPFLSTEDTRTTYRDEIIPFWTGRTMRERVFDAMSEEWMN
AFNAGVFTEFMEQRAPGHAILDDKIYRRGLLDFIDDIKRHLAELDYYNDSEAYNKEQELKAMKIAANAVI
VFAERHAERALELAESETDADRKEELLLIADICQQVPAKAPRNFWEALQSYWFVHLAVIIELNVWDSFNP
GRLDLNLYPFYEKEFEKGDLTRDFAKELLQCFWVKFNNQPAPLKVSITEKQSGTYQDFALINTGGLTAEG
KDSVNELSHLILEVCNEMRLIQPSVCIQLSTENPDSFLTKAVEVVKEGFGQPSIFNTDVIIKEFLRAGKS
IDDARVGGPSGCVTISAFGKESCILTGYCNWPKILEITLHNGTDSQTGEKVSIDTGDPTKFKSFDELFSA
YKRQLEYFIDLKIKGNNIIERLYAEHMPAPFMSLLFDDCIARGKDYHDGGPRYNSTYIQGVGMGTITDSL
SAIKFHVFEKNQFTMKELLDGLRTDFEDNEVMRMTLLNKTPKYGNDDDFADTLAKDVFDAYFDLIDGRPN
TKGGEYRVNLLPTTVHVYFGQVTGATPNGRKAGAPLSDGISPSHGADTKGPTAVIKSVAKIDHWKTGGTL
LNQKFMPEVLADSEGRKKLGDLVRTYFKLGGHHIQFNVVHVDTLKSAQKSPEHFQDLIVRVAGYSDYFVN
IGKDLQNEIIARTEQKRI

>KKK45068.1_bss_Benzylsuccinate_synthase_alpha_subunit,_partial_Lokiarchaeum_sp._GC14_75_archaea
MEQVMNEVTVNKPTLRVEGLREAFLRLKPTASIERARIETRIMKETEGESVITRRAKVFAATVREMPIYI
YPNQLVVGCTGARPLCTNITPAINLTRRKVGYSYLLGMRKDAPFAQLSDNEKRELEELKPYWTEQGRKVN
THHFGHNIHNHENVLKKGFLGIKEETEERIARLDLADPDAAAKVPFLEGVIMAMKAAAEIGARFATKARE
LVKEEEDEKRKSELLRIAKICDRVPAHPARTFYEALQSYYFSYLLLYWEVIPSLGFSQGRMDQYLYPYYE
SDIREGRITKDEAQELIDCYLLAGNYEGELTTSGTPMTVGGVKANGQDATNDLSYMFIEGVMHTRLPGPW
LSVLVHNQMPDDLLIKACQLCSLGTGQPQFVNNDVMVSQALARGSMGGPTISLEDARNASPQGCFELVIP
GKDSGYFYFRMPNLAACMEYAMNNGLRRFDNQRMGLETGDPRQFKSFEEIQEAFIKQLAWMRRNIQIAGN
YVERKVIEFTPTVYESALIEDCIEKGICREEGGAYYNFNNGGAVLASTDAGDSLTAIKKLVFDDKKITMD
ELCDALDHNFKGYEELLQMLLNAPKFGNNNDYADEQIAWVLHQWM

>KKK42239.1_bss_Benzylsuccinate_synthase_alpha_subunit_Lokiarchaeum_sp._GC14_75_archaea
MVQTLNEPIVKEPIANPTATWAKHFTIKPSPRVEILRQRYLNIRNKVIIDVARNRTQSRKETEGEPLITR
RAKSFAAIVKGVPTNIYPDELFVGWLFSEPRGTEIPFYSIPYTAFGLEKELDTLSTRTIDPFLIDDEDKK
ILREEIYPYWKEHHFMPTIPPEAKKLGIKYAIPSAKVDHYVVNYPKVLKKGLLGIKRDAEERLDRLNLSD
SEEVKKVPFLEGVILALEAAAEIGKRFTVKAKSLTEVEEDDKRKAELLKISEICENVPANPANSFYEALQ
SVWFIHMMLGWELSFHGGISLGRADQYLYPFYEKDITEGRITKEQAQELIDCWFMRFSQSFGLWTKGGFI
SQYTPGHHVDIGGLKADGTDASNELSYMFIEAIMHTPGMVEPAIGLLVHSKTPDDLLIKACQLTSVGSGN
PQYINHDVLVNNLLGRGATVGGRPVTLEMAREFGGCVGCHEPSLHTMEGGWAVNQSQLLALTTELVMTNG
WSRIFGKRRGLETGDPKQFKSFEEVRDAFRKQVVFEMKRGAIASNLGEQLLQPTIFTSALTEDCIENGKC
REEGGARYSLGAVTTLGTVDAGNSLAAIKKLVYDEKKITMDQLCQALESNFEGFEDIHKMCLEAPKFGND
DDYADEQVVWVSHLVAKEAMKYKTTYGGTKYAYQVPMSSYVPHGLMVGALPSGRKSGAPVSDGVSPTTGS
DINGPTAVIKSVGKINNAELSLGQSLNMKLDPVIFESDEGIKRLANLIRVFVDQKVDHIQINVVSAETLK
AAQKEPEKYKDLVVKVAGYNARFVDLHKLVQDSIIARTEHGL


>TWJ18651.1_bss_benzylsuccinate_synthase_Geobacter_argillaceus_bacteria
MATVAQSIKYRNKVIDFPLENPEELNVPDEMLHENLCKPTTERTKRLKARCRWKHASAGEFIDKEVRAGI
ERMRLVTESHKATAGKPEVIRRALGLAHLLDNSTLVLQDDELIIGYHAEDPEMFPLYPELAYMAVQDYLM
TDYAPQPKEEAQEILNYWKPFSIQAKCEPYFDPIDLTRMYQVSTMEGPMFASGYNSIVPPYETVLEDGLL
KRIEMARKKIAHAQAEMEKTPWDGTKQLDWIPKIDLWKAMIISCEAVINWARRHARLAKIVAENFETNPA
RKEELLEISEICHRVPAEPCKGIKDAFQSKWFAFLICHALDRYASGFAQKEDELLEPYYNMSVRDKSFQP
MTHKDVVELVECERLKISEHGAGKSRAYREIFPGSNDLFILTLGGTKPGYVDACSDMTDAILEAARNIRT
TEPSIVFRWDPVGRVKTKRLVFECVRDGLGYPSIMHNRIGVDQMKFFSKFSQNSNGVTDDEAHRWANVLC
MSPGVCGRRKTQKTRSEGGSAMFPAKLLEIALNDGYDWSYSDMQLGPKTGKASEFKTFEDLVEAFRKQYA
YVCSLVIRAKDVMRHFECQVMQMPFVSAIDDGCMELGIDSVQLSEQPNGWHNPITTVVAANSLVAIKKLI
YDEKKYTMQQLLDALHANWEGHEAMRQEFLNAPKWGNDDPYADPIIQDFYENILGGELAKVTNFSGGPVL
PVGQAVGLYMEVGTRTGPTPDGRFGGDAADDGGISPYMGSDKKGPTAVLKSVAKIQKNQKTNLLNQRLNV
PMMRSVHGFNIWKSYMDTWEQLHIAHVQFNCVSTAEMKAAQKEPEKHQDLIVRVSGFSARFVDIPTYGQN
TIIARNEQYFGADDYEFLNSPLQ

>SIR65702.1_bss_benzylsuccinate_synthase_Aromatoleum_tolulyticum_bacteria
MNDIASAKILEYKGKTLNFTPEDPTEAKIPSDELHEHLQKPSTARTKRLKERCRWKHASAGEFIEKNVTA
GIERMRYLTEAHKASEGQPEAIRRALGLANVLNKSTLVLQEDEFIVGYHAEDPNMFPLYPELSHMAVQDY
LMSDYSPQPADEAAAINAYWKPHSLQSKCQPYFDPADLGRMYQVSSMEAPSFASGYNSIVPPYETVLEDG
LLARIKLAEKHIAEAQADMTTFPWNGTKGLDNIAKIDNWKAMVIACKAVISWARRHARLARIVAENFETD
PKRQAELLEIADICHRIPAEPCKGLKDAMQAKFFTFLICHAIERYASGYAQKEDTLLWPYYKASVIDKKF
QPMDHMGAVELVEMERLKISEHGAGKSRAYREIFPGSNDLFILTVGGTNAKGEDACNDMTDAILEAAKRI
RTAEPSIVFRYSKKNRDKTLRWVFECVRDGLGYPSIKHDEIGTEQMKEYAKFSLNGNGATDEEAHNWVNV
LCMSPGIHGRRKTQKTRSEGGGSIFPAKLLEISLNDGYDWSYADMQLGPKTGQLASLKTFEDVWEAFRKQ
YQYAINLCISTKDVSRYFEQRFLQMPFVSAIDDGCMEFGMDANALSEQPNGWHNPITTIVAANSLVAIKK
LVFDEKKYTLDQLSQALKANWEGFEEMRVDFKRAPKWGNDDDYADAIITRFYEEIIGGEMRKITNYSGGP
VMPTGQAVGLYMEVGSRTGPTPDGRFGGEAADDGGISPYMGTDKKGPTAVLRSVSKVQKNQKGNLLNQRL
SVPIMRSKHGFEIWNSYMKTWHDLNIDHVQFNVVSTDEMRAAQREPEKHHDLIVRVSGYSARFVDIPTYG
QNTIIARQEQDFSASDLEFLNVEI

>SEF59519.1_bss_benzylsuccinate_synthase_Thauera_chlorobenzoica_bacteria
MSDVQTLEYKGKVVQFAPENPREAEIPADELHEHLQNPSTERTRRLKARCRWKHAAAGEFCEKGVTAGIE
RMRLLTESHWATRGEPEPIRRAHGLKNILDKSTLVLQTDEFIVGYHAEDPNMFPLYPELSYMAVQDYLKS
KYSPQPAKEAQEIVDYWKPFSLQARCEPYFDPVDLRRGYQVSTIEGPVFASGYNSVIPPYETVLEDGLQA
RIALAEEKIEHARAEMEKFPWHAPSGLEWIDKIDNWKAMVIACKAVIAWARRHARLCKIVAEHFETDPKR
KAELLEIADICQRMPAEPARGLKDAMQSKWFTFLICHAIERYASGFAQKEDSLLWPYYKASVIDKTFQPM
EHKDAVELIEMERLKISEHGAGKSRAYREIFPGSNDLFILTLGGTNGDGSDACNDMTDAILEATKRIRTT
EPSIVFRYSKKNRAKTLRWVFECIRDGLGYPSIKHNELGVQQMLEMAKYSRNGNGATPEEAHYWVNVLCM
APGLAGRRKAQKTRSEGGSAIFPAKLLEITLNNGYDWSYADMQMGPETGYAKDFKTFDELWEAFRKQYQY
AIALAIRCKDVSRTMECRFLQMPFVSALDDGCMELGMDANALSEQPNGWHNPITSIVAGNSLVAIKKLIY
DEKKYTMAQLMDALQANWEGYEEMRRDFKNAPKWGNDDDDADVLISRFYEEILGGEMMKNINYSGGPVKP
TGQAVGLYMEVGSRTGPTPDGRFGGEAADDGGISPYSGTDKKGPTAVLRSVSKVQKNQKANLLNQRLSVP
IMRSKHGFDIWHAYMDTWHELNIDHVQFNVVSTEEMKAAQREPEKHQDLIVRVSGFSARFVDIPTYGQNT
IIARNEQNFNAQDLEFLNVEL

>pdb|5BWE|D_Chain_D,_benzylsuccinate_synthase_alpha_chain
MNDIVSAKVLEYKGKKLNFTPEDPAEETIPADELHEHLQKPSTARTKRLKERCRWKHASAGEFIEKSVTA
GIERMRYLTEAHKASEGKPEAIRRALGLANVLNKSTLVLQEDEFIVGYHAEDPNMFPLYPELSHMAVQDY
LRSDYSPQPADEAAAINEYWKPHSLQSKCQPYFDPADLGRMYQVSSMEAPSFASGYNSIVPPYETVLEDG
LLARIKLAEKHIAEAQADMSTFPWNGTKGLDNIAKIDNWKAMVIACKAVISWARRQGRLCKIVAENFETD
PKRQAELLEIADICQRIPAEPCKGLKDAMQAKFFTFLICHAIERYASGYAQKEDTLLWPYYKASVVDKKF
QPMSHMDAVELVEMERLKISEHGAGKSRAYREIFPGSNDLFILTVGGTNAKGEDACNDMTDAILEAAKRI
RTAEPSIVFRYSKKNREKTLRWVFECIRDGLGYPSIKHDEIGTEQMKEYAKFSLNGNGATDEEAHNWVNV
LCMSPGIHGRRKTQKTRSEGGGSIFPAKLLEISLNDGYDWSYADMQLGPKTGDLSSLKSFEDVWEAFRKQ
YQYAINLCISTKDVSRYFEQRFLQMPFVSAIDDGCMELGMDACALSEQPNGWHNPITTIVAANSLVAIKK
LVFEEKKYTLEQLSQALKANWEGFEEMRVDFKRAPKWGNDDDYADGIITRFYEEIIGGEMRKITNYSGGP
VMPTGQAVGLYMEVGSRTGPTPDGRFGGEAADDGGISPYMGTDKKGPTAVLRSVSKVQKNQKGNLLNQRL
SVPIMRSKHGFEIWNSYIKTWHDLNIDHVQFNVVSTDEMRAAQREPEKHHDLIVRVSGYSARFVDIPTYG
QNTIIARQEQDFSASDLEFLNVEISGTGSGSSHHHHHH

>pdb|5BWE|A_Chain_A,_benzylsuccinate_synthase_alpha_chain
MNDIVSAKVLEYKGKKLNFTPEDPAEETIPADELHEHLQKPSTARTKRLKERCRWKHASAGEFIEKSVTA
GIERMRYLTEAHKASEGKPEAIRRALGLANVLNKSTLVLQEDEFIVGYHAEDPNMFPLYPELSHMAVQDY
LRSDYSPQPADEAAAINEYWKPHSLQSKCQPYFDPADLGRMYQVSSMEAPSFASGYNSIVPPYETVLEDG
LLARIKLAEKHIAEAQADMSTFPWNGTKGLDNIAKIDNWKAMVIACKAVISWARRQGRLCKIVAENFETD
PKRQAELLEIADICQRIPAEPCKGLKDAMQAKFFTFLICHAIERYASGYAQKEDTLLWPYYKASVVDKKF
QPMSHMDAVELVEMERLKISEHGAGKSRAYREIFPGSNDLFILTVGGTNAKGEDACNDMTDAILEAAKRI
RTAEPSIVFRYSKKNREKTLRWVFECIRDGLGYPSIKHDEIGTEQMKEYAKFSLNGNGATDEEAHNWVNV
LCMSPGIHGRRKTQKTRSEGGGSIFPAKLLEISLNDGYDWSYADMQLGPKTGDLSSLKSFEDVWEAFRKQ
YQYAINLCISTKDVSRYFEQRFLQMPFVSAIDDGCMELGMDACALSEQPNGWHNPITTIVAANSLVAIKK
LVFEEKKYTLEQLSQALKANWEGFEEMRVDFKRAPKWGNDDDYADGIITRFYEEIIGGEMRKITNYSGGP
VMPTGQAVGLYMEVGSRTGPTPDGRFGGEAADDGGISPYMGTDKKGPTAVLRSVSKVQKNQKGNLLNQRL
SVPIMRSKHGFEIWNSYIKTWHDLNIDHVQFNVVSTDEMRAAQREPEKHHDLIVRVSGYSARFVDIPTYG
QNTIIARQEQDFSASDLEFLNVEISGTGSGSSHHHHHH

>CAA05052.1_bss_benzylsuccinate_synthase_alpha_subunit_Thauera_aromatica_bacteria
MSDVQTLEYKGKVVQFAPENPREAEIPADELHEHLQNPSTERTRRLKARCRWKHAAAGEFCEKGVTAGIE
RMRLLTESHWATRGEPEPIRRAHGLKNILDKSTLVLQTDEFIVGYHAEDPNMFPLYPELSYMAVQDYLKS
KYSPQPAKEAQEIVDYWKPFSLQARCEPYFDPVDLHRGYQVSTIEGPVFATGYNSVIPPYETVLEDGLQA
RIALAEEKIEHARAEMEKFPWHAPSGLEWIDKIDNWKAMVIACKAVIAWARRHARLCKIVAEHFETDPKR
KAELLEIADICQRMPAEPARGLKDAMQSKWFTFLICHAIERYASGFAQKEDSLLWPYYKASVIDKTFQPM
EHKDAVELIEMERLKVSEHGAGKSRAYREIFPGSNDLFILTLGGTNGDGSDACNDMTDAILEATKRIRTT
EPSIVFRYSKKNRAKTLRWVFECIRDGLGYPSIKHNELGVQQMLEMAKYSRNGNGATPEEAHYWVNVLCM
APGLAGRRKAQKTRSEGGSAIFPAKLLEITLNNGYDWSYADMQMGPETGYAKDFATFDQLWEAFRKQYQY
AIALAIRCKDVSRTMECRFLQMPFVSALDDGCMELGMDANALSEQPNGWHNPITSIVAGNSLVAIKKLIY
DEKKYTMAQLMDALQANWEGYEEMRRDFKNAPKWGNDDDDADVLISRFYEEILGGEMMKNINYSGGPVKP
TGQAVGLYMEVGSRTGPTPDGRFGGEAADDGGISPYSGTDKKGPTAVLRSVSKVQKNQKANLLNQRLSVP
IMRSKHGFDIWHAYMDTWHDLNIDHVQFNVVSTEEMKAAQREPEKHQDLIVRVSGFSARFVDIPTYGQNT
IIARNEQNFNAQDLEFLNVEL

>pdb|5BWD|A_Chain_A,_benzylsuccinate_synthase_alpha_chain
MNDIVSAKVLEYKGKKLNFTPEDPAEETIPADELHEHLQKPSTARTKRLKERCRWKHASAGEFIEKSVTA
GIERMRYLTEAHKASEGKPEAIRRALGLANVLNKSTLVLQEDEFIVGYHAEDPNMFPLYPELSHMAVQDY
LRSDYSPQPADEAAAINEYWKPHSLQSKCQPYFDPADLGRMYQVSSMEAPSFASGYNSIVPPYETVLEDG
LLARIKLAEKHIAEAQADMSTFPWNGTKGLDNIAKIDNWKAMVIACKAVISWARRQGRLCKIVAENFETD
PKRQAELLEIADICQRIPAEPCKGLKDAMQAKFFTFLICHAIERYASGYAQKEDTLLWPYYKASVVDKKF
QPMSHMDAVELVEMERLKISEHGAGKSRAYREIFPGSNDLFILTVGGTNAKGEDACNDMTDAILEAAKRI
RTAEPSIVFRYSKKNREKTLRWVFECIRDGLGYPSIKHDEIGTEQMKEYAKFSLNGNGATDEEAHNWVNV
LCMSPGIHGRRKTQKTRSEGGGSIFPAKLLEISLNDGYDWSYADMQLGPKTGDLSSLKSFEDVWEAFRKQ
YQYAINLCISTKDVSRYFEQRFLQMPFVSAIDDGCMELGMDACALSEQPNGWHNPITTIVAANSLVAIKK
LVFEEKKYTLEQLSQALKANWEGFEEMRVDFKRAPKWGNDDDYADGIITRFYEEIIGGEMRKITNYSGGP
VMPTGQAVGLYMEVGSRTGPTPDGRFGGEAADDGGISPYMGTDKKGPTAVLRSVSKVQKNQKGNLLNQRL
SVPIMRSKHGFEIWNSYIKTWHDLNIDHVQFNVVSTDEMRAAQREPEKHHDLIVRVSGYSARFVDIPTYG
QNTIIARQEQDFSASDLEFLNVEISGTGSGSSHHHHHH

>AAM34597.1_bss_benzylsuccinate_synthase_alpha_subunit,_partial_Geobacter_metallireducens_bacteria
PSIKHDVIGTEQLKYYSQFSKNNNGATDDEAHYWGLVLCMSPGVCGRRKTHKTRSEGGGSIFPAKMMEIV
LADGFDWSYSGMQLGPHTGDPTTFKTFEQLWEAFRSQYAYATSKVIRAKDIMRYYESKFLQMPFVSSIDD
GCMELGIDSMELSEQPNGWHNPITTVVAANSLVAIKKLIYDEKKYTMAQLVTALRANWHGYEDMRQDFLN
APKWGNDDEYADTIIKKFYEDIIGGEMAKITNYSGGPVLPVGQAVGLYMEIGSRTGPTPDGRFGGDAGDD
GGISPYMGTDKKGPTAVLKSVSKVQKNQKANLLNQRLSVPIMRSVHGFTIWKSYMDAWEKLNIDHVQFNC
VSTAEMKAAQKEPEKHQDLIVRVSGFSARFVDIPTYGQNTIIARNEQAFGADDLEYLNTQL

>ABO30979.1_bss_benzylsuccinate_synthase_subunit_A,_partial_bacterium_bssA-2_bacteria
AENPKWIPMSPELSYMQIQDYLQSKYAPEPADEAKEIADYWKPYSLQTTCEPYFTKEELKAAYHPAIIES
PGFANGFNSIVPPYETVLEDGLLKRIALAEEHIKAAREKLAELPWNADKLELTDKIDNWQAMIIADKAVI
AWARRHARLCRIVAENFETDPQRKEELLMIAGICQRIPAEPCKGLRDAMQAKWFTYLLAHAIERYASGYA
HLEDKLLWPYYQASVIDKTFQPMTHADAVELFECERLKVSNHGAGKSRLYREGFPGANDLFILSIGGLNR
YGEDNCTDCTDAILEAARNIRTTEPSIVFRWHPKCRLKTKRLVFECIRDGLGYPSIKHQAIGTAQMLWLG
RFSKNNNGATPEEAQEWANVLCMSPGLVGRRKTQKTRSEGGSSIYTEKVLELALCDGYDWSFANDQYGPH
TGDPRDFKTFAELWEAYRKQYQYFMSLAIRAKDTSRKMEGRLLQMPFVSSIDDGCMEYGMDAMVLSEQPN
PWQNPVSNVVALNSLAAVKKLIYDEKKYTMDQLIEALQNNWEGYEKMHKDFLEA

>ABM92939.1_bss_benzylsuccinate_synthase_alpha_subunit,_partial_sulfate-reducing_bacterium_TRM1_bacteria
PLYPELSYMNVKDYLQSDYSPQPAAEAEEINNYWKPYSLQSKCEKYFDPIDLTRMYQVSTMEAPSFAHGY
NSIVPPYETVLEDGLLKRIDLAEGHIRDAKAEMSKQPWDGTKGLDWISKIDNWEAMVIADKAVIIWAKRH
ARLCKIVAENFETDPARKEELFEMAEISRRVPAEPCKGLKDAFQVKWYTYLICHGIERYASGYAHKEDKV
LWPYYQTSVINKSFQPMTYADAVEMVEMERLKISEHGAGKSRGYREIFPGSNDLFILTIGGTNRDGSDGC
NDMTDAILEGARNIRTTEPSMVFRYSKKNRVKTLYHVFECIRDGLGYPSIKHDEIGTEQMKYYAQFSLNG
NGATDEEAHDWGLVLCMSPGLVGRRKTMKTRSEGGGSIFPSKILEITLTNGYDWSYSDMQLGPETGYAED
FETFEQLWDAFKKQYAYTISLVIRAKDVSRYMEGHYLQLPFVSSIDDGCMELGREACSLSEQPNGWHNPI
TTVVGGNSLVAIKKLIYDDKKYTMKQLMEALKVNWEGFEQMQKDFKNAPKWGNDDEYADAVIKRYYEEII
GGEMKKVTNYSGGPVMPVGQGVGLYMEVGSRTGPTPDGRYGGEAADDGGISP

>ABM92936.1_bss_benzylsuccinate_synthase_alpha_subunit,_partial_Geobacter_grbiciae_bacteria
FPLYPDSSYMAVQDYLMSDYSPQPKDEAAEINEYWKKYSMQAKGERYFTQEELLQMYQVSTMEAPGFATG
YNSISPPYETVLQDGLLKRIEMAHEKIEHAKREMQKIPWDATTGLEWIAKIDVWKAMIIADEAVINWARR
HARLAKIVAENFETDPARKEELLEIAEISHRVPAEPCKGLKDAFQAKWYTYLICHAIDRYASGYAQKEDE
MLEPYYNISVKEKSFQPMTHTDVVEMVEMERLKISEHGAGKSRAYREIFPGSNDLFILTIGGTKPGYVDA
CSDMTDAILEGARNIRTTEPSIVFRWHPVGREKTKRLVFECIRDGLGYPSIKHDVIGTEQLKYYSQFSKN
NNGATDDEAHYWGLVLCMSPGVCGRRKTHKTRSEGGGSIFPAKMMEIVLADGFDWSYSGMQLGPHTGDPT
TFKTFEQLWEAFRSQYAYATSKVIRAKDIMRYFESKFLQMPFVSSIDDGCMELGIDSMELSEQPNGWHNP
ITTVVAANSLVAIKKLIYDEKKYTMAQLVTALRANWHGYEDMRQDFLNAPKWGNDDEYADTIIKKFYEDI
IGGEMAKITNYSGGPVLPVGQAVGLYMEIGSRTGPTPDGRFGGDAGDDGGISPYMGTDKKGPTAVLKSVS
KVQKNQK

>ABM92935.1_bss_benzylsuccinate_synthase_alpha_subunit,_partial_Desulfobacula_toluolica_Tol2_bacteria
AYMAVADYLVSDYAPQPAEEAKEIMEYWKPYSMQGKCEGYFDPEDLMRMYQVSTMEAPGFATGYNSIVPP
YETILEDGLLKRIEMAEANIKAAKEDLKKTPWDATKGLKWIPMIDNWEAMIIADKAVIAWARRHARLAKF
VAENIETDPKRKEELLEIADINQRIPAEPCKGLKDAFQAKWYTFLICHAIDRYASGFAQTEDTMLYPYYK
ASVIDKTFQPMTHSEAVEMVEMERLKISEHGAGKSRAYREIFPGSNDLFILSIGGTKPDGSDASNEMTNA
ILEATRNIRTTEPSIVFKYSDKSNDKTKRLVFECIRDGLGYPSIKHNEIAVEQLKYYSQFSKEGNGATDD
EAHNWANVLCMSPGLCGRRKTQKTRSEGGGSIFPAKILEVTLNDGYDWSYADMQLGPQTGKAEDFKTYEE
LYEAFKVQYQYAVSLVIKCKDTMRYFEGKFLQMPFASSLDDGCMELGRDGCELSEQPNGWHNPITTIVAA
NSMVAIKKLIYDDKKYTMKQLLDALKANWEGYEEMHKDFKAAPKWGNDNEYADATIKDFYEDIIGGEMGR
ITNYSGGPVLPVGQAVGLYMEIGSRTGPTPDGRLGGEAADD

>ABM92938.1_bss_benzylsuccinate_synthase_alpha_subunit,_partial_Geobacter_toluenoxydans_JCM_15764_bacteria
DEFIVGYHAEDPEMFPLYPELAYMAVQDYLVSNYSPEPKEEAAEINEYWKKYSMQAKGERYFTQEELLQM
YQVSTMEAPGFATGYNSICPPYETVIQDGLLKRIELAKENIDHAKKEMQKVPWNATTGLDWIAKIDVWKA
MIIADEAVINWARRHARLAKIVAEHFETNQERKEELLEIADISHRVPAEPCKGLKDAFQAKWYTFLLCHA
IDRYASGYAHKEDELLEPYYNISVKDKSFQPMTHTDVIEMVEMERLKISEHGAGKSRAYREIFPGSNDLF
ILTIGGTKPGYVDACSDMTDAILEGARNIRTTEPSIVFRWHPNGREKTKHLVFECIRDGLGYPSIKHDVI
GTEQLKYYSQFSKNNNGATDEEAHYWGLVLCMSPGLCGRRKTHKTRSEGGGSIFPAKMMEIVLADGFDWS
YSGMQLGPHTGEPTTFKTFEQLWEAFRTQYAYATSKVIRAKDIMRYFESKFLQMPFVSSIDDGCMEFGID
AMELSEQPNGWHNPITTVVAANSLVAIKKLIYDDKKYTMAQLITALRANWNGFEEMRQDFLNAPKWGNDD
DYADGIIKDFYEDIIGGEMAKITNYSGGPVLPVGQAVGLYMEIGSRTGPTPDGRFGGEAGDDGGISPYMG
TDKKGPTAVLKSVSKVQKNQK

>ABO30980.1_bss_benzylsuccinate_synthase_subunit_A,_partial_bacterium_bssA-1_bacteria
AEEPTMVPLYPELSFLATQDYIQNTRYAPQPVEEAKEINEYWKKHSLLSKCMPYFEPYELERMYRWASME
APAFATGFNSIVPPYETVAEDGLLKRIELAQANIDRTRDELAAPHWNAPERLPLLEKIDLWNSMIIADKA
VISWARRHARLCRIVAESFETDPARREELLEMAEISQRIPGEPCQGLWDCMQMKWYVYLMCHAIERYASG
FAHKEDKLCWPYNKASVIDKTFQPMTHKDAVELFECERLKCSEHGAGKSRVNREIFPGSNDLFILTIGGL
NRDGSDGCNDCTDAILEAARNIRTTEPSIMFRWNPKGRLKTKRLVFVCIRDGMGFPSIKNDALNAHQMLY
YARFSQNNNGATPEEAHDWANVLCMSPGLVGRRKTQKTRSEGGGSIFPAKILEITLNDGYDWSYSDTQLG
PKTGDPRTFDTFEKLWEAFRVQYEYTVSISIRAKDVSRYWEARVLQLPFVSSIDDGCMELGRDACDLSEQ
PNGWHNPITTVVAANSLVAIKKLIYDEKKYTMEQLLEALYSNWEGYEEMRRDFVNAPKWGNDDDYADGII
KKFYEDIIAGEMRKITNYSGGPVMPVGQAVGLYMEVGSRTGPTPDGRYGGEACDDGGISPYMGTDKKGPT
AVLKSVSKVDSTTQKANLLNQRLSVPIMRSRHGFKIWLAYMNTWYDLNIDHVQFNCVSNAELLAAQREPE
KHQDLIVRVSGFSARFVDIPTYGQNTIIARNEQDFGPEDLDFLNVSA

>AAK50372.1_bss_alpha_subunit_of_benzylsuccinate_synthase_Aromatoleum_toluolicum_bacteria
MNDIASAKVLEYKGKTLNFTPEDPAEAKIPSDELHEHLQKPSTARTKRLKERCRWKHASAGEFIEKSVTA
GIERMRYLTEAHKASEGQPEVIRRALGLANVLNKSTLVLQEDEFIVGYHAEDPNMFPLYPELSHMAVQDY
LRSDYSPQPADEAAAINDYWKPHSLQSKCQPYFDPADLGRMYQVSSMEAPPFASGYNSIVPPYETVLEDG
LLARIKLAEKHIAEAQADMSTFPWNGTKGLDNIAKIDHWKAMVIACKAVISWARRQGRLCRIVAENFETD
PKRQAELLEVADICHRVPAEPCKGLKDAMQAKFFTFLICHAIERYASGYAQKEDTLLWPYYKASVIDKKF
QPMDHMGAVELVEMERLKISEHGAGKSRAYREIFPGSNDLFILTVGGTNAKGEDACNDMTDAILEATKRI
RTAEPSIVFRYSKKSREKTLRWVFECIRDGLGYPSIKHDEIGTAQMKEYAKFSLNGNGATDEEAHNWVNV
LCMSPGLHGRRKTQKTRSEGGSSVFPAKVLEITLNDGYDWSYADMQLGPKTGELSSLKTFEDIWEAFRKQ
YQYAINLGISTKDVSRYFEQRYLQLPFVSAIDDGCMEFGMDACALSEQPNAWHNEVSTVVAANSLVAIKK
LVFEEKKYTLEQLSQALKANWEGFEEMRVDFKRAPKWGNDDEYADSIVSRFYEEVIGGELRKITNYSGAP
VLPTGQAVGLYMEVGSRMGPTPDGRFGGEAADDGGISPYMGTDKKGPTAVLRSVSKVQKNQKANLLNQRL
SVPIMRSKHGFEIWNAYMKTWHELNIDHVQFNVVSTDEMRAAQREPEKHSDLIVRVSGYSARFVDLPTYG
QNTIIARQEQDFSASDLEFLNVEI

>QMV13960.1_bss_Benzylsuccinate_synthase_alpha_subunit_Vibrio_spartinae_bacteria
MVTLNLKQASERIQAHKNALIHILQPAVCTERAVHYTESYQQHADKPVPVRRALALAHHLEQRTIWIKHD
EMIIGNQASQVRAAPVFPEYTVNWILAEIDELAERPGAGFSVTQENKDTIHRVLPWWQGQTVQDRCYGIF
SQEHKDILATGMIKAEGNMTSGDAHLAVDYALLLEKGLDWLRDKVTQRQARINLTVLDDLHGNQFLRAVA
ITLAAVSQHIHRYAELARREAAKAGTEQRRGELLAIAENCDVIAHQPPQTFWQGVQLAYFIQLFLQIESN
GHSVSFGRMDQFLYPLYHQDVEQEKTLSREDAIELLQCCWLKLLEVNKIRSGTHSKASAGSPLYQNVTIG
GQKLIEGQAVDAVNSLSYAILESCGRLRSTQPNLSVRYHAGMSDDFLDACVQVIRCGFGMPAFNNDEIVI
PEFIRLGVTPEDAYEYAAVGCIETAVAGKWGYRCTGMSFINFARVMLAALEGGQDTTSGQIFLPQEQALS
QGNFSSFDDVMLAWDRQIRYYTRKSIEIEYVVDTMLEENAHDLLCSSLVDDCIERARTIKQGGAKYDWVS
GLQVGIANLGNSLAAVKTLIFEQGLVRQQELAQALSDDFSGLTHEQLRQRLVNRAPKYGNDDESVDQLLV
RAYQSYIDELKQYHNPRYGRGPVGGNYYAGTSSISANVPFGAATMATPDGRKAGMPLAEGASPASGTDHL
GPTAVMNSVSALPTGSILGGVLLNQKLNPSMLDDDSDRHKLMSLLRTFFDIHHGWHIQYNVVSRNTLIEA
KKHPEQHRDLVVRVAGYSAFFTALSPETQDDIIARTEHVL

>CUW20853.1_bss_Benzylsuccinate_synthase_alpha_subunit_Serratia_grimesii_bacteria
MTTLDLTTLTERTLAHKNALIHIVKPPVCTERAQHYTEAYQQHLDKPLPVRRALALANHLAKRTLRIDND
ELIVGNQASELRAAPIFPEYTVSWIEDEIDQLADRPGAGFSVSEENKAILHQICPWWRGQTVQDRCYGMF
TDEQKALLATGIIKAEGNMTSGDAHLAVNFPLLLEKGLDGLRDKVDERRSRLHLTDWQELQQQQFLKAID
LTLEALSAHILRFAKLARSMALAENRHWRREELLTIAANCELIAHRPPQTFWQALQLCYFIQLTLQIESN
GHSVSFGRLDQYLYPWYRRDVELEQTLPRERAIEMLHSCWLKLLEINKIRSGSHSKASAGSPLYQNVTIG
GQQLIDGEPCDAVNPLSYTILESCGRLRSTQPNLSVRYHAGMSSDFLDACVQVIRCGFGMPAFNNDEIVI
PEFIKLGVEPQDAYDYAAIGCIETAVGGKWGYRCTGMSFINFARVLLAALEQGRDATSGKIFLPQELALS
QGNFSHFDQVLGAWDSQIRYYTRKSIEIECVVDSVLEENAHDILCSALVDDCIERGKSIKQGGAKYDWVS
GLQVGIANLGNSLAAVRKLVFEQGVIGQQQLAAALENDFEGLGGEQLRQRLLNAAPKYGNDVDEVDQLLV
RAYQTYIDELKQYHNTRFGRGPIGGTYYAGTSSISANVPFGAATLATPDGRKAHTPLAEGASPASGTDHL
GPTAVFNSLSKLPTASILGGVLLNQKLNPATLENPRDREKLMLMLRTFFEAYQGWHVQYNIVSRETLLEA
KQHPDQYRDLVVRVAGYSAFFTALSPDAQDDIIARTEHTI

>CAC0102140.1_bss_Benzylsuccinate_synthase_alpha_subunit_Salmonella_enterica_subsp._enterica_serovar_Paratyphi_C_bacteria
MTQLKLDTLSDRIKAHKTALVHIVKPPVCTERAQHYTEMYQQHLDKPIPVRRALALAHHLAERTIWIKHD
ELIVGNQASEVRAAPIFPEYTVSWIEKEIDDLADRPGAGFSVSEENKRILHDVCPWWRGQTVQDRCYGMF
TDEQKGLLATGIIKAEGNMTSGDAHLAVNFPLLLEKGLDGLRDKVAERRSRINLTVLEDLHGEQFLKAID
IVLDAVSQHITRFAALARQMAGEESRESRRKELLTIAENCEVIAHQPPQTFWQALQLCYFIQLILQIESN
GHSVSFGRMDQYLYPYYRRDVELNQTLDREHAIELLHSCWLKLLEVNKIRSGSHSKASAGSPLYQNVTIG
GQNLINGQPMDAVNPLSYAILESCGRLRSTQPNLSVRYHAGMSNDFLDACVQVIRCGFGMPAFNNDEIVI
PEFIKLGIEPQDAYDYAAIGCIETAVGGKWGYRCTGMSFINFARVMLAALEGGRDATSGKVFLPQEKALS
AGNFNNFDEVMAAWDTQIRYYTRKSIEIEYVVDTMLEENVHDILCSALVDDCIERAKSIKQGGAKYDWVS
GLQVGIANLGNSLAAVKKLVFEQGVIGQQQLAAALADDFDGLTHEQLRQRLINGAPKYGNDDDTVDTLLA
RAYQTYIDELKQYHNPRYGRGPVGGNYYAGTSSISANVPFGAATMATPDGRKAHTPLAEGASPASGTDHL
GPTAVIGSVGKLPTGSILGGVLLNQKLNPTTLENESDKQKLMVLLRTFFEVHKGWHIQYNIVSRETLLDA
KKHPDQYRDLVVRVAGYSAFFTALSPDAQDDIIARTEHML

>CAB1225209.1_bss_Benzylsuccinate_synthase_alpha_subunit_Klebsiella_michiganensis_bacteria
MTTLKLDTLSPRIQAHKMALVHIVKPPVCTERALHYTEAYQQHLDKPIPVRRALALAHHLAERTIWIKHD
ELIVGNQASEVRAAPIFPEYTVSWIEKEIDDLADRPGAGFAVSEENKRVLHEVCPWWRGQTVQDRCYGMF
TDEQKALLATGIIKAEGNMTSGDAHLAVNYPLLLEKGLDGMRAKVAERRSRIDLTVLEDLHGEQFLKAID
IVLEAVSEHCKRYAGLARSMAATESRESRRDELLAIAENCDIIAHEPPKTFWQALQLCYFIQLILQIESN
GHSVSFGRMDQYLYPYYRRDVELAQSLDREHAIELLHCCWLKLLEVNKIRSGSHSKASAGSPLYQNVTIG
GQNLVDGNAQDAVNPLSYAILESCGRLRSTQPNLSVRYHAGMSNDFLDACVQVIRCGFGMPAFNNDEIVI
PEFIKLGIEPQDAYDYAAIGCIETAVGGKWGYRCTGMSFINFARVMLATLEGGRDATSGQVFLPQEHALS
KGNFDSFEQVLADWDTQIRYYTRKSIEIEYVVDTMLEENVHDILCSALVDDCIERAKSIKQGGAKYDWVS
GLQVGIANLGNSLAAVKKLVFDQGVIGQQELAKALAEDFEGLTHEQLRQRLINGAPKYGNDEDSVDMLLA
RAYQTYIDELKLYHNPRYGRGPIGGNYYAGTSSISANVPFGAQTMATPDGRKAHSPLAEGASPASGTDHL
GPTAVISSVGKLPTGSILGGVLLNQKLNPATLENESDKQKLMVLLRTFFEVHKGWHIQYNIVSRETLLEA
KKHPDQYRDLVVRVAGYSAFFTALSPDAQDDIIARTEHTL

>CQR77246.1_bss_Benzylsuccinate_synthase_alpha_subunit_Enterobacter_hormaechei_bacteria
MTTLNLNTLSERIKAHKTALVHIVKPPVCTERAQHYTEMYQQHMDKPIPVRRALALAHHLAKRTIWIKHD
ELIIGNQASEVRAAPIFPEYTVSWIEKEIDDLADRPGAGFAVSEENKRALHAICPWWRGQTVQDRCYGMF
TDEQKGLLETGIIKAEGNMTSGDAHLAVNFPLVLEKGLDGLRAKVAERRSRINLTVLEDLHGDQFLKAID
IVLEAVSLHIKRFADLAREMASSETRESRRDELLAMAENCDVIAHEPPKTFWQALQLCYFIQLILQIESN
GHSVSFARMDQYLYPYYRRDVELNQSLDREHAIELLHSCWLKLLEVNKIRSGSHSKASAGSPLYQNVTIG
GQKLVNGEPMDAVNPLSYAILESCGRLRSTQPNLSVRYHAGMSNDFLDACVQVIRCGFGMPAFNNDEIVI
PEFIKLGVERDDAYDYAAIGCIETAVGGKWGYRCTGMSFINFARVMLAALEGGRDATSGKVFLPQEKALS
AGNFDNFDEVMAAWDSQIRYYTRKSIEIEYVVDTMLEENVHDILCSALVDDCIERAKSIKQGGAKYDWVS
GLQVGIANLGNSLAAVKKLVFEQGVIGQQQLAAALADDFDGLTHEQLRQRLINGAPKYGNDDDSVDMLLT
RAYQTYIEELKQYHNPRHGRGPIGGNYYAGTSSISANVPFGAATMATPDGRKAHTPLAEGASPASGTDHL
GPTAVIGSVGKLPTEAILGGVLLNQKLNPSTLENDSDRQKLMVLLRTFFEVHKGWHIQYNIVSRETLLEA
KKHPDQYRDLVVRVAGYSAFFTALSPDAQDDIIARTEHTL

>VAV77625.1_bss_Benzylsuccinate_synthase_alpha_subunit_Enterobacter_hormaechei_bacteria
MTTLNLNTLSERIKAHKTALVHIVKPPVCTERAQHYTEMYQQHLDKPIPVRRALALAHHLAKRTIWIKHD
ELIIGNQASEVRAAPIFPEYTVSWIEKEIDDLADRPGAGFAVSEENKRVLHEICPWWRGQTVQDRCFGMF
TDEQKGLLETGIIKAEGNMTSGDAHLAVNFPLVLEKGLDGLRAKVAERRSRINLTVLDDLHGDQFLKAID
IVLEAVSLHIKRFADLAREMAATETRDSRRDELLAMAENCDIIAHQPPKTFWQALQLCYFIQLILQIESN
GHSVSFARMDQYLYPYYRRDVELDQSLDREHAIELLHSCWLKLLEVNKIRSGSHSKASAGSPLYQNVTIG
GQKLVNGEPMDAVNPLSYAILESCGRLRSTQPNLSVRYHAGMSNDFLDACVQVIRCGFGMPAFNNDEIVI
PEFIKLGVEREDAYDYAAIGCIETAVGGKWGYRCTGMSFINFARVMLAALEGGRDATSGQVFLPQEKALS
AGNFGNFDEVMAAWDNQIRYYTRKSIEIEYVVDTMLEENVHDILCSALVDDCIERAKSIKQGGAKYDWVS
GLQVGIANLGNSLAAVKKLVFDQGVIGQQQLAAALADDFEGLTHEQLRQRLINGAPKYGNDDDSVDLLLT
RAYETYIEELKQYHNPRYGRGPIGGNYYAGTSSISANVPFGAATMATPDGRKAHTPLAEGASPASGTDHL
GPTAVIGSVGKLPTEAILGGVLLNQKLNPSTLENDSDRQKLMVLLRTFFEVHKGWHIQYNIVSRETLLEA
KKHPDQYRDLVVRVAGYSAFFTALSPDAQDDIIARTEHTL

>VAX93683.1_bss_Benzylsuccinate_synthase_alpha_subunit_Klebsiella_pneumoniae_bacteria
MTTLKLNTLSARIQAHKMALVHIVKPPVCTERARHYTEMYQRHLDKPIPVRRALALAHHLAERTIWIKHD
ELIVGNQASEVRAAPIFPEYTVSWIEKEIDDLADRPGAGFSVSEENKRVLHEVCPWWRGQTVQDRCYGMF
TDEQKALLATGIIKAEGNMTSGDAHLAVNYPLLLEKGLDGMRAKVAERRSRINLTVLEDLHGEQFLKAID
IVLEAVSDHSKRFAALAREMATAESRESRRHELLTIAENCDVIAHEPPKTFWQALQLCYFIQLILQIESN
GHSVSFGRMDQYLYPYYRRDVELQQSLDREQAIELLHSCWLKLLEVNKIRSGSHSKASAGSPLYQNVTIG
GQNLVDGKPQDAVNPLSYAILESCGRLRSTQPNLSVRYHAGMSNDFLDACVQVIRCGFGMPAFNNDEIVI
PEFIKLGIEPQDAYDYAAIGCIETAVGGKWGYRCTGMSFINFARVMLATLEGGRDATSGQVFLPQEHALS
KGNFANFDQVLADWDRQIRYYTRKSIEIEYVVDTMLEENVHDILCSALVDDCIERAKSIKQGGAKYDWVS
GLQVGIANLGNSLAAVKKLVFDQGAIGQQELAKALAEDFDGLTHEQLRQRLINGAPKYGNDDDSVDQLLA
RAYQTYIDELKQYHNPRYGRGPIGGNYYAGTSSISANVPFGAQTMATPDGRKAHTPLAEGASPASGTDHL
GPTAVISSVGKLPTGAILGGVLLNQKLNPSTLENESDKQKLMVLLRTFFEVHKGWHIQYNIVSRDTLLEA
KKHPDQYRDLVVRVAGYSAFFTALSPDTQDDIIARTEHTL

>SMZ57057.1_bss_Benzylsuccinate_synthase_alpha_subunit_Serratia_grimesii_bacteria
MTTLDLTTLTERTLAHKNALIHIVKPPVCTERAQHYTEAYQQHLDKPLPVRRALALANHLAKRTLRIDND
ELIVGNQASELRAAPIFPEYTVSWIEDEIDQLADRPGAGFSVSEENKAILHQICPWWRGQTVQDRCYGMF
TDEQKALLATGIIKAEGNMTSGDAHLAVNFPLLLEKGLDGLRDKVDERRSRLHLTDWQELQQQQFLKAID
LTLEALSAHILRFAKLARSMALAENRHWRREELLTIAANCELIAHRPPQTFWQALQLCYFIQLTLQIESN
GHSVSFGRLDQYLYPWYRRDVELEQTLPRERAIEMLHSCWLKLLEINKIRSGSHSKASAGSPLYQNVTIG
GQQLIDGEPCDAVNPLSYTILESCGRLRSTQPNLSVRYHAGMSSDFLDACVQVIRCGFGMPAFNNDEIVI
PEFIKLGVEPQDAYDYAAIGCIETAVGGKWGYRCTGMSFINFARVLLAALEQGRDATSGKIFLPQELALS
QGNFSHFDQVLGAWDSQIRYYTRKSIEIECVVDSVLEENAHDILCSALVDDCIERGKSIKQGGAKYDWVS
GLQVGIANLGNSLAAVRKLVFEQGVIGQQQLAAALENDFEGLGGEQLRQRLLNAAPKYGNDVDEVDQLLV
RAYQTYIDELKQYHNTRFGRGPIGGTYYAGTSSISANVPFGAATLATPDGRKAHTPLAEGASPASGTDHL
GPTAVFNSLSKLPTASILGGVLLNQKLNPATLENPRDREKLMLMLRTFFEAYQGWHVQYNIVSRETLLEA
KQHPDQYRDLVVRVAGYSAFFTALSPDAQDDIIARTEHTI

>SAY43390.1_bss_Benzylsuccinate_synthase_alpha_subunit_Serratia_marcescens_bacteria
MTTLDLTTLSARIQAHKNALIHIVKPPVCTERAQHYTEAYQQHQDRPLPVRRALALANHLAKRSIWIAND
ELIVGNQASELRAAPIFPEYTVGWIESEIDQLADRPGAGFSVSEENKAILHRLCPWWRGQTVQDRCYGMF
TDEQKALLATGIIKAEGNMTSGDAHLAVNFPLLLELGLDGLREKVNARSRRLHLTEWEDLHKAQFLNAID
IVLAALSEHILRFARLARDMAQRETRDWRRTELLAIADNCDLIAHRPPHTFWQALQLCYFIQLTLQIESN
GHSVSFGRLDQYLYPWYRRDVELEQNLTREDAIELLHSCWLKLLEVNKIRSGSHSKASAGSPLYQNVTIG
GQKLIDGRPCDAVNPLSYAILESCGRLRSTQPNLSVRYHAGMSADFLDACVQVIRCGFGMPAFNNDEIVI
PEFIKLGVEPQDAYDYAAIGCIETAVGGKWGYRCTGMSFINFARVLLAALEQGRDATSGQIFLPQEQALS
KGNFTDFEQVMAAWDRQIRYYTRKSIEIECVVDSVLEENAHDILCSALVDDCIERGKSIKQGGAKYDWVS
GLQVGIANLGNSLAAVRKLVFDQGTIGQQQLAAALADDFAGLDGEQLRQRLLNAAPKYGNDVDDVDRLLV
RAYQTYIEELKQYRNTRFGRGPIGGGYYAGTSSISANVPFGAATLATPDGRKAHQPLAEGASPASGTDHL
GPTAVFNSLAKLPTEAILGGVLLNQKLNPATLDNPRDREKLMLMLRTFFESYRGWHVQYNIVSRETLLAA
KQHPDQYRDLVVRVAGYSAFFTALSPEAQDDIIARTEHTL

>CEP71253.1_bss_benzylsuccinate_synthase_alpha_subunit_Klebsiella_pneumoniae_bacteria
MTTLKLNTLSARIQAHKMALVHIVKPPVCTERARHYTEMYQQHLDKPIPVRRALALAHHLAERTIWIKHD
ELIVGNQASEVRAAPIFPEYTVSWIEKEIDDLADRPGAGFSVSEENKRVLHEVCPWWRGQTVQDRCYGMF
TDEQKALLATGIIKAEGNMTSGDAHLAVNYPLLLEKGLDGMRAKVAERRSRINLTVLEDLHGEQFLKAID
IVLEAVSDHSKRFAALAREMATAESRESRRHELLTIAENCDVIAHEPPKTFWQALQLCYFIQLILQIESN
GHSVSFGRMDQYLYPYYRRDVELQQLLDREQAIELLHSCWLKLLEVNKIRSGSHSKASAGSPLYQNVTIG
GQNLVDGKPQDAVNPLSYAILESCGRLRSTQPNLSVRYHAGMSNDFLDACVQVIRCGFGMPAFNNDEIVI
PEFIKLGIEPQDAYDYAAIGCIETAVGGKWGYRCTGMSFINFARVMLATLEGGRDATSGQVFLPQEHALS
KGNFANFDQVLADWDRQIRYYTRKSIEIEYVVDTMLEENVHDILCSALVDDCIERAKSIKQGGAKYDWVS
GLQVGIANLGNSLAAVKKLVFDQGAIGQQELAKALAEDFDGLTHEQLRQRLINGAPKYGNDDDSVDELLA
RAYQTYIDELKQYHNPRYGRGPIGGNYYAGTSSISANVPFGAQTMATPDGRKAHTPLAEGASPASGTDHL
GPTAVISSVGKLPTGAILGGVLLNQKLNPSTLENESDKQKLMVLLRTFFEVHKGWHIQYNIVSRDTLLEA
KKHPDQYRDLVVRVAGYSAFFTALSPDTQDDIIARTEHTL

>BBN78016.1_bss_benzylsuccinate_synthase_alpha_subunit_Salmonella_enterica_bacteria
MTQLKLDTLSDRIKAHKTALVHIVKPPVCTERAQHYTEMYQQHLDKPIPVRRALALAHHLAERTIWIKHD
ELIVGNQASEVRAAPIFPEYTVSWIEKEIDDLADRPGAGFSVSEENKRILHDVCPWWRGQTVQDRCYGMF
TDEQKGLLATGIIKAEGNMTSGDAHLAVNFPLLLEKGLDGLRDKVAERRSRINLTVLEDLHGEQFLKAID
IVLDAVSQHITRFAALARQMAGEESRESRRKELLTIAENCEVIAHQPPQTFWQALQLCYFIQLILQIESN
GHSVSFGRMDQYLYPYYRRDVGLNQTLDREHAIELLHSCWLKLLEVNKIRSGSHSKASAGSPLYQNVTIG
GQNLINGQPMDAVNPLSYAILESCGRLRSTQPNLSVRYHAGMSNDFLDACVQVIRCGFGMPAFNNDEIVI
PEFIKLGIEPQDAYDYAAIGCIETAVGGKWGYRCTGMSFINFARVMLAALEGGRDATSGKVFLPQEKALS
AGNFNNFDEVMAAWDTQIRYYTRKSIEIEYVVDTMLEENVHDILCSALVDDCIERAKSIKQGGAKYDWVS
GLQVGIANLGNSLAAVKKLVFEQGVIGQQQLAAALADDFDGLTHEQLRQRLINGAPKYGNDDDTVDTLLA
RAYQTYIDELKQYHNPRYGRGPVGGNYYAGTSSISANVPFGAATMATPDGRKAHTPLAEGASPASGTDHL
GPTAVIGSVGKLPTGSILGGVLLNQKLNPTTLENESDKQKLMVLLRTFFEVHKGWHIQYNIVSRETLLDA
KKHPDQYRDLVVRVAGYSAFFTALSPDAQDDIIARTEHML

>BBE39467.1_bss_benzylsuccinate_synthase_alpha_subunit_Streptococcus_dysgalactiae_bacteria
MTETKIPYFGNLTDRMNQYREAVLDKKPYIDAERAILVTEAYQKLQNKPANLKRAYMLQNILENMTIYIE
DESLIAGNQASSNKDAPIFPEYTLEFVLNELDLFEKRDGDVFYITEETKQQLRDIAPFWENNNLRARCGV
LLPEEVQVYMETGFFGMEGKMNSGDAHLAVNYQKLLEYGLKGFEERARAAKAALDLTIPENIDKYHFYDA
VFIVIDAVKTYAKRYAKLARELAETASPERQAELLEIARICDKVPYEPAETFAEAVQSVWFIQCILQIES
NGHSLSYGRFDQYMYPYVKADLEAGRETEDSIVERLTNLWIKTLTINKVRSQAHTFSSAGSPLYQNVTIG
GQTRDKKDAVNPLSYLVLRSVAQTKLPQPNLTVRYHKGLDNTFMNECIEVMKLGFGMPAMNNDEIIIPSF
IKKGVSEEDAYDYSAIGCVETAVPGKWGYRCTGMSYINFPKILLITMNDGIDPASGKRFATGHGHFKDMT
SYEELKAAWDATLREITRMSVIVENAIDLGLEREVPDILCSALTDDCIGRGKTLKEGGAVYDYISGLQVG
IANLSDSLAALKKLVFEEGRLTPEELWQALESDFAGERGEDMRQMLINDAPKYGNDDDYADSLVVEAYDT
YIDEIAKYPNTRYGRGPIGGIRYSGTSSISANVGQGKGTLATPDGRHAGTPLAEGCSPEHSMDKKGPTSV
LKSVAKLPTDEIVGGVLLNQKVNPQNLAKEEDKLKLMALLRTFFNRLHGYHIQYNVVSRETLIDAQKHPE
KHRDLIVRVAGYSAFFNVLSKATQDDIIERTEHTL

>BBN73609.1_bss_benzylsuccinate_synthase_alpha_subunit_Salmonella_enterica_bacteria
MTQLKLDTLSDRIKAHKTALVHIVKPPVCTERAQHYTEMYQQHLDKPIPVRRALALAHHLAERTIWIKHD
ELIVGNQASEVRAAPIFPEYTVSWIEKEIDDLADRPGAGFSVSEENKRILHDVCPWWRGQTVQDRCYGMF
TDEQKGLLATGIIKAEGNMTSGDAHLAVNFPLLLEKGLDGLRDKVAERRSRINLTVLEDLHGEQFLKAID
IVLDAVSQHITRFAALARQMAGEESRESRRKELLTIAENCEVIAHQPPQTFWQALQLCYFIQLILQIESN
GHSVSFGRMDQYLYPYYRRDVELNQTLDREHAIELLHSCWLKLLEVNKIRSGSHSKASAGSPLYQNVTIG
GQNLINGQPVDAVNPLSYAILESCGRLRSTQPNLSVRYHAGMSNDFLDACVQVIRCGFGMPAFNNDEIVI
PEFIKLGIEPQDAYDYAAIGCIETAVGGKWGYRCTGMSFINFARVMLAALEGGRDATSGKVFLPQEKALS
AGNFNNFDEVMAAWDTQIRYYTRKSIEIEYVVDTMLEENVHDILCSALVDDCIERAKSIKQGGAKYDWVS
GLQVGIANLGNSLAAVKKLVFEQGVIGQQQLAAALADDFDGLTHEQLRQRLINGAPKYGNDDDSVDTLLA
RAYQTYIDELKQYHNPRYGRGPVGGNYYAGTSSISANVPFGAATMATPDGRKAHTPLAEGASPASGTDHL
GPTAVIGSVGKLPTGSILGGVLLNQKLNPTTLENESDKQKLMVLLRTFFEVHKGWHIQYNIVSRETLLDA
KKHPDQYRDLVVRVAGYSAFFTALSPDAQDDIIARTEHML

>CAB1223674.1_bss_Benzylsuccinate_synthase_alpha_subunit_Klebsiella_pneumoniae_bacteria
MTTLKLNTLSARIQAHKMALVHIVKPPVCTERARHYTEMYQRHLDKPIPVRRALALAHHLAERTIWIKHD
ELIVGNQASEVRAAPIFPEYTVSWIEKEIDDLADRPGAGFSVSEENKRVLHEVCPWWRGQTVQDRCYGMF
TDEQKALLATGIIKAEGNMTSGDAHLAVNYPLLLEKGLDGMRAKVAERRSRINLTVLEDLHGEQFLKAID
IVLEAVSDHSKRFAALAREMATAESRESRRHELLTIAENCDVIAHEPPKTFWQALQLCYFIQLILQIESN
GHSVSFGRMDQYLYPYYRRDVELQQSLDREQAIELLHSCWLKLLEVNKIRSGSHSKASAGSPLYQNVTIG
GQNLVDGKPQDAVNPLSYAILESCGRLRSTQPNLSVRYHAGMSNDFLDACVQVIRCGFGMPAFNNDEIVI
PEFIKLGIEPQDAYDYAAIGCIETAVGGKWGYRCTGMSFINFARVMLATLEGGRDATSGQVFLPQEHALS
KGNFANFDQVLADWDRQIRYYTRKSIEIEYVVDTMLEENVHDILCSALVDDCIERAKSIKQGGAKYDWVS
GLQVGIANLGNSLAAVKKLVFDQGAIGQQELAKALAEDFDGLTHEQLRQRLINGAPKYGNDDDSVDQLLA
RAYQTYIDELKQYHNPRYGRGPIGGNYYAGTSSISANVPFGAQTMATPDGRKAHTPLAEGASPASGTDHL
GPTAVISSVGKLPTGAILGGVLLNQKLNPSTLENESDKQKLMVLLRTFFEVHKGWHIQYNIVSRDTLLEA
KKHPDQYRDLVVRVAGYSAFFTALSPDTQDDIIARTEHTL

>CAB1227786.1_bss_Benzylsuccinate_synthase_alpha_subunit_Serratia_marcescens_bacteria
MTTLDLTTLSARIQAHKNTLIHIVKPPVCTERAQHYTEAYQQHQDKPLPVRRALALANHLAKRSIWIAND
ELIVGNQASELRAAPIFPEYTVGWIENEIDQLADRPGAGFSVSEENKAILHRLCPWWRGQTVQDRCYGMF
TDEQKALLATGIIKAEGNMTSGDAHLAVNFPLLLEQGLDGLREKVNARRSRLRLTEWEDLHKAQFLNAID
IVLTALSGHILRFARLAREMAQNEARDWRRAELLTLADNCDRIAHRPPQTFWQALQLCYFIQLTLQIESN
GHSVSFGRLDQYLYPWYRRDVELEQNLTRENAIELLHSCWLKLLEVNKIRSGSHSKASAGSPLYQNVTIG
GQKLVDGRPCDAVNPLSYAILESCGRLRSTQPNLSVRYHAGMSADFLDACVQVIRCGFGMPAFNNDEIVI
PEFIKLGVEPQDAYDYAAIGCIETAVGGKWGYRCTGMSFINFARVLLAALEQGRDATSGQIFLPQEQALS
KGNFADFEQVMAAWDRQIRYYTRKSIEIECVVDSVLEENAHDILCSALVDDCIERGKSIKQGGAKYDWVS
GLQVGIANLGNSLAAVRKLVFDQGAIGQQQLATALAEDFAGLDGEQLRQRLLNAAPKYGNDVDEVDRLLV
RAYQTYIEELKQYRNTRFGRGPIGGGYYAGTSSISANVPFGAATLATPDGRKAGAPLAEGASPASGTDHL
GPTAVFNSLAKLPTEAILGGVLLNQKLNPATLDNPRDREKLMLMLRTFFESYRGWHVQYNIVSRETLLAA
KQHPDQYRDLVVRVAGYSAFFTALSPEAQDDIIARTEHTL

>QGP93173.1_bss_Benzylsuccinate_synthase_alpha_subunit_Moorella_glycerini_bacteria
MALAHEPVEYKGRLIEFPLENPAEKDIPLEEIHQHLARPSTPRTRRLKENCRWKHTAAGEFVDEGVKAGI
ERMRLITESHKQSVGKPNVIRRALMLDNFLRKCTVLLMEDELIVGYHAENPKWIPLFPELSYMQIQDYLQ
SKYAPEPADEAREIAEYWKPYSLQAACEPYFTKEELKAAYHPAIIESPGFANGYNSIVPPYETVLEDGLL
KRIAMAEQHIKEAREKLAELPWHADRLELTDKIDNWQAMIIADKAVIVWARRHARLCRIVAENFETDPKR
KEELLMIADICHRVPAEPCRGLRDAMQAKWFTYLVCHAIERYASGYAHLEDKLLWPYYKASVIDKTFQPM
THADAVELFECERLKVSNHGAGKSRQYREYFPGANDLFILTIGGLNRYGEDNCTDCTDAILEAARNIRTT
EPSIVFRWHPKCRLKTKRLVFECIRDGLGYPSIKHQAIGTAQLLWLGQFSKNKNGATPEEAQEWANVLCM
SPGLVGRRKTQKTRSEGGSSIFTDKVLELTLFDGYDWSYANDQFGPHTGDPRDFKTFEELWEAYRKQYQY
FMSLAIRCKDTSRKMEGRLLQMPFVSSIDDGCMEYGMDAMVLSEQPNPWHNPISNAVALNSLVAIKKLIY
DEKKYTMDELIEALKNNWEGYEKMHKDFLEAPKWGNDDPYCDAIGKALFEDIISGEMRKIINYSGAPVTP
GGQAVGAYMQVGSRMGPTPDGRYGGDPAADGGISPYQGTDKKGPTAVLKSVSRVNAATQKAELLNQRLSP
SIMRSKHGFKIWLSYMNTWYDLNIDHVQFNVVSAEQMRAAQREPEKHRDLIVRVAGYSARFVDLSKYGQD
TIIARTEQDFGAQDLEFLDAEL

>QGP93162.1_bss_Benzylsuccinate_synthase_alpha_subunit_Moorella_glycerini_bacteria
MALAHEPVEYKGRLIEFPLENPAEKDIPPEEIHQHLARPSTPRTRRLKENCRWKHTAAGEFVDEGVKAGI
ERMRLITESHKQSVGKPNVIRRALMLDNFLRKCTVLLMEDELIVGYHAENPKWVPMFPELSYMQIQDYLQ
SKYAPEPADEAREIAEYWKPYSLQAACEPYFTKEELKAAYHPFIIESPGFANGYNSIVPPYETVLEDGLL
KRIAMAEQHIKEAREKLAELPWHADRLELTDKIDNWQAMIIADKAVIVWARRHARLCRIVAENFETDPKR
KEELLMIADICHRVPAEPCRGLRDAMQAKWFTYLICHAIERYAGGYAHLEDKLLWPYYKASVIDKTFQPM
THADAVELFECERLKVSNHGAGKSRHAREWLPGANDLFILSIGGLNRYGEDNCTDCTDAILEAARNIRTT
EPSIVFRWHPKCRLKTKRLVFECLRDGLGYPSIKHQAINTAQLLWLGQFSKNKNGATPEEAQEWANVLCM
SPGLVGRRKTQKTRSEGGSSIFTDKVLELTLCDGYDWSYANDQIGPHTGDPRDFKTFKELIEAFKKQFQY
FMSLAIRCKDTSRKMEGRLLQMPFVSSIDDGCMEYGMDAMVLSEQPNPWQNPISNVVALNSLVAIKKLIY
DEKKYTMDQLIEALHHNWEGYEKMHKDFLEAPKWGNDDPYCDAIGKALFEDIISGEMRKIINYSGAPVTP
GGQAVGSYLGVGSAMGPTPDGRYGGDPAADGGISPYQGTDKKGPTAVLKSVSRVNAATQKAELLNQRLSP
SIMRSKHGFKIWLSYMNTWYDLNIDHVQFNVVSAEQMRAAQREPEKHRDLIVRVAGYSARFVDISKYGQD
TIIARTEQDFGAQDLEFLDAEI

>QFU34032.1_bss_Benzylsuccinate_synthase_alpha_subunit_Escherichia_coli_bacteria
MTTLKLDTLSDRIKAHKNALVHIVKPPVCTERAQHYTEMYQQHLDKPIPVRRALALAHHLANRTIWIKHD
ELIIGNQASEVRAAPIFPEYTVSWIEKEIDDLADRPGAGFAVSEENKRVLHEVCPWWRGQTVQDRCYGMF
TDEQKGLLATGIIKAEGNMTSGDAHLAVNFPLLLEKGLDGLREEVAERRSRINLTVLEDLHGEQFLKAID
IVLVAVSEHIERFAALAREMAATETRESRRDELLAMAENCDLIAHQPPQTFWQALQLCYFIQLILQIESN
GHSVSFGRMDQYLYPYYRRDVELNQTLDREHAIEMLHSCWLKLLEVNKIRSGSHSKASAGSPLYQNVTIG
GQNLVDGQPMDAVNPLSYAILESCGRLRSTQPNLSVRYHAGMSNDFLDACVQVIRCGFGMPAFNNDEIVI
PEFIKLGIEPQDAYDYAAIGCIETAVGGKWGYRCTGMSFINFARVMLAALEGGHDATSGKVFLPQEKALS
AGNFNNFDEVMDAWDTQIRYYTRKSIEIEYVVDTMLEENVHDILCSALVDDCIERAKSIKQGGAKYDWVS
GLQVGIANLGNSLAAVKKLVFEQGAIGQQQLAAALADDFDGLTHEQLRQRLINGAPKYGNDDDTVDTLLA
RAYQTYIDELKQYHNPRYGRGPVGGNYYAGTSSISANVPFGAQTMATPDGRKAHTPLAEGASPASGTDHL
GPTAVIGSVGKLPTAAILGGVLLNQKLNPATLENESDKQKLMILLRTFFEVHKGWHIQYNIVSRETLLDA
KKHPDQYRDLVVRVAGYSAFFTALSPDAQDDIIARTEHML

>PRR77456.1_bss_Benzylsuccinate_synthase_alpha_subunit_Moorella_stamsii_bacteria
MAAELKPFQMELKPERTPRIESLYQYITSFKPGICIERAFYLTESYKKNMHLPVMVRRAKAIANVLDNMT
IYILPGSLLAGNQASKPRWAPLFPEFDVEWMENEIIKGNPFYPWERPADKYDFDQGKTGELKAILDWWKG
QTHTDRLRGRLPREALITHFDIKAVDIGAYFQGGDGHYSPDHKWLFEHGLQYIIDQCEDYLSKLDWSAPD
SILKKDFYESAIISCKAVIRFAHRYAELAERLASEEKDETRRQELLRMAEICRRVPQYPARTFHEALQFM
YFIHLCIQIEDNGAGISIGRYDQIMWDIYQKDLHEGRLTREQALELTENFYLQIYTLNKIRSWGDTDYFR
GVPMFQNLTIGGQDPKTKSDSTNELSYIALEATANTRVPQPSLTVRFHRKTPLEFKIKVAEVIRLGMGLP
SVFNDEVYIPALINRGYEIDDAYNYCIIGCVEPGVSGLLGGRTGGAWLNLTKILEMSLYNGRDPRTGITL
HPNKNGKDLSTFSSFEEVKEAYLDQLVYYLTMEAILENTIDQCWEEYLEEPIAAIFGCPTTTIPRGKPLK
KGGAKYDFTGQQTIGIANVANSLYAIKKLIFDDKVLTGAQLLHALETNFQDMTTNPTGPEIKAMCLNVPK
YGNDIDEVDFIARDMLAYVANSLNKFKNTRYGRGPIGCIFHCSTSTVSSNTPFGKVCGATPDGRDAWTPV
ADGQSPMRGTDKKGPTAAIASVSKLNNILLSCGSLFNLKFVPEDLR

>TWU38747.1_bss_Benzylsuccinate_synthase_alpha_subunit_Planctomycetes_bacterium_Q31b_bacteria
MNERVARLRQKSVDTKPSISAERARLLTEFYRDNEGKYSIPVLRAMAFKHLCEHKTIYIGDEELIVGERG
PLPSVTPTFPELTCHSIDDLEILRSREKTSYGVPPEAIEVYRQQVIPYWRGRSIRDRVFPLLPQTWHDAY
DAGVFTEFMEQRAPGHTVSDGKIYVKGLLDFKKEIADAEAKLDDLRDIEAFQKREQLSAMEIAADAAILF
AHRHAELARQMAEQASEPTRKAELLRIADVCQRVPAYAPRDFREALQTYWFYHLGVITELNGWDSFNPGH
LDQHLWPFYEREIAARTLDRESAKELLECWWVKFNNHPAPPKVGVTAAESGTYTDFANINLGGLRRDGTD
AVTELSYLLLEVIDEMHILQPSNNVQLSRKNPDRFMKEAARVIRKGYGFPSVFNADGVVEQLLRQGKTLE
DAREGGTSGCVESGAFGKEAYVLTGYFNLPKILELTLHNGFDPRTKKQLGPKTGDPSEFATFEDLFAAWQ
EQVNYFVELKIKGNHTFEQMYANYAPAPFLSIIIDDCIAKGQDYNAGGARYNTSYLQGVGIGSLTDSFAA
IDQHVFRDRSLSMSDLLKYLERDFADQEKLRQLLLNKTAKYGNDNEYVDQIMVRCFNTFFNAVEGRPNVR
GGEYHIDMLPTTCHVYFGSVLGASADGRRSGMPLSEGISPVQGADRKGPTAVFKSAAKMDHAKTGGTLLN
MKFSPGLLKGEQGLANVTHLVRSYFKMDSHHVQFNVVDVDLLRRAQANPQAHRDLIVRVAGYSDYFCDLS
QALQDEIIARTEHESY

>TWU30968.1_bss_Benzylsuccinate_synthase_alpha_subunit_Planctomycetes_bacterium_Poly41_bacteria
MMKERVCRLRQRSVETKPSISAERAELLTQFYREHEGKHSVPVLRAMSFQYLCEHKTIFIGEDELIVGER
GPRPAVTPTFPELTCHSIEDLEILNIREKTSYDVPDRVIAAYEAEVIPYWRGRSIRDRVFPLLPPSWHDA
YEAGVFTEFMEQRAPGHTVADGKIYQKGLLDFKQEIAESIACLDFIHDAHAFQKREQLWAMTIAADAAIR
FAQRHAELARTMASATEDPLRRVELEQIAATCDRVPANRPRTFREALQAYWFYHLGVITELNGWDSFNPG
HLDHHLGPFYEKETADGTLTRESAKELLECWWIKFNNHPAPPKVGVTAAESGTYTDFANINIGGLRRDGS
DAVNEVSYLLLEVIDEMHLLQPSNNIQLSRKNPDRFVKAAARVIRQGYGFPSVFNADGVVEQLLRQGKRV
EDAREGGTSGCVESGAFGKEAYILTGYFNLVKVLELTLHNGIDPRTGKQLGPQTGDPRSFASFDELFEAW
RQQVQHFVDLKLTGNHVFEQMYAQNAPAPFLSIITDDCIRNGKDYNAGGARYNTNYIQGVGIGSLSDSFS
AIQHHVYRENTVKLDELLTAIDSDFQSNERLRQSLLNKTPKYGNDDAAADELMVRCFNAFFDAVEGRPNT
KGGEYHIDMLPTTCHVYFGTVTGATADGRQAGMPLSEGISPVQGADRNGPTAVLKSAAKMDHVKTGGTLL
NIKFTPQLLKGDEGINHMSHLIRSYFKLDSHHVQFNVVSAAKLREAQADPDRYRDLIVRVAGYSDYFCDL
SKALQDEIITRTEHESF

>TWU30967.1_bss_Benzylsuccinate_synthase_activating_enzyme_Planctomycetes_bacterium_Poly41_bacteria
MLHVRYDARSYVTPVKEFFVHAYREPLVVLLLLGLFGRVGMSQPYLQAATTDGSVEHSLGAIVDSLVEID
ALVDKAIAADQIPGAVVTIGHREAIVWNRSTRSWSCPKKKSISSSSDGRAVCCMIRALSMRFNPRVFCDL
GFSFWGGPMDPGVVFNIQRFSIHDGPGIRTTVFLKGCPLQCPWCHNPESQDAKPVIGFLPDRCIGCEACL
ETCPEKIAEPLDWNPQGRGDLSRCTICGTCTETCPAGARKWIGDTYTVDELMAQVDKDRVFYEESGGGVT
FSGGEPTTPSRNSGFLLACLEACEEQGYHRTVDTSGFTPRKIMMSVAARTDLFLYDLKHMDDRLHRQHVG
VSNQPILENLKAISDYGSEVWIRIPLIPSVNDDRSNLDATAAFVAGLSKTYPVFLLPYHNTGSDKHRRLG
TSNLMQEISPPTQEQTETAAERFRLLGLDVTIGGSR

>TWU30804.1_bss_Benzylsuccinate_synthase_alpha_subunit_Planctomycetes_bacterium_Poly41_bacteria
MTNSTATQNENTARVTADDARIDRLKERNRSTPQELDFERIRIMKEVYEATPGDVQILRRAKFLAALLER
KKLFIDDNLFVGAMAGSYKAIYPNPEWNVLWMKEEKTVEKSKTKEDKEANAWALEYWDERGLKSRTESIF
QQRYGFDPAPCYESGLVVPFHDWPGGGGNLNYPMVYQQGLASVIKDVEERMMSLEMRLENTDKLYFYQAS
LIVMKAMIRWANRYAELAREMAAKEKDEVRKAELIAIAETCEHVPEHPARNLREVMQCHFFCHLAAELEQ
VGCGYSEAYLGQNLQPYYQADKDAGLIDYDDAVFMFQNLVVRLNEINYYYGEKVALQNSADLGQSITLAG
YTEEGGDATAEMDYVILDACTYLSFPQPPLSCALTPKTPGKFLEKVLDCIGTGVGMPQFVNADVMVERAL
YLWGNTERNGALPLGKARRTCVGACVGSYIPYETGHPVEGQPNLGKVLELTLNNGFDPRTKKQVGPKTGD
PETFKDFEELYAAFEGQLQFAEDVLRRGAWIASMLNADFLPCTWRSILTKGCIETGLETWKGGANYYTVA
QISVGAVDAGNGLMAIKDLVFDKKKLPMAELKKALAANFEGEYEKVHKMCYEDVPKYGNDIDEVDFMVRR
VNDSVLRAFESVDGGGNYISKDIKTSMDQYTKSVHNLMGLVTGALPTGKRAGVALTDGSLSAMPGTDTHG
ATALIMSATKGNDPVKWCATHMNLKLPPDQLKTRKGRDSVLNLVRTLFQNGGYHAQFNVLDTEMLRDAQK
HPENYRDLVVRVAGFSAFFTQLHVGVQNEVIERTLQRC

>TWT76284.1_bss_Benzylsuccinate_synthase_alpha_subunit_Planctomycetes_bacterium_CA13_bacteria
MNERVRRLREQSVQARPRISAERAQLLTQFYRANEGKHSVPVLRAMAFRYLCEHKTIYIGEEELIVGERG
PQPSVTPTFPELTCHSIEDLQILNSREKTSYGVPPEAINAYRDEVIPYWRGRSIRDRVFPLLPDSWHDAY
EAGVFTEFMEQRAPGHTVADGKLYTKGLVDFQREISESLSCLDYLNDTEAFEKREQLTAMTIAADAAILF
AKRHAVLARELAEQSTDPTRKAELERIATVCDHVPENAPRNFYEALQAYWFYHLGVITELNGWDSFNPGH
LDHHLWPFYQRELASGTLDRDSAKELLECWWVKFNNHPAPPKVGVTAAESGTYTDFANINLGGIRRDGSD
AVNDVSYLLLEVIDEMHVLQPSNNIQLSRKNPDRFVKAAAKVIRKGYGFPSVFNADGVVEQLLRQGKSVE
DAREGGTSGCVESGAFGKEAYVLTGYFNLVKILELTLHNGFDPRTKKQLGPTTGDPRSFTTFDELFSAWQ
QQVDHFAELKLKGNYIFEQMYARNAPAPFLSVITDDCIRKGKDYNAGGARYNTSYIQGVGIGSLSDCFAA
IDMHVYQNQTVSMDELLAQLSRDFDGGEKLRQTLLNKTPKYGNDCDEVDRIMVRCFDAFFQSIDGRPNSR
GGEYHIDMLPTTCHVYFGAVTGASPDGRRAGMPLSEGISPVQGADRIGPTAVFKSAAKMDHVKTGGTLLN
MKFSPDLLKGDQGIEHMTHLIRSYFKMDSHHVQFNVVDVELLRKAQANPESHRDLIVRVAGYSDYFCDLS
KALQDEIIARTEHESF

>VVA46642.1_bss_Benzylsuccinate_synthase_alpha_subunit_Serratia_ficaria_bacteria
MTTLDLTTLTERIRAHKNALIHIVKPPVCTERAQHYTEVYQRHQDKPLPVRRALALANHLAKRQIWIAND
ELIVGNQASELRAAPIFPEYTVSWIEDEIDRLADRPGAGFRVSEENKAVLRRICPWWRGQTVQDRCYGMF
SDEQQALLASGIIKAEGNMTSGDAHLAVNFPRLLEQGLDGLRDQVKERRGRLRLTDWQDLHQEQFLQAID
IVLAALSEHILRFALLAREMAQHEARGWRRAELLTIAESCELIAHRPPRSFRQALQLCYFIQLMLQIESN
GHSVSFGRLDQYLYPWYRRDVELEQTLPREDAIELLHGCWLKLLEVNKIRSGSHSKASAGSPLYQNVTIG
GQRLVNGRPVDAVNPLSYAILESCGRLRSTQPNLSVRYHAGMSGDFLDACVQVIRCGFGMPAFNNDEIVI
PEFIKLGVEAQDAYDYAAIGCIETAVGGKWGYRCTGMSFINFARVLLAALEQGRDATSGKIFLPQEQALS
RGNFSDFGQVMDAWDRQIRYYTRKSVEIECVVDSVLEENAPDILCSALVDDCIERGKSIKQGGAKYDWVS
GLQVGIANLGNGLAAVRRLVFEQGVIGQQQLAAALANDFDGLDGERLRLRLLNAAPKYGNDVDEVDQLLV
RAYRTYIEELKQYRNTRFGRGPIGGGYYAGTSSISANVPFGAATLATPDGRKAHAPLAEGASPASGTDHL
GPTAVFNSLAKLPTAAILGGVLLNQKLNPATLDNPRDREKLMLMLRTFFESYRGWHVQYNIVSRETLLAA
RQHPDQYRDLVVRVAGYSAFFTALSPDAQDDIIARTEHTI

>QDU54654.1_bss_Benzylsuccinate_synthase_alpha_subunit_Planctomycetes_bacterium_Pan181_bacteria
MNQRTARLRQQSLDAVPSISAERARLITEFYRNEDGKHSVPVMRAKSFLHLCRQKSIYLGDEELIVGERG
PAPKQVPTYPELTCHSAEDLRTLNTRPKTNYSVTDECLATYEEQVIPYWRDRTMRDKIFAALSPDWHEAY
EAGVFTEFMEQRAPGHTVLDDKIYRKGMRDFQRDIAQSLAKLEFTTDPAAYEKREQLRAMDIACEAVIVF
AERHAELAEQLATTERDASRRAELQKITEVCRQVPAGPPRDFHEALQAYWFCHLAVITELNGWDAFSPGH
LDQHLWPFYQQGIADGSLTKEHARELLETFFVKFNNHTAPPKVGVTAAESGTYTDFANINLGGLLPDGSD
GSNELTHLLLDVIDDMHLLQPSNNVQLSRKTPDAVLKHTLRVLRHGYGFPSIFNADAVVEEQVRQGKSLE
DARAGGCSGCVETGAFGKEAYILTGYFNMVKVLELTLHNGFDPRTGKQLGPETGTVEQLGDFESLFAAFC
AQLDHFIEIKIRGNQIIEQMYARWMPAPFLSVITDDCIATGKDYNSGGARYNHTFIQFVGIGSLTDSLAA
IKQLVFDKAKLSLSDLLGVLAGDFADNEPLRQTMLHRLPKYGNDDDYADDLMRRAFQAVFDRVDGRPNSK
GGRYQIEMLPTTCHVYFGSVVGATPDGRLAGMPLSEGISPVQGADRNGPTAVIRSAAKMDHIKTGGTLLN
MKFTPSLLQDETGIDALASLVRGYFKMDGHHVQLNVVQAETLRRAQAAPSSHRDLIVRVAGYSDYFCDLS
EELQEEIIQRTEHMGF

>TSE52074.1_bss_benzylsuccinate_synthase_alpha_subunit_Phocaeicola_vulgatus_bacteria
MEISIYEPVDLIITLMKTTINGMTDRIRRLRQESFDTQPSLSIERALIETEFYKENEGKYPIPILRALNF
LEICKRKTIYIGEDELIVGERGPRPKAVSTFPELTCHSVEDLHVLNTRELQRYTISQEDIDTYEREVIPY
WKGRTQRERIFNHVPKEWKEAYEVGMFTEFMEQRAPGHTSLDGKVYQHGMLDLKERIAHELKNLDFMNDP
EATDKQEELTAMSISCDAAIIFAERHAELAEKMAGQETDPKRKEELKKIAEICRWVPAHAPRTYWEAIQM
YWFVHLGTITELNGWDAMNPGHFDQHLAPFYEKDLEEGILTRAEAKELMSCFFIKVNNQTAPPKVGITAK
ESGTYNDFTNLNIGGIKRDGSNGVSEVSYIMLETVDDLHLLQPGSALHISVCTPERFLREGCKVIRKGYG
YPSVFNPDTYVMELMRQGKTPEDAREGGCSGCIEVGAFGKEAYILTGYLNVPKILEVTLHNGTDPVSGKK
VGLVTGDPCTFRSYEELYDAFLKQIHYFVDMKVRVSNYIDRMFAKYAPATFLSLFIDDCIAKGKDYYNCG
PRYNTSYIQCTGLGTITDSLSVLKKHVFEERKFNMEQIIHATDTNFEGQEAMRQFILNRTPFFGNDDEYA
DRIAIQIFNDLYDAIEGKPNTKGECFHLNMLSTTCHVYFGKMMNATPNGRLAGRAISDGTSPSHGADTHG
PSAVIKSLGKLDQVKSGGTLLNQRFLPSLLKHDEDIAKLASLIRSYFALGGHHIQFNIVDTATLHAAQKH
PEEYRDLLVRVAGYSDYFNDMNTDLQYDVIARTAQETF

>TSE47544.1_bss_benzylsuccinate_synthase_alpha_subunit_Phocaeicola_vulgatus_bacteria
MEISIYEPVDLIITLMKTTINGMTDRIRRLRQESFDTQPSLSIERALIETEFYKENEGKYPIPILRALNF
LEICKRKTIYIGEDELIVGERGPRPKAVSTFPELTCHSVEDLHVLNTRELQRYTISQEDIDTYEREVIPY
WKGRTQRERIFNHVPKEWKEAYEVGMFTEFMEQRAPGHTSLDGKVYQHGMLDLKERIAHELKNLDFMNDP
EATDKQEELTAMSISCDAAIIFAERHAELAEKMAGQETDPKRKEELKKIAEICRWVPAHAPRTYWEAIQM
YWFVHLGTITELNGWDAMNPGHFDQHLAPFYEKDLEEGILTRAEAKELMSCFFIKVNNQTAPPKVGITAK
ESGTYNDFTNLNIGGIKRDGSNGVSEVSYIMLETVDDLHLLQPGSALHISVCTPERFLREGCKVIRKGYG
YPSVFNPDTYVMELMRQGKTPEDAREGGCSGCIEVGAFGKEAYILTGYLNVPKILEVTLHNGTDPVSGKK
VGLVTGDPCTFRSYEELYDAFLKQIHYFVDMKVRVSNYIDRMFAKYAPATFLSLFIDDCIAKGKDYYNCG
PRYNTSYIQCTGLGTITDSLSVLKKHVFEERKFNMEQIIHATDTNFEGQEAMRQFILNRTPFFGNDDEYA
DRIAIQIFNDLYDAIEGKPNTKGECFHLNMLSTTCHVYFGKMMNATPNGRLAGRAISDGTSPSHGADTHG
PSAVIKSLGKLDQVKSGGTLLNQRFLPSLLKHDEDIAKLASLIRSYFALGGHHIQFNIVDTATLHAAQKH
PEEYRDLLVRVAGYSDYFNDMNTDLQYDVIARTAQETF

>VUX24144.1_bss_Benzylsuccinate_synthase_alpha_subunit_Escherichia_fergusonii_bacteria
MTTLKLDTLSDRIKAHKNALVHIVKPPVCTERAQHYTEMYQQHLDKPIPVRRALALAHHLANRTIWIKHD
ELIIGNQASEVRAAPIFPEYTVSWIEKEIDDLADRPGAGFAVSEENKRVLHEVCPWWRGQTVQDRCYGMF
TDEQKGLLATGIIKAEGNMTSGDAHLAVNFPLLLEKGLDGLREKVAERRSRINLTVLEDLHGEQFLKAID
IVLVAVSEHIERFAALAREMAATETRESRRDELLAMAENCDLIAHQPPQTFWQALQLCYFIQLILQIESN
GHSVSFGRMDQYLYPYYRRDVELNQTLDREHAIEMLHSCWLKLLEVNKIRSGSHSKASAGSPLYQNVTIG
GQNLVDGQPMDAVNPLSYAILESCGRLRSTQPNLSVRYHAGMSNDFLDACVQVIRCGFGMPAFNNDEIVI
PEFIKLGIEPQDAYDYAAIGCIETAVGGKWGYRCTGMSFINFARVMLAALEGGRDATSGKVFLPQEKALS
AGNFNNFDEVMDAWDTQIRYYTRKSIEIEYVVDTMLEENVHDILCSALVDDCIERAKSIKQGGAKYDWVS
GLQVGIANLGNSLAAVKKLVFEQGAIGQQQLAAALADDFDGLTHEQLRQRLINGAPKYGNDDDTVDTLLA
RAYQTYIDELKQYHNPRYGRGPVGGNYYAGTSSISANVPFGAQTMATPDGRKAHTPLAEGASPASGTDHL
GPTAVIGSVGKLPTAAILGGVLLNQKLNPATLENESDKQKLMILLRTFFEVHKGWHIQYNIVSRETLLEA
KKHPDQYRDLVVRVAGYSAFFTALSPDAQDDIIARTEHML

>VUX30273.1_bss_Benzylsuccinate_synthase_alpha_subunit_Blautia_luti_bacteria
MEKFHIANVPKTDRITHLVDNLYAKMPVIESARAKLITESYKATEDEPIITRRAKAFAHILHNIPIIIRD
EELIVGSSTLAPRGCQTFPEYSFQWLEDELDTVATRTADPFYIAEETKAELREVHKYWKGKTTSELATSY
MAPEAILAIDHNIFTPGNYFYNGVGHVTVKYEEVLAIGYEGIIAKAQKELDECNVGDGDYAKKSRFLEAV
IMSCQAVIDYAHRYAELAEQMAYQCQDPTRKQELLQIASNCTRVPAKGARNFYEACQSFWFVQQLIQMES
SGHSISPGRFDQYMYPYYKSDMEAGNLTREFAQELMDCIWVKLNDLNKCRDAASAEGFAGYSLFQNLIAG
GQNKDGEDVTNDLSFMCIQASMHVHLPAPSLSVRVWNGSPHEFLIKAAELTRTGIGLPAYYNDEVIIPAL
QNRGLSLADAREYNIIGCVEPQKAGKTEGWHDAAFFNMCRPLEMVFSNGMDKGVKISVQTGDVTEMKTFD
EFYEAYKKQMEYFISLLVNADNAIDVAHAERCPLPFLSCMVDDCLKRGKSVQEGGAVYNFTGPQGFGIAN
MADSLYAIRKLVYEEKKMTMEELKEALAWNYGKGIDAQSAADITTVVMKKLQENGIRVNEQTATAVMTAA
LGTEPSPEKKARFEEIHKMIEEVPKFGNDIPDVDYFARDVAYTYTKPLQKYMNPRGGHYQAGLYPVSANV
PLGGQTGATPDGRYAHTPVADGVSPSAGKDVKGPTAAATSVSRLDHFIVSNGTLFNQKFHPSALAGREGL
EKFVALIRGYFDQKGMHMQFNVVDRETLLDAQKHPEKYKHLVVRVAGYSALFTTLSRSLQDDIIRRTEQG
F

>VUX24471.1_bss_Benzylsuccinate_synthase_alpha_subunit_Enterococcus_avium_bacteria
MAELTLEPTRRGSTERIKRLREISDKECTPSISMERAVLLTEAYKKWEGKVSAPVLRGKAFKYIMENRTN
YIEKGSLVLGEKGDKPWAAPTFPELCCHTLEDFDNMNNREKVFFRVSEEDRRIQEEVIIPYWHDRAMMTR
MNRLLPEEWHLLFDAGLYTEFLMQRGPGHTVADGKMYQKGFADFKADIQQEIDNLDYNNDMEALNKREEL
EGMKLVCEGMIIFGKRYAQQCRDLAETETDPQWKQELLDLAEVCDVVPEHAPQTFRQAIQMYWFTHIGVT
VEMNNWDAYSPGKLDQHLEPFYEKDIEEGRLTREKARELLENLWIQFNNQPAPPKVGITLKESATYTDFC
NLNTGALRPDGTSGVSDVSYLILEVMDEMKLLQPSSNVQISRKSPEKFLREALKVSRKGWGQPAMYNSEA
ILAELSYLGKSVDDARESGICSGCVEVGVAGKEAYVLTGYLNIPKVFELAMNRGYDHYTDKQVGIDVGDF
TKMKTYEEVFDAFHKELQYVVDVKVAGNNMIERMYMEFMPVPLLSVMSDDCIKVGKDYNAGGARYNTSYI
QCVGIATITECLPPIWYQLWSSNFRLSRSQSLWECCKSTGFFAASTRKISERINQSRAIFRS

>VUX05538.1_bss_Benzylsuccinate_synthase_alpha_subunit_Blautia_obeum_bacteria
MFNTTDVPKSSRIPKLVEALYANMPVIESARAKLLTESYKATEGQPMITRRAEAFAHILRNIPIIIRDNE
LIVGSSTIAPRGCQTFPEFSFQWLEDELDTVETRSADPFYIAEETKQELREVHKYWKGKTSSELATSYMT
PEAIKAIEHNIFTPGNYFYNGVGHVTVKYGEVLAIGYKGIIDKAQAELEKCQVGDANYVTKSHFLNAVIL
SCQAVIEYAERYAELASQMAAECTDPVRKQELLQISQNCSRVPANGATSFYEACQSFWFVQQLLQMESSG
HSISPGRFDQYMYPYYKADLDKGLITREAAQELIDCIWVKLNDLNKCRDEESAKGFAGYSLFQNLIVGGQ
NKYGEDVTNDLSFMCIEASKQVFLPQPSLSIRVWNGSPHELLIKAADLTRTGIGLPAYYNDEVIIPALQN
RGLTLEDAREYNIIGCVEPQKSGKTNGWHDAAFFNMCRPLEVVFANGMDKGEQIGVQTGDVTQMTSFEEF
YDAYKTQMEYFISLMVNADNAIDVAHAERCPLPFLASMLDDCIQRGLTAEQGGAVYNFTGPQGFGIANMA
DSLYAIRKLVYEDKKVSMKEYKEALAWNYDKGLDEQSAADMTEMILKGMQDGGMQVNADTAKAVLETVMR
LKPSEEQVHRFAEIHHMIDEVPKFGNAIDDVDYFARDVAYTYTRPLQKYHNPRGGQFHAGLYPVSANVPL
GGQTGATPDGRYAHTPVADGVSPSAGKDVNGPTAAATSVSRLDHFIVSNGTLFNQKFHPSALAGREGLEK
FVALIRTFFDQKGMHMQFNVVDRETLLDAQKHPEKYAHLVVRVAGYSALFTTLSKSLQDDIIRRTEQGF

>VUX22009.1_bss_Benzylsuccinate_synthase_alpha_subunit_Blautia_obeum_bacteria
MSFVFNEAEFKKESEEFYSTYPADVSEIEKELNQRYKKEKVSAMVQKKWTYEAIAQKCKVKIFRYCPFYS
EVITGRDRNSVAGAFPPIPGLGCWALRTHYPVKEFDDWRKPYVERNLLFAEMMTDHSHHYADVERVLYCG
FEKIRKEIAEMQVESTDEREFKDSMLAACDAAITLGYKFSEEADRMLQTENDDSVREQLIRIRDTAGKVP
RLPAKTFYEALTSVWFTRELCTAMEGSGFAVMGHYDRILYPYYRKDIEEQRITKEEAQNLIDCMMLITEA
RWKHNENTSGTNASVVIGGCDREGNIIYNEVTEMILNSFEKYEVSSPKLQVRISSKHPDKYKKHVALIAK
LGRNCLSILNDDVLIEAHHRAGKKIEDCRMYLAGGCQEPVLSNECNSRAFMYLNLPLLLDAMLFPKELDF
WSKENLRMSRVDTAQNFEQFYESVVYNTAQFLAMCAVHYYRFEQIWSEINPMPLYSATMKSCIEKKTEIT
KGGAVYNSTSFSLIGIGTFIDSLYAIKKTVFEDRKYTLEHLKEMIKADFQGFEADRQYLMNKLPKYGQTD
AGVDKLAKQVFHDLAKHSSGMPNPRGGYYEASLFAFFFYDFVKENTWATPDGRHAGQRISRGCNPGETSE
NIDAATLMNSLRSIDMAEYPGCGVTYLEMPVSQTDTDVALFEYILSAFVHCGGSALDFNVVDKDKLIKAK
ENPDQYRNLVVRVCGYSAPFISLSEELQDEIIQRALRNG

>VUX17781.1_bss_Benzylsuccinate_synthase_alpha_subunit_Dorea_formicigenerans_bacteria
MNERIQRLRKELTEQKPYVDGERCKIFTESMKTTDGLPIIIRRAKSFYEVLDKMTVWVKPGELIVGNMAK
NAKSSPVFPEYSAQWILEELDGKPYRWEDRPGDKFYILPEDEKIVRECAEYWNGKTLYDYVRKNLPKEVN
DAWDAGVTDETWVCAAGLGNEIVDYKMVVEKGLEDVLTRIQEKKDSIDILDPDALKQLHFLEAAKLGNEA
VLNYSNRLADKCEEEAGKTDDPEYKKELMELAEICRYVPSHPARTFQEAVQSIFMVLLAVHMESNGHAIS
LGRFDQYVYPLYKKDIEEGRITKEKALEIIECFFIKCNELNKLRSWPDTEFFMGYQMFINLAICGQTVEG
KDATNDISRMCIQACRELKLITPSVSVKCFDGTTDEVLMDALEATIEHKGGMPAFYNDKAFIKILREMGV
AEEDLVDWCPDGCIEASIPGKWDFAAKGPWLSIEKVLEITLNNGKDPATGTVFRNPDKDIVASSSMEDIF
EEYKKTLKYFLDLNCLTEHINDEVHVRYDLNAFRSSLVQDCIGRCLDLVEGGALYSADGGPTAGTISAGD
ALTGIEYLVFDKKILTMEQLLHACATNFEDESTTPTGKEIQMIMKNKVPKFGNDDDYADKWVVAIEEYVG
HSLNHDYKSSKYGKGPVPCCFAYSQTPVTGNISFGSRIGATPDGRSAGEPVNNGVSPANGSERNGATAAC
NSVAKIPTIYDQKGNIFNMRLAPSTIANQESRQKILDMMRALFDKDAEQIQFNVVDNEVLKEAQKRPEDF
PDLMVRVSGYSALFTSLGAACQNDVINRTEVEM

>VUX01026.1_bss_Benzylsuccinate_synthase_alpha_subunit_Ruminococcus_bacteria_torques_bacteria
MGLYTYDSTPIPKSDRIPKLVENLYAKMPEIESARAVLITESYKQTENEPMIIRRAKAFQHILENIPITI
RDLELVVGSSTLAPRGCQTFPEFSYEWLEAEFDTVETRSADPFYISEQTKKELKEANAYWKGRTTSDLAT
AYMEPETLLDIEHNIFTPGNYFYNGVGHVTVKYGEVLEIGFSGIRKKAEDELASMKVSDGNYQTKSRFLE
AVMISCDAAITYARRYAKLALEMAEKCSDPVRKKELLIIAQNCANVPEKGATGFYEACQSFWFVQQLLQI
ESSGHSISPGRFDQYMYPYYKKDLDSGKITREFAQELLDCIWVKLNDLNKCRDAASAEGFAGYSLFQNLI
AGGQNEDGIDVTNDLSFMCITSSMHVFLPMPSLSVRVWNGSPHEFLIYAAELTRTGIGLPAYYNDEVIIP
SLESRGLTLQDARDYNIIGCVEPQKSGKTNGWHDAAFFNMCRPLELVFSNGVDKGVQIGPKTGNVEDMKT
FDEFYDAYKAQMDYAIALLVNADNAIDMAHAERAPLPFLASMVDDCIKRGKTLEQGGAVYNFTGPQGFGV
ANMADALYAVKKLVYDENKITMHDLKMALSTNYGKGLSSDDVAEMVSEVASAMKSAGQPVGEKEVAAILK
TVVAATESEQVKANGERILKLIDAVPKFGNDIPEVDAFARDVAYTYTKPLEKYKNPRGGMFQAGLYPVSA
NVPLGGQTGATPDGRLAHMPVADGVSPSAGKDVNGPTAAANSVSRLDHFIASNGTLFNQKFHPSALSGRE
GLEKFVGLIQSYFDQKGSHMQFNVVSRETLLDAQKHPEQYKHLVVRVAGYSALFTTLSKSLQDDIIRRTE
QGF

>VUX07517.1_bss_Benzylsuccinate_synthase_alpha_subunit_Streptococcus_gordonii_bacteria
MIKVKEVEKTTIKTGYFGSLTDRMNKYREDVLDKKPYIDAERAVLATKAYQEHKEKPNVLKRAYMLKEIL
ENMTLYIEDETMIVGNQASSNKDAPIFPEYTLEFVLNELDLFEKRDGDVFYITEETKEQLRNIAPFWENN
NLRARAGALLPDEVQVYMETGFFGMEGKMNSGDAHLAVNYQKLLQYGLKGFEERVRAAKAALDLTDPSSI
DKYHFYDSIFIVIEAVKTYADRFVALATELAEHATPKRRQELLEIARICSKVPYEPAETFAEAIQSVWFI
QCILQIESNGHSLSYGRFDQYMYPYVKADLEAGRETEESIVERLTNLWIKTITINKVRSQAHTFSSAGSP
LYQNVTIGGQTRDKKDAVNPLSYLVLKSVAQTHLPQPNLTVRYHAGLDARFMNECIEVMKLGFGMPAFNN
DEIIIPSFIAKGVLEEDAYDYSAIGCVETAVPGKWGYRCTGMSYMNFPKVLLITMNDGIDPASGKRFAPS
FGHFKDMKSFAELQTAWDKTLRYLTRMSVIVENAIDLSLEREVPDILCSALTDDCIGRGKHLKEGGAVYD
YISGLQVGIANLSDSLAAIKKLVFEEKRLTTAELWHALETDYAGERGKEIQKMLISDAPKYGNDDDYADK
LVTDAYDIYVDEIAKYPNTRYGRGPIGGIRYSGTSSISANVGQGRGTLATPDGRNAGTPLAEGCSPSHNM
DKNGPTSVLKSVSKLPTDEIVGGVLLNQKVNPQTLSKEEDKMKLIALLRTFFNRLHGYHIQYNVVSRETL
IDAQKHPEKHRDLIVRVAGYSAFFNVLSKATQDDIIGRTEHTL

>VUW99296.1_bss_Benzylsuccinate_synthase_alpha_subunit_Streptococcus_constellatus_bacteria
MIKVKEVEKTTIKTGYFGSLTDRMNKYREDVLDKKPYIDAERAVLATKAYQEHKEKPNVLKRAYMLKEIL
ENMTLYIEDETMIVGNQASSNKDAPIFPEYTLEFVLNELDLFEKRDGDVFYITEETKEQLRNIAPFWENN
NLRARAGALLPDEVQVYMETGFFGMEGKMNSGDAHLAVNYQKLLQYGLKGFEERVRAAKAALDLTDPSSI
DKYHFYDSIFIVIEAVKTYADRFVALATELAEHATPKRRQELLEIARICSKVPYEPAETFAEAIQSVWFI
QCILQIESNGHSLSYGRFDQYMYPYVKADLEAGRETEESIVERLTNLWIKTITINKVRSQAHTFSSAGSP
LYQNVTIGGQTRDKKDAVNPLSYLVLKSVAQTHLPQPNLTVRYHAGLDARFMNECIEVMKLGFGMPAFNN
DEIIIPSFIAKGVLEEDAYDYSAIGCVETAVPGKWGYRCTGMSYMNFPKVLLITMNDGIDPASGKRFAPS
FGHFKDMKSFAELQTAWDKTLRYLTRMSVIVENAIDLSLEREVPDILCSALTDDCIGRGKHLKEGGAVYD
YISGLQVGIANLSDSLAAIKKLVFEEKRLTTAELWHALETDYAGERGKEIQKMLISDAPKYGNDDDYADK
LVTDAYDIYVDEIAKYPNTRYGRGPIGGIRYSGTSSISANVGQGRGTLATPDGRNAGTPLAEGCSPSHNM
DKNGPTSVLKSVSKLPTDEIVGGVLLNQKVNPQTLSKEEDKMKLIALLRTFFNRLHGYHIQYNVVSRETL
IDAQKHPEKHRDLIVRVAGYSAFFNVLSKATQDDIIGRTEHTL

>QBA61462.1_bss_Benzylsuccinate_synthase_alpha_subunit_Klebsiella_pneumoniae_subsp._pneumoniae_bacteria
MTTLKLNTLSARIQAHKMALVHIVKPPVCTERARHYTEMYQRHLDKPIPVRRALALAHHLAERTIWIKHD
ELIVGNQASEVRAAPIFPEYTVSWIEKEIDDLADRPGAGFSVSEENKRVLHEVCPWWRGQTVQDRCYGMF
TDEQKALLATGIIKAEGNMTSGDAHLAVNYPLLLEKGLDGMRAKVAERRSRINLTVLEDLHGEQFLKAID
IVLEAVSDHSKRFAALAREMATAESRESRRHELLTIAENCDVIAHEPPKTFWQALQLCYFIQLILQIESN
GHSVSFGRMDQYLYPYYRRDVELQQSLDREQAIELLHSCWLKLLEVNKIRSGSHSKASAGSPLYQNVTIG
GQNLVDGKPQDAVNPLSYAILESCGRLRSTQPNLSVRYHAGMSNDFLDACVQVIRCGFGMPAFNNDEIVI
PEFIKLGIEPQDAYDYAAIGCIETAVGGKWGYRCTGMSFINFARVMLATLEGGRDATSGQVFLPQEHALS
KGNFANFDQVLADWDRQIRYYTRKSIEIEYVVDTMLEDNVHDILCSALVDDCIERAKSIKQGGAKYDWVS
GLQVGIANLGNSLAAVKKLVFDQGAIGQQELAKALAEDFDGLTHEQLRQRLINGAPKYGNDDDSVDELLA
RAYQTYIDELKQYHNPRYGRGPIGGNYYAGTSSISANVPFGAQTMATPDGRKAHTPLAEGASPASGTDHL
GPTAVISSVGKLPTGAILGGVLLNQKLNPSTLENESDKQKLMVLLRTFFEVHKGWHIQYNIVSRDTLLEA
KKHPDQYRDLVVRVAGYSAFFTALSPDTQDDIIARTEHTL

>QDI09563.1_bss_Benzylsuccinate_synthase_alpha_subunit_Raoultella_electrica_bacteria
MTTLKLDTLSARIQAHKMALVHIVKPPVCTERAQHYTAAYQQHLDKPVPVRRALALAHHLAERTIWIKHD
ELIVGNQASEVRAAPIFPEYTVSWIEKEIDDLADRPGAGFAVSEENKRVLHAICPWWRGQTVQDRCYGMF
TDEQKALLATGIIKAEGNMTSGDAHLAVNYPLLLEKGLDGMRAKVAERRSRINLTVLEDLHGEQFLKAID
IVLAAVSEHCRRFASLARTMAAAETRETRRDELLAIAENCDIIAHQPPKTFWQALQLCYFIQLILQIESN
GHSVSFGRMDQYLYPYYRRDVELQQSLAREQAIELLHSCWLKLLEVNKIRSGSHSKASAGSPLYQNVTIG
GQNLVNGKAQDAVNPLSWAILESCGRLRSTQPNLSVRYHAGMSNDFLDACVQVIRCGFGMPAFNNDEIVI
PEFIKLGIEPQDAYDYAAIGCIETAVGGKWGYRCTGMSFINFARVMLAALEGGRDATSGQVFLPQEHALS
KGNFTRFEQVLEDWDTQIRYYTRKSIEIEYVVDTMLEENVHDILCSALVDDCIERAKSIKQGGAKYDWVS
GLQVGIANLGNSLVAVKKLVFEQGAIGQQQLAKALAEDFEGLTHEQLRQRLINGAPKYGNDDDSVDTLLA
RAYQTYIDELKQYRNPRYGRGPIGGNYYAGTSSISANVPFGAQTMATPDGRKAHSPLAEGASPASGTDHL
GPTAVINSVGKLPTGSILGGVLLNQKLNPATLENESDKQKLMVLLRTFFEVHKGWHIQYNIVSRETLLEA
KKHPDQYRDLVVRVAGYSAFFTALSPDAQDDIIARTEHTL

>VTP14855.1_bss_Benzylsuccinate_synthase_alpha_subunit_Phytobacter_ursingii_bacteria
MTTLQLSTLTDRIKAHKNALVHIVKPPVCTERAQHYTEMYQQHMDKPIPVRRALALAHHLAERTIWIKHD
ELIVGNQASEVRAAPIFPEYTVAWIEKEIDDLADRPGAGFAVSEENKQVLHAICPWWRGQTVQDRCYGMF
TDEQKALLETGIIKAEGNMTSGDAHLAVNFPLLLEKGLDGLRHKVDERRSRINLTVLEDLHGEQFLKAID
IVLDAVSQHIERFADLARQMASAETRASRRDELLAIAENCDVIAHEPPKTFWQALQLCYFIQLILQIESN
GHSVSFARMDQYLYPWYRRDVELNQSIDRETAIELLHSCWLKLLEVNKIRSGSHSKASAGSPLYQNVTIG
GQMLVNGEPMDAVNPLSYAILESCGRLRSTQPNLSVRYHAGMSNDFLDACVQVIRCGFGMPAFNNDEIVI
PEFIKLGVEPQDAYDYAAIGCIETAVGGKWGYRCTGMSFINFARVMLAALEGGRDATSGKIFLPQEHALS
KGNFTRFDEVMADWDRQIRYYTRKSIEIEYVVDTMLEENVHDILCSALVDDCIERAKSIKQGGAKYDWVS
GLQVGIANLGNSLAAVKKLVFEQGIIGQQQLAEALAADFDGLTHEQLRQRLINSAPKYGNDDDSVDALLV
RAYQTYIDELKNYHNPRYGRGPIGGNYYAGTSSISANVPFGAATMATPDGRKARTPLAEGASPASGTDHF
GPTAVIGSVGKLPTAAILGGVLLNQKLNPATLENDSDRQKLMLLLRTFFEDHKGWHIQYNIVSRETLLEA
KKHPDQYRDLVVRVAGYSAFFTALSPDAQDDIIARTEHTL

>TLD02229.1_bss_Benzylsuccinate_synthase_alpha_subunit_Robinsoniella_peoriensis_bacteria
MFTIMNESMLSTSEKIRVMKEFTDTYRKYEDAPAPIREAMCLKVQFPAVMGNMTDEDLFGGRLGAVPIGF
NPQEECQQLGYYFDEYHFQKIMDEDISADQIMIMEELQRFWEDNHTIGKIKKAYNRELNKAIPDKFYPYD
RAAAYTLYRISGTQLNYGYLLEHGIEELCCMLAYKRKGCDEKDAAFYQGMEIALEALADTCLYYRQMVLK
MLEEPIEDKRADHLKELAEALLHISNGKPESFLEAIQLVVLYWLQSGSLNLGRMDTYLASYYTADVDSGR
ITEERAQELLNGMWKALSVRNKPYDTRVVIGGKGREDTESADRFCGLAIQATMERMDVVPQLTLRFSHET
PEWIMKKAFDCIGKGATFPMLYSDEVNIPAVQKAFGVSLRTAQDYCPYGCGEYVIAHQSIGTPSGLINLL
KVLEVTLNNGHDIHTGEQLAPEWGGIEDFHTFDELVDVYKKQCEYFLKYLAIQEETEYKIANSQCAFLYF
SLLYDDCMERGRALLDGGVRYLGGTLEAYGNINTADSLTAIKQLVYEEKSIDPGMLLKALKSNFAGYEEV
RCKLLDAPKYGNDHDEADAMAQMVHEHICRETAKAGKKYTNLHSYLTVTINNNANTVLGKHTAASPDGRL
AHTFMANANNPFNGNDKNGLTAMLNSLVKLNPTIHAGCVQNIKFSKQMFSEYWDKVRAMLTVYFQSGGSQ
AMISVIGREDLENAMQQPESYKNLLVRVGGFSARFVELQEEEQREIIARTLY

>SPE46430.1_bss_Benzylsuccinate_synthase_alpha_subunit_Escherichia_coli_bacteria
MTTLKLDTLSDRIKAHKNALVHIVKPPVCTERAQHYTEMYQQHLDKPIPVRRALALAHHLANRTIWIKHD
ELIIGNQASEVRAAPIFPEYTVSWIEKEIDDLADRPGAGFAVSEENKRVLHEVCPWWRGQTVQDRCYGMF
TDEQKGLLATGIIKAEGNMTSGDAHLAVNFPLLLEKGLDGLREEVAERRSRINLTVLEDLHGEQFLKAID
IVLVAVSEHIERFAALAREMAATETRESRRDELLAMAENCDLIAHQPPQTFWQALQLCYFIQLILQIESN
GHSVSFGRMDQYLYPYYRRDVELNQTLDREHAIEMLHSCWLKLLEVNKIRSGSHSKASAGSPLYQNVTIG
GQNLVDGQPMDAVNPLSYAILESCGRLRSTQPNLSVRYHAGMSNDFLDACVQVIRCGFGMPAFNNDEIVI
PEFIKLGIEPQDAYDYAAIGCIETAVGGKWGYRCTGMSFINFARVMLAALEGGHDATSGKVFLPQEKALS
AGNFNNFDEVMDAWDTQIRYYTRKSIEIEYVVDTMLEENVHDILCSALVDDCIERAKSIKQGGAKYDWVS
GLQVGIANLGNSLAAVKKLVFEQGAIGQQQLAAALADDFDGLTHEQLRQRLINGAPKYGNDDDTVDTLLA
RAYQTYIDELKQYHNPRYGRGPVGGNYYAGTSSISANVPFGAQTMATPDGRKAHTPLAEGASPASGTDHL
GPTAVIGSVGKLPTAAILGGVLLNQKLNPATLENESDKQKLMILLRTFFEVHKGWHIQYNIVSRETLLDA
KKHPDQYRDLVVRVAGYSAFFTALSPDAQDDIIARTEHML

>BAX20162.1_bss_benzylsuccinate_synthase_alpha_subunit_Escherichia_coli_bacteria
MTTLKLDTLSDRIKAHKNALVHIVKPPVCTERAQHYTEMYQQHLDKPIPVRRALALAHHLANRTIWIKHD
ELIIGNQASEVRAAPIFPEYTVSWIEKEIDDLADRPGAGFAVSEENKRVLHEVCPWWRGQTVQDRCYGMF
TDEQKGLLATGIIKAEGNMTSGDAHLAVNFPLLLEKGLDGLREKVAERRSRINLTVLEDLHGEQFLKAID
IVLVAVSEHIERFAALAREMATTETRESRRDELLAMAENCDLIAHQPPQTFWQALQLCYFIQLILQIESN
GHSVSFGRMDQYLYPYYRRDVELNQTLDREHAIEMLHSCWLKLLEVNKIRSGSHSKASAGSPLYQNVTIG
GQNLVDGQPMDAVNPLSYAILESCGRLRSTQPNLSVRYHAGMSNDFLDACVQVIRCGFGMPAFNNDEIVI
PEFIKLGIEPQDAYDYAAIGCIETAVGGKWGYRCTGMSFINFARVMLAALEGGRDATSGKVFLPQEKALS
AGNFNNFDEVMDAWDTQIRYYTRKSIEIEYVVDTMLEENVHDILCSALVDDCIERAKSIKQGGAKYDWVS
GLQVGIANLGNSLAAVKKLVFEQGAIGQQQLAAALADDFDGLTHEQLRQRLINGAPKYGNDDDTVDTLLA
RAYQTYIDELKQYHNPRYGRGPVGGNYYAGTSSISANVPFGAQTMATPDGRKAHTPLAEGASPASGTDHL
GPTAVIGSVGKLPTAAILGGVLLNQKLNPATLENESDKQKLMILLRTFFEVHKGWHIQYNIVSRETLLEA
KKHPDQYRDLVVRVAGYSAFFTALSPDAQDDIIARTEHML

>BAX15229.1_bss_benzylsuccinate_synthase_alpha_subunit_Escherichia_coli_bacteria
MTTLKLDTLSDRIKAHKNALVHIVKPPVCTERAQHYTEMYQQHLDKPIPVRRALALAHHLANRTIWIKHD
ELIIGNQASEVRAAPIFPEYTVSWIEKEIDDLADRPGAGFAVSEENKRVLHEVCPWWRGQTVQDRCYGMF
TDEQKGLLATGIIKAEGNMTSGDAHLAVNFPLLLEKGLDGLREKVAERRSRINLTVLEDLHGEQFLKAID
IVLVAVSEHIERFAALAREMATTETRESRRDELLAMAENCDLIAHQPPQTFWQALQLCYFIQLILQIESN
GHSVSFGRMDQYLYPYYRRDVELNQTLDREHAIEMLHSCWLKLLEVNKIRSGSHSKASAGSPLYQNVTIG
GQNLVDGQPMDAVNPLSYAILESCGRLRSTQPNLSVRYHAGMSNDFLDACVQVIRCGFGMPAFNNDEIVI
PEFIKLGIEPQDAYDYAAIGCIETAVGGKWGYRCTGMSFINFARVMLAALEGGRDATSGKVFLPQEKALS
AGNFNNFDEVMDAWDTQIRYYTRKSIEIEYVVDTMLEENVHDILCSALVDDCIERAKSIKQGGAKYDWVS
GLQVGIANLGNSLAAVKKLVFEQGAIGQQQLAAALADDFDGLTHEQLRQRLINGAPKYGNDDDTVDTLLA
RAYQTYIDELKQYHNPRYGRGPVGGNYYAGTSSISANVPFGAQTMATPDGRKAHTPLAEGASPASGTDHL
GPTAVIGSVGKLPTAAILGGVLLNQKLNPATLENESDKQKLMILLRTFFEVHKGWHIQYNIVSRETLLEA
KKHPDQYRDLVVRVAGYSAFFTALSPDAQDDIIARTEHML

>BAX10262.1_bss_benzylsuccinate_synthase_alpha_subunit_Escherichia_coli_bacteria
MTTLKLDTLSDRIKAHKNALVHIVKPPVCTERAQHYTEMYQQHLDKPIPVRRALALAHHLANRTIWIKHD
ELIIGNQASEVRAAPIFPEYTVSWIEKEIDDLADRPGAGFAVSEENKRVLHEVCPWWRGQTVQDRCYGMF
TDEQKGLLATGIIKAEGNMTSGDAHLAVNFPLLLEKGLDGLREKVAERRSRINLTVLEDLHGEQFLKAID
IVLVAVSEHIERFAALAREMAATETRESRRDELLAMAENCDLIAHQPPQTFWQALQLCYFIQLILQIESN
GHSVSFGRMDQYLYPYYRRDVELNQTLDREHAIEMLHSCWLKLLEVNKIRSGSHSKASAGSPLYQNVTIG
GQNLVDGQPMDAVNPLSYAILESCGRLRSTQPNLSVRYHAGMSNDFLDACVQVIRCGFGMPAFNNDEIVI
PEFIKLGIEPQDAYDYAAIGCIETAVGGKWGYRCTGMSFINFARVMLAALEGGRDATSGKVFLPQEKALS
AGNFNNFDEVMDAWDTQIRYYTRKSIEIEYVVDTMLEENVHDILCSALVDDCIERAKSIKQGGAKYDWVS
GLQVGIANLGNSLAAVKKLVFEQGAIGQQQLAAALADDFDGLTHEQLRQRLINGAPKYGNDDDTVDTLLA
RAYQTYIDELKQYHNPRYGRGPVGGNYYAGTSSISANVPFGAQTMATPDGRKAHTPLAEGASPASGTDHL
GPTAVIGSVGKLPTAAILGGVLLNQKLNPATLENESDKQKLMILLRTFFEVHKGWHIQYNIVSRETLLEA
KKHPDQYRDLVVRVAGYSAFFTALSPDAQDDIIARTEHML

>TEB15868.1_bss_Benzylsuccinate_synthase_activating_enzyme_Pelotomaculum_sp._FP_bacteria
MRCNICERGCLLPEAGTGACGLYSRIGREIVELYPDRYLIICPISIETMPLLHFYPGGKFLQISTAGCNF
NCDGCISAAIVKEMDPASRAFHHLSPEQVVDEAVRNDCIGITFLMNDPLASFLTFINVAEAAKARGLLVG
CSSNGYFTEASLDKIIKLLDFVNIGVKGMSGEAYSRCGGGTPAPVLRNIERFCQSGVHVEVSCICSKGHN
QEILILADYLANISADIPLQVMRFIPVEGAELALEESIRKAEGLRDMLREKLNYVYLFNSPGAEYLNTLC
PGCGELILKRDFYGPMGAKLKPAGLGLGEKNCCPRCGRELNIKGFVAKKVYQEGDFQGGYPFTRALEMME
AILIAMGVREQQKVVRIWEDVLCNNNLGRFHDDIRTPRAYIKTIRHFGGLIGLQDKAEALAKYLEEKLLL
IESGLRTVDRKPRVYYAMGKPNFCIKGGRLENQLVETAGGTSVNREIDCEGRPGMSITLEQLEALNPEII
FISSFMSSPVDDFYEECLKACLDVEAVKNKRIYNLPAPCWDFGSPRWVLGLMFIANIIHPGIFHFDVLAE
AKVFYDKFYGMEFSLSDTNLSFGKPSCSFKWDTQPEMLKKGGETCRQTLSLSPSAL

>TEB14128.1_bss_Benzylsuccinate_synthase_alpha_subunit_Pelotomaculum_sp._FP_bacteria
MSVVEKSFYAGPCGVEPYDKEWGVGVSGMVDNPSPYPRINRMLKWLDAVTPGADHERACLVTEAYQKHSY
KPQIVKCAEALSNVLRNVTVRIYPDELIVGEIAAPAKSAPVFPEFSYNWIVDEIKNNPWKSRTHDVHVLS
EETEKRLLELAEYWPGKTVEEQIKATCTDEELKGCQMGKGVYFLDLYMYGGVGHICANYESLFKQGFGGL
GKRVEEKLAGIDPSLPEDIKKRNFYQAQLIVVEASIEFIKRYARLAREMAAQEQDETRKNELVQIAGNCE
WVSENPPRTFWEAIQLYHLATNIILIESNGHSVTYGRFDQLFYPFYKNDMKNGTATKDFVQELIENFFIK
LHELNKVRDTGNTIVASGPRMGGTALDVGGIDRKGRDATNDLSFMVLDAHAHTRIPNPWMAVRFHANTPV
EFKIKVFNVIRIGTGEPKILNDEVNIPAAMAYGRSLEDARDYVGIGCVEPDAAGKEYGWHDAAYFSMAKV
FELAINDGRCVGCGSNCPRWEICASVGKRLGAQTGRLADFKSFDEVLDAYDKQMKYWCDRLVSVINIMDL
THQSLKPLPYLSLLIDDCTEKGVDVTAGGARYNFSGPQGVGTATVGDGLSTIKQLVFEEKKVTGAELLKA
VENNWEGYEPLYALVNSKKVRHYGNDDDYADELAGFALNTYCKHLERRPNAHGGVFVPGVFSVSVNVGAG
FFCGASVEGRKAFEPVSDCLGPVHTYAGSHDLSGPTAIANSVSKLDLVRVGNGTILNWKFTPTCLTGETG
RDNLISVIDGFFAKKGMQSQFNVVSRETLLAAQANPEKYKGLLVRVAGYSAYFVELSKELQDDIIGRTEL
SFD

>TEB14127.1_bss_Benzylsuccinate_synthase_alpha_subunit_Pelotomaculum_sp._FP_bacteria
MSVAENLIGIKPCAVEPFDKEWGVAVSAMTENPSPFPRVNKILANTQMTTNGEVVAERALLVTEAYQKHA
GAPQVVKCAEGVSNMLRNVPIMIFPDELVVGNLGCAKKAAPVFPEFGLNWIIDEMESNLLNYSKNRTHDY
FTYTEETQRGLTEIKDFWRGQCVEDVTLPLLTDEEIKGSHMGKGVFLAASYIYSGAGHLGINYEKLFTLG
YGGIRKQIAEKMSVLDMSLPQDIKKKAFYEAELIVCDAATEYIMSFSRKARGMAGQEQDAVRKKELLQIA
DNCQWVSENPPRTFWEAIQLVHLANCMVLMESNGHSISYGRFDQYMFPFYRNDLKNGTATREFMQELIEC
FFIKIWDMNKVRDHVSINIFANGGIGGPCLTVGGVGKDGLDATNDVTFMAMDAHAHTRVPTPWMAVRLHN
NTPWELRVKLANLIRLGTGEPKIFNDEVTIPSMLSYGRTIEECRDYQVVGCVEPDATGKEYGWHDAAYFN
IAKVLELALNNGRCLECGSTCPRFEVCAGAGKQLGLQTGSLAGFKSFDEVLEAYDKQMKYWCDRMVSMLN
AVDIAHQTIKPLPYLSLLIEGCIEKGLDATAGGAKYNFSGPQAVGIGTVGDGLATIKQLVFEEKKVSGEE
LLKAVKNNWEGYEPLYALVNSDKVRHYGNDDDYADELAKFGLDTYCKHIEKRPTAHGGVFQPGSYSVAVN
VAFGGLQWASVEGRKAYEPISDCMGAVHTNAASHDVKGPSAICKSVTKLDHGRSSNGTLLNWKFAPTALS
GETGRDNLISLLDTYVQRKGMHSQFTVVSRETLIDAQANPDKYRGLLVRVAGYSALFVELSKELQDDIIG
RTELSFD

>TEB06057.1_bss_Benzylsuccinate_synthase_activating_enzyme_Pelotomaculum_schinkii_bacteria
MRCNICERGCLLPEAGTGACGLYSRIGREIVELYPDRYLIICPISIETMPLLHFYPGGKFLQISTAGCNF
NCDGCISAAIVKEMDPASRAFHHLSPEQVVDEAVRNDCIGITFLMNDPLASFLTFINVAEAAKARGLLVG
CSSNGYFTEASLDKIIKLLDFVNIGVKGMSGEAYSRCGGDTPAPVLRNIERFYQSGVHVEVSCICSKGHN
QEILILADYLANISADIPLQVMRFIPVEGAELALEESIRKAEGLRDMLREKLNYVYLFNSPGAEYLNTLC
PGCGELILKRDFYGPMGAKLKPAGLGLGEKNCCPRCGRELNIKGFVAKKVYQEGDFQGGYPFTRALEMME
AILIAMGVREQQKVVRIWEDVLCNNNLGKFHDDIRTPRAYIKTIRHFGGLIGLEDKAEALAKYLEEKLLL
IESGLRTVDRKPRVYYAMGKPNFCIKGGRLENQLVETAGGTSVNREIDCEGRPGMSITLEQLEALNPEII
FISSFMSSPVDDFYEECLKACLDVEAVKNKRIYNLPAPCWDFGSPRWVLGLMFIANIIHPGIFHFDVLAE
AKVFYDKFYGMEFSLSDTNLSFGKPSCSFKWDTQPEMLKKGGETCRQTLSLSPSAL

>TEB05713.1_bss_Benzylsuccinate_synthase_alpha_subunit_Pelotomaculum_schinkii_bacteria
MCAIEKSFYAGPCGVEPYDKEWGVGVSGMVDNPSPYPRINRMLKWLDAVTPGADHERACLVTEAYQKHNY
KPQIVKCAEALSNVLRNVTVRIYPDELIVGEIAAPAKSASVFPEFSFNWIVDEIKNNPWENRTHDVHVIS
EETEKRLLELADYWSGKTVEEQIKGTCTDEELKGCQMGKGVYFSDLYMYGGVGHVCANYEMLFKQGFGGL
KKKVEEKLAGINPSLPEDIKKRNFYQAQLIVVDASIEFIKRYAWLAREMAVKEQDATRKKELLQIADNCA
WVSENPPRTFWEAIQLYHLATNIILIESNGHSVTYGRFDQLFYPFYKNDMKNGTVTKDFVQELIENFFIK
LHELNKLRDTGNTMVASDTRMGGTALDVGGVDRKGHDATNDLSFMVLDAHAHTRIPNPWMAVRFHANTPV
EFKIKVFNVIRIGTGEPKILNDEVNIPAAMAYGRTLEDARDYVGIGCVEPDAAGKEYGWHDATYFNMAKV
FEMAINNGRCIGCGSTCPRWEICGSVGKRLGAPTGSLADFKSFDEVLDAYDKQMNYWCDRLVSMVNIMDL
THQALKPLPYLSLLIDDCTEKGVDVTAGGARYNFSGPQGVGTGTVGDGLSTIKQLVFEEKKVTGAELLKA
VENNWEGYEPLYALVNSKKVHHYGNDDDYADELANFALSTYCKNLGKRPNAHGGVFVPGVFSVSVNVGAG
FFCGASVDGRKAFEPVSDCLGPVHTYAGSHDVNGPTAIANSVSKLDLERVGNGTILNWKFTPTCLTGETG
RDNLISVIDGFFEKKGMQSQFNVVSRETLLAAQANPERYKGLLVRVAGYSAYFVQLSKELQDDIIGRTEL
SFD

>TEB05426.1_bss_Benzylsuccinate_synthase_alpha_subunit_Pelotomaculum_schinkii_bacteria
MQAMDAKQVEELVSKIMQQMSEGSRPSTATAAVFGSGDQSKLGAGGNEPFDKVYGIMDYTGKKLGSPFPR
INKILQRIFDTERYVDDERAMLATQAYKMYDGDPQIIKQAKILAHVLENVKIAIHDDELLVGEIAAPCRA
SSIFPEFSYNWIVDEMKNHPWPKRVNDKFELTDEAERNLLSIAEYWKGKTIEEYVLNLLSDEETKGSCVG
AKPVFHPNLFFYGGVGHIIPRYQVILGIGYGGLKNKIIDCMTKLDLTVPENLEKREFYVAQLIVLTGVKN
YYMRYANLAREMAAKETDSKRKQELLTIADNCEWVSENPPRNFYEAIQLYYMATSIILIESNGQGVSYGR
FDQVLYPFYEKDMKEGKTNKEFVGELIENLYLKIFEQMRLRDHATSELNTELGIGGPLLLVGGCDAEGND
ATNDLTYLALEAHSHTQTPDPWFAVRWSENSPWEYKVKVINSICVGTGQPKIFNDEGIIPNCLNAGRTLA
ESRDYAVVGCVEIDSGGLEYGEHDAAYFSMPKVFELAINDGRCIDCTPACSRFAKCAGAGGSLGPKTGSL
ANFKSIEEVKKAYEIQMEYWVEKMVTFINACEIAHARLKPLPYASLLIEDCIANGKDVTAGGARYNFTGP
QGIGVGTVADSLCTIKQLIFEGKKITGAELLKALQNNWKGYEALYTLINSDKVHHFGNDDDYADVLARYA
TDVYCNEVDKYKNTRGGIYHPGIYSVSANVGIGRVQGATPDGRLAQEAVSNCVGPVHTVVGCHDVKGPTA
MAKSAAKLDHIRAGNGTLLNVRFSPACVSGETGRDNFIHYVDDYFQRKGLHCQFNIVNRATLRDAQAHPE
NYPTLLVRVAGYSAYFTKLSRELQDDLIGRNEYDSFD

>RIB32368.1_bss_benzylsuccinate_synthase_alpha_subunit_Phocaeicola_vulgatus_bacteria
MEISIYEPVDLIITLMKTTINGMTDRIRRLRQESFDTQPSLSIERALIETEFYKENEGKYPIPILRALNF
LEICKRKTIYIGEDELIVGERGPRPKAVSTFPELTCHSVEDLHVLNTRELQRYTISQEDIDTYEREVIPY
WKGRTQRERIFNHVPKEWKEAYEVGMFTEFMEQRAPGHTSLDGKVYQHGMLDLKERIAHELKNLDFMNDP
EATDKQEELTAMSISCDAAIIFAERHAELAEKMAGQETDPKRKEELKKIAEICRWVPAHAPRTYWEAIQM
YWFVHLGTITELNGWDAMNPGHFDQHLAPFYEKDLEEGILTRAEAKELMSCFFIKVNNQTAPPKVGITAK
ESGTYNDFTNLNIGGIKRDGSNGVSEVSYIMLETVDDLHLLQPGSALHISVCTPERFLREGCKVIRKGYG
YPSVFNPDTYVMELMRQGKTPEDAREGGCSGCIEVGAFGKEAYILTGYLNVPKILEVTLHNGTDPVSGKK
VGLVTGDPCTFRSYEALYDAFLKQIHYFVDMKVRVSNYIDRMFAKYAPATFLSLFIDDCIAKGKDYYNCG
PRYNTSYIQCTGLGTITDSLSVLKKHVFEERKFNMEQIIHATDTNFEGQEAMRQFILNRTPFFGNDDEYA
DRIAIQIFNDLYDAIEGKPNTKGECFHLNMLSTTCHVYFGKMMNATPNGRLAGRAISDGTSPSHGADTHG
PSAVIKSLGKLDQVKSGGTLLNQRFLPSLLKHDEDIAKLVSLIRSYFALGGHHIQFNIVDTATLHAAQKH
PEEYRDLLVRVAGYSDYFNDMNTDLQYDVIARTAQETF

>SPD73346.1_bss_Benzylsuccinate_synthase_alpha_subunit_uncultured_Desulfobacterium_sp._bacteria
MPITERTKRLKDRCRWKHFMGGDFIDPNTKVGVERMRYFTESYRETMGEPEVIRRAKALDKLLRNMTIVI
QEDELVVGDHAEHPDWVPLWPELGHFQFLDFIDSEYFPEGHEEEVEECYKFWENIGQQKKGEAFCTPQEL
NGPYQFNPVEPPTFTGASTSMTPPYESVLEDGLEKRIEEAQKKVDDAMRELSTPPWNSKEKLKYLPLIDE
WKAMVIAGKAVIAWARRYSRLAKVIAERFEKDEKRKAELMEISDICWRVPAQPAKGLRDAMQAKWFTYLV
CASLETYASGYGQKEDRLLWPYYKTSVIDKTFQPMTRDDAQELVECERLKVSEHGVAKGRTYRTNQPGAN
DLFILTVGGLDEHDEDDCTEATDVILDAAHSIRTTEPSIVFRWHPKINEETKRHVHKCVSSGLGYPSIKH
EDINTAQLEKYFGATHAEARSWGVVLCMSPGITGRRKTQKTRTEGGGGTMNIAKILELTLSNGFDYSFQN
EQVAPQTGAPLSFKGFEDFWEAFRQQIYYWSFVVGKFKDISRYMESTTMQRPFTSLIDDGCLEKGIDAMA
LQEVPNPWNNVTAVITAADAVAGLKKLVYDEKKYTMEQLIKAMRVDWEGYEQMRQDFLAVPKFGNDNAYV
DQVARDLFHMISEEMQKHKLWAGCGALPLAQSVSLFTVLAPRVGALPNGRRHGEVLDDGGISPCLGRDIK
GPTAVMKSVATVDATEHKGLLLNQRISPDIMNGPAGFEIWKAYMEAWYGLNIDHVQFNVVSTEEMRDAQV
QPEDHRDLLVRVAGYSARFVDLTTFTQESVIARTEHCL

>SPD74684.1_bss_Benzylsuccinate_synthase_alpha_subunit_uncultured_Desulfobacterium_sp._bacteria
MPITERTKRLKDRCRWKHFMGGDFIDPNTKVGVERMRYFTESYRETMGEPEVIRRAKALDKLLRNMTIVI
QEDELVVGDHAEHPDWVPLWPELGHFQFLDFIDSEYFPEGHEEEVEECYKFWENIGQQKKGEAFCTPQEL
NGPYQFNPVEPPTFTGASTSMTPPYESVLEDGLEKRIEEAQKKVDDAMRELSTPPWNSKEKLKYLPLIDE
WKAMVIAGKAVIAWARRYSRLAKVIAERFEKDEKRKAELMEISDICWRVPAQPAKGLRDAMQAKWFTYLV
CASLETYASGYGQKEDRLLWPYYKTSVIDKTFQPMTRDDAQELVECERLKVSEHGVAKGRTYRTNQPGAN
DLFILTVGGLDEHDEDDCTEATDVILDAAHSIRTTEPSIVFRWHPKINEETKRHVHKCVSSGLGYPSIKH
EDINTAQLEKYFGATHAEARSWGVVLCMSPGITGRRKTQKTRTEGGGGTMNIAKILELTLSNGFDYSFQN
EQVAPQTGAPLSFKGFEDFWEAFRQQIYYWSFVVGKFKDISRYMESTTMQRPFTSLIDDGCLEKGIDAMA
LQEVPNPWNNVTAVITAADAVAGLKKLVYDEKKYTMEQLIKAMRVDWEGYEQMRQDFLAVPKFGNDNAYV
DQVARDLFHMISEEMQKHKLWAGCGALPLAQSVSLFTVLAPRVGALPNGRRHGEVLDDGGISPCLGRDIK
GPTAVMKSVATVDATEHKGLLLNQRISPDIMNGTAGFEIWKAYMEAWYGLNIDHVQFNVVSTEEMRDAQV
QPEDHRDLLVRVAGYSARFVDLTTFTQESVIARTEHCL

>SPD75440.1_bss_putative_Benzylsuccinate_synthase_alpha_subunit_uncultured_Desulfobacterium_sp._bacteria
MLAKAETQDHRYGSTERTKRLKENRVYPGVADEAVEYTKEQRTPGQVNYLKELKTKLRTFGEICPERARY
WTQAYKETDGQPYVIRQARAIEKVLDNMTIYIDDDELIVGNYARTPTALPVYPEFFSTWLPETIAKDGYF
KDRVTEEERQELLEISKYWPGKSYSDRIRELSPPHLNHILNFHGITLCMDVYEVHPAVTSGYEPLFENGA
NGILKKCKKRLKEILAAGPCAPGETVDSYIKKVDNLKAMIIANEAFARFGKRYAKLAKQMAKTEKDPNRV
KDLEKIAEVCERVPAEPARNFHEAVQAFYFLHMILAVVSSRCFGTMVRFDTMFNPFYQKDKEAGTITYEQ
AQELIECLFIKMESISAIRQPQAEAYTVGSSQFQTFTLGGTLEDGKTDATNEMSFLCLDAIMSAHVIQPT
LCIRYHPGISTKFIDKCIDCLATGLGFPAFFNDTLGKAMCLRQGADSNDVWNWCIPSCVSRAIPNKNMRQ
GNASMGMISFGKVLHLALNDGFDTWTELQLGVHTGDPRKFKSIDDVKEAYLKQLDNVMVGFTQLNHIAEN
LSNEMLKRPLVSPYIDGCIEKGLTTTDFAAYGSYKNPEIQIAGAINVADSLTAIETLVFDEKKLTIDELL
NALATNWEGKEDVRHMCLNAPKFGNSLDKADKMAQWVHNESQKIIGNYKDIWGGQYRTNGGLMSANYALG
RACQASADGRVDTEPFADGTCSPMAGRDNKGPTATLKSVSYLDPLMSNEMLLNQKFMPQFLKGDNKKMFT
DYLRTWYDLGIWHIQFNVLDKQILMDAQVHPERYPDLVVRVAGYSAYWVDLGKPVQDNIISRTEQCFAC

>VAX50605.1_bss_Benzylsuccinate_synthase_alpha_subunit_Escherichia_coli_bacteria
MTTLKLDTLSDRIKAHKNALVHIVKPPVCTERAQHYTEMYQQHLDKPIPVRRALALAHHLANRTIWIKHD
ELIIGNQASEVRAAPIFPEYTVSWIEKEIDDLADRPGAGFAVSEENKRVLHEVCPWWRGQTVQDRCYGMF
TDEQKGLLATGIIKAEGNMTSGDAHLAVNFPLLLEKGLDGLREKVAERRSRINLTVLEDLHGEQFLKAID
IVLVAVSEHIERFAALAREMAATETRESRRDELLTIAENCDLIAHQPPQTFWQALQLCYFIQLILQIESN
GHSVSFGRMDQYLYPYYRRDVELNQTLDREHAIEMLHSCWLKLLEVNKIRSGSHSKASAGSPLYQNVTIG
GQNLVDGQPMDAVNPLSYAILESCGRLRSTQPNLSVRYHAGMSNDFLDACVQVIRCGFGMPAFNNDEIVI
PEFIKLGIEPQDAYDYAAIGCIETAVGGKWGYRCTGMSFINFARVMLAALEGGRDATSGKVFLPQEKALS
AGNFNNFDEVMDAWDTQIRYYTRKSIEIEYVVDTMLEENVHDILCSALVDDCIERAKSIKQGGAKYDWVS
GLQVGIANLGNSLAAVKKLVFEQGAIGQQQLAAALADDFDGLTHEQLRQRLINGAPKYGNDDDTVDTLLA
RAYQTYIDELKQYHNPRYGRGPVGGNYYAGTSSISANVPFGAQTMATPDGRKAHTPLAEGASPASGTDHL
GPTAVIGSVGKLPTAAILGGVLLNQKLNPATLENESDKQKLMILLRTFFEVHKGWHIQYNIVSRETLLEA
KKHPDQYRDLVVRVAGYSAFFTALSPDAQDDIIARTEHML

>SZD49638.1_bss_Benzylsuccinate_synthase_alpha_subunit_Escherichia_coli_bacteria
MTTLKLDTLSDRIKAHKNALVHIVKPPVCTERAQHYTEMYQQHLDKPIPVRRALALAHHLANRTIWIKHD
ELIIGNQASEVRAAPIFPEYTVSWIEKEIDDLADRPGAGFAVSEENKRVLHEVCPWWRGQTVQDRCYGMF
TDEQKGLLATGIIKAEGNMTSGDAHLAVNFPLLLEKGLDGLREKVAERRSRINLTVLEDLHGEQFLKAID
IVLVAVSEHIERFAALACEMAATETRESRRDELLTMAENCDLIAHQPPQTFWQALQLCYFIQLILQIESN
GHSVSFGRMDQYLYPYYRRDVELNQTLDREHAIEMLHSCWLKLLEVNKIRSGSHSKASAGSPLYQNVTIG
GQNLVDGQPMDAVNPLSYAILESCGRLRSTQPNLSVRYHAGMSNDFLDACVQVIRCGFGMPAFNNDEIVI
PEFIKLGIEPQDAYDYAAIGCIETAVGGKWGYRCTGMSFINFARVMLAALEGGRDATSGKVFLPQEKALS
AGNFNNFDEVMDAWDTQIRYYTRKSIEIEYVVDTMLEENVHDILCSALVDDCIERAKSIKQGGAKYDWVS
GLQVGIANLGNSLAAVKKLVFEQGAIGQQQLAAALADDFDGLTHEQLRQRLINGAPKYGNDDDTVDTLLA
RAYQTYIDELKQYHNPRYGRGPVGGNYYAGTSSISANVPFGAQTMATPDGRKAHTPLAEGASPASGTDHL
GPTAVIGSVGKLPTAAILGGVLLNQKLNPATLENESDKQKLMILLRTFFEVHKGWHIQYNIVSRETLLEA
KKHPDQYRDLVVRVAGYSAFFTALSPDAQDDIIARTEHML

>SYX51150.1_bss_Benzylsuccinate_synthase_alpha_subunit_Escherichia_coli_bacteria
MTTLKLDTLSDRIKAHKNALVHIVKPPVCTERAQHYTEMYQQHLDKPIPVRRALALAHHLANRTIWIKHD
ELIIGNQASEVRAAPIFPEYTVSWIEKEIDDLADRPGAGFAVSEENKRVLHEVCPWWRGQTVQDRCYGMF
TDEQKGLLATGIIKAEGNMTSGDAHLAVNFPLLLEKGLDGLREKVAERRSRINLTVLEDLHGEQFLKAID
IVLVAVSEHIERFAALAREMAATETRESRRDELLTIAENCDLIAHQPPQTFWQALQLCYFIQLILQIESN
GHSVSFGRMDQYLYPYYRRDVELNQTLDREHAIEMLHSCWLKLLEVNKIRSGSHSKASAGSPLYQNVTIG
GQNLVDGQPMDAVNPLSYAILESCGRLRSTQPNLSVRYHAGMSNDFLDACVQVIRCGFGMPAFNNDEIVI
PEFIKLGIEPQDAYDYAAIGCIETAVGGKWGYRCTGMSFINFARVMLAALEGGRDATSGKVFLPQEKALS
AGNFNNFDEVMDAWDTQIRYYTRKSIEIEYVVDTMLEENVHDILCSALVDDCIERAKSIKQGGAKYDWVS
GLQVGIANLGNSLAAVKKLVFEQGAIGQQQLAAALADDFDGLTHEQLRQRLINGAPKYGNDDDTVDTLLA
RAYQTYIDELKQYHNPRYGRGPVGGNYYAGTSSISANVPFGAQTMATPDGRKAHTPLAEGASPASGTDHL
GPTAVIGSVGKLPTAAILGGVLLNQKLNPATLENESDKQKLMILLRTFFEVHKGWHIQYNIVSRETLLEA
KKHPDQYRDLVVRVAGYSAFFTALSPDAQDDIIARTEHML

>SYX41348.1_bss_Benzylsuccinate_synthase_alpha_subunit_Escherichia_coli_bacteria
MTTLKLDTLSDRIKAHKNALVHIVKPPVCTERAQHYTEMYQQHLDKPIPVRRALALAHHLANRTIWIKHD
ELIIGNQASEVRAAPIFPEYTVSWIEKEIDDLADRPGAGFAVSEENKRVLHEVCPWWRGQTVQDRCYGMF
TDEQKGLLATGIIKAEGNMTSGDAHLAVNFPLLLEKGLDGLREKVAERRSRINLTVLEDLHGEQFLKAID
IVLVAVSEHIERFAALAREMAATETRESRRDELLTIAENCDLIAHQPPQTFWQALQLCYFIQLILQIESN
GHSVSFGRMDQYLYPYYRRDVELNQTLDREHAIEMLHSCWLKLLEVNKIRSGSHSKASAGSPLYQNVTIG
GQNLVDGQPMDAVNPLSYAILESCGRLRSTQPNLSVRYHAGMSNDFLDACVQVIRCGFGMPAFNNDEIVI
PEFIKLGIEPQDAYDYAAIGCIETAVGGKWGYRCTGMSFINFARVMLAALEGGRDATSGKVFLPQEKALS
AGNFNNFDEVMDAWDTQIRYYTRKSIEIEYVVDTMLEENVHDILCSALVDDCIERAKSIKQGGAKYDWVS
GLQVGIANLGNSLAAVKKLVFEQGAIGQQQLAAALADDFDGLTHEQLRQRLINGAPKYGNDDDTVDTLLA
RAYQTYIDELKQYHNPRYGRGPVGGNYYAGTSSISANVPFGAQTMATPDGRKAHTPLAEGASPASGTDHL
GPTAVIGSVGKLPTAAILGGVLLNQKLNPATLENESDKQKLMILLRTFFEVHKGWHIQYNIVSRETLLEA
KKHPDQYRDLVVRVAGYSAFFTALSPDAQDDIIARTEHML

>SYX34613.1_bss_Benzylsuccinate_synthase_alpha_subunit_Escherichia_coli_bacteria
MTTLKLDTLSDRIKAHKNALVHIVKPPVCTERAQHYTEMYQQHLDKPIPVRRALALAHHLANRTIWIKHD
ELIIGNQASEVRAAPIFPEYTVSWIEKEIDDLADRPGAGFAVSEENKRVLHEVCPWWRGQTVQDRCYGMF
TDEQKGLLATGIIKAEGNMTSGDAHLAVNFPLLLEKGLDGLREKVAERRSRINLTVLEDLHGEQFLKAID
IVLVAVSEHIERFAALAREMAATETRESRRDELLAMAENCDLIAHQPPQTFWQALQLCYFIQLILQIESN
GHSVSFGRMDQYLYPYYRRDVELNQTLDREHAIEMLHSCWLKLLEVNKIRSGSHSKASAGSPLYQNVTIG
GQNLVDGQPMDAVNPLSYAILESCGRLRSTQPNLSVRYHAGMSNDFLDACVQVIRCGFGMPAFNNDEIVI
PEFIKLGIEPQDAYDYAAIGCIETAVGGKWGYRCTGMSFINFARVMLAALEGGHDATSGKVFLPQEKALS
AGNFNNFDEVMDAWDTQIRYYTRKSIEIEYVVDTMLEENVHDILCSALVDDCIERAKSIKQGGAKYDWVS
GLQVGIANLGNSLAAVKKLVFEQGAIGQQQLAAALADDFDGLTHEQLRQRLINGAPKYGNDDDTVDTLLA
RAYQTYIDELKQYHNPRYGRGPVGGNYYAGTSSISANVPFGAQTMATPDGRKAHTPLAEGASPASGTDHL
GPTAVIGSVGKLPTAAILGGVLLNQKLNPATLENESDKQKLMILLRTFFEVHKGWHIQYNIVSRETLLDA
KKHPDQYRDLVVRVAGYSAFFTALSPDAQDDIIARTEHML

>SYX26296.1_bss_Benzylsuccinate_synthase_alpha_subunit_Citrobacter_freundii_bacteria
MEKQLTDRIDALKAQYFSAKPFISVSRAQAVTEVYKNNPGLDLIMLRALAFRRACERAPLWIAENELIIS
HPAGGPRGGEVSPELSWRWVAEELDTVKERKQDPYQISDSAKRILREEIFPFWRGRSLDEIAETQLRHAG
LWEWCNEYGVCDVTIKTQNGGGDTCPGYDTLLLTEGMGGLRDRAIHAIEQLSLTCAEDMERHQFYLATKE
TCDAVIHYAHRYSDYAAQLADEQTDPQRRVELNRLADICRRVPEHAPRNFYEALQSLWIVQSLFCLEENQ
TGISLGRVDQYLWPLLERDLAEGTLTHAHAEELLCCWMIKMAESLWICSESTAKYFAGYQPFINMVVGGQ
KREGGDATNQLTMMIMACSRKLKIYQPSLAVRIHNQSPWHYLREIVEVIRGGTGFPACHFDDAHIKMMLR
KGFDYEDARDYCLMGCVEPQKSGKMYQWTSVGYTTFTRPLELAFSNGYGPQGERIGPQTGELTEMTSYND
FEAAVKQQLAAITAKAAQATLIIQKLHRQYAPKPLISCLIEGCLEKGRDVTAGGAWLNNGPGLIWTGLAD
LANGLMAIKKVVYEQEQVTLSELDEVLKANFVGHEALRQRCLRAPKYGNDIAEVDELARSLIHYTEQEHR
RYHMLYGRFTHGTLSISNNTPFGLATGALPGGRLAHKPLADGISPSQQTDINGPTAVINSVSRINVEEME
IGMVHNLKLMHGMLESDEGINQLINLLRTASMLGNGQMQFSYVDNEELKRAQARPEEYPNLMIRVAGYSA
FFVELSREVQDEIISRTVQHEC

>SYX31960.1_bss_Benzylsuccinate_synthase_alpha_subunit_Escherichia_coli_bacteria
MTTLKLDTLSDRIKAHKNALVHIVKPPVCTERAQHYTEMYQQHLDKPIPVRRALALAHHLANRTIWIKHD
ELIIGNQASEVRAAPIFPEYTVSWIEKEIDDLADRPGAGFAVSEENKRVLHEVCPWWRGQTVQDRCYGMF
TDEQKGLLATGIIKAEGNMTSGDAHLAVNFPLLLEKGLDGLREKVAERRSRINLTVLEDLHGEQFLKAID
IVLVAVSEHIERFAALAREMAATETRESRRDELLTIAENCDLIAHQPPQTFWQALQLCYFIQLILQIESN
GHSVSFGRMDQYLYPYYRRDVELNQTLDREHAIEMLHSCWLKLLEVNKIRSGSHSKASAGSPLYQNVTIG
GQNLVDGQPMDAVNPLSYAILESCGRLRSTQPNLSVRYHAGMSNDFLDACVQVIRCGFGMPAFNNDEIVI
PEFIKLGIEPQDAYDYAAIGCIETAVGGKWGYRCTGMSFINFARVMLAALEGGRDATSGKVFLPQEKALS
AGNFNNFDEVMDAWDTQIRYYTRKSIEIEYVVDTMLEENVHDILCSALVDDCIERAKSIKQGGAKYDWVS
GLQVGIANLGNSLAAVKKLVFEQGAIGQQQLAAALADDFDGLTHEQLRQRLINGAPKYGNDDDTVDTLLA
RAYQTYIDELKQYHNPRYGRGPVGGNYYAGTSSISANVPFGAQTMATPDGRKAHTPLAEGASPASGTDHL
GPTAVIGSVGKLPTAAILGGVLLNQKLNPATLENESDKQKLMILLRTFFEVHKGWHIQYNIVSRETLLEA
KKHPDQYRDLVVRVAGYSAFFTALSPDAQDDIIARTEHML

>SYX43975.1_bss_Benzylsuccinate_synthase_alpha_subunit_Citrobacter_freundii_bacteria
MEKQLTDRIDALKAQYFSAKPFISVSRAQAVTEVYKNNPGLDLIMLRALAFRRACERAPLWIAENELIIS
HPAGGPRGGEVSPELSWRWVAEELDTVKERKQDPYQISDSAKRILREEIFPFWRGRSLDEIAETQLRHAG
LWEWCNEYGVCDVTIKTQNGGGDTCPGYDTLLLTEGMGGLRDRAIHAIEQLSLTCAEDMERHQFYLATKE
TCDAVIHYAHRYSDYAAQLADEQTDPQRRVELNRLADICRRVPEHAPRNFYEALQSLWIVQSLFCLEENQ
TGISLGRVDQYLWPLLERDLAEGTLTHAHAEELLCCWMIKMAESLWICSESTAKYFAGYQPFINMVVGGQ
KREGGDATNQLTMMIMACSRKLKIYQPSLAVRIHNQSPWHYLREIVEVIRGGTGFPACHFDDAHIKMMLR
KGFDYEDARDYCLMGCVEPQKSGKMYQWTSVGYTTFTRPLELAFSNGYGPQGERIGPQTGELTEMNSYND
FEAAVKQQLAAITAKAAQATLIIQKLHRQYAPKPLISCLIEGCLEKGRDVTAGGAWLNNGPGLIWTGLAD
LANGLMAIKKVVYEQEQVTLSELDEVLKANFVGHEALRQRCLRAPKYGNDIAEVDELARSLIHYTEQEHR
RYHMLYGRFTHGTLSISNNTPFGLATGALPGGRLAHKPLADGISPSQQTDINGPTAVINSVSRINVEEME
IGMVHNLKLMHGMLESDEGINQLINLLRTASMLGNGQMQFSYVDNEELKRAQARPEEYPNLMIRVAGYSA
FFVELSREVQDEIISRTVQHEC

>SYX21851.1_bss_Benzylsuccinate_synthase_alpha_subunit_Escherichia_coli_bacteria
MTTLKLDTLSDRIKAHKNALVHIVKPPVCTERAQHYTEMYQQHLDKPIPVRRALALAHHLANRTIWIKHD
ELIIGNQASEVRAAPIFPEYTVSWIEKEIDDLADRPGAGFAVSEENKRVLHEVCPWWRGQTVQDRCYGMF
TDEQKGLLATGIIKAEGNMTSGDAHLAVNFPLLLEKGLDGLREKVAERRSRINLTVLEDLHGEQFLKAID
IVLVAVSEHIERFAALAREMAATETRESRRDELLAMAENCDLIAHQPPQTFWQALQLCYFIQLILQIESN
GHSVSFGRMDQYLYPYYRRDVELNQTLDREHAIEMLHSCWLKLLEVNKIRSGSHSKASAGSPLYQNVTIG
GQNLVDGQPMDAVNPLSYAILESCGRLRSTQPNLSVRYHAGMSNDFLDACVQVIRCGFGMPAFNNDEIVI
PEFIKLGIEPQDAYDYAAIGCIETAVGGKWGYRCTGMSFINFARVMLAALEGGHDATSGKVFLPQEKALS
AGNFNNFDEVMDAWDTQIRYYTRKSIEIEYVVDTMLEENVHDILCSALVDDCIERAKSIKQGGAKYDWVS
GLQVGIANLGNSLAAVKKLVFEQGAIGQQQLAAALADDFDGLTHEQLRQRLINGAPKYGNDDDTVDTLLA
RAYQTYIDELKQYHNPRYGRGPVGGNYYAGTSSISANVPFGAQTMATPDGRKAHTPLAEGASPASGTDHL
GPTAVIGSVGKLPTAAILGGVLLNQKLNPATLENESDKQKLMILLRTFFEVHKGWHIQYNIVSRETLLDA
KKHPDQYRDLVVRVAGYSAFFTALSPDAQDDIIARTEHML

>SYX17102.1_bss_Benzylsuccinate_synthase_alpha_subunit_Escherichia_coli_bacteria
MTTLKLDTLSDRIKAHKNALVHIVKPPVCTERAQHYTEMYQQHLDKPIPVRRALALAHHLANRTIWIKHD
ELIIGNQASEVRAAPIFPEYTVSWIEKEIDDLADRPGAGFAVSEENKRVLHEVCPWWRGQTVQDRCYGMF
TDEQKGLLATGIIKAEGNMTSGDAHLAVNFPLLLEKGLDGLREKVAERRSRINLTVLEDLHGEQFLKAID
IVLVAVSEHIERFAALAREMAATETRESRRDELLTIAENCDLIAHQPPQTFWQALQLCYFIQLILQIESN
GHSVSFGRMDQYLYPYYRRDVELNQTLDREHAIEMLHSCWLKLLEVNKIRSGSHSKASAGSPLYQNVTIG
GQNLVDGQPMDAVNPLSYAILESCGRLRSTQPNLSVRYHAGMSNDFLDACVQVIRCGFGMPAFNNDEIVI
PEFIKLGIEPQDAYDYAAIGCIETAVGGKWGYRCTGMSFINFARVMLAALEGGRDATSGKVFLPQEKALS
AGNFNNFDEVMDAWDTQIRYYTRKSIEIEYVVDTMLEENVHDILCSALVDDCIERAKSIKQGGAKYDWVS
GLQVGIANLGNSLAAVKKLVFEQGAIGQQQLAAALADDFDGLTHEQLRQRLINGAPKYGNDDDTVDTLLA
RAYQTYIDELKQYHNPRYGRGPVGGNYYAGTSSISANVPFGAQTMATPDGRKAHTPLAEGASPASGTDHL
GPTAVIGSVGKLPTAAILGGVLLNQKLNPATLENESDKQKLMILLRTFFEVHKGWHIQYNIVSRETLLEA
KKHPDQYRDLVVRVAGYSAFFTALSPDAQDDIIARTEHML

>SYX14592.1_bss_Benzylsuccinate_synthase_alpha_subunit_Escherichia_coli_bacteria
MTTLKLDTLSDRIKAHKNALVHIVKPPVCTERAQHYTEMYQQHLDKPIPVRRALALAHHLANRTIWIKHD
ELIIGNQASEVRAAPIFPEYTVSWIEKEIDDLADRPGAGFAVSEENKRVLHEVCPWWRGQTVQDRCYGMF
TDEQKGLLATGIIKAEGNMTSGDAHLAVNFPLLLEKGLDGLREKVAERRSRINLTVLEDLHGEQFLKAID
IVLVAVSEHIERFAALAREMAATETRESRRDELLAMAENCDLIAHQPPQTFWQALQLCYFIQLILQIESN
GHSVSFGRMDQYLYPYYRRDVELNQTLDREHAIEMLHSCWLKLLEVNKIRSGSHSKASAGSPLYQNVTIG
GQNLVDGQPMDAVNPLSYAILESCGRLRSTQPNLSVRYHAGMSNDFLDACVQVIRCGFGMPAFNNDEIVI
PEFIKLGIEPQDAYDYAAIGCIETAVGGKWGYRCTGMSFINFARVMLAALEGGHDATSGKVFLPQEKALS
AGNFNNFDEVMDAWDTQIRYYTRKSIEIEYVVDTMLEENVHDILCSALVDDCIERAKSIKQGGAKYDWVS
GLQVGIANLGNSLAAVKKLVFEQGAIGQQQLAAALADDFDGLTHEQLRQRLINGAPKYGNDDDTVDTLLA
RAYQTYIDELKQYHNPRYGRGPVGGNYYAGTSSISANVPFGAQTMATPDGRKAHTPLAEGASPASGTDHL
GPTAVIGSVGKLPTAAILGGVLLNQKLNPATLENESDKQKLMILLRTFFEVHKGWHIQYNIVSRETLLDA
KKHPDQYRDLVVRVAGYSAFFTALSPDAQDDIIARTEHML

>VAX98531.1_bss_Benzylsuccinate_synthase_alpha_subunit_Escherichia_coli_bacteria
MTTLKLDTLSDRIKAHKNALVHIVKPPVCTERAQHYTEMYQQHLDKPIPVRRALALAHHLANRTIWIKHD
ELIIGNQASEVRAAPIFPEYTVSWIEKEIDDLADRPGAGFAVSEENKRVLHEVCPWWRGQTVQDRCYGMF
TDEQKGLLATGIIKAEGNMTSGDAHLAVNFPLLLEKGLDGLREKVAERRSRINLTVLEDLHGEQFLKAID
IVLVAVSEHIERFAALAREMAATETRESRRDELLAMAENCDLIAHQPPQTFWQALQLCYFIQLILQIESN
GHSVSFGRMDQYLYPYYRRDVELNQTLDREHAIEMLHSCWLKLLEVNKIRSGSHSKASAGSPLYQNVTIG
GQNLVDGQPMDAVNPLSYAILESCGRLRSTQPNLSVRYHAGMSNDFLDACVQVIRCGFGMPAFNNDEIVI
PEFIKLGIEPQDAYDYAAIGCIETAVGGKWGYRCTGMSFINFARVMLAALEGGRDATSGKVYLPQEKALS
AGNFNNFDEVMDAWDTQIRYYTRKSIEIEYVVDTMLEENVHDILCSALVDDCIERAKSIKQGGAKYDWVS
GLQVGIANLGNSLAAVRKLVFEQGAIGQQQLAAALADDFDGLTHEQLRQRLINGAPKYGNDDDTVDTLLA
RAYQTYIDELKQYHNPRYGRGPVGGNYYAGTSSISANVPFGAQTMATPDGRKAHTPLAEGASPASGTDHL
GPTAVIGSVGKLPTAAILGGVLLNQKLNPATLENESDKQKLMILLRTFFEVHKGWHIQYNIVSRETLLEA
KKHPDQYRDLVVRVAGYSAFFTALSPDAQDDIIARTEHML

>VAX88435.1_bss_Benzylsuccinate_synthase_alpha_subunit_Escherichia_coli_bacteria
MTTLKLDTLSDRIKAHKNALVHIVKPPVCTERAQHYTEMYQQHLDKPIPVRRALALAHHLANRTIWIKHD
ELIIGNQASEVRAAPIFPEYTVSWIEKEIDDLADRPGAGFAVSEENKRVLHEVCPWWRGQTVQDRCYGMF
TDEQKGLLATGIIKAEGNMTSGDAHLAVNFPLLLEKGLDGLREKVAERRSRINLTVLEDLHGEQFLKAID
IVLVAVSEHIERFAALAREMAATETRESRRDELLTMAENCDLIAHQPPQTFWQALQLCYFIQLILQIESN
GHSVSFGRMDQYLYPYYRRDVELNQTLDREHAIEMLHSCWLKLLEVNKIRSGSHSKTSAGSPLYQNVTIG
GQNLVDGQPMDAVNPLSYAILESCGRLRSTQPNLSVRYHAGMSNDFLDACVQVIRCGFGMPAFNNDEIVI
PEFIKLGIEPQDAYDYAAIGCIETAVGGKWGYRCTGMSFINFARVMLAALEGGRDATSSKVFLPQEKALS
AGNFNNFDEVMDAWDTQIRYYTRKSIEIEYVVDTMLEENVHDILCSALVDDCIERAKSIKQGGAKYDWVS
GLQVGIANLGNSLAAVKKLVFEQGAIGQQQLAAALADDFDGLTHEQLRQRLINGAPKYGNDDDTVDTLLA
RAYQTYIDELKQYHNPRYGRGPVGGNYYAGTSSISANVPFGAQTMATPDGRKAHTPLAEGASPASGTDHL
GPTAVIGSVGKLPTAAILGGVLLNQKLNPATLENESDKQKLMILLRTFFEVHKGWHIQYNIVSRETLLEA
KKHPDQYRDLVVRVAGYSAFFTALSPDAQDDIIARTEHML

>VAX83249.1_bss_Benzylsuccinate_synthase_alpha_subunit_Klebsiella_pneumoniae_bacteria
MTTLKLNTLSARIQAHKMALVHIVKPPVCTERARHYTEMYQRHLDKPIPVRRALALAHHLAERTIWIKHD
ELIVGNQASEVRAAPIFPEYTVSWIEKEIDDLADRPGAGFSVSEENKRVLHEVCPWWRGQTVQDRCYGMF
TDEQKALLATGIIKAEGNMTSGDAHLAVNYPLLLEKGLDGMRAKVAERRSRINLTVLEDLHGEQFLKAID
IVLEAVSDHSKRFAALAREMATAESRESRRHELLTIAENCDVIAHEPPKTFWQALQLCYFIQLILQIESN
GHSVSFGRMDQYLYPYYRRDVELQQSLDREQAIELLHSCWLKLLEVNKIRSGSHSKASAGSPLYQNVTIG
GQNLVDGKPQDAVNPLSYAILESCGRLRSTQPNLSVRYHAGMSNDFLDACVQVIRCGFGMPAFNNDEIVI
PEFIKLGIEPQDAYDYAAIGCIETAVGGKWGYRCTGMSFINFARVMLATLEGGRDATSGQVFLPQEHALS
KGNFANFDQVLADWDRQIRYYTRKSIEIEYVVDTMLEENVHDILCSALVDDCIERAKSIKQGGAKYDWVS
GLQVGIANLGNSLAAVKKLVFDQGAIGQQELAKALAEDFDGLTHEQLRQRLINGAPKYGNDDDSVDQLLA
RAYQTYIDELKQYHNPRYGRGPIGGNYYAGTSSISANVPFGAQTMATPDGRKAHTPLAEGASPASGTDHL
GPTAVISSVGKLPTGAILGGVLLNQKLNPSTLENESDKQKLMVLLRTFFEVHKGWHIQYNIVSRDTLLEA
KKHPDQYRDLVVRVAGYSAFFTALSPDTQDDIIARTEHTL

>VAX77454.1_bss_Benzylsuccinate_synthase_alpha_subunit_Klebsiella_pneumoniae_bacteria
MTTLKLNTLSARIQAHKMALVHIVKPPVCTERARHYTEMYQRHLDKPIPVRRALALAHHLAERTIWIKHD
ELIVGNQASEVRAAPIFPEYTVSWIEKEIDDLADRPGAGFSVSEENKRVLHEVCPWWRGQTVQDRCYGMF
TDEQKALLATGIIKAEGNMTSGDAHLAVNYPLLLEKGLDGMRAKVAERRSRINLTVLEDLHGEQFLKAID
IVLEAVSDHSKRFAALAREMATAESRESRRHELLTIAENCDVIAHEPPKTFWQALQLCYFIQLILQIESN
GHSVSFGRMDQYLYPYYRRDVELQQSLDREQAIELLHSCWLKLLEVNKIRSGSHSKASAGSPLYQNVTIG
GQNLVDGKPQDAVNPLSYAILESCGRLRSTQPNLSVRYHAGMSNDFLDACVQVIRCGFGMPAFNNDEIVI
PEFIKLGIEPQDAYDYAAIGCIETAVGGKWGYRCTGMSFINFARVMLATLEGGRDATSGQVFLPQEHALS
KGNFANFDQVLADWDRQIRYYTRKSIEIEYVVDTMLEENVHDILCSALVDDCIERAKSIKQGGAKYDWVS
GLQVGIANLGNSLAAVKKLVFDQGAIGQQELAKALAEDFDGLTHEQLRQRLINGAPKYGNDDDSVDQLLA
RAYQTYIDELKQYHNPRYGRGPIGGNYYAGTSSISANVPFGAQTMATPDGRKAHTPLAEGASPASGTDHL
GPTAVISSVGKLPTGAILGGVLLNQKLNPSTLENESDKQKLMVLLRTFFEVHKGWHIQYNIVSRDTLLEA
KKHPDQYRDLVVRVAGYSAFFTALSPDTQDDIIARTEHTL

>AYH45993.1_bss_benzylsuccinate_synthase_subunit_alpha_Azoarcus_sp._DN11_bacteria
MNDIASAKVLEYKGKTLNFTPEDPAEAKIPSDELHEHLQKPSTARTKRLKERCRWKHASAGEFIEKSVTA
GIERMRYLTEAHKASEGQPEVIRRALGLANVLNKSTLVLQEDEFIVGYHAEDPNMFPLYPELSHMAVQDY
LRSDYSPQPADEAAAINDYWKPHSLQSKCQPYFDPADLGRMYQVSSMEAPPFASGYNSIVPPYETVLEDG
LLARIKLAEKHIAEAQADMSTFPWNGTKGLDNIAKIDHWKAMVIACKAVISWARRQGRLCRIVAENFETD
PKRQAELLEVADICHRVPAEPCKGLKDAMQAKFFTFLICHAIERYASGYAQKEDTLLWPYYKASVIDKKF
QPMDHMGAVELVEMERLKISEHGAGKSRAYREIFPGSNDLFILTVGGTNAKGEDACNDMTDAILEAAKRI
RTAEPSIVFRYSKKSREKTLRWVFECIRDGLGYPSIKHDEIGTAQMKEYAKFSLNGNGATDEEAHNWVTV
LCMSPGLHGRRKTQKTRSEGGSSVLPAKVLEITLNDGYDWSYADMQLGPKTGELSSLKTFEDIWEAFRKQ
YQYAINLGISTKDVSRYFEQRYLQLPFVSAIDDGCMEFGMDACALSEQPNAWHNEVTTVVAANSLVAIKK
LVFEEKKYTLEQLSQALKANWEGFEEMRVDFKRAPKWGNDDEYADSIVSRFYEEVIGGELRKITNYSGGP
VLPTGQAVGMYMEVGSRMGPTPDGRFGGEAADDGGISPYMGTDKKGPTAVLRSVSKVQKNQKANLLNQRL
SVPIMRSKHGFEIWNAYMKTWHELNIDHVQFNVVSTDEMRAAQREPEKHNDLIVRVSGYSARFVDLPTYG
QNTIIARQEQDFSASDLEFLNVEI

>AYH43237.1_bss_benzylsuccinate_synthase_subunit_alpha_Azoarcus_sp._DN11_bacteria
MNDIASAKVLEYKGNTLKFTPEDPAEAKIPVDELHEHLQKPSTARTKRLKERCRWKHASAGEFIEKSVTA
GIERMRYLTEAHKASEGQPEVIRRALGLANVLNKSTLVLQEDEFIVGYHAEDPNMFPLYPELSHMAVQDY
LRSDYSPQPADEAAAINDYWKPHSLQSKCQPYFDPADLGRMYQVSSMEAPPFASGYNSIVPPYETVLEDG
LLARIKLAEKHIAEAQADMSTFPWNGTKGLDNIAKIDHWKAMVIACKAVISWARRQGRLCRIVAENFETD
PKRQAELLEVADICHRVPAEPCKGLKDAMQAKFFTFLICHAIERYASGYAQKEDTLLWPYYKASVIDKKF
QPMDHMGAVELVEMERLKISEHGAGKSRAYREIFPGSNDLFILTVGGTNAKGEDACNDMTDAILEAAKRI
RTAEPSIVFRYSKKSREKTLRWVFECIRDGLGYPSIKHDEIGTAQMKEYAKFSLNGNGATDEEAHNWVTV
LCMSPGLHGRRKTQKTRSEGGSSVLPAKVLEITLNDGYDWSYADMQLGPKTGELSSLKTFEDIWEAFRKQ
YQYAINLGISTKDVSRYFEQRYLQLPFVSAIDDGCMEFGMDACALSEQPNAWHNEVTTVVAANSLVAIKK
LVFEEKKYTLEQLSQALKANWEGFEEMRVDFKRAPKWGNDDEYADSIVSRFYEEVIGGELRKITNYSGGP
VLPTGQAVGMYMEVGSRMGPTPDGRFGGEAADDGGISPYMGTDKKGPTAVLRSVSKVQKNQKANLLNQRL
SVPIMRSKHGFEIWNAYMKTWHELNIDHVQFNVVSTDEMRAAQREPEKHNDLIVRVSGYSARFVDLPTYG
QNTIIARQEQDFSASDLEFLNVEI

>RSK12669.1_bss_Benzylsuccinate_synthase_alpha_subunit_Streptococcus_gordonii_bacteria
MIQVKEVERTTIKTDYFGSLTERMNKYREDVLNKKPYIDAERAVLATKAYDKHKEKPNVLKRAYMLQEIL
ENMTLYIEDETMIVGNQASSNKDAPIFPEYTLEFVLNELDLFEKRDGDVFYITEETKEQLRSIAPFWENN
NLRARAGALLPEEVQVYMETGFFGMEGKMNSGDAHLAVNYQKLLAYGLKGFEEKARAAKEALDLTDPASI
DKYHFYDSIFIVVNAVKAYAERFVTLAKQLAEKAEPKRRQELLEIARICSKVPYEPASTFAEAVQSVWFI
QCILQIESNGHSLSYGRFDQYMYPYVKADLEAGRETEASIVERLTNLWIKTITINKVRSQAHTFSSAGSP
LYQNVTIGGQTRDKRDAVNPLSYLVLKSVAQTHLPQPNLTVRYHAGLDARFMNECIEVMKLGFGMPAFNN
DEIIIPSFIAKGVLEEDAYDYSAIGCVETAVPGKWGYRCTGMSYMNFPKVLLITMNDGIDPASGKRFAPS
FGHFKDMKSFAELQTAWDKTLRHLTRMSVIVENSIDLSLEREVPDILCSALTDDCIGRGKHLKEGGAVYD
YISGLQVGIANLSDSLAAIKKLVFEEGRLTPAELWHALETDYAGQRGKEIQEMLIHDAPKYGNDDDYADK
LVTDAYDIYVDEIAKYPNTRYGRGPIGGIRYSGTSSISANVGQGRGTLATPDGRNAGTPLAEGCSPSHNM
DKNGPTSVLKSVSKLPTDEIVGGVLLNQKVNPQTLSKEEDKLKLIALLRTFFNRLHGYHIQYNVVSRETL
IDAQKHPEKHRDLIVRVAGYSAFFNVLSKATQDDIIGRTEHTL

>RSJ56822.1_bss_Benzylsuccinate_synthase_alpha_subunit_Streptococcus_gordonii_bacteria
MIQVKEVERTTIKTDYFGSLTERMNKYREDVLNKKPYIDAERAVLATKAYDKHKEKPNVLKRAYMLQEIL
ENMTLYIEDETMIVGNQASSNKDAPIFPEYTLEFVLNELDLFEKRDGDVFYITEETKEQLRSIAPFWENN
NLRARAGALLPEEVQVYMETGFFGMEGKMNSGDAHLAVNYQKLLAYGLKGFEEKARAAKEALDLTDPASI
DKYHFYDSIFIVVNAVKAYAERFVTLAKQLAEKAEPKRRQELLEIARICSKVPYEPASTFAEAVQSVWFI
QCILQIESNGHSLSYGRFDQYMYPYVKADLEAGRETEASIVERLTNLWIKTITINKVRSQAHTFSSAGSP
LYQNVTIGGQTRDKRDAVNPLSYLVLKSVAQTHLPQPNLTVRYHAGLDARFMNECIEVMKLGFGMPAFNN
DEIIIPSFIAKGVLEEDAYDYSAIGCVETAVPGKWGYRCTGMSYMNFPKVLLITMNDGIDPASGKRFAPS
FGHFKDMKSFAELQTAWDKTLRHLTRMSVIVENSIDLSLEREVPDILCSALTDDCIGRGKHLKEGGAVYD
YISGLQVGIANLSDSLAAIKKLVFEEGRLTPAELWHALETDYAGQRGKEIQEMLIHDAPKYGNDDDYADK
LVTDAYDIYVDEIAKYPNTRYGRGPIGGIRYSGTSSISANVGQGRGTLATPDGRNAGTPLAEGCSPSHNM
DKNGPTSVLKSVSKLPTDEIVGGVLLNQKVNPQTLSKEEDKLKLIALLRTFFNRLHGYHIQYNVVSRETL
IDAQKHPEKHRDLIVRVAGYSAFFNVLSKATQDDIIGRTEHTL

>RSJ44751.1_bss_Benzylsuccinate_synthase_alpha_subunit_Streptococcus_gordonii_bacteria
MIQVKEVERTTIKTDYFGSLTERMNKYREDVLNKKPYIDAERAVLATKAYDEHKEKPNVLKRAYMLQEIL
ENMTLYIEDETMIVGNQASSNKDAPIFPEYTLEFVLNELDLFEKRDGDVFYITEETKEQLRSIAPFWENN
NLRARAGALLPEEVQVYMETGFFGMEGKMNSGDAHLAVNYQKLLAYGLKGFEEKARAAKEALDLTDPASI
DKYHFYDSIFIVVDAVKAYAERFVALANQLAEKADPKRRQELLEIARICSKVPYEPASTFAEAVQSVWFI
QCILQIESNGHSLSYGRFDQYMYPYVKADLEAGRETEASIVERLTNLWIKTITINKVRSQAHTFSSAGSP
LYQNVTIGGQTRDKRDAVNPLSYLVLKSVAQTHLPQPNLTVRYHAGLDARFMNECIEVMKLGFGMPAFNN
DEIIIPSFIAKGVLEEDAYDYSAIGCVETAVPGKWGYRCTGMSYMNFPKVLLITMNDGIDPASGKRFAPS
FGHFKDMKSFSELQTAWDKTLRHLTRMSVIVENSIDLSLEREVPDILCSTLTDDCIGRGKHLKEGGAVYD
YISGLQVGIANLSDSLAAVKKLVFEEGRLTPAELWHALETDYAGERGKEIQEMLIHDAPKYGNDDDYADK
LVTDAYDIYVDEIAKYPNTRYGRGPIGGIRYSGTSSISANVGQGRGTLATPDGRNAGTPLAEGCSPSHNM
DKNGPTSVLKSVSKLPTDEIVGGVLLNQKVNPQTLSKEEDKLKLIALLRTFFNRLHGYHIQYNVVSRETL
IDAQKHPEKHRDLIVRVAGYSAFFNVLSKATQDDIIGRTEHTL

>RSJ41414.1_bss_Benzylsuccinate_synthase_alpha_subunit_Streptococcus_sanguinis_bacteria
MIQVKEVEKTTIKTAYFGSLTERMDKYREDVLNKKPYIDAERAVLATKAYDKHKEKPNVLKRAYMLKEIL
ENMTLYIEDETMIVGNQASSNKDAPIFPEYTLEFVLNELDLFEKRDGDVFYITEETKEQLRSIAPFWENN
NLRARAGALLPEEVQVYMETGFFGMEGKMNSGDAHLAVNYQKLLAYGLKGFEEKARAAKEALDLTDPASL
DKYHFYDSIFIVVDAVKAYAERFVALANQLAEKAEPKRRQELLEIARICSKVPYEPASTFAEAVQSVWFI
QCILQIESNGHSLSYGRFDQYMYPYVKADLEAGRETEASIVERLTNLWIKTITINKVRSQAHTFSSAGSP
LYQNVTIGGQTRDKRDAVNPLSYLVLKSVAQTHLPQPNLTVRYHAGLDARFMNECIEVMKLGFGMPAFNN
DEIIIPSFIAKGVLEEDAYDYSAIGCVETAVPGKWGYRCTGMSYMNFPKVLLITMNDGIDPASGKRFAPS
FGHFKDMKSFAELQTAWDKTLRHLTRMSVIVENSIDLSLEREVPDILCSALTDDCIGRGKHLKEGGAVYD
YISGLQVGIANLSDSLAAIKKLVFEEGRLTPAELWHALETDYAGERGKEIQEMLIHDAPKYGNDDDYADK
LVTDAYDIYVDEIAKYPNTRYGRGPIGGIRYSGTSSISANVGQGRGTLATPDGRNAGTPLAEGCSPSHNM
DKNGPTSVLKSVSKLPTDEIVGGVLLNQKVNPQTLSKEEDKVKLIALLRTFFNRLHGYHIQYNVVSRETL
IDAQKHPEKHRDLIVRVAGYSAFFNVLSKATQDDIIGRTEHTL

>RSJ34311.1_bss_Benzylsuccinate_synthase_alpha_subunit_Streptococcus_gordonii_bacteria
MIQVKEVERTTIKTDYFGSLTERMNKYREDVLNKKPYIDAERAVLATKAYDEHKEKPNVLKRAYMLKEIL
ENMTLYIEDETMIVGNQASSNKDAPIFPEYTLEFVLNELDLFEKRDGDVFYITEETKEQLRGIAPFWENN
NLRARAGALLPEEVQVYMETGFFGMEGKMNSGDAHLAVNYQKLLAYGLKGFEEKARAAKEALDLTDPASI
DKYHFYDSIFIVVNAVKAYAERFVALAKQLAEKAEPKRRQELLEIARICSKVPYEPASTFAEAVQSVWFI
QCILQIESNGHSLSYGRFDQYMYPYVKADLEAGRETEASIVERLTNLWIKTITINKVRSQAHTFSSAGSP
LYQNVTIGGQTRDKRDAVNPLSYLVLKSVAQTHLPQPNLTVRYHAGLDARFMNECIEVMKLGFGMPAFNN
DEIIIPSFIAKGVLEEDAYDYSAIGCVETAVPGKWGYRCTGMSYMNFPKVLLITMNDGIDPASGKRFAPS
FGHFKDMKSFAELQTAWDKTLRHLTRMSVIVENSIDLSLEREVPDILCSALTDDCIGRGKHLKEGGAVYD
YISGLQVGIANLSDSLAAIKKLVFEEGRLTPAELWHALETDYAGERGKEIQEMLIHDAPKYGNDDDYADK
LVTDAYDIYVDEIAKYPNTRYGRGPIGGIRYSGTSSISANVGQGRGTLATPDGRNAGTPLAEGCSPSHNM
DKNGPTSVLKSVSKLPTDEIVGGVLLNQKVNPQTLSKEEDKLKLIALLRTFFNRLHGYHIQYNVVSRETL
IDAQKHPEKHRDLIVRVAGYSAFFNVLSKATQDDIIGRTEHTL

>RSJ33667.1_bss_Benzylsuccinate_synthase_alpha_subunit_Streptococcus_gordonii_bacteria
MIQVKEVERTTIKTDYFGSLTERMNKYREDVLNKKPYIDAERAVLATKAYDEHKEKPNVLKRAYMLKEIL
ENMTLYIEDETMIVGNQASSNKDAPIFPEYTLEFVLNELDLFEKRDGDVFYITEETKEQLRGIAPFWENN
NLRARAGALLPEEVQVYMETGFFGMEGKMNSGDAHLAVNYQKLLAYGLKGFEEKARAAKEALDLTDPASI
DKYHFYDSIFIVVNAVKAYAERFVALAKQLAEKAEPKRRQELLEIARICSKVPYEPASTFAEAVQSVWFI
QCILQIESNGHSLSYGRFDQYMYPYVKADLEAGRETEASIVERLTNLWIKTITINKVRSQAHTFSSAGSP
LYQNVTIGGQTRDKRDAVNPLSYLVLKSVAQTHLPQPNLTVRYHAGLDARFMNECIEVMKLGFGMPAFNN
DEIIIPSFIAKGVLEEDAYDYSAIGCVETAVPGKWGYRCTGMSYMNFPKVLLITMNDGIDPASGKRFAPS
FGHFKDMKSFAELQTAWDKTLRHLTRMSVIVENSIDLSLEREVPDILCSALTDDCIGRGKHLKEGGAVYD
YISGLQVGIANLSDSLAAIKKLVFEEGRLTPAELWHALETDYAGERGKEIQEMLIHDAPKYGNDDDYADK
LVTDAYDIYVDEIAKYPNTRYGRGPIGGIRYSGTSSISANVGQGRGTLATPDGRNAGTPLAEGCSPSHNM
DKNGPTSVLKSVSKLPTDEIVGGVLLNQKVNPQTLSKEEDKLKLIALLRTFFNRLHGYHIQYNVVSRETL
IDAQKHPEKHRDLIVRVAGYSAFFNVLSKATQDDIIGRTEHTL

>RSJ32570.1_bss_Benzylsuccinate_synthase_alpha_subunit_Streptococcus_intermedius_bacteria
MINVKEIEKTTIQTSYFGSLTDRMNKYREDVLDKKPYIDAERAVLATRAYQEHKEKPNVLKRAYMLKEIL
ENMTLYIEDETMIVGNQASSNKDAPIFPEYTLEFVLNELDLFEKRDGDVFYITEETKEQIRSIAPFWENN
NLRARAGALLPEEVQVYMETGFFGMEGKMNSGDAHLAVNYQKLLQYGLKGFEEKARAAKEALDLTDPASI
DKYHFYDSIFIVVDAVKAYAERFAALANQLAEKAEEPKRRQELLEIARICSKVPYEPASTFAEAVQSVWF
IQCILQIESNGHSLSYGRFDQYMYPYVKADLEAGRETEASIVERLTNLWIKTITINKVRSQAHTFSSAGS
PLYQNVTIGGQTRDKRDAVNPLSYLVLKSVAQTHLPQPNLTVRYHAGLDPHFMNECIEVMKLGFGMPAFN
NDEIIIPSFIAKGVLEEDAYDYSAIGCVETAVPGKWGYRCTGMSYMNFPKVLLITMNDGIDPASGKRFAP
SFGHFKDMKSFAELQTAWDKTLRHLTRMSVIVENSIDLSLEREVPDILCSALTDDCIGRGKHLKEGGAVY
DYISGLQVGIANLSDSLAAIKKLVFEEGKLTPAELWHALETDYAGERGKEIQEMLIHDAPKYGNDDDYAD
KLVTDAYDIYVDEIAKYPNTRYGRGPIGGIRYSGTSSISANVGQGRGTLATPDGRNAGTPLAEGCSPSHN
MDKNGPTSVLKSVSKLPTDEIVGGVLLNQKVNPQTLSKEEDKIKLIALLRTFFNRLHGYHIQYNVVSRET
LIDAQKHPEKHRDLIVRVAGYSAFFNVLSKATQDDIIGRTEHTL

>RSJ29600.1_bss_Benzylsuccinate_synthase_alpha_subunit_Streptococcus_gordonii_bacteria
MIQVKEVERTTIKTDYFGSLTERMNKYREDVLNKKPYIDAERAVLATKAYDEHKEKPNVLKRAYMLKEIL
ENMTLYIEDETMIVGNQASSNKDAPIFPEYTLEFVLNELDLFEKRDGDVFYITEETKEQLRGIAPFWENN
NLRARAGALLPEEVQVYMETGFFGMEGKMNSGDAHLAVNYQKLLAYGLKGFEEKARAAKEALDLTDPASI
DKYHFYDSIFIVVNAVKAYAERFVALAKQLAEKAEPKRRQELLEIARICSKVPYEPASTFAEAVQSVWFI
QCILQIESNGHSLSYGRFDQYMYPYVKADLEAGRETEASIVERLTNLWIKTITINKVRSQAHTFSSAGSP
LYQNVTIGGQTRDKRDAVNPLSYLVLKSVAQTHLPQPNLTVRYHAGLDARFMNECIEVMKLGFGMPAFNN
DEIIIPSFIAKGVLEKDAYDYSAIGCVETAVPGKWGYRCTGMSYMNFPKVLLITMNDGIDPASGKRFAPS
FGHFKDMKSFAELQRAWDKTLRHLTRMSVIVENSIDLSLEREVPDILCSALTDDCIGRGKHLKEGGAVYD
YISGLQVGIANLSDSLAAVKKLVFEEGRLTPAELWHALETDYAGERGKEIQEMLIHDAPKYGNDDDYADK
LVTDAYDIYVDEIAKYPNTRYGRGPIGGIRYSGTSSISANVGQGRGTLATPDGRNAGTPLAEGCSPSHNM
DKNGPTSVLKSVSKLPTDEIVGGVLLNQKVNPQTLSKEEDKLKLIALLRTFFNRLHGYHIQYNVVSRETL
IDAQKHPEKHRDLIVRVAGYSAFFNVLSKATQDDIIGRTEHTL

>RSJ28053.1_bss_Benzylsuccinate_synthase_alpha_subunit_Streptococcus_intermedius_bacteria
MTNVKEIEKTTIQTSYFGSLTDRMNKYREDVLDKKPYIDAERAVLATRAYQEHKEKPNVLKRAYMLKEIL
ENMTLYIEDETMIVGNQASSNKDAPIFPEYTLEFVLNELDLFEKRDGDVFYITEETKEQIRSIAPFWEKN
NLRARAGALLPEEVQVYMETGFFGMEGKMNSGDAHLAVNYQKLLQYGLKGFEEKARAAKEALDLTDPASI
DKYHFYDSIFIVVDAVKAYAERFAALANQLAEKAEEPKRRQELLEIARICSKVPYEPASTFAEAVQSVWF
TQCILQIESNGHSLSYGRFDQYMYPYVKADLEAGRETEASIVERLTNLWIKTITINKVRSQAHTFSSAGS
PLYQNVTIGGQTRDKRDAVNPLSYLVLKSVAQTHLPQPNLTVRYHAGLDPRFMNECIEVMKLGFGMPAFN
NDEIIIPSFIAKGVLEEDAYDYSAIGCVETAVPGKWGYRCTGMSYMNFPKVLLITMNDGIDPASGKRFAP
SFGHFKDMKSFAELQTAWDKTLRHLTRMSVIVENSIDLSLEREVPDILCSALTDDCIGRGKHLKEGGAVY
DYISGLQVGIANLSDSLAAIKKLVFEEGKLTPAELWHALETDYAGERGKEIQEMLIHDAPKYGNDDDYAD
KLVTDAYDIYVDEIAKYPNTRYGRGPIGGIRYSGTSSISANVGQGRGTLATPDGRNAGTPLAEGCSPSHN
MDKNGPTSVLKSVSKLPTDEIVGGVLLNQKVNPQTLSKEEDKIKLIALLRTFFNRLHGYHIQYNVVSRET
LIDAQKHPEKHRDLIVRVAGYSAFFNVLSKATQDDIIGRTEHTL

>RSJ27404.1_bss_Benzylsuccinate_synthase_alpha_subunit_Streptococcus_intermedius_bacteria
MTNVKEIEKTTIQTSYFGSLTDRMNKYREDVLDKKPYIDAERAVLATRAYQEHKEKPNVLKRAYMLKEIL
ENMTLYIEDETMIVGNQASSNKDAPIFPEYTLEFVLNELDLFEKRDGDVFYITEETKEQLRGIAPFWENN
NLRARAGALLPEEVQVYMETGFFGMEGKMNSGDAHLAVNYQKLLQYGLKGFEEKARAAKEALDLTDPASI
DKYHFYDSIFIVVDAVKAYAERFAVLANQLAEKAEEPKRRQELLEIARICSKVPYEPASTFAEAVQSVWF
IQCILQIESNGHSLSYGRFDQYMYPYVKADLEAGRETEASIVERLTNLWIKTITINKVRSQAHTFSSAGS
PLYQNVTIGGQTRDKRDAVNPLSYLVLKSVAQTHLPQPNLTVRYHAGLDPRFMNECIEVMKLGFGMPAFN
NDEIIIPSFIAKGVLEEDAYDYSAIGCVETAVPGKWGYRCTGMSYMNFPKVLLITMNDGIDPASGKRFAP
SFGHFKDMKSFAELQTAWDKTLRHLTRMSVIVENSIDLSLEREVPDILCSALTDDCIGRGKHLKEGGAVY
DYISGLQVGIANLSDSLAAIKKLVFEEGKLTPAELWHALETDYAGERGKEIQEMLIHDAPKYGNDDDYAD
KLVTDAYDIYVDEIAKYPNTRYGRGPIGGIRYSGTSSISANVGQGRGTLATPDGRNAGTPLAEGCSPSHN
MDKNGPTSVLKSVSKLPTDEIVGGVLLNQKVNPQTLSKEEDKIKLIALLRTFFNRLHGYHIQYNVVSRET
LIDAQKHPEKHRDLIVRVAGYSAFFNVLSKATQDDIIGRTEHTL

>RSJ23361.1_bss_Benzylsuccinate_synthase_alpha_subunit_Streptococcus_intermedius_bacteria
MTNVKEIEKTTIQTSYFGSLTDRMNKYREDVLDKKPYIDAERAVLATRAYQEHKEKPNVLKRAYMLKEIL
ENMTLYIEDETMIVGNQASSNKDAPIFPEYTLEFVLNELDLFEKRDGDVFYITEETKEQIRSIAPFWENN
NLRARAGALLPEEVQVYMETGFFGMEGKMNSGDAHLAVNYQKLLQYGLKGFEEKARAAKEALDLTDPASI
DKYHFYDSIFIVVDAVKAYAERFXALANXXAEKAEEPKRRQELLEIARICSKVPYEPASTFAEAVQSVWF
IQCILQIESNGHSLSYGRFDQYMYPYVKADLEAGRETEASIVERLTNLWIKTITINKVRSQAHTFSSAGS
PLYQNVTIGGQTRDKRDAVNPLSYLVLKSVAQTHLPQPNLTVRYHAGLDPRFMNECIEVMKLGFGMPAFN
NDEIIIPSFIAKGVLEEDAYDYSAIGCVETAVPGKWGYRCTGMSYMNFPKVLLITMNDGIDPASGKRFAP
SFGHFKDMKSFAELQTAWDKTLRHLTRMSVIVENSIDLSLEREVPDILCSALTDDCIGRGKHLKEGGAVY
DYISGLQVGIANLSDSLAAIKKLVFEEGKLTPAELWHALETDYAGERGKEIQEMLIHDAPKYGNDDDYAD
KLVTDAYDIYVDEIAKYPNTRYGRGPIGGIRYSGTSSISANVGQGRGTLATPDGRNAGTPLAEGCSPSHN
MDKNGPTSVLKSVSKLPTDEIVGGVLLNQKVNPQTLSKEEDKIKLIALLRTFFNRLHGYHIQYNVVSRET
LIDAQKHPEKHRDLIVRVAGYSAFFNVLSKATQDDIIGRTEHTL

>RSJ22297.1_bss_Benzylsuccinate_synthase_alpha_subunit_Streptococcus_intermedius_bacteria
MTNVKEIEKTTIQTSYFGSLTDRMNKYREDVLDKKPYIDAERAVLATRAYQEHKEKPNVLKRAYMLKEIL
ENMTLYIEDETMIVGNQASSNKDAPIFPEYTLEFVLNELDLFEKRDGDVFYITEETKEQIRSIAPFWENN
NLRARAGALLPEEVQVYMETGFFGMEGKMNSGDAHLAVNYQKLLQYGLKGFEEKARAAKEALDLTDPASI
DKYHFYDSIFIVVDAVKAYAERFAALANQLAEKAEEPKRRQELLEIARICSKVPYEPASTFAEAVQSVWF
IQCILQIESNGHSLSYGRFDQYMYPYVKADLEAGRETEASIVERLTNLWIKTITINKVRSQAHTFSSAGS
PLYQNVTIGGQTRDKRDAVNPLSYLVLKSVAQTHLPQPNLTVRYHAGLDPHFMNECIEVMKLGFGMPAFN
NDEIIIPSFIAKGVLEEDAYDYSAIGCVETAVPGKWGYRCTGMSYMNFPKVLLITMNDGIDPASGKRFAP
SFGHFKDMKSFAELQTAWDKTLRYLTRMSVIVENSIDLSLEREVPDILCSALTDDCIGRGKHLKEGGAVY
DYISGLQVGIANLSDSLAAIKKLVFEEGKLTPAELWHALETDYAGERGKEIQEMLIHDAPKYGNDDDYAD
KLVTDAYDIYVDEIAKYPNTRYGRGPIGGIRYSGTSSISANVGQGRGTLATPDGRNAGTPLAEGCSPSHN
MDKNGPTSVLKSVSKLPTDEIVGGVLLNQKVNPQTLSKEEDKIKLIALLRTFFNRLHGYHIQYNVVSRET
LIDAQKHPEKHRDLIVRVAGYSAFFNVLSKATQDDIIGRTEHTL

>RSJ20959.1_bss_Benzylsuccinate_synthase_alpha_subunit_Streptococcus_intermedius_bacteria
MTNVKEIEKTTIQTSYFGSLTDRMNKYREDVLDKKPYIDAERAVLATRAYQEHKEKPNVLKRAYMLKEIL
ENMTLYIEDETMIVGNQASSNKDAPIFPEYTLEFVLNELDLFEKRDGDVFYITEETKEQIRSIAPFWENN
NLRARAGALLPEEVQVYMETGFFGMEGKMNSGDAHLAVNYQKLLQYGLKGFEEKARAAKEALDLTDPASI
DKYHFYDSIFIVVDAVKAYAERFAALANQLAEKAEEPKRRQELLEIARICSKVPYEPASTFAEAVQSVWF
IQCILQIESNGHSLSYGRFDQYMYPYVKADLEAGRETEASIVERLTNLWIKTITINKVRSQAHTFSSAGS
PLYQNVTIGGQTRDKRDAVNPLSYLVLKSVAQTHLPQPNLTVRYHAGLDPRFMNECIEVMKLGFGMPAFN
NDEIIIPSFIAKGVLEEDAYDYSAIGCVETAVPGKWGYRCTGMSYMNFPKVLLITMNDGIDPASGKRFAP
SFGHFKDMKSFAELQTAWDKTLRHLTRMSVIVENSIDLSLEREVPDILCSALTDDCIGRGKHLKEGGAVY
DYISGLQVGIANLSDSLAAIKKLVFEEGKLTPAELWHALETDYAGERGKEIQEMLIHDAPKYGNDDDYAD
KLVTDAYDIYVDEIAKYPNTRYGRGPIGGIRYSGTSSISANVGQGRGTLATPDGRNAGTPLAEGCSPSHN
MDKNGPTSVLKSVSKLPTDEIVGGVLLNQKVNPQTLSKEEDKIKLIALLRTFFNRLHGYHIQYNVVSRET
LIDAQKHPEKHRDLIVRVAGYSAFFNVLSKATQDDIIGRTEHTL

>RSJ18593.1_bss_Benzylsuccinate_synthase_alpha_subunit_Streptococcus_intermedius_bacteria
MTNVKEIEKTTIQTSYFGSLTDRMNKYREDVLDKKPYIDAERAVLATRAYQEHKEKPNVLKRAYMLKEIL
ENMTLYIEDETMIVGNQASSNKDAPIFPEYTLEFVLNELDLFEKRDGDVFYITEETKEQIRSIAPFWENN
NLRARAGALLPEEVQVYMETGFFGMEGKMNSGDAHLAVNYQKLLQYGLKGFEEKARAAKEALDLTDPASI
DKYHFYDSIFIVVDAVKAYAERFAALANQLAEKAEEPKRRQELLEIARICSKVPYEPASTFAEAVQSVWF
IQCILQIESNGHSLSYGRFDQYMYPYVKADLEAGRETEASIVERLTNLWIKTITINKVRSQAHTFSSAGS
PLYQNVTIGGQTRDKRDAVNPLSYLVLKSVAQTHLPQPNLTVRYHAGLDPRFMNECIEVMKLGFGMPAFN
NDEIIIPSFIAKGVLEEDAYDYSAIGCVETAVPGKWGYRCTGMSYMNFPKVLLITMNDGIDPASGKRFAP
SFGHFKDMKSFAELQTAWDKTLRHLTRMSVIVENSIDLSLEREVPDILCSALTDDCIGRGKHLKEGGAVY
DYISGLQVGIANLSDSLAAIKKLVFEEGKLTPAELWHALETDYAGERGKEIQEMLIHDAPKYGNDDDYAD
KLVTDAYDIYVDEIAKYPNTRYGRGPIGGIRYSGTSSISANVGQGRGTLATPDGRNAGTPLAEGCSPSHN
MDKNGPTSVLKSVSKLPTDEIVGGVLLNQKVNPQTLSKEEDKIKLIALLRTFFNRLHGYHIQYNVVSRET
LIDAQKHPEKHRDLIVRVAGYSAFFNVLSKATQDDIIGRTEHTL

>RSJ17395.1_bss_Benzylsuccinate_synthase_alpha_subunit_Streptococcus_intermedius_bacteria
MINVKEIEKTTIQTSYFGSLTDRMNKYREDVLDKKPYIDAERAVLATRAYQEHKEKPNVLKRAYMLKEIL
ENMTLYIEDETMIVGNQASSNKDAPIFPEYTLEFVLNELDLFEKRDGDVFYITEETKEQIRSIAPFWENN
NLRARAGALLPEEVQVYMETGFFGMEGKMNSGDAHLAVNYQKLLQYGLKGFEEKARAAKEALDLTDPASI
DKYHFYDSIFIVVDAVKAYAERFAALANQLAEKAEEPKRRQELLEIARICSKVPYEPASTFAEAVQSVWF
IQCILQIESNGHSLSYGRFDQYMYPYVKADLEAGRETEASIVERLTNLWIKTITINKVRSQAHTFSSAGS
PLYQNVTIGGQTRDKRDAVNPLSYLVLKSVAQTHLPQPNLTVRYHAGLDPHFMNECIEVMKLGFGMPAFN
NDEIIIPSFIAKGVLEEDAYDYSAIGCVETAVPGKWGYRCTGMSYMNFPKVLLITMNDGIDPASGKRFAP
SFGHFKDMKSFAELQTAWDKTLRHLTRMSVIVENSIDLSLEREVPDILCSALTDDCIGRGKHLKEGGAVY
DYISGLQVGIANLSDSLAAIKKLVFEEGKLTPAELWHALETDYAGERGKEIQEMLIHDAPKYGNDDDYAD
KLVTDAYDIYVDEIAKYPNTRYGRGPIGGIRYSGTSSISANVGQGRGTLATPDGRNAGTPLAEGCSPSHN
MDKNGPTSVLKSVSKLPTDEIVGGVLLNQKVNPQTLSKEEDKIKLIALLRTFFNRLHGYHIQYNVVSRET
LIDAQKHPEKHRDLIVRVAGYSAFFNVLSKATQDDIIGRTEHTL

>RSJ13069.1_bss_Benzylsuccinate_synthase_alpha_subunit_Streptococcus_intermedius_bacteria
MTNVKEIEKTTIQTSYFGSLTDRMNKYREDVLDKKPYIDAERAVLATRAYQEHKEKPNVLKRAYMLKEIL
ENMTLYIEDETMIVGNQASSNKDAPIFPEYTLEFVLNELDLFEKRDGDVFYITEETKEQIRSIAPFWENN
NLRARAGALLPEEVQVYMETGFFGMEGKMNSGDAHLAVNYQKLLQYGLKGFEEKARAAKEALDLTDPASI
DKYHFYDSIFIVVDAVKAYAERFAVLANQLAEKAEEPKRRQELLEIARICSKVPYEPASTFAEAVQSVWF
IQCILQIESNGHSLSYGRFDQYMYPYVKADLEAGRETEASIVERLTNLWIKTITINKVRSQAHTFSSAGS
PLYQNVTIGGQTRDKRDAVNLLSYLVLKSVAQTHLPQPNLTVRYHAGLDPRFMNECIEVMKLGFGMPAFN
NDEIIIPSFIAKGVLEEDAYDYSAIGCVETAVPGKWGYRCTGMSYMNFPKVLLITMNDGIDPASGKRFAP
SFGHFKDMKSFAELQTAWDKTLRHLTRMSVIVENSIDLSLEREVPDILCSALTDDCIGRGKHLKEGGAVY
DYISGLQVGIANLSDSLAAIKKLVFEEGKLTPAELWHALETDYAGEHGKEIQEMLIHDAPKYGNDDDYAD
KLVTDAYDIYVDEIAKYPNTRYGRGPIGGIRYSGTSSISANVGQGRGTLATPDGRNAGTPLAEGCSPSHN
MDKNGPTSVLKSVSKLPTDEIVGGVLLNQKVNPQTLSKEEDKIKLIALLRTFFNRLHGYHIQYNVVSRET
LIDAQKHPEKHRDLIVRVAGYSAFFNVLSKATQDDIIGRTEHTL

>RSJ11276.1_bss_Benzylsuccinate_synthase_alpha_subunit_Streptococcus_intermedius_bacteria
MINVKEIEKTTIQTSYFGSLTDRMNKYREDVLDKKPYIDAERAVLATRAYQEHKEKPNVLKRAYMLKEIL
ENMTLYIEDETMIVGNQASSNKDAPIFPEYTLEFVLNELDLFEKRDGDVFYITEETKEQIRSIAPFWENN
NLRARAGALLPEEVQVYMETGFFGMEGKMNSGDAHLAVNYQKLLQYGLKGFEEKARAAKEALDLTDPASI
DKYHFYDSIFIVVDAVKAYAERFAALANQLAEKAEEPKRRQELLEIARICSKVPYEPASTFAEAVQSVWF
IQCILQIESNGHSLSYGRFDQYMYPYVKADLEAGRETEASIVERLTNLWIKTITINKVRSQAHTFSSAGS
PLYQNVTIGGQTRDKRDAVNPLSYLVLKSVAQTHLPQPNLTVRYHAGLDPHFMNECIEVMKLGFGMPAFN
NDEIIIPSFIAKGVLEEDAYDYSAIGCVETAVPGKWGYRCTGMSYMNFPKVLLITMNDGIDPASGKRFAP
SFGHFKDMKSFAELQTAWDKTLRHLTRMSVIVENSIDLSLEREVPDILCSALTDDCIGRGKHLKEGGAVY
DYISGLQVGIANLSDSLAAIKKLVFEEGKLTPAELWHALETDYAGERGKEIQEMLIHDAPKYGNDDDYAD
KLVTDAYDIYVDEIAKYPNTRYGRGPIGGIRYSGTSSISANVGQGRGTLATPDGRNAGTPLAEGCSPSHN
MDKNGPTSVLKSVSKLPTDEIVGGVLLNQKVNPQTLSKEEDKIKLIALLRTFFNRLHGYHIQYNVVSRET
LIDAQKHPEKHRDLIVRVAGYSAFFNVLSKATQDDIIGRTEHTL

>RSI97526.1_bss_Benzylsuccinate_synthase_alpha_subunit_Streptococcus_mitis_bacteria
MVNKEVARTTIKTEYFGSLTERMNKYREDVLNKKPYIDAERAVLATRAYDRYKEQPNVLKRAYMLKEILE
NMTIYIEEESMIAGNQASSNKDAPIFPEYTLEFVLNELDLFEKRDGDVFYITEETKEQLRSIAPFWENNN
LRARAGALLPEEVSVYMETGFFGMEGKMNSGDAHLAVNYQKLLQFGLRGFEERARKAKAALDLTDPASID
KYHFYDSIFIVIDAIKVYANRFVALAKNLAENANPKRKKELLEIADICSRVPYEPATTFAEAIQSVWFIQ
CILQIESNGHSLSYGRFDQYMYPYMKADLESGKETEDSIVERLTNLWIKTITINKVRSQAHTFSSAGSPL
YQNVTIGGQTRDKKDAVNPLSYLVLKSVAQTHLPQPNLTVRYHAGLDARFMNECIEVMKLGFGMPAFNND
EIIIPSFIAKGVLEDDAYDYSAIGCVETAVPGKWGYRCTGMSYMNFPKVLLITMNDGIDPASGKRFAPSF
GHFKDMKNFSELENAWDKTLRYLTRMSVIVENSIDLSLEREVPDILCSALTDDCIGRGKHLKEGGAVYDY
ISGLQVGIANLSDSLAAIKKLVFEEERISPSQLWHALETDYAGEEGKAIQEMLINDAPKYGNDDDYADKL
VTAAYDIYVDEIAKYPNTRYGRGPIGGIRYSGTSSISANVGQGRGTLATPDGRNAGTPLAEGCSPSHNMD
QHGPTSVLKSVSKLPTDEIVGGVLLNQKVNPQTLAKEEDKLKLIALLRTFFNRLHGYHIQYNVVSRETLI
DAQKHPEKHRDLIVRVAGYSAFFNVLSKATQDDIIGRTEHTL

>RSI91481.1_bss_Benzylsuccinate_synthase_alpha_subunit_Streptococcus_mitis_bacteria
MVNKEVARTTIKTEYFGSLTERMNKYREDVLNKKPYIDAERAVLATRAYDRYKEQPNVLKRAYMLKEILE
NMTIYIEEESMIAGNQASSNKDAPIFPEYTLEFVLNELDLFEKRDGDVFYITEETKEQLRSIAPFWENNN
LRARAGALLPEEVSVYMETGFFGMEGKMNSGDAHLAVNYQKLLQFGLRGFEERARKAKAALDLTDPASID
KYHFYDSIFIVIDAIKVYANRFVALAKSLAENANPKRKKELLEIADICSRVPYEPATTFAEAIQSVWFIQ
CILQIESNGHSLSYGRFDQYMYPYMKADLESGKETEDSIVERLTNLWIKTITINKVRSQAHTFSSAGSPL
YQNVTIGGQTRDKKDAVNPLSYLVLKSVAQTHLPQPNLTVRYHAGLDARFMNECIEVMKLGFGMPAFNND
EIIIPSFIAKGVMEDDAYDYSAIGCVETAVPGKWGYRCTGMSYMNFPKVLLITMNDGIDPASGKRFAPSF
GHFKDMKNFSELENAWDKTLRYLTRMSVIVENSIDLSLEREVPDILCSALTDDCIGRGKHLKEGGAVYDY
ISGLQVGIANLSDSLAAIKKLVFEEERISPSQLWHALETDYAGEEGKVIQEMLIHDAPKYGNDDDYADKL
VTAAYDIYVDEIAKYPNTRYGRGPIGGIRYSGTSSISANVGQGRGTLATPDGRNAGTPLAEGCSPSHNMD
QHGPTSVLKSVSKLPTDEIVGGVLLNQKVNPQTLAKEEDKLKLIALLRTFFNRLHGYHIQYNVVSRETLI
DAQKHPEKHRDLIVRVAGYSAFFNVLSKATQDDIIGRTEHTL

>RSI86575.1_bss_Benzylsuccinate_synthase_alpha_subunit_Streptococcus_mitis_bacteria
MVNKEVARTTIKTEYFGSLTERMNKYREDVLNKKPYIDAERAVLATRAYDRYKEQPNVLKRAYMLKEILE
NMTIYIEEESMIAGNQASSNKDAPIFPEYTLEFVLNELDLFEKRDGDVFYITEETKEQLRSIAPFWENNN
LRARAGALLPEEVSVYMETGFFGMEGKMNSGDAHLAVNYQKLLQFGLRGFEERARKAKAALDLTDPASID
KYHFYDSIFIVIDAIKVYANRFVALAKSLAENANPKRKKELLEIADICSRVPYEPATTFAEAIQSVWFIQ
CILQIESNGHSLSYGRFDQYMYPYMKADLESGKETEDSIVERLTNLWIKTITINKVRSQAHTFSSAGSPL
YQNVTIGGQTRDKKDAVNPLSYLVLKSVAQTHLPQPNLTVRYHAGLDARFMNECIEVMKLGFGMPAFNND
EIIIPSFIAKGVMEDDAYDYSAIGCVETAVPGKWGYRCTGMSYMNFPKVLLITMNDGIDPASGKRFAPSF
GHFKDMKNFSELENAWDKTLRYLTRMSVIVENSIDLSLEREVPDILCSALTDDCIGRGKHLKEGGAVYDY
ISGLQVGIANLSDSLAAIKKLVFEEERISPSQLWHALETDYAGEEGKVIQEMLIHDAPKYGNDDDYADKL
VTAAYDIYVDEIAKYPNTRYGRGPIGGIRYSGTSSISANVGQGRGTLATPDGRNAGTPLAEGCSPSHNMD
QHGPTSVLKSVSKLPTDEIVGGVLLNQKVNPQTLAKEEDKLKLIALLRTFFNRLHGYHIQYNVVSRETLI
DAQKHPEKHRDLIVRVAGYSAFFNVLSKATQDDIIGRTEHTL

>RSI68033.1_bss_Benzylsuccinate_synthase_alpha_subunit_Streptococcus_sanguinis_bacteria
MIQVKEVEKTTIKTDYFGSLTERMNKYREDVLNKKPYIDAERAVLATKAYDKHKEKPNVLKRAYMLKEIL
ENMTLYIEDETMIVGNQASSNKDAPIFPEYTLEFVLNELDLFEKRDGDVFYITEETKEQLRSIAPFWENN
NLRARAGALLPEEVQVYMETGFFGMEGKMNSGDAHLAVNYQKLLAYGLKGFEEKARAAKEALDLTDPASI
DKYHFYDSIFIVVDAVKAYAERFVALANQLAEKAEPKRRQELLEIARICSKVPYEPASTFAEAVQSVWFI
QCILQIESNGHSLSYGRFDQYMYPYVKADLEAGRETEASIVERLTNLWIKTITINKVRSQAHTFSSAGSP
LYQNVTIGGQTRDKRDAVNPLSYLVLKSVAQTHLPQPNLTVRYHAGLDARFMNECIEVMKLGFGMPAFNN
DEIIIPSFIAKGVLEEDAYDYSAIGCVETAVPGKWGYRCTGMSYMNFPKVLLITMNDGIDPASGKRFAPS
FGHFKDMKSFAELQTAWDKTLRHLTRMSVIVENSIDLSLEREVPDILCSALTDDCIGRGKHLKEGGAVYD
YISGLQVGIANLSDSLAAVKKLVFEEGRLTPAELWHALETDYAGERGKEIQEMLIHDAPKYGNDDDYADK
LVTDAYDIYVDEIAKYPNTRYGRGPIGGIRYSGTSSISANVGQGRGTLATPDGRNAGTPLAEGCSPSHNM
DKNGPTSVLKSVSKLPTDEIVGGVLLNQKVNPQTLSKEEDKVKLIALLRTFFNRLHGYHIQYNVVSRETL
IDAQKHPEKHRDLIVRVAGYSAFFNVLSKATQDDIIGRTEHTL

>RSI55667.1_bss_Benzylsuccinate_synthase_alpha_subunit_Streptococcus_sanguinis_bacteria
MIQVKEVERTTIKTDYFGSLTERMNKYREDVLNKKPYIDAERAVLATKAYDEHKEKPNVLKRAYMLKEIL
ENMTLYIEDETMIVGNQASSNKDAPIFPEYTLEFVLNELDLFEKRDGDVFYITEETKEQLRSIAPFWENN
NLRARAGALLPEEVQVYMETGFFGMEGKMNSGDAHLAVNYQKLLAYGLKGFEEKARAAKEALDLTDPASI
DKYHFYDSIFIVVDAVKAYAERFVALANQLAEKAEPKRRQELLEIARICSKVPYEPASTFAEAVQSVWFI
QCILQIESNGHSLSYGRFDQYMYPYVKADLEAGRETEASIVERLTNLWIKTITINKVRSQAHTFSSAGSP
LYQNVTIGGQTRDKRDAVNPLSYLVLKSVAQTHLPQPNLTVRYHAGLDARFMNECIEVMKLGFGMPAFNN
DEIIIPSFIAKGVLEEDAYDYSAIGCVETAVPGKWGYRCTGMSYMNFPKVLLITMNDGIDPASGKRFAPS
FGHFKNMKSFVELQTAWDKTLRHLTRMSVIVENSIDLSLEREVPDILCSALTDDCIGRGKHLKEGGAVYD
YISGLQVGIANLSDSLAAVKKLVFEEGRLTPAELWHALETDYAGERGKEIQEMLIHDAPKYGNDDDYADK
LVTDAYDIYVDEIAKYPNTRYGRGPIGGIRYSGTSSISANVGQGRGTLATPDGRNAGTPLAEGCSPSHNM
DKNGPTSVLKSVSKLPTDEIVGGVLLNQKVNPQTLSKEEDKVKLIALLRTFFNRLHGYHIQYNVVSRETL
IDAQKHPEKHRDLIVRVAGYSAFFNVLSKATQDDIIGRTEHTL

>RSI52434.1_bss_Benzylsuccinate_synthase_alpha_subunit_Streptococcus_sanguinis_bacteria
MIQVKEVEKTTIKTDYFGSLTERMNKYREDVLNKKPYIDAERAVLATKAYDKHKEKPNVLKRAYMLKEIL
ENMTLYIEDETMIVGNQASSNKDAPIFPEYTLEFVLNELDLFEKRDGDVFYITEETKEQLRSIAPFWENN
NLRARAGALLPEEVQVYMETGFFGMEGKMNSGDAHLAVNYQKLLAYGLKGFEEKARAAKEALDLTDPASI
DKYHFYDSIFIVVDAVKAYAERFVALANQLAEKAEPKRRQELLEIARICSKVPYEPASTFAEAVQSVWFI
QCILQIESNGHSLSYGRFDQYMYPYVKADLEAGRETEASIVERLTNLWIKTITINKVRSQAHTFSSAGSP
LYQNVTIGGQTRDKRDAVNPLSYLVLKSVAQTHLPQPNLTVRYHAGLDARFMNECIEVMKLGFGMPAFNN
DEIIIPSFIAKGVLEEDAYDYSAIGCVETAVPGKWGYRCTGMSYMNFPKVLLITMNDGIDPASGKRFAPS
FGHFKDMKSFAELQTAWDKTLRHLTRMSVIVENSIDLSLEREVPDILCSALTDDCIGRGKHLKEGGAVYD
YISGLQVGIANLSDSLAAVKKLVFEEGRLTPAELWHALETDYAGERGKEIQEMLIHDAPKYGNDDDYADK
LVTDAYDIYVDEIAKYPNTRYGRGPIGGIRYSGTSSISANVGQGRGTLATPDGRNAGTPLAEGCSPSHNM
DKNGPTSVLKSVSKLPTDEIVGGVLLNQKVNPQTLSKEEDKVKLIALLRTFFNRLHGYHIQYNVVSRETL
IDAQKHPEKHRDLIVRVAGYSAFFNVLSKATQDDIIGRTEHTL

>RSI50200.1_bss_Benzylsuccinate_synthase_alpha_subunit_Streptococcus_sanguinis_bacteria
MIQVKEVEKTTIKTDYFGSLTERMDKYREDVLNKKPYIDAERAVLATKAYDKHKEKPNVLKRAYMLKEIL
ENMTLYIEDETMIVGNQASSNKDAPIFPEYTLEFVLNELDLFEKRDGDVFYITEETKEQLRSIAPFWENN
NLRARAGALLPEEVQVYMETGFFGMEGKMNSGDAHLAVNYQKLLAYGLKGFEEKARAAKEALDLTDPASI
DKYHFYDSIFIVVDAVKAYAERFVALANQMAEKADPKRRQELLEIARICSKVPYEPASTFAEAVQSVWFI
QCILQIESNGHSLSYGRFDQYMYPYVKADLEAGRETEASIVERLTNLWIKTITINKVRSQAHTFSSAGSP
LYQNVTIGGQTRDKRDAVNPLSYLVLKSVAQTHLPQPNLTVRYHAGLDARFMNECIEVMKLGFGMPAFNN
DEIIIPSFIAKGVLEEDAYDYSAIGCVETAVPGKWGYRCTGMSYMNFPKVLLITMNDGIDPASGKRFAPS
FGHFKDMKSFAELQTAWDKTLRHLTRMSVIVENSIDLSLEREVPDILCSALTDDCIGRGKHLKEGGAVYD
YISGLQVGIANLSDSLAAIKKLVFEEGRLTPAELWHALETDYAGERGKEIQEMLIHDAPKYGNDDDYADK
LVTDAYDIYVDEIAKYPNTRYGRGPIGGIRYSGTSSISANVGQGRGTLATPDGRNAGTPLAEGCSPSHNM
DKNGPTSVLKSVSKLPTDEIVGGVLLNQKVNPQTLSKEEDKVKLIALLRTFFNRLHGYHIQYNVVSRETL
IDAQKHPEKHRDLIVRVAGYSAFFNVLSKATQDDIIGRTEHTL

>RSI46793.1_bss_Benzylsuccinate_synthase_alpha_subunit_Streptococcus_sanguinis_bacteria
MIQVKEVEKTTIKTDYFGSLTERMNKYREDVLNKKPYIDAERAVLATKAYDKHKEKPNVLKRAYMLKEIL
ENMTLYIEDETMIVGNQASSNKDAPIFPEYTLEFVLNELDLFEKRDGDVFYITEETKEQLRSIAPFWENN
NLRARAGALLPEEVQVYMETGFFGMEGKMNSGDAHLAVNYQKLLAYGLKGFEEKARAAKEALDLTDPASI
DKYHFYDSIFIVVDAVKAYAERFVALANQLAEKAEPKRRQELLEIARICSKVPYEPASTFAEAVQSVWFI
QCILQIESNGHSLSYGRFDQYMYPYVKADLEAGRETEASIVERLTNLWIKTITINKVRSQAHTFSSAGSP
LYQNVTIGGQTRDKRDAVNPLSYLVLKSVAQTHLPQPNLTVRYHAGLDARFMNECIEVMKLGFGMPAFNN
DEIIIPSFIAKGVLEEDAYDYSAIGCVETAVPGKWGYRCTGMSYMNFPKVLLITMNDGIDPASGKRFAPS
FGHFKDMKSFAELQTAWDKTLRHLTRMSVIVENSIDLSLEREVPDILCSALTDDCIGRGKHLKEGGAVYD
YISGLQVGIANLSDSLAAVKKLVFEEGRLTPAELWHALETDYAGERGKEIQEMLIHDAPKYGNDDDYADK
LVTDAYDIYVDEIAKYPNTRYGRGPIGGIRYSGTSSISANVGQGRGTLATPDGRNAGTPLAEGCSPSHNM
DKNGPTSVLKSVSKLPTDEIVGGVLLNQKVNPQTLSKEEDKVKLIALLRTFFNRLHGYHIQYNVVSRETL
IDAQKHPEKHRDLIVRVAGYSAFFNVLSKATQDDIIGRTEHTL

>RSI42661.1_bss_Benzylsuccinate_synthase_alpha_subunit_Streptococcus_sanguinis_bacteria
MIQVKEVEKTTIKTDYFGSLTERMDKYREDVLNKKPYIDAERAVLATKAYDKHKEKPNVLKRAYMLKEIL
ENMTLYIEDETMIVGNQASSNKDAPIFPEYTLEFVLNELDLFEKRDGDVFYITEETKEQLRSIAPFWENN
NLRARAGALLPEEVQVYMETGFFGMEGKMNSGDAHLAVNYQKLLAYGLKGFEEKARAAKEALDLTDPASI
DKYHFYDSIFIVVDAVKAYAERFVALANQLAEKAEPKRRQELLEIARICSKVPYEPASTFAEAVQSVWFI
QCILQIESNGHSLSYGRFDQYMYPYVKADLEAGRETEASIVERLTNLWIKTITINKVRSQAHTFSSAGSP
LYQNVTIGGQTRDKRDAVNPLSYLVLKSVAQTHLPQPNLTVRYHAGLDARFMNECIEVMKLGFGMPAFNN
DEIIIPSFIAKGVLEEDAYDYSAIGCVETAVPGKWGYRCTGMSYMNFPKVLLITMNDGIDPASGKRFAPS
FGHFKDMKSFAELQTAWDKTLRHLTRMSVIVENSIDLSLEREVPDILCSALTDDCIGRGKHLKEGGAVYD
YISGLQVGIANLSDSLAAIKKLVFEEGRLTPAELWHALETDYAGERGKEIQEMLIHDAPKYGNDDDYADK
LVTDAYDIYVDEIAKYPNTRYGRGPIGGIRYSGTSSISANVGQGRGTLATPDGRNAGTPLAEGCSPSHNM
DKNGPTSVLKSVSKLPTDEIVGGVLLNQKVNPQTLSKEEDKVKLIALLRTFFNRLHGYHIQYNVVSRETL
IDAQKHPEKHRDLIVRVAGYSAFFNVLSKATQDDIIGRTEHTL

>RSI39101.1_bss_Benzylsuccinate_synthase_alpha_subunit_Streptococcus_sanguinis_bacteria
MIQVKEVEKTTIKTAYFGSLTERMDKYREDVLNKKPYIDAERAVLATKAYDKHKEKPNVLKRAYMLKEIL
ENMTLYIEDETMIVGNQASSNKDAPIFPEYTLEFVLNELDLFEKRDGDVFYITEETKEQLRSIAPFWENN
NLRARAGALLPEEVQVYMETGFFGMEGKMNSGDAHLAVNYQKLLAYGLKGFEEKARAAKEALDLTDPASL
DKYHFYDSIFIVVDAVKAYAERFVALANQLAEKAEPKRRQELLEIARICSKVPYEPASTFAEAVQSVWFI
QCILQIESNGHSLSYGRFDQYMYPYVKADLEAGRETEASIVERLTNLWIKTITINKVRSQAHTFSSAGSP
LYQNVTIGGQTRDKRDAVNPLSYLVLKSVAQTHLPQPNLTVRYHAGLDARFMNECIEVMKLGFGMPAFNN
DEIIIPSFIAKGVLEEDAYDYSAIGCVETAVPGKWGYRCTGMSYMNFPKVLLITMNDGIDPASGKRFAPS
FGHFKDMKSFAELQTAWDKTLRHLTRMSVIVENSIDLSLEREVPDILCSALTDDCIGRGKHLKEGGAVYD
YISGLQVGIANLSDSLAAIKKLVFEEGRLTPAELWHALETDYAGERGKEIQEMLIHDAPKYGNDDDYADK
LVTDAYDIYVDEIAKYPNTRYGRGPIGGIRYSGTSSISANVGQGRGTLATPDGRNAGTPLAEGCSPSHNM
DKNGPTSVLKSVSKLPTDEIVGGVLLNQKVNPQTLSKEEDKVKLIALLRTFFNRLHGYHIQYNVVSRETL
IDAQKHPEKHRDLIVRVAGYSAFFNVLSKATQDDIIGRTEHTL

>RSI38564.1_bss_Benzylsuccinate_synthase_alpha_subunit_Streptococcus_sanguinis_bacteria
MIQVKEVERTTIKTDYFGSLTERMNKYREDVLNKKPYIDAERAVLATKAYDEHKEKPNVLKRAYMLKEIL
ENMTLYIEDETMIVGNQASSNKDAPIFPEYTLEFVLNELDLFEKRDGDVFYITEETKEQLRSIAPFWENN
NLRARAGALLPEEVQVYMETGFFGMEGKMNSGDAHLAVNYQKLLAYGLKGFEEKARAAKEALDLTDPASI
DKYHFYDSIFIVVDAVKAYAERFVALANQLAEKAEPKRRQELLEIARICSKVPYEPASTFAEAVQSVWFI
QCILQIESNGHSLSYGRFDQYMYPYVKADLEAGRETEASIVERLTNLWIKTITINKVRSQAHTFSSAGSP
LYQNVTIGGQTRDKRDAVNPLSYLVLKSVAQTHLPQPNLTVRYHAGLDARFMNECIEVMKLGFGMPAFNN
DEIIIPSFIAKGVLEEDAYDYSAIGCVETAVPGKWGYRCTGMSYMNFPKVLLITMNDGIDPASGKRFAPS
FGHFKDMKRFAELQTAWDKTLRHLTRMSVIVENSIDLSLEREVPDILCSALTDDCIGRGKHLKEGGAVYD
YISGLQVGIANLSDSLAAIKKLVFEEGRLTPAELWHALETDYAGERGKEIQEMLIHDAPKYGNDDDYADK
LVTDAYDIYVDEIAKYPNTRYGRGPIGGIRYSGTSSISANVGQGRGTLATPDGRNAGTPLAEGCSPSHNM
DKNGPTSVLKSVSKLPTDEIVGGVLLNQKVNPQTLSKEEDKVKLIALLRTFFNRLHGYHIQYNVVSRETL
IDAQKHPEKHRDLIVRVAGYSAFFNVLSKATQDDIIGRTEHTL

>RSI36684.1_bss_Benzylsuccinate_synthase_alpha_subunit_Streptococcus_sanguinis_bacteria
MIQVKEVEKTTIKTDYFGSLTERMNKYREDVLNKKPYIDAERAVLATKAYDKHKEKPNVLKRAYMLKEIL
ENMTLYIEDETMIVGNQASSNKDAPIFPEYTLEFVLNELDLFEKRDGDVFYITEETKEQLRSIAPFWENN
NLRARAGALLPEEVQVYMETGFFGMEGKMNSGDAHLAVNYQKLLAYGLKGFEEKARAAKEALDLTDPASL
DKYHFYDSIFIVVDAVKAYAERFVALANQLAEKAEPKRRQELLEIARICSKVPYEPASTFAEAVQSVWFI
QCILQIESNGHSLSYGRFDQYMYPYVKADLEAGRETEASIVERLTNLWIKTITINKVRSQAHTFSSAGSP
LYQNVTIGGQTRDKRDAVNPLSYLVLKSVAQTHLPQPNLTVRYHAGLDARFMNECIEVMKLGFGMPAFNN
DEIIIPSFIAKGVLEEDAYDYSAIGCVETAVPGKWGYRCTGMSYMNFPKVLLITMNDGIDPASGKRFAPS
FGHFKDMKSFAELQTAWDKTLRHLTRMSVIVENSIDLSLEREVPDILCSALTDDCIGRGKHLKEGGAVYD
YISGLQVGIANLSDSLAAIKKLVFEEGRLTPAELWHALETDYAGERGKEIQEMMIHDAPKYGNDDDYADK
LVTDAYDIYVDEIAKYPNTRYGRGPIGGIRYSGTSSISANVGQGRGTLATPDGRNAGTPLAEGCSPSHNM
DKNGPTSVLKSVSKLPTDEIVGGVLLNQKVNPQTLSKEEDKVKLIALLRTFFNRLHGYHIQYNVVSRETL
IDAQKHPEKHRDLIVRVAGYSAFFNVLSKATQDDIIGRTEHTL

>RSI33523.1_bss_Benzylsuccinate_synthase_alpha_subunit_Streptococcus_sanguinis_bacteria
MIQVKEVERTTIKTDYFGSLTERMNKYREDVLNKKPYIDAERAVLATKAYDEHKEKPNVLKRAYMLKEIL
ENMTLYIEDETMIVGNQASSNKDAPIFPEYTLEFVLNELDLFEKRDGDVFYITEETKEQLRSIAPFWENN
NLRARAGALLPEEVQVYMETGFFGMEGKMNSGDAHLAVNYQKLLAYGLKGFEEKARAAKEALDLTDPASI
DKYHFYDSIFIVVDAVKAYAERFVALANQLAEKAEPKRRQELLEIARICSKVPYEPASTFAEAVQSVWFI
QCILQIESNGHSLSYGRFDQYMYPYVKADLEAGRETEASIVERLTNLWIKTITINKVRSQAHTFSSAGSP
LYQNVTIGGQTRDKRDAVNPLSYLVLKSVAQTHLPQPNLTVRYHAGLDARFMNECIEVMKLGFGMPAFNN
DEIIIPSFIAKGVLEEDAYDYSAIGCVETAVPGKWGYRCTGMSYMNFPKVLLITMNDGIDPASGKRFAPS
FGHFKDMKRFAELQTAWDKTLRHLTRMSVIVENSIDLSLEREVPDILCSALTDDCIGRGKHLKEGGAVYD
YISGLQVGIANLSDSLAAIKKLVFEEGRLTPAELWHALETDYAGERGKEIQEMLIHDAPKYGNDDDYADK
LVTDAYDIYVDEIAKYPNTRYGRGPIGGIRYSGTSSISANVGQGRGTLATPDGRNAGTPLAEGCSPSHNM
DKNGPTSVLKSVSKLPTDEIVGGVLLNQKVNPQTLSKEEDKVKLIALLRTFFNRLHGYHIQYNVVSRETL
IDAQKHPEKHRDLIVRVAGYSAFFNVLSKATQDDIIGRTEHTL

>RSI30060.1_bss_Benzylsuccinate_synthase_alpha_subunit_Streptococcus_sanguinis_bacteria
MIQVKEVEKTTIKTDYFGSLTERMDKYREDVLNKKPYIDAERAVLATKAYDKHKEKPNVLKRAYMLKEIL
ENMTLYIEDETMIVGNQASSNKDAPIFPEYTLEFVLNELDLFEKRDGDVFYITEETKEQLRSIAPFWENN
NLRARAGALLPEEVQVYMETGFFGMEGKMNSGDAHLAVNYQKLLAYGLKGFEEKARAAKEALDLTDPASL
DKYHFYDSIFIVVDAVKAYAERFVALANQMAEKADPKRRQELLEIARICSKVPYEPASTFAEAVQSVWFI
QCILQIESNGHSLSYGRFDQYMYPYVKADLEAGRETEASIVERLTNLWIKTITINKVRSQAHTFSSAGSP
LYQNVTIGGQTRDKRDAVNQLSYLVLKSVAQTHLPQPNLTVRYHAGLDARFMNECIEVMKLGFGMPAFNN
DEIIIPSFIAKGVLEEDAYDYSAIGCVETAVPGKWGYRCTGMSYMNFPKVLLITMNDGIDPASGKRFAPS
FGHFKDMKSFAELQTAWDKTLRHLTRMSVIVENSIDLSLEREVPDILCSALTDDCIGRGKHLKEGGAVYD
YISGLQVGIANLSDSLAAIKKLVFEEGRLTPAELWHALETDYAGERGKEIQEMLIHDAPKYGNDDDYADK
LVTDAYDIYVDEIAKYPNTRYGRGPIGGIRYSGTSSISANVGQGRGTLATPDGRNAGTPLAEGCSPSHNM
DKNGPTSVLKSVSKLPTDEIVGGVLLNQKVNPQTLSKEEDKVKLIALLRTFFNRLHGYHIQYNVVSRETL
IDAQKHPEKHRDLIVRVAGYSAFFNVLSKATQDDIIGRTEHTL

>RSI28945.1_bss_Benzylsuccinate_synthase_alpha_subunit_Streptococcus_sanguinis_bacteria
MIQVKEVEKTTIKTDYFGSLTERMNKYREDVLNKKPYIDAERAVLATKAYDKHKEKPNVLKRAYMLKEIL
ENMTLYIEDETMIVGNQASSNKDAPIFPEYTLEFVLNELDLFEKRDGDVFYITEETKEQLRSIAPFWENN
NLRARAGALLPEEVQVYMETGFFGMEGKMNSGDAHLAVNYQKLLAYGLKGFEEKARAAKEALDLTDPASI
DKYHFYDSIFIVVDAVKAYAERFVALANQLAEKAEPKRRQELLEIARICSKVPYEPASTFAEAVQSVWFI
QCILQIESNGHSLSYGRFDQYMYPYVKADLEAGRETEASIVERLTNLWIKTITINKVRSQAHTFSSAGSP
LYQNVTIGGQTRDKRDAVNQLSYLVLKSVAQTHLPQPNLTVRYHAGLDARFMNECIEVMKLGFGMPAFNN
DEIIIPSFIAKGVLEEDAYDYSAIGCVETAVPGKWGYRCTGMSYMNFPKVLLITMNDGIDPASGKRFAPS
FGHFKDMKSFAELQTAWDKTLRHLTRMSVIVENSIDLSLEREVPDILCSALTDDCIGRGKHLKEGGAVYD
YISGLQVGIANLSDSLAAIKKLVFEEGRLTPAELWHALKTDYAGERGKEIQEMLIHDAPKYGNDDDYADK
LVTDAYDIYVDEIAKYPNTRYGRGPIGGIRYSGTSSISANVGQGRGTLATPDGRNAGTPLAEGCSPSHNM
DKNGPTSVLKSVSKLPTDEIVGGVLLNQKVNPQTLSKEEDKVKLIALLRTFFNRLHGYHIQYNVVSRETL
IDAQKHPEKHRDLIVRVAGYSAFFNVLSKATQDDIIGRTEHTL

>RSI26413.1_bss_Benzylsuccinate_synthase_alpha_subunit_Streptococcus_sanguinis_bacteria
MIQVKEVEKTTIKTDYFGSLTERMDKYREDVLNKKPYIDAERAVLATKAYDKHKEKPNVLKRAYMLKEIL
ENMTLYIEDETMIVGNQASSNKDAPIFPEYTLEFVLNELDLFEKRDGDVFYITEETKEQLRSIAPFWENN
NLRARAGALLPEEVQVYMETGFFGMEGKMNSGDAHLAVNYQKLLAYGLKGFEEKARAAKEALDLTDPASI
DKYHFYDSIFIVVDAVKAYAERFVALANQLAEKAEPKRRQELLEIARICSKVPYEPASTFAEAVQSVWFI
QCILQIESNGHSLSYGRFDQYMYPYVKADLEAGRETEASIVERLTNLWIKTITINKVRSQAHTFSSAGSP
LYQNVTIGGQTRDKRDAVNPLSYLVLKSVAQTHLPQPNLTVRYHAGLDARFMNECIEVMKLGFGMPAFNN
DEIIIPSFIAKGVLEEDAYDYSAIGCVETAVPGKWGYRCTGMSYMNFPKVLLITMNDGIDPASGKRFAPS
FGHFKDMKSFAELQTAWDKTLRHLTRMSVIVENSIDLSLEREVPDILCSALTDDCIGRGKHLKEGGAVYD
YISGLQVGIANLSDSLAAIKKLVFEEGRLTPAELWHALETDYAGERGKEIQEMLIHDAPKYGNDDDYADK
LVTDAYDIYVDEIAKYPNTRYGRGPIGGIRYSGTSSISANVGQGRGTLATPDGRNAGTPLAEGCSPSHNM
DKNGPTSVLKSVSKLPTDEIVGGVLLNQKVNPQTLSKEEDKVKLIALLRTFFNRLHGYHIQYNVVSRETL
IDAQKHPEKHRDLIVRVAGYSAFFNVLSKATQDDIIGRTEHTL

>RSI23004.1_bss_Benzylsuccinate_synthase_alpha_subunit_Streptococcus_sanguinis_bacteria
MIQVKEVEKTTIKTDYFGSLTERMNKYREDVLNKKPYIDAERAVLATKAYDKHKEKPNVLKRAYMLKEIL
ENMTLYIEDETMIVGNQASSNKDAPIFPEYTLEFVLNELDLFEKRDGDVFYITEETKEQLRSIAPFWENN
NLRARAGALLPEEVQVYMETGFFGMEGKMNSGDAHLAVNYQKLLAYGLKGFEEKARAAKEALDLTDPASI
DKYHFYDSIFIVVDAVKAYAERFVALANQLAEKAEPKRRQELLEIARICSKVPYEPASTFAEAVQSVWFI
QCILQIESNGHSLSYGRFDQYMYPYVKADLEAERETEASIVERLTNLWIKTITINKVRSQAHTFSSAGSP
LYQNVTIGGQTRDKRDAVNPLSYLVLKSVAQTHLPQPNLTVRYHAGLDARFMNECIEVMKLGFGMPAFNN
DEIIIPSFIAKGVLEEDAYDYSAIGCVETAVPGKWGYRCTGMSYMNFPKVLLITMNDGIDPASGKRFAPS
FGHFKDMKSFAELQTAWDKTLRHLTRMSVIVENSIDLSLEREVPDILCSALTDDCIGRGKHLKEGGAVYD
YISGLQVGIANLSDSLAAIKKLVFEEGRLTPAELWHALKTDYAGERGKEIQEMLIHDAPKYGNDDDYADK
LVTDAYDIYVDEIAKYPNTRYGRGPIGGIRYSGTSSISANVGQGRGTLATPDGRNAGTPLAEGCSPSHNM
DKNGPTSVLKSVSKLPTDEIVGGVLLNQKVNPQTLSKEEDKVKLIALLRTFFNRLHGYHIQYNVVSRETL
IDAQKHPEKHRDLIVRVAGYSAFFNVLSKATQDDIIGRTEHTL

>RSI21342.1_bss_Benzylsuccinate_synthase_alpha_subunit_Streptococcus_sanguinis_bacteria
MNKYREDVLNKKPYIDAERAVLATKAYDKHKEKPNVLKRAYMLKEILENMTLYIEDETMIVGNQASSNKD
APIFPEYTLEFVLNELDLFEKRDGDVFYITEETKEQLRSIAPFWENNNLRARAGALLPEEVQVYMETGFF
GMEGKMNSGDAHLAVNYQKLLAYGLKGFEEKARAAKEALDLTDPASIDKYHFYDSIFIVVDAVKAYAERF
VALANQLAEKAEPKRRQELLEIARICSKVPYEPASTFAEAVQSVWFIQCILQIESNGHSLSYGRFDQYMY
PYVKADLEAGRETEASIVERLTNLWIKTITINKVRSQAHTFSSAGSPLYQNVTIGGQTRDKRDAVNPLSY
LVLKSVAQTHLPQPNLTVRYHAGLDARFMNECIEVMKLGFGMPAFNNDEIIIPSFIAKGVLEEDAYDYSA
IGCVETAVPGKWGYRCTGMSYMNFPKVLLITMNDGIDPASGKRFAPSFGHFKDMKSFAELQTAWDKTLRY
LTRMSVIVENSIDLSLEREVPDILCSALTDDCIGRGKHLKEGGAVYDYISGLQVGIANLSDSLAAIKKLV
FEEGRLTPAELWHALETDYAGERGKEIQEMLIHDAPKYGNDDDYADKLVTDAYDIYVDEIAKYPNTRYGR
GPIGGIRYSGTSSISANVGQGRGTLATPDGRNAGTPLAEGCSPSHNMDKNGPTSVLKSVSKLPTDEIVGG
VLLNQKVNPQTLSKEEDKVKLIALLRTFFNRLHGYHIQYNVVSRETLIDAQKHPEKHRDLIVRVAGYSAF
FNVLSKATQDDIIGRTEHTL

>RSI20824.1_bss_Benzylsuccinate_synthase_alpha_subunit_Streptococcus_sanguinis_bacteria
MIQVKEVEKTTIKTDYFGSLTERMNKYREDVLNKKPYIDAERAVLATKAYHKHKEKPNVLKRAYMLKEIL
ENMTLYIEDETVIVGNQASSNKDAPIFPEYTLEFVLNELDLFEKRDGDVFYITEETKEQLRSIAPFWENN
NLRARAGALLPEEVQVYMETGFFGMEGKMNSGDAHLAVNYQKLLAYGLKGFEEKARAAKEALDLTDPASL
DKYHFYDSIFIVVDAVKAYAERFVALANQLAEKAEPKRRQELLEIARICSKVPYEPASTFAEAVQSVWFI
QCILQIESNGHSLSYGRFDQYMYPYVKADLEAGRETEASIVERLTNLWIKTITINKVRSQAHTFSSAGSP
LYQNVTIGGQTRDKRDAVNPLSYLVLKSVAQTHLPQPNLTVRYHAGLDARFMNECIEVMKLGFGMPAFNN
DEIIIPSFIAKGVLEEDAYDYSAIGCVETAVPGKWGYRCTGMSYMNFPKVLLITMNDGIDPASGKRFAPS
FGHFKDMKSFAELQTTWDKTLRHLTRMSVIVENSIDLSLEREVPDILCSALTDDCIGRGKHLKEGGAVYD
YISGLQVGIANLSDSLAAVKKLVFEEGRLTPAELWHALETDYACERGKEIQEMLIHDAPKYGNDDDYADK
LVTDAYDIYVDEIAKYPNTRYGRGPIGGIRYSGTSSISANVGQGRGTLATPDGRNAGTPLAEGCSPSHNM
DKNGPTSVLKSVSKLPTDEIVGGVLLNQKVNPQTLSKEEDKVKLIALLRTFFNRLHGYHIQYNVVSRETL
IDAQKHPEKHRDLIVRVAGYSAFFNVLSKATQDDIIGRTEHTL

>RSI20628.1_bss_Benzylsuccinate_synthase_alpha_subunit_Streptococcus_sanguinis_bacteria
MIQVKEVEKTTIKTDYFGSLTERMDKYREDVLNKKPYIDAERAVLATKAYDKHKEKPNVLKRAYMLKEIL
ENMTLYIEDETMIVGNQASSNKDAPIFPEYTLEFVLNELDLFEKRDGDVFYITEETKEQLRSIAPFWENN
NLRARAGALLPEEVQVYMETGFFGMEGKMNSGDAHLAVNYQKLLAYGLKGFEEKARAAKEALDLTDPASI
DKYHFYDSIFIVVDAVKAYAERFVALANQMAEKADPKRRQELLEIARICSKVPYEPASTFAEAVQSVWFI
QCILQIESNGHSLSYGRFDQYMYPYVKADLEAGRETEASIVERLTNLWIKTITINKVRSQAHTFSSAGSP
LYQNVTIGGQTRDKRDAVNPLSYLVLKSVAQTHLPQPNLTVRYHAGLDARFMNECIEVMKLGFGMPAFNN
DEIIIPSFIAKGVLEEDAYDYSAIGCVETAVPGKWGYRCTGMSYMNFPKVLLITMNDGIDPASGKRFAPS
FGHFKDMKSFAELQTAWDKTLRHLTRMSVIVENSIDLSLEREVPDILCSALTDDCIGRGKHLKEGGAVYD
YISGLQVGIANLSDSLAAIKKLVFEEGRLTPAELWHALETDYAGERGKEIQEMLIHDAPKYGNDDDYADK
LVTDAYDIYVDEIAKYPNTRYGRGPIGGIRYSGTSSISANVGQGRGTLATPDGRNAGTPLAEGCSPSHNM
DKNGPTSVLKSVSKLPTDEIVGGVLLNQKVNPQTLSKEEDKVKLIALLRTFFNRLHGYHIQYNVVSRETL
IDAQKHPEKHRDLIVRVAGYSAFFNVLSKATQDDIIGRTEHTL

>RSI15322.1_bss_Benzylsuccinate_synthase_alpha_subunit_Streptococcus_sanguinis_bacteria
MIQVKEVEKTTIKTDYFGSLTERMNKYREDVLNKKPYIDAERAVLATKAYDKHKEKPNVLKRAYMLKEIL
ENMTLYIEDETMIVGNQASSNKDAPIFPEYTLEFVLNELDLFEKRDGDVFYITEETKEQLRSIAPFWENN
NLRARAGALLPEEVQVYMETGFFGMEGKMNSGDAHLAVNYQKLLAYGLKGFEEKARAAKEALDLTDPASI
DKYHFYDSIFIVVDAVKAYAERFVALANQLAEKAEPKRRQELLEIARICSKVPYEPASTFAEAVQSVWFI
QCILQIESNGHSLSYGRFDQYMYPYVKADLEAGRETEASIVERLTNLWIKTITINKVRSQAHTFSSAGSP
LYQNVTIGGQTRDKRDAVNQLSYLVLKSVAQTHLPQPNLTVRYHTGLDARFMNECIEVMKLGFGMPAFNN
DEIIIPSFIAKGVLEEDAYDYSAIGCVETAVPGKWGYRCTGMSYMNFPKVLLITMNDGIDPASGKRFAPS
FGHFKDMKSFAELQTAWDKTLRHLTRMSVIVENSIDLSLEREVPDILCSALTDDCIGRGKHLKEGGAVYD
YISGLQVGIANLSDSLAAIKKLVFEEGRLTPAELWHALKTDYAGERGKEIQEMLIHDAPKYGNDDDYADK
LVTDAYDIYVDEIAKYPNTRYGRGPIGGIRYSGTSSISANVGQGRGTLATPDGRNAGTPLAEGCSPSHNM
DKNGPTSVLKSVSKLPTDEIVGGVLLNQKVNPQTLSKEEDKVKLIALLRTFFNRLHGYHIQYNVVSRETL
IDAQKHPEKHRDLIVRVAGYSAFFNVLSKATQDDIIGRTEHTL

>RSI14533.1_bss_Benzylsuccinate_synthase_alpha_subunit_Streptococcus_sanguinis_bacteria
MIQVKEVEKTTIKTDYFGSLTERMNKYREDVLNKKPYIDAERAVLATKAYDKHKEKPNVLKRAYMLKEIL
ENMTLYIEDETMIVGNQASSNKDAPIFPEYTLEFVLNELDLFEKRDGDVFYITEETKEQLRSIAPFWENN
NLRARAGALLPEEVQVYMETGFFGMEGKMNSGDAHLAVNYQKLLAYGLKGFEEKARAAKEALDLTDPASI
DKYHFYDSIFIVVDAVKAYAERFVALANQLAEKAEPKRRQELLEIARICSKVPYEPASTFAEAVQSVWFI
QCILQIESNGHSLSYGRFDQYMYPYVKADLEAGRETEASIVERLTNLWIKTITINKVRSQAHTFSSAGSP
LYQNVTIGGQTRDKRDAVNPLSYLVLKSVAQTHLPQPNLTVRYHAGLDARFMNECIEVMKLGFGMPAFNN
DEIIIPSFIAKGVLEEDAYDYSAIGCVETAVPGKWGYRCTGMSYMNFPKVLLITMNDGIDPASGKRFAPS
FGHFKDMKSFAELQTAWDKTLRHLTRMSVIVENSIDLSLEREVPDILCSALTDDCIGRGKHLKEGGAVYD
YISGLQVGIANLSDSLAAVKKLVFEEGRLTPAELWHALETDYAGERGKEIQEMLIHDAPKYGNDDDYADK
LVTDAYDIYVDEIAKYPNTRYGRGPIGGIRYSGTSSISANVGQGRGTLATPDGRNAGTPLAEGCSPSHNM
DKNGPTSVLKSVSKLPTDEIVGGVLLNQKVNPQTLSKEEDKVKLIALLRTFFNRLHGYHIQYNVVSRETL
IDAQKHPEKHRDLIVRVAGYSAFFNVLSKATQDDIIGRTEHTL

>RSI10558.1_bss_Benzylsuccinate_synthase_alpha_subunit_Streptococcus_sanguinis_bacteria
MIQVKEVEKTTIKTDYFGSLTERMNKYREDVLNKKPYIDAERAVLATKAYDKHKEKPNVLKRAYMLKEIL
ENMTLYIEDETMIVGNQASSNKDAPIFPEYTLEFVLNELDLFEKRDGDVFYITEETKEQLRSIAPFWENN
NLRARAGALLPEEVQVYMETGFFGMEGKMNSGDAHLAVNYQKLLAYGLKGFEEKARASKEALDLTDPASL
DKYHFYDSIFIVVDAVKAYAERFVALANQLAEKAEPKRRQELLEIARICSKVPYEPASTFAEAVQSVWFI
QCILQIESNGHSLSYGRFDQYMYPYVKADLEAGRETEASIVERLTNLWIKTITINKVRSQAHTFSSAGSP
LYQNVTIGGQTRDKRDAVNPLSYLVLKSVAQTHLPQPNLTVRYHAGLDARFMNECIEVMKLGFGMPAFNN
DEIIIPSFIAKGVLEEDAYDYSAIGCVETAVPGKWGYRCTGMSYMNFPKVLLITMNDGIDPASGKRFAPS
FGHFKDMKSFAELQTAWDKTLRHLTRMSVIVENSIDLSLEREVPDILCSALTDDCIGRGKHLKEGGAVYD
YISGLQVGIANLSDSLAAIKKLVFEEGRLTPAELWHALETDYAGERGKEIQEMLIHDAPKYGNDDDYADK
LVTDAYDIYVDEIAKYPNTRYGRGPIGGIRYSGTSSISANVGQGRGTLATPDGRNAGTPLAEGCSPSHNM
DKNGPTSVLKSVSKLPTDEIVGGVLLNQKVNPQTLSKEEDKVKLIALLRTFFNRLHGYHIQYNVVSRETL
IDAQKHPEKHRDLIVRVAGYSAFFNVLSKATQDDIIGRTEHTL

>RSI08763.1_bss_Benzylsuccinate_synthase_alpha_subunit_Streptococcus_sanguinis_bacteria
MIQVKEVEKTTIKTDYFGSLTERMNKYREDVLNKKPYIDAERAVLATKAYDKHKEKPNVLKRAYMLKEIL
ENMTLYIEDETMIVGNQASSNKDAPIFPEYTLEFVLNELDLFEKRDGDVFYITEETKEQLRSIAPFWENN
NLRARAGALLPEEVQVYMETGFFGMEGKMNSGDAHLAVNYQKLLAYGLKGFEEKARAAKESLDLTDPASL
DKYHFYDSIFIVVDAVKAYAERFVALANQLAEKAEPKRRQELLEIARICSKVPYEPASTFAEAVQSVWFI
QCILQIESNGHSLSYGRFDQYMYPYVKADLEAGRETEASIVERLTNLWIKTITINKVRSQAHTFSSAGSP
LYQNVTIGGQTRDKRDAVNPLSYLVLKSVAQTHLPQPNLTVRYHAGLDARFMNECIEVMKLGFGMPAFNN
DEIIIPSFIAKGVLEEDAYDYSAIGCVETAVPGKWGYRCTGMSYMNFPKVLLITMNDGIDPASGKRFAPS
FGHFKDMKSFAELQTAWDKTLRHLTRMSVIVENSIDLSLEREVPDILCSALTDDCIGRGKHLKEGGAVYD
YISGLQVGIANLSDSLAAIKKLVFEEGRLTPAELWHALKTDYAGERGKEIQEMLIHDAPKYGNDDDYADK
LVTDAYDIYVDEIAKYPNTRYGRGPIGGIRYSGTSSISANVGQGRGTLATPDGRNAGTPLAEGCSPSHNM
DKNGPTSVLKSVSKLPTDEIVGGVLLNQKVNPQTLSKEEDKVKLIALLRTFFNRLHGYHIQYNVVSRETL
IDAQKHPEKHRDLIVRVAGYSAFFNVLSKATQDDIIGRTEHTL

>RSI04324.1_bss_Benzylsuccinate_synthase_alpha_subunit_Streptococcus_sanguinis_bacteria
MIQVKEVEKTTIKTDYFGSLTERMDKYREDVLNKKPYIDAERAVLATKAYDKHKEKPNVLKRAYMLKEIL
ENMTLYIEDETMIVGNQASSNKDAPIFPEYTLEFVLNELDLFEKRDGDVFYITEETKEQLRSIAPFWENN
NLRARAGALLPEEVQVYMETGFFGMEGKMNSGDAHLAVNYQKLLAYGLKGFEEKARAAKEALDLTDPASI
DKYHFYDSIFIVVDAVKAYAERFVALANQMAEKADPKRRQELLEIARICSKVPYEPASTFAEAVQSVWFI
QCILQIESNGHSLSYGRFDQYMYPYVKADLEAGRETEASIVERLTNLWIKTITINKVRSQAHTFSSAGSP
LYQNVTIGGQTRDKRDAVNQLSYLVLKSVAQTHLPQPNLTVRYHAGLDARFMNECIEVMKLGFGMPAFNN
DEIIIPSFIAKGVLEEDAYDYSAIGCVETAVPGKWGYRCTGMSYMNFPKVLLITMNDGIDPASGKRFAPS
FGHFKDMKSFAELQTAWDKTLRHLTRMSVIVENSIDLSLEREVPDILCSALTDDCIGRGKHLKEGGAVYD
YISGLQVGIANLSDSLAAIKKLVFEEGRLTPAELWHALETDYAGERGKEIQEMLIHDAPKYGNDDDYADK
LVTDAYDIYVDEIAKYPNTRYGRGPIGGIRYSGTSSISANVGQGRGTLATPDGRNAGTPLAEGCSPSHNM
DKNGPTSVLKSVSKLPTDEIVGGVLLNQKVNPQTLSKEEDKVKLIALLRTFFNRLHGYHIQYNVVSRETL
IDAQKHPEKHRDLIVRVAGYSAFFNVLSKATQDDIIGRTEHTL

>RSI04153.1_bss_Benzylsuccinate_synthase_alpha_subunit_Streptococcus_sanguinis_bacteria
MIQVKEVERTTIKTDYFGSLTERMNKYREDVLNKKPYIDAERAVLATKAYDKHKEKPNVLKRAYMLKEIL
ENMTLYIEDETMIVGNQASSNKDAPIFPEYTLEFVLNELDLFEKRDGDVFYITEETKEQLRSIAPFWENN
NLRARAGALLPEEVQVYMETGFFGMEGKMNSGDAHLAVNYQKLLAYGLKGFEEKARAAKEALDLTDPASI
DKYHFYDSIFIVVDAVKAYAERFVALANQLAEKAEPKRRQELLEIARICSKVPYEPASTFAEAVQSVWFI
QCILQIESNGHSLSYGRFDQYMYPYVKADLEAGRETEASIVERLTNLWIKTITINKVRSQAHTFSSAGSP
LYQNVTIGGQTRDKRDAVNPLSYLVLKSVAQTHLPQPNLTVRYHAGLDARFMSECIEVMKLGFGMPAFNN
DEIIIPSFIAKGVLEEDAYDYSAIGCVETAVPGKWGYRCTGMSYMNFPKVLLITMNDGIDPASGKRFAPS
FGHFKDMKSFAELQTAWDKTLRHLTRMSVIVENSIDLSLEREVPDILCSALTDDCIGRGKHLKEGGAVYD
YISGLQVGIANLSDSLAAIKKLVFEEGRLTPAELWHALETDYAGERGKEIQEMLIHDAPKYGNDDDYADK
LVTDAYDIYVDEIAKYPNTRYGRGPIGGIRYSGTSSISANVGQGRGTLATPDGRNAGTPLAEGCSPSHNM
DKNGPTSVLKSVSKLPTDEIVGGVLLNQKVNPQTLSKEEDKVKLIALLRTFFNRLHGYHIQYNVVSRETL
IDAQKHPEKHRDLIVRVAGYSAFFNVLSKATQDDIIGRTEHTL

>RSH99640.1_bss_Benzylsuccinate_synthase_alpha_subunit_Streptococcus_sanguinis_bacteria
MIQVKEVEKTTIKTDYFGSLTERMDKYREDVLNKKPYIDAERAVLATKAYDKHKEKPYVLKRAYMLKEIL
ENMRLYIEDETMIVGNQASSNKDAPIFPEYTLEFVLNELDLFEKRDGDVFYITEETKEQLRSIAPFWENN
NLRARAGALLPEEVQVYMETGFFGMEGKMNSGDAHLAVNYQKLLAYGLKGFEEKARAAKEALDLTDPASI
DKYHFYDSIFIVVDAVKAYVERFVALANQLAEKAEPKRRQELLEIARICSKVPYEPASTFAEAVQSVWFI
QCILQIESNGHSLSYGRFDQYMYPYVKADLEAGRETEASIVERLTNLWIKTITINKVRSQAHTFSSAGSP
LYQNVTIGGQTRDKRDAVNPLSYLVLKSVAQTHLPQPNLTVRYHAGLDARFMNECIEVMKLGFGMPAFNN
DEIIIPSFIAKGVLEEDAYDYSAIGCVETAVPGKWGYRCTGMSYMNFPKVLLITMNDGIDPASGKRFAPS
FGHFKDMKSFAELQTAWDKTLRHLTRMSVIVENSIDLSLEREVPDILCSALTDDCIGRGKHLKEGGAVYD
YISGLQVGIANLSDSLAAIKKLVFEEGRLTPAELWHALETDYAGERGKEIQEMMIHDAPKYGNDDDYADK
LVTDAYDIYVDEIAKYPNTRYGRGPIGGIRYSGTSSISANVGQGRGTLATPDGRNAGTPLAEGCSPSHNM
DKNGPTSVLKSVSKLPTDEIVGGVLLNQKVNPQTLSKEEDKVKLIALLRTFFNRLHGYHIQYNVVSRETL
IDAQKHPEKHRDLIVRVAGYSAFFNVLSKATQDDIIGRTEHTL

>GCD31463.1_bss_benzylsuccinate_synthase_alpha_subunit_Klebsiella_pneumoniae_bacteria
MTTLKLNTLSARIQAHKMALVHIVKPPVCTERARHYTEMYQRHLDKPIPVRRALALAHHLAERTIWIKHD
ELIVGNQASEVRAAPIFPEYTVSWIEKEIDDLADRPGAGFSVSEENKRVLHEVCPWWRGQTVQDRCYGMF
TDEQKALLATGIIKAEGNMTSGDAHLAVNYPLLLEKGLDGMRAKVAERRSRINLTVLEDLHGEQFLKAID
IVLEAVSDHSKRFAALAREMATAESRESRRHELLTIAENCDVIAHEPPKTFWQALQLCYFIQLILQIESN
GHSVSFGRMDQYLYPYYRRDVELQQSLDREQAIELLHSCWLKLLEVNKIRSGSHSKASAGSPLYQNVTIG
GQNLVDGKPQDAVNPLSYAILESCGRLRSTQPNLSVRYHAGMSNDFLDACVQVIRCGFGMPAFNNDEIVI
PEFIKLGIEPQDAYDYAAIGCIETAVGGKWGYRCTGMSFINFARVMLATLEGGRDATSGQVFLPQEHALS
KGNFANFDQVLADWDRQIRYYTRKSIEIEYVVDTMLEENVHDILCSALVDDCIERAKSIKQGGAKYDWVS
GLQVGIANLGNSLAAVKKLVFDQGAIGQQELAKALAEDFDGLTHEQLRQRLINGAPKYGNDDDSVDQLLA
RAYQTYIDELKQYHNPRYGRGPIGGNYYAGTSSISANVPFGAQTMATPDGRKAHTPLAEGASPASGTDHL
GPTAVISSVGKLPTGAILGGVLLNQKLNPSTLENESDKQKLMVLLRTFFEVHKGWHIQYNIVSRDTLLEA
KKHPDQYRDLVVRVAGYSAFFTALSPDTQDDIIARTEHTL

>GCD24404.1_bss_benzylsuccinate_synthase_alpha_subunit_Klebsiella_pneumoniae_bacteria
MTTLKLNTLSARIQAHKMALVHIVKPPVCTERARHYTEMYQRHLDKPIPVRRALALAHHLAERTIWIKHD
ELIVGNQASEVRAAPIFPEYTVSWIEKEIDDLADRPGAGFSVSEENKRVLHEVCPWWRGQTVQDRCYGMF
TDEQKALLATGIIKAEGNMTSGDAHLAVNYPLLLEKGLDGMRAKVAERRSRINLTVLEDLHGEQFLKAID
IVLEAVSDHSKRFAALAREMATAESRETRRHELLTIAENCDVIAHEPPKTFWQALQLCYFIQLILQIESN
GHSVSFGRMDQYLYPYYRRDVELQQSLDREQAIELLHSCWLKLLEVNKIRSGSHSKASAGSPLYQNVTIG
GQNLVDGKPQDAVNPLSYAILESCGRLRSTQPNLSVRYHAGMSNDFLDACVQVIRCGFGMPAFNNDEIVI
PEFIKLGIEPQDAYDYAAIGCIETAVGGKWGYRCTGMSFINFARVMLATLEGGRDATSGQVFLPQEHALS
KGNFANFDQVLADWDRQIRYYTRKSIEIEYVVDTMLEENVHDILCSALVDDCIERAKSIKQGGAKYDWVS
GLQVGIANLGNSLAAVKKLVFDQGAIGQQELAKALAEDFDGLTHEQLRQRLINGAPKYGNDDDSVDQLLA
RAYQTYIDELKQYHNPRYGRGPIGGNYYAGTSSISANVPFGAQTMATPDGRKAHTPLAEGASPASGTDHL
GPTAVISSVGKLPTGAILGGVLLNQKLNPSTLENESDKQKLMVLLRTFFEVHKGWHIQYNIVSRDTLLEA
KKHPDQYRDLVVRVAGYSAFFTALSPDTQDDIIARTEHTL

>BBB92076.1_bss_benzylsuccinate_synthase_alpha_subunit_Methylomusa_anaerophila_bacteria
METRGMNERIRKLRTQSLTAEPRLSMERAELVTAVYEKYSGTVETPILRALAFKHIMEEKALCINDGELI
VGEKGETPQSAPTFPELCCHSLDDMAVMQQRDKIYFRVTAEAEKIQREKIIPYWQNRAMRKNILDRMAPA
WMDCYESGIFTEFMEQRGPGHTVIDGKIYKKGFLDFKADIEREISNLNFLADEQAYDKKIQLEAMVICCD
AIITYGKRYARYARELAAAESGQTRKAELWQIAANCEVVPAHKPATFAQAIQMYWFVHIGVTTEINPWDA
LSPGRLDQHLYPFYQQGIEAGSLTREQAKELLQCLWIKFNNQPAPPKVGITLKESGTYTDFANLNTGGVK
ADGSDGVNDISYLILETMDELKLLQPSSNVQISRKSPHLFVKKACEISRKGWGQPAFYNTEAIIQELLRA
GKDIVDARQGGASGCVETGAFGKEAYILTGYFNLPKILELTLNNGFDPTVNKQLGLETGHAEDYKSYEEL
FAAYKKQLQYFVDVKVTGNHIIETLYAKHMPVPFLSVIISDCIKKAKDYNAGGARYNTNYIQGVGIGTLA
DSLAAIKYNVFDRKSFTMTELMQALADNFTGRKYIHNLVLNRTPKYGNDDDYADQIMIEAFEAFYQAVTG
RKNRKGGVYRIDMLPTTCHIYFGSVMGASPNGRRAHKPLSEGISPDKGADRKGPTAVIKSASKMDHIKTG
GTLLNQKFTPAVVAGEAGLENMAALIRTYFNLDGHHIQFNVIDRKTLLAAQSQPEEYKDLIVRVAGYSDY
FHNLDKELQDEIIARTEQSF

>BBB91135.1_bss_benzylsuccinate_synthase_alpha_subunit_Methylomusa_anaerophila_bacteria
MALATALLSPQEQRLEDERQGRHQAAGRPRPYAIFNAIKGTKPIIDIERAKYFTASFKTTEGQPLILRWA
KALKHIAGNITVYIDDRQLLASRAGCPGRYGLIYPELDGCFLGKVAELTNRVESPFSISEEDLRCIEQEI
APYWQGRTFYEDLARSLPPDVLRVTYDPDEITKSRYIVNETATMRSALQWVHDFEKVLQKGFKAIRQEAE
ERLAALDLFDPQDALEKAPFLEAVILVADAIVIWAKRHAALAARLAATEVDPQRKAELQALTAICEWVPE
NPARTFHEAVQAQWFTQMFSRLEQKTGATISNGRMDQYFYPFYRADVEQGRLDAEGAKELLECMWVGMAQ
YMDLYVSPAGACFNEAYAHWEAVTIGGQDENGEDATNELTYLFLESKREFPINYPDLAARVHARSPGRYL
YEIAETVKEGSGFPKLINDEEVIPLLVAKGAAFREANTYAVSGCTEVRMPNRDTYTSPCAYVNIAAALEL
VLYNGRMKIYGPEFLTLATGELDSLATWEDFWQAYLTQQTYLLKQAFKQQYLVNSLREKHFAAPLGSTLH
DQCQKQYKDLHAAQIAGGIDLGYFDIIGYGTVVDSLAAIKKLVYEDRKLSLAELFAALDNNFAGYEATRQ
LLLNAPRYGNNDPYADGLAKSIDLAALEFTHKYSRTIGASLDLRYVPVTSHVPFGKVVGATANGRKAGTA
LSDGSSASHGADTKGPTAVLMSNANSKNLGYKERAARLLNIKLSPACVQGEAGTDKITAFIRSWCDLKLW
HLQFNIINKETLLAAQKDPDKYRNLLVRVAGYSAYFIDLSPDLQNDVIARTEHSL

>BBB91134.1_bss_benzylsuccinate_synthase_alpha_subunit_Methylomusa_anaerophila_bacteria
MSPGSTVLSPQEKRIQAEWQGSNPAPDRARVYAILNSFKGARPRIDIERARYFTESFRRTEGEPLVLRWA
KALQHIAENITVYIDEHQLLAGRVGQPGRHGILYPELDGDFLDTALEELPKRGASPFDIASRDAGIVISR
IAPYWKGKTFHENLAKALPATTIKLTYDPENVLNSRFIVNETASFRSSIQWVHDYEKVLKKGFKGLREDA
DARLAALDPLSPVDNTEKAPFLQAVIIVCDAIVIWARRHAKLAAELAEAEGDCQRKAELLDIARLCQRVP
ENPARTFHEALQAQWFTQLFSRLEQKTGTIISNGRMDQYLFSYYAQDLAAGRITPRQATELLECMWVGMA
QFVDLYISPTGGAFNEGYAHWEAVTVGGQTPDGRDASNELTYLFLQSKRDFPLNYPDLAARIHARAPERY
LYEVADTIKDGSGFPKLINDEEVIPLLLAKGAGLEEAYDYAVSGCSECRMPNRDTYTSPCAYINFAAALE
MTLYNGKMQRYGDETIGLTTGDPRTFTTWEDFWQAYLSQQTNFLKHAFIQQHTIIRLRPRHFAVPLASAL
HDLCMDSCRDLHSPVIPGGIDLGYFEFIGYGTVVDSLSAVKKLVYEEQRLTMDQLLTALANNFTGSEIVR
QWLLRAPKYGNNDPYADDIAKAVDLEALRFARKYSQELGVHLDLRYVPFTSHVPFGKVVSATPNGREAWT
PLADGSSASHGADGHGPTAVLLSNFNSKNYNYRERAARLLNIKLSPACVAGESGTARLVAFIRTWCDLKL
WHLQFNIINKATLLAAQKEPDKYRDLLVRVAGYSAYFTDLSPDLQNDMIARTEHDQV

>RFE01505.1_bss_Benzylsuccinate_synthase_alpha_subunit_Streptococcus_parauberis_bacteria
MTLTNSRFGQLTERMSTYREAVLDKKPYIDAERAILVTETYKEHQDKPANLKRAYMLQNILEHMSIYIED
ESLIAGNQASSNKDAPIFPEYTLEFVINELDLFEKRDGDVFYIKEETKEQLRSIAPFWENNNLRARAGAL
LPREVDVYMETGFFGMEGKMNSGDAHLAVNYQKVLEFGLKDFEARAHAAKDALDLTVPENIDKYHFYDSI
FIVIDAIKTYSRRYAELARQMAEKASADRKAELLEIARICDKVPYEPAATFAEAVQSVWFIQCILQIESN
GHSLSYGRFDQYMYPYAKADLEAGRETEESIVERLTNLWIKTLTINKVRSQSHTFSSAGSPMYQNVTIGG
QTRDKKDAVNPMSYMVLRSVAQTKLPQPNLTVRYHKGLDNDFMNECIEVMKLGFGMPAINNDEIIIPSFI
KKGVLEEDAYDYSAIGCVETAVPGKWGYRCTGMSYINFPKILLITMNNGIDPSSGKRFAKGHGYFTDMTS
YEELKVAWDKTLREITRMSVVVENAIDLGLERECPDILCSALTDDCIGRGKTLKEGGAVYDFISGLQVGI
ANLADSLAVLKKLVFEEHKLTPQELWHALESDFAGDRGEEIRQMLINDAPKYGNDDDYVDQLVVDAYDTY
IDEIAKYPNTRYGRGPIGGTRYSGTSSISANVGQGKGTLATPDGRHAGTPLAEGCSPEHSMDKKGPTSVL
KSVSKLRTDEIVGGVLLNQKVNPQTLAKEEDKLKLMALLRTFFNRLHGYHIQYNVVSRETLIDAQLHPEE
HRDLIVRVAGYSAFFNVLSKATQDDIIERTEHTF

>RDS52988.1_bss_Benzylsuccinate_synthase_alpha_subunit_Escherichia_coli_bacteria
MTTLKLDTLSDRIKAHKNALVHIVKPPVCTERAQHYTEMYQQHLDKPIPVRRALALAHHLANRTIWIKHD
ELIIGNQASEVRAAPIFPEYTVSWIEKEIDDLADRPGAGFAVSEENKRVLHEVCPWWRGQTVQDRCYGMF
TDEQKGLLATGIIKAEGNMTSGDAHLAVNFPLLLEKGLDGLREKVAERRSRINLTVLEDLHGEQFLKAID
IVLVAVSEHIERFAALAREMAATETRESRRDELLTIAENCDLIAHQPPQTFWQALQLCYFIQLILQIESN
GHSVSFGRMDQYLYPYYRRDVELNQTLDREHAIEMLHSCWLKLLEVNKIRSGSHSKASAGSPLYQNVTIG
GQNLVDGQPMDAVNPLSYAILESCGRLRSTQPNLSVRYHAGMSNDFLDACVQVIRCGFGMPAFNNDEIVI
PEFIKLGIEPQDAYDYAAIGCIETAVGGKWGYRCTGMSFINFARVMLAALEGGRDATSGKVFLPQEKALS
AGNFNNFDEVMDAWDTQIRYYTRKSIEIEYVVDTMLEENVHDILCSALVDDCIERAKSIKQGGAKYDWVS
GLQVGIANLGNSLAAVKKLVFEQGAIGQQQLAAALADDFDGLTHEQLRQRLINGAPKYGNDDDTVDTLLA
RAYQTYIDELKQYHNPRYGRGPIGGNYYAGTSSISANVPFGAQTMATPDGRKAHTPLAEGASPASGTDHL
GPTAVIGSVGKLPTAAILGGVLLNQKLNPATLENESDKQKLMILLRTFFEVHKGWHIQYNIVSRETLLEA
KKHPDQYRDLVVRVAGYSAFFTALSPDAQDDIIARTEHML

>RDS48966.1_bss_Benzylsuccinate_synthase_alpha_subunit_Escherichia_coli_bacteria
MTTLKLDTLSDRIKAHKNALVHIVKPPVCTERAQHYTEMYQQHLDKPIPVRRALALAHHLANRTIWIKHD
ELIIGNQASEVRAAPIFPEYTVSWIEKEIDDLADRPGAGFAVSEENKRVLHEVCPWWRGQTVQDRCYGMF
TDEQKGLLATGIIKAEGNMTSGDAHLAVNFPLLLEKGLDGLREKVAERRSRINLTVLEDLHGEQFLKAID
IVLVAVSEHIERFAALAREMAATETRESRRDELLAMAENCDLIAHQPPQTFWQALQLCYFIQLILQIESN
GHSVSFGRMDQYLYPYYRRDVELNQTLDREHAIEMLHSCWLKLLEVNKIRSGSHSKASAGSPLYQNVTIG
GQNLVDGQPMDAVNPLSYAILESCGRLRSTQPNLSVRYHAGMSNDFLDACVQVIRCGFGMPAFNNDEIVI
PEFIKLGIEPQDAYDYAAIGCIETAVGGKWGYRCTGMSFINFARVMLAALEGGHDATSGKVFLPQEKALS
AGNFNNFDEVMDAWDTQIRYYTRKSIEIEYVVDTMLEENVHDILCSALVDDCIERAKSIKQGGAKYDWVS
GLQVGIANLGNSLAAVKKLVFEQGAIGQQQLAAALADDFDGLTHEQLRQRLINGAPKYGNDDDTVDTLLA
RAYQTYIDELKQYHNPRYGRGPVGGNYYAGTSSISANVPFGAQTMATPDGRKAHTPLAEGASPASGTDHL
GPTAVIGSVGKLPTAAILGGVLLNQKLNPATLENESDKQKLMILLRTFFEVHKGWHIQYNIVSRETLLDA
KKHPDQYRDLVVRVAGYSAFFTALSPDAQDDIIARTEHML

>RDS45801.1_bss_Benzylsuccinate_synthase_alpha_subunit_Escherichia_coli_bacteria
MTTLKLDTLSDRIKAHKNELVHIVKPPVCTERAQHYTEMYQQHLDKPIPVRRALALAHHLANRTIWIKHD
ELIIGNQASEVRAAPIFPEYTVSWIEKEIDDLADRPGAGFAVSEENKRVLHEVCPWWRGQTVQDRCYGMF
TDEQKGLLATGIIKAEGNMTSGDAHLAVNFPLLLEKGLDGLREKVAERRSRINLTVLEDLHGEQFLKAID
IVLVAVSEHIERFAALAREMAATETRESRRDELLTIAENCDLIAHQPPQTFWQALQLCYFIQLILQIESN
GHSVSFGRMDQYLYPYYRRDVELNQTLDREHAIEMLHSCWLKLLEVNKIRSGSHSKASAGSPLYQNVTIG
GQNLVDGQPMDAVNPLSYAILESCGRLRSTQPNLSVRYHAGMSNDFLDACVQVIRCGFGMPAFNNDEIVI
PEFIKLGIEPQDAYDYAAIGCIETAVGGKWGYRCTGMSFINFARVMLAALEGGRDATSGKVFLPQEKALS
AGNFNNFDEVMDAWDTQIRYYTRKSIEIEYVVDTMLEENVHDILCSALVDDCIERAKSIKQGGAKYDWVS
GLQVGIANLGNSLAAVKKLVFEQGAIGQQQLAAALADDFDGLTHEQLRQRLINGAPKYGNDDDTVDTLLA
RAYQTYIDELKQYHNPRYGRGPVGGNYYAGTSSISANVPFGAQTMATPDGRKAHTPLAEGASPASGTDHL
GPTAVIGSVGKLPTAAILGGVLLNQKLNPATLENESDKQKLMILLRTFFEVHKGWHIQYNIVSRETLLEA
KKHPDQYRDLVVRVAGYSAFFTALSPDAQDDIIARTEHML

>RDS37164.1_bss_Benzylsuccinate_synthase_alpha_subunit_Escherichia_coli_bacteria
MTTLKLDTLSDRIKAHKNALVHIVKPPVCTERAQHYTEMYQQHLDKPIPVRRALALAHHLANRTIWIKHD
ELIIGNQASEVRAAPIFPEYTVSWIEKEIDDLADRPGAGFAVSEENKRVLHEVCPWWRGQTVQDRCYGMF
TDEQKGLLATGIIKAEGNMTSGDAHLAVNFPLLLEKGLDGLREKVAERRSRINLTVLEDLHGEQFLKAID
IVLVAVSEHIERFAALAREMAATETRESRRDELLTMAENCDLIAHQPPQTFWQALQLCYFIQLILQIESN
GHSVSFGRMDQYLYPYYRRDVELNQTLDREHAIEMLHSCWLKLLEVNKIRSGSHSKASAGSPLYQNVTIG
GQNLVDGQPMDAVNPLSYAILESCGRLRSTQPNLSVRYHAGMSNDFLDACVQVIRCGFGMPAFNNDEIVI
PEFIKLGIEPQDAYDYAAIGCIETAVGGKWGYRCTGMSFINFARVMLAALEGGRDATSGKVFLPQEKALS
AGNFNNFDEVMDAWDTQIRYYTRKSIEIEYVVDTMLEENVHDILCSALVDDCIERAKSIKQGGAKYDWVS
GLQVGIANLGNSLAAVKKLVFEQGAIGQQQLAAALADDFDGLTHEQLRQRLINGAPKYGNDDDTVDTLLA
RAYQTYIDELKQYHNPRYGRGPVGGNYYAGTSSISANVPFGAQTMATPDGRKAHTPLAEGASPASGTDHL
GPTAVIGSVGKLPTAAILGGVLLNQKLNPATLENESDKQKLMILLRTFFEVHKGWHIQYNIVSRETLLEA
KKHPDQYRDLVVRVAGYSAFFTALSPDAQDDIIARTEHML

>RDS35837.1_bss_Benzylsuccinate_synthase_alpha_subunit_Escherichia_coli_bacteria
MTTLKLDTLSDRIKAHKNALVHIVKPPVCTERAQHYTEMYQQHLDKPIPVRRALALAHHLANRTIWIKHD
ELIIGNQASEVRAAPIFPEYTVSWIEKEIDDLADRPGAGFAVSEENKRVLHEVCPWWRGQTVQDRCYGMF
TDEQKGLLATGIIKAEGNMTSGDAHLAVNFPLLLEKGLDGLREKVAERRSRINLTVLEDLHGEQFLKAID
IVLVAVSEHIERFAALAREMAATETRESRRDELLTMAENCDLIAHQPPQTFWQALQLCYFIQLILQIESN
GHSVSFGRMDQYLYPYYRRDVELNQTLDREHAIEMLHSCWLKLLEVNKIRSGSHSKASAGSPLYQNVTIG
GQNLVDGQPMDAVNPLSYAILESCGRLRSTQPNLSVRYHAGMSNDFLDACVQVIRCGFGMPAFNNDEIVI
PEFIKLGIEPQDAYDYAAIGCIETAVGGKWGYRCTGMSFINFARVMLAALEGGRDATSGKVFLPQEKALS
AGNFNNFDEVMDAWDTQIRYYTRKSIEIEYVVDTMLEENVHDILCSALVDDCIERAKSIKQGGAKYDWVS
GLQVGIANLGNSLAAVKKLVFEQGAIGQQQLAAALADDFDGLTHEQLRQRLINGAPKYGNDDDTVDTLLA
RAYQTYIDELKQYHNPRYGRGPVGGNYYAGTSSISANVPFGAQTMATPDGRKAHTPLAEGASPASGTDHL
GPTAVIGSVGKLPTAAILGGVLLNQKLNPATLENESDKQKLMILLRTFFEVHKGWHIQYNIVSRETLLEA
KKHPDQYRDLVVRVAGYSAFFTALSPDAQDDIIARTEHML

>RDS35528.1_bss_Benzylsuccinate_synthase_alpha_subunit_Escherichia_coli_bacteria
MTTLKLDTLSDRIKAHKNALVHIVKPPVCTERAQHYTEMYQQHLDKPIPIRRALALAHHLANRTIWIKHD
ELIIGNQASEVRAAPIFPEYTVSWIEKEIDDLADRPGAGFAVSEENKRVLHEVCPWWRGQTVQDRCYGMF
TDEQKGLLATGIIKAEGNMTSGDAHLAVNFPLLLEKGLDGLREKVAERRSRINLTVLEDLHGEQFLKAID
IVLVAVSEHIERFAALAREMAATETRESRRDELLAMAENCDLIAHQPPQTFWQALQLCYFIQLILQIESN
GHSVSFGRMDQYLYPYYRRDVELNQTLDREHAIELLHSCWLKLLEVNKIRSGSHSKASAGSPLYQNVTIG
GQNLVDGQPMDAVNPLSYAILESCGRLRSTQPNLSVRYHAGMSNDFLDACVQVIRCGFGMPAFNNDEIVI
PEFIKLGIEPQDAYDYAAIGCIETAVGGKWGYRCTGMSFINFARVMLAALEGGRDATSGKVFLPQEKALS
AGNFNNFDEVMDAWDTQIRYYTRKSIEIEYVVDTMLEENVHDILCSALVDDCIERAKSIKQGGAKYDWVS
GLQVGIANLGNSLAAVKKLVFEQGAIGQQQLAAALADDFDGLTHEQLRQRLINGAPKYGNDDDTVDTLLA
RAYQTYIDELKQYHNPRYGRGPVGGNYYAGTSSISANVPFGAQTMATPDGRKAHTPLAEGASPASGTDHL
GPTAVIGSVGKLPTAAILGGVLLNQKLNPATLENESDKQKLMILLRTFFEVHKGWHIQYNIVSRETLLEA
KKHPDQYRDLVVRVAGYSAFFTALSPEAQDDIIARTEHML

>RDS34110.1_bss_Benzylsuccinate_synthase_alpha_subunit_Escherichia_coli_bacteria
MTTLKLDTLSDRIKAHKNALVHIVKPPVCTERAQHYTEMYQQHLDKPIPVRRALALAHHLANRTIWIKHD
ELIIGNQASEVRAAPIFPEYTVSWIEKEIDDLADRPGAGFAVSEENKRVLHEVCPWWRGQTVQDRCYGMF
TDEQKGLLATGIIKAEGNMTSGDAHLAVNFPLLLEKGLDGLREKVAERRSRINLTVLEDLHGEQFLKAID
IVLVAVSEHIERFAALAREMAATETRESRRDELLAMAENCDLIAHQPPQTFWQALQLCYFIQLILQIESN
GHSVSFGRMDQYLYPYYRRDVELNQTLDREHAIEMLHSCWLKLLEVNKIRSGSHSKASAGSPLYQNVTIG
GQNLVDGQPMDAVNPLSYAILESCGRLRSTQPNLSVRYHAGMSNDFLDACVQVIRCGFGMPAFNNDEIVI
PEFIKLGIEPQDAYDYAAIGCIETAVGGKWGYRCTGMSFINFARVMLAALEGGHDATSGKVFLPQEKALS
AGNFNNFDEVMDAWDTQIRYYTRKSIEIEYVVDTMLEENVHDILCSALVDDCIERAKSIKQGGAKYDWVS
GLQVGIANLGNSLAAVKKLVFEQGAIGQQQLAAALADDFDGLTHEQLRQRLINGAPKYGNDDDTVDTLLA
RAYQTYIDELKQYHNPRYGRGPVGGNYYAGTSSISANVPFGAQTMATPDGRKAHTPLAEGASPASGTDHL
GPTAVIGSVGKLPTAAILGGVLLNQKLNPATLENESDKQKLMILLRTFFEVHKGWHIQYNIVSRETLLDA
KKHPDQYRDLVVRVAGYSAFFTALSPDAQDDIIARTEHML

>RDS24800.1_bss_Benzylsuccinate_synthase_alpha_subunit_Escherichia_coli_bacteria
MTTLKLDTLSDRIKAHKNALVHIVKPPVCTERAQHYTEMYQQHLDKPIPVRRALALAHHLANRTIWIKHD
ELIIGNQASEVRAAPIFPEYTVSWIEKEIDDLADRPGAGFAVSEENKRVLHEVCPWWRGQTVQDRCYGMF
TDEQKGLLATGIIKAEGNMTSGDAHLAVNFPLLLEKGLDGLREKVAERRSRINLTVLEDLHGEQFLKAID
IVLVAVSEHIERFAALAREMAATETRESRRDELLTIAENCDLIAHQPPQTFWQALQLCYFIQLILQIESN
GHSVSFGRMDQYLYPYYRRDVELNQTLDREHAIEMLHSCWLKLLEVNKIRSGSHSKASAGSPLYQNVTIG
GQNLVDGQPMDAVNPLSYAILESCGRLRSTQPNLSVRYHAGMSNDFLDACVQVIRCGFGMPAFNNDEIVI
PEFIKLGIEPQDAYDYAAIGCIETAVGGKWGYRCTGMSFINFARVMLAALEGGRDATSGKVFLPQAKALS
AGNFNNFDEVMDAWDTQIRYYTRKSIEIEYVVDTMLEENVHDILCSALVDDCIERAKSIKQGGAKYDWVS
GLQVGIANLGNSLAAVKKLVFEQGAIGQQQLAAALADDFDGLTHEQLRQRLINGAPKYGNDDDTVDTLLA
RAYQTYIDELKQYHNPRYGRGPVGGNYYAGTSSISANVPFGAQTMATPDGRKAHTPLAEGASPASGTDHL
GPTAVIGSVGKLPTAAILGGVLLNQKLNPATLENESDKQKLMILLRTFFEVHKGWHIQYNIVSRETLLEA
KKHPDQYRDLVVRVAGYSAFFTALSPDAQDDIIARTEHML

>RDS21425.1_bss_Benzylsuccinate_synthase_alpha_subunit_Escherichia_marmotae_bacteria
MTTLKLDTLSDRIKAHKNALVHIVKPPVCTERAQHYTEMYQQHLDKPIPVRRALALAHHLANRTIWIKHD
ELIIGNQASEVRAAPIFPEYTVSWIEKEIDDLADRPGAGFAVSEENKRVLHEVCPWWRGQTVQDRCYGMF
TDEQKGLLATGIIKAEGNMTSGDAHLAVNFPLLLEKGLDGLREKVAERRSRINLTVLEDLHGEQFLKAID
IVLVAVSEHIERFAALAREMAATETRESRRDELLAMAENCDLIAHQPPQTFWQALQLCYFIQLILQIESN
GHSVSFGRMDQYLYPYYRRDVELNQTLDREHAIEMLHSCWLKLLEVNKIRSGSHSKASAGSPLYQNVTIG
GQNLVDGQPMDAVNPLSYAILESCGRLRSTQPNLSVRYHAGMSNDFLDACVQVIRCGFGMPAFNNDEIVI
PEFIKLGIEPKDAYDYAAIGCIETAVGGKWGYRCTGMSFINFARVMLAALEGGRDATSGKVFLPQEKALS
AGNFNNFDEVMDAWDTQIRYYTRKSIEIEYVVDTMLEENVHDILCSALVDDCIERAKSIKQGGAKYDWVS
GLQVGIANLGNSLAAVKKLVFEQGAIGQQQLAAALADDFEGLTHEQLRQRLINGAPKYGNDDDTVDTLLA
RAYQTYIDELKQYHNPRYGRGPVGGNYYAGTSSISANVPFGAQTMATPDGRKAHTPLAEGASPASGTDHL
GPTAVIGSVGKLPTASILGGVLLNQKLNPATLENESDKQKLMVLLRTFFEVHKGWHIQYNIVSRETLLEA
KKHPDQYRDLVVRVAGYSAFFTALSPDAQDDIIARTEHML

>RDS20741.1_bss_Benzylsuccinate_synthase_alpha_subunit_Escherichia_coli_bacteria
MTTLKLDTLSDRIKAHKNALVHIVKPPVCTERAQHYTEMYQQHLDKPIPVRRALALAHHLANRTIWIKHD
ELIIGNQASEVRAAPIFPEYTVSWIEKEIDDLADRPGAGFAVSEENKRVLHELCPWWRGQTVQDRCYGMF
TDEQKGLLATGIIKAEGNMTSGDAHLAVNFPLLLEKGLDGLREKVAERRSRINLTVLEDLHGEQFLKAID
IVLVAVSEHIERFAALAREMAATETRESRRDELLTIAENCDLIAHQPPQTFWQALQLCYFIQLILQIESN
GHSVSFGRMDQYLYPYYRRDVELNQTLDREHAIELLHSCWLKLLEVNKIRSGSHSKASAGSPLYQNVTIG
GQNLVDGQPMDAVNPLSYAILESCGRLRSTQPNLSVRYHAGMSNDFLDACVQVIRCGFGMPAFNNDETVI
PEFIKLGIEPQDAYDYAAIGCIETAVGGKWGYRCTGMSFINFARVMLAALEGGRDATSGKVFLPQEKALS
AGNFNNFDEVMDAWDTQIRYYTRKSIEIEYVVDTMLEENVHDILCSALVDDCIERAKSIKQGGAKYDWVS
GLQVGIANLGNSLAAVKKLVFEQGAIGQQQLAAALADDFDGLTHEQLRQRLINGAPKYGNDDDTVDTLLA
RAYQTYIDELKQYHNPRYGRGPVGGNYYAGTSSISANVPFGAQTMATPDGRKAHTPLAEGASPASGTDHL
GPTAVIGSVGKLPTAAILGGVLLNQKLNPATLENESDKQKLMILLRTFFEVHKGWHIQYNIVSRETLLEA
KKHPDQYRDLVVRVAGYSAFFTALSPDAQDDIIARTEHML

>RDS10592.1_bss_Benzylsuccinate_synthase_alpha_subunit_Escherichia_coli_bacteria
MTTLKLDTLSDRIKAHKNALVHIVKPPVCTERAQHYTEMYQQHLDKPIPVRRALALAHHLANRTIWIKHD
ELIIGNQASEVRAAPIFPEYTVSWIEKEIDDLADRPGAGFAVSEENKRVLHEVCPWWRGQTVQDRCYGMF
TDEQKGLLATGIIKAEGNMTSGDAHLAVNFPLLLEKGLDGLREKVAERRSRINLTVLEDLHGEQFLKAID
IVLVAVSEHIERFAALAREMAATETRESRRDELLTMAENCDLIAHQPPQTFWQALQLCYFIQLILQIESN
GHSVSFGRMDQYLYPYYRRDVELNQTLDREHAIEMLHSCWLKLLEVNKIRSGSHSKASAGSPLYQNVTIG
GQNLVDGQPMDAVNPLSYAILESCGRLRSTQPNLSVRYHAGMSNDFLDACVQVIRCGFGMPAFNNDEIVI
PEFIKLGIEPQDAYDYAAIGCIETAVGGKWGYRCTGMSFINFARVMLAALEGGRDATSGKVFLPQEKALS
AGNFNNFDEVMDAWDTQIRYYTRKSIEIEYVVDTMLEENVHDILCSALVDDCIERAKSIKQGGAKYDWVS
GLQVGIANLGNSLAAVKKLVFEQGAIGQQQLAAALADDFDGLTHEQLRQRLINGAPKYGNDDDTVDTLLA
RAYQTYIDELKQYHNPRYGRGPVGGNYYAGTSSISANVPFGAQTMATPDGRKAHTPLAEGASPASGTDHL
GPTAVIGSVGKLPTAAILGGVLLNQKLNPATLENESDKQKLMILLRTFFEVHKGWHIQYNIVSRETLLEA
KKHPDQYRDLVVRVAGYSAFFTALSPDAQDDIIARTEHML

>RDS07153.1_bss_Benzylsuccinate_synthase_alpha_subunit_Escherichia_coli_bacteria
MTTLKLDTLSDRIKAHKNALVHIVKPPVCTERAQHYTEMYQQHLDKPIPVRRALALAHHLANRTIWIKHD
ELIIGNQASEVRAAPIFPEYTVSWIEKEIDDLADRPGAGFAVSEENKRVLHEVCPWWRGQTVQDRCYGMF
TDEQKGLLATGIIKAEGNMTSGDAHLAVNFPLLLEKGLDGLREKVAERRSRINLTVLEDLHGEQFLKAID
IVLVAVSEHIERFAALAREMAATETRESRRDELLTIAENCDLIAHQPPQTFWQALQLCYFIQLILQIESN
GHSVSFGRMDQYLYPYYRRDVELNQTLDREHAIEMLHSCWLKLLEVNKIRSGSHSKASAGSPLYQNVTIG
GQNLVDGQPMDAVNPLSYAILESCGRLRSTQPNLSVRYHAGMSNDFLDACVQVIRCGFGMPAFNNDEIVI
PEFIKLGIEPQDAYDYAAIGCIETAVGGKWGYRCTGMSFINFARVMLAALEGGRDATSGKVFLPQEKALS
AGNFNNFDEVMDAWDTQIRYYTRKSIEIEYVVDTMLEENVHDILCSALVDDCIERAKSIKQGGAKYDWVS
GLQVGIANLGNSLAAVKKLVFEQGAIGQQQLAAALADDFDGLTHEQLRQRLINGAPKYGNDDDTVDTLLA
RAYQTYIDELKQYHNPRYGRGPIGGNYYAGTSSISANVPFGAQTMATPDGRKAHTPLAEGASPASGTDHL
GPTAVIGSVGKLPTAAILGGVLLNQKLNPATLENESDKQKLMILLRTFFEVHKGWHIQYNIVSRETLLEA
KKHPDQYRDLVVRVAGYSAFFTALSPDAQDDIIARTEHML

>RDR96701.1_bss_Benzylsuccinate_synthase_alpha_subunit_Escherichia_coli_bacteria
MTTLKLDTLSDRIKAHKNALVHIVKPPVCTERAQHYTEMYQQHLDKPIPVRRALALAHHLANRTIWIKHD
ELIIGNQASEVRAAPIFPEYTVSWIEKEIDDLADRPGAGFAVSEENKRVLHEVCPWWRGQTVQDRCYGMF
TDEQKGLLATGIIKAEGNMTSGDAHLAVNFPLLLEKGLDGLREKVAERRSRINLTVLEDLHGEQFLKAID
IVLVAVSEHIERFAALAREMAATETRESRRDELLTIAENCDLIAHQPPQTFWQALQLCYFIQLILQIESN
GHSVSFGRMDQYLYPYYRRDVELNQTLDREHAIEMLHSCWLKLLEVNKIRSGSHSKASAGSPLYQNVTIG
GQNLVDGQPMDAVNPLSYAILESCGRLRSTQPNLSVRYHAGMSNDFLDACVQVIRCGFGMPAFNNDEIVI
PEFIKLGIEPQDAYDYAAIGCIETAVGGKWGYRCTGMSFINFARVMLAALEGGRDATSGKVFLPQAKALS
AGNFNNFDEVMDAWDTQIRYYTRKSIEIEYVVDTMLEENVHDILCSALVDDCIERAKSIKQGGAKYDWVS
GLQVGIANLGNSLAAVKKLVFEQGAIGQQQLAAALADDFDGLTHEQLRQRLINGAPKYGNDDDTVDTLLA
RAYQTYIDELKQYHNPRYGRGPVGGNYYAGTSSISANVPFGAQTMATPDGRKAHTPLAEGASPASGTDHL
GPTAVIGSVGKLPTAAILGGVLLNQKLNPATLENESDKQKLMILLRTFFEVHKGWHIQYNIVSRETLLEA
KKHPDQYRDLVVRVAGYSAFFTALSPDAQDDIIARTEHML

>RDR95600.1_bss_Benzylsuccinate_synthase_alpha_subunit_Escherichia_coli_bacteria
MTTLKLDTLSDRIKAHKNALVHIVKPPVCTERAQHYTEMYQQHLDKPIPVRRALALAHHLANRTIWIKHD
ELIIGNQASEVRAAPIFPEYTVSWIEKEIDDLADRPGAGFAVSEENKRVLHEVCPWWRGQTVQDRCYGMF
TDEQKGLLATGIIKAEGNMTSGDAHLAVNFPLLLEKGLDGLREKVAERRSRINLTVLEDLHGEQFLKAID
IVLVAVSEHIERFAALAREMAATETRESRRDELLAIAENCDLIAHQPPQTFWQALQLCYFIQLILQIESN
GHSVSFGRMDQYLYPYYRRDVELNQTLDREHAIEMLHSCWLKLLEVNKIRSGSHSKASAGSPLYQNVTIG
GQNLVDGQPMDAVNPLSYAILESCGRLRSTQPNLSVRYHAGMSNDFLDACVQVIRCGFGMPAFNNDEIVI
PEFIKLGIEPQDAYDYAAIGCIETAVGGKWGYRCTGMSFINFARVMLAALEGGRDATSGKVFLPQEKALS
AGNFNNFDEVMDAWDTQIRYYTRKSIEIEYVVDTMLEENVHDILCSALVDDCIERAKSIKQGGAKYDWVS
GLQVGIANLGNSLAAVKKLVFEQGAIGQQQLAAALADDFDGLTHEQLRQRLINGAPKYGNDDDTVDTLLA
RAYQTYIDELKQYHNPRYGRGPVGGNYYAGTSSISANVPFGAQTMATPDGRKAHTPLAEGASPASGTDHL
GPTAVIGSVGKLPTAAILGGVLLNQKLNPATLENESDKQKLMILLRTFFEVHKGWHIQYNIVSRETLLEA
KKHPDQYRDLVVRVAGYSAFFTALSPDAQDDIIARTEHML

>RDR91051.1_bss_Benzylsuccinate_synthase_alpha_subunit_Escherichia_marmotae_bacteria
MTTLKLDTLSDRIKAHKNALVHIVKPPVCTERAQHYTEMYQQHLDKPIPVRRALALAHHLANRTIWIKHD
ELIIGNQASEVRAAPIFPEYTVSWIEKEIDDLADRPGAGFAVSEENKRVLHEVCPWWRGQTVQDRCYGMF
TDEQKGLLATGIIKAEGNMTSGDAHLAVNFPLLLEKGLDGLREKVAERRSRINLTVLEDLHGEQFLKAID
IVLVAVSEHIERFAALAREMAATETRESRRDELLAMAENCDLIAHQPPQTFWQALQLCYFIQLILQIESN
GHSVSFGRMDQYLYPYYRRDVELNQTLDREHAIEMLHSCWLKLLEVNKIRSGSHSKASAGSPLYQNVTIG
GQNLVDGQPMDAVNPLSYAILESCGRLRSTQPNLSVRYHAGMSNDFLDACVQVIRCGFGMPAFNNDEIVI
PEFIKLGIEPKDAYDYAAIGCIETAVGGKWGYRCTGMSFINFARVMLAALEGGRDATSGKVFLPQEKALS
AGNFNNFDEVMDAWDTQIRYYTRKSIEIEYVVDTMLEENVHDILCSALVDDCIERAKSIKQGGAKYDWVS
GLQVGIANLGNSLAAVKKLVFEQGAIGQQQLAAALADDFEGLTHEQLRQRLINGAPKYGNDDDTVDTLLA
RAYQTYIDELKQYHNPRYGRGPVGGNYYAGTSSISANVPFGAQTMATPDGRKAHTPLAEGASPASGTDHL
GPTAVIGSVGKLPTASILGGVLLNQKLNPATLENESDKQKLMVLLRTFFEVHKGWHIQYNIVSRETLLEA
KKHPDQYRDLVVRVAGYSAFFTALSPDAQDDIIARTEHML

>RDR88970.1_bss_Benzylsuccinate_synthase_alpha_subunit_Escherichia_marmotae_bacteria
MTTLKLDTLSDRIKAHKNALVHIVKPPVCTERAQHYTEMYQQHLDKPIPVRRALALAHHLANRTIWIKHD
ELIIGNQASEVRAAPIFPEYTVSWIEKEIDDLADRPGAGFAVSEENKRVLHEVCPWWRGQTVQDRCYGMF
TDEQKGLLATGIIKAEGNMTSGDAHLAVNFPLLLEKGLDGLREKVAERRSRINLTVLEDLHGEQFLKAID
IVLVAVSEHIERFAALAREMAATETRESRRDELLAMAENCDLIAHQPPQTFWQALQLCYFIQLILQIESN
GHSVSFGRMDQYLYPYYRRDVELNQTLDREHAIEMLHSCWLKLLEVNKIRSGSHSKASAGSPLYQNVTIG
GQNLVDGQPMDAVNPLSYAILESCGRLRSTQPNLSVRYHAGMSNDFLDACVQVIRCGFGMPAFNNDEIVI
PEFIKLGIEPKDAYDYAAIGCIETAVGGKWGYRCTGMSFINFARVMLAALEGGRDATSGKVFLPQEKALS
AGNFNNFDEVMDAWDTQIRYYTRKSIEIEYVVDTMLEENVHDILCSALVDDCIERAKSIKQGGAKYDWVS
GLQVGIANLGNSLAAVKKLVFEQGAIGQQQLAAALADDFEGLTHEQLRQRLINGAPKYGNDDDTVDTLLA
RAYQTYIDELKQYHNPRYGRGPVGGNYYAGTSSISANVPFGAQTMATPDGRKAHTPLAEGASPASGTDHL
GPTAVIGSVGKLPTASILGGVLLNQKLNPATLENESDKQKLMVLLRTFFEVHKGWHIQYNIVSRETLLEA
KKHPDQYRDLVVRVAGYSAFFTALSPDAQDDIIARTEHML

>RDR88569.1_bss_Benzylsuccinate_synthase_alpha_subunit_Escherichia_marmotae_bacteria
MTTLKLDTLSDRIKAHKNALVHIVKPPVCTERAQHYTEMYQQHLDKPIPVRRALALAHHLANRTIWIKHD
ELIIGNQASEVRAAPIFPEYTVSWIEKEIDDLADRPGAGFAVSEENKRVLHEVCPWWRGQTVQDRCYGMF
TDEQKGLLATGIIKAEGNMTSGDAHLAVNFPLLLEKGLDGLREKVAERRSRINLTVLEDLHGEQFLKAID
IVLVAVSEHIERFAALAREMAATETRESRRDELLAMAENCDLIAHQPPQTFWQALQLCYFIQLILQIESN
GHSVSFGRMDQYLYPYYRRDVELNQTLDREHAIEMLHSCWLKLLEVNKIRSGSHSKASAGSPLYQNVTIG
GQNLVDGQPMDAVNPLSYAILESCGRLRSTQPNLSVRYHAGMSNDFLDACVQVIRCGFGMPAFNNDEIVI
PEFIKLGIEPKDAYDYAAIGCIETAVGGKWGYRCTGMSFINFARVMLAALEGGRDATSGKVFLPQEKALS
AGNFNNFDEVMDAWDTQIRYYTRKSIEIEYVVDTMLEENVHDILCSALVDDCIERAKSIKQGGAKYDWVS
GLQVGIANLGNSLAAVKKLVFEQGAIGQQQLAAALADDFEGLTHEQLRQRLINGAPKYGNDDDTVDTLLA
RAYQTYIDELKQYHNPRYGRGPVGGNYYAGTSSISANVPFGAQTMATPDGRKAHTPLAEGASPASGTDHL
GPTAVIGSVGKLPTASILGGVLLNQKLNPATLENESDKQKLMVLLRTFFEVHKGWHIQYNIVSRETLLEA
KKHPDQYRDLVVRVAGYSAFFTALSPDAQDDIIARTEHML

>RDR80036.1_bss_Benzylsuccinate_synthase_alpha_subunit_Escherichia_coli_bacteria
MTTLKLDTLSDRIKAHKNALVHIVKPPVCTERAQHYTGMYQQHLDKPIPVRRALALAHHLANRTIWIKHD
ELIIGNQASEVRAAPIFPEYTVSWIEKEIDDLADRPGAGFAVSEENKRVLHEVCPWWRGQTVQDRCYGMF
TDEQKGLLATGIIKAEGNMTSGDAHLAVNFPLLLEKGLDGLREKVAERRSRINLTVLEDLHGEQFLKAID
IVLVAVSEHIERFAALAREMAATETRESRRDELLAIAENCDLIAHQPPQTFWQALQLCYFIQLILQIESN
GHSVSFGRMDQYLYPYYRRDVELNQTLDREHAIEMLHSCWLKLLEVNKIRSGSHSKASAGSPLYQNVTIG
GQNLVDGQPMDAVNPLSYAILESCGRLRSTQPNLSVRYHAGMSNDFLDACVQVIRCGFGMPAFNNDEIVI
PEFIKLGIEPQDAYDYAAIGCIETAVGGKWGYRCTGMSFINFARVMLAALEGGRDATSGKVFLPQEKALS
AGNFNNFDEVMDAWDTQIRYYTRKSIEIEYVVDTMLEENVHDILCSALVDDCIERAKSIKQGGAKYDWVS
GLQVGIANLGNSLAAVKKLVFEQGAIGQQQLAAALADDFDGLTHEQLRQRLINGAPKYGNDDDTVDTLLA
RAYQTYIDELKQYHNPRYGRGPVGGNYYAGTSSISANVPFGAQTMATPDGRKAHTPLAEGASPASGTDHL
GPTAVIGSVGKLPTAAILGGVLLNQKLNPATLENESDKQKLMILLRTFFEVHKGWHIQYNIVSRETLLEA
KKHPDQYRDLVVRVAGYSAFFTALSPDAQDDIIARTEHML

>RDR73365.1_bss_Benzylsuccinate_synthase_alpha_subunit_Escherichia_coli_bacteria
MTTLKLDTLSDRIKAHKNALVHIVKPPVCTERAQHYTEMYQQHLDKPIPVRRALALAHHLANRTIWIKHD
ELIIGNQASEVRAAPIFPEYTVSWIEKEIDDLADRPGAGFAVSEENKRVLHEVCPWWRGQTVQDRCYGMF
TDEQKGLLATGIIKAEGNMTSGDAHLAVNFPLLLEKGLDGLREKVAERRSRINLTVLEDLHGEQFLKAID
IVLVAVSEHIERFAALAREMAATETRESRRDELLAIAENCDLIAHQPPQTFWQALQLCYFIQLILQIESN
GHSVSFGRMDQYLYPYYRRDVELNQTLDREHAIEMLHSCWLKLLEVNKIRSGSHSKASAGSPLYQNVTIG
GQNLVDGQPMDAVNPLSYAILESCGRLRSTQPNLSVRYHAGMSNDFLDACVQVIRCGFGMPAFNNDEIVI
PEFIKLGIEPQDAYDYAAIGCIETAVGGKWGYRCTGMSFINFARVMLAALEGGRDATSGKVFLPQEKALS
AGNFNNFDEVMDAWDTQIRYYTRKSIEIEYVVDTMLEENVHDILCSALVDDCIERAKSIKQGGAKYDWVS
GLQVGIANLGNSLAAVKKLVFEQGAIGQQQLAAALADDFDGLTHEQLRQRLINGAPKYGNDDDTVDTLLA
RAYQTYIDELKQYHNPRYGRGPVGGNYYAGTSSISANVPFGAQTMATPDGRKAHTPLAEGASPASGTDHL
GPTAVIGSVGKLPTAAILGGVLLNQKLNPATLENESDKQKLMILLRTFFEVHKGWHIQYNIVSRETLLEA
KKHPDQYRDLVVRVAGYSAFFTALSPDAQDDIIARTEHML

>RDR72946.1_bss_Benzylsuccinate_synthase_alpha_subunit_Escherichia_coli_bacteria
MTTLKLDTLSDRIKAHKNALVHIVKPPVCTERAQHYTEMYQQHLDKPIPVRRALALAHHLANRTIWIKHD
ELIIGNQASEVRAAPIFPEYTVSWIEKEIDDLADRPGAGFAVSEENKRVLHEVCPWWRGQTVQDRCYGMF
TDEQKGLLATGIIKAEGNMTSGDAHLAVNFPLLLEKGLDGLREKVAERRSRINLTVLEDLHGEQFLKAID
IVLVAVSEHIERFAALAREMAATETRESRRDELLAIAENCDLIAHQPPQTFWQALQLCYFIQLILQIESN
GHSVSFGRMDQYLYPYYRRDVELNQTLDREHAIEMLHSCWLKLLEVNKIRSGSHSKASAGSPLYQNVTIG
GQNLVDGQPMDAVNPLSYAILESCGRLRSTQPNLSVRYHAGMSNDFLDACVQVIRCGFGMPAFNNDEIVI
PEFIKLGIEPQDAYDYAAIGCIETAVGGKWGYRCTGMSFINFARVMLAALEGGRDATSGKVFLPQEKALS
AGNFNNFDEVMDAWDTQIRYYTRKSIEIEYVVDTMLEENVHDILCSALVDDCIERAKSIKQGGAKYDWVS
GLQVGIANLGNSLAAVKKLVFEQGAIGQQQLAAALADDFDGLTHEQLRQRLINGAPKYGNDDDTVDTLLA
RAYQTYIDELKQYHNPRYGRGPVGGNYYAGTSSISANVPFGAQTMATPDGRKAHTPLAEGASPASGTDHL
GPTAVIGSVGKLPTAAILGGVLLNQKLNPATLENESDKQKLMILLRTFFEVHKGWHIQYNIVSRETLLEA
KKHPDQYRDLVVRVAGYSAFFTALSPDAQDDIIARTEHML

>RDR70058.1_bss_Benzylsuccinate_synthase_alpha_subunit_Escherichia_coli_bacteria
MTTLKLDTLSDRIKAHKNALVHIVKPPVCTERAQHYTEMYQQHLDKPIPVRRALALAHHLANRTIWIKHD
ELIIGNQASEVRAAPIFPEYTVSWIEKEIDDLADRPGAGFAVSEENKRVLHEVCPWWRGQTVQDRCYGMF
TDEQKGLLATGIIKAEGNMTSGDAHLAVNFPLLLEKGLDGLREKVAERRSRINLTVLEDLHGEQFLKAID
IVLVAVSEHIERFAALAREMAATETRESRRDELLAIAENCDLIAHQPPQTFWQALQLCYFIQLILQIESN
GHSVSFGRMDQYLYPYYRRDVELNQTLDREHAIEMLHSCWLKLLEVNKIRSGSHSKASAGSPLYQNVTIG
GQNLVDGQPMDAVNPLSYAILESCGRLRSTQPNLSVRYHAGMSNDFLDACVQVIRCGFGMPAFNNDEIVI
PEFIKLGIEPQDAYDYAAIGCIETAVGGKWGYRCTGMSFINFARVMLAALEGGRDATSGKVFLPQEKALS
AGNFNNFDEVMDAWDTQIRYYTRKSIEIEYVVDTMLEENVHDILCSALVDDCIERAKSIKQGGAKYDWVS
GLQVGIANLGNSLAAVKKLVFEQGAIGQQQLAAALADDFDGLTHEQLRQRLINGAPKYGNDDDTVDTLLA
RAYQTYIDELKQYHNPRYGRGPVGGNYYAGTSSISANVPFGAQTMATPDGRKAHTPLAEGASPASGTDHL
GPTAVIGSVGKLPTAAILGGVLLNQKLNPATLENESDKQKLMILLRTFFEVHKGWHIQYNIVSRETLLEA
KKHPDQYRDLVVRVAGYSAFFTALSPDAQDDIIARTEHML

>RDR62779.1_bss_Benzylsuccinate_synthase_alpha_subunit_Escherichia_coli_bacteria
MTTLKLDTLSDRIKAHKNALVHIVKPPVCTERAQHYTEMYQQHLDKPIPVRRALALAHHLANRTIWIKHD
ELIIGNQASEVRAAPIFPEYTVSWIEKEIDDLADRPGAGFAVSEENKRVLHEVCPWWRGQTVQDRCYGMF
TDEQKGLLATGIIKAEGNMTSGDAHLAVNFPLLLEKGLDGLREKVAERRSRINLTVLEDLHGEQFLKAID
IVLVAVSEHIERFAALAREMAATETRESRRDELLAIAENCDLIAHQPPQTFWQALQLCYFIQLILQIESN
GHSVSFGRMDQYLYPYYRRDVELNQTLDREHAIEMLHSCWLKLLEVNKIRSGSHSKASAGSPLYQNVTIG
GQNLVDGQPMDAVNPLSYAILESCGRLRSTQPNLSVRYHAGMSNDFLDACVQVIRCGFGMPAFNNDEIVI
PEFIKLGIEPQDAYDYAAIGCIETAVGGKWGYRCTGMSFINFARVMLAALEGGRDATSGKVFLPQEKALS
AGNFNNFDEVMDAWDTQIRYYTRKSIEIEYVVDTMLEENVHDILCSALVDDCIERAKSIKQGGAKYDWVS
GLQVGIANLGNSLAAVKKLVFEQGAIGQQQLAAALADDFDGLTHEQLRQRLINGAPKYGNDDDTVDTLLA
RAYQTYIDELKQYHNPRYGRGPVGGNYYAGTSSISANVPFGAQTMATPDGRKAHTPLAEGASPASGTDHL
GPTAVIGSVGKLPTAAILGGVLLNQKLNPATLENESDKQKLMILLRTFFEVHKGWHIQYNIVSRETLLEA
KKHPDQYRDLVVRVAGYSAFFTALSPDAQDDIIARTEHML

>RDR58539.1_bss_Benzylsuccinate_synthase_alpha_subunit_Escherichia_marmotae_bacteria
MTTLKLDTLSDRIKAHKNALVHIVKPPVCTERAQHYTEMYQQHLDKPIPVRRALALAHHLANRTIWIKHD
ELIIGNQASEVRAAPIFPEYTVSWIEKEIDDLADRPGAGFAVSEENKRVLHEVCPWWRGQTVQDRCYGMF
TDEQKGLLATGIIKAEGNMTSGDAHLAVNFPLLLEKGLDGLREKVAERRSRINLTVLEDLHGEQFLKAID
IVLVAVSEHIERFAALAREMAATETRESRRDELLAMAENCDLIAHQPPQTFWQALQLCYFIQLILQIESN
GHSVSFGRMDQYLYPYYRRDVELNQTLDREHAIEMLHSCWLKLLEVNKIRSGSHSKASAGSPLYQNVTIG
GQNLVDGQPMDAVNPLSYAILESCGRLRSTQPNLSVRYHAGMSNDFLDACVQVIRCGFGMPAFNNDEIVI
PEFIKLGIEPKDAYDYAAIGCIETAVGGKWGYRCTGMSFINFARVMLAALEGGRDATSGKVFLPQEKALS
AGNFNNFDEVMDAWDTQIRYYTRKSIEIEYVVDTMLEENVHDILCSALVDDCIERAKSIKQGGAKYDWVS
GLQVGIANLGNSLAAVKKLVFEQGAIGQQQLAAALADDFEGLTHEQLRQRLINGAPKYGNDDDTVDTLLA
RAYQTYIDELKQYHNPRYGRGPVGGNYYAGTSSISANVPFGAQTMATPDGRKAHTPLAEGASPASGTDHL
GPTAVIGSVGKLPTASILGGVLLNQKLNPATLENESDKQKLMVLLRTFFEVHKGWHIQYNIVSRETLLEA
KKHPDQYRDLVVRVAGYSAFFTALSPDAQDDIIARTEHML

>RDR53817.1_bss_Benzylsuccinate_synthase_alpha_subunit_Escherichia_coli_bacteria
MTTLKLDTLSDRIKAHKNALVHIVKPPVCTERAQHYTEMYQQHLDKPIPVRRALALAHHLANRTIWIKHD
ELIIGNQASEVRAAPIFPEYTVSWIEKEIDDLADRPGAGFAVSEENKRVLHEVCPWWRGQTVQDRCYGMF
TDEQKGLLATGIIKAEGNMTSGDAHLAVNFPLLLEKGLDGLREKVAERRSRINLTVLEDLHGEQFLKAID
IVLVAVSEHIERFAALAREMAATETRESRRDELLAIAENCDLIAHQPPQTFWQALQLCYFIQLILQIESN
GHSVSFGRMDQYLYPYYRRDVELNQTLDREHAIEMLHSCWLKLLEVNKIRSGSHSKASAGSPLYQNVTIG
GQNLVDGQPMDAVNPLSYAILESCGRLRSTQPNLSVRYHAGMSNDFLDACVQVIRCGFGMPAFNNDEIVI
PEFIKLGIEPQDAYDYAAIGCIETAVGGKWGYRCTGMSFINFARVMLAALEGGRDATSGKVFLPQEKALS
AGNFNNFDEVMDAWDTQIRYYTRKSIEIEYVVDTMLEENVHDILCSALVDDCIERAKSIKQGGAKYDWVS
GLQVGIANLGNSLAAVKKLVFEQGAIGQQQLAAALADDFDGLTHEQLRQRLINGAPKYGNDDDTVDTLLA
RAYQTYIDELKQYHNPRYGRGPVGGNYYAGTSSISANVPFGAQTMATPDGRKAHTPLAEGASPASGTDHL
GPTAVIGSVGKLPTAAILGGVLLNQKLNPATLENESDKQKLMILLRTFFEVHKGWHIQYNIVSRETLLEA
KKHPDQYRDLVVRVAGYSAFFTALSPDAQDDIIARTEHML

>RDR50296.1_bss_Benzylsuccinate_synthase_alpha_subunit_Escherichia_coli_bacteria
MTTLKLDTLSDRIKAHKNALVHIVKPPVCTERAQHYTGMYQQHLDKPIPVRRALALAHHLANRTIWIKHD
ELIIGNQASEVRAAPIFPEYTVSWIEKEIDDLADRPGAGFAVSEENKRVLHEVCPWWRGQTVQDRCYGMF
TDEQKGLLATGIIKAEGNMTSGDAHLAVNFPLLLEKGLDGLREKVAERRSRINLTVLEDLHGEQFLKAID
IVLVAVSEHIERFAALAREMAATETRESRRDELLAIAENCDLIAHQPPQTFWQALQLCYFIQLILQIESN
GHSVSFGRMDQYLYPYYRRDVELNQTLDREHAIEMLHSCWLKLLEVNKIRSGSHSKASAGSPLYQNVTIG
GQNLVDGQPMDAVNPLSYAILESCGRLRSTQPNLSVRYHAGMSNDFLDACVQVIRCGFGMPAFNNDEIVI
PEFIKLGIEPQDAYDYAAIGCIETAVGGKWGYRCTGMSFINFARVMLAALEGGRDATSGKVFLPQEKALS
AGNFNNFDEVMDAWDTQIRYYTRKSIEIEYVVDTMLEENVHDILCSALVDDCIERAKSIKQGGAKYDWVS
GLQVGIANLGNSLAAVKKLVFEQGAIGQQQLAAALADDFDGLTHEQLRQRLINGAPKYGNDDDTVDTLLA
RAYQTYIDELKQYHNPRYGRGPVGGNYYAGTSSISANVPFGAQTMATPDGRKAHTPLAEGASPASGTDHL
GPTAVIGSVGKLPTAAILGGVLLNQKLNPATLENESDKQKLMILLRTFFEVHKGWHIQYNIVSRETLLEA
KKHPDQYRDLVVRVAGYSAFFTALSPDAQDDIIARTEHML

>RDR45643.1_bss_Benzylsuccinate_synthase_alpha_subunit_Escherichia_coli_bacteria
MTTLKLDTLSDRIKAHKNALVHIVKPPVCTERAQHYTEMYQQHLDKPIPVRRALALAHHLANRTIWIKHD
ELIIGNQASEVRAAPIFPEYTVSWIEKEIDDLADRPGAGFAVSEENKRVLHEVCPWWRGQTVQDRCYGMF
TDEQKGLLATGIIKAEGNMTSGDAHLAVNFPLLLEKGLDGLREKVAERRSRINLTVLEDLHGEQFLKAID
IVLVAVSEHIERFAALAREMAATETRESRRDELLAIAENCDLIAHQPPQTFWQALQLCYFIQLILQIESN
GHSVSFGRMDQYLYPYYRRDVELNQTLDREHAIEMLHSCWLKLLEVNKIRSGSHSKASAGSPLYQNVTIG
GQNLVDGQPMDAVNPLSYAILESCGRLRSTQPNLSVRYHAGMSNDFLDACVQVIRCGFGMPAFNNDEIVI
PEFIKLGIEPQDAYDYAAIGCIETAVGGKWGYRCTGMSFINFARVMLAALEGGRDATSGKVFLPQEKALS
AGNFNNFDEVMDAWDTQIRYYTRKSIEIEYVVDTMLEENVHDILCSALVDDCIERAKSIKQGGAKYDWVS
GLQVGIANLGNSLAAVKKLVFEQGAIGQQQLAAALADDFDGLTHEQLRQRLINGAPKYGNDDDTVDTLLA
RAYQTYIDELKQYHNPRYGRGPVGGNYYAGTSSISANVPFGAQTMATPDGRKAHTPLAEGASPASGTDHL
GPTAVIGSVGKLPTAAILGGVLLNQKLNPATLENESDKQKLMILLRTFFEVHKGWHIQYNIVSRETLLEA
KKHPDQYRDLVVRVAGYSAFFTALSPDAQDDIIARTEHML

>RDR41439.1_bss_Benzylsuccinate_synthase_alpha_subunit_Escherichia_marmotae_bacteria
MTTLKLDTLSDRIKAHKNALVHIVKPPVCTERAQHYTEMYQQHLDKPIPVRRALALAHHLANRTIWIKHD
ELIIGNQASEVRAAPIFPEYTVSWIEKEIDDLADRPGAGFAVSEENKRVLHEVCPWWRGQTVQDRCYGMF
TDEQKGLLATGIIKAEGNMTSGDAHLAVNFPLLLEKGLDGLREKVAERRSRINLTVLEDLHGEQFLKAID
IVLVAVSEHIERFAALAREMAATETRESRRDELLAMAENCDLIAHQPPQTFWQALQLCYFIQLILQIESN
GHSVSFGRMDQYLYPYYRRDVELNQTLDREHAIEMLHSCWLKLLEVNKIRSGSHSKASAGSPLYQNVTIG
GQNLVDGQPMDAVNPLSYAILESCGRLRSTQPNLSVRYHAGMSNDFLDACVQVIRCGFGMPAFNNDEIVI
PEFIKLGIEPKDAYDYAAIGCIETAVGGKWGYRCTGMSFINFARVMLAALEGGRDATSGKVFLPQEKALS
AGNFNNFDEVMDAWDTQIRYYTRKSIEIEYVVDTMLEENVHDILCSALVDDCIERAKSIKQGGAKYDWVS
GLQVGIANLGNSLAAVKKLVFEQGAIGQQQLAAALADDFEGLTHEQLRQRLINGAPKYGNDDDTVDTLLA
RAYQTYIDELKQYHNPRYGRGPVGGNYYAGTSSISANVPFGAQTMATPDGRKAHTPLAEGASPASGTDHL
GPTAVIGSVGKLPTASILGGVLLNQKLNPATLENESDKQKLMVLLRTFFEVHKGWHIQYNIVSRETLLEA
KKHPDQYRDLVVRVAGYSAFFTALSPDAQDDIIARTEHML

>RDR34061.1_bss_Benzylsuccinate_synthase_alpha_subunit_Escherichia_marmotae_bacteria
MTTLKLDTLSDRIKAHKNALVHIVKPPVCTERAQHYTEMYQQHLDKPIPVRRALALAHHLANRTIWIKHD
ELIIGNQASEVRAAPIFPEYTVSWIEKEIDDLADRPGAGFAVSEENKRVLHEVCPWWRGQTVQDRCYGMF
TDEQKGLLATGIIKAEGNMTSGDAHLAVNFPLLLEKGLDGLREKVAERRSRINLTVLEDLHGEQFLKAID
IVLVAVSEHIERFAALAREMAATETRESRRDELLAMAENCDLIAHQPPQTFWQALQLCYFIQLILQIESN
GHSVSFGRMDQYLYPYYRRDVELNQTLDREHAIEMLHSCWLKLLEVNKIRSGSHSKASAGSPLYQNVTIG
GQNLVDGQPMDAVNPLSYAILESCGRLRSTQPNLSVRYHAGMSNDFLDACVQVIRCGFGMPAFNNDEIVI
PEFIKLGIEPKDAYDYAAIGCIETAVGGKWGYRCTGMSFINFARVMLAALEGGRDATSGKVFLPQEKALS
AGNFNNFDEVMDAWDTQIRYYTRKSIEIEYVVDTMLEENVHDILCSALVDDCIERAKSIKQGGAKYDWVS
GLQVGIANLGNSLAAVKKLVFEQGAIGQQQLAAALADDFEGLTHEQLRQRLINGAPKYGNDDDTVDTLLA
RAYQTYIDELKQYHNPRYGRGPVGGNYYAGTSSISANVPFGAQTMATPDGRKAHTPLAEGASPASGTDHL
GPTAVIGSVGKLPTASILGGVLLNQKLNPATLENESDKQKLMVLLRTFFEVHKGWHIQYNIVSRETLLEA
KKHPDQYRDLVVRVAGYSAFFTALSPDAQDDIIARTEHML

>RDR29711.1_bss_Benzylsuccinate_synthase_alpha_subunit_Escherichia_marmotae_bacteria
MTTLKLDTLSDRIKAHKNALVHIVKPPVCTERAQHYTEMYQQHLDKPIPVRRALALAHHLANRTIWIKHD
ELIIGNQASEVRAAPIFPEYTVSWIEKEIDDLADRPGAGFAVSEENKRVLHEVCPWWRGQTVQDRCYGMF
TDEQKGLLATGIIKAEGNMTSGDAHLAVNFPLLLEKGLDGLREKVAERRSRINLTVLEDLHGEQFLKAID
IVLVAVSEHIERFAALAREMAATETRESRRDELLAMAENCDLIAHQPPQTFWQALQLCYFIQLILQIESN
GHSVSFGRMDQYLYPYYRRDVELNQTLDREHAIEMLHSCWLKLLEVNKIRSGSHSKASAGSPLYQNVTIG
GQNLVDGQPMDAVNPLSYAILESCGRLRSTQPNLSVRYHAGMSNDFLDACVQVIRCGFGMPAFNNDEIVI
PEFIKLGIEPKDAYDYAAIGCIETAVGGKWGYRCTGMSFINFARVMLAALEGGRDATSGKVFLPQEKALS
AGNFNNFDEVMDAWDTQIRYYTRKSIEIEYVVDTMLEENVHDILCSALVDDCIERAKSIKQGGAKYDWVS
GLQVGIANLGNSLAAVKKLVFEQGAIGQQQLAAALADDFEGLTHEQLRQRLINGAPKYGNDDDTVDTLLA
RAYQTYIDELKQYHNPRYGRGPVGGNYYAGTSSISANVPFGAQTMATPDGRKAHTPLAEGASPASGTDHL
GPTAVIGSVGKLPTASILGGVLLNQKLNPATLENESDKQKLMVLLRTFFEVHKGWHIQYNIVSRETLLEA
KKHPDQYRDLVVRVAGYSAFFTALSPDAQDDIIARTEHML

>RDR29120.1_bss_Benzylsuccinate_synthase_alpha_subunit_Escherichia_marmotae_bacteria
MTTLKLDTLSDRIKAHKNALVHIVKPPVCTERAQHYTEMYQQHLDKPIPVRRALALAHHLANRTIWIKHD
ELIIGNQASEVRAAPIFPEYTVSWIEKEIDDLADRPGAGFAVSEENKRVLHEVCPWWRGQTVQDRCYGMF
TDEQKGLLATGIIKAEGNMTSGDAHLAVNFPLLLEKGLDGLREKVAERRSRINLTVLEDLHGEQFLKAID
IVLVAVSEHIERFAALAREMAATETRESRRDELLAMAENCDLIAHQPPQTFWQALQLCYFIQLILQIESN
GHSVSFGRMDQYLYPYYRRDVELNQTLDREHAIEMLHSCWLKLLEVNKIRSGSHSKASAGSPLYQNVTIG
GQNLVDGQPMDAVNPLSYAILESCGRLRSTQPNLSVRYHAGMSNDFLDACVQVIRCGFGMPAFNNDEIVI
PEFIKLGIEPKDAYDYAAIGCIETAVGGKWGYRCTGMSFINFARVMLAALEGGRDATSGKVFLPQEKALS
AGNFNNFDEVMDAWDTQIRYYTRKSIEIEYVVDTMLEENVHDILCSALVDDCIERAKSIKQGGAKYDWVS
GLQVGIANLGNSLAAVKKLVFEQGAIGQQQLAAALADDFEGLTHEQLRQRLINGAPKYGNDDDTVDTLLA
RAYQTYIDELKQYHNPRYGRGPVGGNYYAGTSSISANVPFGAQTMATPDGRKAHTPLAEGASPASGTDHL
GPTAVIGSVGKLPTASILGGVLLNQKLNPATLENESDKQKLMVLLRTFFEVHKGWHIQYNIVSRETLLEA
KKHPDQYRDLVVRVAGYSAFFTALSPDAQDDIIARTEHML

>RDR21667.1_bss_Benzylsuccinate_synthase_alpha_subunit_Escherichia_coli_bacteria
MTTLKLDTLSDRIKAHKNALVHIVKPPVCTERAQHYTEMYQQHLDKPIPVRRALALAHHLANRTIWIKHD
ELIIGNQASEVRAAPIFPEYTVSWIEKEIDDLADRPGAGFAVSEENKRVLHEVCPWWRGQTVQDRCYGMF
TDEQKGLLATGIIKAEGNMTSGDAHLAVNFPLLLEKGLDGLREKVAERRSRINLTVLEDLHGEQFLKAID
IVLVAVSEHIERFAALAREMAATETRESRRDELLAIAENCDLIAHQPPQTFWQALQLCYFIQLILQIESN
GHSVSFGRMDQYLYPYYRRDVELNQTLDREHAIEMLHSCWLKLLEVNKIRSGSHSKASAGSPLYQNVTIG
GQNLVDGQPMDAVNPLSYAILESCGRLRSTQPNLSVRYHAGMSNDFLDACVQVIRCGFGMPAFNNDEIVI
PEFIKLGIEPQDAYDYAAIGCIETAVGGKWGYRCTGMSFINFARVMLAALEGGRDATSGKVFLPQEKALS
AGNFNNFDEVMDAWDTQIRYYTRKSIEIEYVVDTMLEENVHDILCSALVDDCIERAKSIKQGGAKYDWVS
GLQVGIANLGNSLAAVKKLVFEQGAIGQQQLAAALADDFDGLTHEQLRQRLINGAPKYGNDDDTVDTLLA
RAYQTYIDELKQYHNPRYGRGPVGGNYYAGTSSISANVPFGAQTMATPDGRKAHTPLAEGASPASGTDHL
GPTAVIGSVGKLPTAAILGGVLLNQKLNPATLENESDKQKLMILLRTFFEVHKGWHIQYNIVSRETLLEA
KKHPDQYRDLVVRVAGYSAFFTALSPDAQDDIIARTEHML

>RDR12861.1_bss_Benzylsuccinate_synthase_alpha_subunit_Escherichia_coli_bacteria
MTTLKLDTLSDRIKAHKNALVHIVKPPVCTERAQHYTEMYQQHLDKPIPVRRALALAHHLANRTIWIKHD
ELIIGNQASEVRAAPIFPEYTVSWIEKEIDDLADRPGAGFAVSEENKRVLHEVCPWWRGQTVQDRCYGMF
TDEQKGLLATGIIKAEGNMTSGDAHLAVNFPLLLEKGLDGLREKVAERRSRINLTVLEDLHGEQFLKAID
IVLVAVSEHIERFAALAREMAATETRESRRDELLAIAENCDLIAHQPPQTFWQALQLCYFIQLILQIESN
GHSVSFGRMDQYLYPYYRRDVELNQTLDREHAIEMLHSCWLKLLEVNKIRSGSHSKASAGSPLYQNVTIG
GQNLVDGQPMDAVNPLSYAILESCGRLRSTQPNLSVRYHAGMSNDFLDACVQVIRCGFGMPAFNNDEIVI
PEFIKLGIEPQDAYDYAAIGCIETAVGGKWGYRCTGMSFINFARVMLAALEGGRDATSGKVFLPQEKALS
AGNFNNFDEVMDAWDTQIRYYTRKSIEIEYVVDTMLEENVHDILCSALVDDCIERAKSIKQGGAKYDWVS
GLQVGIANLGNSLAAVKKLVFEQGAIGQQQLAAALADDFDGLTHEQLRQRLINGAPKYGNDDDTVDTLLA
RAYQTYIDELKQYHNPRYGRGPVGGNYYAGTSSISANVPFGAQTMATPDGRKAHTPLAEGASPASGTDHL
GPTAVIGSVGKLPTAAILGGVLLNQKLNPATLENESDKQKLMILLRTFFEVHKGWHIQYNIVSRETLLEA
KKHPDQYRDLVVRVAGYSAFFTALSPDAQDDIIARTEHML

>RDR05937.1_bss_Benzylsuccinate_synthase_alpha_subunit_Escherichia_coli_bacteria
MTTLKLDTLSDRIKAHKNALVHIVKPPVCTERAQHYTEMYQQHLDKPIPVRRALALAHHLANRTIWIKHD
ELIIGNQASEVRAAPIFPEYTVSWIEKEIDDLADRPGAGFAVSEENKRVLHEVCPWWRGQTVQDRCYGMF
TDEQKGLLATGIIKAEGNMTSGDAHLAVNFPLLLEKGLDGLREKVAERRSRINLTVLEDLHGEQFLKAID
IVLVAVSEHIERFAALAREMAATETRESRRDELLAMAENCDLIAHQPPQTFWQALQLCYFIQLILQIESN
GHSVSFGRMDQYLYPYYRRDVELNQTLDREHTIEMLHSCWLKLLEVNKIRSGSHSKASAGSPLYQNVTIG
GQNLVDGQPMDAVNPLSYAILESCGRLRSTQPNLSVRYHAGMSNDFLDACVQVIRCGFGMPAFNNDEIVI
PEFIKLGIEPQDAYDYAAIGCIETAVGGKWGYRCTGMSFINFARVMLAALEGGHDATSGKVFLPQEKALS
AGNFNNFDEVMDAWDTQIRYYTRKSIEIEYVVDTMLEENVHDILCSALVDDCIERAKSIKQGGAKYDWVS
GLQVGIANLGNSLAAVKKLVFEQGAIGQQQLAAALADDFDGLTHEQLRQRLINGAPKYGNDDDTVDTLLA
RAYQTYIDELKQYHNPRYGRGPVGGNYYAGTSSISANVPFGAQTMATPDGRKAHTPLAEGASPASGTDHL
GPTAVIGSVGKLPTAAILGGVLLNQKLNPATLENESDKQKLMILLRTFFEVHKGWHIQYNIVSRETLLDA
KKHPDQYRDLVVRVAGYSAFFTALSPDAQDDIIARTEHML

>RDR05154.1_bss_Benzylsuccinate_synthase_alpha_subunit_Escherichia_coli_bacteria
MTTLKLDTLSDRIKAHKNALVHIVKPPVCTERAQHYTEMYQQHLDKPIPVRRALALAHHLANRTIWIKHD
ELIIGNQASEVRAAPIFPEYTVSWIEKEIDDLADRPGAGFAVSEENKRVLHEVCPWWRGQTVQDRCYGMF
TDEQKGLLATGIIKAEGNMTSGDAHLAVNFPLLLEKGLDGLREKVAERRSRINLTVLEDLHGEQFLKAID
IVLVAVSEHIERFAALAREMAATETRESRRDELLAMAENCDLIAHQPPQTFWQALQLCYFIQLILQIESN
GHSVSFGRMDQYLYPYYRRDVELNQTLDREHTIEMLHSCWLKLLEVNKIRSGSHSKASAGSPLYQNVTIG
GQNLVDGQPMDAVNPLSYAILESCGRLRSTQPNLSVRYHAGMSNDFLDACVQVIRCGFGMPAFNNDEIVI
PEFIKLGIEPQDAYDYAAIGCIETAVGGKWGYRCTGMSFINFARVMLAALEGGHDATSGKVFLPQEKALS
AGNFNNFDEVMDAWDTQIRYYTRKSIEIEYVVDTMLEENVHDILCSALVDDCIERAKSIKQGGAKYDWVS
GLQVGIANLGNSLAAVKKLVFEQGAIGQQQLAAALADDFDGLTHEQLRQRLINGAPKYGNDDDTVDTLLA
RAYQTYIDELKQYHNPRYGRGPVGGNYYAGTSSISANVPFGAQTMATPDGRKAHTPLAEGASPASGTDHL
GPTAVIGSVGKLPTAAILGGVLLNQKLNPATLENESDKQKLMILLRTFFEVHKGWHIQYNIVSRETLLDA
KKHPDQYRDLVVRVAGYSAFFTALSPDAQDDIIARTEHML

>RDR01419.1_bss_Benzylsuccinate_synthase_alpha_subunit_Escherichia_coli_bacteria
MTTLKLDTLSDRIKAHKNALVHIVKPPVCTERAQHYTEMYQQHLDKPIPVRRALALAHHLANRTIWIKHD
ELIIGNQASEVRAAPIFPEYTVSWIEKEIDDLADRPGAGFAVSEENKRVLHEVCPWWRGQTVQDRCYGMF
TDEQKGLLATGIIKAEGNMTSGDAHLAVNFPLLLEKGLDGLREKVAERRSRINLTVLEDLHGEQFLKAID
IVLVAVSEHIERFAALAREMAATETRESRRDELLAIAENCDLIAHQPPQTFWQALQLCYFIQLILQIESN
GHSVSFGRMDQYLYPYYRRDVELNQTLDREHAIEMLHSCWLKLLEVNKIRSGSHSKASAGSPLYQNVTIG
GQNLVDGQPMDAVNPLSYAILESCGRLRSTQPNLSVRYHAGMSNDFLDACVQVIRCGFGMPAFNNDEIVI
PEFIKLGIEPQDAYDYAAIGCIETAVGGKWGYRCTGMSFINFARVMLAALEGGRDATSGKVFLPQEKALS
AGNFNNFDEVMDAWDTQIRYYTRKSIEIEYVVDTMLEENVHDILCSALVDDCIERAKSIKQGGAKYDWVS
GLQVGIANLGNSLAAVKKLVFEQGAIGQQQLAAALADDFDGLTHEQLRQRLINGAPKYGNDDDTVDTLLA
RAYQTYIDELKQYHNPRYGRGPVGGNYYAGTSSISANVPFGAQTMATPDGRKAHTPLAEGASPASGTDHL
GPTAVIGSVGKLPTAAILGGVLLNQKLNPATLENESDKQKLMILLRTFFEVHKGWHIQYNIVSRETLLEA
KKHPDQYRDLVVRVAGYSAFFTALSPDAQDDIIARTEHML

>RDQ93711.1_bss_Benzylsuccinate_synthase_alpha_subunit_Escherichia_coli_bacteria
MTTLKLDTLSDRIKAHKNALVHIVKPPVCTERAQHYTEMYQQHLDKPIPVRRALALAHHLANRTIWIKHD
ELIIGNQASEVRAAPIFPEYTVSWIEKEIDDLADRPGAGFAVSEENKRVLHEVCPWWRGQTVQDRCYGMF
TDEQKGLLATGIIKAEGNMTSGDAHLAVNFPLLLEKGLDGLREKVAERRSRINLTVLEDLHGEQFLKAID
IVLVAVSEHIERFAALAREMAATETRESRRDELLAIAENCDLIAHQPPQTFWQALQLCYFIQLILQIESN
GHSVSFGRMDQYLYPYYRRDVELNQTLDREHAIEMLHSCWLKLLEVNKIRSGSHSKASAGSPLYQNVTIG
GQNLVDGQPMDAVNPLSYAILESCGRLRSTQPNLSVRYHAGMSNDFLDACVQVIRCGFGMPAFNNDEIVI
PEFIKLGIEPQDAYDYAAIGCIETAVGGKWGYRCTGMSFINFARVMLAALEGGRDATSGKVFLPQEKALS
AGNFNNFDEVMDAWDTQIRYYTRKSIEIEYVVDTMLEENVHDILCSALVDDCIERAKSIKQGGAKYDWVS
GLQVGIANLGNSLAAVKKLVFEQGAIGQQQLAAALADDFDGLTHEQLRQRLINGAPKYGNDDDTVDTLLA
RAYQTYIDELKQYHNPRYGRGPVGGNYYAGTSSISANVPFGAQTMATPDGRKAHTPLAEGASPASGTDHL
GPTAVIGSVGKLPTAAILGGVLLNQKLNPATLENESDKQKLMILLRTFFEVHKGWHIQYNIVSRETLLEA
KKHPDQYRDLVVRVAGYSAFFTALSPDAQDDIIARTEHML

>RDQ92986.1_bss_Benzylsuccinate_synthase_alpha_subunit_Escherichia_coli_bacteria
MTTLKLDTLSDRIKAHKNALVHIVKPPVCTERAQHYTEMYQQHLDKPIPVRRALALAHHLANRTIWIKHD
ELIIGNQASEVRAAPIFPEYTVSWIEKEIDDLADRPGAGFAVSEENKRVLHEVCPWWRGQTVQDRCYGMF
TDEQKGLLATGIIKAEGNMTSGDAHLAVNFPLLLEKGLDGLREKVAERRSRINLTVLEDLHGEQFLKAID
IVLVAVSEHIERFAALAREMAATETRESRRDELLAMAENCDLIAHQPPQTFWQALQLCYFIQLILQIESN
GHSVSFGRMDQYLYPYYRRDVELNQTLDREHAIEMLHSCWLKLLEVNKIRSGSHSKASAGSPLYQNVTIG
GQNLVDGQPMDAVNPLSYAILESCGRLRSTQPNLSVRYHAGMSNDFLDACVQVIRCGFGMPAFNNDEIVI
PEFIKLGIEPQDAYDYAAIGCIETAVGGKWGYRCTGMSFINFARVMLAALEGGHDATSGKVFLPQEKALS
AGNFNNFDEVMDAWDTQIRYYTRKSIEIEYVVDTMLEENVHDILCSALVDDCIERAKSIKQGGAKYDWVS
GLQVGIANLGNSLAAVKKLVFEQGAIGQQQLAAALADDFDGLTHEQLRQRLINGAPKYGNDDDTVDTLLA
RAYQTYIDELKQYHNPRYGRGPVGGNYYAGTSSISANVPFGAQTMATPDGRKAHTPLAEGASPASGTDHL
GPTAVIGSVGKLPTAAILGGVLLNQKLNPATLENESDKQKLMILLRTFFEVHKGWHIQYNIVSRETLLDA
KKHPDQYRDLVVRVAGYSAFFTALSPDAQDDIIARTEHML

>RDQ92162.1_bss_Benzylsuccinate_synthase_alpha_subunit_Escherichia_coli_bacteria
MTTLKLDTLSDRIKAHKNALVHIVKPPVCTERAQHYTEMYQQHLDKPIPVRRALALAHHLANRTIWIKHD
ELIIGNQASEVRAAPIFPEYTVSWIEKEIDDLADRPGAGFAVSEENKRVLHEVCPWWRGQTVQDRCYGMF
TDEQKGLLATGIIKAEGNMTSGDAHLAVNFPLLLEKGLDGLREKVAERRSRINLTVLEDLHGEQFLKAID
IVLVAVSEHIERFAALAREMAATETRESRRDELLAIAENCDLIAHQPPQTFWQALQLCYFIQLILQIESN
GHSVSFGRMDQYLYPYYRRDVELNQTLDREHAIEMLHSCWLKLLEVNKIRSGSHSKASAGSPLYQNVTIG
GQNLVDGQPMDAVNPLSYAILESCGRLRSTQPNLSVRYHAGMSNDFLDACVQVIRCGFGMPAFNNDEIVI
PEFIKLGIEPQDAYDYAAIGCIETAVGGKWGYRCTGMSFINFARVMLAALEGGRDATSGKVFLPQEKALS
AGNFNNFDEVMDAWDTQIRYYTRKSIEIEYVVDTMLEENVHDILCSALVDDCIERAKSIKQGGAKYDWVS
GLQVGIANLGNSLAAVKKLVFEQGAIGQQQLAAALADDFDGLTHEQLRQRLINGAPKYGNDDDTVDTLLA
RAYQTYIDELKQYHNPRYGRGPVGGNYYAGTSSISANVPFGAQTMATPDGRKAHTPLAEGASPASGTDHL
GPTAVIGSVGKLPTAAILGGVLLNQKLNPATLENESDKQKLMILLRTFFEVHKGWHIQYNIVSRETLLEA
KKHPDQYRDLVVRVAGYSAFFTALSPDAQDDIIARTEHML

>RDQ83710.1_bss_Benzylsuccinate_synthase_alpha_subunit_Escherichia_coli_bacteria
MTTLKLDTLSDRIKAHKNALVHIVKPPVCTERAQHYTGMYQQHLDKPIPVRRALALAHHLANRTIWIKHD
ELIIGNQASEVRAAPIFPEYTVSWIEKEIDDLADRPGAGFAVSEENKRVLHEVCPWWRGQTVQDRCYGMF
TDEQKGLLATGIIKAEGNMTSGDAHLAVNFPLLLEKGLDGLREKVAKRRSRINLTVLEDLHGEQFLKAID
IVLVAVSEHIERFAALAREMAATETRESRRDELLAIAENCDLIAHQPPQTFWQALQLCYFIQLILQIESN
GHSVSFGRMDQYLYPYYRRDVELNQTLDREHAIEMLHSCWLKLLEVNKIRSGSHSKASAGSPLYQNVTIG
GQNLVDGHQPMDAVNPLSYAILESCGRLRSTQPNLSVRYHAGMSNDFLDACVQVIRCGFGMPAFNNDEIV
IPEFIKLGIEPQDAYDYAAIGCIETAVGGKWGYRCTGMSFINFARVMLAALEGGRDATSGKVFLPQEKAL
SAGNFNNFDEVMDAWDTQIRYYTRKSIEIEYVVDTMLEENVHDILCSALVDDCIERAKSIKQGGAKYDWV
SGLQVGIANLGNSLAAVKKLVFEQGAIGQQQLAAALADDFDGLTHEQLRQRLINGAPKYGNDDDTVDTLL
ARAYQTYIDELKQYHNPRYGRGPVGGNYYAGTSSISANVPFGAQTMATPDGRKAHTPLAEGASPASGTDH
LGPTAVIGSVGKLPTAAILGGVLLNQKLNPATLENESDKQKLMILLRTFFEVHKGWHIQYNIVSRETLLE
AKKHPDQYRDLVVRVAGYSAFFTALSPDAQDDIIARTEHML

>RDQ75408.1_bss_Benzylsuccinate_synthase_alpha_subunit_Escherichia_coli_bacteria
MTTLKLDTLSDRIKAHKNALVHIVKPPVCTERAQHYTEMYQQHLDKPIPVRRALALAHHLANRTIWIKHD
ELIIGNQASEVRAAPIFPEYTVSWIEKEIDDLADRPGAGFAVSEENKRVLHEVCPWWRGQTVQDRCYGMF
TDEQKGLLATGIIKAEGNMTSGDAHLAVNFPLLLEKGLDGLREKVAERRSRINLTVLEDLHGEQFLKAID
IVLVAVSEHIERFAALAREMAATETRESRRDELLTMAENCDLIAHQPPQTFWQALQLCYFIQLILQIESN
GHSVSFGRMDQYLYPYYRRDVELNQTLDREHAIEMLHSCWLKLLEVNKIRSGSHSKASAGSPLYQNVTIG
GQTLVDGQPMDAVNPLSYAILESCGRLRSTQPNLSVRYHAGMSNDFLDACVQVIRCGFGMPAFNNDEIVI
PEFIKLGIEPQDAYDYAAIGCIETAVGGKWGYRCTGMSFINFARVMLAALEGGRDATSGKVFLPQEKALS
AGNFNNFDEVMDAWDTQIRYYTRKSIEIEYVVDTMLEENVHDILCSALVDDCIERAKSIKQGGAKYDWVS
GLQVGIANLGNSLAAVKKLVFEQGAIGQQQLAAALADDFDGLTHEQLRQRLINGAPKYGNDDDTVDTLLA
RAYQTYIDELKQYHNPRYGRGPVGGNYYAGTSSISANVPFGAQTMATPDGRKAHTPLAEGASPASGTDHL
GPTAVIGSVGKLPTAAILGGVLLNQKLNPATLENESDKQKLMILLRTFFEVHKGWHIQYNIVSRETLLEA
KKHPDQYRDLVVRVAGYSAFFTALSPDAQDDIIARTEHML

>RDQ71637.1_bss_Benzylsuccinate_synthase_alpha_subunit_Escherichia_coli_bacteria
MTTLKLDTLSDRIKAHKNALVHIVKPPVCTERAQHYTEMYQQHLDKPIPVRRALALAHHLANRTIWIKHD
ELIIGNQASEVRAAPIFPEYTVSWIEKEIDDLADRPGAGFAVSEENKRVLHEVCPWWRGQTVQDRCYGMF
TDEQKGLLATGIIKAEGNMTSGDAHLAVNFPLLLEKGLDGLREKVAERRSRINLTVLEDLHGEQFLKAID
IVLVAVSEHIERFAALAREMAATETRESRRDELLTMAENCDLIAHQPPQTFWQALQLCYFIQLILQIESN
GHSVSFGRMDQYLYPYYRRDVELNQTLDREHAIEMLHSCWLKLLEVNKIRSGSHSKASAGSPLYQNVTIG
GQTLVDGQPMDAVNPLSYAILESCGRLRSTQPNLSVRYHAGMSNDFLDACVQVIRCGFGMPAFNNDEIVI
PEFIKLGIEPQDAYDYAAIGCIETAVGGKWGYRCTGMSFINFARVMLAALEGGRDATSGKVFLPQEKALS
AGNFNNFDEVMDAWDTQIRYYTRKSIEIEYVVDTMLEENVHDILCSALVDDCIERAKSIKQGGAKYDWVS
GLQVGIANLGNSLAAVKKLVFEQGAIGQQQLAAALADDFDGLTHEQLRQRLINGAPKYGNDDDTVDTLLA
RAYQTYIDELKQYHNPRYGRGPVGGNYYAGTSSISANVPFGAQTMATPDGRKAHTPLAEGASPASGTDHL
GPTAVIGSVGKLPTAAILGGVLLNQKLNPATLENESDKQKLMILLRTFFEVHKGWHIQYNIVSRETLLEA
KKHPDQYRDLVVRVAGYSAFFTALSPDAQDDIIARTEHML

>RDQ68042.1_bss_Benzylsuccinate_synthase_alpha_subunit_Escherichia_coli_bacteria
MTTLKLDTLSDRIKAHKNALVHIVKPPVCTERAQHYTEMYQQHLDKPIPVRRALALAHHLANRTIWIKHD
ELIIGNQASEVRAAPIFPEYTVSWIEKEIDDLADRPGAGFAVSEENKRVLHEVCPWWRGQTVQDRCYGMF
TDEQKGLLATGIIKAEGNMTSGDAHLAVNFPLLLEKGLDGLREKVAERRSRINLTVLEDLHGEQFLKAID
IVLVAVSEHIERFAALAREMAATETRESRRDELLAMAENCDLIAHQPPQTFWQALQLCYFIQLILQIESN
GHSVSFGRMDQYLYPYYRRDVELNQTLDREHAIEMLHSCWLKLLEVNKIRSGSHSKASAGSPLYQNVTIG
GQNLVDGQPMDAVNPLSYAILESCGRLRSTQPNLSVRYHAGMSNDFLDACVQVIRCGFGMPAFNNDEIVI
PEFIKLGIEPQDAYDYAAIGCIETAVGGKWGYRCTGMSFINFARVMLAALEGGHDATSGKVFLPQEKALS
AGNFNNFDEVMDAWDTQIRYYTRKSIEIEYVVDTMLEENVHDILCSALVDDCIERAKSIKQGGAKYDWVS
GLQVGIANLGNSLAAVKKLVFEQGAIGQQQLAAALADDFDGLTHEQLRQRLINGAPKYGNDDDTVDTLLA
RAYQTYIDELKQYHNPRYGRGPVGGNYYAGTSSISANVPFGAQTMATPDGRKAHTPLAEGASPASGTDHL
GPTAVIGSVGKLPTAAILGGVLLNQKLNPATLENESDKQKLMILLRTFFEVHKGWHIQYNIVSRETLLDA
KKHPDQYRDLVVRVAGYSAFFTALSPDAQDDIIARTEHML

>RDQ61825.1_bss_Benzylsuccinate_synthase_alpha_subunit_Escherichia_coli_bacteria
MTTLKLDTLSDRIKAHKNALVHIVKPPVCTERAQHYTEMYQQHLDKPIPVRRALALAHHLANRTIWIKHD
ELIIGNQASEVRAAPIFPEYTVSWIEKEIDDLADRPGAGFAVSEENKRVLHEVCPWWRGQTVQDRCYGMF
TDEQKGLLATGIIKAEGNMTSGDAHLAVNFPLLLEKGLDGLREKVAERRSRINLTVLEDLHGEQFLKAID
IVLVAVSEHIERFAALAREMAATETRESRRDELLTIAENCDLIAHQPPQTFWQALQLCYFIQLILQIESN
GHSVSFGRMDQYLYPYYRRDVELNQTLDREHAIEMLHSCWLKLLEVNKIRSGSHSKASAGSPLYQNVTIG
GQNLVDGQPMDAVNPLSYAILESCGRLRSTQPNLSVRYHAGMSNDFLDACVQVIRCGFGMPAFNNDEIVI
PEFIKLGIEPQDAYDYAAIGCIETAVGGKWGYRCTGMSFINFARVMLAALEGGRDATSGKVFLPQEKALS
AGNFNNFDEVMDAWDTQIRYYTRKSIEIEYVVDTMLEENVHDILCSALVDDCIERAKSIKQGGAKYDWVS
GLQVGIANLGNSLAAVKKLVFEQGAIGQQQLAAALADDFDGLTHEQLRQRLINGAPKYGNDDDTVDTLLA
RAYQTYIDELKQYHNPRYGRGPIGGNYYAGTSSISANVPFGAQTMATPDGRKAHTPLAEGASPASGTDHL
GPTAVIGSVGKLPTAAILGGVLLNQKLNPATLENESDKQKLMILLRTFFEVHKGWHIQYNIVSRETLLEA
KKHPDQYRDLVVRVAGYSAFFTALSPDAQDDIIARTEHML

>RDQ58900.1_bss_Benzylsuccinate_synthase_alpha_subunit_Escherichia_coli_bacteria
MTTLKLDTLSDRIKAHKNALVHIVKPPVCTERAQHYTEMYQQHLDKPIPVRRALALAHHLANRTIWIKHD
ELIIGNQASEVRAAPIFPEYTVSWIEKEIDDLADRPGAGFAVSEENKRVLHEVCPWWRGQTVQDRCYGMF
TDEQKGLLATGIIKAEGNMTSGDAHLAVNFPLLLEKGLDGLREKVAERRSRINLTVLEDLHGEQFLKAID
IVLVAVSEHIERFAALAREMAATETRESRRDELLTMAENCDLIAHQPPQTFWQALQLCYFIQLILQIESN
GHSVSFGRMDQYLYPYYRRDVELNQTLDREHAIEMLHSCWLKLLEVNKIRSGSHSKASAGSPLYQNVTIG
GQTLVDGQPMDAVNPLSYAILESCGRLRSTQPNLSVRYHAGMSNDFLDACVQVIRCGFGMPAFNNDEIVI
PEFIKLGIEPQDAYDYAAIGCIETAVGGKWGYRCTGMSFINFARVMLAALEGGRDATSGKVFLPQEKALS
AGNFNNFDEVMDAWDTQIRYYTRKSIEIEYVVDTMLEENVHDILCSALVDDCIERAKSIKQGGAKYDWVS
GLQVGIANLGNSLAAVKKLVFEQGAIGQQQLAAALADDFDGLTHEQLRQRLINGAPKYGNDDDTVDTLLA
RAYQTYIDELKQYHNPRYGRGPVGGNYYAGTSSISANVPFGAQTMATPDGRKAHTPLAEGASPASGTDHL
GPTAVIGSVGKLPTAAILGGVLLNQKLNPATLENESDKQKLMILLRTFFEVHKGWHIQYNIVSRETLLEA
KKHPDQYRDLVVRVAGYSAFFTALSPDAQDDIIARTEHML

>RDQ57677.1_bss_Benzylsuccinate_synthase_alpha_subunit_Escherichia_coli_bacteria
MTTLKLDTLSDRIKAHKNALVHIVKPPVCTERAQHYTEMYQQHLDKPIPVRRALALAHHLANRTIWIKHD
ELIIGNQASEVRAAPIFPEYTVSWIEKEIDDLADRPGAGFAVSEENKRVLHEVCPWWRGQTVQDRCYGMF
TDEQKGLLATGIIKAEGNMTSGDAHLAVNFPLLLEKGLDGLREKVAERRSRINLTVLEDLHGEQFLKAID
IVLVAVSEHIERFAALAREMAATETRESRRDELLTMAENCDLIAHQPPQTFWQALQLCYFIQLILQIESN
GHSVSFGRMDQYLYPYYRRDVELNQTLDREHAIEMLHSCWLKLLEVNKIRSGSHSKASAGSPLYQNVTIG
GQNLVDGQPMDAVNPLSYAILESCGRLRSTQPNLSVRYHAGMSNDFLDACVQVIRCGFGMPAFNNDEIVI
PEFIKLGIEPQDAYDYAAIGCIETAVGGKWGYRCTGMSFINFARVMLAALEGGRDATSGKVFLPQEKALS
AGNFNNFDEVMDAWDTQIRYYTRKSIEIEYVVDTMLEENVHDILCSALVDDCIERAKSIKQGGAKYDWVS
GLQVGIANLGNSLAAVKKLVFEQGAIGQQQLAAALADDFDGLTHEQLRQRLINGAPKYGNDDDTVDTLLA
RAYQTYIDELKQYHNPRYGRGPVGGNYYAGTSSISANVPFGAQTMATPDGRKAHTPLAEGASPASGTDHL
GPTAVIGSVGKLPTAAILGGVLLNQKLNPATLENESDKQKLMILLRTFFEVHKGWHIQYNIVSRETLLEA
KKHPDQYRDLVVRVAGYSAFFTALSPDAQDDIIARTEHML

>RDQ51904.1_bss_Benzylsuccinate_synthase_alpha_subunit_Escherichia_coli_bacteria
MTTLKLDTLSDRIKAHKNALVHIVKPPVCTERAQHYTEMYQQHLDKPIPVRRALALAHHLANRTIWIKHD
ELIIGNQASEVRAAPIFPEYTVSWIEKEIDDLADRPGAGFAVSEENKRVLHEVCPWWRGQTVQDRCYGMF
TDEQKGLLATGIIKAEGNMTSGDAHLAVNFPLLLEKGLDGLREKVAERRSRINLTVLEDLHGEQFLKAID
IVLVAVSEHIERFAALAREMAATETRESRRDELLAIAENCDLIAHQPPQTFWQALQLCYFIQLILQIESN
GHSVSFGRMDQYLYPYYRRDVELNQTLDREHAIEMLHSCWLKLLEVNKIRSGSHSKASAGSPLYQNVTIG
GQNLVDGQPMDAVNPLSYAILESCGRLRSTQPNLSVRYHAGMSNDFLDACVQVIRCGFGMPAFNNDEIVI
PEFIKLGIEPQDAYDYAAIGCIETAVGGKWGYRCTGMSFINFARVMLAALEGGRDATSGKVFLPQEKALS
AGNFNNFDEVMDAWDTQIRYYTRKSIEIEYVVDTMLEENVHDILCSALVDDCIERAKSIKQGGAKYDWVS
GLQVGIANLGNSLAAVKKLVFEQGAIGQQQLAAALADDFDGLTHEQLRQRLINGAPKYGNDDDTVDTLLA
RAYQTYIDELKQYHNPRYGRGPVGGNYYAGTSSISANVPFGAQTMATPDGRKAHTPLAEGASPASGTDHL
GPTAVIGSVGKLPTAAILGGVLLNQKLNPATLENESDKQKLMILLRTFFEVHKGWHIQYNIVSRETLLEA
KKHPDQYRDLVVRVAGYSAFFTALSPDAQDDIIARTEHML

>RDQ51710.1_bss_Benzylsuccinate_synthase_alpha_subunit_Escherichia_coli_bacteria
MTTLKLDTLSDRIKAHKNALVHIVKPPVCTERAQHYTEMYQQHLDKPIPVRRALALAHHLANRTIWIKHD
ELIIGNQASEVRAAPIFPEYTVSWIEKEIDDLADRPGAGFAVSEENKRVLHEVCPWWRGQTVQDRCYGMF
TDEQKGLLATGIIKAEGNMTSGDAHLAVNFPLLLEKGLDGLREKVAERRSRINLTVLEDLHGEQFLKAID
IVLVAVSEHIERFAALAREMAATETRESRRDELLTMAENCDLIAHQPPQTFWQALQLCYFIQLILQIESN
GHSVSFGRMDQYLYPYYRRDVELNQTLDREHAIEMLHSCWLKLLEVNKIRSGSHSKASAGSPLYQNVTIG
GQTLVDGQPMDAVNPLSYAILESCGRLRSTQPNLSVRYHAGMSNDFLDACVQVIRCGFGMPAFNNDEIVI
PEFIKLGIEPQDAYDYAAIGCIETAVGGKWGYRCTGMSFINFARVMLAALEGGRDATSGKVFLPQEKALS
AGNFNNFDEVMDAWDTQIRYYTRKSIEIEYVVDTMLEENVHDILCSALVDDCIERAKSIKQGGAKYDWVS
GLQVGIANLGNSLAAVKKLVFEQGAIGQQQLAAALADDFDGLTHEQLRQRLINGAPKYGNDDDTVDTLLA
RAYQTYIDELKQYHNPRYGRGPVGGNYYAGTSSISANVPFGAQTMATPDGRKAHTPLAEGASPASGTDHL
GPTAVIGSVGKLPTAAILGGVLLNQKLNPATLENESDKQKLMILLRTFFEVHKGWHIQYNIVSRETLLEA
KKHPDQYRDLVVRVAGYSAFFTALSPDAQDDIIARTEHML

>RDQ49115.1_bss_Benzylsuccinate_synthase_alpha_subunit_Escherichia_coli_bacteria
MTTLKLDTLSDRIKAHKNALVHIVKPPVCTERAQHYTEMYQQHLDKPIPVRRALALAHHLANRTIWIKHD
ELIIGNQASEVRAAPIFPEYTVSWIEKEIDDLADRPGAGFAVSEENKRVLHEVCPWWRGQTVQDRCYGMF
TDEQKGLLATGIIKAEGNMTSGDAHLAVNFPLLLEKGLDGLREKVAERRSRINLTVLEDLHGEQFLKAID
IVLVAVSEHIERFAALAREMAATETRESRRDELLTMAENCDLIAHQPPQTFWQALQLCYFIQLILQIESN
GHSVSFGRMDQYLYPYYRRDVELNQTLDREHAIEMLHSCWLKLLEVNKIRSGSHSKASAGSPLYQNVTIG
GQTLVDGQPMDAVNPLSYAILESCGRLRSTQPNLSVRYHAGMSNDFLDACVQVIRCGFGMPAFNNDEIVI
PEFIKLGIEPQDAYDYAAIGCIETAVGGKWGYRCTGMSFINFARVMLAALEGGRDATSGKVFLPQEKALS
AGNFNNFDEVMDAWDTQIRYYTRKSIEIEYVVDTMLEENVHDILCSALVDDCIERAKSIKQGGAKYDWVS
GLQVGIANLGNSLAAVKKLVFEQGAIGQQQLAAALADDFDGLTHEQLRQRLINGAPKYGNDDDTVDTLLA
RAYQTYIDELKQYHNPRYGRGPVGGNYYAGTSSISANVPFGAQTMATPDGRKAHTPLAEGASPASGTDHL
GPTAVIGSVGKLPTAAILGGVLLNQKLNPATLENESDKQKLMILLRTFFEVHKGWHIQYNIVSRETLLEA
KKHPDQYRDLVVRVAGYSAFFTALSPDAQDDIIARTEHML

>RDQ44185.1_bss_Benzylsuccinate_synthase_alpha_subunit_Escherichia_coli_bacteria
MTTLKLDTLSDRIKAHKNALVHIVKPPVCTERAQHYTEMYQQHLDKPIPVRRALALAHHLANRTIWIKHD
ELIIGNQASEVRAAPIFPEYTVSWIEKEIDDLADRPGAGFAVSEENKRVLHEVCPWWRGQTVQDRCYGMF
TDEQKGLLATGIIKAEGNMTSGDAHLAVNFPLLLEKGLDGLREKVAERRSRINLTVLEDLHGEQFLKAID
IVLVAVSEHIERFAALAREMAATETRESRRDELLTMAENCDLIAHQPPQTFWQALQLCYFIQLILQIESN
GHSVSFGRMDQYLYPYYRRDVELNQTLDREHAIEMLHSCWLKLLEVNKIRSGSHSKASAGSPLYQNVTIG
GQTLVDGQPMDAVNPLSYAILESCGRLRSTQPNLSVRYHAGMSNDFLDACVQVIRCGFGMPAFNNDEIVI
PEFIKLGIEPQDAYDYAAIGCIETAVGGKWGYRCTGMSFINFARVMLAALEGGRDATSGKVFLPQEKALS
AGNFNNFDEVMDAWDTQIRYYTRKSIEIEYVVDTMLEENVHDILCSALVDDCIERAKSIKQGGAKYDWVS
GLQVGIANLGNSLAAVKKLVFEQGAIGQQQLAAALADDFDGLTHEQLRQRLINGAPKYGNDDDTVDTLLA
RAYQTYIDELKQYHNPRYGRGPVGGNYYAGTSSISANVPFGAQTMATPDGRKAHTPLAEGASPASGTDHL
GPTAVIGSVGKLPTAAILGGVLLNQKLNPATLENESDKQKLMILLRTFFEVHKGWHIQYNIVSRETLLEA
KKHPDQYRDLVVRVAGYSAFFTALSPDAQDDIIARTEHML

>RDQ38176.1_bss_Benzylsuccinate_synthase_alpha_subunit_Escherichia_coli_bacteria
MTTLKLDTLSDRIKAHKNALVHIVKPPVCTERAQHYTEMYQQHLDKPIPVRRALALAHHLANRTIWIKHD
ELIIGNQASEVRAAPIFPEYTVSWIEKEIDDLADRPGAGFAVSEENKRVLHEVCPWWRGQTVQDRCYGMF
TDEQKGLLATGIIKAEGNMTSGDAHLAVNFPLLLEKGLDGLREKVAERRSRINLTVLEDLHGEQFLKAID
IVLVAVSEHIERFAALAREMAATETRESRRDELLAIAENCDLIAHQPPQTFWQALQLCYFIQLILQIESN
GHSVSFGRMDQYLYPYYRRDVELNQTLDREHAIEMLHSCWLKLLEVNKIRSGSHSKASAGSPLYQNVTIG
GQNLVDGQPMDAVNPLSYAILESCGRLRSTQPNLSVRYHAGMSNDFLDACVQVIRCGFGMPAFNNDEIVI
PEFIKLGIEPQDAYDYAAIGCIETAVGGKWGYRCTGMSFINFARVMLAALEGGRDATSGKVFLPQEKALS
AGNFNNFDEVMDAWDTQIRYYTRKSIEIEYVVDTMLEENVHDILCSALVDDCIERAKSIKQGGAKYDWVS
GLQVGIANLGNSLAAVKKLVFEQGAIGQQQLAAALADDFDGLTHEQLRQRLINGAPKYGNDDDTVDTLLA
RAYQTYIDELKQYHNPRYGRGPVGGNYYAGTSSISANVPFGAQTMATPDGRKAHTPLAEGASPASGTDHL
GPTAVIGSVGKLPTAAILGGVLLNQKLNPATLENESDKQKLMILLRTFFEVHKGWHIQYNIVSRETLLEA
KKHPDQYRDLVVRVAGYSAFFTALSPDAQDDIIARTEHML

>RDQ38065.1_bss_Benzylsuccinate_synthase_alpha_subunit_Escherichia_coli_bacteria
MTTLKLDTLSDRIKAHKNALVHIVKPPVCTERAQHYTEMYQQHLDKPIPVRRALALAHHLANRTIWIKHD
ELIIGNQASEVRAAPIFPEYTVSWIEKEIDDLADRPGAGFAVSEENKRVLHEVCPWWRGQTVQDRCYGMF
TDEQKGLLATGIIKAEGNMTSGDAHLAVNFPLLLEKGLDGLREKVAERRSRINLTVLEDLHGEQFLKAID
IVLVAVSEHIERFAALAREMAATETRESRRDELLTMAENCDLIAHQPPQTFWQALQLCYFIQLILQIESN
GHSVSFGRMDQYLYPYYRRDVELNQTLDREHAIEMLHSCWLKLLEVNKIRSGSHSKASAGSPLYQNVTIG
GQTLVDGQPMDAVNPLSYAILESCGRLRSTQPNLSVRYHAGMSNDFLDACVQVIRCGFGMPAFNNDEIVI
PEFIKLGIEPQDAYDYAAIGCIETAVGGKWGYRCTGMSFINFARVMLAALEGGRDATSGKVFLPQEKALS
AGNFNNFDEVMDAWDTQIRYYTRKSIEIEYVVDTMLEENVHDILCSALVDDCIERAKSIKQGGAKYDWVS
GLQVGIANLGNSLAAVKKLVFEQGAIGQQQLAAALADDFDGLTHEQLRQRLINGAPKYGNDDDTVDTLLA
RAYQTYIDELKQYHNPRYGRGPVGGNYYAGTSSISANVPFGAQTMATPDGRKAHTPLAEGASPASGTDHL
GPTAVIGSVGKLPTAAILGGVLLNQKLNPATLENESDKQKLMILLRTFFEVHKGWHIQYNIVSRETLLEA
KKHPDQYRDLVVRVAGYSAFFTALSPDAQDDIIARTEHML

>RDQ29894.1_bss_Benzylsuccinate_synthase_alpha_subunit_Escherichia_coli_bacteria
MTTLKLDTLSDRIKAHKNALVHIVKPPVCTERAQHYTEMYQQHLDKPIPVRRALALAHHLANRTIWIKHD
ELIIGNQASEVRAAPIFPEYTVSWIEKEIDDLADRPGAGFAVSEENKRVLHEVCPWWRGQTVQDRCYGMF
TDEQKGLLATGIIKAEGNMTSGDAHLAVNFPLLLEKGLDGLREKVAERRSRINLTVLEDLHGEQFLKAID
IVLVAVSEHIERFAALAREMAATETRESRRDELLAIAENCDLIAHQPPQTFWQALQLCYFIQLILQIESN
GHSVSFGRMDQYLYPYYRRDVELNQTLDREHAIEMLHSCWLKLLEVNKIRSGSHSKASAGSPLYQNVTIG
GQNLVDGQPMDAVNPLSYAILESCGRLRSTQPNLSVRYHAGMSNDFLDACVQVIRCGFGMPAFNNDEIVI
PEFIKLGIEPQDAYDYAAIGCIETAVGGKWGYRCTGMSFINFARVMLAALEGGRDATSGKVFLPQEKALS
AGNFNNFDEVMDAWDTQIRYYTRKSIEIEYVVDTMLEENVHDILCSALVDDCIERAKSIKQGGAKYDWVS
GLQVGIANLGNSLAAVKKLVFEQGAIGQQQLAAALADDFDGLTHEQLRQRLINGAPKYGNDDDTVDTLLA
RAYQTYIDELKQYHNPRYGRGPVGGNYYAGTSSISANVPFGAQTMATPDGRKAHTPLAEGASPASGTDHL
GPTAVIGSVGKLPTAAILGGVLLNQKLNPATLENESDKQKLMILLRTFFEVHKGWHIQYNIVSRETLLEA
KKHPDQYRDLVVRVAGYSAFFTALSPDAQDDIIARTEHML

>RDQ19820.1_bss_Benzylsuccinate_synthase_alpha_subunit_Escherichia_coli_bacteria
MTTLKLDTLSDRIKAHKNALVHIVKPPVCTERAQHYTEMYQQHLDKPIPVRRALALAHHLANRTIWIKHD
ELIIGNQASEVRAAPIFPEYTVSWIEKEIDDLADRPGAGFAVSEENKRVLHEVCPWWRGQTVQDRCYGMF
TDEQKGLLATGIIKAEGNMTSGDAHLAVNFPLLLEKGLDGLREKVAERRSRINLTVLEDLHGEQFLKAID
IVLVAVSEHIERFAALAREMAATETRESRRDELLAMAENCDLIAHQPPQTFWQALQLCYFIQLILQIESN
GHSVSFGRMDQYLYPYYRRDVELNQTLDREHAIEMLHSCWLKLLEVNKIRSGSHSKASAGSPLYQNVTIG
GQNLVDGQPMDAVNPLSYAILESCGRLRSTQPNLSVRYHAGMSNDFLDACVQVIRCGFGMPAFNNDEIVI
PEFIKLGIEPQDAYDYAAIGCIETAVGGKWGYRCTGMSFINFARVMLAALEGGRDATSGKVFLPQEKALS
AGNFNNFDEVMDAWDTQIRYYTRKSIEIEYVVDTMLEENVHDILCSALVDDCIERAKSIKQGGAKYDWVS
GLQVGIANLGNSLAAVRKLVFEQGAIGQQQLAAALADDFDGLTHEQLRQRLINGAPKYGNDDDTVDTLLA
RAYQTYIDELKQYHNPRYGRGPVGGNYYAGTSSISANVPFGAQTMATPDGRKAHTPLAEGASPASGTDHL
GPTAVIGSVGKLPTAAILGGVLLNQKLNPATLENESDKQKLMILLRTFFEVHKGWHIQYNIVSRETLLEA
KKHPDQYRDLVVRVAGYSAFFTALSPDAQDDIIARTEHML

>RDQ19006.1_bss_Benzylsuccinate_synthase_alpha_subunit_Escherichia_coli_bacteria
MTTLKLDTLSDRIKAHKNALVHIVKPPVCTERAQHYTEMYQQHLDKPIPVRRALALAHHLANRTIWIKHD
ELIIGNQASEVRAAPIFPEYTVSWIEKEIDDLADRPGAGFAVSEENKRVLHEVCPWWRGQTVQDRCYGMF
TDEQKGLLATGIIKAEGNMTSGDAHLAVNFPLLLEKGLDGLREKVAERRSRINLTVLEDLHGEQFLKAID
IVLVAVSEHIERFAALAREMAATETRESRRDELLTMAENCDLIAHQPPQTFWQALQLCYFIQLILQIESN
GHSVSFGRMDQYLYPYYRRDVELNQTLDREHAIEMLHSCWLKLLEVNKIRSGSHSKASAGSPLYQNVTIG
GQTLVDGQPMDAVNPLSYAILESCGRLRSTQPNLSVRYHAGMSNDFLDACVQVIRCGFGMPAFNNDEIVI
PEFIKLGIEPQDAYDYAAIGCIETAVGGKWGYRCTGMSFINFARVMLAALEGGRDATSGKVFLPQEKALS
AGNFNNFDEVMDAWDTQIRYYTRKSIEIEYVVDTMLEENVHDILCSALVDDCIERAKSIKQGGAKYDWVS
GLQVGIANLGNSLAAVKKLVFEQGAIGQQQLAAALADDFDGLTHEQLRQRLINGAPKYGNDDDTVDTLLA
RAYQTYIDELKQYHNPRYGRGPVGGNYYAGTSSISANVPFGAQTMATPDGRKAHTPLAEGASPASGTDHL
GPTAVIGSVGKLPTAAILGGVLLNQKLNPATLENESDKQKLMILLRTFFEVHKGWHIQYNIVSRETLLEA
KKHPDQYRDLVVRVAGYSAFFTALSPDAQDDIIARTEHML

>RDQ11050.1_bss_Benzylsuccinate_synthase_alpha_subunit_Escherichia_coli_bacteria
MTTLKLDTLSDRIKAHKNALVHIVKPPVCTERAQHYTEMYQQHLDKPIPVRRALALAHHLANRTIWIKHD
ELIIGNQASEVRAAPIFPEYTVSWIEKEIDDLADRPGAGFAVSEENKRVLHEVCPWWRGQTVQDRCYGMF
TDEQKGLLATGIIKAEGNMTSGDAHLAVNFPLLLEKGLDGLREKVAERRSRINLTVLEDLHGEQFLKAID
IVLVAVSEHIERFAALAREMAATETRESRRDELLTMAENCDLIAHQPPQTFWQALQLCYFIQLILQIESN
GHSVSFGRMDQYLYPYYRRDVELNQTLDREHAIEMLHSCWLKLLEVNKIRSGSHSKASAGSPLYQNVTIG
GQNLVDGQPMDAVNPLSYAILESCGRLRSTQPNLSVRYHAGMSNDFLDACVQVIRCGFGMPAFNNDEIVI
PEFIKLGIEPQDAYDYAAIGCIETAVGGKWGYRCTGMSFINFARVMLAALEGGRDATSGKVFLPQEKALS
AGNFNNFDEVMDAWDTQIRYYTRKSIEIEYVVDTMLEENVHDILCSALVDDCIERAKSIKQGGAKYDWVS
GLQVGIANLGNSLAAVKKLVFEQGAIGQQQLAAALADDFDGLTHEQLRQRLINGAPKYGNDDDTVDTLLA
RAYQTYIDELKQYHNPRYGRGPVGGNYYAGTSSISANVPFGAQTMATPDGRKAHTPLAEGASPASGTDHL
GPTAVIGSVGKLPTAAILGGVLLNQKLNPATLENESDKQKLMILLRTFFEVHKGWHIQYNIVSRETLLEA
KKHPDQYRDLVVRVAGYSAFFTALSPDAQDDIIARTEHML

>RDQ08284.1_bss_Benzylsuccinate_synthase_alpha_subunit_Escherichia_coli_bacteria
MTTLKLDTLSDRIKAHKNALVHIVKPPVCTERAQHYTEMYQQHLDKPIPVRRALALAHHLANRTIWIKHD
ELIIGNQASEVRAAPIFPEYTVSWIEKEIDDLADRPGAGFAVSEENKRVLHEVCPWWRGQTVQDRCYGMF
TDEQKGLLATGIIKAEGNMTSGDAHLAVNFPLLLEKGLDGLREKVAERRSRINLTVLEDLHGEQFLKAID
IVLVAVSEHIERFAALAREMAATETRESRRDELLTMAENCDLIAHQPPQTFWQALQLCYFIQLILQIESN
GHSVSFGRMDQYLYPYYRRDVELNQTLDREHAIEMLHSCWLKLLEVNKIRSGSHSKASAGSPLYQNVTIG
GQTLVDGQPMDAVNPLSYAILESCGRLRSTQPNLSVRYHAGMSNDFLDACVQVIRCGFGMPAFNNDEIVI
PEFIKLGIEPQDAYDYAAIGCIETAVGGKWGYRCTGMSFINFARVMLAALEGGRDATSGKVFLPQEKALS
AGNFNNFDEVMDAWDTQIRYYTRKSIEIEYVVDTMLEENVHDILCSALVDDCIERAKSIKQGGAKYDWVS
GLQVGIANLGNSLAAVKKLVFEQGAIGQQQLAAALADDFDGLTHEQLRQRLINGAPKYGNDDDTVDTLLA
RAYQTYIDELKQYHNPRYGRGPVGGNYYAGTSSISANVPFGAQTMATPDGRKAHTPLAEGASPASGTDHL
GPTAVIGSVGKLPTAAILGGVLLNQKLNPATLENESDKQKLMILLRTFFEVHKGWHIQYNIVSRETLLEA
KKHPDQYRDLVVRVAGYSAFFTALSPDAQDDIIARTEHML

>RDQ05821.1_bss_Benzylsuccinate_synthase_alpha_subunit_Escherichia_coli_bacteria
MTTLKLDTLSDRIKAHKNALVHIVKPPVCTERAQHYTEMYQQHLDKPIPVRRALALAHHLANRTIWIKHD
ELIIGNQASEVRAAPIFPEYTVSWIEKEIDDLADRPGAGFAVSEENKRVLHEVCPWWRGQTVQDRCYGMF
TDEQKGLLATGIIKAEGNMTSGDAHLAVNFPLLLEKGLDGLREKVAERRSRINLTVLEDLHGEQFLKAID
IVLVAVSEHIERFAALAREMAATETRESRRDELLTMAENCDLIAHQPPQTFWQALQLCYFIQLILQIESN
GHSVSFGRMDQYLYPYYRRDVELNQTLDREHAIEMLHSCWLKLLEVNKIRSGSHSKASAGSPLYQNVTIG
GQNLVDGQPMDAVNPLSYAILESCGRLRSTQPNLSVRYHAGMSNDFLDACVQVIRCGFGMPAFNNDEIVI
PEFIKLGIEPQDAYDYAAIGCIETAVGGKWGYRCTGMSFINFARVMLAALEGGRDATSGKVFLPQEKALS
AGNFNNFDEVMDAWDTQIRYYTRKSIEIEYVVDTMLEENVHDILCSALVDDCIERAKSIKQGGAKYDWVS
GLQVGIANLGNSLAAVKKLVFEQGAIGQQQLAAALADDFDGLTHEQLRQRLINGAPKYGNDDDTVDTLLA
RAYQTYIDELKQYHNPRYGRGPVGGNYYAGTSSISANVPFGAQTMATPDGRKAHTPLAEGASPASGTDHL
GPTAVIGSVGKLPTAAILGGVLLNQKLNPATLENESDKQKLMILLRTFFEVHKGWHIQYNIVSRETLLEA
KKHPDQYRDLVVRVAGYSAFFTALSPDAQDDIIARTEHML

>RDP99895.1_bss_Benzylsuccinate_synthase_alpha_subunit_Escherichia_coli_bacteria
MTTLKLDTLSDRIKAHKNALVHIVKPPVCTERAQHYTEMYQQHLDKPIPVRRALALAHHLANRTIWIKHD
ELIIGNQASEVRAAPIFPEYTVSWIEKEIDDLADRPGAGFAVSEENKRVLHEVCPWWRGQTVQDRCYGMF
TDEQKGLLATGIIKAEGNMTSGDAHLAVNFPLLLEKGLDGLREKVAERRSRINLTVLEDLHGEQFLKAID
IVLVAVSEHIERFAALAREMAATETRESRRDELLAIAENCDLIAHQPPQTFWQALQLCYFIQLILQIESN
GHSVSFGRMDQYLYPYYRRDVELNQTLDREHAIEMLHSCWLKLLEVNKIRSGSHSKASAGSPLYQNVTIG
GQNLVDGQPMDAVNPLSYAILESCGRLRSTQPNLSVRYHAGMSNDFLDACVQVIRCGFGMPAFNNDEIVI
PEFIKLGIEPQDAYDYAAIGCIETAVGGKWGYRCTGMSFINFARVMLAALEGGRDATSGKVFLPQEKALS
AGNFNNFDEVMDAWDTQIRYYTRKSIEIEYVVDTMLEENVHDILCSALVDDCIERAKSIKQGGAKYDWVS
GLQVGIANLGNSLAAVKKLVFEQGAIGQQQLAAALADDFDGLTHEQLRQRLINGAPKYGNDDDTVDTLLA
RAYQTYIDELKQYHNPRYGRGPVGGNYYAGTSSISANVPFGAQTMATPDGRKAHTPLAEGASPASGTDHL
GPTAVIGSVGKLPTAAILGGVLLNQKLNPATLENESDKQKLMILLRTFFEVHKGWHIQYNIVSRETLLEA
KKHPDQYRDLVVRVAGYSAFFTALSPDAQDDIIARTEHML

>RDP92243.1_bss_Benzylsuccinate_synthase_alpha_subunit_Escherichia_coli_bacteria
MTTLKLDTLSDRIKAHKNALVHIVKPPVCTERAQHYTEMYQQHLDKPIPVRRALALAHHLANRTIWIKHD
ELIIGNQASEVRAAPIFPEYTVSWIEKEIDDLADRPGAGFAVSEENKRVLHEVCPWWRGQTVQDRCYGMF
TDEQKGLLATGIIKAEGNMTSGDAHLAVNFPLLLEKGLDGLREKVAERRSRINLTVLEDLHGEQFLKAID
IVLVAVSEHIERFAALAREMAATETRESRRDELLTMAENCDLIAHQPPQTFWQALQLCYFIQLILQIESN
GHSVSFGRMDQYLYPYYRRDVELNQTLDREHAIEMLHSCWLKLLEVNKIRSGSHSKASAGSPLYQNVTIG
GQTLVDGQPMDAVNPLSYAILESCGRLRSTQPNLSVRYHAGMSNDFLDACVQVIRCGFGMPAFNNDEIVI
PEFIKLGIEPQDAYDYAAIGCIETAVGGKWGYRCTGMSFINFARVMLAALEGGRDATSGKVFLPQEKALS
AGNFNNFDEVMDAWDTQIRYYTRKSIEIEYVVDTMLEENVHDILCSALVDDCIERAKSIKQGGAKYDWVS
GLQVGIANLGNSLAAVKKLVFEQGAIGQQQLAAALADDFDGLTHEQLRQRLINGAPKYGNDDDTVDTLLA
RAYQTYIDELKQYHNPRYGRGPVGGNYYAGTSSISANVPFGAQTMATPDGRKAHTPLAEGASPASGTDHL
GPTAVIGSVGKLPTAAILGGVLLNQKLNPATLENESDKQKLMILLRTFFEVHKGWHIQYNIVSRETLLEA
KKHPDQYRDLVVRVAGYSAFFTALSPDAQDDIIARTEHML

>RDP91296.1_bss_Benzylsuccinate_synthase_alpha_subunit_Escherichia_coli_bacteria
MTTLKLDTLSDRIKAHKNALVHIVKPPVCTERAQHYTEMYQQHLDKPIPVRRALALAHHLANRTIWIKHD
ELIIGNQASEVRAAPIFPEYTVSWIEKEIDDLADRPGAGFAVSEENKRVLHEVCPWWRGQTVQDRCYGMF
TDEQKGLLATGIIKAEGNMTSGDAHLAVNFPLLLEKGLDGLREKVAERRSRINLTVLEDLHGEQFLKAID
IVLVAVSEHIERFAALAREMAATETRESRRDELLTMAENCDLIAHQPPQTFWQALQLCYFIQLILQIESN
GHSVSFGRMDQYLYPYYRRDVELNQTLDREHAIEMLHSCWLKLLEVNKIRSGSHSKASAGSPLYQNVTIG
GQTLVDGQPMDAVNPLSYAILESCGRLRSTQPNLSVRYHAGMSNDFLDACVQVIRCGFGMPAFNNDEIVI
PEFIKLGIEPQDAYDYAAIGCIETAVGGKWGYRCTGMSFINFARVMLAALEGGRDATSGKVFLPQEKALS
AGNFNNFDEVMDAWDTQIRYYTRKSIEIEYVVDTMLEENVHDILCSALVDDCIERAKSIKQGGAKYDWVS
GLQVGIANLGNSLAAVKKLVFEQGAIGQQQLAAALADDFDGLTHEQLRQRLINGAPKYGNDDDTVDTLLA
RAYQTYIDELKQYHNPRYGRGPVGGNYYAGTSSISANVPFGAQTMATPDGRKAHTPLAEGASPASGTDHL
GPTAVIGSVGKLPTAAILGGVLLNQKLNPATLENESDKQKLMILLRTFFEVHKGWHIQYNIVSRETLLEA
KKHPDQYRDLVVRVAGYSAFFTALSPDAQDDIIARTEHML

>RDP85961.1_bss_Benzylsuccinate_synthase_alpha_subunit_Escherichia_coli_bacteria
MTTLKLDTLSDRIKAHKNALVHIVKPPVCTERAQHYTEMYQQHLDKPIPVRRALALAHHLANRTIWIKHD
ELIIGNQASEVRAAPIFPEYTVSWIEKEIDDLADRPGAGFTVSEENKRVLHEVCPWWRGQTVQDRCYGMF
TDEQKGLLATGIIKAEGNMTSGDAHLAVNFPLLLEKGLDGLREKVAERRSRINLTVLEDLHGEQFLKAID
IVLVAVSEHIERFAALAREMAATETRESRRDELLTMAENCDLIAHQPPQTFWQALQLCYFIQLILQIESN
GHSVSFGRMDQYLYPYYRRDVELNQTLDREHAIEMLHSCWLKLLEVNKIRSGSHSKASAGSPLYQNVTIG
GQTLVDGQPMDAVNPLSYAILESCGRLRSTQPNLSVRYHAGMSNDFLDACVQVIRCGFGMPAFNNDEIVI
PEFIKLGIEPQDAYDYAAIGCIETAVGGKWGYRCTGMSFINFARVMLAALEGGRDATSGKVFLPQEKALS
AGNFNNFDEVMDAWDTQIRYYTRKSIEIEYVVDTMLEENVHDILCSALVDDCIERAKSIKQGGAKYDWVS
GLQVGIANLGNSLAAVKKLVFEQGAIGQQQLAAALADDFDGLTHEQLRQRLINGAPKYGNDDDTVDTLLA
RAYQTYIDELKQYHNPRYGRGPVGGNYYAGTSSISANVPFGAQTMATPDGRKAHTPLAEGASPASGTDHL
GPTAVIGSVGKLPTAAILGGVLLNQKLNPATLENESDKQKLMILLRTFFEVHKGWHIQYNIVSRETLLEA
KKHPDQYRDLVVRVAGYSAFFTALSPDAQDDIIARTEHML

>RDP78650.1_bss_Benzylsuccinate_synthase_alpha_subunit_Escherichia_coli_bacteria
MTTLKLDTLSDRIKAHKNALVHIVKPPVCTERAQHYTEMYQQHLDKPIPVRRALALAHHLANRTIWIKHD
ELIIGNQASEVRAAPIFPEYTVSWIEKEIDDLADRPGAGFAVSEENKRVLHEVCPWWRGQTVQDRCYGMF
TDEQKGLLATGIIKAEGNMTSGDAHLAVNFPLLLEKGLDGLREKVAERRSRINLTVLEDLHGEQFLKAID
IVLVAVSEHIERFAALAREMAATETRESRRDELLAIAENCDLIAHQPPQTFWQALQLCYFIQLILQIESN
GHSVSFGRMDQYLYPYYRRDVELNQTLDREHAIEMLHSCWLKLLEVNKIRSGSHSKASAGSPLYQNVTIG
GQNLVDGQPMDAVNPLSYAILESCGRLRSTQPNLSVRYHAGMSNDFLDACVQVIRCGFGMPAFNNDEIVI
PEFIKLGIEPQDAYDYAAIGCIETAVGGKWGYRCTGMSFINFARVMLAALEGGRDATSGKVFLPQEKALS
AGNFNNFDEVMDAWDTQIRYYTRKSIEIEYVVDTMLEENVHDILCSALVDDCIERAKSIKQGGAKYDWVS
GLQVGIANLGNSLAAVKKLVFEQGAIGQQQLAAALADDFDGLTHEQLRQRLINGAPKYGNDDDTVDTLLA
RAYQTYIDELKQYHNPRYGRGPVGGNYYAGTSSISANVPFGAQTMATPDGRKAHTPLAEGASPASGTDHL
GPTAVIGSVGKLPTAAILGGVLLNQKLNPATLENESDKQKLMILLRTFFEVHKGWHIQYNIVSRETLLEA
KKHPDQYRDLVVRVAGYSAFFTALSPDAQDDIIARTEHML

>RDP76907.1_bss_Benzylsuccinate_synthase_alpha_subunit_Escherichia_coli_bacteria
MTTLKLDTLSDRIKAHKNALVHIVKPPVCTERAQHYTEMYQQHLDKPIPVRRALALAHHLANRTIWIKHD
ELIIGNQASEVRAAPIFPEYTVSWIEKEIDDLADRPGAGFAVSEENKRVLHEVCPWWRGQTVQDRCYGMF
TDEQKGLLATGIIKAEGNMTSGDAHLAVNFPLLLEKGLDGLREKVAERRSRINLTVLEDLHGEQFLKAID
IVLVAVSEHIERFAALAREMAATETRESRRDELLAIAENCDLIAHQPPQTFWQALQLCYFIQLILQIESN
GHSVSFGRMDQYLYPYYRRDVELNQTLDREHAIEMLHSCWLKLLEVNKIRSGSHSKASAGSPLYQNVTIG
GQNLVDGQPMDAVNPLSYAILESCGRLRSTQPNLSVRYHAGMSNDFLDACVQVIRCGFGMPAFNNDEIVI
PEFIKLGIEPQDAYDYAAIGCIETAVGGKWGYRCTGMSFINFARVMLAALEGGRDATSGKVFLPQEKALS
AGNFNNFDEVMDAWDTQIRYYTRKSIEIEYVVDTMLEENVHDILCSALVDDCIERAKSIKQGGAKYDWVS
GLQVGIANLGNSLAAVKKLVFEQGAIGQQQLAAALADDFDGLTHEQLRQRLINGAPKYGNDDDTVDTLLA
RAYQTYIDELKQYHNPRYGRGPVGGNYYAGTSSISANVPFGAQTMATPDGRKAHTPLAEGASPASGTDHL
GPTAVIGSVGKLPTAAILGGVLLNQKLNPATLENESDKQKLMILLRTFFEVHKGWHIQYNIVSRETLLEA
KKHPDQYRDLVVRVAGYSAFFTALSPDAQDDIIARTEHML

>RDP68762.1_bss_Benzylsuccinate_synthase_alpha_subunit_Escherichia_coli_bacteria
MTTLKLDTLSDRIKAHKNALVHIVKPPVCTERAQHYTEMYQQHLDKPIPVRRALALAHHLANRTIWIKHD
ELIIGNQASEVRAAPIFPEYTVSWIEKEIDDLADRPGAGFAVSEENKRVLHEVCPWWRGQTVQDRCYGMF
TDEQKGLLATGIIKAEGNMTSGDAHLAVNFPLLLEKGLDGLREKVAERRSRINLTVLEDLHGEQFLKAID
IVLVAVSEHIERFAALAREMATTETRESRRDELLAMAENCDLIAHQPPQTFWQALQLCYFIQLILQIESN
GHSVSFGRMDQYLYPYYRRDVELNQTLDREHAIEMLHSCWLKLLEVNKIRSGSHSKASAGSPLYQNVTIG
GQNLVDGQPMDAVNPLSYAILESCGRLRSTQPNLSVRYHAGMSNDFLDACVQVIRCGFGMPAFNNDEIVI
PEFIKLGIEPQDAYDYAAIGCIETAVGGKWGYRCTGMSFINFARVMLAALEGGRDATSGKVFLPQEKALS
AGNFNNFDEVMDAWDTQIRYYTRKSIEIEYVVDTMLEENVHDILCSALVDDCIERAKSIKQGGAKYDWVS
GLQVGIANLGNSLAAVKKLVFEQGAIGQQQLAAALADDFDGLTHEQLRQRLINGAPKYGNDDDTVDTLLA
RAYQTYIDELKQYHNPRYGRGPVGGNYYAGTSSISANVPFGAQTMATPDGRKAHTPLAEGASPASGTDHL
GPTAVIGSVGKLPTAAILGGVLLNQKLNPATLENESDKQKLMILLRTFFEVHKGWHIQYNIVSRETLLEA
KKHPDQYRDLVVRVAGYSAFFTALSPDAQDDIIARTEHML

>RDP66852.1_bss_Benzylsuccinate_synthase_alpha_subunit_Escherichia_coli_bacteria
MTTLKLDTLSDRIKAHKNALVHIVKPPVCTERAQHYTEMYQQHLDKPIPVRRALALAHHLANRTIWIKHD
ELIIGNQASEVRAAPIFPEYTVSWIEKEIDDLADRPGAGFAVSEENKRVLHEVCPWWRGQTVQDRCYGMF
TDEQKGLLATGIIKAEGNMTSGDAHLAVNFPLLLEKGLDGLREKVAERRSRINLTVLEDLHGEQFLKAID
IVLVAVSEHIERFAALAREMAATETRERRRDELLAMAENCDLIAHQPPQTFWQALQLCYFIQLILQIESN
GHSVSFGRMDQYLYPYYRRDVELNQTLDREHAIEMLHSCWLKLLEVNKIRSGSHSKASAGSPLYQNVTIG
GQNLVDGQPMDAVNPLSYAILESCGRLRSTQPNLSVRYHAGMSNDFLDACVQVIRCGFGMPAFNNDEIVI
PEFIKLGIEPQDAYDYAAIGCIETAVGGKWGYRCTGMSFINFARVMLAALEGGRDATSGKVFLPQEKALS
AGNFNNFDEVMDAWDTQIRYYTRKSIEIEYVVDTMLEENVHDILCSALVDDCIERAKSIKQGGAKYDWVS
GLQVGIANLGNSLAAVKKLVFEQGAIGQQQLAAALADDFDGLTHEQLRQRLINGAPKYGNDDDTVDTLLA
RAYQTYIDELKQYHNPRYGRGPVGGNYYAGTSSISANVPFGAQTMATPDGRKAHTPLAEGASPASGTDHL
GPTAVIGSVGKLPTAAILGGVLLNQKLNPATLENESDKQKLMILLRTFFEVHKGWHIQYNIVSRETLLEA
KKHPDQYRDLVVRVAGYSAFFTALSPDAQDDIIARTEHML

>RDP65823.1_bss_Benzylsuccinate_synthase_alpha_subunit_Escherichia_coli_bacteria
MTTLKLDTLSDRIKAHKNALVHIVKPPVCTERAQHYTEMYQQHLDKPIPVRRALALAHHLANRTIWIKHD
ELIIGNQASEVRAAPIFPEYTVSWIEKEIDDLADRPGAGFAVSEENKRVLHEVCPWWRGQTVQDRCYGMF
TDEQKGLLATGIIKAEGNMTSGDAHLAVNFPLLLEKGLDGLREKVAERRSRINLTVLEDLHGEQFLKAID
IVLVAVSEHIERFAALAREMAATETRESRRDELLAIAENCDLIAHQPPQTFWQALQLCYFIQLILQIESN
GHSVSFGRMDQYLYPYYRRDVELNQTLDREHAIEMLHSCWLKLLEVNKIRSGSHSKASAGSPLYQNVTIG
GQNLVDGQPMDAVNPLSYAILESCGRLRSTQPNLSVRYHAGMSNDFLDACVQVIRCGFGMPAFNNDEIVI
PEFIKLGIEPQDAYDYAAIGCIETAVGGKWGYRCTGMSFINFARVMLAALEGGRDATSGKVFLPQEKALS
AGNFNNFDEVMDAWDTQIRYYTRKSIEIEYVVDTMLEENVHDILCSALVDDCIERAKSIKQGGAKYDWVS
GLQVGIANLGNSLAAVKKLVFEQGAIGQQQLAAALADDFDGLTHEQLRQRLINGAPKYGNDDDTVDTLLA
RAYQTYIDELKQYHNPRYGRGPVGGNYYAGTSSISANVPFGAQTMATPDGRKAHTPLAEGASPASGTDHL
GPTAVIGSVGKLPTAAILGGVLLNQKLNPATLENESDKQKLMILLRTFFEVHKGWHIQYNIVSRETLLEA
KKHPDQYRDLVVRVAGYSAFFTALSPDAQDDIIARTEHML

>RDP62589.1_bss_Benzylsuccinate_synthase_alpha_subunit_Escherichia_coli_bacteria
MTTLKLDTLSDRIKAHKNALVHIVKPPVCTERAQHYTEMYQQHLDKPIPVRRALALAHHLANRTIWIKHD
ELIIGNQASEVRAAPIFPEYTVSWIEKEIDDLADRPGAGFAVSEENKRVLHEVCPWWRGQTVQDRCYGMF
TDEQKGLLATGIIKAEGNMTSGDAHLAVNFPLLLEKGLDGLREKVAERRSRINLTVLEDLHGEQFLKAID
IVLVAVSEHIERFAALAREMAATETRESRRDELLAMAENCDLIAHQPPQTFWQALQLCYFIQLILQIESN
GHSVSFGRMDQYLYPYYRRDVELNQTLDREHAIELLHSCWLKLLEVNKIRSGSHSKASAGSPLYQNVTIG
GQNLVDGQPMDAVNPLSYAILESCGRLRSTQPNLSVRYHAGMSNDFLDACVQVIRCGFGMPAFNNDEIVI
PEFIKLGIEPQDAYDYAAIGCIETAVGGKWGYRCTGMSFINFARVMLAALEGGRDATSGKVFLPQEKALS
AGNFNNFDEVMDAWDTQIRYYTRKSIEIEYVVDTMLEENVHDILCSALVDDCIERAKSIKQGGAKYDWVS
GLQVGIANLGNSLAAVKKLVFEQGAIGQQQLAAALADDFDGLTHEQLRQRLINGAPKYGNDDDTVDTLLA
RAYQTYIDELKQYHNPRYGRGPVGGNYYAGTSSISANVPFGAQTMATPDGRKAHTPLAEGASPASGTDHL
GPTAVIGSVGKLPTAAILGGVLLNQKLNPATLENESDKQKLMILLRTFFEVHKGWHIQYNIVSRETLLEA
KKHPDQYRDLVVRVAGYSAFFTALSPDAQDDIIARTEHML

>RDP52354.1_bss_Benzylsuccinate_synthase_alpha_subunit_Escherichia_coli_bacteria
MTTLKLDTLSDRIKAHKNALVHIVKPPVCTERAQHYTEMYQQHLDKPIPVRRALALAHHLANRTIWIKHD
ELIIGNQASEVRAAPIFPEYTVSWIEKEIDDLADRPGAGFAVSEENKRVLHEVCPWWRGQTVQDRCYGMF
TDEQKGLLATGIIKAEGNMTSGDAHLAVNFPLLLEKGLDGLREKVAERRSRINLTVLEDLHGEQFLKAID
IVLVAVSEHIERFAALAREMAATETRESRRDELLAIAENCDLIAHQPPQTFWQALQLCYFIQLILQIESN
GHSVSFGRMDQYLYPYYRRDVELNQTLDREHAIEMLHSCWLKLLEVNKIRSGSHSKASAGSPLYQNVTIG
GQNLVDGQPMDAVNPLSYAILESCGRLRSTQPNLSVRYHAGMSNDFLDACVQVIRCGFGMPAFNNDEIVI
PEFIKLGIEPQDAYDYAAIGCIETAVGGKWGYRCTGMSFINFARVMLAALEGGRDATSGKVFLPQEKALS
AGNFNNFDEVMDAWDTQIRYYTRKSIEIEYVVDTMLEENVHDILCSALVDDCIERAKSIKQGGAKYDWVS
GLQVGIANLGNSLAAVKKLVFEQGAIGQQQLAAALADDFDGLTHEQLRQRLINGAPKYGNDDDTVDTLLA
RAYQTYIDELKQYHNPRYGRGPVGGNYYAGTSSISANVPFGAQTMATPDGRKAHTPLAEGASPASGTDHL
GPTAVIGSVGKLPTAAILGGVLLNQKLNPATLENESDKQKLMILLRTFFEVHKGWHIQYNIVSRETLLEA
KKHPDQYRDLVVRVAGYSAFFTALSPDAQDDIIARTEHML

>RDP44280.1_bss_Benzylsuccinate_synthase_alpha_subunit_Escherichia_coli_bacteria
MTTLKLDTLSDRIKAHKNALVHIVKPPVCTERAQHYTEMYQQHLDKPIPVRRALALAHHLANRTIWIKHD
ELIIGNQASEVRAAPIFPEYTVSWIEKEIDDLADRPGAGFAVSEENKRVLHEVCPWWRGQTVQDRCYGMF
TDEQKGLLATGIIKAEGNMTSGDAHLAVNFPLLLEKGLDGLREKVAERRSRINLTVLEDLHGEQFLKAID
IVLVAVSEHIERFAALAREMAATETRESRRDELLAIAENCDLIAHQPPQTFWQALQLCYFIQLILQIESN
GHSVSFGRMDQYLYPYYRRDVELNQTLDREHAIEMLHSCWLKLLEVNKIRSGSHSKASAGSPLYQNVTIG
GQNLVDGQPMDAVNPLSYAILESCGRLRSTQPNLSVRYHAGMSNDFLDACVQVIRCGFGMPAFNNDEIVI
PEFIKLGIEPQDAYDYAAIGCIETAVGGKWGYRCTGMSFINFARVMLAALEGGRDATSGKVFLPQEKALS
AGNFNNFDEVMDAWDTQIRYYTRKSIEIEYVVDTMLEENVHDILCSALVDDCIERAKSIKQGGAKYDWVS
GLQVGIANLGNSLAAVKKLVFEQGAIGQQQLAAALADDFDGLTHEQLRQRLINGAPKYGNDDDTVDTLLA
RAYQTYIDELKQYHNPRYGRGPVGGNYYAGTSSISANVPFGAQTMATPDGRKAHTPLAEGASPASGTDHL
GPTAVIGSVGKLPTAAILGGVLLNQKLNPATLENESDKQKLMILLRTFFEVHKGWHIQYNIVSRETLLEA
KKHPDQYRDLVVRVAGYSAFFTALSPDAQDDIIARTEHML

>RDP38533.1_bss_Benzylsuccinate_synthase_alpha_subunit_Escherichia_coli_bacteria
MTTLKLDTLSDRIKAHKNALVHIVKPPVCTERAQHYTEMYQQHLDKPIPVRRALALAHHLANRTIWIKHD
ELIIGNQASEVRAAPIFPEYTVSWIEKEIDDLADRPGAGFAVSEENKRVLHEVCPWWRGQTVQDRCYGMF
TDEQKGLLATGIIKAEGNMTSGDAHLAVNFPLLLEKGLDGLREKVAERRSRINLTVLEDLHGEQFLKAID
IVLVAVSEHIERFAALAREMAATETRESRRDELLAIAENCDLIAHQPPQTFWQALQLCYFIQLILQIESN
GHSVSFGRMDQYLYPYYRRDVELNQTLDREHAIEMLHSCWLKLLEVNKIRSGSHSKASAGSPLYQNVTIG
GQNLVDGQPMDAVNPLSYAILESCGRLRSTQPNLSVRYHAGMSNDFLDACVQVIRCGFGMPAFNNDEIVI
PEFIKLGIEPQDAYDYAAIGCIETAVGGKWGYRCTGMSFINFARVMLAALEGGRDATSGKVFLPQEKALS
AGNFNNFDEVMDAWDTQIRYYTRKSIEIEYVVDTMLEENVHDILCSALVDDCIERAKSIKQGGAKYDWVS
GLQVGIANLGNSLAAVKKLVFEQGAIGQQQLAAALADDFDGLTHEQLRQRLINGAPKYGNDDDTVDTLLA
RAYQTYIDELKQYHNPRYGRGPVGGNYYAGTSSISANVPFGAQTMATPDGRKAHTPLAEGASPASGTDHL
GPTAVIGSVGKLPTAAILGGVLLNQKLNPATLENESDKQKLMILLRTFFEVHKGWHIQYNIVSRETLLEA
KKHPDQYRDLVVRVAGYSAFFTALSPDAQDDIIARTEHML

>RDP36656.1_bss_Benzylsuccinate_synthase_alpha_subunit_Escherichia_coli_bacteria
MTTLKLDTLSDRIKAHKNALVHIVKPPVCTERAQHYTEMYQQHLDKPIPVRRALALAHHLANRTIWIKHD
ELIIGNQASEVRAAPIFPEYTVSWIEKEIDDLADRPGAGFAVSEENKRVLHEVCPWWRGQTVQDRCYGMF
TDEQKGLLATGIIKAEGNMTSGDAHLAVNFPLLLEKGLDGLREKVAERRSRINLTVLEDLHGEQFLKAID
IVLVAVSEHIERFAALAREMAATETRESRRDELLTMAENCDLIAHQPPQTFWQALQLCYFIQLILQIESN
GHSVSFGRMDQYLYPYYRRDVELNQTLDREHAIEMLHSCWLKLLEVNKIRSGSHSKASAGSPLYQNVTIG
GQNLVDGQPMDAVNPLSYAILESCGRLRSTQPNLSVRYHAGMSNDFLDACVQVIRCGFGMPAFNNDEIVI
PEFIKLGIEPQDAYDYAAIGCIETAVGGKWGYRCTGMSFINFARVMLAALEGGRDATSGKVFLPQEKALS
AGNFNNFDEVMDAWDTQIRYYTRKSIEIEYVVDTMLEENVHDILCSALVDDCIERAKSIKQGGAKYDWVS
GLQVGIANLGNSLAAVKKLVFEQGAIGQQQLAAALADDFDGLTHEQLRQRLINGAPKYGNDDDTVDTLLA
RAYQTYIDELKQYHNPRYGRGPVGGNYYAGTSSISANVPFGAQTMATPDGRKAHTPLAEGASPASGTDHL
GPTAVIGSVGKLPTAAILGGVLLNQKLNPATLENESDKQKLMILLRTFFEVHKGWHIQYNIVSRETLLEA
KKHPDQYRDLVVRVAGYSAFFTALSPDAQDDIIARTEHML

>RDP35914.1_bss_Benzylsuccinate_synthase_alpha_subunit_Escherichia_coli_bacteria
MTTLKLDTLSDRIKAHKNALVHIVKPPVCTERAQHYTEMYQQHLDKPIPVRRALALAHHLANRTIWIKHD
ELIIGNQASEVRAAPIFPEYTVSWIEKEIDDLADRPGAGFAVSEENKRVLHEVCPWWRGQTVQDRCYGMF
TDEQKGLLATGIIKAEGNMTSGDAHLAVNFPLLLEKGLDGLREKVAERRSRINLTVLEDLHGEQFLKAID
IVLVAVSEHIERFAALAREMAATETRESRRDELLTMAENCDLIAHQPPQTFWQALQLCYFIQLILQIESN
GHSVSFGRMDQYLYPYYRRDVELNQTLDREHAIEMLHSCWLKLLEVNKIRSGSHSKASAGSPLYQNVTIG
GQNLVDGQPMDAVNPLSYAILESCGRLRSTQPNLSVRYHAGMSNDFLDACVQVIRCGFGMPAFNNDEIVI
PEFIKLGIEPQDAYDYAAIGCIETAVGGKWGYRCTGMSFINFARVMLAALEGGRDATSGKVFLPQEKALS
AGNFNNFDEVMDAWDTQIRYYTRKSIEIEYVVDTMLEENVHDILCSALVDDCIERAKSIKQGGAKYDWVS
GLQVGIANLGNSLAAVKKLVFEQGAIGQQQLAAALADDFDGLTHEQLRQRLINGAPKYGNDDDTVDTLLA
RAYQTYIDELKQYHNPRYGRGPVGGNYYAGTSSISANVPFGAQTMATPDGRKAHTPLAEGASPASGTDHL
GPTAVIGSVGKLPTAAILGGVLLNQKLNPATLENESDKQKLMILLRTFFEVHKGWHIQYNIVSRETLLEA
KKHPDQYRDLVVRVAGYSAFFTALSPDAQDDIIARTEHML

>RDP28595.1_bss_Benzylsuccinate_synthase_alpha_subunit_Escherichia_coli_bacteria
MTTLKLDTLSDRIKAHKNALVHIVKPPVCTERAQHYTEMYQQHLDKPIPVRRALALAHHLANRTIWIKHD
ELIIGNQASEVRAAPIFPEYTVSWIEKEIDDLADRPGAGFAVSEENKRVLHEVCPWWRGQTVQDRCYGMF
TDEQKGLLATGIIKAEGNMTSGDAHLAVNFPLLLEKGLDGLREKVAERRSRINLTVLEDLHGEQFLKAID
IVLVAVSEHIERFAALAREMAATETRESRRDELLAIAENCDLIAHQPPQTFWQALQLCYFIQLILQIESN
GHSVSFGRMDQYLYPYYRRDVELNQTLDREHAIEMLHSCWLKLLEVNKIRSGSHSKASAGSPLYQNVTIG
GQNLVDGQPMDAVNPLSYAILESCGRLRSTQPNLSVRYHAGMSNDFLDACVQVIRCGFGMPAFNNDEIVI
PEFIKLGIEPQDAYDYAAIGCIETAVGGKWGYRCTGMSFINFARVMLAALEGGRDATSGKVFLPQEKALS
AGNFNNFDEVMDAWDTQIRYYTRKSIEIEYVVDTMLEENVHDILCSALVDDCIERAKSIKQGGAKYDWVS
GLQVGIANLGNSLAAVKKLVFEQGAIGQQQLAAALADDFDGLTHEQLRQRLINGAPKYGNDDDTVDTLLA
RAYQTYIDELKQYHNPRYGRGPVGGNYYAGTSSISANVPFGAQTMATPDGRKAHTPLAEGASPASGTDHL
GPTAVIGSVGKLPTAAILGGVLLNQKLNPATLENESDKQKLMILLRTFFEVHKGWHIQYNIVSRETLLEA
KKHPDQYRDLVVRVAGYSAFFTALSPDAQDDIIARTEHML

>RDP21471.1_bss_Benzylsuccinate_synthase_alpha_subunit_Escherichia_coli_bacteria
MTTLKLDTLSDRIKAHKNALVHIVKPPVCTERAQHYTEMYQQHLDKPIPVRRALALAHHLANRTIWIKHD
ELIIGNQASEVRAAPIFPEYTVSWIEKEIDDLADRPGAGFAVSEENKRVLHEVCPWWRGQTVQDRCYGMF
TDEQKGLLATGIIKAEGNMTSGDAHLAVNFPLLLEKGLDGLREKVAERRSRINLTVLEDLHGEQFLKAID
IVLVAVSEHIERFAALAREMAATETRESRRDELLTMAENCDLIAHQPPQTFWQALQLCYFIQLILQIESN
GHSVSFGRMDQYLYPYYRRDVELNQTLDREHAIEMLHSCWLKLLEVNKIRSGSHSKASAGSPLYQNVTIG
GQNLVDGQPMDAVNPLSYAILESCGRLRSTQPNLSVRYHAGMSNDFLDACVQVIRCGFGMPAFNNDEIVI
PEFIKLGIEPQDAYDYAAIGCIETAVGGKWGYRCTGMSFINFARVMLAALEGGRDATSGKVFLPQEKALS
AGNFNNFDEVMDAWDTQIRYYTRKSIEIEYVVDTMLEENVHDILCSALVDDCIERAKSIKQGGAKYDWVS
GLQVGIANLGNSLAAVKKLVFEQGAIGQQQLAAALADDFDGLTHEQLRQRLINGAPKYGNDDDTVDTLLA
RAYQTYIDELKKYHNPRYGRGPVGGNYYAGTSSISANVPFGAQTMATPDGRKAHTPLAEGASPASGTDHL
GPTAVIGSVGKLPTAAILGGVLLNQKLNPATLENESDKQKLMILLRTFFEVHKGWHIQYNIVSRETLLEA
KKHPDQYRDLVVRVAGYSAFFTALSPDAQDDIIARTEHML

>RDP19605.1_bss_Benzylsuccinate_synthase_alpha_subunit_Escherichia_coli_bacteria
MTTLKLDTLSDRIKAHKNALVHIVKPPVCTERAQHYTEMYQQHLDKPIPVRRALALAHHLANRTIWIKHD
ELIIGNQASEVRAAPIFPEYTVSWIEKEIDDLADRPGAGFAVSEENKRVLHEVCPWWRGQTVQDRCYGMF
TDEQKGLLATGIIKAEGNMTSGDAHLAVNFPLLLEKGLDGLREKVAERRSRINLTVLEDLHGEQFLKAID
IVLVAVSEHIERFAALAREMAATETRESRRDELLAIAENCDLIAHQPPQTFWQALQLCYFIQLILQIESN
GHSVSFGRMDQYLYPYYRRDVELNQTLDREHAIEMLHSCWLKLLEVNKIRSGSHSKASAGSPLYQNVTIG
GQNLVDGQPMDAVNPLSYAILESCGRLRSTQPNLSVRYHAGMSNDFLDACVQVIRCGFGMPAFNNDEIVI
PEFIKLGIEPQDAYDYAAIGCIETAVGGKWGYRCTGMSFINFARVMLAALEGGRDATSGKVFLPQEKALS
AGNFNNFDEVMDAWDTQIRYYTRKSIEIEYVVDTMLEENVHDILCSALVDDCIERAKSIKQGGAKYDWVS
GLQVGIANLGNSLAAVKKLVFEQGAIGQQQLAAALADDFDGLTHEQLRQRLINGAPKYGNDDDTVDTLLA
RAYQTYIDELKQYHNPRYGRGPVGGNYYAGTSSISANVPFGAQTMATPDGRKAHTPLAEGASPASGTDHL
GPTAVIGSVGKLPTAAILGGVLLNQKLNPATLENESDKQKLMILLRTFFEVHKGWHIQYNIVSRETLLEA
KKHPDQYRDLVVRVAGYSAFFTALSPDAQDDIIARTEHML

>RDP18421.1_bss_Benzylsuccinate_synthase_alpha_subunit_Escherichia_coli_bacteria
MTTLKLDTLSDRIKAHKNALVHIVKPPVCTERAQHYTEMYQQHLDKPIPVRRALALAHHLANRTIWIKHD
ELIIGNQASEVRAAPIFPEYTVSWIEKEIDDLADRPGAGFAVSEENKRVLHEVCPWWRGQTVQDRCYGMF
TDEQKGLLATGIIKAEGNMTSGDAHLAVNFPLLLEKGLDGLREKVAERRSRINLTVLEDLHGEQFLKAID
IVLVAVSEHIERFAALAREMAATETRERRRDELLAMAENCDLIAHQPPQTFWQALQLCYFIQLILQIESN
GHSVSFGRMDQYLYPYYRRDVELNQTLDREHAIEMLHSCWLKLLEVNKIRSGSHSKASAGSPLYQNVTIG
GQNLVDGQPMDAVNPLSYAILESCGRLRSTQPNLSVRYHAGMSNDFLDACVQVIRCGFGMPAFNNDEIVI
PEFIKLGIEPQDAYDYAAIGCIETAVGGKWGYRCTGMSFINFARVMLAALEGGRDATSGKVFLPQEKALS
AGNFNNFDEVMDAWDTQIRYYTRKSIEIEYVVDTMLEENVHDILCSALVDDCIERAKSIKQGGAKYDWVS
GLQVGIANLGNSLAAVKKLVFEQGAIGQQQLAAALADDFDGLTHEQLRQRLINGAPKYGNDDDTVDTLLA
RAYQTYIDELKQYHNPRYGRGPVGGNYYAGTSSISANVPFGAQTMATPDGRKAHTPLAEGASPASGTDHL
GPTAVIGSVGKLPTAAILGGVLLNQKLNPATLENESDKQKLMILLRTFFEVHKGWHIQYNIVSRETLLEA
KKHPDQYRDLVVRVAGYSAFFTALSPDAQDDIIARTEHML

>RDP15945.1_bss_Benzylsuccinate_synthase_alpha_subunit_Escherichia_coli_bacteria
MTTLKLDTLSDRIKAHKNALVHIVKPPVCTERAQHYTEMYQQHLDKPIPVRRALALAHHLANRTIWIKHD
ELIIGNQASEVRAAPIFPEYTVSWIEKEIDDLADRPGAGFAVSEENKRVLHEVCPWWRGQTVQDRCYGMF
TDEQKGLLATGIIKAEGNMTSGDAHLAVNFPLLLEKGLDGLREKVAERRSRINLTVLEDLHGEQFLKAID
IVLVAVSEHIERFAALAREMAATETRESRRDELLAIAENCDLIAHQPPQTFWQALQLCYFIQLILQIESN
GHSVSFGRMDQYLYPYYRRDVELNQTLDREHAIEMLHSCWLKLLEVNKIRSGSHSKASAGSPLYQNVTIG
GQNLVDGQPMDAVNPLSYAILESCGRLRSTQPNLSVRYHAGMSNDFLDACVQVIRCGFGMPAFNNDEIVI
PEFIKLGIEPQDAYDYAAIGCIETAVGGKWGYRCTGMSFINFARVMLAALEGGRDATSGKVFLPQEKALS
AGNFNNFDEVMDAWDTQIRYYTRKSIEIEYVVDTMLEENVHDILCSALVDDCIERAKSIKQGGAKYDWVS
GLQVGIANLGNSLAAVKKLVFEQGAIGQQQLAAALADDFDGLTHEQLRQRLINGAPKYGNDDDTVDTLLA
RAYQTYIDELKQYHNPRYGRGPVGGNYYAGTSSISANVPFGAQTMATPDGRKAHTPLAEGASPASGTDHL
GPTAVIGSVGKLPTAAILGGVLLNQKLNPATLENESDKQKLMILLRTFFEVHKGWHIQYNIVSRETLLEA
KKHPDQYRDLVVRVAGYSAFFTALSPDAQDDIIARTEHML

>RDP11544.1_bss_Benzylsuccinate_synthase_alpha_subunit_Escherichia_coli_bacteria
MTTLKLDTLSDRIKAHKNALVHIVKPPVCTERAQHYTEMYQQHLDKPIPVRRALALAHHLANRTIWIKHD
ELIIGNQASEVRAAPIFPEYTVSWIEKEIDDLADRPGAGFAVSEENKRVLHEVCPWWRGQTVQDRCYGMF
TDEQKGLLATGIIKAEGNMTSGDAHLAVNFPLLLEKGLDGLREKVAERRSRINLTVLEDLHGEQFLKAID
IVLVAVSEHIERFAALAREMAATETRESRRDELLTMAENCDLIAHQPPQTFWQALQLCYFIQLILQIESN
GHSVSFGRMDQYLYPYYRRDVELNQTLDREHAIEMLHSCWLKLLEVNKIRSGSHSKASAGSPLYQNVTIG
GQNLVDGQPMDAVNPLSYAILESCGRLRSTQPNLSVRYHAGMSNDFLDACVQVIRCGFGMPAFNNDEIVI
PEFIKLGIEPQDAYDYAAIGCIETAVGGKWGYRCTGMSFINFARVMLAALEGGRDATSGKVFLPQEKALS
AGNFNNFDEVMDAWDTQIRYYTRKSIEIEYVVDTMLEENVHDILCSALVDDCIERAKSIKQGGAKYDWVS
GLQVGIANLGNSLAAVKKLVFEQGAIGQQQLAAALADDFDGLTHEQLRQRLINGAPKYGNDDDTVDTLLA
RAYQTYIDELKQYHNPRYGRGPVGGNYYAGTSSISANVPFGAQTMATPDGRKAHTPLAEGASPASGTDHL
GPTAVIGSVGKLPTAAILGGVLLNQKLNPATLENESDKQKLMILLRTFFEVHKGWHIQYNIVSRETLLEA
KKHPDQYRDLVVRVAGYSAFFTALSPDAQDDIIARTEHML

>RDP04068.1_bss_Benzylsuccinate_synthase_alpha_subunit_Escherichia_coli_bacteria
MTTLKLDTLSDRIKAHKNALVHIVKPPVCTERAQHYTEMYQQHLDKPIPVRRALALAHHLANRTIWIKHD
ELIIGNQASEVRAAPIFPEYTVSWIEKEIDDLADRPGAGFAVSEENKRVLHEVCPWWRGQTVQDRCYGMF
TDEQKGLLATGIIKAEGNMTSGDAHLAVNFPLLLEKGLDGLREKVAERRSRINLTVLEDLHGEQFLKAID
IVLVAVSEHIERFAALAREMAATETRESRRDELLAMAENCDLIAHQPPQTFWQALQLCYFIQLILQIESN
GHSVSFGRMDQYLYPYYRRDVELNQTLDREHAIELLHSCWLKLLEVNKIRSDSHSKASAGSPLYQNVTIG
GQNLVDGQPMDAVNPLSYAILESCGRLRSTQPNLSVRYHAGMSNDFLDACVQVIRCGFGMPAFNNDEIVI
PEFIKLGIEPQDAYDYAAIGCIETAVGGKWGYRCTGMSFINFARVMLAALEGGRDATSGKVFLPQEKALS
AGNFNNFDEVMDAWDTQIRYYTRKSIEIEYVVDTMLEENVHDILCSALVDDCIERAKSIKQGGAKYDWVS
GLQVGIANLGNSLAAVKKLVFEQGAIGQQQLAAALADDFDGLTHEQLRQRLINGAPKYGNDDDTVDTLLA
RAYQTYIDELKQYHNPRYGRGPVGGNYYAGTSSISANVPFGAQTMATPDGRKAHTPLAEGASPASGTDHL
GPTAVIGSVGKLPTAAILGGVLLNQKLNPATLENESDKQKLMILLRTFFEVHKGWHIQYNIVSRETLLEA
KKHPDQYRDLVVRVAGYSAFFTALSPDAQDDIIARTEHML

>RDO97730.1_bss_Benzylsuccinate_synthase_alpha_subunit_Escherichia_coli_bacteria
MTTLKLDTLSDRIKAHKNALVHIVKPPVCTERAQHYTEMYQQHLDKPIPVRRALALAHHLANRTIWIKHD
ELIIGNQASEVRAAPIFPEYTVSWIEKEIDDLADRPGAGFAVSEENKRVLHEVCPWWRGQTVQDRCYGMF
TDEQKGLLATGIIKAEGNMTSGDAHLAVNFPLLLEKGLDGLREKVAERRSRINLTVLEDLHGEQFLKAID
IVLVAVSEHIERFAALAREMAATETRESRRDELLTMAENCDLIAHQPPQTFWQALQLCYFIQLILQIESN
GHSVSFGRMDQYLYPYYRRDVELNQTLDREHAIEMLHSCWLKLLEVNKIRSGSHSKASAGSPLYQNVTIG
GQNLVDGQPMDAVNPLSYAILESCGRLRSTQPNLSVRYHAGMSNDFLDACVQVIRCGFGMPAFNNDEIVI
PEFIKLGIEPQDAYDYAAIGCIETAVGGKWGYRCTGMSFINFARVMLAALEGGRDATSGKVFLPQEKALS
AGNFNNFDEVMDAWDTQIRYYTRKSIEIEYVVDTMLEENVHDILCSALVDDCIERAKSIKQGGAKYDWVS
GLQVGIANLGNSLAAVKKLVFEQGAIGQQQLAAALADDFDGLTHEQLRQRLINGAPKYGNDDDTVDTLLA
RAYQTYIDELKKYHNPRYGRGPVGGNYYAGTSSISANVPFGAQTMATPDGRKAHTPLAEGASPASGTDHL
GPTAVIGSVGKLPTAAILGGVLLNQKLNPATLENESDKQKLMILLRTFFEVHKGWHIQYNIVSRETLLEA
KKHPDQYRDLVVRVAGYSAFFTALSPDAQDDIIARTEHML

>RDO94026.1_bss_Benzylsuccinate_synthase_alpha_subunit_Escherichia_coli_bacteria
MTTLKLDTLSDRIKAHKNALVHIVKPPVCTERAQHYTEMYQQHLDKPIPVRRALALAHHLANRTIWIKHD
ELIIGNQASEVRAAPIFPEYTVSWIEKEIDDLADRPGAGFAVSEENKRVLHEVCPWWRGQTVQDRCYGMF
TDEQKGLLATGIIKAEGNMTSGDAHLAVNFPLLLEKGLDGLREKVAERRSRINLTVLEDLHGEQFLKAID
IVLVAVSEHIERFAALAREMAATETRESRRDELLAMAENCDLIAHQPPQTFWQALQLCYFIQLILQIESN
GHSVSFGRMDQYLYPYYRRDVELNQTLDREHAIELLHSCWLKLLEVNKIRSDSHSKASAGSPLYQNVTIG
GQNLVDGQPMDAVNPLSYAILESCGRLRSTQPNLSVRYHAGMSNDFLDACVQVIRCGFGMPAFNNDEIVI
PEFIKLGIEPQDAYDYAAIGCIETAVGGKWGYRCTGMSFINFARVMLAALEGGRDATSGKVFLPQEKALS
AGNFNNFDEVMDAWDTQIRYYTRKSIEIEYVVDTMLEENVHDILCSALVDDCIERAKSIKQGGAKYDWVS
GLQVGIANLGNSLAAVKKLVFEQGAIGQQQLAAALADDFDGLTHEQLRQRLINGAPKYGNDDDTVDTLLA
RAYQTYIDELKQYHNPRYGRGPVGGNYYAGTSSISANVPFGAQTMATPDGRKAHTPLAEGASPASGTDHL
GPTAVIGSVGKLPTAAILGGVLLNQKLNPATLENESDKQKLMILLRTFFEVHKGWHIQYNIVSRETLLEA
KKHPDQYRDLVVRVAGYSAFFTALSPDAQDDIIARTEHML

>RDO91316.1_bss_Benzylsuccinate_synthase_alpha_subunit_Escherichia_coli_bacteria
MTTLKLDTLSDRIKAHKNALVHIVKPPVCTERAQHYTEMYQQHLDKPIPVRRALALAHHLANRTIWIKHD
ELIIGNQASEVRAAPIFPEYTVSWIEKEIDDLADRPGAGFAVSEENKRVLHEVCPWWRGQTVQDRCYGMF
TDEQKGLLATGIIKAEGNMTSGDAHLAVNFPLLLEKGLDGLREKVAERRSRINLTVLEDLHGEQFLKAID
IVLVAVSEHIERFAALAREMAATETRESRRDELLAMAENCDLIAHQPPQTFWQALQLCYFIQLILQIESN
GHSVSFGRMDQYLYPYYRRDVELNQTLDREHAIELLHSCWLKLLEVNKIRSDSHSKASAGSPLYQNVTIG
GQNLVDGQPMDAVNPLSYAILESCGRLRSTQPNLSVRYHAGMSNDFLDACVQVIRCGFGMPAFNNDEIVI
PEFIKLGIEPQDAYDYAAIGCIETAVGGKWGYRCTGMSFINFARVMLAALEGGRDATSGKVFLPQEKALS
AGNFNNFDEVMDAWDTQIRYYTRKSIEIEYVVDTMLEENVHDILCSALVDDCIERAKSIKQGGAKYDWVS
GLQVGIANLGNSLAAVKKLVFEQGAIGQQQLAAALADDFDGLTHEQLRQRLINGAPKYGNDDDTVDTLLA
RAYQTYIDELKQYHNPRYGRGPVGGNYYAGTSSISANVPFGAQTMATPDGRKAHTPLAEGASPASGTDHL
GPTAVIGSVGKLPTAAILGGVLLNQKLNPATLENESDKQKLMILLRTFFEVHKGWHIQYNIVSRETLLEA
KKHPDQYRDLVVRVAGYSAFFTALSPDAQDDIIARTEHML

>RDO82813.1_bss_Benzylsuccinate_synthase_alpha_subunit_Escherichia_coli_bacteria
MTTLKLDTLSDRIKAHKNALVHIVKPPVCTERAQHYTEMYQQHLDKPIPVRRALALAHHLANRTIWIKHD
ELIIGNQASEVRAAPIFPEYTVSWIEKEIDDLADRPGAGFAVSEENKRVLHEVCPWWRGQTVQDRCYGMF
TDEQKGLLATGIIKAEGNMTSGDAHLAVNFPLLLEKGLDGLREKVAERRSRINLTVLEDLHGEQFLKAID
IVLVAVSEHIERFAALAREMAATETRESRRDELLAMAENCDLIAHQPPQTFWQALQLCYFIQLILQIESN
GHSVSFGRMDQYLYPYYRRDVELNQTLDREHAIELLHSCWLKLLEVNKIRSDSHSKASAGSPLYQNVTIG
GQNLVDGQPMDAVNPLSYAILESCGRLRSTQPNLSVRYHAGMSNDFLDACVQVIRCGFGMPAFNNDEIVI
PEFIKLGIEPQDAYDYAAIGCIETAVGGKWGYRCTGMSFINFARVMLAALEGGRDATSGKVFLPQEKALS
AGNFNNFDEVMDAWDTQIRYYTRKSIEIEYVVDTMLEENVHDILCSALVDDCIERAKSIKQGGAKYDWVS
GLQVGIANLGNSLAAVKKLVFEQGAIGQQQLAAALADDFDGLTHEQLRQRLINGAPKYGNDDDTVDTLLA
RAYQTYIDELKQYHNPRYGRGPVGGNYYAGTSSISANVPFGAQTMATPDGRKAHTPLAEGASPASGTDHL
GPTAVIGSVGKLPTAAILGGVLLNQKLNPATLENESDKQKLMILLRTFFEVHKGWHIQYNIVSRETLLEA
KKHPDQYRDLVVRVAGYSAFFTALSPDAQDDIIARTEHML

>RDO80320.1_bss_Benzylsuccinate_synthase_alpha_subunit_Escherichia_coli_bacteria
MTTLKLDTLSDRIKAHKNALVHIVKPPVCTERAQHYTEMYQQHLDKPIPVRRALALAHHLANRTIWIKHD
ELIIGNQASEVRAAPIFPEYTVSWIEKEIDDLADRPGAGFAVSEENKRVLHEVCPWWRGQTVQDRCYGMF
TDEQKGLLATGIIKAEGNMTSGDAHLAVNFPLLLEKGLDGLREKVAERRSRINLTVLEDLHGEQFLKAID
IVLVAVSEHIERFAALAREMAATETRESRRDELLTMAENCDLIAHQPPQTFWQALQLCYFIQLILQIESN
GHSVSFGRMDQYLYPYYRRDVELNQTLDREHAIEMLHSCWLKLLEVNKIRSGSHSKASAGSPLYQNVTIG
GQNLVDGQPMDAVNPLSYAILESCGRLRSTQPNLSVRYHAGMSNDFLDACVQVIRCGFGMPAFNNDEIVI
PEFIKLGIEPQDAYDYAAIGCIETAVGGKWGYRCTGMSFINFARVMLAALEGGRDATSGKVFLPQEKALS
AGNFNNFDEVMDAWDTQIRYYTRKSIEIEYVVDTMLEENVHDILCSALVDDCIERAKSIKQGGAKYDWVS
GLQVGIANLGNSLAAVKKLVFEQGAIGQQQLAAALADDFDGLTHEQLRQRLINGAPKYGNDDDTVDTLLA
RAYQTYIDELKQYHNPRYGRGPVGGNYYAGTSSISANVPFGAQTMATPDGRKAHTPLAEGASPASGTDHL
GPTAVIGSVGKLPTAAILGGVLLNQKLNPATLENESDKQKLMILLRTFFEVHKGWHIQYNIVSRETLLEA
KKHPDQYRDLVVRVAGYSAFFTALSPDAQDDIIARTEHML

>RDO73337.1_bss_Benzylsuccinate_synthase_alpha_subunit_Escherichia_coli_bacteria
MTTLKLDTLSDRIKAHKNALVHIVKPPVCTERAQHYTEMYQQHLDKPIPVRRALALAHHLANRTIWIKHD
ELIIGNQASEVRAAPIFPEYTVSWIEKEIDDLADRPGAGFAVSEENKRVLHEVCPWWRGQTVQDRCYGMF
TDEQKGLLATGIIKAEGNMTSGDAHLAVNFPLLLEKGLDGLREKVAERRSRINLTVLEDLHGEQFLKAID
IVLVAVSEHIERFAALAREMAATETRESRRDELLAMAENCDLIAHQPPQTFWQALQLCYFIQLILQIESN
GHSVSFGRMDQYLYPYYRRDVELNQTLDREHAIEMLHSCWLKLLEVNKIRSGSHSKASAGSPLYQNVTIG
GQNLVDGQPMDAVNPLSYAILESCGRLRSTQPNLSVRYHAGMSNDFLDACVQVIRCGFGMPAFNNDEIVI
PEFIKLGIEPQDAYDYAAIGCIETAVGGKWGYRCTGMSFINFARVMLAALEGGRDATSGKVFLPQEKALS
AGNFNNFDEVMDAWDTQIRYYTRKSIEIEYVVDTMLEENVHDILCSALVDDCIERAKSIKQGGAKYDWVS
GLQVGIANLGNSLAAVKKLVFEQGAIGQQQLAAALADDFDGLTHEQLRQRLINGAPKYGNDDDTVDTLLA
RAYQTYIDELKQYHNPRYGRGPVGGNYYAGTSSISANVPFGAQTMATPDGRKAHTPLAEGASPASGTDHL
GPTAVIGSVGKLPTAAILGGVLLNQKLNPATLENESDKQKLMILLRTFFEVHKGWHIQYNIVSRETLLEA
KKHPDQYRDLVVRVAGYSAFFTALSPDAQDDIIARTEHML

>RDO71750.1_bss_Benzylsuccinate_synthase_alpha_subunit_Escherichia_coli_bacteria
MTTLKLDTLSDRIKAHKNALVHIVKPPVCTERAQHYTEMYQQHLDKPIPVRRALALAHHLANRTIWIKHD
ELIIGNQASEVRAAPIFPEYTVSWIEKEIDDLADRPGAGFAVSEENKRVLHEVCPWWRGQTVQDRCYGMF
TDEQKGLLATGIIKAEGNMTSGDAHLAVNFPLLLEKGLDGLREKVAERRSRINLTVLEDLHGEQFLKAID
IVLVAVSEHIERFAALAREMAATETRESRRDELLAMAENCDLIAHQPPQTFWQALQLCYFIQLILQIESN
GHSVSFGRMDQYLYPYYRRDVELNQTLDREHAIELLHSCWLKLLEVNKIRSDSHSKASAGSPLYQNVTIG
GQNLVDGQPMDAVNPLSYAILESCGRLRSTQPNLSVRYHAGMSNDFLDACVQVIRCGFGMPAFNNDEIVI
PEFIKLGIEPQDAYDYAAIGCIETAVGGKWGYRCTGMSFINFARVMLAALEGGRDATSGKVFLPQEKALS
AGNFNNFDEVMDAWDTQIRYYTRKSIEIEYVVDTMLEENVHDILCSALVDDCIERAKSIKQGGAKYDWVS
GLQVGIANLGNSLAAVKKLVFEQGAIGQQQLAAALADDFDGLTHEQLRQRLINGAPKYGNDDDTVDTLLA
RAYQTYIDELKQYHNPRYGRGPVGGNYYAGTSSISANVPFGAQTMATPDGRKAHTPLAEGASPASGTDHL
GPTAVIGSVGKLPTAAILGGVLLNQKLNPATLENESDKQKLMILLRTFFEVHKGWHIQYNIVSRETLLEA
KKHPDQYRDLVVRVAGYSAFFTALSPDAQDDIIARTEHML

>RDO69962.1_bss_Benzylsuccinate_synthase_alpha_subunit_Escherichia_coli_bacteria
MTTLKLDTLSDRIKAHKNALVHIVKPPVCTERAQHYTEMYQQHLDKPIPVRRALALAHHLANRTIWIKHD
ELIIGNQASEVRAAPIFPEYTVSWIEKEIDDLADRPGAGFAVSEENKRVLHEVCPWWRGQTVQDRCYGMF
TDEQKGLLATGIIKAEGNMTSGDAHLAVNFPLLLEKGLDGLREKVAERRSRINLTVLEDLHGEQFLKAID
IVLVAVSEHIERFAALAREMAATETRESRRDELLTMAENCDLIAHQPPQTFWQALQLCYFIQLILQIESN
GHSVSFGRMDQYLYPYYRRDVELNQTLDREHAIEMLHSCWLKLLEVNKIRSGSHSKASAGSPLYQNVTIG
GQNLVDGQPMDAVNPLSYAILESCGRLRSTQPNLSVRYHAGMSNDFLDACVQVIRCGFGMPAFNNDEIVI
PEFIKLGIEPQDAYDYAAIGCIETAVGGKWGYRCTGMSFINFARVMLAALEGGRDATSGKVFLPQEKALS
AGNFNNFDEVMDAWDTQIRYYTRKSIEIEYVVDTMLEENVHDILCSALVDDCIERAKSIKQGGAKYDWVS
GLQVGIANLGNSLAAVKKLVFEQGAIGQQQLAAALADDFDGLTHEQLRQRLINGAPKYGNDDDTVDTLLA
RAYQTYIDELKQYHNPRYGRGPVGGNYYAGTSSISANVPFGAQTMATPDGRKAHTPLAEGASPASGTDHL
GPTAVIGSVGKLPTAAILGGVLLNQKLNPATLENESDKQKLMILLRTFFEVHKGWHIQYNIVSRETLLEA
KKHPDQYRDLVVRVAGYSAFFTALSPDAQDDIIARTEHML

>RDO69563.1_bss_Benzylsuccinate_synthase_alpha_subunit_Escherichia_coli_bacteria
MTTLKLDTLSDRIKAHKNALVHIVKPPVCTERAQHYTEMYQQHLDKPIPVRRALALAHHLANRTIWIKHD
ELIIGNQASEVRAAPIFPEYTVSWIEKEIDDLADRPGAGFAVSEENKRVLHEVCPWWRGQTVQDRCYGMF
TDEQKGLLATGIIKAEGNMTSGDAHLAVNFPLLLEKGLDGLREKVAERRSRINLTVLEDLHGEQFLKAID
IVLVAVSEHIERFAALAREMAATETRESRRDELLTMAENCDLIAHQPPQTFWQALQLCYFIQLILQIESN
GHSVSFGRMDQYLYPYYRRDVELNQTLDREHAIEMLHSCWLKLLEVNKIRSGSHSKASAGSPLYQNVTIG
GQNLVDGQPMDAVNPLSYAILESCGRLRSTQPNLSVRYHAGMSNDFLDACVQVIRCGFGMPAFNNDEIVI
PEFIKLGIEPQDAYDYAAIGCIETAVGGKWGYRCTGMSFINFARVMLAALEGGRDATSGKVFLPQEKALS
AGNFNNFDEVMDAWDTQIRYYTRKSIEIEYVVDTMLEENVHDILCSALVDDCIERAKSIKQGGAKYDWVS
GLQVGIANLGNSLAAVKKLVFEQGAIGQQQLAAALADDFDGLTHEQLRQRLINGAPKYGNDDDTVDTLLA
RAYQTYIDELKQYHNPRYGRGPVGGNYYAGTSSISANVPFGAQTMATPDGRKAHTPLAEGASPASGTDHL
GPTAVIGSVGKLPTAAILGGVLLNQKLNPATLENESDKQKLMILLRTFFEVHKGWHIQYNIVSRETLLEA
KKHPDQYRDLVVRVAGYSAFFTALSPDAQDDIIARTEHML

>RDO59986.1_bss_Benzylsuccinate_synthase_alpha_subunit_Escherichia_coli_bacteria
MTTLKLDTLSDRIKAHKNALVHIVKPPVCTERAQHYTEMYQQHLDKPIPVRRALALAHHLANRTIWIKHD
ELIIGNQASEVRAAPIFPEYTVSWIEKEIDDLADRPGAGFAVSEENKRVLHEVCPWWRGQTVQDRCYGMF
TDEQKGLLATGIIKAEGNMTSGDAHLAVNFPLLLEKGLDGLREKVAERRSRINLTVLEDLHGEQFLKAID
IVLVAVSEHIERFAALAREMAATETRESRRDELLTMAENCDLIAHQPPQTFWQALQLCYFIQLILQIESN
GHSVSFGRMDQYLYPYYRRDVELNQTLDREHAIEMLHSCWLKLLEVNKIRSGSHSKASAGSPLYQNVTIG
GQNLVDGQPMDAVNPLSYAILESCGRLRSTQPNLSVRYHAGMSNDFLDACVQVIRCGFGMPAFNNDEIVI
PEFIKLGIEPQDAYDYAAIGCIETAVGGKWGYRCTGMSFINFARVMLAALEGGRDATSGKVFLPQEKALS
AGNFNNFDEVMDAWDTQIRYYTRKSIEIEYVVDTMLEENVHDILCSALVDDCIERAKSIKQGGAKYDWVS
GLQVGIANLGNSLAAVKKLVFEQGAIGQQQLAAALADDFDGLTHEQLRQRLINGAPKYGNDDDTVDTLLA
RAYQTYIDELKQYHNPRYGRGPVGGNYYAGTSSISANVPFGAQTMATPDGRKAHTPLAEGASPASGTDHL
GPTAVIGSVGKLPTAAILGGVLLNQKLNPATLENESDKQKLMILLRTFFEVHKGWHIQYNIVSRETLLEA
KKHPDQYRDLVVRVAGYSAFFTALSPDAQDDIIARTEHML

>RDO58274.1_bss_Benzylsuccinate_synthase_alpha_subunit_Escherichia_coli_bacteria
MTTLKLDTLSDRIKAHKNALVHIVKPPVCTERAQHYTEMYQQHLDKPIPVRRALALAHHLANRTIWIKHD
ELIIGNQASEVRAAPIFPEYTVSWIEKEIDDLADRPGAGFAVSEENKRVLHEVCPWWRGQTVQDRCYGMF
TDEQKGLLATGIIKAEGNMTSGDAHLAVNFPLLLEKGLDGLREKVAERRSRINLTVLEDLHGEQFLKAID
IVLVAVSEHIERFAALAREMAATETRESRRDELLTMAENCDLIAHQPPQTFWQALQLCYFIQLILQIESN
GHSVSFGRMDQYLYPYYRRDVELNQTLDREHAIEMLHSCWLKLLEVNKIRSGSHSKASAGSPLYQNVTIG
GQNLVDGQPMDAVNPLSYAILESCGRLRSTQPNLSVRYHAGMSNDFLDACVQVIRCGFGMPAFNNDEIVI
PEFIKLGIEPQDAYDYAAIGCIETAVGGKWGYRCTGMSFINFARVMLAALEGGRDATSGKVFLPQEKALS
AGNFNNFDEVMDAWDTQIRYYTRKSIEIEYVVDTMLEENVHDILCSALVDDCIERAKSIKQGGAKYDWVS
GLQVGIANLGNSLAAVKKLVFEQGAIGQQQLAAALADDFDGLTHEQLRQRLINGAPKYGNDDDTVDTLLA
RAYQTYIDELKQYHNPRYGRGPVGGNYYAGTSSISANVPFGAQTMATPDGRKAHTPLAEGASPASGTDHL
GPTAVIGSVGKLPTAAILGGVLLNQKLNPATLENESDKQKLMILLRTFFEVHKGWHIQYNIVSRETLLEA
KKHPDQYRDLVVRVAGYSAFFTALSPDAQDDIIARTEHML

>RDO56207.1_bss_Benzylsuccinate_synthase_alpha_subunit_Escherichia_coli_bacteria
MTTLKLDTLSDRIKAHKNALVHIVKPPVCTERAQHYTEMYQQHLDKPIPVRRALALAHHLANRTIWIKHD
ELIIGNQASEVRAAPIFPEYTVSWIEKEIDDLADRPGAGFAVSEENKRVLHEVCPWWRGQTVQDRCYGMF
TDEQKGLLATGIIKAEGNMTSGDAHLAVNFPLLLEKGLDGLREKVAERRSRINLTVLEDLHGEQFLKAID
IVLVAVSEHIERFAALAREMAATETRESRRDELLAMAENCDLIAHQPPQTFWQALQLCYFIQLILQIESN
GHSVSFGRMDQYLYPYYRRDVELNQTLDREHAIELLHSCWLKLLEVNKIRSDSHSKASAGSPLYQNVTIG
GQNLVDGQPMDAVNPLSYAILESCGRLRSTQPNLSVRYHAGMSNDFLDACVQVIRCGFGMPAFNNDEIVI
PEFIKLGIEPQDAYDYAAIGCIETAVGGKWGYRCTGMSFINFARVMLAALEGGRDATSGKVFLPQEKALS
AGNFNNFDEVMDAWDTQIRYYTRKSIEIEYVVDTMLEENVHDILCSALVDDCIERAKSIKQGGAKYDWVS
GLQVGIANLGNSLAAVKKLVFEQGAIGQQQLAAALADDFDGLTHEQLRQRLINGAPKYGNDDDTVDTLLA
RAYQTYIDELKQYHNPRYGRGPVGGNYYAGTSSISANVPFGAQTMATPDGRKAHTPLAEGASPASGTDHL
GPTAVIGSVGKLPTAAILGGVLLNQKLNPATLENESDKQKLMILLRTFFEVHKGWHIQYNIVSRETLLEA
KKHPDQYRDLVVRVAGYSAFFTALSPDAQDDIIARTEHML

>BBA70603.1_bss_Benzylsuccinate_synthase_alpha_subunit_Geobacter_sulfurreducens_bacteria
MTERTRELRRRSLEARPAISAERALLLTEFYRENEGKYSVPVMRALSFLHICRHKTIWIGEGELIVGERG
PEPKAVPTYPELTCHSLEDLRILDSRPLTSYAVSAECLAAYEETVIPYWRGRSLRDKMFGELAPEWHEAY
AAGIFTEFMEQRAPGHTVLDEKPFRRGLLDFKADIAREIGRLDFVQDSAAWEKREQLRAMAISCDAAILF
AERHAGLADEMAARETDPHRKRELERIAEVCRHVPAHAPRDFHEALQAYWFCHLAIITELNGWDAMSPGH
LDQHLLPFYEQGLAHGSLSRDAARELLECFFVKFNNHPAPPKVGVTAAESGTYTDFANINLGGLLPDGSD
GSNEVSHILLDIIDEMHLLQPSSNIQLSRKSPDAFLSHALRVIRNGYGFPSIFNADSVVEEQLRQGKSLV
DARAGGCSGCVEVGAFGKEAYILTGYFNLVKLLELALHNGVDPRTGRQLGPASGDPAGFASFDDLYAAFE
AQLRHFIEIKMAGNQLIEQIYCRLMPAPFLSVLIDDCIATGRDYNAGGARYNNTFIQGVGIGSITDSLSA
IKALVYDSGHVALPDLVAALDADFAEQEPLRQRLLNRTSKYGNDDDYADDLMRRVFESFFRTVDGRPNSK
GGQYRIEMLPTTCHVYFGSVTGATPDGRRAGTPLSEGISPVQGADRSGPTAVIKSAGKMDHIRTGGTLLN
MKFAPALVEGDQGISTMASLVRSYFRMDGHHVQFNVVRADTLRAAQADPDAHRDLIVRVAGYSDYFCDLS
RELQDEIITRTEHDSL

>GBD96798.1_bss_benzylsuccinate_synthase_alpha_subunit_bacterium_BMS3Abin06_bacteria
MTKVTLDDISLQEYTLDNLELIQRLRKAQIKIKPEVCIERSRHLTRYLKNMSTDDEPVEIRYAKAVNHFL
SSKKPLFFDDNLLAGTTSSKAFGAPVYPEYTGMTIWPELDTISDREKNPLRLSAEDADELNFEIYPYWME
RNILEYTRKKYNNPACMGLFEKFVFFIAGKAGTISHTIPDYRVALDKGVEFIIEQAASREKDIREGGDIT
GENKQKLEFYRAVQIAMQGIIAYAQNLSKKAAELAQKTDDSFRKQNFLTMSEVCAKVPAKPASTFREAVN
SLWIIQVAIHAESINMAMSPGRLDQVLYKYYKSDIDNGTLTDKEAIEIMSCLWLKINDNTNLVPETAEEL
WGGAGTVPAVTVGGVDENGEDAVNELTYIILRVTELLKLRDPSMNARYHYDKNTEEYRDRVAGVIVNTRA
VPAFHNDVADIRTLENQGVKTGHARDYGIIGCVEMGIPGRSYDASSSIIFNLVSALELTFYNGKRPIVGD
EQIGPVTGDPADFRSFEEFREAFKKQAAWLIGQAIELNEYFGLAHQEIYPTPLLSAFFEGPMEKGKDLIF
GGALYNASGATHIGFADTVDSLSAIEKAVFIDKKCTFAELIQALRENFSGHEKLHAYLVNRTPKYGTEDP
VALKNSQNLIRFLYDFYQGHTNYRGGKYRPAYWTTTNHAGQGKLSGALPNGRKAYQVLASGITPVSQAAP
DLAACLRTVGGLDSLCIPMGEALNLKYPSVSGDDDLKKFAQAVEAYFRSGGLHVQFNIMSYETLLDAKEN
PDKYPELLVRVSGYSAYFNALNEAMKEEIITRTEYDIKTGKANPFPEADKSMLSYE

>GBE36170.1_bss_benzylsuccinate_synthase_alpha_subunit_bacterium_BMS3Bbin07_bacteria
MRATTLKDIRLREYTIENLDILRTLRENLLKTRPEVCIERSRYTTRYLRDMSSPDEHMETRYAKAVAYFL
SNKKPLFFDDNLLAGTTTSKPFGAPVYQELTGMTIWPELDTISTREKNPLILSKEDAEELNFDIFPYWME
RNILEYTRKKFNNPDCMRLFERIVFFLASKAGTISHTVPDYKKVLGKGIAGIVEEARTREKELKDRRINT
AEDRHSLEFYQAVQTVMKGVLEYAANLSKKAAELARVEKNHSRRENLLKMSEICARVPAKPARTFREAIN
SLWICQVAVHAENINMAISPGRLDQVLYKYYRDDIDNGILTIKEAIELVGCLWLKLNDNTNLVPETSEEL
FGGAGTVPAVTVGGVDKDGEDAVNDLTYIMLRVTELLKLRDPSLNARYHYEKNTEEYRDRVAEVIVNTKA
VPAFHNDMVDIKVLENQGTLTEHARDYAVIGCVELASAGRSYDASSSIIFNLVSTLELAL

>AMQ15992.1_bss_Benzylsuccinate_synthase_alpha_subunit_Streptococcus_agalactiae_bacteria
MTKQLLTQKYTNDVQQNSQKHFGYLTERMYSYRDKVLDKKPFIDAERAILVTEAYQKHQEKPNVLKRAYM
LQNILEKMTIYIDDETMIVGNQASSDKDAPIFPEYTLEFVVNELDLFEKRDGDVFYITEETKEQIRNIAP
FWENNNLRARAGVMLPEEVQVYMETGFFGMEGKMNSGDAHLAVNYQKLLEEGLIGFEKKARKAKADLDLT
KPESIDKYHFYDSILITIEAVKTYAERFAILAKKQAKTANAKRRQELLDIASICERVPYYPAETFAEAVQ
SVWFIQCILQIESNGHSLSYGRFDQYMYPYVKSDLEAGRETEDSIVERLTNLWIKTITINKVRSQAHTFS
SAGSPLYQNVTIGGQTRHKEDAVNPLSFLVLKSVAQTHLPQPNLTVRYHANLDKSFMNEAIEVMKLGFGM
PAFNNDEIIIPSFIKKGVSEEDAYDYSAIGCVETAVPGKWGYRCTGMSYINFPKVLLITMNDGIDPASGK
RFAPSYGHFTQMTSYKELKEAWDKTLRYLTRMSVIVENAIDISLEREVPDILCSALTDDCIGRGKHLKEG
GAVYDYISGLQVGIANLSDSLAALKKLVFEEKRLTTLEVWQALQSDYAGPRGEEIRQMLINEAPKYGNDD
DYADSLVRECYDVYVEEIAKYPNTRYGRGPIGGIRYSGTSSISANVGQGRGTLATPDGRHAGTPLAEGCS
PSHNMDKKGPTSVLKSVSKLPTDEIVGGVLLNQKVNPQTLAKEEDKQKLIALLRTFFNRLHGYHIQYNVV
SRETLIDAQKHPEKHRDLIVRVAGYSAFFNVLSKATQDDIIARTEHAL

>AMQ14002.1_bss_Benzylsuccinate_synthase_alpha_subunit_Streptococcus_agalactiae_bacteria
MTKQLLTQKYTNDVQQNSQKHFGYLTERMYSYRDKVLDKKPFIDAERAILVTEAYQKHQEKPNVLKRAYM
LQNILEKMTIYIDDETMIVGNQASSDKDAPIFPEYTLEFVVNELDLFEKRDGDVFYITEETKEQIRNIAP
FWENNNLRARAGVMLPEEVQVYMETGFFGMEGKMNSGDAHLAVNYQKLLEEGLIGFEKKARKAKADLDLT
KPESIDKYHFYDSILITIEAVKTYAERFAILAKKQAKTANAKRRQELLDIASICERVPYYPAETFAEAVQ
SVWFIQCILQIESNGHSLSYGRFDQYMYPYVKSDLEAGRETEDSIVERLTNLWIKTITINKVRSQAHTFS
SAGSPLYQNVTIGGQTRHKEDAVNPLSFLVLKSVAQTHLPQPNLTVRYHANLDKSFMNEAIEVMKLGFGM
PAFNNDEIIIPSFIKKGVSEEDAYDYSAIGCVETAVPGKWGYRCTGMSYINFPKVLLITMNDGIDPASGK
RFAPSYGHFTQMTSYKELKEAWDKTLRYLTRMSVIVENAIDISLEREVPDILCSALTDDCIGRGKHLKEG
GAVYDYISGLQVGIANLSDSLAALKKLVFEEKRLTTLEVWQALQSDYAGPRGEEIRQMLINEAPKYGNDD
DYADSLVRECYDVYVEEIAKYPNTRYGRGPIGGIRYSGTSSISANVGQGRGTLATPDGRHAGTPLAEGCS
PSHNMDKKGPTSVLKSVSKLPTDEIVGGVLLNQKVNPQTLAKEEDKQKLIALLRTFFNRLHGYHIQYNVV
SRETLIDAQKHPEKHRDLIVRVAGYSAFFNVLSKATQDDIIARTEHAL

>AVR89954.1_bss_benzylsuccinate_synthase_accessory_protein_BssF_Thauera_aromatica_K172_bacteria
MPPAPATPVIERFVIPDADGYSEFWRRDKSPVEPLELAKLLHALRKVAAFVGRNAGEVVWSGMAQDDATI
AIDPSPILGCYPVPAARTDLVVGLTVHQAYLRTEWSARVRELALARLQPPPQYAYKFGLFLDLCESVYVD
NLANRSVLGHYAEIARRWRVENNARRLLSPPTLSEVLHLWWVFATDRDPDRYRTRWLDPWLEDLLDRAAF
DKFYQAPFEQLATLVPALRTQCPAITGIAERVEFRVEHYLALWKTLLPRIRFWIGDSGDRFMMPSEYDEN
IATEDAERKAVKATIVSYAKLIERALPTKNRDLTEQVLDNVMNAEGVVRVEGSDILMPAKDLVDTALRRK
LEHVVRHAAQRTSAFNRGLTSGKIHSRRLYRAHTTGTVFQEKKNEYDLRNDVVLLVDATGSMADPARWSR
AETMFQTLFMAIQAYAKNARLFAYNEARGACRISELFRGGRMHTVLPQGKTASGEAIIATALSTRSAARR
RIIIHITDGASNWGCGVAEAIAFCRRRNIGLLTLGIGCSPAAKQSLRDEYGKLVQFIDDLQQLPPLLGSL
LNYDARH

>AVR89951.1_bss_benzylsuccinate_synthase_alpha_subunit_BssA_Thauera_aromatica_K172_bacteria
MSDVQTLEYKGKVVQFAPENPREAEIPADELHEHLQNPSTERTRRLKARCRWKHAAAGEFCEKGVTAGIE
RMRLLTESHWATRGEPEPIRRAHGLKNILDKSTLVLQTDEFIVGYHAEDPNMFPLYPELSYMAVQDYLKS
KYSPQPAKEAQEIVDYWKPFSLQARCEPYFDPVDLHRGYQVSTIEGPVFATGYNSVIPPYETVLEDGLQA
RIALAEEKIEHARAEMEKFPWHAPSGLEWIDKIDNWKAMVIACKAVIAWARRHARLCKIVAEHFETDPKR
KAELLEIADICQRMPAEPARGLKDAMQSKWFTFLICHAIERYASGFAQKEDSLLWPYYKASVIDKTFQPM
EHKDAVELIEMERLKVSEHGAGKSRAYREIFPGSNDLFILTLGGTNGDGSDACNDMTDAILEATKRIRTT
EPSIVFRYSKKNRAKTLRWVFECIRDGLGYPSIKHNELGVQQMLEMAKYSRNGNGATPEEAHYWVNVLCM
APGLAGRRKAQKTRSEGGSAIFPAKLLEITLNNGYDWSYADMQMGPETGYAKDFATFDQLWEAFRKQYQY
AIALAIRCKDVSRTMECRFLQMPFVSALDDGCMELGMDANALSEQPNGWHNPITSIVAGNSLVAIKKLIY
DEKKYTMAQLMDALQANWEGYEEMRRDFKNAPKWGNDDDDADVLISRFYEEILGGEMMKNINYSGGPVKP
TGQAVGLYMEVGSRTGPTPDGRFGGEAADDGGISPYSGTDKKGPTAVLRSVSKVQKNQKANLLNQRLSVP
IMRSKHGFDIWHAYMDTWHDLNIDHVQFNVVSTEEMKAAQREPEKHQDLIVRVSGFSARFVDIPTYGQNT
IIARNEQNFNAQDLEFLNVEL

>PRR84453.1_bss_Benzylsuccinate_synthase_alpha_subunit_Clostridium_luticellarii_bacteria
MTKSATAERTRRGSTERIRRLREISTKKCKPSISMERAVLLTEAYKMYEGKFSTPVLRGLAFKHIMKNRT
LYIEKGAIIIGEKGHKPWAAPTFPELCCHTMEDFDNMNNREKVFFKVSEEDKRIQKEVIIPYWKNRALMT
RMNKLLPDEWHKLFDAGLYTEFLMQRGPGHTVADGKIYRKGYADFIEDIQYEVDHLDYNKDVNALNKKEE
LEGMKLVCESMIIFGERYAAKARALAAAENDPQWKKELLELAEVCDVVPKHAPQTFRQAVQMYWFTHIGV
TVEMNNWDAYSPGKLDQHLEPFYEKDIEEGRLTREGAREILENLWIQFNNQPAPPKVGITLKESATYTDF
CNINTGALRPDGTTGVNEVSYLILEVMDEMKLLQPSSNVQISRKTPEKFLRDALKISRKGWGQPAFYNSE
AIIQELLFLGKSIDDARESGIASGCVETGTAGKEAYVLTGYLNIPKIFELVLNRGFDSYTQKQVGLDLGD
PRDFKSYEEVYDAFYKQLEYVVNVKIAGNNLIERMYMEHMPVPLLSVITDDCIKSGVDYNAGGARYNTSY
IQCVGIATITDSLVAIKKNIFEDEKFSMNELLKACKADFKGYDEIFETVYNHTPKYGNDDDYADDILKDV
SQSLQDAIAGRTTPKGSRTVVEFLPTTCHVYFGQVMEASPNGRHAGISLPDGISPEKGADRNGPTAVVKS
ASKIDQLKTGGALLNQKFTPAVVQGEEGISNLAALIRSYFAIDGHHIQFNVIDRKTLLDAQKHPEEYENL
IVRVAGYSDYFNNLDRALQDEIINRTEQSFA

>PRR81505.1_bss_Benzylsuccinate_synthase_alpha_subunit_Clostridium_vincentii_bacteria
MVKFNVDGIQNVEVSKKLPCEKSLVKQLEIMEKYTETHKNTLNMPKEIREIECLKVLYPTLFRQIEDNDR
IIGRIDFLPIGFGCVTSIGGVGHYCVFNKLREFQKQFDDESMKKRIDDLYNYWLDHDVKTLYCKDVLTED
TIGRFIDCEYPLIATARLSGMMLDYPKLLDLGIGGLRKLINEKLENDKENNFYIASLQSLELFVKSASYL
QVMLQSHMETADEKRKKELETIYNSLENIKDNKPKTFHEALQLFWLYALLAGVINYGRLDDYLGPYLKND
LENNVITEDDAYEYLKSLWTMIENRRTTVNGRIITGGKGRKNPEAADLFTRIALNVTKDCKYVEPQFTLR
IYKDTPEDIFDLALDSLGQGATYPTLYNDDVNIPAVMHSMNVDEKTAEQYVPFGCGEFVIQGQSTGTPNA
CINLLKLLTIALNEGVDPVDNKKKSGAIKIKPLSEYKTFEDLYSQYLELLDYYFDLSIKAQKYSYRLMNK
EISFLFTSILMDDCIKRGKAVLDGGIKYLGGTNETYGNINTSDSLYAIKHLVYEKKKYTLEELHKAALAN
FVGYEEIRKDLLDCDKYGNDLETVDSLAIDFYEYVAKGIRDRGLKNEMDYYLIVISNNQLNTEWGSRTGA
SLDGRLEGMYMNPANNPQGGADKSGPTATLNSLTKFNAKYHGGSVQNIKFTPTMFNDDREKIKFLLRTYF
KKGGCQLMVTVVDKGILEDAVIHPELYPNLIVRVSGFSAIFVNLGADIQQELLSRVLYG

>PRP97614.1_bss_Benzylsuccinate_synthase_alpha_subunit_Enhygromyxa_salina_bacteria
MQTVKMGPAPSAAVANHGIPASGIPALPRLERLREAILAAPYGLCTQKAELMTEAMRVEAPQSRLAKHLA
PLHFDALRKALEDNLASGAPVERWQLQMSKRLQELWLRLDQRAQTQPLVVSFAKALAHTLARAELQIHAD
ELLVGNPTRHRVGAALHPDYGGMLLMPELDRLDARAVNPMRTTPGQRWRLEHEVFPFWFSRSVMARGPLF
AADLELPNKLTEGRRFVLTQFAGISHVTPDFPRVLELGFVGIREQLREARRDARSDEQAAFYEAGEIVAS
AVIEFGARWSRRCADEARRLEPSDPARAAELRELAQILARVPAHPARSFHEALQSVISTWVAVHQESFQH
GVSFGRVDQYLWPYYERDLAAGRIDRARAVELLGCVLAKASEQLPLFNQMATEFFSGLSSASGLTLGGTT
NHGATGADASNELTSLWLLAYDRMRLRQPNLHLRLHERSPRALRELAFEIIGRGGGQPALFNEAQIIPAL
RELGVSDEDARNFSIVGCVEWGVPYSSFPAAGAGFISLPAVLDEVLREPTLRSHVALSSLMATIWSAFCE
RLAETVCEAVAGNDAIERAHAQCRPTPLLSILVDGCIEAGRDVTQAGARYDSTGIQGVGLADVADSLAAI
EELVVEQGRLSLAELMRAVDLDFRGHDQLRSRLVEKVPKYGQDHGRPERWAAEVARAYAEELRRHRNPRG
GPYAPGFWSMTTHVGFGARLGALPSGRAAGRPLANGVSPTNGADSRGPTASLLAVTGVGGAHVSNGLALN
ESLDPQLAGGPTGAALVDALTRGYFAAGGMQVQYNVIDVNELIDAKRYPDRHRGLVVRISGYSAYFNDLT
PTMKDELIARASHGRPGAQVSTEGAL

>PRP96129.1_bss_Benzylsuccinate_synthase_alpha_subunit_Enhygromyxa_salina_bacteria
MRSNARDTLPDLGISPGSLFERLSRTTLDSMPRVLRLRARHLAASTEVCVERAKLITQFMTELADPNEPS
QLVAARRVRHYLAQREAAILDDNLLAGSTTSKPIGAPVYPELTGLTIWPELEVISTRKVNPQLLSPADAE
ILDLFVFPYWIDKSMLERLRASLGSPPPISLRLLERLTSFSCGKVDGISRCVPAYERVLHEGMEDIIAEA
RGRERVLDRSRGPRTRERIEFYQSVQIALRGAIEHATNLAGAARAQAQLTTDTTRLAELEALALICERVP
AKPARTFREAVNSLWLCQVALHAENVNLALSPGRLDQILWPFYRRDIEDGVLTPERAVELCCCLWLKLGD
NTSLVPELSERLWGGAGSAPAVTLGGVDERGRDAVNDLTYVLLRTTEVMALRDPSVTARFHGDVNDRAYR
QRVVQVIVNTGAIPAIHNDVTSIMTLVNQGQRLGHARDFAVVNGSPLSGGRDHGAGASIVLNLARALELT
LWQGKTAVTQDQQIGPVTADPRTFTSFEQLWEAFAVQLRGLIQQAIGLDEALGQLHAERMPTPLLSALFQ
GPLELGKDSSRGGATYNSSGANHVGFADVCDSLNAIEVAVFRDARVTMAELIEALRVDFGPVHARLRNYL
RYKPPKFGSEDPVALRNAARLMELLYAVYQSHTNERGGRYRPVYVTMTSHAGHGKLCGALPSGRRAHKVF
SGGLTPTSGVPRELGSTLDAVAAVGSRSIPGGAALTIKLAPRRPEEPLSAYLECLGDLIEAHFRKGGMQL
QFNIHTYEELIDAMEHPHKYQNLIVPVSGHSAYFNELSVPMKEELISQTQYHLETGAAAAAPAWWREGGR
FADWGPS

>PRP94035.1_bss_Benzylsuccinate_synthase_alpha_subunit_Enhygromyxa_salina_bacteria
MSSSARITTITAPLERDRITLSDHRLAHVTLASMPRVARLRARQLEAKAEICIERAKLITEYMTELADAH
APAAIVVARRVRHYLSRRQAIFRDDNLLAGSTTSKQLGAPIYPELLGLSIWPELDTISARATTPQRLSAA
EIETLNLEVFPYWIDETVIEILRARLGKPPPLCLRLLEKLTFYACGKVGGVSHCVPRHERVLHEGMDALI
AEAQARELDIELSRELGDADAEAQVVFYQAAQLALRGAIEHATALASKARALARAATDGTTRREYEALAE
VCSRVPAKPARSFREALNSLWLNQIALHAENANLGLSPGRLDQVLWPFYQRDVAAGRLTPAQAVELCCCL
WLKLTDNTALMTETAELLGGGVGSTPALTLGGVDGHGRDAVNDLTYVLLRTAELMALPAPVVNARYCFDV
NDLRYRDRLVEVIVNADASVAIHSDVADIETLINQGQRPEHARDYAIVGRAALVSSGRDYAAASAITLNL
AQAVDLTLFQGKTSRGPEQIGPYTPDPREFSGYEDFWAAFATQLRAQIERAIEINELLSRVHQDLLPTPL
LSTLFEGPLALGRDLLRGGAVYNSSGATHVAFPEVCDSLNAIEVAVFRDGRATMAELIEAVRSDFAPPYT
QLRDDLVHNMPRLGTGDPVALRNSNRLLDLIYDVYQSHTNYRGGPYRPAYWTTSHVSHGELFGALPSGRR
ARRPFNPGITPTIAATPGGTGALHELLDALASFDSRSIPGGAAVELELGPPRPGEDRRLYLERFATLVED
YFRQGGMQAQFHLRAQPSRPHCDLETGAVISRLPWSSERRR

>SPE94326.1_bss_Benzylsuccinate_synthase_alpha_subunit_Klebsiella_pneumoniae_bacteria
MTTLKLNTLSARIQAHKMALVHIVKPPVCTERARHYTEMYQRHLDKPIPVRRALALAHHLAERTIWIKHD
ELIVGNQASEVRAAPIFPEYTVSWIEKEIDDLADRPGAGFSVSEENKRVLHEVCPWWRGQTVQDRCYGMF
TDEQKALLATGIIKAEGNMTSGDAHLAVNYPLLLEKGLDGMRAKVAERRSRINLTVLEDLHGEQFLKAID
IVLEAVSDHSKRFAALAREMATAESRESRRHELLTIAENCDVIAHEPPKTFWQALQLCYFIQLILQIESN
GHSVSFGRMDQYLYPYYRRDVELQQSLDREQAIELLHSCWLKLLEVNKIRSGSHSKASAGSPLYQNVTIG
GQNLVDGKPQDAVNPLSYAILESCGRLRSTQPNLSVRYHAGMSNDFLDACVQVIRCGFGMPAFNNDEIVI
PEFIKLGIEPQDAYDYAAIGCIETAVGGKWGYRCTGMSFINFARVMLATLEGGRDATSGQVFLPQEHALS
KGNFANFDQVLADWDRQIRYYTRKSIEIEYVVDTMLEENVHDILCSALVDDCIERAKSIKQGGAKYDWVS
GLQVGIANLGNSLAAVKKLVFDQGAIGQQELAKALAEDFDGLTHEQLRQRLINGAPKYGNDDDSVDELLA
RAYQTYIDELKQYHNPRYGRGPIGGNYYAGTSSISANVPFGAQTMATPDGRKAHTPLAEGASPASGTDHL
GPTAVISSVGKLPTGAILGGVLLNQKLNPSTLENESDKQKLMVLLRTFFEVHKGWHIQYNIVSRDTLLEA
KKHPDQYRDLVVRVAGYSAFFTALSPDTQDDIIARTEHTL

>POS68366.1_bss_Benzylsuccinate_synthase_alpha_subunit_Streptococcus_parauberis_bacteria
MTLTNSRFGQLTERMSTYREAVLDKKPYIDAERAILVTETYKEHQDKPANLKRAYMLQNILEHMSIYIED
ESLIAGNQASSNKDAPIFPEYTLEFVINELDLFEKRDGDVFYIKEETKEQLRSIAPFWENNNLRARAGAL
LPKEVDVYMETGFFGMEGKMNSGDAHLAVNYQKVLEFGLKDFEARAHAAKDALDLTVPENIDKYHLYDSI
FIVIDAIKTYSRRYAELARQMAEKASADRKAELLEIARICDKVPYEPAATFAEAVQSVWFIQCILQIESN
GHSLSYGRFDQYMYPYAKADLEAGRETEESIVERLTNLWIKTLTINKVRSQSHTFSSAGSPMYQNVTIGG
QTRDKKDAVNPMSYMVLRSVAQTKLPQPNLTVRYHKGLDNDFMNECIEVMKLGFGMPAINNDEIIIPSFI
KKGVLEEDAYDYSAIGCVETAVPGKWGYRCTGMSYINFPKILLITMNNGIDPSSGKRFAKGHGYFTDMTS
YEELKVAWDKTLREITRMSVVVENAIDLGLERECPDILCSALTDDCIGRGKTLKEGGAVYDFISGLQVGI
ANLADSLAVLKKLVFEEHKLTPQELWHALESDFAGDRGEEIRQMLINDAPKYGNDDDYVDQLVVDAYDTY
IDEIAKYPNTRYGRGPIGGTRYSGTSSISANVGQGKGTLATPDGRHAGTPLAEGCSPEHSMDKKGPTSVL
KSVSKLRTDEIVGGVLLNQKVNPQTLAKEEDKLKLMALLRTFFNRLHGYHIQYNVVSRETLIDAQLHPEE
HRDLIVRVAGYSAFFNVLSKATQDDIIERTEHTF

>CVK19255.1_bss_Benzylsuccinate_synthase_alpha_subunit_Sporomusa_sphaeroides_DSM_2875_bacteria
MTTGVSVNDRVTKLKEQSLNTVPRLSIERARLITEAYQKYAGKVSIPVLRALAFKHLMENKTICINEGEL
IVGERGTGPQEAPTYPELCCHTVEDFEIIDQRDKIFFRVDEETKRIQKDEIIPFWQGKAIRDLIFAQMTP
AWQDSYEAGIFTEFMEQRSPGHTVADGKIYQYGFLDFKNRIERKLQELDFHQDPLSYDKQEQLTAMAICC
EAIIAFANRHAAKAKELAGKEQEPVRKRELEEIADICSHVPAYAPRTFREALQAYWFVHLGVITELNTWD
SFCPGKLDIHLYPFYEKETQAGTLTREAAKELLQCFWVKFNNQPAPPKVGITLQESGTYTDFCNINIGGI
KPDGTNGVNDVSYLLLDIIEEMRILQPSTNVQISRKNPDQFVIRAAEVIREGMGFPSVFNTDAVLEELLR
QGKSLEDARGGGTSGCVEVGCFGKEAYILTGYLNLVKILEITLHNGVDSRTGKKIGIETGDATTFASLDE
LLAAFKEQVKHFVDIKIRGNNVIERLYAQYMPAPFMSIIIDDCIETAKDYNAGGARYNSRYIQGVGIGSI
TDCLAAIEYHVYDHKKLSMGELLDVLQADFQGYEKVRQQFLHKTPKYGNDDDYADNIMLKVFEIFHDVVN
GRKTPNGGTYRIEMLPTTCHVYFGSVIGATPDGRHAGRTLSEGISPVQGADTNGPTAVIKSAAKMDQLRT
GGALLNQKFTPQVVQGEEGLRKLKDLIRAYFKMDGHHIQFNIVDADTLRDAQKNPENYNNLIVRVAGYSD
YFNNLTKSLQDEIIDRTEHTGF

>CVK20516.1_bss_Benzylsuccinate_synthase_alpha_subunit_Sporomusa_sphaeroides_DSM_2875_bacteria
MGVSNAVLSPQEQRVKEELAGKISAYDRQRPSEIFNSFKGAQPKIDIERARFFTESFKTTEGQPLILRWA
KALKHIAENITVYIDDKQLLAGRAGCPGRYGVIYPELDGCFLEKMAEELPKRIESPFYIAAEDIAYIKQE
IAPYWQGKTFYENLAKSLPEDVLRVTYDPANVSKSRFIVNETATMRSALQWVHDFEKVLTKGFKGIKQEA
EEQLAALDPFDPNDALEKKPFLEAVILVAEAIVIWARRHARLAAELAATENDEIRKRELLAIAGICEWVP
ENPARTFYEAVQAQWFTQMFSRLEQKTGATISNGRMDQYLYSFYRTDLTAGRIDRERAKELLECMWVGMA
QYIDLYVSPAGACFNEAYAHWEAVTIGGQDENGQDATNELTYLFLESKREFPINYPDLAARVHARSPERY
LYEIAETIKDGSGFPKLINDEEVIPLLVAKGASFKEANTYAVSGCTEVRMPNRDTYTSPCAYVNIAAALE
LVLYNGRMKIYQDELLTLETGNPGDFATWEEFWQAYLTQQTNLLKQAFKQQVIANRLREKHFAAPLGSAL
HEQCLKTCKDLHSERIDGGIDLGYFDIIGYATVVDSLAAIKKYVYDEQQITIDELITVLADDFQGHEDIR
QLLLNAPRFGNNDPAADAIAQNIDLEALRFTHKYSKAIGVSLDVRYVPVTSHVPFGKVVGATANGRKAGS
ALSDGSSASHGADVNGPTAVLMSNANSKNLGFQERASRLLNIKISPSCVQGEAGTQKIISLIRSWCDLKL
WHLQFNIINKETLLAAQQEPDKYRNLLVRVAGYSAYFIDLSPDLQNDVIARTEHSF

>CVK20500.1_bss_Benzylsuccinate_synthase_alpha_subunit_Sporomusa_sphaeroides_DSM_2875_bacteria
MTDPILSPQEQRIQAEIAGEQVLHTRQKTNAILHTFKNTRPRIDIERAKYFTQSFRRTEGEPLLLRWAKA
LKHIAENITVYIDDHQLLVGRSGSQGRYGILYPELDGDFLGLAIEQIPNRVESPFNISEDDSRTIIEEIA
PYWQGKTFHENLAKTLPAETLKYTYDPKDPLKSRFIVNETASFRSSIQWVHDYEKVLKRGFKAIKNEAEQ
KLAQLDPLSSVDTMERAPFLQAIIIICDAIVLWANRHARLAEALAEKAENLSRREELLKIAEICRRVPEH
PARNFHEAMQAQWFTQMFSRMEQKTGTIISNGRMDQYLFLYYQQDLAAGIITEADALQLFECMWLAMAQF
TDLYLSPTGGAFNEGYAHWEAVTIGGQTPDGLDATNELTYLTLRSKREFPLHYPDLAARIHGRVPARYLY
EVAETIKEGSGFPKLINDEEVVPLLLAKGASFAEAYDYAVSGCSECRMPNRDTYTSPCAYINFPAAVEMT
LYNGKMKLYGNEQIGLETGDPRTFAHWEEFWQAYMAQHINFLKHAFIQQHVIINLRAKHFAWPLGSALHD
LCMKTYKDIHSPVIEGGIDLGYFEFMGYGTVVDSLAAIKKLVYEEKKLTILELLEAVEHNFEGYEATRQL
LLHAPKYGNNDAYADTIAKELDRQCLEFTRKYSKELGVHLDLRLVPFTSHVPFGKVVSATPNGRKAYTPL
SDGSSSSQGADTSGPTAVLLSNYASKNFGYRERAARLLNVKLSPACIAGEEGTDKLAAFIRTWCDLKLWH
LQFNVINRETLLAAKKEPDKYRNLIVRIAGYSAYFTDLSPDLQDDLIARTEHTSL

>PNY21983.1_bss_Benzylsuccinate_synthase_alpha_subunit_Streptococcus_parauberis_bacteria
MTLTNSRFGQLTERMSTYREAVLDKKPYIDAERAILVTETYKEHQDKPANLKRAYMLQNILEHMSIYIED
ESLIAGNQASSNKDAPIFPEYTLEFVINELDLFEKRDGDVFYIKEETKEQLRSIAPFWENNNLRARAGAL
LPKEVDVYMETGFFGMEGKMNSGDAHLAVNYQKVLEFGLKDFEARAHAAKDALDLTVPENIDKYHLYDSI
FIVIDAIKTYSRRYAELARQMAEKASADRKAELLEIARICDKVPYEPAATFAEAVQSVWFIQCILQIESN
GHSLSYGRFDQYMYPYAKADLEAGRETEESIVERLTNLWIKTLTINKVRSQSHTFSSAGSPMYQNVTIGG
QTRDKKDAVNPMSYMVLRSVAQTKLPQPNLTVRYHKGLDNDFMNECIEVMKLGFGMPAINNDEIIIPSFI
KKGVLEEDAYDYSAIGCVETAVPGKWGYRCTGMSYINFPKILLITMNNGIDPSSGKRFAKGHGYFTDMTS
YEELKVAWDKTLREITRMSVVVENAIDLGLERECPDILCSALTDDCIGRGKTLKEGGAVYDFISGLQVGI
ANLADSLAVLKKLVFEEHKLTPQELWHALESDFAGDRGEEIRQMLINDAPKYGNDDDYVDQLVVDAYDTY
IDEIAKYPNTRYGRGPIGGTRYSGTSSISANVGQGKGTLATPDGRHAGTPLAEGCSPEHSMDKKGPTSVL
KSVSKLRTDEIVGGVLLNQKVNPQTLAKEEDKLKLMALLRTFFNRLHGYHIQYNVVSRETLIDAQLHPEE
HRDLIVRVAGYSAFFNVLSKATQDDIIERTEHTF

>PNY18380.1_bss_Benzylsuccinate_synthase_alpha_subunit_Streptococcus_parauberis_bacteria
MTLTNSRFGQLTERMSTYREAVLDKKPYIDAERAILVTETYKEHQDKPANLKRAYMLQNILEHMSIYIED
ESLIAGNQASSNKDAPIFPEYTLEFVINELDLFEKRDGDVFYIKEETKEQLRSIAPFWENNNLRARAGAL
LPKEVDVYMETGFFGMEGKMNSGDAHLAVNYQKVLEFGLKDFEARAHAAKDALDLTVPENIDKYHFYDSI
FIVINAIKTYSRRYAELAHQMAEKASADRKAELLEIARICDKVPYEPAATFAEAVQSVWFIQCILQIESN
GHSLSYGRFDQYMYPYAKADLEAGRETEESIVERLTNLWIKTLTINKVRSQSHTFSSAGSPMYQNVTIGG
QTRDKKDAVNPMSYMVLRSVAQTKLPQPNLTVRYHKGLDNDFMNECIEVMKLGFGMPAMNNDEIIIPSFI
KKGVLEEDAYDYSAIGCVETAVPGKWGYRCTGMSYINFPKILLITMNNGIDPSSGKRFAKGHGYFTDMTS
YEELKVAWDKTLREITRMSVVVENAIDLGLERECPDILCSALTDDCIGRGKTLKEGGAVYDFISGLQVGI
ANLADSLAVLKKLVFEEHKLTPQELWHALESDFAGDRGEEIRQMLINDAPKYGNDDDYVDQLVVDAYDTY
IDEIAKYPNTRYGRGPIGGTRYSGTSSISANVGQGKGTLATPDGRHAGTPLAEGCSPEHSMDKKGPTSVL
KSVSKLRTDEIVGGVLLNQKVNPQTLAKEEDKLKLMALLRTFFNRLHGYHIQYNVVSRETLIDAQLHPEE
HRDLIVRVAGYSAFFNVLSKATQDDIIERTEHTF

>SOY31959.1_bss_Benzylsuccinate_synthase_alpha_subunit_Acetatifactor_muris_bacteria
MRDYTSTEERIVLSSRMAAVKKEISQRLRVFTYREKTWCCPVEVDNMTNPFLAEFTEHPDAPYVINLANS
IVRSWMETPFVIFENEAVVGITRPQYAMIEHFSLGIRGAESVLEDPDREQAEALYRRLAPLTKRHIAEEG
ERTVGRTEFEALEKDALFHAGGYQGHTVPDYSRLLENGLDGMLALIDRYAAENVRDQESADFYEANRIII
RGMSRWLETYAEKAAQLAESGQATDVQRRYYREIAENCGYVAHRKPRKLYQAVQLIWCLSLWDWVDCMGR
MDQYLYPFYQRSKEEGDIISTEDSMVSIVFKIWENGSHNVTLSGQKPDGTDASNELSYLLLQILREIHDT
HPRMSVRVHKNSPGEMLALAVQLWSEGMSDPTVVSDETVIKGLMQIGTPLEDALDYTMLGCQEIEIPGKS
NFGCEDGQFNLAKLFEYAMNGGMSTSNPAVRVGPDTGRFEDFTCFEDFFSAFQTQLQHFVRIFCHLCDSG
QEVRAANFAKLVKTPFTEGCLEKGKPHDAGGPIYNYGVVETAGLAAAADSFTAVKRLVFQEGKISRQRLI
SALAANFEGYEKERQMLLNMAPKFGNDDQEADAMAARVLDLFWSECGKYRSIRGDVYTGACSLLAGGIGF
GKKTGALPDGRFAGEPLGNSIGPRPGADKNGVSAMLNSVAKLPLEKGVGGTTLNVVLTTRMLSDPTLRTH
IASTIRTYLLGGGQMAQITTANLEDLLDAKAHPERHGDLIVRIGGFSVQFVQLDESAQNEIISRYN

>SOR78106.1_bss_Benzylsuccinate_synthase_activating_enzyme_Streptomyces_chartreusis_NRRL_3882_bacteria
MTQTTWNQEPHPARLEERLDDDVVRCHLSPRNCRIRPGQHGFCMVRANRDGRLVTLNYGRSVHATEETIE
TEAVFHYAPGARILSMGNVGCMLNCDYCHNWKTSQARYVEDKDVYHYTPEEVVDIAVRHGIKVISWTYND
PVVWHEFVVETAALAKAAGIVNLYKSAFFISGEAIEELIPVIDIFSVSIKSLDPKYYRKITKGWLEPVLE
GTEQVYRAGKHVEVSTLMVTDLSDDEKTAREMATFVGERLDPSIPTHFVRFHPDYKMTDTIRTPVDRLER
ARKVALDMGLNHVYLGNVYDTESTNTWCSQCGLLQVTRYGLNADLVGVDADGNCASCGTRAPLKLLPDAR
RRNKVQDLPAGVDLDVASFDWHGDVRALHVQMRNESDAPATAYTRRYGDPAADGSWEIVELKPRESFRYI
AAKSTPDELGVQVAIPDRCTSSLHQVFDRAHFPTVEVAAGTLNEDVSPLPLFQPGTRR

>PKM87848.1_bss_benzylsuccinate_synthase_subunit_alpha,_partial_Firmicutes_bacterium_HGW-Firmicutes-12_bacteria
MAQNTIEYKGKLIEFPLENPKEKDIPLEELHEHLARPTTARTKRLKENARWKHNSAGEFVDEGVRAGIER
MRLITESHKNSVGKPNAVRRALMLSNLLNKCHVLLMEDELIVGFNAENPKYIPMSPELSYMQIQDYLAGK
YAPQPAEEAKEIAEYWKPYSLQSACEPYFTKEEMELALNPTLMEGPGFANGFNSIQPPYETVLEDGLLKR
IEIAEQNIKEVKVKMAETPWNADKCLELTPKIDNWEAMIIADKAVIAWARRHARLCRIVAENFETNSKRK
EELFMIADNCQHVPAEPTKGLWEAMQAKWFTYLICHSMERYASGFAQLEDKLLWPYYKTSVIDKTFQPMT
HTDAVELFECERLKVANHGAGKSRHFREIFPGSNDLFILTVGGLNRYGEDNCSDCTDAILEAARNIRTTE
PSIVFRWHPKCRIKTKRLVFECIRDGLGYPSIKHQAIASAQLLWYGQYSKNKNGATPEEALEWANVLCMS
PGLVGRRKTQKTRSEGGSSLVTDKFVEITLFDGFDWSYQNQQVGLHTGDPRDFKTFEELWEALRKQIQYI
MSLAIRCKDLSRQAEGRMLQMPFVSSIDDGCMEYGIDALVLSEQPNPWHNPMSNSVTINSLVAIKKLIYD
EQKYTMDELIEALKSNWEGYEQMQKDFLAAPKWGNDDSYCDAIGKAFFEDIISGEMRKITNYSGAPVTPG
GQSVGYYMQMGARMGPTPDGRYG

>SNX49392.1_bss_Benzylsuccinate_synthase_alpha_subunit_Vibrio_thalassae_bacteria
METTLLTENRTSARGVDEFDKVYGLGYEVGHDDWSPYPRVNRLRQTFLDRPYEVDVERLRLVTEAFKKHE
VAPRILQSAYAFENILLNATLYVYDEDLILGEIAAPAKASPIYPEFSVDWIIDEITNSPFEERSNDQFYI
RNDAERAEILELCAYWKGKTVNEMITATLDQDQKNGSHMGEKIFQTNNYHFAGIGHFAMDFAKLMTQGFD
GVIKQAEEALAALSKKDVDYASKRDYYKATLITQNAAKKYITRYADLANEMAAKESDETRKAELATMAEN
CYQIAGGVPQTFWQAIQLFNFATTLTQIEGNGHSISYGRMDQWLHPIYLADVAKNGTSKAFILELLEVLY
VKMNNPTKLKDKGTVRVRNGRGFGGESLTIGGVDTEGNDATNDLTMLMLEASVHTRMMNPWVCVRMHDKT
PYELKVKATECIRAGYGHPKLFNDAPAIKAMLAKGVTQEEARDYAVVGCVEPTIPGKEHGWQDAGYVNVA
KMMEMVLNHGRLVAGPNTELQLAPDTGSLETYQSFDEVLESVEKQIEFWCDQLCSALNITDKVHATLKPT
PFISAFFDGCLESGKDMTAGGVKYNGIGPQAAGIATCADSLATIKKLMFEDKSYTGKQLLDALRDNWEGH
DKLYALVNSSKIPHYGNDIDEADELFKFMFESYCKHIAGRPTNRGGKFSPGVYTVNANVGMGLFMNASLD
GRKAQEPISDNMGPVHTAGGSHDYSGPTAIVNSVTKVDHSKATNGTLLNLRFPEDSVAGVEGRDILISFI
DEYMSKHGMHVQFNIMSADKMRAAQMNPEQYRDMLVRVAGYSAYFVELGKPLQDDLIDRTELRF

>SNX50195.1_bss_Benzylsuccinate_synthase_alpha_subunit_Vibrio_thalassae_bacteria
MSSKIENNPSQVDVNKKIPCEKPAMVQLQIMEAYTQAHQQEENLYTREVACLSELYPALFRQIESEDIVV
GRLDALPIGFGSVTSVGGVGHYCNFDKLDAFKAELPEEAHNRVDALLDYWKERDTRSIYFRQTLTETTLG
KFVDVNYPAIATARLSGMYLDYNKLIDNGIAGMRQLIGDKLESARAAADEKALALHEAFLGCFDIVEKVI
DHHIQLCVAELETTADLTRKHQMNDLIDALNAIRSDKPQTFLQGIQLSWLYSLCSGVVNFGRMDDYLGDL
LVADLEAGRITERQAINYIRSHYRLIEARKTTVNGRVVVGGHGRRNPTTADVYCKLAIQAVRENKDTEPQ
FTLRIYQGMNQEVYQNALDAIGEGLTYPILYNDDVNVPAVMKSMQISEQDAQQYVPFGCGEFVLSGKSVG
TPNTCINILKILNIALTGGTDFWDGQNKSGGTALLRPEQVTSFEDVVKNYKDLLDFYIDLTSKAQAFSYQ
VMNQEVGFLFTSILTDDCIGRSKALLDGGVYKLGGTNETYGNTNAYDSLAAIKKVIFDDKKYSYCELIEA
LRVNFDGYDRMKYDLINAPKFGNDDAYVDDIAVEMHEYICNGIKDSAAKVGMDSYLVVIINNQVNTEWGR
ATSASADGRHTGVYMSNANNPQSGADKNGPTAMLNSLAKLKAEVHAGSVQNMKFSKNMYQNKRMVVEALL
DGYFEQGGPQIMVSVVGKGELEDAYHNPEKYPNLVVRVGGFSAKFVNLDKDVQLEILNRTLND

>PIO79805.1_bss_Benzylsuccinate_synthase_alpha_subunit_Streptococcus_parauberis_bacteria
MTLTNSRFGQLTERMSTYREAVLDKKPYIDAERAILVTETYKEHQDKPANLKRAYMLQNILEHMSIYIED
ESLIAGNQASSNKDAPIFPEYTLEFVINELDLFEKRDGDVFYIKEETKEQLRSIAPFWENNNLRARAGAL
LPKEVDVYMETGFFGMEGKMNSGDAHLAVNYQKVLEFGLKDFEARAHAAKDALDLTVPENIDKYHLYDSI
FIVIDAIKTYSRRYAELARQMAEKASADRKAELLEIARICDKVPYEPAATFAEAVQSVWFIQCILQIESN
GHSLSYGRFDQYMYPYAKADLEAGRETEESIVERLTNLWIKTLTINKVRSQSHTFSSAGSPMYQNVTIGG
QTRDKKDAVNPMSYMVLRSVAQTKLPQPNLTVRYHKGLDNDFMNECIEVMKLGFGMPAINNDEIIIPSFI
KKGVLEEDAYDYSAIGCVETAVPGKWGYRCTGMSYINFPKILLITMNNGIDPSSGKRFAKGHGYFTDMTS
YEELKVAWDKTLREITRMSVVVENAIDLGLERECPDILCSALTDDCIGRGKTLKEGGAVYDFISGLQVGI
ANLADSLAVLKKLVFEEHKLTPQELWHALESDFAGDRGEEIRQMLINDAPKYGNDDDYVDQLVVDAYDTY
IDEIAKYPNTRYGRGPIGGTRYSGTSSISANVGQGKGTLATPDGRHAGTPLAEGCSPEHSMDKKGPTSVL
KSVSKLRTDEIVGGVLLNQKVNPQTLAKEEDKLKLMALLRTFFNRLHGYHIQYNVVSRETLIDAQLHPEE
HRDLIVRVAGYSAFFNVLSKATQDDIIERTEHTF

>PIA82496.1_bss_Benzylsuccinate_synthase_alpha_subunit_Streptococcus_parauberis_bacteria
MTLTNSRFGQLTERMSTYREAVLDKKPYIDAERAILVTETYKEHQDKPANLKRAYMLQNILEHMSIYIED
ESLIAGNQASSNKDAPIFPEYTLEFVINELDLFEKRDGDVFYIKEETKEQLRSIAPFWENNNLRARAGAL
LPKEVDVYMETGFFGMEGKMNSGDAHLAVNYQKVLEFGLKDFEARAHAAKDALDLTVPENIDKYHLYDSI
FIVIDAIKTYSRRYAELARQMAEKASADRKAELLEIARICDKVPYEPAATFAEAVQSVWFIQCILQIESN
GHSLSYGRFDQYMYPYAKADLEAGRETEESIVERLTNLWIKTLTINKVRSQSHTFSSAGSPMYQNVTIGG
QTRDKKDAVNPMSYMVLRSVAQTKLPQPNLTVRYHKGLDNDFMNECIEVMKLGFGMPAINNDEIIIPSFI
KKGVLEEDAYDYSAIGCVETAVPGKWGYRCTGMSYINFPKILLITMNNGIDPSSGKRFAKGHGYFTDMTS
YEELKVAWDKTLREITRMSVVVENAIDLGLERECPDILCSALTDDCIGRGKTLKEGGAVYDFISGLQVGI
ANLADSLAVLKKLVFEEHKLTPQELWHALESDFAGDRGEEIRQMLINDAPKYGNDDDYVDQLVVDAYDTY
IDEIAKYPNTRYGRGPIGGTRYSGTSSISANVGQGKGTLATPDGRHAGTPLAEGCSPEHSMDKKGPTSVL
KSVSKLRTDEIVGGVLLNQKVNPQTLAKEEDKLKLMALLRTFFNRLHGYHIQYNVVSRETLIDAQLHPEE
HRDLIVRVAGYSAFFNVLSKATQDDIIERTEHTF

>ALP05599.1_bss_Benzylsuccinate_synthase_alpha_subunit_Clostridioides_difficile_bacteria
MARGTFERTKKLREESINAEPHISIERAVLMTEAYKKYEGSVEIPVLRALSFKHYIENRTLSINDGELIV
GEKGDSPNGAPTYPEICCHTMEDLEVMHNRDIINFSVSEEARKIHKEEIIPFWKKRQTRDKIINAMTPEW
LAAYEAGMFTEFMEQRAPGHTVCGDTIYKKGFLDLKKDIEARLKELDFLNDLDAYNKKADLEAMAIACDA
MVILGKRYAEKARQMAEEETDEAKKQDLLLIAETCDVVPAHKPETYHQAIQMYWFVHIGVTTELNIWDAF
TPGRLDQHLNPFYERDVENGILDRDRAQELLECLWVKFNNQPAPPKVGITLKESSTYTDFANINTGGINP
DGQDGVNEVSYIILDVMDEMKLIQPSSNVQISKKTPQKFLKRACEISRKGWGQPAFYNTEAIVQELMEAG
KTIEDARLGGTSGCVETGCFGKEAYVLTGYMNIPKILELTLNNGYDPISKKQIGIETGDPRNFKSYEELF
EAFKKQLHYMIDIKIEGNAVIENICAKHMPCPLMSTIVDDCIEKGKDYQRGGARYNTRYIQGVGIGTITD
SLTAIKYNVFDKKKFDMDTLLKALDANFEGYEAILNLVSNKTPKYGNDDDYADEIMQEIFNAYYNEVTGR
PTVCGGEYRVDMLPTTCHIYFGEIMGASPNGRLCAKPVSEGISPEKGGDTNGPTAVIKSCAKMDHIKTGG
TLLNQRFAPSVVQGEKGLDNMANLVRAYFNMDGHHIQFNVFDKNVLLEAQKNPQDYKDLIVRVAGYSDHF
NNLSRILQDEIIGRTEQTF

>ALP02991.1_bss_Benzylsuccinate_synthase_alpha_subunit_Clostridioides_difficile_bacteria
MSQTNRIEAFRQEYINSKPMICCERARIFTESHKKTEGEAICIRRAKAFLETCKELPIKIFENELIVGTA
GKFRRTGILTPEFSWQWVDKEMDTFDKRTQDPYVISKEQIEFIRKEIFPYWKGKSLEEVFLARIPEDTAK
ILVDTGIIDNDSKWRQAVGEVTPDYQDILFVKGYKGIKEDADKKIKELDISVSENIEKIDFYKSVSIVAQ
GIMTLAQRYSNLAKEMSKQETDEKRKLELIKISEICMNVPANPPTNFYEAIQFVWFVQLGGILSENPLAL
NLGRFDQYMYPYYENDAREGKITESEAQELIEALWIKLSEWVWTISANTANYFAGYNQFQNLTVGGKKRN
GTDGTNDISYMCLKATESVKTHQPGLSVRVSQGAPDNFVMAVAKLVKQGTGFPAIHSDSAGAQMLLQDGY
DAEDARDWSNCGCVVPHFRKTGQWTSAVNINFAAALEYAMNEGKSRLTGEKMGLDTKNITEFTSFEELKD
EFLKQLAYLVKSSVIGTTVAQQIHKEMVPRPFLSTCVDGCLDKGVDLSKGGAKYNIGPVLTGIGLGVVSN
SLAAIKKLVFEDKVTTLEELTKALNNDWEGYEELRKLALDVPKYGNDNDYVDSLAIEVSDFYYTETRKYK
DIFGSKFNSAFMGISNYVPTGKIVGATPCGRKATKPLTEGVSPFVGTDTTSPLAAMKSASKINHDVHTGG
TLLNLRLNQDLVETERGLRNLTSMIKSYFALGGFHVQFNTISNDTLLKAQENPEEYKDLLVRVAGYSTQF
VNLSREMQDAIIARNSHSNF

>ALO14625.1_bss_Benzylsuccinate_synthase_alpha_subunit_Salinivirga_cyanobacteriivorans_bacteria
MTPRISELRTQSLEAENRLSGERAQLITRFYKEMEGIDLPAPIKRARAFKYLLTHKAICINENELIVGER
GPAPKATPTYPEVSLHSLQDLDILHNRPKVGFTIDAETRELYENEIIPYWKGRSMRDKIFGRLPENWHSA
YEAGIFTEFQEQRAPGHTVAGKKIFQKGLLELKEEIAETLDQLDIKGNPADIHKKHELEAMNIAADAIIM
YAHRHATKIEELITTTHDENRKKELRHMADICRKVPANAPETFHEMLQHYWFIHLGVITEVNPWDSFNPG
RLDQHLYPLYQQEISNQTLTDSDAKELLEAFWVKFNNHPSPPKMGVTAEESNTYTDFALINLGGLKPNGT
DAVNELSYLMLDVIEEMRILQPSSMVQVSKKNPDKFIHRALHISKTGFGQPSIFNTDAIIKELLNQGKDI
VDARNGGASGCVETGAFGTESYILTGYFNLNKILEVTLHNGIDPRTGKKIGIETGNPTQFDSMDQLMEAY
KKQLEFFANVKIEGNLIFEKAYAEELSVPFLSLIIEDCISNGTDYNAGGARYNTSYVQGVGLGSITDNLA
SINHNVFSEKNIGMKELIKAIDSNFEGFEELRYQFIYETPKYGNDDDQADQFTTQVFEMFHDAINGRPTH
RGGVFRINMLPTTSHVYFGSVIGAMPDGRKAGEPLSEGISPVQGADKKGPTAVLKSAAKIDHIKTGGTLL
NQKFAPSFFKDETSIAKLGYLIRSYFRMDGHHIQFNVVSADTLREAQKHPEKYTDLIVRVAGYSDYFNDL
GEALQNEIIRRTAHEEA

>SMD87468.1_bss_Benzylsuccinate_synthase_alpha_subunit_Klebsiella_pneumoniae_bacteria
MTTLKLNTLSARIQAHKMALVHIVKPPVCTERARHYTEMYQRHLDKPIPVRRALALAHHLAERTIWIKHD
ELIVGNQASEVRAAPIFPEYTVSWIEKEIDDLADRPGAGFSVSEENKRVLHEVCPWWRGQTVQDRCYGMF
TDEQKALLATGIIKAEGNMTSGDAHLAVNYPLLLEKGLDGMRAKVAERRSRINLTVLEDLHGEQFLKAID
IVLEAVSDHSKRFAALAREMATAESRESRRHELLTIAENCDVIAHEPPKTFWQALQLCYFIQLILQIESN
GHSVSFGRMDQYLYPYYRRDVELQQSLDREQAIELLHSCWLKLLEVNKIRSGSHSKASAGSPLYQNVTIG
GQNLVDGKPQDAVNPLSYAILESCGRLRSTQPNLSVRYHAGMSNDFLDACVQVIRCGFGMPAFNNDEIVI
PEFIKLGIEPQDAYDYAAIGCIETAIGGKWGYRCTGMSFINFARVMLATLEGGRDATSGQVFLPQEHALS
KGNFANFDQVLADWDRQIRYYTRKSIEIEYVVDTMLEENVHDILCSALVDDCIERAKSIKQGGAKYDWVS
GLQVGIANLGNSLAAVKKLVFDQGAIGQQELAKALAEDFDGLTHEQLRQRLIYGAPKYGNDDDSVDELLA
RAYQTYIDELKQYHNPRYGRGPIGGNYYAGTSSISANVPFGAQTMATPDGRKAHTPLAEGASPASGTDHL
GPTAVISSVGKLPTGAILGGVLLNQKLNPSTLENESDKQKLMVLLRTFFEVHKGWHIQYNIVSRDTLLEA
KKHPDQYRDLVVRVAGYSAFFTALSPDTQDDIIARTEHTL

>SMD94880.1_bss_Benzylsuccinate_synthase_alpha_subunit_Klebsiella_pneumoniae_bacteria
MTTLKLNTLSARIQAHKMALVHIVKPPVCTERARHYTEMYQRHLDKPIPVRRALALAHHLAERTIWIKHD
ELIVGNQASEVRAAPIFPEYTVSWIEKEIDDLADRPGAGFSVSEENKRVLHAVCPWWRGQTVQDRCYGMF
TDEQKALLATGIIKAEGNMTSGDAHLAVNYPLLLEKGLDGMRAKVAERRSRINLTVLEDLHGEQFLKAID
IVLEAVSDHSKRFAALAREMATAESRESRRHELLTIAENCDVIAHEPPKTFWQALQLCYFIQLILQIESN
GHSVSFGRMDQYLYPYYRRDVELQQSLDREQAIELLHSCWLKLLEVNKIRSGSHSKASAGSPLYQNVTIG
GQNLVDGKPQDAVNPLSYAILESCGRLRSTQPNLSVRYHAGMSNDFLDACVQVIRCGFGMPAFNNDEIVI
PEFIKLGIEPQDAYDYAAIGCIETAVGGKWGYRCTGMSFINFARVMLATLEGGRDATSGQVFLPQEHALS
KGNFANFDQVLADWDRQIRYYTRKSIEIEYVVDTMLEENVHDILCSALVDDCIERAKSIKQGGAKYDWVS
GLQVGIANLGNSLAAVKKLVFDQGAIGQQELAKALAEDFDGLTHEQLRQRLINGAPKYGNDDDSVDELLA
RAYQTYIDELKQYHNPRYGRGPIGGNYYAGTSSISANVPFGAQTMATPDGRKAHTPLAEGASPASGTDHL
GPTAVISSVGKLPTGAILGGVLLNQKLNPSTLENESDKQKLMVLLRTFFEVHKGWHIQYNIVSRDTLLEA
KKHPDQYRDLVVRVAGYSAFFTALSPDTQDDIIARTEHTL

>PCH14336.1_bss_Benzylsuccinate_synthase_alpha_subunit_Streptococcus_parauberis_bacteria
MTLTNSRFGQLTERMSTYREAVLDKKPYIDAERAILVTETYKEHQDKPANLKRAYMLQNILEHMSIYIED
ESLIAGNQASSNKDAPIFPEYTLEFVINELDLFEKRDGDVFYIKEETKEQLRSIAPFWENNNLRARAGAL
LPKEVDVYMETGFFGMEGKMNSGDAHLAVNYQKVLEFGLKDFEARAHAAKDALDLTVPENIDKYHLYDSI
FIVIDAIKTYSRRYAELARQMAEKASADRKAELLEIARICDKVPYEPAATFAEAVQSVWFIQCILQIESN
GHSLSYGRFDQYMYPYAKADLEAGRETEESIVERLTNLWIKTLTINKVRSQSHTFSSAGSPMYQNVTIGG
QTRDKKDAVNPMSYMVLRSVAQTKLPQPNLTVRYHKGLDNDFMNECIEVMKLGFGMPAINNDEIIIPSFI
KKGVLEEDAYDYSAIGCVETAVPGKWGYRCTGMSYINFPKILLITMNNGIDPSSGKRFAKGHGYFTDMTS
YEELKVAWDKTLREITRMSVVVENAIDLGLERECPDILCSALTDDCIGRGKTLKEGGAVYDFISGLQVGI
ANLADSLAVLKKLVFEEHKLTPQELWHALESDFAGDRGEEIRQMLINDAPKYGNDDDYVDQLVVDAYDTY
IDEIAKYPNTRYGRGPIGGTRYSGTSSISANVGQGKGTLATPDGRHAGTPLAEGCSPEHSMDKKGPTSVL
KSVSKLRTDEIVGGVLLNQKVNPQTLAKEEDKLKLMALLRTFFNRLHGYHIQYNVVSRETLIDAQLHPEE
HRDLIVRVAGYSAFFNVLSKATQDDIIERTEHTF

>PCH10732.1_bss_Benzylsuccinate_synthase_alpha_subunit_Streptococcus_parauberis_bacteria
MTLTNSRFGQLTERMSTYREAVLDKKPYIDAERAILVTETYKEHQDKPANLKRAYMLQNILEHMSIYIED
ESLIAGNQASSNKDAPIFPEYTLEFVINELDLFEKRDGDVFYIKEETKEQLRSIAPFWENNNLRARAGAL
LPKEVDVYMETGFFGMEGKMNSGDAHLAVNYQKVLEFGLKDFEARAHAAKDALDLTVPENIDKYHFYDSI
FIVIDAIKTYSRRYAELARQMAEKASADRKAELLEIARICDKVPYEPAATFAEAVQSVWFIQCILQIESN
GHSLSYGRFDQYMYPYAKADLEAGRETEESIVERLTNLWIKTLTINKVRSQSHTFSSAGSPMYQNVTIGG
QTRDKKDAVNPMSYMVLRSVAQTKLPQPNLTVRYHKGLDNDFMNECIEVMKLGFGMPAINNDEIIIPSFI
KKGVLEEDAYDYSAIGCVETAVPGKWGYRCTGMSYINFPKILLITMNNGIDPSSGKRFAKGHGYFTDMTS
YEELKVAWDKTLREITRMSVVVENAIDLGLERECPDILCSALTDDCIGRGKTLKEGGAVYDFISGLQVGI
ANLADSLAVLKKLVFEEHKLTPQELWHALESDFAGDRGEEIRQMLINDAPKYGNDDDYVDQLVVDAYDTY
IDEIAKYPNTRYGRGPIGGTRYSGTSSISANVGQGKGTLATPDGRHAGTPLAEGCSPEHSMDKKGPTSVL
KSVSKLRTDEIVGGVLLNQKVNPQTLAKEEDKMKLMALLRTFFNRLHGYHIQYNVVSRETLIDAQLHPEE
HRDLIVRVAGYSAFFNVLSKATQDDIIERTEHTF

>OZC22336.1_bss_benzylsuccinate_synthase_alpha_subunit_Sporomusa_acidovorans_DSM_3132_bacteria
MTTGINVNDRIAKLREQSLNTVPRLSIERARLVTEAYQKHAGKVSVPVLRALTFKHLMENKTICINEGEL
IVGERGTGPQETPTYPELCCHTVEDFDVIDKRDKIFFRVDEETKHIQKEEIIPFWRGKAIRDLMFAQMTP
AWKDCYEAGIYTEFMEQRSPGHTVAGGNIYQNGFLDFKKKIEKRLQTLDFQQDPEAYDKQEELTAMAICC
DAIITFAHRHAAMAKELAGKEESPVRKRELEEIAEICSHVPAYAPRTFREALQMYWFVHLGVITELNTWD
SFCPGKLDIHLYPFYERETKAGTLTREAAKELLKCFWVKVNNQPAPPKVGITLQESATYTDFCNINIGGI
KPDGTNGVNEVSYLLLDVVQEMRILQPSTNVQVSRKNPDQFVIRAAEVIREGMGFPSVFNTDAVLEELLR
QGKSLEDARGGGTSGCVEVGCFGKEAYILTGYFNLVKILEITLHNGIDPQTGKKIGLETGDATQFGSLDE
LLAAFKQQVKHFADIKIRGNNVIERLYAKYMPAPFMSIIIEDCIENARDYNAGGARYNSRYIQGVGIGSI
TDCLSAINYHVYDNKNISMAELLAVLQADFEGHEKERQLFLNKTPKYGNDDDYADRIMLKVFEIFHEVVN
GRKTPNGGTYRIEMLPTTCHVYFGAVIGAMPDGRKAGRPLSEGISPVQGADKHGPTAVIKSAAKMDQLRT
GGALLNQKFTPQVVQGETGLRNLKDLIRAYFKMDGHHIQFNIVDAATLRDAQKSPEKYTNLIVRVAGYSD
YFNNLTKALQDEIIERTEHAGF

>OZC21327.1_bss_benzylsuccinate_synthase_alpha_subunit_Sporomusa_acidovorans_DSM_3132_bacteria
MITPITPRAGRLRKRYMDTVPEIDAERALLVTASYQETAGEPFVIRRAKMLKKLVSEMTLRIEEDEIIVG
NMAKNYRGCALFPETDLTFFFNELRDGSFDKRDTASEKFLISEETKQQALSVENYWKGRRLNDAVKGAMP
DEVKDIMAGGVLTFFYPDMVYGTVGHHCGNFAKVINQGFKAIRADAQARMDAIAGNIEGEYATKYLFWKA
VTIICDAAKIYANRYAALAREKAEMEKNPKQRELFLQIAAVCEWVPENPARTFREAVQATWFYQLLIQLD
VNGPGVSMGRFDQYTYPLYAKQAKEGTITWDEALEIVEAMWIKISEVCKLKNIGYSRNAGGYSMGMHMVA
GGQTKDGRDATNEVTYMMLRATRDLSVHEPPMDVRIWNGTPDKLWREAIETTKKVGGIPTFQNDNVIIPQ
MLARGFSIEEARDYLIIGCVEPGGSGNDFSCSGGTGTGSFINLPQCLVLAMNNGVNPKTGVQAGPPTGYF
KDFETFAALQAAYEKQVKYFVDWYVTICNLWEVAARTILPLPVLSATIDGCVESGADVMFGGARHNGIGL
AGVGIANIADGFAAVKKLVYDEKVYTREEFLAGMLANWENNEPMRQNIINNAPKYGNDDDYVDELARWCL
SVYTNYTNSKKGVRCNFLAGLFPVSAHIGMGANTYATPDGRKKGLPLSDGISPSQGLDKNGPASILKSTS
RIDQMSALNGTLLNMKFHPSSLQGENGIQKLKQLVQTYFDMGGMHIQYNVVTSDTLRAAQKNPEEYKDLV
IRIAGFSAYFVQLYKELQDDLIRRTDLEA

>OZC21313.1_bss_benzylsuccinate_synthase_alpha_subunit_Sporomusa_acidovorans_DSM_3132_bacteria
MYTLAPVCERVSRIRNKYRGTKPKVCIERLKIVTNFYKSHPNITGILLRAENFKNLCEKMPVVINDDEIV
VGSLTSMYHGSALFPEYSINWLFDEIKSGKFLKRNLDPYDIEQEAMDYILSTEEFWRPRSLSARMDAAIP
DGMGKLLGNGVISFGIEGNCLTPVGHFCTNYDKAIRVGFAAIKKEAQQKMNALEGKFKSDDAKKYLFYKA
IAIVCDGMMIFAKRYAGECRRLAEKAENHERKTELLKMADSLDWIVENPCRSFHEAVQCLFLYQIALALD
GNLHGLTLGRVDQYLGSFYEKDLTDGKITPAAGQEILDQFFLKIAEMNKVTVEGVSYAIGGYTSGQIMTL
GGVTKDGKDATNSVSYMMLQASSRLVLHDPPLALRIHKGTPAQLWEAAINTTKICGGVPTFENDDVIIPA
LVDKGMSLESARNYCLIGCVEPAGTGDEWPACGGPGRESFYNMANALLLAVNNGVNPLPGPDGKPRQQAG
LATGYLYNMKTFDEVKEALKKQFDYFIDWQVSLTNLLEYVAAEYMPLPIVSATMDGCMEKGLDVMWGGAK
YNSTGFGGIGCGNIADSLSAIKYLIYDKKKLTAKEFYDAFMNNWQGREPLRQTVLNEVPRFGNDNPYVDE
LASWAMGIFCDKVNSCTGPRGTYRAGLYPVAMHVLYGKMTAATPDGRMAHEPLADGISPMQGMDKKGPTA
VLKSLAKIHQQKVGNGTLLNMRFHPKSLEGAQGVQKFEALMKHILLWAVWKCSLIL

>OZC15851.1_bss_benzylsuccinate_synthase_alpha_subunit_Sporomusa_acidovorans_DSM_3132_bacteria
MINERIKSFKESYINSTPSISIERAAAFTASHKKTEGEAVIIRRAKAFLEVCRTLPTTIFADELIVGSIG
EFRRPGIICPEYSWKWVKDEMDSFENRKQDPYCIAATAKKILRDEIFPYWQGKSLEETFLARINQETAKL
LIDTGIIDNDSKWRSAVGEVTADYQDVVFKKGFGGLRTEALDHLKNLEPVTPAALEQIDFYRAASLACEG
IITLARRYADKAAELAQTETDADRKAELLQIAATCRRVPEHPPESFYEAMQTVWFTQLGSILSENSLALN
LGRFDQYMYPYYAADQAKAAITREKAQELIEALWIKLSEWVWAISSNTAKFFAGYNSFQNLTVGGRTREG
RDATNELSYMCLKATENVKTHQPGLSVRIHPDSPPEFLLAVCKLVRAGTGFPAIHNDRVGSEMLLAAGLS
PADARDWSNCGCVVPHFRKVGEWTSAVNINFAAAIEYALNDGKSRITGQDMGLRQAGEFSSYEQVKNEFL
RQLAYLVKHAVSGSITAQQIHAEIVPRPYLSLLVDGCMEKGKDLSRGGAAYNIGPVLTGIGVADAANSLA
VIKKLVFEERKYTLAELRKALAANWEGYERLRQEALACPKYGNDDDYVDSIAVEITDFYHKEVRAYRDYF
GSPFNSAFMGISNYIPAGSVIGATPDGRKAKSPLTEGVSPHAGTDLTSPTAAMRSAAKINHDVHAGGTLL
NIKFAPELLQSERNLKNLAAIIRAYFALGAFHVQFNVISSEILKKAQERPEDYKDLLVRVAGYSTQFVNL
SREAQDAIIARTTYETM

>OZC15321.1_bss_benzylsuccinate_synthase_alpha_subunit_Sporomusa_silvacetica_DSM_10669_bacteria
MSELILSPQEQRIQAEIQGETPLHTRARTADILRSFKDTKPRIDVERAKYFTESFRQTEGEPLLLRWSKA
LKHIAENSTVYIDDYQLLVGRAGYQGRYGILYPELDGDFLGLAIEQIPTRVESPFTISDADARFVVEEIA
PYWQGKTFHENLAQALPKETLKYTYDPKDPLKSRFIVNETASFRSSIQWVHDYEKVLKRGFKGIKTEAEQ
KLSLLDPLSPVDDREKAPFLQAVVIVCDAIILWANRHAQLAEKLAETKKNLKRKQELLKIAETCRWVPEN
PARNFREAMQAQWFTQMFSRMEQKTGTIISNGRMDQYLYSYYQQDIEAGILTEEDTLQLLECMWLAMAQF
IDLYISPTGGAFNEGYAHWEAVTIGGQTPEGLDATNELTYLFLQSKREFPLHYPDLAARIHGRVSQRYLY
EVAETIKEGSGFPKLINDEEVVPLLLAKGATFEEAYDYAVSGCAECRMPNRDTYTSPCAYINFPAAVEMT
IYNGKMKLHGDEQIGLKTGDPRDFVTWEEFWQAYLAQHINFLKQAFIQQHVIINLRAKHFAWPLGSALHD
LCMKTYKDIHTPVIEGGIDLGYFEFMGYGTVVDSLAAIKKLVYEDKTLTMAELVEAMEYNFEGREVVRQW
LLNAPKYGNNDAYADAIAKELDRQCLQFTQKYSQELGVHLDLRLVPFTSHVPFGKVVSATPNGRKAYTPL
SDGSSASQGADVNGPTAVLLSNYASKNFGFRERAARLLNVTLSPSCVAGDEGTGKLVAFIRSWCDLKLWH
IQFNVINKETLLMAKKEPDKYRNLIVRIAGYSAYFTDLSPDLQDDLIARTAHTAI

>OZC15302.1_bss_benzylsuccinate_synthase_alpha_subunit_Sporomusa_silvacetica_DSM_10669_bacteria
MGLSTTVLSPQEQRLTEELTGKYKACERPRPYNIFNSFKGERPQIDIERAKYFTESFKLTEGQPLSLRWA
KALRHIAENITVYIDDQQLLVGRAGCQGRYGVIYPELDGCFLEQMAEELPKRIESPFYIAADDIAYIKQE
IAPYWKGKTFYEDLAKSLPEDVLKLTYDPVNVSKSRFIVNETATMRSALQWVHDFEKVLKKGFKAIKQEA
QSQLEALDLFDPKDALEKAPFLEAIILVSEAIVVWAKRHARLAAELAVNETDVKRKRELQEIARICDWVP
ENPARTFYEAAQAQWFTQMFSRLEQKTGATISNGRMDQYLYPFYKADLQAGRVDQEKAKELLECMWVGMA
QYIDLYVSPAGACFNEAYAHWEAVTIGGLDENGEDATNELTYLLLESKREFPINYPDLAARVHARSPERY
LYEIAETIKEGSGFPKLINDEEVIPLLVAKGASFKEANTYAVSGCTEVRMPNRDTYTSPCAYVNIAAALE
MVLYNGRMKIYHDELLTIETGNPRSFATWEEFWQAYIGQQTYLLKQAFKQQYIANSLREKHFAAPLGSVL
HEQCLKDYKDLHSASIAGGIDLGYFDIIGYATVVDSLAAIKKFVYEEKQITIAELIAVLANDFQGDEAIR
QLLLHAPRYGNNDPYADSIAKNIDLAALQFTHKYSKTIGVSLDVRYVPVTSHVPFGKVVGATANGRNAGA
ALSDGSSASHGADVKGPTAVLMSNANSKNMGFQERASRLLNIKLSPSCVQGEAGTRKITSLIRSWCDLKL
WHLQFNIINKETLLAAQKEPDKYRNLLVRVAGYSAYFIDLSPDLQNDVIARTEHSL

>OZC14629.1_bss_benzylsuccinate_synthase_alpha_subunit_Sporomusa_silvacetica_DSM_10669_bacteria
MDIQEFSNKFADATKNLSPQETAAIMKLFQGISKELSANSPVMCSATKSPVYEGEITGLTSRLERLKAAY
LKVRPSVSIYRARAFTQVTKQHAGLPKILLRAKCFRKACETAPLVIQKDELIVGHPCGKPRAGAVSPDIA
WRWIRDELDTMSTRPQDPFEISEEDKRILREEIFPYWEGKSLDEICQTQYEEAGVWEFSGEAFVSDLSYH
QVNGGGDTCPGFDVILIKKGINGARQEAVDRLSKLSMEKPEDIDKIYFYKAEIETCDGILAYAKRLSDYA
RELAGGEHDSARQKELYKIADILTRVPANPPQTFHEALQSIWTLESLFVVEENQTGISLGRLDQYIYPMF
QADMTSGRMNKLEAFELLCCFIIKCSEVMWLSSELGAKYFAGYQPFINCTIGGQKRAGGDATNDLTYLIM
DAVRFIKMYQPSLACRIHNKSPQKYMKKIVDVVKAGMGFPACHFDDSHIKMMLMKGFSIEDARDYCLMGC
VEPQKSGRIYQWTSTGYTQWPIAIEFVLNRGMMKWHGTMQGIDTGDIDNFKTYEEFDVACKKQIEHIIRL
SAIGTVVSQRAHRELVPKPLMSLMVEGCMEKGTDVTNGGALVNSGPGLIFSGLGTYADSMAAIKKLVFDE
KKYTLKQMRDALDADFEGFDAIRTDCLNAPKYGNDDDYVDQIASELISWTEKFHNTFNMLFAKFSHGTLS
ISNNTPIGELTGASANGRRAWAPLSDGISPTQGADKLGPTAIIKSVSKLSNESMCIGLVHNFKLLRGILE
TPEGENGLITLLRTASILGNGQMQFSYVDNEVLKKAQIEPEKYRDLIIRVAGYSAYFVELCKEVQDEIIS
RTMLDHF

>OZC13340.1_bss_benzylsuccinate_synthase_alpha_subunit_Sporomusa_acidovorans_DSM_3132_bacteria
MEARGMNERIKKLRKQSVTAEPHLSMERAVLVTEAYQKYAGTVETPILRALTFKHLMENKTLCIDEGELI
VGEKGELPQYSPSFPELCCHTMEDLDVMDRRDKIYFKVSDNDKKIQAEKIIPYWQNRSIRKLILDRMTPE
WLACYESGIFTEFMEQRGPGHTVAGGKFYKKGFLDFKADIEQAIAALNFLSDPQAYEKKTQLTAMQICCD
AIIAYGRRYAEYARKLAGQQPDPVRKQDLLGIAANCEVVPAHKPETFAQAIQMYWFIHIGVTSEINPWDS
LSPGRLDQHLYPFYQQGIEDGTLTRDKAKELLQCLWIKFNNQPAPPKVGITLKESGTYTDFANINTGGVK
PDGSDGVNDVSYLILETMDELKLLQPSSNVQISKKTPHFFVKKACEISRKGWGQPAFYNTDAIIQELLRA
GKDITDAREGGASGCVETGAFGNEAYILTGYLNLPKIFELTLGNGFDKNTGRQLGLKTGDATQFATYEEL
FAAFREQLHYFVNVKVQGNNVIEKIYATQMPVPFLSVVTNDCIKKGMDYNAGGARYNTNYIQGVGIGTLT
DCLAAVKYNVYDHKKFTMAALLQALDDNFDGHEQIANLVRNKTPKYGNDDEYADRLMVDAFEAFHDEVTG
RKTMKGGQYRIDMLPTTCHVYFGSVMGASANGRLAEKPVSEGISPEKGADRKGPTAVVKSAAKMDHLRTG
GTLLNQKFTPSVVAGEQGLENMAALIRTYFSLDGHHIQFNVIEKKTLLQAQQHPEDYKDLIVRVAGYSDH
FHNLSKELQDEIIARTEQTVF

>GAR60253.1_bss_benzylsuccinate_synthase_alpha_subunit_Salmonella_enterica_bacteria
MPQLKLDTLSDRIKAHKPALVHIVKPPVCTERAQHYTEMYQQHLDKPIPVRRALALAHHLAERTIWIKHD
ELIVGNQASEVRAAPIFPEYTVSWIEKEIDDLADRPGAGFSVSEENKRILHDVCPWWRGQTVQDRCYGMF
TDEQKGLLATGIIKAEGNMTSGDAHLAVNFPLLLEKGLDGLRDKVAERRSRINLTVLEDLHGEQFLKAID
IVLDAVSQHITRFAALARQMAGEESRESRRKELLTIAENCEVIAHQPPQTFWQALQLCYFIQLILQIESN
GHSVSFGRMDQYLYPYYRRDVELNQTLDREHAIELLHSCWLKLLEVNKIRSGSHSKASAGSPLYQNVTIG
GQNLINGQPMDAVNPLSYAILESCGRLRSTQPNLSVRYHAGMSNDFLDACVQVIRCGFGMPAFNNDEIVI
PEFIKLGIEPQDAYDYAAIGCIETAVGGKWGYRCTGMSFINFARVMLAALEGGRDATSGKVFLPQEKALS
AGNFNNFDEVMAAWDTQIRYYTRKSIEIEYVVDTMLEENVHDILCSALVDDCIERAKSIKQGGAKYDWVS
GLQVGIANLGNSLAAVKKLVFEQGVIGQQQLAAALADDFDGLTHEQLRQRLINGAPKYGNDDDTVDTLLA
RAYQTYIDELKQYHNPRYGRGPVGGNYYAGTSSISANVPFGAATMATPDGRKAHTPLAEGASPASGTDHL
GPTAVIGSVGKLPTGSILGGVLLNQKLNPTTLENESDKQKLMVLLRTFFEVHKGWHIQYNIVSRETLLDA
KKHPDQYRDLVVRVAGYSAFFTALSPDAQDDIIARTEHML

>GAR73866.1_bss_benzylsuccinate_synthase_alpha_subunit_Salmonella_enterica_bacteria
MTQLKLDTLSDRIKAHKTALVHIVKPPVCTERAQHYTEMYQQHLDKPIPVRRALALAHHLAERTIWIKHD
ELIVGNQASEVRAAPIFPEYTVSWIEKEIDDLADRPGAGFSVSEENKRILHDVCPWWRGQTVQDRCYGMF
TDEQKGLLATGIIKAEGNMTSGDAHLAVNFPLLLEKGLDGLRDKVAERRSRINLTVLEDLHGEQFLKAID
IVLDAVSQHITRFAALARQMAGEESRESRRKELLTIAENCEVIAHQPPQTFWQALQLCYFIQLILQIESN
GHSVSFGRMDQYLYPYYRRDVELNQTLDREHAIELLHSCWLKLLEVNKIRSGSHSKASAGSPLYQNVTIG
GQNLINGQPMDAVNPLSYAILESCGRLRSTQPNLSVRYHAGMSNDFLDACVQVIRCGFGMPAFNNDEIVI
PEFIKLGIEPQDAYDYAAIGCIETAVGGKWGYRCTGMSFINFARVMLAALEGGRDATSGKVFLPQEKALS
AGNFNNFDEVMAAWDTQIRYYTRKSIEIEYVVDTMLEENVHDILCSALVDDCIERAKSIKQGGAKYDWVS
GLQVGIANLGNSLAAVKKLVFEQGVIGQQQLAAALADDFDGLTHEQLRQRLINGAPKYGNDDDSVDTLLA
RAYQTYIDELKQYHNPRYGRGPVGGNYYAGTSSISANVPFGAATMATPDGRKAHTPLAEGASPASGTDHL
GPTAVIGSVGKLPTGSILGGVLLNQKLNPTTLENESDKQKLMVLLRTFFEVHKGWHIQYNIVSRETLLDA
KKHPDQYRDLVVRVAGYSAFFTALSPDAQDDIIARTEHML

>GAR99387.1_bss_benzylsuccinate_synthase_alpha_subunit_Salmonella_enterica_bacteria
MTQLKLDTLSDRIKAHKTALVHIVKPPVCTERAQHYTEMYQQHLDKPIPVRRALALAHHLAERTIWIKHD
ELIVGNQASEVRAAPIFPEYTVSWIEKEIDDLADRPGAGFSVSEENKRILHDVCPWWRGQTVQDRCYGMF
TDEQKGLLATGIIKAEGNMTSGDAHLAVNFPLLLEKGLDGLRDKVAERRSRINLTVLEDLHGEQFLKAID
IVLDAVSQHITRFAALARQMAGEESRESRRKELLTIAENCEVIAHQPPQTFWQALQLCYFIQLILQIESN
GHSVSFGRMDQYLYPYYRRDVELNQTLDREHAIELLHSCWLKLLEVNKIRSGSHSKASAGSPLYQNVTIG
GQNLINGQPMDAVNPLSYAILESCGRLRSTQPNLSVRYHAGMSNDFLDACVQVIRCGFGMPAFNNDEIVI
PEFIKLGIEPQDAYDYAAIGCIETAVGGKWGYRCTGMSFINFARVMLAALEGGRDATSGKVFLPQEKALS
AGNFNNFDEVMAAWDTQIRYYTRKSIEIEYVVDTMLEENVHDILCSALVDDCIERAKSIKQGGAKYDWVS
GLQVGIANLGNSLAAVKKLVFEQGVIGQQQLAAALADDFDGLTHEQLRQRLINGAPKYGNDDDSVDTLLA
RAYQTYIDELKQYHNPRYGRGPVGGNYYAGTSSISANVPFGAATMATPDGRKAHTPLAEGASPASGTDHL
GPTAVIGSVGKLPTGSILGGVLLNQKLNPTTLENESDKQKLMVLLRTFFEVHKGWHIQYNIVSRETLLDA
KKHPDQYRDLVVRVAGYSAFFTALSPDAQDDIIARTEHML

>GAR40577.1_bss_benzylsuccinate_synthase_alpha_subunit_Salmonella_enterica_bacteria
MTQLKLDTLSDRIKAHKTALVHIVKPPVCTERAQHYTEMYQQHLDKPIPVRRALALAHHLAERTIWIKHD
ELIVGNQASEVRAAPIFPEYTVSWIEKEIDDLADRPGAGFSVSEENKRILHDVCPWWRGQTVQDRCYGMF
TDEQKGLLATGIIKAEGNMTSGDAHLAVNFPLLLEKGLDGLRDKVAERRSRINLTVLEDLHGEQFLKAID
IVLDAVSQHITRFAALARQMAGEESRESRRKELLTIAENCEVIAHQPPQTFWQALQLCYFIQLILQIESN
GHSVSFGRMDQYLYPYYRRDVELNQTLDREHAIELLHSCWLKLLEVNKIRSGSHSKASAGSPLYQNVTIG
GQNLINGQPVDAVNPLSYAILESCGRLRSTQPNLSVRYHAGMSNDFLDACVQVIRCGFGMPAFNNDEIVI
PEFIKLGIEPQDAYDYAAIGCIETAVGGKWGYRCTGMSFINFARVMLAALEGGRDATSGKVFLPQEKALS
AGNFNNFDEVMAAWDTQIRYYTRKSIEIEYVVDTMLEENVHDILCSALVDDCIERAKSIKQGGAKYDWVS
GLQVGIANLGNSLAAVKKLVFEQGVIGQQQLAAALADDFDGLTHEQLRQRLINGAPKYGNDDDSVDTLLA
RAYQTYIDELKQYHNPRYGRGPVGGNYYAGTSSISANVPFGAATMATPDGRKAHTPLAEGASPASGTDHL
GPTAVIGSVGKLPTGSILGGVLLNQKLNPTTLENESDKQKLMVLLRTFFEVHKGWHIQYNIVSRETLLDA
KKHPDQYRDLVVRVAGYSAFFTALSPDAQDDIIARTEHML

>GAR86808.1_bss_benzylsuccinate_synthase_alpha_subunit_Salmonella_enterica_bacteria
MTQLKLDTLSDRIKAHKTALVHIVKPPVCTERAQHYTEMYQQHLDKPIPVRRALALAHHLAERTIWIKHD
ELIVGNQASEVRAAPIFPEYTVSWIEKEIDDLADRPGAGFSVSEENKRILHDVCPWWRGQTVQDRCYGMF
TDEQKGLLATGIIKAEGNMTSGDAHLAVNFPLLLEKGLDGLRDKVAERRSRINLTVLEDLHGEQFLKAID
IVLDAVSQHITRFAALARQMAGEESRESRRKELLTIAENCEVIAHQPPQTFWQALQLCYFIQLILQIESN
GHSVSFGRMDQYLYPYYRRDVELNQTLDREHAIELLHSCWLKLLEVNKIRSGSHSKASAGSPLYQNVTIG
GQNLINGQPMDAVNPLSYAILESCGRLRSTQPNLSVRYHAGMSNDFLDACVQVIRCGFGMPAFNNDEIVI
PEFIKLGIEPQDAYDYAAIGCIETAVGGKWGYRCTGMSFINFARVMLAALEGGRDATSGKVFLPQEKALS
AGNFNNFDEVMAAWDTQIRYYTRKSIEIEYVVDTMLEENVHDILCSALVDDCIERAKSIKQGGAKYDWVS
GLQVGIANLGNSLAAVKKLVFEQGVIGQQQLAAALADDFDGLTHEQLRQRLINGAPKYGNDDDSVDTLLA
RAYQTYIDELKQYHNPRYGRGPVGGNYYAGTSSISANVPFGAATMATPDGRKAHTPLAEGASPASGTDHL
GPTAVIGSVGKLPTGSILGGVLLNQKLNPTTLENESDKQKLMVLLRTFFEVHKGWHIQYNIVSRETLLDA
KKHPDQYRDLVVRVAGYSAFFTALSPDAQDDIIARTEHML

>GAR50656.1_bss_benzylsuccinate_synthase_alpha_subunit_Salmonella_enterica_bacteria
MTQLKLDTLSDRIKAHKTALVHIVKPPVCTERAQHYTEMYQQHLDKPIPVRRALALAHHLAERTIWIKHD
ELIVGNQASEVRAAPIFPEYTVSWIEKEIDDLADRPGAGFSVSEENKRILHDVCPWWRGQTVQDRCYGMF
TDEQKGLLATGIIKAEGNMTSGDAHLAVNFPLLLEKGLDGLRDKVAERRSRINLTVLEDLHGEQFLKAID
IVLDAVSQHITRFAALARQMAGEESRESRRKELLTIAENCEVIAHQPPQTFWQALQLCYFIQLILQIESN
GHSVSFGRMDQYLYPYYRRDVELNQTLDREHAIELLHICWLKLLEVNKIRSGSHSKASAGSPLYQNVTIG
GQNLINGQPMDAVNPLSYAILESCGRLRSTQPNLSVRYHAGMSNDFLDACVQVIRCGFGMPAFNNDEIVI
PEFIKLGIEPQDAYDYAAIGCIETAVGGKWGYRCTGMSFINFARVMLAALEGGRDATSGKVFLPQEKALS
AGNFNNFDEVMAAWDTQIRYYTRKSIEIEYVVDTMLEENVHDILCSALVDDCIERAKSIKQGGAKYDWVS
GLQVGIANLGNSLAAVKKLVFEQGVIGQQQLAAALADDFDGLTHEQLRQRLINGAPKYGNDDDSVDTLLA
RAYQTYIDELKQYHNPRYGRGPVGGNYYAGTSSISANVPFGAATMATPDGRKAHTPLAEGASPASGTDHL
GPTAVIGSVGKLPTGSILGGVLLNQKLNPTTLENESDKQKLMVLLRTFFEVHKGWHIQYNIVSRETLLDA
KKHPDQYRDLVVRVAGYSAFFTALSPDAQDDIIARTEHML

>GAS03384.1_bss_benzylsuccinate_synthase_alpha_subunit_Salmonella_enterica_bacteria
MTQLKLDTLSDRIKAHKTALVHIVKPPVCTERAQHYTEMYQQHLDKPIPVRRALALAHHLAERTIWIKHD
ELIVGNQASEVRAAPIFPEYTVSWIEKEIDDLADRPGAGFSVSEENKRILHDVCPWWRGQTVQDRCYGMF
TDEQKGLLATGIIKAEGNMTSGDAHLAVNFPLLLEKGLDGLRDKVAERRSRINLTVLEDLHGEQFLKAID
IVLDAVSQHITRFAALARQMAGEESRESRRKELLTIAENCEVIAHQPPQTFWQALQLCYFIQLILQIESN
GHSVSFGRMDQYLYPYYRRDVELNQTLDREHAIELLHSCWLKLLEVNKIRSGSHSKASAGSPLYQNVTIG
GQNLINGQPVDAVNPLSYAILESCGRLRSTQPNLSVRYHAGMSNDFLDACVQVIRCGFGMPAFNNDEIVI
PEFIKLGIEPQDAYDYAAIGCIETAVGGKWGYRCTGMSFINFARVMLAALEGGRDATSGKVFLPQEKALS
AGNFNNFDEVMAAWDTQIRYYTRKSIEIEYVVDTMLEENVHDILCSALVDDCIERAKSIKQGGAKYDWVS
GLQVGIANLGNSLAAVKKLVFEQGVIGQQQLAAALADDFDGLTHEQLRQRLINGAPKYGNDDDSVDTLLA
RAYQTYIDELKQYHNPRYGRGPVGGNYYAGTSSISANVPFGAATMATPDGRKAHTPLAEGASPASGTDHL
GPTAVIGSVGKLPTGSILGGVLLNQKLNPTTLENESDKQKLMVLLRTFFEVHKGWHIQYNIVSRETLLDA
KKHPDQYRDLVVRVAGYSAFFTALSPDAQDDIIARTEHML

>GAS38342.1_bss_benzylsuccinate_synthase_alpha_subunit_Salmonella_enterica_bacteria
MTQLKLDTLSDRIKAHKTALVHIVKPPVCTERAQHYTEMYQQHLDKPIPVRRALALAHHLAERTIWIKHD
ELIVGNQASEVRAAPIFPEYTVSWIEKEIDDLADRPGAGFSVSEENKRILHDVCPWWRGQTVQDRCYGMF
TDEQKGLLATGIIKAEGNMTSGDAHLAVNFPLLLEKGLDGLRDKVAERRSRINLTVLEDLHGEQFLKAID
IVLDAVSQHITRFAALARQMAGEESRESRRKELLTIAENCEVIAHQPPQTFWQALQLCYFIQLILQIESN
GHSVSFGRMDQYLYPYYRRDVELNQTLDREHAIELLHSCWLKLLEVNKIRSGSHSKASAGSPLYQNVTIG
GQNLINGQPMDAVNPLSYAILESCGRLRSTQPNLSVRYHAGMSNDFLDACVQVIRCGFGMPAFNNDEIVI
PEFIKLGIEPQDAYDYAAIGCIETAVGGKWGYRCTGMSFINFARVMLAALEGGRDATSGKVFLPQEKALS
AGNFNNFDEVMAAWDTQIRYYTRKSIEIEYVVDTMLEENVHDILCSALVDDCIERAKSIKQGGAKYDWVS
GLQVGIANLGNSLAAVKKLVFEQGVIGQQQLAAALADDFDGLTHEQLRQRLINGAPKYGNDDDSVDTLLA
RAYQTYIDELKQYHNPRYGRGPVGGNYYAGTSSISANVPFGAATMATPDGRKAHTPLAEGASPASGTDHL
GPTAVIGSVGKLPTGSILGGVLLNQKLNPTTLENESDKQKLMVLLRTFFEVHKGWHIQYNIVSRETLLDA
KKHPDQYRDLVVRVAGYSAFFTALSPDAQDDIIARTEHML

>GAR67313.1_bss_benzylsuccinate_synthase_alpha_subunit_Salmonella_enterica_bacteria
MTQLKLDTLSDRIKAHKTALVHIVKPPVCTERAQHYTEMYQQHLDKPIPVRRALALAHHLAERTIWIKHD
ELIVGNQASEVRAAPIFPEYTVSWIEKEIDDLADRPGAGFSVSEENKRILHDVCPWWRGQTVQDRCYGMF
TDEQKGLLATGIIKAEGNMTSGDAHLAVNFPLLLEKGLDGLRDKVAERRSRINLTVLEDLHGEQFLKAID
IVLDAVSQHITRFAALARQMAGEESRESRRKELLTIAENCEVIAHQPPQTFWQALQLCYFIQLILQIESN
GHSVSFGRMDQYLYPYYRRDVELNQTLDREHAIELLHSCWLKLLEVNKIRSGSHSKASAGSPLYQNVTIG
GQNLINGQPMDAVNPLSYAILESCGRLRSTQPNLSVRYHAGMSNDFLDACVQVIRCGFGMPAFNNDEIVI
PEFIKLGIEPQDAYDYAAIGCIETAVGGKWGYRCTGMSFINFARVMLAALEGGRDATSGKVFLPQEKALS
AGNFNNFDEVMAAWDTQIRYYTRKSIEIEYVVDTMLEENVHDILCSALVDDCIERAKSIKQGGAKYDWVS
GLQVGIANLGNSLAAVKKLVFEQGVIGQQQLAAALADDFDGLTHEQLRQRLINGAPKYGNDDDSVDTLLA
RAYQTYIDELKQYHNPRYGRGPVGGNYYAGTSSISANVPFGAATMATPDGRKAHTPLAEGASPASGTDHL
GPTAVIGSVGKLPTGSILGGVLLNQKLNPTTLENESDKQKLMVLLRTFFEVHKGWHIQYNIVSRETLLDA
KKHPDQYRDLVVRVAGYSAFFTALSPDAQDDIIARTEHML

>GAS65558.1_bss_benzylsuccinate_synthase_alpha_subunit_Salmonella_enterica_bacteria
MTQLKLDTLSDRIKAHKTALVHIVKPPVCTERAQHYTEMYQQHLDKPIPVRRALALAHHLAERTIWIKHD
ELIVGNQASEVRAAPIFPEYTVSWIEKEIDDLADRPGAGFSVSEENKRILHDVCPWWRGQTVQDRCYGMF
TDEQKGLLATGIIKAEGNMTSGDAHLAVNFPLLLEKGLDGLRDKVAERRSRINLTVLEDLHGEQFLKAID
IVLDAVSQHITRFAALARQMAGEESRESRRKELLTIAENCEVIAHQPPQTFWQALQLCYFIQLILQIESN
GHSVSFGRMDQYLYPYYRRDVELNQTLDREHAIELLHSCWLKLLEVNKIRSGSHSKASAGSPLYQNVTIG
GQNLINGQPMDAVNPLSYAILESCGRLRSTQPNLSVRYHAGMSNDFLDACVQVIRCGFGMPAFNNDEIVI
PEFIKLGIEPQDAYDYAAIGCIETAVGGKWGYRCTGMSFINFARVMLAALEGGRDATSGKVFLPQEKALS
AGNFNNFDEVMAAWDTQIRYYTRKSIEIEYVVDTMLEENVHDILCSALVDDCIERAKSIKQGGAKYDWVS
GLQVGIANLGNSLAAVKKLVFEQGVIGQQQLAAALADDFDGLTHEQLRQRLINGAPKYGNDDDSVDTLLA
RAYQTYIDELKQYHNPRYGRGPVGGNYYAGTSSISANVPFGAATMATPDGRKAHTPLAEGASPASGTDHL
GPTAVIGSVGKLPTGSILGGVLLNQKLNPTTLENESDKQKLMVLLRTFFEVHKGWHIQYNIVSRETLLDA
KKHPDQYRDLVVRVAGYSAFFTALSPDAQDDIIARTEHML

>GAQ98337.1_bss_benzylsuccinate_synthase_alpha_subunit_Salmonella_enterica_bacteria
MTQLKLDTLSDRIKAHKTALVHIVKPPVCTERAQHYTEMYQQHLDKPIPVRRALALAHHLAERTIWIKHD
ELIVGNQASEVRAAPIFPEYTVSWIEKEIDDLADRPGAGFSVSEENKRILHDVCPWWRGQTVQDRCYGMF
TDEQKGLLATGIIKAEGNMTSGDAHLAVNFPLLLEKGLDGLRDKVAERRSRINLTVLEDLHGEQFLKAID
IVLDAVSQHITRFAALARQMAGEESRESRRKELLTIAENCEVIAHQPPQTFWQALQLCYFIQLILQIESN
GHSVSFGRMDQYLYPYYRRDVELNQTLDREHAIELLHSCWLKLLEVNKIRSGSHSKASAGSPLYQNVTIG
GQNLINGQPMDAVNPLSYAILESCGRLRSTQPNLSVRYHAGMSNDFLDACVQVIRCGFGMPAFNNDEIVI
PEFIKLGIEPQDAYDYAAIGCIETAVGGKWGYRCTGMSFINFARVMLAALEGGRDATSGKVFLPQEKALS
AGNFNNFDEVMAAWDTQIRYYTRKSIEIEYVVDTMLEENVHDILCSALVDDCIERAKSIKQGGAKYDWVS
GLQVGIANLGNSLAAVKKLVFEQGVIGQQQLAAALADDFDGLTHEQLRQRLINGAPKYGNDDDSVDTLLA
RAYQTYIDELKQYHNPRYGRGPVGGNYYAGTSSISANVPFGAATMATPDGRKAHTPLAEGASPASGTDHL
GPTAVIGSVGKLPTGSILGGVLLNQKLNPTTLENESDKQKLMVLLRTFFEVHKGWHIQYNIVSRETLLDA
KKHPDQYRDLVVRVAGYSAFFTALSPDAQDDIIARTEHML

>GAS15637.1_bss_benzylsuccinate_synthase_alpha_subunit_Salmonella_enterica_bacteria
MTQLKLDTLSDRIKAHKTALVHIVKPPVCTERAQHYTEMYQQHLDKPIPVRRALALAHHLAERTIWIKHD
ELIVGNQASEVRAAPIFPEYTVSWIEKEIDDLADRPGAGFSVSEENKRILHDVCPWWRGQTVQDRCYGMF
TDEQKGLLATGIIKAEGNMTSGDAHLAVNFPLLLEKGLDGLRDKVAERRSRINLTVLEDLHGEQFLKAID
IVLDAVSQHITRFAALARQMAGEESRESRRKELLTIAENCEVIAHQPPQTFWQALQLCYFIQLILQIESN
GHSVSFGRMDQYLYPYYRRDVELNQTLDREHAIELLHSCWLKLLEVNKIRSGSHSKASAGSPLYQNVTIG
GQNLINGQPMDAVNPLSYAILESCGRLRSTQPNLSVRYHAGMSNDFLDACVQVIRCGFGMPAFNNDEIVI
PEFIKLGIEPQDAYDYAAIGCIETAVGGKWGYRCTGMSFINFARVMLAALEGGRDATSGKVFLPQEKALS
AGNFNNFDEVMAAWDTQIRYYTRKSIEIEYVVDTMLEENVHDILCSALVDDCIERAKSIKQGGAKYDWVS
GLQVGIANLGNSLAAVKKLVFEQGVIGQQQLAAALADDFDGLTHEQLRQRLINGAPKYGNDDDSVDTLLA
RAYQTYIDELKQYHNPRYGRGPVGGNYYAGTSSISANVPFGAATMATPDGRKAHTPLAEGASPASGTDHL
GPTAVIGSVGKLPTGSILGGVLLNQKLNPTTLENESDKQKLMVLLRTFFEVHKGWHIQYNIVSRETLLDA
KKHPDQYRDLVVRVAGYSAFFTALSPDAQDDIIARTEHML

>GAS26315.1_bss_benzylsuccinate_synthase_alpha_subunit_Salmonella_enterica_bacteria
MTQLKLDTLSDRIKAHKTALVHIVKPPVCTERAQHYTEMYQQHLDKPIPVRRALALAHHLAERTIWIKHD
ELIVGNQASEVRAAPIFPEYTVSWIEKEIDDLADRPGAGFSVSEENKRILHDVCPWWRGQTVQDRCYGMF
TDEQKGLLATGIIKAEGNMTSGDAHLAVNFPLLLEKGLDGLRDKVAERRSRINLTVLEDLHGEQFLKAID
IVLDAVSQHITRFAALARQMAGEESRESRRKELLTIAENCEVIAHQPPQTFWQALQLCYFIQLILQIESN
GHSVSFGRMDQYLYPYYRRDVELNQTLDREHAIELLHSCWLKLLEVNKIRSGSHSKASAGSPLYQNVTIG
GQNLINGQPMDAVNPLSYAILESCGRLRSTQPNLSVRYHAGMSNDFLDACVQVIRCGFGMPAFNNDEIVI
PEFIKLGIEPQDAYDYAAIGCIETAVGGKWGYRCTGMSFINFARVMLAALEGGRDATSGKVFLPQEKALS
AGNFNNFDEVMAAWDTQIRYYTRKSIEIEYVVDTMLEENVHDILCSALVDDCIERAKSIKQGGAKYDWVS
GLQVGIANLGNSLAAVKKLVFEQGVIGQQQLAAALADDFDGLTHEQLRQRLINGAPKYGNDDDSVDTLLA
RAYQTYIDELKQYHNPRYGRGPVGGNYYAGTSSISANVPFGAATMATPDGRKAHTPLAEGASPASGTDHL
GPTAVIGSVGKLPTGSILGGVLLNQKLNPTTLENESDKQKLMVLLRTFFEVHKGWHIQYNIVSRETLLDA
KKHPDQYRDLVVRVAGYSAFFTALSPDAQDDIIARTEHML

>GAR82852.1_bss_benzylsuccinate_synthase_alpha_subunit_Salmonella_enterica_bacteria
MTQLKLDTLSDRIKAHKTALVHIVKPPVCTERAQHYTEMYQQHLDKPIPVRRALALAHHLAERTIWIKHD
ELIVGNQASEVRAAPIFPEYTVSWIEKEIDDLADRPGAGFSVSEENKRILHDVCPWWRGQTVQDRCYGMF
TDEQKGLLATGIIKAEGNMTSGDAHLAVNFPLLLEKGLDGLRDKVAERRSRINLTVLEDLHGEQFLKAID
IVLDAVSQHITRFAALARQMAGEESRESRRKELLTIAENCEVIAHQPPQTFWQALQLCYFIQLILQIESN
GHSVSFGRMDQYLYPYYRRDVELNQTLDREHAIELLHSCWLKLLEVNKIRSGSHSKASAGSPLYQNVTIG
GQNLINGQPMDAVNPLSYAILESCGRLRSTQPNLSVRYHAGMSNDFLDACVQVIRCGFGMPAFNNDEIVI
PEFIKLGIEPQDAYDYAAIGCIETAVGGKWGYRCTGMSFINFARVMLAALEGGRDATSGKVFLPQEKALS
AGNFNNFDEVMAAWDTQIRYYTRKSIEIEYVVDTMLEENVHDILCSALVDDCIERAKSIKQGGAKYDWVS
GLQVGIANLGNSLAAVKKLVFEQGVIGQQQLAAALADDFDGLTHEQLRQRLINGAPKYGNDDDSVDTLLA
RAYQTYIDELKQYHNPRYGRGPVGGNYYAGTSSISANVPFGAATMATPDGRKAHTPLAEGASPASGTDHL
GPTAVIGSVGKLPTGSILGGVLLNQKLNPTTLENESDKQKLMVLLRTFFEVHKGWHIQYNIVSRETLLDA
KKHPDQYRDLVVRVAGYSAFFTALSPDAQDDIIARTEHML

>GAR07770.1_bss_benzylsuccinate_synthase_alpha_subunit_Salmonella_enterica_bacteria
MTQLKLDTLSDRIKAHKTALVHIVKPPVCTERAQHYTEMYQQHLDKPIPVRRALALAHHLAERTIWIKHD
ELIVGNQASEVRAAPIFPEYTVSWIEKEIDDLADRPGAGFSVSEENKRILHDVCPWWRGQTVQDRCYGMF
TDEQKGLLATGIIKAEGNMTSGDAHLAVNFPLLLEKGLDGLRDKVAERRSRINLTVLEDLHGEQFLKAID
IVLDAVSQHITRFAALARQMAGEESRESRRKELLTIAENCEVIAHQPPQTFWQALQLCYFIQLILQIESN
GHSVSFGRMDQYLYPYYRRDVELNQTLDREHAIELLHSCWLKLLEVNKIRSGSHSKASAGSPLYQNVTIG
GQNLINGQPVDAVNPLSYAILESCGRLRSTQPNLSVRYHAGMSNDFLDACVQVIRCGFGMPAFNNDEIVI
PEFIKLGIEPQDAYDYAAIGCIETAVGGKWGYRCTGMSFINFARVMLAALEGGRDATSGKVFLPQEKALS
AGNFNNFDEVMAAWDTQIRYYTRKSIEIEYVVDTMLEENVHDILCSALVDDCIERAKSIKQGGAKYDWVS
GLQVGIANLGNSLAAVKKLVFEQGVIGQQQLAAALADDFDGLTHEQLRQRLINGAPKYGNDDDSVDTLLA
RAYQTYIDELKQYHNPRYGRGPVGGNYYAGTSSISANVPFGAATMATPDGRKAHTPLAEGASPASGTDHL
GPTAVIGSVGKLPTGSILGGVLLNQKLNPTTLENESDKQKLMVLLRTFFEVHKGWHIQYNIVSRETLLDA
KKHPDQYRDLVVRVAGYSAFFTALSPDAQDDIIARTEHML

>GAS51115.1_bss_benzylsuccinate_synthase_alpha_subunit_Salmonella_enterica_bacteria
MTQLKLDTLSDRIKAHKTALVHIVKPPVCTERAQHYTEMYQQHLDKPIPVRRALALAHHLAERTIWIKHD
ELIVGNQASEVRAAPIFPEYTVSWIEKEIDDLADRPGAGFSVSEENKRILHDVCPWWRGQTVQDRCYGMF
TDEQKGLLATGIIKAEGNMTSGDAHLAVNFPLLLEKGLDGLRDKVAERRSRINLTVLEDLHGEQFLKAID
IVLDAVSQHITRFAALARQMAGEESRESRRKELLTIAENCEVIAHQPPQTFWQALQLCYFIQLILQIESN
GHSVSFGRMDQYLYPYYRRDVELNQTLDREHAIELLHSCWLKLLEVNKIRSGSHSKASAGSPLYQNVTIG
GQNLINGQPVDAVNPLSYAILESCGRLRSTQPNLSVRYHAGMSNDFLDACVQVIRCGFGMPAFNNDEIVI
PEFIKLGIEPQDAYDYAAIGCIETAVGGKWGYRCTGMSFINFARVMLAALEGGRDATSGKVFLPQEKALS
AGNFNNFDEVMAAWDTQIRYYTRKSIEIEYVVDTMLEENVHDILCSALVDDCIERAKSIKQGGAKYDWVS
GLQVGIANLGNSLAAVKKLVFEQGVIGQQQLAAALADDFDGLTHEQLRQRLINGAPKYGNDDDSVDTLLA
RAYQTYIDELKQYHNPRYGRGPVGGNYYAGTSSISANVPFGAATMATPDGRKAHTPLAEGASPASGTDHL
GPTAVIGSVGKLPTGSILGGVLLNQKLNPTTLENESDKQKLMVLLRTFFEVHKGWHIQYNIVSRETLLDA
KKHPDQYRDLVVRVAGYSAFFTALSPDAQDDIIARTEHML

>GAR24150.1_bss_benzylsuccinate_synthase_alpha_subunit_Salmonella_enterica_bacteria
MTQLKLDTLSDRIKAHKTALVHIVKPPVCTERAQHYTEMYQQHLDKPIPVRRALALAHHLAERTIWIKHD
ELIVGNQASEVRAAPIFPEYTVSWIEKEIDDLADRPGAGFSVSEENKRILHDVCPWWRGQTVQDRCYGMF
TDEQKGLLATGIIKAEGNMTSGDAHLAVNFPLLLEKGLDGLRDKVAERRSRINLTVLEDLHGEQFLKAID
IVLDAVSQHITRFAALARQMAGEESRESRRKELLTIAENCEVIAHQPPQTFWQALQLCYFIQLILQIESN
GHSVSFGRMDQYLYPYYRRDVELNQTLDREHAIELLHSCWLKLLEVNKIRSGSHSKASAGSPLYQNVTIG
GQNLINGQPMDAVNPLSYAILESCGRLRSTQPNLSVRYHAGMSNDFLDACVQVIRCGFGMPAFNNDEIVI
PEFIKLGIEPQDAYDYAAIGCIETAVGGKWGYRCTGMSFINFARVMLAALEGGRDATSGKVFLPQEKALS
AGNFNNFDEVMAAWDTQIRYYTRKSIEIEYVVDTMLEENVHDILCSALVDDCIERAKSIKQGGAKYDWVS
GLQVGIANLGNSLAAVKKLVFEQGVIGQQQLAAALADDFDGLTHEQLRQRLINGAPKYGNDDDSVDTLLA
RAYQTYIDELKQYHNPRYGRGPVGGNYYAGTSSISANVPFGAATMATPDGRKAHTPLAEGASPASGTDHL
GPTAVIGSVGKLPTGSILGGVLLNQKLNPTTLENESDKQKLMVLLRTFFEVHKGWHIQYNIVSRETLLDA
KKHPDQYRDLVVRVAGYSAFFTALSPDAQDDIIARTEHML

>GAR41305.1_bss_benzylsuccinate_synthase_alpha_subunit_Salmonella_enterica_bacteria
MTQLKLDTLSDRIKAHKTALVHIVKPPVCTERAQHYTKMYQQHLDKPIPVRRALALAHHLAERTIWIKHD
ELIVGNQASEVRAAPIFPEYTVSWIEKEIDDLADRPGAGFSVSEENKRILHDVCPWWRGQTVQDRCYGMF
TDEQKGLLATGIIKAEGNMTSGDAHLAVNFPLLLEKGLDGLRDKVAERRSRINLTVLEDLHGEQFLKAID
IVLDAVSQHITRFAALARQMAGEESRESRRKELLTIAENCEVIAHQPPQTFWQALQLCYFIQLILQIESN
GHSVSFGRMDQYLYPYYRRDVELNQTLDREHAIELLHSCWLKLLEVNKIRSGSHSKASAGSPLYQNVTIG
GQNLINGQPMDAVNPLSYAILESCGRLRSTQPNLSVRYHAGMSNDFLDACVQVIRCGFGMPAFNNDEIVI
PEFIKLGIEPQDAYDYAAIGCIETAVGGKWGYRCTGMSFINFARVMLAALEGGRDATSGKVFLPQEKALS
AGNFNNFDEVMAAWDTQIRYYTRKSIEIEYVVDTMLEENVHDILCSALVDDCIERAKSIKQGGAKYDWVS
GLQVGIANLGNSLAAVKKLVFEQGVIGQQQLAAALADDFDGLTHEQLRQRLINGAPKYGNDDDSVDTLLA
RAYQTYIDELKQYHNPRYGRGPVGGNYYAGTSSISANVPFGAATMATPDGRKAHTPLAEGASPASGTDHL
GPTAVIGSVGKLPTGSILGGVLLNQKLNPTTLENESDKQKLMVLLRTFFEVHKGWHIQYNIVSRETLLDA
KKHPDQYRDLVVRVAGYSAFFTALSPDAQDDIIARTEHML

>GAS59480.1_bss_benzylsuccinate_synthase_alpha_subunit_Salmonella_enterica_bacteria
MTQLKLDTLSDRIKAHKTALVHIVKPPVCTERAQHYTEMYQQHLDKPIPVRRALALAHHLAERTIWIKHD
ELIVGNQASEVRAAPIFPEYTVSWIEKEIDDLADRPGAGFSVSEENKRILHDVCPWWRGQTVQDRCYGMF
TDEQKGLLATGIIKAEGNMTSGDAHLAVNFPLLLEKGLDGLRDKVAERRSRINLTVLEDLHGEQFLKAID
IVLDAVSQHITRFAALARQMAGEESRESRRKELLTIAENCEVIAHQPPQTFWQALQLCYFIQLILQIESN
GHSVSFGRMDQYLYPYYRRDVELNQTLDREHAIELLHSCWLKLLEVNKIRSGSHSKASAGSPLYQNVTIG
GQNLINGQPMDAVNPLSYAILESCGRLRSTQPNLSVRYHAGMSNDFLDACVQVIRCGFGMPAFNNDEIVI
PEFIKLGIEPQDAYDYAAIGCIETAVGGKWGYRCTGMSFINFARVMLAALEGGRDATSGKVFLPQEKALS
AGNFNNFDEVMAAWDTQIRYYTRKSIEIEYVVDTMLEENVHDILCSALVDDCIERAKSIKQGGAKYDWVS
GLQVGIANLGNSLAAVKKLVFEQGVIGQQQLAAALADDFDGLTHEQLRQRLINGAPKYGNDDDSVDTLLA
RAYQTYIDELKQYHNPRYGRGPVGGNYYAGTSSISANVPFGAATMATPDGRKAHTPLAEGASPASGTDHL
GPTAVIGSVGKLPTGSILGGVLLNQKLNPTTLENESDKQKLMVLLRTFFEVHKGWHIQYNIVSRETLLDA
KKHPDQYRDLVVRVAGYSAFFTALSPDAQDDIIARTEHML

>GAR00896.1_bss_benzylsuccinate_synthase_alpha_subunit_Salmonella_enterica_bacteria
MTQLKLDTLSDRIKAHKTALVHIVKPPVCTERAQHYTEMYQQHLDKPIPVRRALALAHHLAERTIWIKHD
ELIVGNQASEVRAAPIFPEYTVSWIEKEIDDLADRPGAGFSVSEENKRILHDVCPWWRGQTVQDRCYGMF
TDEQKGLLATGIIKAEGNMTSGDAHLAVNFPLLLEKGLDGLRDKVAERRSRINLTVLEDLHGEQFLKAID
IVLDAVSQHITRFAALARQMAGEESRESRRKELLTIAENCEVIAHQPPQTFWQALQLCYFIQLILQIESN
GHSVSFGRMDQYLYPYYRRDVELNQTLDREHAIELLHSCWLKLLEVNKIRSGSHSKASAGSPLYQNVTIG
GQNLINGQPMDAVNPLSYAILESCGRLRSTQPNLSVRYHAGMSNDFLDACVQVIRCGFGMPAFNNDEIVI
PEFIKLGIEPQDAYDYAAIGCIETAVGGKWGYRCTGMSFINFARVMLAALEGGRDATSGKVFLPQEKALS
AGNFNNFDEVMAAWDTQIRYYTRKSIEIEYVVDTMLEENVHDILCSALVDDCIERAKSIKQGGAKYDWVS
GLQVGIANLGNSLAAVKKLVFEQGVIGQQQLAAALADDFDGLTHEQLRQRLINGAPKYGNDDDSVDTLLA
RAYQTYIDELKQYHNPRYGRGPVGGNYYAGTSSISANVPFGAATMATPDGRKAHTPLAEGASPASGTDHL
GPTAVIGSVGKLPTGSILGGVLLNQKLNPTTLENESDKQKLMVLLRTFFEVHKGWHIQYNIVSRETLLDA
KKHPDQYRDLVVRVAGYSAFFTALSPDAQDDIIARTEHML

>GAR09550.1_bss_benzylsuccinate_synthase_alpha_subunit_Salmonella_enterica_bacteria
MTQLKLDTLSDRIKAHKTALVHIVKPPVCTERAQHYTEMYQQHLDKPIPVRRALALAHHLAERTIWIKHD
ELIVGNQASEVRAAPIFPEYTVSWIEKEIDDLADRPGAGFSVSEENKRILHDVCPWWRGQTVQDRCYGMF
TDEQKGLLATGIIKAEGNMTSGDAHLAVNFPLLLEKGLDGLRDKVAERRSRINLTVLEDLHGEQFLKAID
IVLDAVSQHITRFAALARQMAGEESRESRRKELLTIAENCEVIAHQPPQTFWQALQLCYFIQLILQIESN
GHSVSFGRMDQYLYPYYRRDVELNQTLDREHAIELLHSCWLKLLEVNKIRSGSHSKASAGSPLYQNVTIG
GQNLINGQPVDAVNPLSYAILESCGRLRSTQPNLSVRYHAGMSNDFLDACVQVIRCGFGMPAFNNDEIVI
PEFIKLGIEPQDAYDYAAIGCIETAVGGKWGYRCTGMSFINFARVMLAALEGGRDATSGKVFLPQEKALS
AGNFNNFDEVMAAWDTQIRYYTRKSIEIEYVVDTMLEENVHDILCSALVDDCIERAKSIKQGGAKYDWVS
GLQVGIANLGNSLAAVKKLVFEQGVIGQQQLAAALADDFDGLTHEQLRQRLINGAPKYGNDDDSVDTLLA
RAYQTYIDELKQYHNPRYGRGPVGGNYYAGTSSISANVPFGAATMATPDGRKAHTPLAEGASPASGTDHL
GPTAVIGSVGKLPTGSILGGVLLNQKLNPTTLENESDKQKLMVLLRTFFEVHKGWHIQYNIVSRETLLDA
KKHPDQYRDLVVRVAGYSAFFTALSPDAQDDIIARTEHML

>GAR32538.1_bss_benzylsuccinate_synthase_alpha_subunit_Salmonella_enterica_bacteria
MTQLKLDTLSDRIKAHKTALVHIVKPPVCTERAQHYTEMYQQHLDKPIPVRRALALAHHLAERTIWIKHD
ELIVGNQASEVRAAPIFPEYTVSWIEKEIDDLADRPGAGFSVSEENKRILHDVCPWWRGQTVQDRCYGMF
TDEQKGLLATGIIKAEGNMTSGDAHLAVNFPLLLEKGLDGLRDKVAERRSRINLTVLEDLHGEQFLKAID
IVLDAVSQHITRFAALARQMAGEESRESRRKELLTIAENCEVIAHQPPQTFWQALQLCYFIQLILQIESN
GHSVSFGRMDQYLYPYYRRDVELNQTLDREHAIELLHSCWLKLLEVNKIRSGSHSKASAGSPLYQNVTIG
GQNLINGQPVDAVNPLSYAILESCGRLRSTQPNLSVRYHAGMSNDFLDACVQVIRCGFGMPAFNNDEIVI
PEFIKLGIEPQDAYDYAAIGCIETAVGGKWGYRCTGMSFINFARVMLAALEGGRDATSGKVFLPQEKALS
AGNFNNFDEVMAAWDTQIRYYTRKSIEIEYVVDTMLEENVHDILCSALVDDCIERAKSIKQGGAKYDWVS
GLQVGIANLGNSLAAVKKLVFEQGVIGQQQLAAALADDFDGLTHEQLRQRLINGAPKYGNDDDSVDTLLA
RAYQTYIDELKQYHNPRYGRGPVGGNYYAGTSSISANVPFGAATMATPDGRKAHTPLAEGASPASGTDHL
GPTAVIGSVGKLPTGSILGGVLLNQKLNPTTLENESDKQKLMVLLRTFFEVHKGWHIQYNIVSRETLLDA
KKHPDQYRDLVVRVAGYSAFFTALSPDAQDDIIARTEHML

>GAR91423.1_bss_benzylsuccinate_synthase_alpha_subunit_Salmonella_enterica_bacteria
MTQLKLDTLSDRIKAHKTALVHIVKPPVCTERAQHYTEMYQQHLDKPIPVRRALALAHHLAERTIWIKHD
ELIVGNQASEVRAAPIFPEYTVSWIEKEIDDLADRPGAGFSVSEENKRILHDVCPWWRGQTVQDRCYGMF
TDEQKGLLATGIIKAEGNMTSGDAHLAVNFPLLLEKGLDGLRDKVAERRSRINLTVLEDLHGEQFLKAID
IVLDAVSQHITRFAALARQMAGEESRESRRKELLTIAENCEVIAHQPPQTFWQALQLCYFIQLILQIESN
GHSVSFGRMDQYLYPYYRRDVELNQTLDREHAIELLHSCWLKLLEVNKIRSGSHSKASAGSPLYQNVTIG
GQNLINGQPVDAVNPLSYAILESCGRLRSTQPNLSVRYHAGMSNDFLDACVQVIRCGFGMPAFNNDEIVI
PEFIKLGIEPQDAYDYAAIGCIETAVGGKWGYRCTGMSFINFARVMLAALEGGRDATSGKVFLPQEKALS
AGNFNNFDEVMAAWDTQIRYYTRKSIEIEYVVDTMLEENVHDILCSALVDDCIERAKSIKQGGAKYDWVS
GLQVGIANLGNSLAAVKKLVFEQGVIGQQQLAAALADDFDGLTHEQLRQRLINGAPKYGNDDDSVDTLLA
RAYQTYIDELKQYHNPRYGRGPVGGNYYAGTSSISANVPFGAATMATPDGRKAHTPLAEGASPASGTDHL
GPTAVIGSVGKLPTGSILGGVLLNQKLNPTTLENESDKQKLMVLLRTFFEVHKGWHIQYNIVSRETLLDA
KKHPDQYRDLVVRVAGYSAFFTALSPDAQDDIIARTEHML

>GAS21481.1_bss_benzylsuccinate_synthase_alpha_subunit_Salmonella_enterica_bacteria
MTQLKLDTLSDRIKAHKTALVHIVKPPVCTERAQHYTEMYQQHLDKPIPVRRALALAHHLAERTIWIKHD
ELIVGNQASEVRAAPIFPEYTVSWIEKEIDDLADRPGAGFSVSEENKRILHDVCPWWRGQTVQDRCYGMF
TDEQKGLLATGIIKAEGNMTSGDAHLAVNFPLLLEKGLDGLRDKVAERRSRINLTVLEDLHGEQFLKAID
IVLDAVSQHITRFAALARQMAGEESRESRRKELLTIAENCEVIAHQPPQTFWQALQLCYFIQLILQIESN
GHSVSFGRMDQYLYPYYRRDVELNQTLDREHAIELLHSCWLKLLEVNKIRSGSHSKASAGSPLYQNVTIG
GQNLINGQPMDAVNPLSYAILESCGRLRSTQPNLSVRYHAGMSNDFLDACVQVIRCGFGMPAFNNDEIVI
PEFIKLGIEPQDAYDYAAIGCIETAVGGKWGYRCTGMSFINFARVMLAALEGGRDATSGKVFLPQEKALS
AGNFNNFDEVMAAWDTQIRYYTRKSIEIEYVVDTMLEENVHDILCSALVDDCIERAKSIKQGGAKYDWVS
GLQVGIANLGNSLAAVKKLVFEQGVIGQQQLAAALADDFDGLTHEQLRQRLINGAPKYGNDDDSVDTLLA
RAYQTYIDELKQYHNPRYGRGPVGGNYYAGTSSISANVPFGAATMATPDGRKAHTPLAEGASPASGTDHL
GPTAVIGSVGKLPTGSILGGVLLNQKLNPTTLENESDKQKLMVLLRTFFEVHKGWHIQYNIVSRETLLDA
KKHPDQYRDLVVRVAGYSAFFTALSPDAQDDIIARTEHML

>GAS69126.1_bss_benzylsuccinate_synthase_alpha_subunit_Salmonella_enterica_bacteria
MTQLKLDTLSDRIKAHKTALVHIVKPPVCTERAQHYTEMYQQHLDKPIPVRRALALAHHLAERTIWIKHD
ELIVGNQASEVRAAPIFPEYTVSWIEKEIDDLADRPGAGFSVSEENKRILHDVCPWWRGQTVQDRCYGMF
TDEQKGLLATGIIKAEGNMTSGDAHLAVNFPLLLEKGLDGLRDKVAERRSRINLTVLEDLHGEQFLKAID
IVLDAVSQHITRFAALARQMAGEESRESRRKELLTIAENCEVIAHQPPQTFWQALQLCYFIQLILQIESN
GHSVSFGRMDQYLYPYYRRDVELNQTLDREHAIELLHSCWLKLLEVNKIRSGSHSKASAGSPLYQNVTIG
GQNLINGQPMDAVNPLSYAILESCGRLRSTQPNLSVRYHAGMSNDFLDACVQVIRCGFGMPAFNNDEIVI
PEFIKLGIEPQDAYDYAAIGCIETAVGGKWGYRCTGMSFINFARVMLAALEGGRDATSGKVFLPQEKALS
AGNFNNFDEVMAAWDTQIRYYTRKSIEIEYVVDTMLEENVHDILCSALVDDCIERAKSIKQGGAKYDWVS
GLQVGIANLGNSLAAVKKLVFEQGVIGQQQLAAALADDFDGLTHEQLRQRLINGAPKYGNDDDSVDTLLA
RAYQTYIDELKQYHNPRYGRGPVGGNYYAGTSSISANVPFGAATMATPDGRKAHTPLAEGASPASGTDHL
GPTAVIGSVGKLPTGSILGGVLLNQKLNPTTLENESDKQKLMVLLRTFFEVHKGWHIQYNIVSRETLLDA
KKHPDQYRDLVVRVAGYSAFFTALSPDAQDDIIARTEHML

>GAS31437.1_bss_benzylsuccinate_synthase_alpha_subunit_Salmonella_enterica_bacteria
MTQLKLDTLSDRIKAHKTALVHIVKPPVCTERAQHYTEMYQQHLDKPIPVRRALALAHHLAERTIWIKHD
ELIVGNQASEVRAAPIFPEYTVSWIEKEIDDLADRPGAGFSVSEENKRILHDVCPWWRGQTVQDRCYGMF
TDEQKGLLATGIIKAEGNMTSGDAHLAVNFPLLLEKGLDGLRDKVAERRSRINLTVLEDLHGEQFLKAID
IVLDAVSQHITRFAALARQMAGEESRESRRKELLTIAENCEVIAHQPPQTFWQALQLCYFIQLILQIESN
GHSVSFGRMDQYLYPYYRRDVELNQTLDREHAIELLHSCWLKLLEVNKIRSGSHSKASAGSPLYQNVTIG
GQNLINGQPMDAVNPLSYAILESCGRLRSTQPNLSVRYHAGMSNDFLDACVQVIRCGFGMPAFNNDEIVI
PEFIKLGIEPQDAYDYAAIGCIETAVGGKWGYRCTGMSFINFARVMLAALEGGRDATSGKVFLPQEKALS
AGNFNNFDEVMAAWDTQIRYYTRKSIEIEYVVDTMLEENVHDILCSALVDDCIERAKSIKQGGAKYDWVS
GLQVGIANLGNSLAAVKKLVFEQGVIGQQQLAAALADDFDGLTHEQLRQRLINGAPKYGNDDDSVDTLLA
RAYQTYIDELKQYHNPRYGRGPVGGNYYAGTSSISANVPFGAATMATPDGRKAHTPLAEGASPASGTDHL
GPTAVIGSVGKLPTGSILGGVLLNQKLNPTTLENESDKQKLMVLLRTFFEVHKGWHIQYNIVSRETLLDA
KKHPDQYRDLVVRVAGYSAFFTALSPDAQDDIIARTEHML

>GAR77554.1_bss_benzylsuccinate_synthase_alpha_subunit_Salmonella_enterica_bacteria
MTQLKLDTLSDRIKAHKTALVHIVKPPVCTERAQHYTEMYQQHLDKPIPVRRALALAHHLAERTIWIKHD
ELIVGNQASEVRAAPIFPEYTVSWIEKEIDDLADRPGAGFSVSEENKRILHDVCPWWRGQTVQDRCYGMF
TDEQKGLLATGIIKAEGNMTSGDAHLAVNFPLLLEKGLDGLRDKVAERRSRINLTVLEDLHGEQFLKAID
IVLDAVSQHITRFAALARQMAGEESRESRRKELLTIAENCEVIAHQPPQTFWQALQLCYFIQLILQIESN
GHSVSFGRMDQYLYPYYRRDVELNQTLDREHAIELLHSCWLKLLEVNKIRSGSHSKASAGSPLYQNVTIG
GQNLINGQPMDAVNPLSYAILESCGRLRSTQPNLSVRYHAGMSNDFLDACVQVIRCGFGMPAFNNDEIVI
PEFIKLGIEPQDAYDYAAIGCIETAVGGKWGYRCTGMSFINFARVMLAALEGGRDATSGKVFLPQEKALS
AGNFNNFDEVMAAWDTQIRYYTRKSIEIEYVVDTMLEENVHDILCSALVDDCIERAKSIKQGGAKYDWVS
GLQVGIANLGNSLAAVKKLVFEQGVIGQQQLAAALADDFDGLTHEQLRQRLINGAPKYGNDDDSVDTLLA
RAYQTYIDELKQYHNPRYGRGPVGGNYYAGTSSISANVPFGAATMATPDGRKAHTPLAEGASPASGTDHL
GPTAVIGSVGKLPTGSILGGVLLNQKLNPTTLENESDKQKLMVLLRTFFEVHKGWHIQYNIVSRETLLDA
KKHPDQYRDLVVRVAGYSAFFTALSPDAQDDIIARTEHML

>GAR30152.1_bss_benzylsuccinate_synthase_alpha_subunit_Salmonella_enterica_bacteria
MTQLKLDTLSDRIKAHKTALVHIVKPPVCTERAQHYTEMYQQHLDKPIPVRRALALAHHLAERTIWIKHD
ELIVGNQASEVRAAPIFPEYTVSWIEKEIDDLADRPGAGFSVSEENKRILHDVCPWWRGQTVQDRCYGMF
TDEQKGLLATGIIKAEGNMTSGDAHLAVNFPLLLEKGLDGLRDKVAERRSRINLTVLEDLHGEQFLKAID
IVLDAVSQHITRFAALARQMAGEESRESRRKELLTIAENCEVIAHQPPQTFWQALQLCYFIQLILQIESN
GHSVSFGRMDQYLYPYYRRDVELNQTLDREHAIELLHSCWLKLLEVNKIRSGSHSKASAGSPLYQNVTIG
GQNLINGQPMDAVNPLSYAILESCGRLRSTQPNLSVRYHAGMSNDFLDACVQVIRCGFGMPAFNNDEIVI
PEFIKLGIEPQDAYDYAAIGCIETAVGGKWGYRCTGMSFINFARVMLAALEGGRDATSGKVFLPQEKALS
AGNFNNFDEVMAAWDTQIRYYTRKSIEIEYVVDTMLEENVHDILCSALVDDCIERAKSIKQGGAKYDWVS
GLQVGIANLGNSLAAVKKLVFEQGVIGQQQLAAALADDFDGLTHEQLRQRLINGAPKYGNDDDSVDTLLA
RAYQTYIDELKQYHNPRYGRGPVGGNYYAGTSSISANVPFGAATMATPDGRKAHTPLAEGASPASGTDHL
GPTAVIGSVGKLPTGSILGGVLLNQKLNPTTLENESDKQKLMVLLRTFFEVHKGWHIQYNIVSRETLLDA
KKHPDQYRDLVVRVAGYSAFFTALSPDAQDDIIARTEHML

>GAS08654.1_bss_benzylsuccinate_synthase_alpha_subunit_Salmonella_enterica_bacteria
MTQLKLDTLSDRIKAHKTALVHIVKPPVCTERAQHYTEMYQQHLDKPIPVRRALALAHHLAERTIWIKHD
ELIVGNQASEVRAAPIFPEYTVSWIEKEIDDLADRPGAGFSVSEENKRILHDVCPWWRGQTVQDRCYGMF
TDEQKGLLATGIIKAEGNMTSGDAHLAVNFPLLLEKGLDGLRDKVAERRSRINLTVLEDLHGEQFLKAID
IVLDAVSQHITRFAALARQMAGEESRESRRKELLTIAENCEVIAHQPPQTFWQALQLCYFIQLILQIESN
GHSVSFGRMDQYLYPYYRRDVELNQTLDREHAIELLHSCWLKLLEVNKIRSGSHSKASAGSPLYQNVTIG
GQNLINGQPMDAVNPLSYAILESCGRLRSTQPNLSVRYHAGMSNDFLDACVQVIRCGFGMPAFNNDEIVI
PEFIKLGIEPQDAYDYAAIGCIETAVGGKWGYRCTGMSFINFARVMLAALEGGRDATSGKVFLPQEKALS
AGNFNNFDEVMAAWDTQIRYYTRKSIEIEYVVDTMLEENVHDILCSALVDDCIERAKSIKQGGAKYDWVS
GLQVGIANLGNSLAAVKKLVFEQGVIGQQQLAAALADDFDGLTHEQLRQRLINGAPKYGNDDDSVDTLLA
RAYQTYIDELKQYHNPRYGRGPVGGNYYAGTSSISANVPFGAATMATPDGRKAHTPLAEGASPASGTDHL
GPTAVIGSVGKLPTGSILGGVLLNQKLNPTTLENESDKQKLMVLLRTFFEVHKGWHIQYNIVSRETLLDA
KKHPDQYRDLVVRVAGYSAFFTALSPDAQDDIIARTEHML

>GAS24350.1_bss_benzylsuccinate_synthase_alpha_subunit_Salmonella_enterica_bacteria
MTQLKLDTLSDRIKAHKTALVHIVKPPVCTERAQHYTEMYQQHLDKPIPVRRALALAHHLAERTIWIKHD
ELIVGNQASEVRAAPIFPEYTVSWIEKEIDDLADRPGAGFSVSEENKRILHDVCPWWRGQTVQDRCYGMF
TDEQKGLLATGIIKAEGNMTSGDAHLAVNFPLLLEKGLDGLRDKVAERRSRINLTVLEDLHGEQFLKAID
IVLDAVSQHITRFAALARQMAGEESRESRRKELLTIAENCEVIAHQPPQTFWQALQLCYFIQLILQIESN
GHSVSFGRMDQYLYPYYRRDVELNQTLDREHAIELLHSCWLKLLEVNKIRSGSHSKASAGSPLYQNVTIG
GQNLINGQPMDAVNPLSYAILESCGRLRSTQPNLSVRYHAGMSNDFLDACVQVIRCGFGMPAFNNDEIVI
PEFIKLGIEPQDAYDYAAIGCIETAVGGKWGYRCTGMSFINFARVMLAALEGGRDATSGKVFLPQEKALS
AGNFNNFDEVMAAWDTQIRYYTRKSIEIEYVVDTMLEENVHDILCSALVDDCIERAKSIKQGGAKYDWVS
GLQVGIANLGNSLAAVKKLVFEQGVIGQQQLAAALADDFDGLTHEQLRQRLINGAPKYGNDDDSVDTLLA
RAYQTYIDELKQYHNPRYGRGPVGGNYYAGTSSISANVPFGAATMATPDGRKAHTPLAEGASPASGTDHL
GPTAVIGSVGKLPTGSILGGVLLNQKLNPTTLENESDKQKLMVLLRTFFEVHKGWHIQYNIVSRETLLDA
KKHPDQYRDLVVRVAGYSAFFTALSPDAQDDIIARTEHML

>GAS05931.1_bss_benzylsuccinate_synthase_alpha_subunit_Salmonella_enterica_bacteria
MTQLKLDTLSDRIKAHKTALVHIVKPPVCTERAQHYTEMYQQHLDKPIPVRRALALAHHLAERTIWIKHD
ELIVGNQASEVRAAPIFPEYTVSWIEKEIDDLADRPGAGFSVSEENKRILHDVCPWWRGQTVQDRCYGMF
TDEQKGLLATGIIKAEGNMTSGDAHLAVNFPLLLEKGLDGLRDKVAERRSRINLTVLEDLHGEQFLKAID
IVLDAVSQHITRFAALARQMAGEESRESRRKELLTIAENCEVIAHQPPQTFWQALQLCYFIQLILQIESN
GHSVSFGRMDQYLYPYYRRDVELNQTLDREHAIELLHSCWLKLLEVNKIRSGSHSKASAGSPLYQNVTIG
GQNLINGQPMDAVNPLSYAILESCGRLRSTQPNLSVRYHAGMSNDFLDACVQVIRCGFGMPAFNNDEIVI
PEFIKLGIEPQDAYDYAAIGCIETAVGGKWGYRCTGMSFINFARVMLAALEGGRDATSGKVFLPQEKALS
AGNFNNFDEVMAAWDTQIRYYTRKSIEIEYVVDTMLEENVHDILCSALVDDCIERAKSIKQGGAKYDWVS
GLQVGIANLGNSLAAVKKLVFEQGVIGQQQLAAALADDFDGLTHEQLRQRLINGAPKYGNDDDSVDTLLA
RAYQTYIDELKQYHNPRYGRGPVGGNYYAGTSSISANVPFGAATMATPDGRKAHTPLAEGASPASGTDHL
GPTAVIGSVGKLPTGSILGGVLLNQKLNPTTLENESDKQKLMVLLRTFFEVHKGWHIQYNIVSRETLLDA
KKHPDQYRDLVVRVAGYSAFFTALSPDAQDDIIARTEHML

>GAR70449.1_bss_benzylsuccinate_synthase_alpha_subunit_Salmonella_enterica_bacteria
MTQLKLDTLSDRIKAHKPALVHIVKPPVCTERAQHYTEMYQQHLDKPIPVRRALALAHHLAERTIWIKHD
ELIVGNQASEVRAAPIFPEYTVSWIEKEIDDLADRPGAGFSVSEENKRILHDVCPWWRGQTVQDRCYGMF
TDEQKGLLATGIIKAEGNMTSGDAHLAVNFPLLLEKGLDGLRDKVAERRSRINLTVLEDLHGEQFLKAID
IVLDAVSQHITRFAALARQMAGEESRESRRKELLTIAENCEVIAHQPPQTFWQALQLCYFIQLILQIESN
GHSVSFGRMDQYLYPYYRRDVELNQTLDREHAIELLHSCWLKLLEVNKIRSGSHSKASAGSPLYQNVTIG
GQNLINGQPMDAVNPLSYAILESCGRLRSTQPNLSVRYHAGMSNDFLDACVQVIRCGFGMPAFNNDEIVI
PEFIKLGIEPQDAYDYAAIGCIETAVGGKWGYRCTGMSFINFARVMLAALEGGRDATSGKVFLPQEKALS
AGNFNNFDEVMAAWDTQIRYYTRKSIEIEYVVDTMLEENVHDILCSALVDDCIERAKSIKQGGAKYDWVS
GLQVGIANLGNSLAAVKKLVFEQGVIGQQQLAAALADDFDGLTHEQLRQRLINGAPKYGNDDDSVDTLLA
RAYQTYIDELKQYHNPRYGRGPVGGNYYAGTSSISANVPFGAATMATPDGRKAHTPLAEGASPASGTDHL
GPTAVIGSVGKLPTGSILGGVLLNQKLNPTTLENESDKQKLMVLLRTFFEVHKGWHIQYNIVSRETLLDA
KKHPDQYRDLVVRVAGYSAFFTALSPDAQDDIIARTEHML

>GAR20046.1_bss_benzylsuccinate_synthase_alpha_subunit_Salmonella_enterica_bacteria
MTQLKLDTLSDRIKAHKTALVHIVKPPVCTERAQHYTEMYQQHLDKPIPVRRALALAHHLAERTIWIKHD
ELIVGNQASEVRAAPIFPEYTVSWIEKEIDDLADRPGAGFSVSEENKRILHDVCPWWRGQTVQDRCYGMF
TDEQKGLLATGIIKAEGNMTSGDAHLAVNFPLLLEKGLDGLRDKVAERRSRINLTVLEDLHGEQFLKAID
IVLDAVSQHITRFAALARQMAGEESRESRRKELLTIAENCEVIAHQPPQTFWQALQLCYFIQLILQIESN
GHSVSFGRMDQYLYPYYRRDVELNQTLDREHAIELLHSCWLKLLEVNKIRSGSHSKASAGSPLYQNVTIG
GQNLINGQPMDAVNPLSYAILESCGRLRSTQPNLSVRYHAGMSNDFLDACVQVIRCGFGMPAFNNDEIVI
PEFIKLGIEPQDAYDYAAIGCIETAVGGKWGYRCTGMSFINFARVMLAALEGGRDATSGKVFLPQEKALS
AGNFNNFDEVMAAWDTQIRYYTRKSIEIEYVVDTMLEENVHDILCSALVDDCIERAKSIKQGGAKYDWVS
GLQVGIANLGNSLAAVKKLVFEQGVIGQQQLAAALADDFDGLTHEQLRQRLINGAPKYGNDDDSVDTLLA
RAYQTYIDELKQYHNPRYGRGPVGGNYYAGTSSISANVPFGAATMATPDGRKAHTPLAEGASPASGTDHL
GPTAVIGSVGKLPTGSILGGVLLNQKLNPTTLENESDKQKLMVLLRTFFEVHKGWHIQYNIVSRETLLDA
KKHPDQYRDLVVRVAGYSAFFTALSPDAQDDIIARTEHML

>GAR47156.1_bss_benzylsuccinate_synthase_alpha_subunit_Salmonella_enterica_bacteria
MTQLKLDTLSDRIKAHKTALVHIVKPPVCTERAQHYTEMYQQHLDKPIPVRRALALAHHLAERTIWIKHD
ELIVGNQASEVRAAPIFPEYTVSWIEKEIDDLADRPGAGFSVSEENKRILHDVCPWWRGQTVQDRCYGMF
TDEQKGLLATGIIKAEGNMTSGDAHLAVNFPLLLEKGLDGLRDKVAERRSRINLTVLEDLHGEQFLKAID
IVLDAVSQHITRFAALARQMAGEESRESRRKELLTIAENCEVIAHQPPQTFWQALQLCYFIQLILQIESN
GHSVSFGRMDQYLYPYYRRDVELNQTLDREHAIELLHSCWLKLLEVNKIRSGSHSKASAGSPLYQNVTIG
GQNLINGQPMDAVNPLSYAILESCGRLRSTQPNLSVRYHAGMSNDFLDACVQVIRCGFGMPAFNNDEIVI
PEFIKLGIEPQDAYDYAAIGCIETAVGGKWGYRCTGMSFINFARVMLAALEGGRDATSGKVFLPQEKALS
AGNFNNFDEVMAAWDTQIRYYTRKSIEIEYVVDTMLEENVHDILCSALVDDCIERAKSIKQGGAKYDWVS
GLQVGIANLGNSLAAVKKLVFEQGVIGQQQLAAALADDFDGLTHEQLRQRLINGAPKYGNDDDSVDTLLA
RAYQTYIDELKQYHNPRYGRGPVGGNYYAGTSSISANVPFGAATMATPDGRKAHTPLAEGASPASGTDHL
GPTAVIGSVGKLPTGSILGGVLLNQKLNPTTLENESDKQKLMVLLRTFFEVHKGWHIQYNIVSRETLLDA
KKHPDQYRDLVVRVAGYSAFFTALSPDAQDDIIARTEHML

>GAS47987.1_bss_benzylsuccinate_synthase_alpha_subunit_Salmonella_enterica_bacteria
MTQLKLDTLSDRIKAHKTALVHIVKPPVCTERAQHYTEMYQQHLDKPIPVRRALALAHHLAERTIWIKHD
ELIVGNQASEVRAAPIFPEYTVSWIEKEIDDLADRPGAGFSVSEENKRILHDVCPWWRGQTVQDRCYGMF
TDEQKGLLATGIIKAEGNMTSGDAHLAVNFPLLLEKGLDGLRDKVAERRSRINLTVLEDLHGEQFLKAID
IVLDAVSQHITRFAALARQMAGEESRESRRKELLTIAENCEVIAHQPPQTFWQALQLCYFIQLILQIESN
GHSVSFGRMDQYLYPYYRRDVELNQTLDREHAIELLHSCWLKLLEVNKIRSGSHSKASAGSPLYQNVTIG
GQNLINGQPMDAVNPLSYAILESCGRLRSTQPNLSVRYHAGMSNDFLDACVQVIRCGFGMPAFNNDEIVI
PEFIKLGIEPQDAYDYAAIGCIETAVGGKWGYRCTGMSFINFARVMLAALEGGRDATSGKVFLPQEKALS
AGNFNNFDEVMAAWDTQIRYYTRKSIEIEYVVDTMLEENVHDILCSALVDDCIERAKSIKQGGAKYDWVS
GLQVGIANLGNSLAAVKKLVFEQGVIGQQQLAAALADDFDGLTHEQLRQRLINGAPKYGNDDDSVDTLLA
RAYQTYIDELKQYHNPRYGRGPVGGNYYAGTSSISANVPFGAATMATPDGRKAHTPLAEGASPASGTDHL
GPTAVIGSVGKLPTGSILGGVLLNQKLNPTTLENESDKQKLMVLLRTFFEVHKGWHIQYNIVSRETLLDA
KKHPDQYRDLVVRVAGYSAFFTALSPDAQDDIIARTEHML

>GAR18250.1_bss_benzylsuccinate_synthase_alpha_subunit_Salmonella_enterica_bacteria
MTQLKLDTLSDRIKAHKTALVHIVKPPVCTERAQHYTEMYQQHLDKPIPVRRALALAHHLAERTIWIKHD
ELIVGNQASEVRAAPIFPEYTVSWIEKEIDDLADRPGAGFSVSEENKRILHDVCPWWRGQTVQDRCYGMF
TDEQKGLLATGIIKAEGNMTSGDAHLAVNFPLLLEKGLDGLRDKVAERRSRINLTVLEDLHGEQFLKAID
IVLDAVSQHITRFAALARQMAGEESRESRRKELLTIAENCEVIAHQPPQTFWQALQLCYFIQLILQIESN
GHSVSFGRMDQYLYPYYRRDVELNQTLDREHAIELLHSCWLKLLEVNKIRSGSHSKASAGSPLYQNVTIG
GQNLINGQPMDAVNPLSYAILESCGRLRSTQPNLSVRYHAGMSNDFLDACVQVIRCGFGMPAFNNDEIVI
PEFIKLGIEPQDAYDYAAIGCIETAVGGKWGYRCTGMSFINFARVMLAALEGGRDATSGKVFLPQEKALS
AGNFNNFDEVMAAWDTQIRYYTRKSIEIEYVVDTMLEENVHDILCSALVDDCIERAKSIKQGGAKYDWVS
GLQVGIANLGNSLAAVKKLVFEQGVIGQQQLAAALADDFDGLTHEQLRQRLINGAPKYGNDDDTVDTLLA
RAYQTYIDELKQYHNPRYGRGPVGGNYYAGTSSISANVPFGAATMATPDGRKAHTPLAEGASPASGTDHL
GPTAVIGSVGKLPTGSILGGVLLNQKLNPTTLENESDKQKLMVLLRTFFEVHKGWHIQYNIVSRETLLDA
KKHPDQYRDLVVRVAGYSAFFTALSPDAQDDIIARTEHML

>GAS39767.1_bss_benzylsuccinate_synthase_alpha_subunit_Salmonella_enterica_bacteria
MTQLKLDTLSDRIKAHKTALVHIVKPPVCTERAQHYTEMYQQHLDKPIPVRRALALAHHLAERTIWIKHD
ELIVGNQASEVRAAPIFPEYTVSWIEKEIDDLADRPGAGFSVSEENKRILHDVCPWWRGQTVQDRCYGMF
TDEQKGLLATGIIKAEGNMTSGDAHLAVNFPLLLEKGLDGLRDKVAERRSRINLTVLEDLHGEQFLKAID
IVLDAVSQHITRFAALARQMAGEESRESRRKELLTIAENCEVIAHQPPQTFWQALQLCYFIQLILQIESN
GHSVSFGRMDQYLYPYYRRDVELNQTLDREHAIELLHSCWLKLLEVNKIRSGSHSKASAGSPLYQNVTIG
GQNLINGQPMDAVNPLSYAILESCGRLRSTQPNLSVRYHAGMSNDFLDACVQVIRCGFGMPAFNNDEIVI
PEFIKLGIEPQDAYDYAAIGCIETAVGGKWGYRCTGMSFINFARVMLAALEGGRDATSGKVFLPQEKALS
AGNFNNFDEVMAAWDTQIRYYTRKSIEIEYVVDTMLEENVHDILCSALVDDCIERAKSIKQGGAKYDWVS
GLQVGIANLGNSLAAVKKLVFEQGVIGQQQLAAALADDFDGLTHEQLRQRLINGAPKYGNDDDTVDTLLA
RAYQTYIDELKQYHNPRYGRGPVGGNYYAGTSSISANVPFGAATMATPDGRKAHTPLAEGASPASGTDHL
GPTAVIGSVGKLPTGSILGGVLLNQKLNPTTLENESDKQKLMVLLRTFFEVHKGWHIQYNIVSRETLLDA
KKHPDQYRDLVVRVAGYSAFFTALSPDAQDDIIARTEHML

>GAR57073.1_bss_benzylsuccinate_synthase_alpha_subunit_Salmonella_enterica_bacteria
MTQLKLDTLSDRIKAHKTALVHIVKPPVCTERAQHYTKMYQQHLDKPIPVRRALALAHHLAERTIWIKHD
ELIVGNQASEVRAAPIFPEYTVSWIEKEIDDLADRPGAGFSVSEENKRILHDVCPWWRGQTVQDRCYGMF
TDEQKGLLATGIIKAEGNMTSGDAHLAVNFPLLLEKGLDGLRDKVAERRSRINLTVLEDLHGEQFLKAID
IVLDAVSQHITRFAALARQMAGEESRESRRKELLTIAENCEVIAHQPPQTFWQALQLCYFIQLILQIESN
GHSVSFGRMDQYLYPYYRRDVELNQTLDREHAIELLHSCWLKLLEVNKIRSGSHSKASAGSPLYQNVTIG
GQNLINGQPMDAVNPLSYAILESCGRLRSTQPNLSVRYHAGMSNDFLDACVQVIRCGFGMPAFNNDEIVI
PEFIKLGIEPQDAYDYAAIGCIETAVGGKWGYRCTGMSFINFARVMLAALEGGRDATSGKVFLPQEKALS
AGNFNNFDEVMAAWDTQIRYYTRKSIEIEYVVDTMLEENVHDILCSALVDDCIERAKSIKQGGAKYDWVS
GLQVGIANLGNSLAAVKKLVFEQGVIGQQQLAAALADDFDGLTHEQLRQRLINGAPKYGNDDDSVDTLLA
RAYQTYIDELKQYHNPRYGRGPVGGNYYAGTSSISANVPFGAATMATPDGRKAHTPLAEGASPASGTDHL
GPTAVIGSVGKLPTGSILGGVLLNQKLNPTTLENESDKQKLMVLLRTFFEVHKGWHIQYNIVSRETLLDA
KKHPDQYRDLVVRVAGYSAFFTALSPDAQDDIIARTEHML

>GAS54408.1_bss_benzylsuccinate_synthase_alpha_subunit_Salmonella_enterica_bacteria
MTQLKLDTLSDRIKAHKTALVHIVKPPVCTERAQHYTKMYQQHLDKPIPVRRALALAHHLAERTIWIKHD
ELIVGNQASEVRAAPIFPEYTVSWIEKEIDDLADRPGAGFSVSEENKRILHDVCPWWRGQTVQDRCYGMF
TDEQKGLLATGIIKAEGNMTSGDAHLAVNFPLLLEKGLDGLRDKVAERRSRINLTVLEDLHGEQFLKAID
IVLDAVSQHITRFAALARQMAGEESRESRRKELLTIAENCEVIAHQPPQTFWQALQLCYFIQLILQIESN
GHSVSFGRMDQYLYPYYRRDVELNQTLDREHAIELLHSCWLKLLEVNKIRSGSHSKASAGSPLYQNVTIG
GQNLINGQPMDAVNPLSYAILESCGRLRSTQPNLSVRYHAGMSNDFLDACVQVIRCGFGMPAFNNDEIVI
PEFIKLGIEPQDAYDYAAIGCIETAVGGKWGYRCTGMSFINFARVMLAALEGGRDATSGKVFLPQEKALS
AGNFNNFDEVMAAWDTQIRYYTRKSIEIEYVVDTMLEENVHDILCSALVDDCIERAKSIKQGGAKYDWVS
GLQVGIANLGNSLAAVKKLVFEQGVIGQQQLAAALADDFDGLTHEQLRQRLINGAPKYGNDDDSVDTLLA
RAYQTYIDELKQYHNPRYGRGPVGGNYYAGTSSISANVPFGAATMATPDGRKAHTPLAEGASPASGTDHL
GPTAVIGSVGKLPTGSILGGVLLNQKLNPTTLENESDKQKLMVLLRTFFEVHKGWHIQYNIVSRETLLDA
KKHPDQYRDLVVRVAGYSAFFTALSPDAQDDIIARTEHML

>WP_092237733.1_bss_benzylsuccinate_synthase_subunit_alpha_Desulfobacula_phenolica_bacteria
MPTTERTTRLKDRCRFKHVAGGEYVDAGVKAGVERARLITQSHKKNVGEPNCIMRARGLENILKNITIHI
QDDELIVGANTEHPDYFPMYPELSYFATVDMVESPYCEYKEEMREIAEYWKPYTIQTKGEKYFTPEEINI
MYSATTVQPPLFVTAFSSLVPNYESVLEDGLIKRIEEVEKKIADANDKMRQSPWNAQDNLHFMDKLDQWE
AMVIAMKAVVGWAQRYARLARIMAENFLTDAKRKQELLEISDICRHVPANPARGLKDAMQSKWFTFLLCH
SMERYSSGYGHKADKLLWPYFQKSVINKTDQPMTREEAVELFECERLKVSEHGSTKGRQLREFFAGSNDL
FIFTLGGINPDGSDASNDCTNAILEAAESIVTTEPSIGFRWNKTGNVETKKRVFNCIKKGFGFPSIKNDE
LNTEQLIKYFNVPEDIARDWALVLCMSPGITGRRGTQKTRNEGGGDVYPAKAMEIALTNGFDEFFTNIQL
GPQTGDAANFTSFDEVWNAYKLQLRYAIELTLRSKDVGRIIESTHLCCPFISSIDDGCVEKGMDANALAE
VANPWHNICSGSVVVIDSLAAIKKLVFEDKKYTMAELMDALKNNWEGKEEMRLDFWNAPKFGNDDDYADA
MATKYYNLIADEWKRNTTYSGTYPLPLAQSVAGYIVNGPKTAATANGRHAGEALDDGGCSPYMGCDTNGP
TAVLKSVSRIDASRHKGVLLNQRLSNILMHSDAGFDLWHAYMKTWHSLGIDHVQFNVISTEDMKAAQIEP
EKYTNTLVRIAGYSAKFIDLARYSQDTIIARTEQDMAAG

>WP_092230832.1_bss_benzylsuccinate_synthase_subunit_alpha_Desulfobacula_phenolica_bacteria
MPTVATPTTERTARLKNRCRFKHVAGGEYVHAGVRAGVERARLITQSHKENVGESNCIARARGLEKILKN
ITIHIQDDELIVGANTEHPDYFPMYPELSYFATVDMVESQYCDHKDEMREIAEYWRPYTIQTKGEKYFTP
EEIGVMYSATTVQPPMFVTAFSSIVPTYEAVLEDGLIKRIEEVEQKIADANAEMRKSPWNGQENLHYLDK
IDQWNAMLIAMKAVVAWAQRYARLAKIMAENFLTDPKRKEELLEIADICRHVPAYPARGLKDAMQSKWFT
YLLCHSIERYSSGYGQKEDKMLWPYFQKSVIEKTEQPMTREEAVELFECERLKVSEHGSTKGRQLREFFA
GSNDLFILTLGGINPDGSDASNDCTNCILEAASSIVTTEPSISFRWNEIGNIETKKRVFDCVKKGFGFPS
IKNDELNTQQLIKYFNVPEEVARDWALVLCMSPGITGRRGTQKTRSEGGSDVYPAKVMEIALTNGFDEFF
TNIQLGPETGNGEDFKSFDEVWNAVKLQLRYAIELSLRSKDVGRIMESKYLCCPFISSIDDGCVEKGMDA
NELAEVANPWHNVIGGSVVVIDSMAAIKKLVFEDKKYTMAELMDALRNNWEGKEEMRLDFWNAPKFGNDD
AYADEIASKYYDLIADEWKRNTTYSGTYPLPLAQSVAGYIVNGPKTAATANGRHAGEALDDGGCSPYMGC
DKSGPTAVLKSVSRIDASKHKGILLNQRLSTVLMNSDAGFDLWHAYMKTWHSLGIDHVQFNVISQEDMKA
AQIEPEKYTDTLVRIAGYSAKFIDLARYSQDTIIARTEQDMAG

>ASO19581.1_bss_Benzylsuccinate_synthase_activating_enzyme_Actinoalloteichus_hoggarensis_bacteria
MRKWQEEGYPARLQDDLGDGVVQCRLSPRNCRIRPGQHGFCMVRANRDGTLVSLNYGRSVHATEETIETE
AVFHFEPGARILSMGNIGCMLNCDYCHNWKTSQARFVADSDVFYYTPAEVVDIAVRHGIKVISWTYNDPV
VWHEFVTETAALARQKGIVNLYKSAFFISEKAVEELIPVIDIFSVSIKSMDAKYYRKITKGWIEPVLAAT
EQVYRSGRHLEVSTLMVTDLSDGEDTARDMARFVGERLGPEVPTHFVRFHPDYKMTNTIRTPVDRLERAR
QVALDMGLEHVYLGNVYDTEAANTWCRACGALQITRYGLNARLLGLTPEGACARCGTDARIRRIPGPAPA
RPVVADLPTSEPHDVAGFDWEGDVRAVHIRVRNDAETPRSVYHRRRRSGGAPAEWVRIDLRAGESYRFIA
AQSLSDEIGVVVAVPPGCVSSLHQVFDRAHFPTTEAEAGTVNADVTPLPLYVRPTR

>OVY49428.1_bss_Benzylsuccinate_synthase_alpha_subunit_Clostridium_autoethanogenum_bacteria
MEELIQTDRIAWLKKKMMDEPRYVSIEQALIITKTYKENEDKPIIIKRALALKNALTHLNIAVEPEEMIV
GNRTMGVRYGVVFPESGSSWVDREIETLPTRPQDRFNVRKEDITTFREIIKPYFNGKSLEDVIRKRYGKE
IDEIAKVVKINQKDHAQGHICPDCESWLKYGPEGLKNQAAVRLKDASKKQQDFYNSVILVMEGTQRFMMR
YHDLLIERSKEESNEENRANMLQIAANCKSLSMNPPKSFHEAVQSVWFLFVILHMESNASSFSPGRMDKF
LYPFYKKDIDSGKIDNQKALEIIECLWLKFNQIVYLRNSHSAKFFAGFPIGFNVVIGGQDEKGNDFFNEL
SFIFLKAQEHLGLPQPNLSVRLHKKTNERFLKEAVKVVSKGSGMPQFFNDEAIISSMMKLGVKEKDARDY
AVVGCVEITTQGNNLGWSDAAMFNLDKTLELTLNNGKSLLSGDKIGPDLGNLTDYETFEELEGAFAKNIT
YFMDKMILACEEIEKAHMDILPSPFLSSVIDNCIEKGMDVTKGGAVYNFSGIQMIQIANLADSLAAIKLL
VYEEKRISKEDLLKALQNNFEGYEVIRTMLLKRAPKYGNDIDYVDELGAKWARFFSKKLSCYTNYRGGRY
HTGMYTVSAHVPMGENVGASSDGRYAKTPLADGGMSPVYGRDIAGPTAVLKSVSSLDNYLTTNGGLLNMK
FLPEFFKTESNIDKFAKFLRTFVDLEIPHIQFNVVRKEDLIAAQKNPENYRSLTVRVAGYTAYFTELAGE
LQNEIIARTSYGNI

>ART23404.1_bss_Benzylsuccinate_synthase_alpha_subunit_Escherichia_coli_bacteria
MTTLKLDTLSDRIKAHKNALVHIVKPPVCTERAQHYTEMYQQHLDKPIPVRRALALAHHLANRTIWIKHD
ELIIGNQASEVRAAPIFPEYTVSWIEKEIDDLADRPGAGFAVSEENKRVLHEVCPWWRGQTVQDRCYGMF
TDEQKGLLATGIIKAEGNMTSGDAHLAVNFPLLLEKGLDGLREKVAERRSRINLTVLEDLHGEQFLKAID
IVLVAVSEHIERFAALAREMAATETRESRRDELLTMAENCDLIAHQPPQTFWQALQLCYFIQLILQIESN
GHSVSFGRMDQYLYPYYRRDVELNQTLDREHAIEMLHSCWLKLLEVNKIRSGSHSKASAGSPLYQNVTIG
GQNLVDGQPMDAVNPLSYAILESCGRLRSTQPNLSVRYHAGMSNDFLDACVQVIRCGFGMPAFNNDEIVI
PEFIKLGIEPQDAYDYAAIGCIETAVGGKWGYRCTGMSFINFARVMLAALEGGRDATSGKVFLPQEKALS
AGNFNNFDEVMDAWDTQIRYYTRKSIEIEYVVDTMLEENVHDILCSALVDDCIERAKSIKQGGAKYDWVS
GLQVGIANLGNSLAAVKKLVFEQGAIGQQQLAAALADDFDGLTHEQLRQRLINGAPKYGNDDDTVDTLLA
RAYQTYIDELKQYHNPRYGRGPVGGNYYAGTSSISANVPFGAQTMATPDGRKAHTPLAEGASPASGTDHL
GPTAVIGSVGKLPTAAILGGVLLNQKLNPATLENESDKQKLMILLRTFFEVHKGWHIQYNIVSRETLLEA
KKHPDQYRDLVVRVAGYSAFFTALSPDAQDDIIARTEHML

>ART15600.1_bss_Benzylsuccinate_synthase_alpha_subunit_Escherichia_coli_bacteria
MTTLKLDTLSDRIKAHKNALVHIVKPPVCTERAQHYTEMYQQHLDKPIPVRRALALAHHLANRTIWIKHD
ELIIGNQASEVRAAPIFPEYTVSWIEKEIDDLADRPGAGFAVSEENKRVLHEVCPWWRGQTVQDRCYGMF
TDEQKGLLATGIIKAEGNMTSGDAHLAVNFPLLLEKGLDGLREKVAERRSRINLTVLEDLHGEQFLKAID
IVLVAVSEHIERFAALAREMAATETRESRRDELLTMAENCDLIAHQPPQTFWQALQLCYFIQLILQIESN
GHSVSFGRMDQYLYPYYRRDVELNQTLDREHAIEMLHSCWLKLLEVNKIRSGSHSKASAGSPLYQNVTIG
GQNLVDGQPMDAVNPLSYAILESCGRLRSTQPNLSVRYHAGMSNDFLDACVQVIRCGFGMPAFNNDEIVI
PEFIKLGIEPQDAYDYAAIGCIETAVGGKWGYRCTGMSFINFARVMLAALEGGRDATSGKVFLPQEKALS
AGNFNNFDEVMDAWDTQIRYYTRKSIEIEYVVDTMLEENVHDILCSALVDDCIERAKSIKQGGAKYDWVS
GLQVGIANLGNSLAAVKKLVFEQGAIGQQQLAAALADDFDGLTHEQLRQRLINGAPKYGNDDDTVDTLLA
RAYQTYIDELKQYHNPRYGRGPVGGNYYAGTSSISANVPFGAQTMATPDGRKAHTPLAEGASPASGTDHL
GPTAVIGSVGKLPTAAILGGVLLNQKLNPATLENESDKQKLMILLRTFFEVHKGWHIQYNIVSRETLLEA
KKHPDQYRDLVVRVAGYSAFFTALSPDAQDDIIARTEHML

>SMA50497.1_bss_Benzylsuccinate_synthase_alpha_subunit_Parendozoicomonas_haliclonae_bacteria
MDDAVKSLDQMPPRVRGLKDAYLQVKPSITIGRAKAYTEVYREFPGLPNNMLRAKGFRRACETAPLLIQG
GELIVGHPCGSPRAGAFSPDTAWRWLTDELETIATRPQDPYFISEEDKRTLREEIFPFWQGKSLDEACEQ
KFRDAGLWEFAAEACISDLSYHYTSGGGDTSPGYDIILFTQGVNGLKAEAEARLAEVAQGFDPEALDQIN
YYQAAIETCEGILTYSRRLSAYALELAEKESDPVRKTELVDIARVNARVPANPPETFHEALQAIWTIQSL
FLMEENQCSTSLGRIDQYVFPAFARSMADGMTQQQALELMGCFIIKCSEMIWYTPEATATYFAGYMPFIN
MCVGGVKREGGDATNDLTYLVMDAVRLTGMYQPSLACRVHNLSPHKYLEQIVEVTRTGMGMPAIHFDDAH
IRMMLRKGFDFDDARDYCLMGCVEPQKSGRIHQWTAGGFTQWPITLEMMLNRGFYPGHGSVQGIDTGPLE
QFTTYEQFDAAVKDQLIHLIAQTAKGTLINQKLVRDTMPNPYMSLWVDGCMRSGKDVTAGGAYLYEGPGT
IFAGLGTYVDSMAAIRHLVFDQKRYTLEQFRDALATNWEGYELMRLECLRAPKYGNDNDYADLIAADIVD
FTEKTMNSHKSLYARMIHGTLSQSFNTPLGGMVGATPDGRYSGKPLSDGMSPSQGADNKGPTAVVKSVSK
INVESMSLGMSHNFKLVSGTLETPEARMAMIQLLRTASQMGNAQMQFNYVDNATLIDAQKHPEKHRDLIM
RVAGYSAFFVELCKEVQDEIISRTALDGC

>SME55787.1_bss_Benzylsuccinate_synthase_alpha_subunit_Klebsiella_pneumoniae_bacteria
MTTLKLNTLSARIQAHKMALVHIVKPPVCTERARHYTEMYQRHLDKPIPVRRALALAHHLAERTIWIKHD
ELIVGNQASEVRAAPIFPEYTVSWIEKEIDDLADRPGAGFSVSEENKRVLHEVCPWWRGQTVQDRCYGMF
TDEQKALLATGIIKAEGNMTSGDAHLAVNYPLLLEKGLDGMRAKVAERRSRINLTVLEDLHGEQFLKAID
IVLEAVSDHSKRFAALAREMATAESRESRRHELLTIAENCDVIAHEPPKTFWQALQLCYFIQLILQIESN
GHSVSFGRMDQYLYPYYRRDVELQQSLDREQAIELLHSCWLKLLEVNKIRSGSHSKASAGSPLYQNVTIG
GQNLVDGKPQDAVNPLSYAILESCGRLRSTQPNLSVRYHAGMSNDFLDACVQVIRCGFGMPAFNNDEIVI
PEFIKLGIEPQDAYDYAAIGCIETAVGGKWGYRCTGMSFINFARVMLATLEGGRDATSGQVFLPQEHALS
KGNFANFDQVLADWDRQIRYYTRKSIEIEYVVDTMLEENVHDILCSALVDDCIERAKSIKQGGAKYDWVS
GLQVGIANLGNSLAAVKKLVFDQGAIGQQELAKALAEDFDGLTHEQLRQRLINGAPKYGNDDDSVDELLA
RAYQTYIDELKQYHNPRYGRGPIGGNYYAGTSSISANVPFGAQTMATPDGRKAHTPLAEGASPASGTDHL
GPTAVISSVGKLPTGAILGGVLLNQKLNPSTLENESDKQKLMVLLRTFFEVHKGWHIQYNIVSRDTLLEA
KKHPDQYRDLVVRVAGYSAFFTALSPDTQDDIIARTEHTL

>SME20504.1_bss_Benzylsuccinate_synthase_alpha_subunit_Klebsiella_pneumoniae_bacteria
MTTLKLNTLSARIQAHKMALVHIVKPPVCTERARHYTEMYQRHLDKPIPVRRALALAHHLAERTIWIKHD
ELIVGNQASEVRAAPIFPEYTVSWIEKEIDDLADRPGAGFSVSEENKRVLHEVCPWWRGQTVQDRCYGMF
TDEQKALLATGIIKAEGNMTSGDAHLAVNYPLLLEKGLDGMRAKVAERRSRINLTVLEDLHGEQFLKAID
IVLEAVSDHSKRFAALAREMATAESRESRRHELLTIAENCDVIAHEPPKTFWQALQLCYFIQLILQIESN
GHSVSFGRMDQYLYPYYRRDVELQQSLDREQAIELLHSCWLKLLEVNKIRSGSHSKASAGSPLYQNVTIG
GQNLVDGKPQDAVNPLSYAILESCGRLRSTQPNLSVRYHAGMSNDFLDACVQVIRCGFGMPAFNNDEIVI
PEFIKLGIEPQDAYDYAAIGCIETAVGGKWGYRCTGMSFINFARVMLATLEGGRDATSGQVFLPQEHALS
KGNFANFDQVLTDWDNQIRYYTRKSIEIEYVVDTMLEENVHDILCSALVDDCIERAKSIKQGGAKYDWVS
GLQVGIANLGNSLAAVKKLVFDQGAIGQQELAKALAEDFDGLTHEQLRQRLINGAPKYGNDDDSVDQLLA
RAYQTYIDELKQYHNPRYGRGPIGGNYYAGTSSISANVPFGAQTMATPDGRKAHTPLAEGASPASGTDHL
GPTAVISSVGKLPTGAILGGVLLNQKLNPSTLENESDKQKLMVLLRTFFEVHKGWHIQYNIVSRDTLLEA
KKHPDQYRDLVVRVAGYSAFFTALSPDTQDDIIARTEHTL

>ARE88458.1_bss_Benzylsuccinate_synthase_alpha_subunit_Clostridium_formicaceticum_bacteria
MERGMNERIRRLKKNSVNTQPHISIERAVLISEAYEKYEGSVETPVLRALAFKHFMENRTLCINEDELIV
GEKGENPQGAPTYPEICCHTLEDFKIMDAREKIFFKVSNEVKQIQAEKIIPYWEKRSIRKKIFDHMTSEW
RDCYESGIFTEFMEQRGPGHTVADGKIYKKGFLDFKEDIKRALEKLDFHNDARAFDKKAQLEAMDICCDA
IIIYGKRYADYARKLSRIEKDERRQKELLLIAENCDVVPANAPRTFYQALQMYWFVHVGVTTEINTWDAY
SPGRLDQHLYPFYKKEVAEGNLTEEKAKELLECFWIKFNNQPAPPKVGITLKESGTYTDFANINTGGVTE
DGADGVNDISYLILEVMDELKILQPSSNVQISKKTPHHFLKKACEISRKGWGQPAFYNTDAIIQELLGAG
KTIEDARQGGASGCVETGAFGKEAYILTGYFNIPKILELTLYNGFDRISGKQLGLTTGEASDFTTYEALF
KAFKKQLKYFIDIKVKGNNVIENIYAKHMPVPFLSVVTDDCILKGMDYNAGGARYNTNYIQGVGIATVTD
SLSSIKYNVFDKKKFTMNELIKAMNDNFEGYAAIHNIVLNKTPKYGNDDDYADGIMLEVFNAFYHELNGR
GNMKGGKYKIDMLPTTCHVYFGEVMEASPNGRLRGKPLSEGISPEKGADQYGPTAVIKSATKMDHLRTGG
TLLNQKFTPSVVAGDEGIENMASLVKAYFNMDGHHIQFNVIDRQTLINAQNNPSEYKDLIVRVAGYSDHF
HNLSKVLQDEIIDRTEQGF

>ARE87650.1_bss_Benzylsuccinate_synthase_alpha_subunit_Clostridium_formicaceticum_bacteria
MGETWKQFSSSVPSSRIERLINGLLSVTPEIEDERAMLITESYKETEAAPINIRRAKALEKILSKMNVVI
RDEELIVGNLTTKPRATQIFPEFSNKWLLEEFETLAKRKGDVFLISEEVKKNLRETFKYWDGKTVNELAT
SYMFDKTKEAMNAGVFTVGNYYFNGVGHISVDYDKVLKKGFNGILAEVEEAKAKADQADPDFIKKNHFLT
AVTITAKAVIDFAKRFAEEARVLANQSLNPQRREELLQIAENCEWVPANPARTFYEAIQSFWFVQAVIQI
ESNGHSISPMRFDQYMYPYYEKDIASNKITKEEAQELLDCLWVKFNDVNKVRDEGSTKAFGGYPMFQNLI
VGGQDTTGKDATNELTFMCLEATAHTKLPQPSISIRVWNKAPDQLLLKAAEISRLGLGMPAYYNDEVIIP
SLVARGVSLSDARDYGIIGCVEPQKGGKTEGWHDAAFFNMAKVLELTINNGVAEGKQIGPKTGEFTSFTS
FDTFMDAFKNQMEYFVKLLVNANNSVDLAHGERAPLPFLSSMVEDCIGKGKSLQEGGAYYNFTGPQGVGV
ANVGDSLAAIKKLVFDEKKITLEELKDALDTNFGDQGQRVIEKKLSNIDEITRQAVMEVLKKILLEEKKI
SLDDLKNVNSNINIDLGTKKDKEYIRQMLMNGAPKFGNDIDEVDDLAREGALIYCREVEKYKNPRGGQFQ
PGLYPVSANVPMGAATGATPDGRKAGTPLADGVSPVSGRDQTGPTAAVNSVAKLDHHIASNGTLFNQKFH
PSALEGQTGLENLSAVVRSFFDQKGLHAQFNVVSREMLIDAQANPDKYKNLVVRVAGYSAHFTALDKSIQ
DDIIERTEHSF

>SMA12429.1_bss_Benzylsuccinate_synthase_alpha_subunit_Klebsiella_pneumoniae_bacteria
MTTLKLNTLSARIQAHKMALVHIVKPPVCTERARHYTEMYQRHLDKPIPVRRALALAHHLAERTIWIKHD
ELIVGNQASEVRAAPIFPEYTVSWIEKEIDDLADRPGAGFSVSEENKRVLHEVCPWWRGQTVQDRCYGMF
TDEQKALLATGIIKAEGNMTSGDAHLAVNYPLLLEKGLDGMRAKVAERRSRINLTVLEDLHGEQFLKAID
IVLEAVSDHSKRFAALAREMATAESRESRRHELLTIAENCDVIAHEPPKTFWQALQLCYFIQLILQIESN
GHSVSFGRMDQYLYPYYRRDVELQQSLDREQAIELLHSCWLKLLEVNKIRSGSHSKASAGSPLYQNVTIG
GQNLVDGKPQDAVNPLSYAILESCGRLRSTQPNLSVRYHAGMSNDFLDACVQVIRCGFGMPAFNNDEIVI
PEFIKLGIEPQDAYDYAAIGCIETAVGGKWGYRCTGMSFINFARVMLATLEGGRDATSGQVFLPQEHALS
KGNFANFDQVLADWDRQIRYYTRKSIEIEYVVDTMLEENVHDILCSALVDDCIERAKSIKQGGAKYDWVS
GLQVGIANLGNSLAAVKKLVFDQGAIGQQELAKALAEDFDGLTHEQLRQRLINGAPKYGNDDDSVDELLA
RAYQTYIDELKQYHNPRYGRGPIGGNYYAGTSSISANVPFGAQTMATPDGRKAHTPLAEGASPASGTDHL
GPTAVISSVGKLPTGAILGGVLLNQKLNPSTLENESDKQKLMVLLRTFFEVHKGWHIQYNIVSRDTLLEA
KKHPDQYRDLVVRVAGYSAFFTALSPDTQDDIIARTEHTL

>OQC66977.1_bss_Benzylsuccinate_synthase_alpha_subunit_Verrucomicrobia_bacterium_ADurb.Bin006_bacteria
MTSRTERLRRQSLETPPSLTAERAVLVTAFYRAHEGRHSVPVMRAKAFYHLCEQKAVWIGEDELIVGERG
PGPKAVPTFPELTCHSLDDLRILDSRAKTWYRVPEECLRAYEADVIPYWHGRSMRDRIFAELPADWHEAY
GAGLFTEFMEQRAPGHTVLDGKIYAKGMLDFKSEIVRAIERLDFLSDPLALDRLEALKSFDIACDAVMLY
ARRHAERARELAGQESDPKRRAELEKIAAVCSHVPAHAPRDFQEAIQYYWFCHLAVITELNGWDSFNPGH
LDQHLQPFFERGLADGTLTRASARELLECLFVKFNNHPAPPKVGVTAAESGTYTDFANINIGGLLPDGSD
GSNEVSHILLDIVDEMHLLQPSTNIQLSRKSPDALLEHALRVLRKGYGFPSLFNADAVVQEQLRQGKTLE
DARAGGCSGCVEVGAFGKEAYILTGYFNMPKVFELALHNGVDSKTGKRLGPETGAPHSFRTFDDLFAAYR
AQFRHILEIKLRGNQIIQRMYATRMPAPFLSVLTDDCIRRGLDYNAGGARYNNTYIQFVGLGSLTDSLSA
VNQLCFSPPRAADSPSAPAHGPRLDLGRLVGILDADFAGQEELRQHLLHKMPRYGNDDDRADAIMIRVFN
TCVEELDGRPDTKGGRYRIEMLPTTCHVYFGSVTGASPDGRKAGRPLSEGISPVQGADRNGPTAVIRSAA
KMDHIKAGGTLLNMKFAPSLVATEDALRKWGHLVRSYFKMDGHHVQFNVVRAATLREAQERPDEHRDLIV
RVAGYSDYFCDLSPELQDEIIERTEHEGF

>OQC61492.1_bss_Benzylsuccinate_synthase_alpha_subunit_Bacteroidetes_bacterium_ADurb.Bin012_bacteria
MNTKITQRIEKLREKGLRAVNRISAERALLITQFYRTAEPYRVSVPVARAMAFDYILSHKKIYIDDGELI
VGERGPEPKAVPTYPEVSLHSLEDLRILNTRPKVSFRVDEDTFAAYRDVIIPFWKGRSNRERIMGLMDED
WLRSYEAGIFTEFQEQRAPGHTVGGSKIFNRGMLDLIEDIHRVQLKLDLYEDYLAFEKNEELKAMEIAAR
ALIHFANRHADLLEELSKQEEDLQRKSELKELAQISRRVPAFAPSTFHEALQHYWYIHLGVITEVNPWDS
FNPGRLDQHLFPFWQKDRNEGRLSDEKACELLEAFWIKFNNHPAPPKVGVTAQESNTYTDFALINVGGVK
VDGSDAVNPLSYLILDVVEEMRILQPSSMVQISRKNPDQLLHRAFQIIQTGFGQPSLFNTDAIIAELVRQ
GKSIEDARNGGASGCVEAGAFGTEAYWLTGYLNLPKILEITLNNGFDPRTKVQLGPNTGTAESFENYNQL
LNAFQTQLNHFIQIKIKGNNIIEKLFAHYLPVPFLSLIIDDCIENGMDYNAGGARYNTSYIQGVGIGSLT
DSLTAIKYHVFDKKTLSMNNLIKVLENDFEDDLSLRHLLVYQTPKYGNDDDYADIEAQRVFEMFFEAVDG
RPTARGGKFRINLLPTTSHIYFGSVIGALPDGRRAGQPLSEGISPVQGADHHGPTAVIRSCAKLDHLRTG
GTLLNQKFTPSFFKNHEAIQKLTALVRTYFRLDGHHIQFNVVNAEILRDAQREPEKYRDLIVRVAGYSDY
FNDLTPELQEEIIRRTEHETM

>OQC56130.1_bss_Benzylsuccinate_synthase_alpha_subunit_Bacteroidetes_bacterium_ADurb.Bin013_bacteria
MKSSIPGDSISQRIARLRQASYQTPPSLSVERAQIVTRFYRENQDRYPTPVLRALCFRELCLKQSIYIGD
EELIVGERGPRPRAVSTYPELTCHTIEDLKTLNARELQHYTVTGEDIRIYKEEIIPFWEGRTQRDKLFSI
LPRDWKLLYESGLFTEFAEQRAYGHTALDGKIYHTGMLAFRERIAEALAAAGPEADTPAGEAGADAAAGT
PAHSRKDMLQAMDIACQAIVVFAERHAALAEEMAVACRSEGNNGRAAELEEIARICRRVPALAPQTYHEA
IQAYWFVHLGTIMELNGWDAMNPGHLDQHLEPFYLKETQAGTLSDTFARELMACLFIKVNNHPAPPKVGV
TAKESGTYNDFTNINIGGLRPDGTDAVSPVSYIALDTLEELHLLQPGLSVHIASCTPERFVAASTRVIGK
GYGYPSVFNPDVYIRELLRQGKTLPDACEGGCSGCVEVGAFGKEAYLLTGYLNVAKVLEITLYNGMDPVL
GRQVSLQTGPATGFRDFEELYQAFLEQLRYIIDTKIRVNLLIEKLTATGTPAPFLSVLIDDCIQKGRDYY
DGGPRYNTSYIQCTGLGSIADSLASLKKHVFEDKKWTMEQMLRAMSCNFEGEEPMHQFILNKTPFFGNDL
DYADDLAVRVYDDLFRLIEGKPNARGGVHHMDMLSTTCHVYFGTITGALPNGRKAGKPLSDGTSPSQGAD
TKGPTAVAHSLGKLDQSLSGGTLLNQRFAPSMLKTAEERKKLGDLIRCYFELGGHHIQFNVVDTKTLLAA
QKEPERYRDLMVRVAGYSDYFNHLAPSLQEDIITRTLNEGF

>OQC53467.1_bss_Benzylsuccinate_synthase_alpha_subunit_Deltaproteobacteria_bacterium_ADurb.Bin022_bacteria
MTYIFLKVTEMLSIRDPNVNARYNKSKNSATYLKRLCEVNINTTATPSIHNDEAVMASLAEFNYPPEHLR
DWSATGCVEPTLSGRHIGHTNCMMFNMVAALEMALNNGRHPLMRWDLGPKTGDIRAGAFPDFESFFNAFA
AQLRFLADQTCEYNNLLGEAHQHIRPTPFISALIEGPLKKGKDVTKGGARYNSSGTACIGLADITDSLMV
VKKLVFEEKKITFERLLDAVNTNFRNDSALLAQIKNKIALFGSGNEEALATANRVIKLAHDIFGEHTNYR
NGKYTAGFWSMSNHVAFGTLTGALPSGRLAGKAFTPGLTPEPHASKNILDNIRDVAKLKAENMNNNIAFN
VKVVPGAQESHQKVVDNIYSYVKTYSDLGGMQMQLNVVSSKTLRDAMEHPENYQNLLVRISGYNAYFVTL
NREMQIELIERAEFGI

>OQC39271.1_bss_Benzylsuccinate_synthase_alpha_subunit_Bacteroidetes_bacterium_ADurb.Bin037_bacteria
MKPGENISQRIAILREASFQAEPSLSIERACIVTDFYRKNGDKYSTPLTRALCFRELCEKQTIYIGEGEL
IVGERGPLPKAVPTYPELTCHSVEDLHILNTRERQRYTVREEDIPIYEKEIIPFWQGRTQRDRIFSVLPD
DWRTLYSSGLFTEFAEQRAPGHTALDGKIYRCGMNGFRDRIARAIERNASSKDPLALQKNEMLQAMYIAC
EAIVLFAGRHASLALKMAAQCREQGDLERASELECIALICRRVPAEVPGTYREALQMYWFVHLGTIIELN
GWDAMNPGHLDQHLESFYRNDLESGILTEQQAKELMACLFIKVNNHPAPPKVGVTARESGTYNDFTNINI
GGVRPDGSDAVNPVSYIMLQTLEELHLLQPGLSVHIVPDTPEDFLKESCRVIAKGYGYPSVFNPDIYVKE
LVRQGKSLKDAYEGGCSGCIEVGAFGKEAYLLTGYLNVVKILEITLNNGTDPVSGHMVSIKTGDPTGFRS
FDELYGAFIKQLKYVINTKVTVNHRIERICAEWMPAPFLSVLIDDCIEKGMDYYNGGPRYNTSYIQCTGL
GTAADCLSSLKKHIFDDGKWSMENLLKALSCNYEGYEPMRRYILNKTPFFGNDDDYVDRLAVRLYDDLFT
LIDGRPNTRGGKFHMDMLSTTCHVYFGAVTGALPNGRKAGRPLSDGTSPAHGADTNGPTAVVRSLGKLDQ
VKSGGTLLNQRFSPSMVRTQEDREKLASLIRCYFELGGHHIQFNVVDTDTLRQAQKEPELYRDLLVRVAG
YSDYFNHLAPALQEDIICRTLNEGF

>OQC37791.1_bss_Benzylsuccinate_synthase_alpha_subunit_Bacteroidetes_bacterium_ADurb.Bin041_bacteria
MTPRIQKLRQNSLDAINTISAERAVLITEFYKSPEARQVSIPVCRAMAFDYLLSKKKICINPGELIVGER
GPAPKATPTYPEVCLHTLDDLNMLDKRPKVSYKVDSSVFQTYEEIVIPFWKGQTNRERIMNNMHNEWHEA
YAAGVFTEFQEQRAPGHTAGGSKIFEKGMSDIINDIETTISSLDFFNDPEAYNKLEELKAMKIAALAIIK
YANRHAEELEKLALAEKNLHRKQELKEIAAICRNVPKHKPQTFHEALQHYWFIHVGVITELNPWDSFNPG
RLDQHLYPFFVKETEQGTLSRENTVELLQAFWVKFNNHPAPPKVGVTALESSTYTDFALINLGGVKVDGS
DAVNELSYIILDVIEEMRLLQPSSMIQVSKKNPDFFIQRAVKITKTGFGQPSMFNTDAIVQQLVRQGKSI
EDARNGGASGCVESGAFGTEAYFLTGYFNLAKVLELTLNNGTDPQSGKLIGIKTGNPNNFKTYNDLLVAF
SLQLNYFINIKIKGNNIIEQIIANNLPAPFLSLVIEDCVANGKDYNAGGARYNTSYIQGVGLGSITDSLT
AIRYHVFDEKNYSLSEIIEALKKNFKGEEELRYRLIHETPKYGNDDDYADQAAQEVFEIFYKAVNGRPNS
RGGKIRINMLPTTSHVYFGSKIDALPDGRKAKEPLSEGISPVQGADRNGPTAVLKSASKIDHILTGGTLL
NQKFTPSFFNDNESIARLTHLIRGYFRLDGHHVQFNVVSAKTLKEAQKNPEKYRDLIVRVAGYSDYFNDL
STDLQNEIIRRTEHSEAH

>OQC26224.1_bss_Benzylsuccinate_synthase_alpha_subunit_Deltaproteobacteria_bacterium_ADurb.Bin072_bacteria
MSMAEALRVTRRIKEPKNLSARIEWLRSYYFEGARRAWNNEFTAWTTGTDWDVLFDEMTFYIVPETYPFL
QTFGSSIKQAARPVRLHPDFWTWSLPERKAWFVREVMVNYVPQEVLPGDLICGARFNVQTSTCWTRKEAG
ERNRLVHGKNGVRAAMKWFHDHGYGNSGATSGHLIPGYERVLKIGWKGLYEEIEQGFQTLSPREKRGRKG
SQLKAMMTAATMPRDLAARYAALCDKLAAQETVFVRKAELKQMAANLVRVPWEPARTFWEAVQALWLTHM
LIMSDENYPGPGVSFGRIDQYLLPYWQRSMDEGMDREFGKEIMKCFWVHANTAYDAMIRIGNNGITAGYG
QLITLSGMGALGADMTNELTYAMLEVIDEMTPILEPKPNVRLHRNTPDALLDKVVDMIATSQGSPFLINF
DERSMAGMMVEARKAGVTHLINEETVHDYAPVGCLENTMQGNDRSGTVDNNLNLLKAVELALNDGRDFFD
FTDPITFKKEKVKQAGPKTGDPKRFTSWEEFWEAYAEQTRYIISCCVALYEQSESVRARFCPTPYLSCLV
KGCAEQGLDITEGGAELGLATLEAVTFATTVDSLLAVKHLVFDNHECTMEELIRALKANWEGHEILQAKA
RYKAPKYGRDDDEADAMAARVMELWCTETWKYKTISTNRQFRPGMLSWNYWVSDGFILPASPDGRPKGRF
LSNAICPSNGADINGPTANTNSVGKVLGGMAADGGGDYLGYRNCLPNGASHTISINPSLLKDPEHREKFK
AFLRGYAENGGTCLQLNMIDAETLKDAQQRPEDYRSLLVRITGYNAYFTSVGRELQNELIARISHEAL

>OQC21351.1_bss_Benzylsuccinate_synthase_alpha_subunit_Planctomycetes_bacterium_ADurb.Bin069_bacteria
MSLTERVARLRRQSLEAVPELSPERALLMTEFYAALRDAPPAPVERALAFKHLMERKTICINAGELIVGE
RGPGPKQTPTYPELCCHSLEDLETLDRREKIPFKVSAETRAAFRDRIIPFWRGRSMRERIFARMTEAWKA
AYECGMFTEFMEQRAPGHTVLDDKIYRKGMRGFKEDIAAGLAALEADGDPAAEEKRAELKAMDICADALV
AFARRHAEKARELAAAEPDPVRRRELAELAAVCERVPAEAPRTFREALQHYWFVHLGVITELNPWDSFNP
GRLDQHLYPFYARGLADGSLTEDAARELLQCFWIKFNNQPAPPKVGVTAAESGTYTDFALINTGGLTSAG
DDGVNDLTYLILDVIEEMRLLQPSSCLQLSKKNPDRYLKRAARIIRTGFGQPSIFNADLVIQEMLRQGKS
LEDARGGGTSGCVETGAFGKENYNLTGYFNLPKALELALHDGRDPRTGRAIGPATGDPEKFAAFDDLYAA
FERQVAHFVDLKHAGNCVIEELFATRLPAPFLSLLIDDCIAAGKDYHAGGARYNTAYIMGVGLGSVTDAL
AAVDHHVFRERSCGMGALLEAMRADFVGHERLRGLLLNRTPKYGNDDDRADAIMRRVFETYFRAIDGREN
TRGGKYHIDLLPTTCHVYFGSVMGAMPDGRKAGEPLSEGISPVQGADRHGPTAVFKSAAKLDHVRTGGTL
LNQKLTPKLMDTEQGLDRFVQLVRSYFRMDGHHVQFNVVDAATLRAAQREPAKHRDLIVRVAGYSDYFCD
LSRALQDEIIARTAHQSY

>OQC13629.1_bss_Benzylsuccinate_synthase_alpha_subunit_Lentisphaerae_bacterium_ADurb.Bin082_bacteria
MLTLLAKEYSDFYHALQGDLAQPDSPRRQQWNSINELWLQEYQRDPEASAARHKAVMYRLIAEHCEPTIM
PHSPFFFETVMRPPMNWGTPGDKNMCGAALYRQRISEDERHDLSRKIHLFQVSNPERLASFWSIYGGYFD
TDHHTPGYTRIFQLGFAGIRAEILALPAQNDETEAMLAGIDALLKIATRFAEKAEAMLETETDSLVRRNL
QMIASAARRVPAHPPQTFYEGLAMILFVREVMATLDAIGLSVLGRPDKLLIDLYRADLAAGRLTVPEAEE
LVAQWLLPHDEKTFVRERPWPENSTCIVLGGCDEDGNTVFNELTKMFIDVHCRMRLFTPKLNCRCSAESP
KEYLDLISGYLRRGYNQFACLNDDVLVRALVRMGRLPAHARNYVNGGCQEPMCEGYEHTAGAFYYFNMVE
AFRVFYHGIPTPDDPAAANVAAELLLPPLDEEPPHFSNFYQEIMRRYRRFLETSTGWLREKGEIFSEIHP
SPLFSSTLDGCVDNGLDYTAGGARYNFTGIACMGLANIVNSLMVVKKAVYDDRLVSYDELRQIVADNWPA
GSEPLRQQLMALPRYGDDEPEVIELAARFMADICSLIRSCENERGEYYQPSFFVYYAFRSIGILTGPTPD
GRRQGEVLAQGSAPSRNKAPDSITEVLASMSALDFADCPGNAVFDFQLPLTPHLTVPILSATLRSALASG
VATVQPNLVDVEVLKDAQIHPEEHPDLTVRIAGLSALFVKLDKGIQDEIISRHLFQAG

>OQC13140.1_bss_Benzylsuccinate_synthase_alpha_subunit_Lentisphaerae_bacterium_ADurb.Bin082_bacteria
MNERIARLEKKVREEEIYPPVVAVSYDAFDEKLAEPMRIAKRLTEYMAAQPVVFSDDNELVGLMRFDGSV
ESDLFPRTGHTKIREAFAQYYNKPQENLCTMEWQHSNQDFGKLLRIGLKGLRAEVVEARKLFIGNQERLN
FLAAFEMMIRGMARRADQNAAACREAAAKCTDPIRKKTLLRMAANCAKVPMNPASSFEEAVQAVYFNFHF
LADSIGRPDQYLYPYYQQGIADGTLSRERAKELLQELFIMIHGWTPITSSNRDRGAESHFVIGGYTIDHE
DGFNELSDLILDAMLECDLIRPQVSLRWNKKTPREVLYKVMDCSRKDKNKRFAFVNDEPRINAFLKIRKL
PWEEAYDYIMVGCNEPAFQGGISLGGNTVNIVRSLVNTLNDRRQEILECEQFDDFYEIFQQELFRDLDTI
LDYSNRFNMLRSRDCNVLSSLFLEGCIQRAQSATRGGAARAMFCAHLMGGTNLIDSLIIIKQFVFEEKRV
SMQELLTALDQDWEGFENLRGDILRHGKFFGNNDDFSNAMARRFHTSLYEFAQGRTDIYGFPLLFGNLTG
YNWHFARYGALTQATPDGRVAGSALLFGSGQAEGKDRDGATSQLLAAARMDPTGIMCGDTIMNLSVEEKV
VQNDESFDKLVSLVETYFQAGGLHIQLNHVSREDLLAAKTDPNAYKSLRVRVSGFSATFIKLDERIQDNV
IARTEYHL

>OQC12193.1_bss_Benzylsuccinate_synthase_alpha_subunit_Firmicutes_bacterium_ADurb.Bin080_bacteria
MAKYQDAIKQPGNLSPRVKWLRDYYFEGINRPWNNEYSAYTTGTPWDTQFDEITYYIVPETYPFIPTFLA
SLKQISKEIPVDDDFWKMSIPERKAFFTKKAAVEYLPMEVLPGDLLCGARFNMMYSMCLNKKEQAARDKL
IKEARRSMLALHNHGYGNSGATSGHLVPDYAKIIRHGFKGEYEKIKSLYEALSEKDKNGRKGQNLRAMMT
ACKMPKELAEKYSKFCLSLAEKEQDTERKQELLVMAQNMAKVPWNPAENFYEGVQSLWLTHMLVMSDEKY
PGPGVSFGRVDQYLYPLYEKSIKEGMSKEFMKEILGCFWVHANTAYDAQIRVGGNQGITAGFGQLLTLSG
LGKNGKDMTNDLTYLILDVIDDMSPILEPKPNVRLHNNSPEALMDKVVDMVCRSQGAPFLLNFDERSMAG
MLRESKKANIPNLINEDNVCEYAPVGCLENTMVGNDRSGTVDSNVNLLKAMELVYGNGKDMLPYLDPMSG
KWTPLTQDGPKTGELQELDTFEKFYKAYETQTKYVLSRMVENYEKSENIRYNFNPTPYLSVLVNGCAEKG
LDVTQGGAEISLVTMEAVTYATTVDSLLAVKYLVYDKKECTLEELVKALKANWKGYEVLQNKALYKAPKY
GRDDDEADALAKKVMDFWSEETWNFRTKCTGRQFRPGMLSWNYWIGNGFILKASANGRNEAQFLSNAICP
SNGADINGPTANSNSVGIALGGNGDNGDYEDYFNCLPNGASHTITFNTSLLRDSGHKEKFKSFLRGYSKN
GGTALQINILDAEVLKDAQKHPKDYRHLLVRITGYNAYFVSVGKELQDEIIARESHKTY

>OQC02213.1_bss_Benzylsuccinate_synthase_alpha_subunit_Bacteroidetes_bacterium_ADurb.Bin090_bacteria
MMTERIKQLRRESLEAINTINAERALLITEFYSKHLAFGDSVPVQRAKSLQYILRNKSICINDNELIVGE
RGPAPKATPTYPEINVHSLKDLDILNSREKVWFRVDKETRKAYEDIIIPFWKGRCNRDRIMESMSPEWLN
AYRAGIFTEFMEQRAPGHTVAGYKLFQKGMLDILEDIKQSRSNIDPLNDPAAYDKLEELKAMEIAAHAIM
EYAERHAQKLEELATVEKNDQRRRELQQMAKICRRVPAHAPSCFHEVLQHYWFIHLGVITELNPWDSFNP
GRLDQHLYPFYKAETAAGSLTKEQAVEILQSFWIKFNNHPAPPKVGITAQESNTYTDFSLINHGGLTTDG
KDAVNEMSFILLDVIEEMRLLQPSSMVQLSEKNPDAFIERALKITKTGFGQPSIFNTEAIVQELLNQGKS
LEDARNGGCSGCVEVGAFGTESYILTGYFNLPKILEITLHDGFDPRTGKQIGLHTGKVDSFGSFDSFLVA
YKSQVEHFVRIKLAGSNLIESIFMRHIPTPFLSLFIDDCVAKGMDYVGGGTRYNTNYLQGVGLGTITDSL
TAIKLHVFDNKSIAFSEFVQALENNFKGAEELRYQLLYKTPKYGNDDDVADVHLAEVFDIYYRAVSGHVS
PRGAQYRINLLPTTCHVYFGSVMHASPDGRKSGLPVSEGISPVQGADKKGPTSVLKSAAKIDHLHTGGTL
LNQKFSPAFFESEDAIRKLGQLIRSYFKMNGHHIQFNVVDAETLRDAQKNPERHQGLIVRVAGYSDYFND
LGVELQNEIIQRTEHESI

>OQB87962.1_bss_Benzylsuccinate_synthase_alpha_subunit_Chloroflexi_bacterium_ADurb.Bin120_bacteria
MNQETQQTGLAYKIKTPENLSPRIQWLRDYYFSGVQRPWNNEATSWTTGTPWDFQYEEFNFYIVPETYTF
FPTFRGAFKQVARPIDLHPDFWKWSIAERKAWFLKEVMVKHLPHEILPGDLIAGGRFNVQTSTCLDEKQA
KAYLDTIEGKHSLRQAIFDFHNHGYGNTGCTNGHLIPDYPRVIEEGFVGIHRELQGFYNALSKKDKQGPK
GAQLKAMLTAATLPRDLSAKYRDQCLALAELEPDAQRENELKQMAENLNMVPWEPPQTFWQAVQALWLTH
MLVMADENYPGAGTSFGRIDQYLYPLWQKSLDEGMEREFGKEILKCFWIHANTAYDFMIRTGGNQGITAG
YGQLLTIGGLGPNGEDMTNDLTYAILEVIDEMSPILEPKPNVRLHRRTPEPLMDKVVEMVAKSQGAPFLL
NFDERSMAGMLLQARQGGIEHLINEDNVHDYAPVGCLENTMCGNDRSGTVDCNLNLLKAVELALTGGYDM
HPYTDPMTWITDPQVRSGPDTGDPSRFETFEDFWQAYEQQTAFIIQKIVNLYDRAETLRATYSPSPYLST
LVRGCAEQARDVNQGGPQIRFVTIEAVTFASTVDSLLAIKYLVFDQKACTWAELIQALRDNWEGHAVLQA
MAINKAPKYGRDDDEADAMALRVMETWTKFTWKHRTSITDRQFRPGMLSWNYWIADADILPASPDGRKKG
QFLSNAICPVNGVDIHGPTANANSVGKALGGKSSNGGGDWEGYINLLPNGASHTMTFSPSLLRDESHKAK
FKAFLRGYAENGGTALQINILDANILREAQKNPQDYKHLLVRVTGYNAYFTTIGKELQDEIIARESHRM

>OQB84323.1_bss_Benzylsuccinate_synthase_alpha_subunit_Planctomycetes_bacterium_ADurb.Bin126_bacteria
MTERTARLRQESLAAAPRITSERAELMTDFYRAHEGRLSPPMMRARAYHYLCERKAIYLGDGELIVGERG
PEPKVVPTYPELTCHSVEDLQILNSRPKTSYAVSDDCIRAYRDKVIPFWRGRSMRDRIFAAMSRDWLDCY
NAGLYTEFMEQRAPGHTVLDDKIYRKGLRDLQAEMAAAIDKLDFVADPRAYDKREQLQAMSVACDALIHF
AQRHAELARQQAAAESDPQRRAELEKIADVCTRVPAQAPSDFHEALQAYWFCHQAVITELNGWDSFSPGH
LDQHLLPFYRKGLADGTLTEESARELLECFFIKFNNHPAPPKVGVTAEESGTYTDFANINLAGLLADGSD
GSNEITHMLLDIIDEMHLLQPSSNVQLSRKTPDAVLHHTLRVIRKGYGFPSIFNADAVVQEHVRMGKSLE
DARTGGCSGCVEAGVFGKEAYILTGYFNLPKVLELTLNGGKDPRTGKQLGLPESERFETFEDLLAAFHRQ
FQHILRIKLEGNAIIERMYATMMPAPFLSVITDDCIAKGMDYNAGGARYNNSYVQFVGIGSLTDSLAALR
QVVYEDGRTGLDELRSVLAADFDGHEPLRAFLVNRTHKYGNDDDYADSIMKRAFAMLLEELDGVPNGKGG
CYRVEMLPTTCHVYFGSVTGAMPDGRRAGLPLSEGISPVQGADRMGPTAVMKSAAKMDHVKTGGTLLNMK
FTPSLLDSDSGIEKLAHLVRGYFKMDAHHVQFNVVRADTLRQAQAQPEAHRDLIVRVAGYSDYFCDLSAE
LQEEIITRTEHQALGTGSRE

>OQB68199.1_bss_Benzylsuccinate_synthase_alpha_subunit_Bacteroidetes_bacterium_ADurb.Bin139_bacteria
MKLSNPGEAISPRIALLRQASYQTAPFLSVERAQIVTRFYRQNQERYPTPVLRALCFRELCLKQTIYIGD
QELIVGERGPRPKAVSTYPELTCHSVEDLCTLNARELQQYTVREEDIRIYKEEIIPFWKGKTQRDKLFSI
LPRDWKLLYESGLFTEFAEQRAYGHTALDGKIYRTGMNDFREQIARALAVAGPEVHAPAGEADAHMAAGA
PAHSRKDMLQAMDIACQAIVIFAERHAALAEEMAAACRSEGNMSRATELEEIARICRRVPAHAPQTYHEA
IQAYWFVHLGTIMELNGWDAMNPGHLDQHLEPFYLKETQAGTLSDTFARELMACLFIKVNNHPAPPKVGI
TASESGTYNDFTNINIGGLRPDGTNAVSPVSYIALDTLEELHLLQPGLSVHIASCTPERFVSASTRVISK
GYGYPSVFNPDLYIRELLRQGKSLQDAREGGCSGCVEVGAFGKEAYLLTGYLNVAKVLEITLYNGVDPVC
GRQVSLQTGPAIGFRSFEELYQAFLEQLRYIIDTKIRGNLLIERLTARGTPAPFLSVLIDDCIEKGRDYY
DGGPRYNTSYIQCTGLGSVADSLSSLRKHVFEDKKWTLEQLLRAMSCNFEGDEPMRQFILNKTPFFGNDL
DYADDLAVRVYKDLFRLIDGKPNTRGGFHHIDMLSTTCHVYFGTITGALPNGRKAGKPLSDGTSPSHGAD
TKGPTAVALSLGKLDQSLSGGTLLNQRFSPPMLRTDEERKKLGNLIRCYFELGGHHIQFNVVDTKTLLAA
QKEPELYRDLMVRVAGYSDYFNHLAPSLQEDIITRTLNEEF

>OQB59831.1_bss_Benzylsuccinate_synthase_alpha_subunit_Bacteroidetes_bacterium_ADurb.Bin145_bacteria
MIISERVKKLRKESLDAVETLSAERAQLITMFYKSDAARELSSPVKRARAFEFLLKNKALYIGEGELIVG
ERGPAPKQTPSYPEVSLHSLEDLDILNKREKVSFLVTEEVRNIYREQIIPYWKGRSNRDRIMDLMAPEWH
KAYNAGIFTEFQEQRAPGHTVAGYKIFTKGFLDLKDEISKSIAHIDYLNDPLAYNKYEELKAMNIAADAI
IMYAERYAVELDNLALKEDDPVRKNELTRMAEICRKVPAHAPGTVHEMLQHYWFIHVGVISELNPWDSFN
PGRLDQHLYPLFKKERETGSLSMEELYDLLGCFWVKFNNHPAPPKMGVTASESSTYTDFCLINLGGVKPD
GSDAVNEMSFILLDVIKEMRILQPGSMVQISNKNPDTFIHKAIDIIRTGFGQPSCFNTEAIIQEQLRQGK
SITDSRNGGASGCVETGAFGTEACWLTGYFNLPKILELTLNNGFDKRTKVQVGLQTGYASDYKSFDELTE
AYKAQINYFAAVKIKGNNIIMRTFASFLPVPFLSLIIEDCIKNARDYNDGGARYNNSYIQGVGLGSVTDI
LTSIRYNIYDRKTLTWDEMIKATDADFEGFEDIQRDLIYNTPKYGNDDDYADQHAVAVFEIFHDAVNGKP
DSRGGVHRINMLPTTSHVYFGSVTGATADGRKARKPLSEGISPSQGADKQGPTSVLRSASKIDHLKTGGT
LLNQKFAPQFFEDEDSYKCLTALIRSYFALDGHHIQFNVVDAYTLREAQKHPELYRDLIVRVAGYSDYFN
DLGEDLQNEIIMRTEHRCEQ

>OQB57523.1_bss_Benzylsuccinate_synthase_alpha_subunit_Candidatus_Aminicenantes_bacterium_ADurb.Bin147_bacteria
MTERVKKLRERSLAAVPSISGERAALLTSFYRSPEAGRCSPAVAHALAFKRIMAEKTVCLEDGELIVGER
GPAPKATPTYPEVNCHSVEDLRILDSRPKTFFKCDPSVILLYEKEIIPFWRGRSIRDRMMEVLPPAWKDA
YAAGIFTEFMEQRAPGHTVLDDKIYKKGMEDFIAEIDAETARLDFLADPLAYDKREELRAMRISAEALII
QGRRHAEKARELAAREGNAARKKELLRIAEVCDRVPARAPRDFQEALQMYWFVHLGVITEYNTWDSFNPG
RLDQHLYPFYRKGLEEETLTEESARELLQCFWIKFNNQPAPPKVGVTAEESGTYTDFALINLGGVKADGS
DAVNELTYLLLDVIEEMRLLQPSSMVQISKKSPEKFLLRALKIVKTGFGQPSLFNTDAIVQELVRQGKSV
EDARNGGASGCVESGAFGKENYTLTGYFNIPKVLEVALRDGFDPRTGKQLGPRTGDPAGFQTFDDLFSAF
QAQLRHFIDVKIAGNAVIERLYATLLPAPFLSILIDDCLRRGRDYHAGGARYNTCYIQGVGLGSITDMLA
SLKHNVFEKKIVTMKNLIAALDADFAGAEDLRQRLLNKTPKYGNDDDTADDHARRVFEAYFAAVDGRPNT
KGGSYRINLLPTTVHVYFGKVTGATPDGRKAGESLSEGISPVQGSDRKGPTAVLKSAAKIDHIRTGGTLL
NQKFTPQLLADEEGLRNLGHLVRAYFTMDAHHVQFNVVTAETLRDAQAHPEKYRDLIVRVAGYSDYFLDC
SVDLQNEIIRRTEHLGF

>OQB55509.1_bss_Benzylsuccinate_synthase_alpha_subunit_Deltaproteobacteria_bacterium_ADurb.Bin151_bacteria
MQATAQINSKSYTNTLANLFFKFFALNFNNRPSLKQYLKGDDGWLNFTFGIKTESGSMEQAMRFENGKVM
VLKNIPSQMDAQLIFADENAVKEAATKPPNRLMLALMENRIVMHGNLGYLQLINFYLSLLLKQIHVAKLK
KETKMENRDYNASAAAKNSIDSRKLRQIKAASIDPGIRCLPEPYLSEYSLHDFPRLKDFLDIHLKTRPAI
CHERAEILTRWYRENGFETDKNGQPWVAELRQAQAFKYLMENRKPIIRKNDLIAGTNTTKEIGVIIYPDA
HGTMIWGELLTAPYRPLNPYDVTDETVDVLHNRVFPFWLHRNFRQWVREKKDYPLCQKLDERFAACFLWK
TVALSHTILNYPEILKIGTKGIIVKIDREMGETPGSEKQKLDSFLAMKITLEGINAYAKNLSVEAARLAK
QETDPCRKDELIRLADICRRVPENPCVTLDEAVNAMWIIWVGVHMENTNAGFSLGRLDQWLQPYFLADME
KLAGEEEKRQYIKHAIELIGCFYMRCTDHLPLIPDIGNYLFGGSSSDQAITLGGVTPDGEDAVNDMTYIF
LKVTEMLSIRDPNVNARYNKGKNSESYLKRLCEVNLNTTATPSIHNDEAVMASLAEFNYPAQHLRDWSAT
GCVEPTLSGRHIGHTNCMMFNMVAALEMALNNGWHPLMRWNVGPKTGDIEAGDFQDYESFFNAFAAQLCF
LADQTCGYNNLLGEAHQVLRPTPFISALIEGPMKSGRDVTKGGALYNSSGTACIGLADITDSLMIIKKFV
FEEKKVSFQELRKAVNTNFKNDPALLALIKNKAQLFGSGDPEALATANRVAKLAHDCFGEHTNYRGGKYT
AGFWSMSNHVAFGTLTGALPSGRLAGKAFTPGLTPEPHASKSILDNIRDVAGLDPKSMNNNIAFNVKVVP
AANETHQRIVDNIYSYVKTYCDLGGMQMQLNVVSSKTLRDAMEHPENYQNLLVRISGYNAYFVTLNRDMQ
MELIERAEFGI

>OQB46212.1_bss_Benzylsuccinate_synthase_alpha_subunit_Synergistetes_bacterium_ADurb.Bin155_bacteria
MPKTATKRREQTVERIASMRKRMILEQPTELLPERALLVTQAYEEHVAEPALLQRAYALQKVLSEMTLFM
DDDELFVGHPSPQPRSPIVCPEFGARWILEDLDNFATRSADAVGLTEENKILLRDCLTKWERSSLDAVVD
RLISQEVKDALEEGMITVGGRGTAQGNISINYRKLLAKGLRGIIDEIDEKLRTAAPKDIDGTKKRTFWKA
ARISCEAVIDFAHRYADLAARKAAGTDDTRRKEELLQISEILRRVPEFPATTFREAVQSVWLVYSVLHIE
SDPHAILLGRVDQYLYPFYLKDKADGRITDEDVVELLATLWIKCTAIIKLMDSVTTRTFAGFPLFQNVTI
GGQGSHGEDASNELSRLILDAALVARVTQPSIGFRYHNKVDPDLLQKVAETIREGLGYPAIMNDGCIIPK
HLIRGTTLEEARNYCTNCVETDIEGMTDSRAHSGYVNFPKCFLLAMNDGVDPESGRRVGPSTGKLESFTS
FDELFSAYKTQVAHFTKLIVDAYDLVDGAHAVHTPEPFMSSLLDDCIERGMSRQEGGVRYNFSGIFGVGL
ASVADSMAAVRRLCFDDRSVPPSKMLEALKNNFQGEETLLDACEKAPKFGNDDDYVDLIARDAAHVFCSE
VTQYPCMRGGFYIPELHSVSTHVYFGEVTGATPDGRPRGIAFSDGASPVGGRDHKGPTAAVRSMTKIDHQ
EVLQGVLYNQKFSRSLLRKPGEVGAFTDYIRSYCDLGGHHIQFNMISTEELRKAQENPSAFRDLIVRVAG
YSAYFTELNRNTQDEIIARTEYEELS

>OQB46086.1_bss_Benzylsuccinate_synthase_alpha_subunit_Synergistetes_bacterium_ADurb.Bin155_bacteria
MYSGSPPFRLYGKVTELNPRVKALKDRVINSIPSVDINRARIWTEVHKANTPLPLVTRNAIALRTVFETM
PIEIHENELIVGAPTVSARACQVFPEVQSGWLGAELDKLPTREWDPLLLRKEDRELLEREILPFWKGKTI
NERVFKQLPCETKDFLYKDPDVYPTQPSCIIDNFSLLEKGIGTVVPNYGKILGKGVKGVLEEIGRAKDLV
DITDPRNVEKMEFYEAAEIVLQGLVNLAERYSDLAKEKSLVEQDPERKRELLEISRICSRVPAHRPETFH
EALQSFWFIHLAVRIEMSGHSLSPGRFDQYLWEYYVNDEGLKEDKQGKALELIECLFIKFSELLLLVSTA
TSRLYAGVPQWQNLNLGGRRTDGTDATNELSYLCLEAMSELLLVQPDVSVRIHRDTPEKFLTAACRLARL
GTGHPKFYNDELITLSLAAKGLSLEESRDFSLMGCVEPRVMGEGVHLTGGFVNMPVAIVLAFNDGFFPGK
GKRIGLETGSLEDLDTYEKFEEAVVKQLDHMIDQLFVINAYGEKAYSEIISSPFLSSITEGCISSGRTLQ
QGGAKYNFGPAVNLIGVTDAGDSMHAVRKAVYEEKRVTLAELVDALEKDFEGWETLRAYLLNQVVKYGND
DDEADLAVARVVHAGNEAVMRYKNIFGGQADAGIIPVTSGIAFGKAVGALPSGRKSGEPYADSASPMPGM
DTHGPTAMLRSVGKMDAPRLRNGTLLNIKINPSSVSSDEGLRKFAGLIRGAFDAGVWHLQVNCVSAETLR
AAQEKPKEYRNLLVRVAGYSAFFASLHKEVQDDIIKRTEFCEL

>OQB43283.1_bss_Benzylsuccinate_synthase_alpha_subunit_Candidatus_Latescibacteria_bacterium_ADurb.Bin168_bacteria
MIQPILRTERIARLRKWQFDQRGWQVDREILWHRYMAGHQGVPIDARYAGVFAYLMDNLPVEINDDELIV
GRIKRREMTPEEKAERERIAGSTFSDPLGDVLKKLISPDAHESIAEGRHVAGGMTGHMTPDYPAVLKKGL
NGIRREVRGRLARAKSEEERAFLHGALEVLSGAMRMARRYAKHARELAATASPERREELLRIAEACRRVP
AYPARTFHEAAQTLWFIHLWIAQELGGGHGCFCPGRVDQYLFPYYEADLRSGRLSRDDAYELLTCLLLKY
NEFDPYSTPQTLFVGGQHADGSDASNELSLLCLEVSRDLQMLHPALCVSWHKNLNRDVMRRAVELMGTGI
GFPAVFNDEVIVPGLMRDGASREEAVNYMAGSCVEISAIGCSNPWVASGYVNAGKAFERAFQRVARNKNA
GWDDLVREFKADLAEAMRFNYEITAAHDRAWQECIRYPFLSCLVNDCIERATDITCGGARYNTTMPELVG
LANVVDSLMAVKWACFEEKAMTLPQLAEIVRKNWEGEEALRRVLGTKPPRFGNDMPEPDALWVELSEFWF
DEVRKYTNPRRGPYQPGFLCWVMHSVLGDRTGATPDGRKAREALADAVGPVQGHDTSGVTAMLRSAAKMD
HSKFIGGVVTNVKFTPAMFDTAESREKIIDLLESYLHLGGFELQINVVSADTLRAAQEHPEKYSDLIVRV
GGYSDYYTRLSRSLQDEIIKRTEHVAG

>OQB43282.1_bss_Benzylsuccinate_synthase_alpha_subunit_Candidatus_Latescibacteria_bacterium_ADurb.Bin168_bacteria
MPTLGRDEEVIQGAYGIDLSPRVERLRNYVLDDAKWADHYAPRAWLVAESMKQTEGQPPLLRQAAALAHV
IRNYPVTIREGELILGYQQHESFRGIGWLEFDNLANGERREALRNHVQNLSIPEEWKEKVFDAIEYWREH
PRVIPHFWPQTPDYISRDTRAGVYFGGGGSEGHTVPGYERVLRHGFHAILEQIDGEIAKLQPWKPEDQKR
RLWLQSARLIAAAACELGTRYAEELRTLAARESDPLQSEEYRHLADICEKVPARGAETFHEAVQSLWFCH
LIMGWEDGINANSFGRYDQYLYPYYRADRDTGRITEDEALEILEAFHLALYKSYDVQQATIGGQNPDGTD
ATNELTYLFLEAMWRVNLIRCLSVRVHRKTPRRLMESAFRLIRRGGGVPFFFNDEAIVPALVEKGIPLED
ARQYAIIGCVEVTIPGKTNPHAVSHMMNVAKCLELALNDGKDLATGEQLGPQTGSLAEMPDIEALWNAYK
LQLEHFARHAVELSNQGDLAQPFRFPLPYTSLLTDDCISRGKDMTDGGAHYHYHSTCAIGLPNVGDSLYA
VDQLVFKEKSVSPDELLEALKANWEGEEREKLRQKVIHRLAKYGNGNGEVDRWVERAAHHYCDHMATYTT
PHGGTYHAHLFSFVWHLDCGRVTNATPDGRKAHEPLAYSVSPQQGRDVEGLTALMRSLMALPHEHAAGSS
SAIIEISPRLLDEVSLDKVLDVVQIAIEKGVGQMQFNVIDSATLRRAQENPEAYSHIAVRVSGFSMRFCL
LDKTMQDHIIARTKHEEM

>OQB42958.1_bss_Benzylsuccinate_synthase_alpha_subunit_Candidatus_Latescibacteria_bacterium_ADurb.Bin168_bacteria
MPEDAPDDFVDLTVRYLLRAGNRAQVYGDDAVTEALHKSGRVALEDARHWTAGGCMEVSPQGCNCDLLFS
FAHNVARTFELVINGGCLMQTGERVIDHPKTLADYTSFEGLYTDFEAELARELGILARRLDIYLEEYARL
RPSFLLSSMTHDCLEEGRSINDGGARYTNYGGSGVGIPNVGDSLYAIQRAVFLDRRVTAAELLNALRADF
VGYEALQAYLRSLPRYGAGDEAADAMTDRVFCTFADLLASHTTRHGGTLVPIILGFVWVVDFGNQVGATP
DGRNAGRPLAHGLSPQSGSAVKGITGAIRSATSLSLDKAGGGGAMMWDLDPSWAAPSVVKPLLKTFVDRG
GHIFQGNVISVETLRKAQQNPEEYMDLIVRVAGWSARFGTLSPATQEEIITRYKYAG

>OQB38446.1_bss_Benzylsuccinate_synthase_alpha_subunit_Candidatus_Latescibacteria_bacterium_ADurb.Bin168_bacteria
MNTTELAATLERLGEPFAAGFMRDTEATMVERFANGLNTWARVLPLRPYDGGLLYPSGPKYWNPEGMAVG
WYYVTATPLDRGVFERKLAAADPGEREALVELERLWSKHVFPGGYTHSIPHYERVLREGFNGFAERVRKG
MQTASSERGSRAGFFRAMTTTLDTARILHKRIVDEIERFVAENDVQRSNRDALLAAFRVVPFELAGGFFD
ALVATNFTFYLDGCDDLGRFDQYLRPYFERSVAKGELSHDHAVELVRAQWENVNAATAWNAAIGGMKPDG
IDLSSELTIVCIEAARGMRRPNLALRLGPNTPDAVWEAALDTIVTGCGLPALYWDPNYYRAMDASGIPLP
EEERHEFAFGGCTELMVQGRSNVGSLDDDINVPGVLERSLHGRLSTAAGFSEFYDGFRSDLAATVATIVE
RVNLWQQQKAEWQPQPIRSLLIDDCIDSGTEYFAGGARYNWSVINVMGLANAIDSLAAIRKLVFEERRFT
GREIVDVLARDFDGAEELRRELESAPRYGNGDPEVDSLAHDLSRFIFTEFLKYRTWRRGAHGEGGPFVPS
CLMFVTYVPFGRAVGATPDGRRAKEPIADSAGPYQGRDRSGPTAMMRSVTQLDQQHAPGTLVVNLRLARH
HFRTPEQRAKTKALLRTYFDMGGLQIQVNVVDQEVLRDAVAHPERYGDLIVRVGGYSEYWSNLEPALRES
VLLRTEH

>OQB26541.1_bss_Benzylsuccinate_synthase_alpha_subunit_Chloroflexi_bacterium_ADurb.Bin180_bacteria
MTTQTPSCQVVAPAQLWSAAGSLSPRVQQLRQQYFSFYERDVRNEVRAYSTGTPWDQVYSLWSWSNVPEM
AMFLPGASSYLLAAASTVELPAGFWAEPLVVRRALFFRAVVAKHLPVQILEGELVVGFQFSTALSRCLNR
EEGAARDREEDRFFKEWQELNNLGIGNCGAVPGHLVPDYPRALRLGWSGIQAEAEAIAADPGASRERRDL
ARAVSICADAVRILGERYAAEAERLAAAAQGPRADELREISRICRKVPWQPAETFPEALQALWMTHMMLM
AAESYPGPGVSPGRIDQYLYPYYRADLEQGRLTRDQAKEWLDCLWIKHNYVYDYQGWVGTNQGINASFGQ
LITLGGINEQGEDAANELTFLLLDVIEEMNLLEPKPNVRIHANSSDRLLERLVEMLGRAQGSPFLINFDE
NAMAGLRWQGLPEERLWDYAPVGCLENTLAGDDRSGTVDVNLNIAKAVELALNDGRDMGTGRQAGPRTGD
PAAFTSFEALFEAFKVQLRHLLLRLIETNNLADQGRARWEPVPYMSGIVGGCLESGKDCNAGGARFNYLT
VEGIALATAADSLAAIQKLVFEDRRVSLAELHQALLANYEGYENLRRTLLNKAPKYGNDDDRADRIAREV
SRFWTEETVRHTSPTGKQYRAGYLSWNYWIAYAPSTAATPDGRKKGQFLSNAVCPVNGADRLGPTAVIKS
VGKLGLESAPNGASHTMSFSPSLLREEEHRAKLMALLRAYGQVGGTCLQVNVIDAATLREAQKHPDEYRN
LLVRVTGYNAYFVGLGKEIQDEIIARESHAL

>OQB24420.1_bss_Benzylsuccinate_synthase_alpha_subunit_Firmicutes_bacterium_ADurb.Bin182_bacteria
MTERIEKLKSQSMSAVPHIDISRAKLFTEAYKLFEGAVSVPVLRAKAFYHYMENKPLYIGDGELIIGEKG
SSPQAAPTFPELCCHTVEDLNIMDSREKISFKVSGETKRMQAEEIIPFWEKRSMRTRIFQNLDDEWKACY
GAGLFTEFMEQRGPGHTVGGGVFYKKGFLQLKDEIQSEIAALDFLSDRDALTKREQLKAMAIACDAIMLY
AKRNHDFALDKAREEPDPARKAELLKIAENCAVVPANAPKNFWQALQMYWFVHIGVTTELNPWDAFSPGR
LDQHIYPFYKADVQSGELDEEKALELLECLWVKFNNQPAPPKVGITLKESSTYTDFANINTGGISPDGSD
GVNDVSYLILRCMDEMKLLQPSSNVQISRKNPQKFLLEACKIARKGWGQPAFYNTEAIVSELLNAGKTIE
DARKGGSSGCVETGCFGNEAYILTGYFNIPKVLEITLNNGFDPISSQQLGPKTGRAEDFKSYGELMEAFK
TQMNHFLDIKIRGNHIIEKLYAENMPVPFLSCVVNDCIKKGKDYNAGGARYNTNYIQGVGIGTVTDSLSA
IKFNVFDNKNFSMNELTDALKRDFEGCERIYRLVTDRTPKYGNDDDYADEIMKSVFRIFRDSVTGRPNIK
GGSYRIDMLPTTCHVYFGEVLGASANGRKKGKPVSEGISPDKGADRKGPTAVLKSCSKMDHLSTGGTLLN
QKFTPSVVEGETGLLQLANLIRAYFNMDGHHIQFNVVDRQTLIDAQNDPEGTKDLIVRVAGYSDYFHNLS
RTLQDEIIERTEQSFC

>OQB18889.1_bss_Benzylsuccinate_synthase_activating_enzyme_Deltaproteobacteria_bacterium_ADurb.Bin207_bacteria
MAQLSRCGKKVQQQAMTDRRRFLKRTASTFGLGWMGYEGYEQFVRGRAPSNGALVFRNDAPLPLDEYSRR
AEYWTLRGRDVECLLCPHGCVLGEGDRGFCRTRVVDGGVMHTVAYGNLCAFAVDPVEKKPLYHFLPQTPI
VSVAMAGCNLRCPNCQNWQISQAKPEEVMRHPLLPEALVTLTKQRSIPSIAFTYTEPMVCFEYVRDTASL
AREAGIKNVLVTAGYVNEEPVRELAKVVDAVQLDVKGFDEAVYRGLARGRLAPVLRTLALLWEQGVWVEV
SWLMVSEWTDKPQDVATFAKWIVSHLGAQVPLHLLRFHPAHRMTHTPPTSVASMQRAWELAKDSGLQHVY
LGNVPSLGGGQTRCPHDGQLLIERRGYQVVKNRLKNHACPACGTRLAGVF

>OQA94942.1_bss_Benzylsuccinate_synthase_alpha_subunit_Chloroflexi_bacterium_ADurb.Bin222_bacteria
MTGEALLAGGFGAATGFAPAAARLSEGTRALAARYVAGEVGRTMTCAEFAIDPAFFLALPTQNAIYAEAV
RLIAARAPLRVLPGELLLGAATLTEATWHRMPLTPFGSISHTTIGFEKALRVGLRGLRAEVEARLASAEL
DVEGRDLLMAMRRYLTEVERLIGASEGKAQTHYLRLYDVCRRVPDAPPETFHEAVQALWFLWDFQRLCGN
WSGIGRIDKLLGPFLQADLAAGRLTLDAAREILAHFWIKGCEWITGDGRGSGDAQFYQNIVLAGVDEEGR
DVTNEVTYLVLDVVEELHISDFPIAVRLSSRTPERLLRRIAEVQRLGGGIVAVYNEDRIIANLHAFGYPL
DEARNFANDGCWEVLAPGKTRFGYQPFDTLQLLQETLGLAREEPVDYPDFEALFADFRLRLARKLTDLVN
AWHFSKSPSPLLSLFVEDCIARGRGYDEGGPRYTVLSPHAGGIPDTADSLLVIKALVYDEGRFTLPEFLA
ILKTDWDGQEALRASIRSRFDFWGNDAEAADAMARRVYDAFTDLVAQVRDRYGILRPAGISTFGREGSDF
RPHRLAAASGRHRQEILAPNFSPSPGSDTQGPTAAIRSHCAVDFAKLPGGTALDLKIIPSSLEGEAGLQA
LMGLMRAFVELGGIFMQIDVVDAALLRDAQAHPERYPNLSVRVSGWSARFATLETEWQEMIIMRTEQRV

>OQA89775.1_bss_Benzylsuccinate_synthase_alpha_subunit_bacterium_ADurb.Bin236_bacteria
MSIINGTNLLTHGLLQLMAASFNFRPRIRALLRSADGWMNFTVGVRTEDGSTAQSIRFVNGFAFAIPDAP
PDADATLIFKDEESLRLMLDRTPDEVMRMLLTSELRIAGNLATMSKFNYFLSVLLEKKHRALAEKAKQEE
KKLAELETGGSETDACPRRISARSGPRLKSQPSDAVKFLEDPYLSEYSLDDFPRLRNFLDIHFTVKPEIC
HERAKLLTDWFRRNGFEADAKGRPWNPVTRQAAAYKHLMMNRRPIIRKDDLIAGTTTTKEIGVVLYPDTH
GTMIWGELLSARHRALNPYEISDKTRRILHSDVFPYWEKRNVREWTREKQGNPLCQQLDERFAVYFLWKT
AAVSHTIPDFPKLLHLGADGIIAELRESMEAEDCGEEKRATLEAMAECLEGVVAYAENLSAKAAEEAKVE
SGPARAYELERLSEICARVPRLPARTLDEAVNSLWISWVALHMENTNAGLSLGRLDQALQPFFEADMSKI
EDAAERETYLRRAIELVGCFYMRCADHLPLIPDIGNFLFGGSSSDQAITLGGLTSDGKSAVNDMTYIFLK
VTEMLSVRDPNVNARYASGVNSDAYLKRLCEVNLATAATPSMHNDDAVIASLGEFDYPIEHARDWSATGC
VEPTISGRHNGHTNCMMMNMVAALEMAMNNGRHPLLNVDAGPKTGEIDAGAFETFEQFFDAYCRQFEFLV
AQAVEYNNMLAEAHSVIRPTPFLSSLIEGCAEKGMDMTIGGAKYNSSGIACIGLADVSDSLLAVKKTVFD
DRKTSMRELKRALDRNFENDAELKAYLVNRAPKFGSGNPEALELTGRVARFTHDTIASHTNFRGGRYTTG
FWSMSNHVAFGSLAGALPSGRPAGKPFTPGLTPEPCASDNLLDPIRDVASLDPRFMNNNIAFNVKVVPGA
SETRAVTVDHMFSYVKTYFDMGGMQMQMNVVTTDMLRDAMKNPDNHRNLIVRISGYNAYFVTLNRQMQME
LIERAEYQV

>OQA89667.1_bss_Benzylsuccinate_synthase_alpha_subunit_bacterium_ADurb.Bin236_bacteria
MTVAGGISRTQRLRKKILDEQYTICVERARYVTESYRHTEGEHPSIRAAKAFENALRKKTVFILDDELIA
GNHNSALVGTLLPVERGEMNLVLEMDIENLLNRPDRPYRIDPDDKKELLNDILPYWRGKTVRDGKRRLFE
RDGLIIKPGFTPFALFDLVRSFGAARLAESLSVFAKGRWRALPRSAVELPVNNPNMVNNVFDTQGHLVIG
HNNVARYGFKGLRDMAARRLEQPATENGKRFLEATIICCEAARMFAKRYSDLAARMAENHPDPARREELL
LIARHTSRAPWLPPESFHEAVQSLWLTQVMCGVSYGLAGICAVGRLDQTLFPFYKKDVESGALSEARALE
LAEELLIKLSVNLIPLPSFGKNSGSEMGADSMAPTFGGVGLDGQDVSNKLSLLFLDAVKNIEGMSNSYSV
RVSSKTPPEFISKISEVHAATSGLALFNDDVIIPMLEKLGCSAEDARDYTIIGCVEPTSQGNTFGCTSGN
DISLAGVLEMVFTQGRIRMVGRRAGPRTGDPSTFNSFEQFLDAFRLQLSFTVAHIARCVNVKDEVYAAGF
HNPFISATLDDCIRNAEDMTQGGAKYNYASISARGLGTVADSLTAIKKFVFDEKKYTMKELAAALKTNFR
GREKMRAFLSSRTPRYGSDNPEADAMARRIAAMFCEEVAKHKSIRKGGAFRPGFFSYGMHVLDGSLLGAT
PDGRLAGQPVSNSLSPVNGSESLGPTAVMRSVASLEHSKITNGSSLNMKLMPGIFKNEENRRKFEAMLRG
YFSLGGTHVQFNVVDDETLRAAQRDPAAFKGLLVRVSGYSAYFTDLGRPLQDDIINRISFGDI

>OQA89476.1_bss_Benzylsuccinate_synthase_alpha_subunit_bacterium_ADurb.Bin236_bacteria
MSKPHCEDRIARIRERYRTETPFISIQRARLYTESRRETDSEKISSGSRVALAMKNVFEKMEIHVDAADR
IAGAWTENYVGIPIDIERGLFNQTLEVELDGAAMAKRKVESALKFVRFAARNYSIPDIVGTAVSAAKFDV
PPPSLGSATIDKRRVNPYRIRSADRRELLEDILPYWRGKTAADIVRRDVAALRLCPDSFSEFIDALPATA
REVTIISPAAAIGTWQGHLVLDYETAMSRGLLAMREDVKDRMRRAANGPANEADFLRTAKTALDGAVAFA
ERLSAAVEAALNRAGKAGDERGRAFLSQSLADCRVAPLHPARSFRQVVQSFWTLKNISDLAMPFNVHAPG
RLDQIFLPYFRRDIERGEISGDEAREILEELFLKVMSHNMRPGSSLTAEFTQRYEGSEPVTLGGLTRSGE
DATNELTYIMLEAAERSKASLNFVVRLHPRSPEKLCRETAKIHSRCVSSVSMMNDEICFAAMVKSGFSEE
DANDYAITGCVDMAVAGRTGGEGFSSILLCRALDMALRNGDTKTAAGIVKGAGLRTGAPDSFKSFEQLLG
AFFAQLDNEIAKIAAAARARDAVYARILPAPNISLFLKETLDSMKDMTEGGADGGVEGVLLMSSVANVTD
SLFTIKKLVFERGLFSLARLIRAMDDNFKGHRRVRTAVLSLPGKWGNGNPESDDIARSVTNHIFRELKKH
KTYKGGFLAPFINSMTAHTIDGRMSLATPDGRRAGMPFAASCNPYNVEKNGPTGVLKSIAAIDFTEVLGC
AANIRLHPSAIGGSDETRDKWISLIKTYFRLGGEQLQPTVASAEMLRCAQKNPGAHRDIIVKVGGYSAYF
TELGREIQNEIISRSEHS

>OQA87055.1_bss_Benzylsuccinate_synthase_alpha_subunit_bacterium_ADurb.Bin236_bacteria
MDCDCGSTGTMIWKEADTLPPRVKRLRDEYFSFYERDYFRNEALGFSTGAQWDVLWRSYNWGINPEIFPF
FAAIEDSLLASAVIVKTPESFWKLPLVRRRSLFFSEVLRKHLPAQILEGELIVGAQFNNAMSLCLNKAEA
KGFRAAQKKWWDAAQVLNDTGVGNCGAVPGHLIPNYKKAVEIGFAGYAEEIKAELRKQPDERKRAQLQAM
LECCEAVPDFTSRYAAEAERLAAAEGDAARRAELAEIARVCRKVPWNPPETFAESLQAVWFTHMLAMFSE
SYPGPGVSHGRIDQYLFPLYKKSVEQGMTREQARELLMCFWIKHNYAYDFMGRVGANQGINSGFGQLVTL
SGCGPDGSDLTNELTMLMLDVIEEINMLEPKPNVRLHRNSPPELVERVGGMLSKAQGAPVLLNFDEASMR
GLKWQGMPEGELWDYAPVGCLENAFQGCDRSGTVDVNLNLAKAVELTLNDGCDLATGRRIGPKTGDPAAF
DSFDKFYAAFNAQLDALLDVICECVETADFVRSKYEFIPYLSVLVDGCMENGRDINEGGAKYNYITVEGI
AFGTTVDSVAAVKKVVFEEGRVSMPDLVAAIKANYEGHEKTRQFMMNRAPKYGTDDNEADALAAEINKRW
TERAFARVSPHTGKRFRGGYLSWNYWIAYAPFTAATPDGRKRGSFLSNGIGPVNGMDRKGPTANIRSVGK
VGLESAPNGASHTISVSPSLLRDPEHVTKLSSMLRAYALEGGTALQVNVLDPDTLRRAQKNPEEYRNLLV
RVTGYNAYFVNLGREIQDEIIAREAGVL

>OQA84764.1_bss_Benzylsuccinate_synthase_alpha_subunit_bacterium_ADurb.Bin236_bacteria
MLSANEIEKNGKAGRVSRLRERIINAPREVCVERARYATQAFSKNWDLSPLTRMSLALEHILDNISVIIR
EGELIVGCRTSKLNAAPLFPENKSKWIEGDVDTFSTRFLQNALISADEQRELAEDLLPFWRGKTVEDDLN
ERMPEDIALDMDKYIFTMILEITYGVGHFTLDHERLLKKGCVGIADEARARMSAISGNSAADEEKRLFYD
AVVRSVNAAVKFANRYAEAASKLADDETESERAAELREISRICRRVPEHPPESFHEAVQFVYFMHLISQI
ETGGNSISLGRIDQYLYPYYAKDMKEGRVTPERARELLSLLYLKTNEIWNVLEEAFIPGGEGPEGKTTQN
VTVGGVGADGRDATNELSHIALDAYADVRTVQPNFSVRVGPEAPDIFFAKAAAYAQDGVLMHFFNDEKVI
ESLTSGGHELEDARDYGVVGCVEPNAQGKTFGSTFAVQFSGIKCLEFAMSDGVDNIFGYQSGIQTGDPAN
FDEFEDVWKAYVAQVSHFIGQMVRGMEVMDECIAAKLPSPFASATVSGPMEKGVDLTRGGAVYNSTGVQL
IGFSNVADSLFAIKKAVYEDKLYSIGELAAWLSSDWDEGEDVRSRLLNKYPKFGNDNDEVDEMAARVMEH
FCAEVVKHKNYRGGAFWPGVFSVGFHIAMGAFAGASADGRSAGDVLGNGVTPTNGNALNGPTAVANSVAK
LPLALVHNGVNLNMRFNPSKLNSSAFRSFIKTYLRNGGVQLQFNMTSAEELKAAQADPEKYRDLIVRVSG
YSALFTGLSEIAQNEIISRTEYAL

>OQA84637.1_bss_Benzylsuccinate_synthase_alpha_subunit_Lentisphaerae_bacterium_ADurb.Bin242_bacteria
MLSKRLCEMRRKTRCGEYRPFRIHHLPPELVEEDYRNLSPYRACARSFRRYAELETPVILPGDRFFFTRT
VDGKVPPGPGKRIENLSPDWEILLREGLSGRLRTARAKLSGCRKGSTERDYFESTVEMLETAAVLSGRYA
EAAEKAGDSEGARLLRKVPFYPAENLREALQSVFFFFSMLHLTGVTLLGFGRLDQYLAPYFRNDPEADGI
SRNEALELLSEFFLMLNRDSDLYGMVQLGDDGESVMLGGCGRSGENACNELTKLVLEAAFDVSMINPKIN
LRVDSRTPGELLVAGAGLTGRGLGFPQYCNDEAVIPGLCEFGYPVEDARDYTVAACWEFVVKNGRDIPNR
MSVNLPLAVDCAIRSALEKGESFEELLEQIAPEIRKRLPDFSRPETFFPNPLFSAFSGQCLERGKDLNAG
GGDHYHCGCHGCGSSTAADSLAAVRKWVYDEKKIAPAALLDALERNYEGYDDIRDLLKNHSPKTGNNDSE
SNRYLQFVFNAFAGVLGEIRDCGRGGRIRPGTGSAQNYALMTQMSRPDRLRATADGRRDGEYISSSLSPA
PGVRARGILSILRTYGRLDYRKLCNGGPITLELSPSYFHSEDALLKTAQIIRAFVEAGCQQLQINTLDPE
LLREAQKHPENHRDRIVRVWGWSGYFVELDKMYQDQIIGRQAYAG

>OQA80455.1_bss_Benzylsuccinate_synthase_alpha_subunit_Lentisphaerae_bacterium_ADurb.Bin242_bacteria
MTHLVLDVIGELHISDYPVTVRIGGRTSEKLLRRIAEVQLLGGGIVSVYNEDIVMEGLRRFGYPEKEVPA
FTNDGCWEILIPGKTMFGYWPFDALAVFQKALFAEKTPENFEELYEAWLTRLKDTVQEFRRQVLTQFYRA
EPDPVSGKVSFHRKSGAPDAVLSLLMPSCRRTARSYRNFGARYVVKAIHAGGLPDVANSLYAIRKFVYEE
KRISLEELAGILRDDWMGHEKLRLELATRLFYYGNDDPGADAMMKRVFEDYARIAGRRKRVREVLTPVGI
STFGREIQFAPNRFATAFGKHAHEYLASNLSPTPGTDRKPLSAVLNSYCKMDFTLTPNGCPLDIRLSAGI
RKVPDAAGILCRMLRVFLEKGGFYLQVDTVDPEMLKAAKKDPDRFPNLVVRISGWSARFASLSEEWQDMI
IRRTALETL

>OQA79835.1_bss_Benzylsuccinate_synthase_alpha_subunit_Lentisphaerae_bacterium_ADurb.Bin242_bacteria
MLYNTLERDKPYLWGKFQRPEPDPATGLDNESIKAGLKKILEEMHGAPHSLIKARGFEYIVRNVRIDVSP
HDWFAGFGCWDRKDRLLGIFLNTWAAELRKELSTAEVSEKLNASGAVLLYPDFDHSVPDWDAVFSLGFSG
LRERARTYRRKKESEHPLSREEAAYFDSIEVTYSAISEMLERFRRHALEHADGHPRVLAVAECLAHLRQG
PPGNTLEALELIYLYFIFGEHIDHMQVRSLGNLDRILYPYYRRDLESKTFEEAHIREFIDYFLMQFASIN
NYWGHPFYLGGTRADGGSEFNELSLLILEEFEKLNITSPKIQLKIADSTPAELLDKALDMVRRHNSSLVF
VSENAIQRAFMGLGFSPEEARTCDVNGCYEYDVRGREVKTAPIYLNLLKPVELVFFNGVDPGTKIECGCR
TGELETIRSFDDFYHAYFRQLDFLLEQSFRCADEFEKSLHEINPGPVFSATIENSLKVARDAFSNGSVYN
NTVVLHTGLATAADALEVVRDFVFERKLVTLEELREALQNNWKGYEKLRLKILRSPGKYGNGSTRADSLA
EAIAHYAAAKINLRPNARGGFYKAGMHSARTFLTFGEHTGATPDGRKAGDEMSKNVSPAMGMDAQGVTAL
MRSASLIDSALFPADYCLDVMLHPAAVEGRDGLSAMKGLLSAYRKQNGASLQFNIFNAETLLDAQKHPEH
YPNLQVRVCGWNVRFNDLCRKEQDAYIERAKNIRE

>OQA79068.1_bss_Benzylsuccinate_synthase_alpha_subunit_Tenericutes_bacterium_ADurb.Bin239_bacteria
MNERVKVILERLHDRKYRELRVNYEVNLASEYAKKKVPFPLRASDRLQKLAEAEKAIVYPGDRIGFYRTI
RNIPKILTDKEFDDLGKKYFLFDGAQVGNISSDYEYTLKVGFDKRLEEVETQIKKANTNAELNELKAMKE
SILAIYTIADKYRAAYKNNKEMREILTRIPRKGATSFHEALVFLRLLNFTLWLNANKHNTLGRFDQYMYP
YFKKDIESGRLTKEEAFVLIQEFFLSLNFDSDLYPGVQQGDNGQSLVLGGVDLKGKEAFNELSKLCLEAS
LELNLIDPKINMRVSANTADKWFLLGTKLTKKGLGFPQYSNDDVVIPALVKWGYKLEHARDYVVAACWEF
IIPKYAMDIPNVDAVNFPELVNKTIKEKLLVSKTYDEFEKYFNQNIHGEVERMVKAYGNYYIIPSPFQSL
LMDGCVERRKDISEEALYQNFGFHGAGIATAVDSLAVIKSKIFKEEKISKQGLIDALKSNYEGYEELRHI
LQNGPKMGNNDDDIDDIAVRMLDVYADACSKYRNARGGIIRPGTGTAMYYIWHSERLGATPDGRKAGEPF
GANYSPSINSRFNGVLSVIQSFSKPNLERVCNGGPLTLEFHDTVFRNEEGVSKVAALVQTFVKLRGHQLQ
LNAVNRETLLDAQKHPEKHKNLIVRVWGWSGYFNELDPVYQNHVIQRLEFLQ

>OQA66691.1_bss_Benzylsuccinate_synthase_alpha_subunit_Firmicutes_bacterium_ADurb.Bin262_bacteria
METKKKSSAVKTPYNLSPRIQWLRDYYFKGCDRKWNNEFLAFTTGSDFDELFDETSFYIVPEVYAFFNTF
VKSFPQAAYPVETPAGFYAWSIAERRAWFVKEAAVNRMPAEILPGDLIAGGRFNLMASRCWSKSETKQRN
KLAFGKGGVREKVIEFKDRGFGNCGATSGHLIPDYPRILREGFAGVKADILTRLDALSAADKKGPRGSQL
RAMLTACSMPCELAARYARLCGELAGKEADSARKAELETMKRNLEKVPEKPAEDFWEALQSLWLTHMLVL
TDENYPGAGVSFGRIDQYLLPYWQTSVANGMDREFGKELLKCFWMHCNYAYDAMISTGNQGITAGYGQLF
NISGMGKDGRDMTNELTYVFLEVIDEMSPILEPKPNVRLHTGSPEPLLDKVVDLIAGSQGAPFLLNFDER
SMAGLLREAKMAGCEDLINTGNVFDYASVGCLENTMCGNDRSATVDCNLNLLKAVELTLGNGKELMEYTD
AVWGKPYKSPVGAPRTGEPETFADFEAFYAAFMTQTRFIIKKIVDLYDESSALRARFSPTPYLSCLVRGC
AEKGLDVTQGGAQLNFITVEGVTFATTVDSLLAVKYLIYDKKICDFKTLIAALKANWKGYEVLQAAAKNK
APKYGRDDEEADALACRFMSDWSSEVWKYKTASTGAQFRGGMLSWNYWIGSGYILPASPDGRENGQFLSN
AICPVNGTDINGPTSNANSVGAALGGKGENGDFGEWFNCLPNGASHTITLSPALMRDGEHKAKLKSFLKG
YVQNGGTALQINILDADMLRDAQEHPEDYKNLLVRVTGYNAYFTSIGRELQDEIIARESHNRF

>OQA64903.1_bss_Benzylsuccinate_synthase_alpha_subunit_Firmicutes_bacterium_ADurb.Bin262_bacteria
MEPLTPRIEKLREAVLNAPPFDGAYVGQRLLPALRALERNAGAPLPVLRSRMLAAVISESAAVIRPGELI
AGYNYSRADEAVEFETNLRRRTPKSRQRLAAYLEQGCLTVQDKEYILDALDRSEGFYPPEPDLPEAAQAY
QNASLGGVVWSPGVSENHTVLGYEKVLRLGFAGLVKKIDAEAAATPAADTEKHTFLACLREVAKSACGLG
RRYAQKARELLASCTDEQQRRDLEIIIKVTARVPERPARTFREAVQALWFAHIINTWEDGINANSIGRVD
QILYPYYRKDIAAGRITKAEAFELICCLWLKLYRDYDVQQAMVGGLDAAGKDAANDLSYMALDVTEALGF
VRCLSVRLHRGSPDALVRRALEVVGRGKGIPFFFNDEVLIPALASNGIAPRDAHDYAAIGCVEITIPGKA
NPHAVSNRVNLLKCLELALNDGVSMTSGDRLGPATGRAEDFTCIADVVAAYETQTAYFIRLACGESNRLE
TRYGRLLPMAYKSLLTEGCLRSGRDFNAGGAKYNYHESMPMGIPNVADSLAALDQLVFQEKRYTLAETLN
ILRGNFADESVRREFLHAAPKFGNDDDRADNWAAYAMAHYCRELRGVKGVSGLGFFAQPFTFLWLIEAGS
MTAATPDGRRDGENLAYSVSPMQGRDTGGMTAVLNSIAKLPARMAAGSTSAIIEADPALFEPGRLVHMVT
LMKTAVQKGVGQLQFNVVSAETLKKAQERPDEYANLAVRVSGFSQRFCLLDKKLQDHIIARTKHEKM

>OQA49095.1_bss_Benzylsuccinate_synthase_alpha_subunit_Firmicutes_bacterium_ADurb.Bin300_bacteria
MKGFDCEHITKNAKELFKEERGINRLDGWFLIREANMKYSPALSDLPPEERSAQILKKAILELPLSISDN
AIFAGTQRDAFAKSYALINPSFKVETFNGYCDPTAVYGDIEPNEVFTKERIQKVCEFDKHTQYVKQLSAV
YKSVEKLTGEVAFFIEQVTGHLIPDMRQAIKYGVRSLISDIDSKIKTANGIKKSNYSAMKTALECVIVLA
GRYEQIARENAQSSCAQRKTELLLLADTLKKVPENGADTLYEAIQSFILLWQVMCIEQAPNPFAFSVGNA
DRIFEPYRAADNLSRNEAASLFKHFLVFFNVADRSWAISQNIIVSGRDISGKDLTNETTYALLDAYYDMN
LPQPILSVKLHKNTPDTLYRELGRFFFTPGCLTPSIFNDDSLYEVLHKAGVELEDIPDASIAGCQEPLIM
GKDNGNTTNSWLNLGKILELTLNDGISTVTGEKIGGVCEKTDALSALKNVRERFYENAEFFITEMVKAAN
GASRALSSLPVPFLSTLMGGIETGYDVRDTKHQGTKYNGSGCLIHGNSVVSDSFIAIDRLVSERPEDAQR
LLDALKNNFEGEKELREYLLQQPKYGNNIACADDEASVVTDRIADMVRNAENYLGNPFRPDYSTPSTHLL
YGYWVGALPNGRKRREMLNYGVDPLNGDANQGLGFRTLSLLKLPFEKMCGGYASHFGIDPKYFRSETLED
KGLDFRNKVIRPLFFNPLNERVSPFYLYVNVTTPEILKKVLENPSKYAPSGIYIMRIHGTFVNFLDLSPA
IQQDIMKRLDPASASICC

>OQA37549.1_bss_Benzylsuccinate_synthase_alpha_subunit_Acidobacteria_bacterium_ADurb.Bin340_bacteria
MPTYPELTCHSVEDLRILDTRPKTSYRVPPEMIDLYAREVIPYWRGRSLRDQLWETLSPDWHAAYEAGVF
TEFMEQRAPGHTVLDGKIYDRGLRDFMADIDAAENRLDFLGDPEAADKREQLRAMRIACEATIRFAERHA
ELADRMALAAPPERAAELRRIAEVCRRVPAEAPRDFQEALQAYWFCHLGVITELNGWDAFSPGHLDQHLG
PFYGKGLTDGTLTREAAKELLECFFVKFNNHPAPPKVGVTAAESGTYTDFANLNLAGLRPDGSDGSNAVT
LLLLEVIEELHLLQPSNNVQVSRKTPDHVVKAALKVIRKGYGFPSLFNADAVVEEQLRQGKSLEDARAGG
CSGCVEVGAFGKEAYILTGYFNLAKMLELALHDGRDPRAGAQLGPRTGDPAGFQTFDDLVRAWEAQTRHF
LDLKIAGNQVIERMYATRMPAPFLSVLTDDCIRTGKDYNAGGARYNNVFIQAVGIGSLTDSFAALRELVF
ERRDLALPDLVAALDADFAGQEALRQRLLNKLPKYGNDDDRADDLMVRAFRFLFEAIDGRPSAKGGTYRL
EMLPTTCHVYFGQVCGATPDGRKAGEPLSEGISPVQGADRNGPTAVLKSAAKMDHVKTGGTLLNLKFTPA
LLEGEAGIDQLLALVRTYFRLDGHHVQFNVVRAETLRKAQAHPERHRDLIVRVAGYSDYFVDCSAALQEE
IIHRTEHAGF

>OQA23147.1_bss_Benzylsuccinate_synthase_alpha_subunit_Actinobacteria_bacterium_ADurb.Bin346_bacteria
MESNASSFSPGRADQYLYKYFIADYEKGSLSFAEALEIIEALWLKFNQIVYLRSASSAKYFAGFPIGFNI
ACGGQTVDGKDASNELSFLFLKAQEHIKLPQPNLSARLFKGSSESFVDQCSYVIGLGSGMPQIFNDDSII
PALEKKGISKADATNYAIVGCVELTTHGNNLGWSDAAMFNMVKALELVLNNGTCLLTGKDMGLKLGFLTD
YKTFNDLENAYKKQLDHFIERMISACDIVDKLHAEILPSPFLSTVIDDCMEKGIDVTEGGAHYNLSGIQA
IQVANIADCLGVIKKCIYEDKSIEAQELLKALQTDYEGREELRQWLINKVPKYGNDIDWIDNIGNKWIDY
FAEKLALYKNARGGIYHTGLYTVSAHVPMGQNVGASADGRKAKDPLADGGVSAMYGRDKKGPTALLKSVS
KIDSMNGSNGTLLNMKFQPEFFNTLQGIKRFSAMLRTFVDLKINHVQFNVLKREDLIAAKKNPEAYRNLI
VRVAGYSAYFTELAGDLQDEIIARTTYGDV

>OQA22464.1_bss_Benzylsuccinate_synthase_alpha_subunit_Chloroflexi_bacterium_ADurb.Bin360_bacteria
MAVGLCAEPEAPRYAIKTPHNLSPRIQWLRDYYFQGVKRAWNNEFTAWTTGAPWDFQYEELNFYIVPETY
AFFRTFRAAFKQTARPVALHPDFWTWSLPERKAWFNREVVVRHLPQELLPGDLLAGARFNVETSTCLTEK
EAKAYLRLVDGKHGTRAAITWFHNHGYGNAGATGGHLIPDYPRVLREGWKTIYADLETRYAALSPAEQQG
AHGVQLRAMRTAATTARDLAAGYADLCDEHAAHETDPARKAELQQMATQLRRVPWEPATTFWEAVQALWL
THMLVMADENYPGPGVSFGRLDQYLYPYWRASVDAGMDPEFGKEILKCFWIHCNTAYDAMIRTGGNQGIT
AGYGQLFTLSGMGPHGADLTNELTTILLDIIDEMSPILEPKPNVRLHRGTPDTLLDRVVDMVADSQGAPF
LLNFDERSMAGMLLQAERSGAHHLINAANVWDYAPVGCLENTMQGNDRSGTVDCNLNLLKAVELTLTGGY
DLVPFTDPMTGKTEAPRRWGPATGDPTTFTTWEQFWGAYTTQTRFIIRQIVELYERSEALRARFSPAPYL
SCLVRGCAESGLDINQGGPELGYVTIEAVTYATTVDSLLAVKYLVYDEHLCTMAELVQALKDNWEGHAVL
QARALHKAPKYGRDDDSADALAHQVMELWTEETWRYKTQCTGRQFRPGMLSWNYWVADSFILSASPDGRP
KGKFLSNALCPSNGADIHGPTANVNSVGKALGGKSPQGQWQDYVNLLPNGGSHTMTFSPSLLRDPEHKEK
FKAFLRGTIENGGTALQINLIDADMLRDAQRHPENYRHLLVRVTGYNAYFTSIGKELQDEIIAREAHQM

>OQA16576.1_bss_Benzylsuccinate_synthase_alpha_subunit_Chloroflexi_bacterium_ADurb.Bin360_bacteria
MQCFWIKFNNQPAPPKVGVTAAESGTYTDFAQINIGGVRPDGSDGVNEVSYLLLDVVEEMRLLQPSTSLQ
VSKKNPDRFIKRAARILRTGFGQPSLFNADLIAQELVRMGKSVTDARCGGSSGCVEVGAFGKENYNLTGY
FNLPKVLELTLNNGMDPRTGAQLGLATGDPRSFQTMEALLDAFARQVRYFVDIKVRGNAVIERLYARYMP
CPFLSLLIDDCITTGKDYHDGGARYNTTYIQGVGLGTMADALTALQYHVFDKRTLSTGELLAALAQNFEG
EERLRQRLLQRTPKYGNDDDYADGLMTRVFEIYYDAIEGRPNTKGGRYQINLLPTTCHIYFGSVTGATPD
GRLATTPLSEGISPVQGMDRHGPTAAVRSAAKMDHVRTGGTLLNQKFTPQVLAGEEGLDRLVQLVRGYFN
LDGHHIQFNVVDAATLRAAQRNPEQYRNLIVRVAGYSDYFCDLSEALQEEIIARTAHEGL

>OQA14834.1_bss_Benzylsuccinate_synthase_alpha_subunit_Firmicutes_bacterium_ADurb.Bin356_bacteria
MSSISSTRLKLLKEQLFHGFFVKKEWWGDNLTILNTPEVEKMSISMRKALAFEKVCLEMPLEIKPHELIV
GLATMSSVGFGHTFPKYETDEEAKYFAQFSLDRKSVWGHHMPYYKKLLEVGYSGILAEIDHKLKTETDPE
AIDFLSSAAYTLKAAAALSKRYEALIKESAQSEQDDLRRTELLELSRICARVPNEPAESFHEALQSVWFV
HMLLHSTLSYTPLGRIDQYLWPYYEKDFNEGRLTRQEAKDLIGSFLIKFNERTQFRSEHMENHMSEGDWS
QGGDPNEPTTTFDMENDADYNFGQSANHWLQSATVGGLKPDGTDATNELSYLFIETLNELELVSPMISAR
LSDLTPKEYTGFVGGELCEGGAQPVLFNDEVIIKGLTQRLNIPKEDAFDYASDGCWEVLIYGRTEYSYGH
IEVMPCMEALFNKGCSFVTGRKIGVDPGGTLTSLNTFDEFYEAYFEQVRYRIDNAVKNKMKYYDKVHQIA
PEPYLSALVDDCIENGRDLTNRGARYRIYSLFATGLSHCIDSLSAIKKLVYDEKRLTLLEVASIIKDNWK
DNEALRQYCLNKTPKYGNDDKEADAILVRFMNDFCDRADYWNSSIDWLTITAGVATFENYPRFGRQAWAS
FDGRFAHEAFSSNYSPAVGRDQEGPTAVVLSSTKVDLSRLNSGCPIDLRISFNKNSKDECKDILSAFIES
FRSLGGNIMTITKVDIETLKKAQENPEQYMSLRVRLGGLTVYFVQLAKAQQDEYMRRTEHNF

>OQA14824.1_bss_Benzylsuccinate_synthase_alpha_subunit_Firmicutes_bacterium_ADurb.Bin356_bacteria
MKSSNTSINKISELMQSERISGLRAKLFLEERYASIEQAHIVTEVYKQNPGLPVNILRAKALKAALLGMQ
IRIDQGELIVGNRTAGIRGGVIFPESGLSWVDNEIENLKTRPQDKFGVRAEDIKEFREEILPFWKGRTLE
DVLDERIGDEMRLIGKVAKINQTDHAQGHICPDTKLWLKEGPSGILKNAKAHIAAASGEQAQFYEGIVIA
MEGASAFMNRYAELAFSLKDSPGYKAEEMLELSRICAKLAKEPPETFHEAVQSAWFLYVLLHMESNASSF
SPGRMDQYLYPFYEKDKNAGRLSLDKALELVQCLFIKFNHIVYLRSSGSARYFAGFPIGFNVALGGVNKQ
GEDASNELSYLFLRAQEHLGLPQPNLSARVHKDSPEYFLYRCSQVIGRGSGMPQLFNDEAVIPALINRGI
SKEDALNYAIVGCVELTTMGNSLGWSDAAMFNMVKALELALNDGVCLLSGKQMGAKTGTLAEFKTYEDVE
AALMKQIDFFFSRMISCCEIVEKAHAELLPSPLLSSVIQGCMEKGLDVTAGGAVYNLSGIQAIQCANIAD
SLAALKTLVFEQKRFSPQAVHAALVNNFEGEELMRLTLLNKAPKYGNDVEWVDNIANKWIGIFSKKLEQY
TNARGGIYHAGLYTVSAHVPMGQNVGATPDGRSSREPLADGGMSAVYGRDMKGPTALLKSVSRVDSHFGS
NGTLLNMKFLPDLFMHEDGLKKFVSLIRAFVELKIIHVQFNVVRLEDLLKAQENPEQYRSLTIRVAGYTA
YFTELARDLQNEIIKRTSYASL

>OPZ48582.1_bss_Benzylsuccinate_synthase_alpha_subunit_Firmicutes_bacterium_ADurb.BinA052_bacteria
MMTASTMARDLAGRYRSLCEDLAQKETDAVRAAELRTMAANLARVPWEPPTNFWEAVQALWINHMLVMTD
ENYPGAGVSFGRADQYLYPYYEKSLRDGMQRDWTKEILKCFWVHANTAYDAMIRNGNQGITAGFGQLITL
SGLGADGRDMTNDLTYAMLEVIDELSPILEPKPNVRLHRGSPEKLLDKLVEMISTSQGSPFLINFDERSM
AGMMVQARKGNVEHLISEENVWDYAPVGCLENTMVGNDRSGTVDNNLNLLKAVELALTGGKDLLEFVDPL
TGKRSKIRQDGPATGDATRFTTWEQFWRAYTEQTRYIIAKCVEVQNASENIRARFHPTPYLSCLVKGCVE
KGRDVTRAGAEINFTTLEAVTFATTVDSLLAVKYLVFDTKTCTMAELIAALKNNWQGNDILQAKAKFKAP
KYGRDDEAADSLAKEVMDLWCDETWKHRTAATNRQFRPGMLSWNYWVGDGYIMAASPDGRPKGQFLSNAI
CPSNGADIKGPTSNANSVGKVLGGKAKKGDWGEYLSCLPNGASHTITFNPGILRDPEHKTKFKAFLKGYI
ENGGSALQINMLDPDMLRDAQNHPQDYRHLLVRVTGYNAYFTSIGKELQDEVIARLSHHKF

>OPZ40144.1_bss_Benzylsuccinate_synthase_alpha_subunit_Synergistetes_bacterium_ADurb.BinA166_bacteria
MNERIARLRKESFETFPSISIERALLTTEFYRENEGKYPAPVMRALNFKNLCEKKTIYIGEGELIVGERG
PAPKAVSTFPELNCHTARDLEILDTRPMTGYRVAKGDIAIYTEKVVPYWAGRTIRDRVFSNLPEEWLALY
EAGCFTEFMEQRAPGHTALDGTIYSTGLLDMKKKIAAARERLDWIGDPHATEKDEELRAMDIACDASIIF
ANRHADLAEKMAAEEKDEVRRAELLKIADVCRHVPANAPRDFHEAVQTYWFSHLGTITELNGWDAMSPGH
FDIHLRPFYEKGLADGSLDRERAKELLSCFWVKVNNTPAPPKVGVTAAESGTYNDFTQINLGGVNTDGSD
GVNDVSYLILDVLDELQLLQPQVSVHISSKTPDRFLKYACRVMRRGSGYPSAFNTDEVIMEQIGMGKTVE
DAREGGTSGCIETGAFGKEAYILHGYLNVPKIMELALNNGVDPLTGRQIALRTGDPVDFKCFDDFYSAFV
KQLHYVVDTKIKTDNYIQRMFARHAPAPYLSVLIQGCIENGRDYYDGGPRYNTDYIQCCGIGTVTDSLSV
LKKHVYEDRTVDLKDLLRALGENWEGWEEMRQFVWNRTPFFGNDDDEADSIMRRVYSSLLAAIDGKSSPK
GATYHVNMLSTTCHIYFGKKLGATPNGRFAHAPESDGTSPSHGADRNGPTAVVKSLSKMDQVKSGGTLLN
QRFLPSVLAGDTGLEKMAQLIRTYFKLGGHHIQFNVVDTDTLRKAQETPDEYRSLLVRVAGYSDYFVDLD
KYHQEEIIARTAQEDF

>OPZ39728.1_bss_Benzylsuccinate_synthase_alpha_subunit_Spirochaetes_bacterium_ADurb.BinA120_bacteria
MIENSAVLLDHRSARFQRIKNALLGEPMHLCPERAYLVTEYFKRHDSPADPMIVRKAKAFRHLMSSKSAI
IFPDELIAGNMGTRRKSAIIQPELSGVISMIADLARIEKRGTNPMRISRRDRLKLFTRVVPYWSFRNLVF
RAFYPRIGRFLRYAAEQLNATYYLINEAGGIGHFLPNYERILKIGIRGYIEELEKGGADFHRAAIIACDG
IVAFAGKLAAEAARLAQTESDAERRAELKEIERICAKVPFEPAGTFHEAVQSLWLSHMGVCLESINSAVS
FGRIDQYLYPYFRDDLEAGSITPERARELLLCFSAKATEHVFLLSERTSEYHGGYLVAQAAIVGGIDEDG
NDAVNDLTYIFLDVMEESGLRDPNYQARIHPGAPERYVLRAVDVARRGNGVPALFNDEASISALLRHGYP
QEEARNYGVVGCVELALPGKSFFSTDAALFNLPVCLELALNRGRRLCGGARVGAYTPSPAGFGGIEDLLE
AFRAQVSHMVGRFISDIQVIERGNRDYHPTPFSSMLVDGCIESGKDTTAGGALYNSSGIQGVGVADTADS
LAALDHIVYRRQRYTLTQVIDAMRTDFTSDPVMRAELLNAPKYGNDVELPDGYAAMVVRIFHSALARHLN
TRGGPYVPGFYSSTSHVGFGRYTGALPSGRRSGEPFAASLDPSQGRDRLGPTALLNSVARIESELAPNGY
ALNLRFDPHTVAGERGLSVLTALAKGFFASGGMEMQFNVVDPAALEEARRNPGTHPGLVVRVAGYSAYFD
DLPDSVKGEIIARTRLGL

>OPZ37474.1_bss_Benzylsuccinate_synthase_alpha_subunit_Spirochaetes_bacterium_ADurb.BinA120_bacteria
MNTQPAADISTLPSRVERLRRRIVDAHQEVCAERARYLTESMKLHWEKHQLTRMSLALEHILNNISVIIR
EDELIVGCRTSKLKGAPLFPENKSRWIEGDLENFDIRILQRALITAEEKRELAEEILPFWQGRTVENRLE
ELLPEDVSADMDKYIFTMMLEITYGIGHFTMNHSRVLSKGLTGVIADARAAMDRLSDSERKGEKGIFYDA
VIRSLNASVSFARRYAKAAAAMAKKERDPGRAAELREIARVCERVPEHPAGTFHEAVQSVYFVHLISQIE
SGGNSISLGRIDQVLYPYYKADLDAGRITPERARELLSLLFIKTNEIWNVLEEVFIPGGEGTEGKTTQNV
TVGGMGPDGEDATNELSYIGLDAYADVRTVQPNFGVRLCKKSPAEFFDRAVEYARDGVLMHFFNDEAVVR
SLVDAGHSIEDARDYGVVGCLEANAQGKSFGSTFAVQFNGIKCVELALSNGIDNVFGYRTGIETGEPSDF
TSFDDVWKAYDAQMRHFIKQMTRGMEILDGSIAGLVPSPFASAMIDGCMEKGLDLTGGGAVYNSTGVQMM
GFANVVDSLYAVKTAVFEEKRFSISELASWLSDDWQDEEDKRAYFLRRIPKYGNDYDEVDAMAARVMEHY
CDIVTGHPNFRGGRFWPGIFSVGFHISFGAFTGATPDGRFAGDVLGNGITPTTGNAVSGPTALMNSVTKL
PLYKAYNGVNLNMRFQGKKISNENLASLIRAYFSKGGVQVQFNMLDSEILRAAQREPEKYRDLVVRVSGY
SAEFTGLSELAQEEIISRTEFEL

>OPZ37226.1_bss_Benzylsuccinate_synthase_alpha_subunit_Spirochaetes_bacterium_ADurb.BinA120_bacteria
MNTSTAAQFAIKEPKGLSPRISWLRDYFFKGLDRAWNNEFMPWTTGTDWDVQYDEITYYIVPETYAFLQT
FRSSFHQMARPVKLHEDFWTWSLPERRAWFVKEVMARYMPHEILPGDLLAGSRFNLQASRCWTKKELMER
DRLIYGKKGARAMMKWFHDHGFGNSGATSGHLIPDYKRVLVEGWKGIHADLSARYEAMQKRDKQGPRGAQ
LRAMITAALMPREVAAAYAAECRSLASREAVPSRKAELEMMAANLERVPWEPAVTFHEAVQSLWLTHMLV
MSDENYPGPGVSFGRLDQYMLPYWEHSIKNGMDREFGKEILKCFWVHANTAYDAMIRVGGNQGITAGFGQ
LFNLSGLGPEGKDMTNDLSYALLEVIDEMTPILEPKPNVRLHRKSPEKLLDTVVSMISSSQGAPFLLNFD
ERSMAGMLREAKRAGVEHLIHESNVHDYASVGCLENTMVGNDRSGTVDNNLNLLKAVELALTGGMDMLPF
TDLLTGITTKPARVGPNTGGAERFKSWDEFWKAYEEQTRYIVRKCVELYEMSELARARFSPTPYLSCLVR
GCAEKGLDITQGGAELGFTTIEGVTFATTVDSLLAVKYLVFDKKECTMAELIKALKDNWVGHEVLQAKAK
NRAPKYGRDDDEADEMARAVMDLWTEETWKYTTKSTGRRFRPGMLSWNYWVGDGFIMAASPDGRPKGQFL
SNAICPSNGADINGPTANANSVGKALGGKDPNGGDWEGYLNSLPNGASHTITFNPSLLRDPEHRNKFKAF
LRGYAENGGTALQINMIDADMLRDAQRHPGAYRHLLVRVTGYNAYFTAIGRELQDEIIARESHNQY

>OPZ29667.1_bss_Benzylsuccinate_synthase_alpha_subunit_Lentisphaerae_bacterium_ADurb.BinA184_bacteria
MNLGILRELGEWPALGFYEACDLPWPQPVGRAFRRLYEHFDVAVPDSRLLLPCEPLPGAWNRESHQVWHA
ARFILGFNHNSGLSVSPDIARDVKARFPQHCAFIDALVEDLGRQLPCFGGYTHSNPDIRRVVGEGFDAME
AELDGQLALVRAAGAAADAGEVSLLEALKDYTVGVRAFHGRACEAVESAAARAAGERRRELTLVARGLRH
GFLRPAQSFIEGLLAVNLCWMLDGCDSLGRLDQALGGLFERDLADGVLDIRLARRLLDELWGSFERLNGW
NLQLGGYTPEGHDGCNRLTFECVAACGRNHFRRPNVALRVTRHTPDTVLDAALDVLARGSGRPALYNDDL
YIETLCRLPLGLTPEDAREVAFGGCTETMVAGLSNCGSLEGSLNLAKALELALFDGRDPLSGQQLGPPTG
GFAEFATYTDFEAAVREQIRHMTDRFAEHMNGQLRQRFNQGDPKLYRTFFTRDCVRRRKSFEAGGARYNW
SVVSYQGIANLIDGLAAVRTCVFERGRIPAADLLAALSRDFEGYEALRQELFAAPKFGNDDDTVDRPGAE
VIRFAWERLLAHQPPRGGRYLPSCILFTTYHGAGLEVGATPDGRRAREVLTDSVGAAQGRDVSGPTALLN
SVAKLPLSLAIGTPVLNVRFQKRLMADPQGRRTITALVRTFFARGGMQIQFSALDREEMLAAQREPTKHA
DLIVRIGGYSEYFVALPPALQASVIARTEHGL

>OPZ27736.1_bss_Benzylsuccinate_synthase_alpha_subunit_Deltaproteobacteria_bacterium_ADurb.BinA179_bacteria
MAMAEALQTKGKIKEPKNLSPRIRWLRDYYFRGAQRAWNNEFTAWSTGTPWDAQFDEMTFYIVPETYAFL
QTFRSSMQQAARTVRLHPDFWTWSLPERKAWFTKEVMVNYVPREILPGDLIAGGRFNVQTSMCWTKKEAK
ERDRLIYGKKGARASMKWFHDHGYGNSGATSGHLIPWYERVLKIGFKGIFEDLSRRYEQLSGKEKKGGKG
CQLRAMMIAATMPRDLAEKYALLCEDLAAPENDQERKAELVRMAENLKKVPWEPAHTFWEAVQALWITHM
LVMSDENYPGPGVSFGRIDQYLLPYWERSISQGMDREFGKEILKCFWIHANTVYDAMIRIGNMGITSGYG
QLITLSGMGKGGRDMTNDLTYAMLEVIDELSPILEPKPNVRLHKASPEELLDKVVDMISTSQGSPFLLNF
DERSMAGMMVEARKAGVEHLINQDNVHDYAPVGCLENTMVGNDRSGTVDNNLNLLKSVELALNDGRDFFD
FVDPITGKKEKVKQAGPRTGSVQSLRTWDDFWNAYVEQTRYTIKRCVDLYEKSESIRARFCPTPYVSCLV
KGCAEKGLDITQGGAELNFTTIEAVTFATTVDSLLAVKHLVYETKQCTLEELVNALKANWQGYEKLQASA
TYRAPKYGRDDDGADAMAQAVMDLWCEETWKHRTASTGRRFRPGMLSWNYWVGDGFILPASPDGRPKGRF
LSNAICPVSGTDINGPTANMNSVGKALGGKASDGPGDWGGYYNRLPNGASHTISINPSLLKDPEHREKFK
AFLKGSIEQGGTSLQINMIDADMLRDAQLRPEEYQSLLVRITGYNAYFTSIGHELQNEVIARISHESF

>OPZ24916.1_bss_Benzylsuccinate_synthase_alpha_subunit_Lentisphaerae_bacterium_ADurb.BinA184_bacteria
MDAGLKYPPMISPRSLSSANADRTAELRRRCLQRSRRGLPSDPVVACQSLRTSQGQPWQVRAGRLTRDRV
AALRFEVDELGLLIGRVREPREQYTPAQIAEAEAYLREYPWPGGQTGHCELDLSRLYAGGLDGIRTDLRG
RLAAADGEAAQAYQSFLDAVDGLATMIAQAAEDVARSAASADGPRAAELAEMAAVCRHLVHAPPRTFREA
LQALWFVLVAVQAGDNAWLIGPGHLDRSLSGFYTADRAAGRSDYGRALHLVECLYVLINEFIPAGLAIPV
MVGGRDADGADVTNELSFIGLEALRRVRLVYPTVGVCWHEGTPGELTDLAVELMADGCPNPAFFGDATIQ
RGLRDLGVPASEACHYINSTCVEISPVGASNVWVASPYFPIPRFILDEMAAEVASGESAGSFDEFTGRCL
RRLDDAVAAAAAEQNTLREARRRYGRKPLQSVFTRDCIERGRDLDDGGARYNWVECSFVGLANAADSLAV
IEEEVFRQRRVSLPELKRILDADFAGHEAERQRFLNRSPKYGTGEAGVDGLVQRIVDACRAACAPHRMRP
DDSPYVPGTFCWIMHERLGRETGATPDGRHAGFPLADGCGPAQGRERRGPTAAILSTTSWNHAPMIGGAA
YNMKFNRALFRGTGGAGPTAASSGRGTPTDSSSGTSARGAATTTSRIT

>OPZ23871.1_bss_Benzylsuccinate_synthase_alpha_subunit_Deltaproteobacteria_bacterium_ADurb.BinA179_bacteria
MILCYEGLIAYARNLSAQAAAEAREEADERRKAELERLAEICARVPENPCTTLDEALNAIWIHWVGVHME
NTNAGFSLGRMDQWLQPYFVSDLKKIRGRKKREEYIRRAIELVGCFYMRCTDHLPLIPDIGNYLFGGSSS
DQAITLGGVTPEGEDAVNDMTYIFLKVTEMLGIRDPNVNARFHRGKNSETYLRRLCEVNINTTSTPSIHN
DEVVMASLEEFAYPQEHLRDWAATGCVEPTLSGRHIGHTNCMMFNMVAALEMAMYNGRHPLMRWDVGPKT
GNVDNGSFPTFDDFFQAFCTQLDFLMDNSCEYNRLLGEAHSVLRPTPFISGLVEGCIANGRDATKGGALY
NSSGTACIGLADITDSLMAIKKLVYDEKKVTLKEIREAMETNFENNGYLHSLVRNKVPLFGSGSPEAVEM
ANRVTRFIHDRFGAHTNFRGGRYTAGFWSMSNHVAFGTLTGALPSGRLAGKPFTPGLTPEAHASRNLLDN
IRDVSRLEPKSMNNNIAFNVKVVPSPKESHQVAVDHVYSYVKTYCDLGGMQMQFNVVSSSTLRDAMAHPE
NYRDLMVRISGYNAYFVTLNRDMQMELIERAEYGA

>OPZ13241.1_bss_Benzylsuccinate_synthase_alpha_subunit_candidate_division_BRC1_bacterium_ADurb.BinA364_bacteria
MRWHRNISDELMNACFDCTVSGQNMPVFLNDEATPGGFMNLGIAREAAYDYTHVGCGELGISGKLQDSAL
GGSVGHISTLMQLLRQNRAGGKTLAGQFPRFDDLLDGLARKMRANAEAQAAIARDVGSVQAQFGQIPFTS
AFMHGCIERARDLTVRAEYNFPNMNMGGGYSNFVNSMAAIRQLVYRDRVCDLDELFEAMQANFEGHERLL
AAARRAPKFGNDDEDADDLIPVLERIHADAIDGLEGPRNRGRFITSGIDGASHMGAGANLMATPDGRLAG
KPLAPGMSAAQGSTRNGLTALLNTVQKLDSQNHWFGGYTLNLRVTPDLLKGADSRKKMMDLLRVYFMGKG
LNLHLNCVSTAMLREAQLHPEEHRDLVVRVSGYSEYFGNLSPEFQEEIISRAEEMAG

>OPZ10923.1_bss_Benzylsuccinate_synthase_alpha_subunit_candidate_division_BRC1_bacterium_ADurb.BinA364_bacteria
MTVGGVDSQGRDATNDLSYLFLEALERTEVVVDLSARWSRQSPQEYRRTVMRVVRKGLGRPSVFNDDVTI
EAIARTGIDIEDARDYAPLGCVEVMIPGRSAFRTMGFGLNLLKVLELTLNEGRCLVTGEQVWPDVPSSFE
SFENFVSEFHAREKAVIDLGVEIIKEDERIEASVAPQPWLTVLSRGGIEDALDLTAGQPKYDPVGVTLHG
LADVANSLCAIKRLVFEERRLSLDELRRMLRDNWAGHETMRQRVIHQLPRFGQDKPEINAIIAEEARHYA
QCFKPHRTHFGGPFWPMIFGVSTSLIFGHAPQTGATPSGRRRGETIAQSLQPCAAGPQGCATEILRSIGE
IDYLDFPGGISNVQDCDPSLAQGPEGLERLQCLFEGFFALGGMELYINFLGEEKLREAQADPDRHRYLMV
RLFGLSAQFVNLSPAVQESVIERVRAAAQRR

>OPZ69470.1_bss_Benzylsuccinate_synthase_alpha_subunit_Verrucomicrobia_bacterium_ADurb.Bin474_bacteria
MAARIHANTPEKFLHEVVDTIKDGKGSPKLVNDEFQIPFFLSHRVSKKEALDYAASGCTESRLPNRETGK
TGNSAINYGAIVEMTFRDGKMKIWKDEQFGVKTGDPRTFKTFDDMWNAFRLQLENAVKHCMIQKYVALAI
KPKYIAAPFASMLHDLSMEHGRDLHTHGEYIPGALDACCIDGIGGFATAIDSLAAVKHLIYDTQKLTWDQ
LLDAMEKNWEGKEAIRQMCLNAPKYGNGIEWVDRIGYEIQRVVMEYSHNHPKPHGQSFNLRIIPVTFHVP
AGKATMATPSGRLAGEYLSEGISPSHGMDVKGPTVSLQSMARATCHVYKEHREDLINMKMAPSNVTGEEG
TRRMMQLIRVWCNQKHSHIQFNILNKQSLLEAQKNPEKYRDLVVRIAGYCAYFVDLTPAQQEEIIARTEE
PMG

>OPZ67541.1_bss_Benzylsuccinate_synthase_alpha_subunit_Firmicutes_bacterium_ADurb.Bin467_bacteria
MNAYERIAAIPKFDTIEALKAAMLAEPRYVSIEQARIITEVYKETEGESACMRRAKSLKAALERIGIRIE
PDEKIVGNRTASVRAGVVFPETGASWVDREFETLPTRPQDRFNVREEDMLEFRRDILPYWKGRSLEDRVR
AAAGPEIDAIALVVKINQKDHSQGHICPDTEKWLRLGPSGIRRDAEAHLASAPEEQRDFYRSIALSMEGA
EAFMRRYAKLAAQMYAETGKENLREVSRICEKLASHPPESYHEALQATWFLFVILQMEGNASSFSPGRMD
QYLYPHYLRSREGGMTFEEALELTEGLWLKFNQIVYLRNSNSAKYFAGFPIGFNVAIGGQRADGSDASNE
LSYLFLKAQDHLLLPQPNMSLRMYRNSPQSLVEAAVRVIGKGSGIPQVFNDESVIPALELHGVSHEDAMN
YAIVGCVELTTHGNALGWSDAAMFNLVKALELALTGGVDLLSGQKIGPDCGNLTTYRTFDELEAAFARQI
DMYMDRMVAMIAVMDKMHAENLPTPFLSSVIDDCMEVGRDVTLGGAHYNFAGVQAIQAANVADSLAAIRK
FVYEEKSVSAEELLGALKSDFAGAELLRTRLIHKSPKYGNDIPEVDELGAKWTRYFGERLKMYKNRRGGV
YQMGLYTVSAHVPMGQNVGASADGRHARDPLADGGVSAMYGRDTGGPTALLKSVSKLPFEMASNGALLNM
KFLPRFFKTQAGIEKFASFLRTFCKLGISHIQFNVLNEADLRAAQKEPEKYRGMTVRVAGYTAYFTELAP
DLQEEIIARTCYEAV

>OPZ64010.1_bss_Benzylsuccinate_synthase_activating_enzyme_Firmicutes_bacterium_ADurb.Bin506_bacteria
MLPSCSARPRRLERSSAILVRITVESQSSLDLVPMTSTPVPSVFLILLNKSDILFIPLTVLSILPFRPWR
VSPDDTYVCLKAAIPCGGLRKDYRGYEPNYRQCEAPVSIGTRELSGSEVQILRSPHSGMVFDIRRYSVHD
GPGIRTTVFFKGCPARCAWCHNPESQRFEAEIMHWPGRCVSCGHCVAVCPSGAIAMSPSGPVIHRDRCAA
CGRCADACSHQAMTLVGREMTVTEVMAELERDRVFYDRSGGGVTFSGGEPLAQPGFLAELARECKQRDLH
TCVDTSGIAPRSAVLAAAPWVDLWLYDLKTADAAAHSEGVGQCQRRVVANLQELSRMGAAIAIRVPVVPG
FNDDESSMHAIAQIITGLEGRRPLRVHLLPYHAMGVDKYSRLGKDYTLPDIDVPSPSRMTELAQVFSRAG
FDVKTGG

>OPZ50681.1_bss_Benzylsuccinate_synthase_alpha_subunit_Firmicutes_bacterium_ADurb.BinA052_bacteria
MNARVSKLRHESLETVPYITSERAELITEFCASDRTASPVLRRARAFKYLMENKAICIGGSELIVGERGP
APKATPTYPELCCHSLHDLDLLHSREKIPFVCPPEARKAYEERIIPFWMGRSMRDLIFDEMTDDWRAAYE
AGIFTEFMEQRAPGHTVADDKIYRKGFRQLRQDIATSLAALDYAGDPKAHAKSEQLRAMDICAEAICIFA
RRHADLARDMASQAELDGDADRARELLRIAEICSWVPENPPRDFWEALQAYWFVHLGVITELNTWDSFNP
GRLDQHLYPFYRRGLAMGTLTQESARELLQCFWIKFNNQPAPPKVGVTAAESGTYTDFANINCGGLTPDG
HDGVNDVTYLVLDVIDEMRLLQPSSNIQLSAKNPDRFLKRALRIVRKGWGQPSIFNADMVVQEMLRVGKS
LEDARAGGTSGCVETGAFGKEAYILSGYFNLPKILELTLHDGVDPRTGKQLGPHTGSCDQFSSFDQLTAA
FRQQLHHFVQIKVHGNNVIERLYARYMPAPFLSLLVDDCVALGLDYHDGGARYNTTYIQGVGIGTMTDSL
SAIKRHVFDSKQIGMGELLAALDADFAGCERLRARLRDETPRYGNDDDDADAIMKSVFRAFFEEVDGRPN
TKGGRYCIDMLPTTCHVYFGGVTQATPDGRLAGEPVSEGISPVQGADRRGPTAVLCSAAKMDHALTGGTL
LNMKFTPRLLEGEEGIANLAHLVRTYFKLGGHHVQFNVVSAKTLLDAQAHPENHRDLIVRVAGYSDYFCD
LSRALQDEIIARTEHESF

>OPX32961.1_bss_benzylsuccinate_synthase_subunit_alpha_Desulfobacteraceae_bacterium_4484_190.1_bacteria
MARVAESVEYKGKVIAFPLANPEENEIPDEELHENLARPSTERTKRLKARCRWKHAAAGEFVDKNVRAGI
ERMRYITEAHKASAGKPEVIRRALGLANILNKYTLVLQEDEFITGYHAEDPEMFPLYPELAYMAVNDYIM
SDYAPQPVEEAKEIMEYWQPYSMQSKGERYFSQEDLMRMYQVSSMEAPGFATGYNSIVPPYETVLQDGLL
KRIEMAEANIKHAREEMEKTPWDATKGLDWIHKIDNWEAMIIADKAVINWARRQARLCKIVAENFETDPK
RKEELLEMADISHRVPAEPCKGLKDAFQAKWYTYLICHAIDRYASGFAQKEDELLEPYYKISVEYEDVVE
MVEMERLKISEHGAGKSRAYREIFPGSNDLFILTVGGTRDGYEDACSDMTDAILEGARNIRTTEPSIVFR
YHKNGRTKTKQHVFECIRDGLGYPSIKHDVIGTEQMKFYSKFSKNKNGATPEEAHYWANVLCMSPGVCGR
RKTQKTRSEGGGSIFPAKILEITLNDGYDWSYADMQLGPHTGKPEDFKTFEDLWEAFRKQYQYAVSTVIR
AKDVMRYFEGKYLQMPFVSSIDDGAMELGEDAVSLSEQPNGWHNPITTVVAANSLVAIKKLIYDEKKYTM
EQLIKALHANWEGYEEMHQDFKNTPKWGNDDPYADGIIKDFYEDIIGGEMGKITNYSGGPVYPVGQAVGL
YMEIGSRTGPTPDGRFGGEAADDGGISPYMGTDKKGPTGVLKSVSKVQKNQKANLLNQRLSVPIMRSTHD
HVQFNVVSTAEMRAAQKEPEKHQDLIVRVSGFSARFVDIPTYGQNTIIARHEQEFGAEDLSFLNVEL

>OPX46826.1_bss_benzylsuccinate_synthase_alpha_subunit_Clostridium_thermobutyricum_DSM_4928_bacteria
MSFLEKGFVKPSERILRLKDEIFSAKPVIEVDRARLITESFKETENEPILIRKAKALKNILENLPIIIRP
GELIVGSMTVNPRSSQVFPEFSNKWLEQEFDTLASRTSDAFYISEESKKELKEIFKYWEGKTVSELATSY
MSEETKKAMKSDVFTVSNYHYNGLGHLSVDYKKILEKGFNGIIEEVKLKINEVDENAAENVKKIAFWNSI
IISLEASKKFVHRYAELARGMAEIENDSIRKGELLQISEVCETIAEEPAKTFQEACQLFWFTQIIISLES
NGHAISPSRFDQYMYPYFKNDTLSEEEKREILHCLWIKFNDPNKVRDAVTTKAFSGYSMFQNLIVGGQTK
EGKDATNELSYMCLEATGSLKTPQPSLSVRIWSKTPYEFLIRTCEVTRIGLGLPAYYNDEVIIPMLVNNG
ITLEDARDYGIVGCVEPQVPAKTDGWYDAAFFNLAKVLEMTINNGNINGIQYGPRTGKFIEFKNTDEILE
AYKKQTEYFVSKMISADNCVDIAHAERAPLPFLSCLLDDCINKGLAIQQGGGHYRFSGPLGVGVANVGDS
LMAIKTLVFDQKQITLEELYNALKTNFGEHEKDKVKKERYEEIRYMLIHKADKYGNDLDEVDEFTREGAL
IYCKEVMKHKNQRGGKFIPGLYPVSNNVHLGELVGATPDGRLAFSTLADGVSPSRGFDVNGPTAAANSVA
KLDHFSAPSGTLFNQKFNTGSLKGDNGLENLGSIIRSYFDQKGMHMQFNVIDKETLLKAQKHPEDYRDLI
VRVAGYSAQFVCLDKGVQDDIIKRTEQTM

>OPJ63517.1_bss_benzylsuccinate_synthase_alpha_subunit_Clostridium_chromiireducens_bacteria
MSELVMSPRIKNLKEKMLSEKRYASIEQALIITETYKENEDKSVIIKRALALKNSLSKLEIGVDDEELIV
GNRTKGVRYGVIFPESGSSWIDKEFETLPTRPQDKFNINLDDIETFREVIKPYWDGHSLEDVIRQRYGKE
IDEIAKVVKINQKDHAQGHICPNCRDWLTLGPEGIKQRALEKMNNAAKENKDFYESVVIVMEGAQEFMIR
YHDLMKEKSESVCEEELVSSMLQVADICKNISRRPAQTFHEAMQAVWFLFVILHMESNASSFSPGRMDEF
LYPYYKRDIHLGKLDNKKALEIIECLWLKFNEIVYLRNSHSAKFFAGFPIGFNIAIGGQDEKGNDFTNEL
SFLFLKAQEHLGLPQPNLSVRLHKNTSEELLKESIKVVAKGSGMPQFFNDESVIPSMIDLGIKEKDAKDY
AIVGCVELTTQGNNLGWSDAAMFNLNKVLELTLNSGKCLISGDSLAQNLGNLTTYEKYEDLEEAFAKQIN
YFIDKMILACEQVEKAHIDVLPSPFLSSVIDDCIEKGVDVTAGGAVYNLSGIQMIQVANLADSLAAIKLL
VYDEKRISKEELLKALQNNFEGYEVIRAMLLNRAPKYGNDIEWVDEIGAKWAIYFNGKLKSYTNYRGGKY
HTGMYTVSAHVPMGENVGASADGRHAKAPLADGGMSPVYGRDIAGPTAVLKSVSKLDNVLTTNGGLLNMK
FLPEFFKNEIGRDKFARFLRTFVDLEIPHIQFNVLRKEDLLAAQKNPENYRSLTVRVAGYTAYFTELAGE
LQNEIIARTSYGDI

>OPJ60590.1_bss_benzylsuccinate_synthase_alpha_subunit_Clostridium_oryzae_bacteria
MEDISLIHKRIEAIRRTAKDYTEYLEELPIYIPDDGIIAGPRRFYKDNQMSIWKKFDEGKIFLGFDNYHF
PINTSFLNIGYRGIVNKASRQDIKYTEEQIEFLKAIKQVYEAAIRFIEKHAIEAESKLGIELENVDRLRK
IADNCRILCEGAPKTFLQAVQLFWFTWRLRSPFTSSIGRLDQYLYPFYRRDIDAGVLTEKEVVDILCQLW
EAFNDAGTGDTLKNLMLGGVNKKGEDATNELSYLMLKTSIIVKKAEPHLNVRIHSNTKDSFVDKVIELQQ
LGQGQPTIYNDDNLIPELVKHGIPLESARNYSNDGCTELVIDGESGIFFYQMEAVKSLELTMFNGEENSS
IPNKVTMKKWSNEMPENEVRTGLKLGYKSGDVSMMNSFDEVYSAFMKQYLYQTDVKLQTICNDIVKFKEK
IVCSPFLSGAFPLCLEKAVDPLRGGFNIECFQLLSGSLTTVADGLAAIKKVVFEDNYCTMDELVKALKNN
FENNEILRQRLINAPKFGNDDDFVDFIAADIAKKFCEYVVDYKTPNGKVIWPGLYNIDFNTFAKITGATP
DGRKLGDPIAEHYSPTPGKAKNGPTAVINSAAKAPLYMGFASSPLHLTLSRNIIPTDKSGNEILKNLLLA
ALKLGIVVLNTAIYDAEILKRAKLNPEQYGDIIVRVWGFNARFVDLTEDLQDHIIARIIEE

>OPJ59679.1_bss_benzylsuccinate_synthase_alpha_subunit_Clostridium_chromiireducens_bacteria
MQNNNILSPQEERLIREINSNIVDFKSSNRVNNILNTFKGTRPKIDIERGLYFTQSFKETEGEPLILRWS
KALLHYAKNATIYIDDNEIIVGRGGKEGRYGLLYPELDGDFLDEAIEQLPKRETSPFDISKEDAEIVINE
ISPYWKGKTFHEDLANALNPETFKLTYNNDESLTSRFIVNETASFRSSIQWVHDYEIVLNIGFNGIKKEA
EEKLAELDEFSPVNNTEKIPFLKAIINVADAITLWAKRHGDLAAELYEKEDDSERKEELKLIADTCYHVP
ANPPRSFHEAVQAQWFTQMFSRIEQKTGTIISNGRMDQYLYPYYKADIEKGILTDEKAVELLEYVWVNIA
QFVDLYLSTTGGAFNEGYAHWEAVTIGGQTPNGQDAVNDLTYLFLESKRNFPLNYPDLAARIHARSPKRY
LYEVAETIKDGSGFPKLINDEEVVPLLLAKGATFEEAYDYSVSGCAECRMPNRDTYTSPCAYINFAAAIE
MTIYNGKMQKYGNEVIGIKTGELTNFKTFEEFFDAYLVQQKNFLKHAFIQQHEIIRLRKNHFASPLGSAL
HKLCRENFKDIHEPNIDGGIDLGYFEFIGYGTVIDSLAAIKKNVFEDKKITLEELREALEHNYEGYEAIR
QLMINGPSYGNNDEYADSIAKRLDLEALKFTEKYSKELGVNLDLRYVPFTSHVPFGKVVSATPNGRFAYT
PLADGSSPSHGADINGPTAVLLSNFASKNYNHKERAARLLNVKLSPACVKGDVGTEKLISFIRTWCDLKL
WHLQFNIINRDTLIAAKKNPEQYKSLLVRVAGYSAYFTELSEDLQNDIINRTEHEAI

>AQT70283.1_bss_Benzylsuccinate_synthase_alpha_subunit_Anaerohalosphaera_lusitana_bacteria
MNDRVRKLREQSVNTKPFITAERAELVTDFYKQGKAMEVSAPMCRALAFKHLMENKAVCINPGELIVGER
GPAPKATPTYPELCCHSLDDFAVLESRDRTPFAVSAEVKKVYAEKVIPFWRGKTMREKVFGAMTEEWNKA
FEAGVFTEFMEQRAPGHAILDDKIYKRGLAEFKADIRESLGRLDFLNDPDAYDKSEELKAMAVCIDAVIT
FANRYADEAVKLAAKETDEKRKMELEKIAEVCRWVPENAPRDFHEALQAYWFVHLGVITELNTWDSYNPG
RIDQHLWPFYKEQVAAGTLDEEGAKELLGCFWVKFNNQPAPPKVGITEEQSGTYTDFALINVGGVDPATG
ADAVNDLSYIVLDVVKEMQLVQPSSCIQISKKNPNRFLKRACEVVKTGLGQPSIFNTDVIIREMLHDGKN
MADARSGGPSGCVTISAFGKESCTLTGYCNWPKIFELTLNNGVDPRTGEQVGLATGEGKNFGSFEQLMEA
YKRQLRYFVDLKIRANNVIERLYANYMPSPFMSVLVDDCIERGLDYHDGGPRYNVTYIQGVGIGSLTDSM
AAVKKHVYDDGAMSMKDILGLLECDFEGAEDVRQKLLNASPKYGNDDEYADGIAEQLFEAYFDVLDGRRN
TKGGYYRVNLLPTTAHIYFGSVTGALPSGRKAGVPLSDGISPSQGIDTHGPTGVVKSAARIDHSRTGGTL
LNMKFNPQVLEGEGLDKLCHLVRAYFKLDGHHIQFNVVDSETLREAQKQPDEYRDLIVRVAGYSDYFVDL
GRDLQNEIIARTEQQSF

>OOM79721.1_bss_benzylsuccinate_synthase_alpha_subunit_Clostridium_sp._BL-8_bacteria
MEQIIMSQRIEKLKEKMLSEKRYASIEQALIITEAYKENEDKPVIIKRALALKNSLSKLKIGVEAEELIV
GNRTKGVRYGVVFPESGSSWIDKEFESLPTRPQDKFNVRAEGIEKFRGIIKPYWEGHSLEDVIKARYGKE
INEISKVVKINQKDHAQGHICPNCKEWLKLGPEGIKQRAFDKIKNAGGENRDFYESVIIAMEGTQEFMLR
YHKLMIEKVNKETDENLKASMLKVAENCKNLSIRPAESFHEAVQAIWFLFVILHMESNASSFSPGRMDEF
LYPYYKKDIENGTLNNEEVLEIIECLWLKFNQIVYLRNSHSAKFFAGFPIGFNIAIGGQDESGNDFSNEL
SFLFLKAQEHLGLPQPNLSVRLHKETSEKLLKESIKVVAKGSGMPQYFNDEAVISAMIDLGINEKDARDY
AIVGCVELTTQGNNLGWSDAAMFNLNKVLELTLNNGRCLMTKDLIGLDLGNLTTYNKYEDLEEAFSKQID
YFVDKMILACEQVEKAHIDVLPSPFLSSVIDDCIEKGIDVTAGGAVYNLSGIQMIQVANLADSLAAIKLL
VYDEKRIPKEELLKALQNNFEGYEIVRAMLLNRAPKYGNDIEWVDEIGAKWARYFNKKLKNYTNYRGGPY
HTGMYTVSAHVPMGENVGASADGRYARSPLADGGMSPVYGRDIAGPTAVLKSVSRLDNVLTTNGGLLNMK
FLPEFFKTETGIDKFSRFLRAFVDLEIPHIQFNVLRKEDLLAAQKNPENYRSLTVRVAGYTAYFTELAGE
LQNEIIARTSYGDI

>OOM77614.1_bss_benzylsuccinate_synthase_alpha_subunit_Clostridium_sp._BL-8_bacteria
MISKGFSKPTERVERLKKVIVEAVPYVESERAVLVTESYKETEGLSPILRRAKAAEKIFNNLPITIRDNE
LIVGAITKNPRSTEICPEFSYDWVAKEFETMGTRVADPFQIPKETAMELGEAFKYWDGKTTSALADSYMS
QETRECMANGVFTVGNYFYGGVGHVCVDYGKVLAKGFKGIIAEVVEAMSKMDRKDPDYIKKQQFYNSVVI
AYTAAINFAHRYANKAREMASIESNSTRKAELLQIAANCDRVPENGATNFYEACQAFWFVQILLQIESSG
HSISPGRFDQYMYPYLEADTGISKEFAQELVDCIWIKLNDINKTRDEVSAQAFAGYAVFQNLCVGGQTEE
GFDATNELSYMCMEATAHVKLPAPSFSVRLWQGTPDEFLLRACEVARLGTGVPAMYNDEVIIPALVNRGV
SLRDARNYCIIGCVEPQCPHKTEGWHDAAFFNVAKVLEITLNNGKANDKQLGLATGEITSFKNIDDFFTA
FKKQMEYFVYHLVEADNCVDYAHAERAPLPFLSALVDDCIGRGKSVQEGGAIYNFTGPQAFGVADTGDSV
YAIQKHVFEDKDVSMQQLKEALNANFGHTVGCNTNTCPTSSSNSDVTEAQIYEVVKKILSSAGSIDLSNI
QSKITSELQGVQAPVAGDFESLRKLLDSTPSFGNDIDEVDLVARRCAQIYCFEVEKYTNPRGGQFQAGVY
PVSANVLFGKDVGALPDGRLAKEPLADGVSPRAGKDTNGPTAAANSVAKLDHFIASNGTLYNQKFLPSAV
AGDTGLMNFASVVRSYFDHKGMHVQFNVIDKETLLAAQKEPEKYKDLVVRVAGYSAQFVVLAKEVQDNII
SRTEQTM

>OOM73363.1_bss_benzylsuccinate_synthase_alpha_subunit_Clostridium_beijerinckii_bacteria
MDELAMSRRIKNLKKKMLSEKRYASIEQALIITETYKENEDKPVIIKRALALKSSLSKLEIGVNDEELIV
GNRTKGVRYGVVFPESGSSWIDKEFESLPTRPQDKFNVNLNDIETFRKVIKPYWDGHSLEDVIRQRYGKE
IDEIAKVVKINQKDHAQGHICPNCREWLTLGPEGIKQRAIKKMKNATKESKEFYESVIIVMEGAQEFMMR
YHDLLKEKAESICEEELVSDMLQVAEICKNISRRPAQTFHEAVQAIWFLFVILHMESNASSFSPGRMDEF
LYPYYKRDIQLGNIDDKKALEIIECLWLKFNEIVYLRNSHSAKFFAGFPIGFNIAIGGQDEKGNDFSNEL
SFLFLKAQEHLGLPQPNLSVRLHKNTSEKLLKESIKVVAKGSGMPQFFNDESVVPSMIDLGIKEKDARDY
AIVGCVELTTQGNNLGWSDAAMFNLNKVLELTLNGGKCLISGDSLAQDLGNLITYEKYEDLEEAFAKQID
YFIDRMILACEQVEKAHIDVLPSPFLSSVIDDCIEKGVDVTAGGAVYNLSGIQMIQVANLADSLAAIKLL
VYDEKRISKEDLLKALQNNFEGYEVIRAMLLNRAPKYGNDIEWVDEIGAKWARYFNGKLKSYTNYRGGKY
HTGMYTVSAHVPMGENVGASADGRYAKAPLADGGMSPVYGRDISGPTAVLKSVSKLDNVLTTNGGLLNMK
FLPEFFKNETGIDKFSKFLRTFVDLEIPHIQFNVLRKEDLLAAQKDPESYRSLTVRVAGYTAYFTELAGE
LQNEIIARTSYGDI

>OOM70783.1_bss_benzylsuccinate_synthase_alpha_subunit_Clostridium_beijerinckii_bacteria
MISKGFSKPTERVERLKRMIVDAIPYVESERAVLVTESYKETEGLSPILRRAKAVEKIFNNLPITIREDE
LVVGAITKNPRSTEICPEFSYDWVAKEFDTMGTRIADPFQIPKETAAELSEAFKYWEGKTTSALADSYMS
QEAKDCMANGVFTVGNYFYGGVGHICVDYGKILRKGFKGIIAEVIEAMSKMDKKDPDYIKKQQFYNAVVI
SYSAAINFAHRYAQKARDMAAIELNPTRKAELLQIAANCERVPENGATNFYEACQSFWFIQIMVQIESNG
HSISPGRFDQYMYPYLKEDKNISKEFAQELVDCIWIKLNDINKTRDEISAQAFAGYAVFQNLCVGGQNEE
GLDATNEVSYMCMEATAHVKLPAPSFSIRVWQGTPDEFLLRACEVARLGLGVPAMYNDEVIIPALVNRGV
TLRDARNYCIIGCVEPQCPNKTEGWHDAAFFNVAKVLEITLNNGKVGNKQLGPITGDITTFKNIDDFYAA
FKKQMEYFVYYLVEADNCVDYAHAERAPLPFLSAMVDDCIGRGKSVQEGGAIYNFTGPQAFGIADTGDSV
YAIQKHVFEDKTIAMDQLKAALDANFGHTGVNAVSTSNNNADVTEMQIYEAVKRILSNSGSIDISEIQSR
ISSEFTSPKTTVSGDIDNIRRLLESTPCFGNDIDEVDMVARKCAQIYCFEVEKYTNPRGGQFQAGVYPVS
ANVLFGKDVGALPDGRLAKTPLADGVSPRAGKDCAGPTAAANSVAKLDHFVASNGTLYNQKFLPSAVAGD
TGLQNFASVIRSYFDHKGMHVQFNVIDKQLLLDAQKHPENYKDLVVRVAGYSAQFTVLAKEVQDDIINRT
EHSL

>OOM61888.1_bss_benzylsuccinate_synthase_alpha_subunit_Clostridium_beijerinckii_bacteria
MDELAMSRRIKNLKKKMLSEKRYASIEQALIITETYKENEDKPVIIKRALALKSSLSKLEIGVDDEELIV
GNRTKGVRYGVVFPESGSSWIDKEFESLPTRPQDKFNVNLNDIETFRKVIKPYWDGHSLEDVIRQRYGKE
IDEIAKVVKINQKDHAQGHICPNCREWLTLGPEGIKQRAIKKMKNATKESKEFYESVIIVMEGAQEFMMR
YHDLLKEKAESICEEELVSDMLQVAEICKNISRRPAQTFHEAVQAIWFLFVILHMESNASSFSPGRMDEF
LYPYYKRDIQLGNIDDKKALEIIECLWLKFNEIVYLRNSHSAKFFAGFPIGFNIAIGGQDEKGNDFSNEL
SFLFLKAQEHLGLPQPNLSVRLHKNTSEKLLKESIKVVAKGSGMPQFFNDESVVPSMIDLGIKEKDARDY
AIVGCVELTTQGNNLGWSDAAMFNLNKVLELTLNGGKCLISGDSLAQDLGNLITYEKYEDLEEAFAKQID
YFIDRMILACEQVEKAHIDVLPSPFLSSVIDDCIEKGVDVTAGGAVYNLSGIQMIQVANLADSLAAIKLL
VYDEKRISKEDLLKALQNNFEGYEVIRAMLLNRAPKYGNDIEWVDEIGAKWARYFNGKLKSYTNYRGGKY
HTGMYTVSAHVPMGENVGASADGRYAKAPLADGGMSPVYGRDISGPTAVLKSVSKLDNVLTTNGGLLNMK
FLPEFFKNETGIDKFSKFLRTFVDLEIPHIQFNVLRKEDLLAAQKDPENYRSLTVRVAGYTAYFTELAGE
LQNEIIARTSYGDI

>OOM57360.1_bss_benzylsuccinate_synthase_alpha_subunit_Clostridium_beijerinckii_bacteria
MISKGFSKPTERVERLKRMIVDAIPYVESERAVLVTESYKETEGLSPILRRAKAVEKIFNNLPITIREDE
LVVGAITKNPRSTEICPEFSYDWVAKEFDTMGARVADPFQIPKETAAELSEAFKYWDGKTTSALADSYMS
QEAKDCMANGVFTVGNYFYGGVGHICVDYGKILRKGFKGIIAEVIEAMSKMDKKDPDYIKKQQFYNAVVI
SYSAAINFAHRYAQKARDMAAAELNPTRKAELLQIAANCERVPENGATNFYEACQSFWFIQIMVQIESNG
HSISPGRFDQYMYPYLKEDKNISKEFAQELVDCIWIKLNDINKTRDEISAQAFAGYAVFQNLCVGGQNEE
GLDATNEISYMCMDATAHVKLPAPSFSIRVWQGTPDEFLLRACEVARLGLGVPAMYNDEVIIPALVNRGV
TLRDARNYCIIGCVEPQCPNKTEGWHDAAFFNVAKVLEITLNNGKVGNKQLGPITGDITTFKSIDDFYAA
FKKQMEYFVYYLVEADNCVDYAHAERAPLPFLSAMVDDCIGRGKSVQEGGAIYNFTGPQAFGIADTGDSV
YAIQKHVFEDKTIEMDQLKAALDANFGHTGVNTVSTSNNNADVTEMQIYEAVKRILSNSGSIDISEIQSR
ISSEFTSPKTTVSGDFDNIRRLLESTPCFGNDIDEVDMVARKCAQIYCFEVEKYTNPRGGQFQAGVYPVS
ANVLFGKDVAALPDGRLAKTPLADGVSPRAGKDCAGPTAAANSVAKLDHFVASNGTLYNQKFLPSAVAGD
TGLQNFASVIRSYFDHKGMHVQFNVIDKQLLLDAQKHPENYKDLVVRVAGYSAQFTVLAKEVQDDIINRT
EHSL

>OOM56935.1_bss_benzylsuccinate_synthase_alpha_subunit_Clostridium_beijerinckii_bacteria
MDELIMSQRIKNLKQKMLSEKRYASIEQALIITETYKENEDKPVIIKRALALKNSLSKLEIGVDDEELIV
GNRTKGVRYGVVFPESGSSWIDKEFESLPTRPQDKFNVNLNDIETFRKVIKPYWDGHSLEDVIRQRYGKE
IDEIAKVVKINQKDHAQGHICPNCREWLALGPEGIKQRAIEKMKNSTKESKEFYESVIIVMEGAQEFMMR
YHDLMKEKAESICEEELVADMLQVAEICKNISRRPAQTFHEAVQAIWFLFVILHMESNASSFSPGRMDEF
LYPYYKRDIHLGNIDDKKALEIIECLWLKFNEIVYLRNSHSAKFFAGFPIGFNIAIGGQDEKSNDFSNEL
SFLFLKAQEHLGLPQPNLSVRLHKNTSEKLLKESIKVVAKGSGMPQFFNDESVVPSMIDLGIKEKDARDY
AIVGCVELTTQGNNLGWSDAAMFNLNKVLEITLNGGKCLISGDSLSQDLGNLTTYEKYEDLEEAFAKQID
YFIDRMILACEQVEKAHIDVLPSPFLSSVIDDCIEKGVDVTAGGAVYNLSGIQMIQVANLADSLAAIKLL
VYDEKRISKEELLKALQNNFEGYEVIRAMLLNRAPKYGNDIQWVDEIGAKWARYFNGKLKSYTNYRGGKY
HTGMYTVSAHVPMGENVGASADGRYAKAPLADGGMSPVYGRDIAGPTAVLKSVSKLDNVLTTNGGLLNMK
FLPEFFKHEIGRDKFARFLRTFVDLEIPHIQFNVLRKEDLLAAQKDPENYRSLTVRVAGYTAYFTELAGE
LQNEIIARTSYGDI

>OOM56748.1_bss_benzylsuccinate_synthase_alpha_subunit_Clostridium_beijerinckii_bacteria
MDELAMSRRIKNLKKKMLSEKRYASIEQALIITETYKENEDKPVIIKRALALKSSLSKLEIGVNDEELIV
GNRTKGVRYGVVFPESGSSWIDKEFESLPTRPQDKFNVNLNDIETFRKVIKPYWDGHSLEDVIRQRYGKE
IDEIAKVVKINQKDHAQGHICPNCREWLTLGPEGIKQRAIKKMKNATKESKEFYESVIIVMEGAQEFMMR
YHDLLKEKAESICEEELVSDMLQVAEICKNISRRPAQTFHEAVQAIWFLFVILHMESNASSFSPGRMDEF
LYPYYKRDIQLGNIDDKKALEIIECLWLKFNEIVYLRNSHSAKFFAGFPIGFNIAIGGQDEKGNDFSNEL
SFLFLKAQEHLGLPQPNLSVRLHKNTSEKLLKESIKVVAKGSGMPQFFNDESVVPSMIDLGIKEKDARDY
AIVGCVELTTQGNNLGWSDAAMFNLNKVLELTLNGGKCLISGDSLAQDLGNLITYEKYEDLEEAFAKQID
YFIDRMILACEQVEKAHIDVLPSPFLSSVIDDCIEKGVDVTAGGAVYNLSGIQMIQVANLADSLAAIKLL
VYDEKRISKEDLLKALQNNFEGYEVIRAMLLNRAPKYGNDIEWVDEIGAKWARYFNGKLKSYTNYRGGKY
HTGMYTVSAHVPMGENVGASADGRYAKAPLADGGMSPVYGRDISGPTAVLKSVSKLDNVLTTNGGLLNMK
FLPEFFKNETGIDKFSKFLRTFVDLEIPHIQFNVLRKEDLLAAQKDPESYRSLTVRVAGYTAYFTELAGE
LQNEIIARTSYGDI

>OOM52879.1_bss_benzylsuccinate_synthase_alpha_subunit_Clostridium_beijerinckii_bacteria
MISKGFSKPTERVERLKRMIVDAIPYVESERAVLVTESYKETEGLSPILRRAKAVEKIFNNLPITIREDE
LVVGAITKNPRSTEICPEFSYDWVAKEFDTMGTRIADPFQIPKETAAELSEAFKYWEGKTTSALADSYMS
QEAKDCMANGVFTVGNYFYGGVGHICVDYGKILRKGFKGIIAEVIEAMSKMDKKDPDYIKKQQFYNAVVI
SYSAAINFAHRYAQKARDMAAIELNPTRKAELLQIAANCERVPENGATNFYEACQSFWFIQIMVQIESNG
HSISPGRFDQYMYPYLKEDKNISKEFAQELVDCIWIKLNDINKTRDEISAQAFAGYAVFQNLCVGGQNEE
GLDATNEVSYMCMEATAHVKLPAPSFSIRVWQGTPDEFLLRACEVARLGLGVPAMYNDEVIIPALVNRGV
TLRDARNYCIIGCVEPQCPNKTEGWHDAAFFNVAKVLEITLNNGKVGNKQLGPITGDITTFKNIDDFYAA
FKKQMEYFVYYLVEADNCVDYAHAERAPLPFLSAMVDDCIGRGKSVQEGGAIYNFTGPQAFGIADTGDSV
YAIQKHVFEDKTIAMDQLKAALDANFGHTGVNAVSTSNNNADVTEMQIYEAVKRILSNSGSIDISEIQSR
ISSEFTSPKTTVSGDIDNIRRLLESTPCFGNDIDEVDMVARKCAQIYCFEVEKYTNPRGGQFQAGVYPVS
ANVLFGKDVGALPDGRLAKTPLADGVSPRAGKDCAGPTAAANSVAKLDHFVASNGTLYNQKFLPSAVAGD
TGLQNFASVIRSYFDHKGMHVQFNVIDKQLLLDAQKHPENYKDLVVRVAGYSAQFTVLAKEVQDDIINRT
EHSL

>OOM49593.1_bss_benzylsuccinate_synthase_alpha_subunit_Clostridium_beijerinckii_bacteria
MISKGFSKPTERVERLKRMIVDAIPYVESERAVLVTESYKETEGLSPILRRAKAVEKIFNNLPITIREDE
LVVGAITKNPRSTEICPEFSYDWVAKEFDTMGARVADPFQIPKETAAELSEAFKYWDGKTTSALADSYMS
QEAKDCMANGVFTVGNYFYGGVGHICVDYGKILRKGFKGIIAEVIEAMSKMDKKDPDYIKKQQFYNAVVI
SYSAAINFAHRYAQKARDMAAAELNPTRKAELLQIAANCERVPENGATNFYEACQSFWFIQIMVQIESNG
HSISPGRFDQYMYPYLKEDKNISKEFAQELVDCIWIKLNDINKTRDEISAQAFAGYAVFQNLCVGGQNEE
GLDATNEISYMCMDATAHVKLPAPSFSIRVWQGTPDEFLLRACEVARLGLGVPAMYNDEVIIPALVNRGV
TLRDARNYCIIGCVEPQCPNKTEGWHDAAFFNVAKVLEITLNNGKVGNKQLGPITGDITTFKSIDDFYAA
FKKQMEYFVYYLVEADNCVDYAHAERAPLPFLSAMVDDCIGRGKSVQEGGAIYNFTGPQAFGIADTGDSV
YAIQKHVFEDKTIEMDQLKAALDANFGHTGVNTVSTSNNNADVTEMQIYEAVKRILSNSGSIDISEIQSR
ISSEFTSPKTTVSGDFDNIRRLLESTPCFGNDIDEVDMVARKCAQIYCFEVEKYTNPRGGQFQAGVYPVS
ANVLFGKDVAALPDGRLAKTPLADGVSPRAGKDCAGPTAAANSVAKLDHFVASNGTLYNQKFLPSAVAGD
TGLQNFASVIRSYFDHKGMHVQFNVIDKQLLLDAQKHPENYKDLVVRVAGYSAQFTVLAKEVQDDIINRT
EHSL

>OOM48410.1_bss_benzylsuccinate_synthase_alpha_subunit_Clostridium_beijerinckii_bacteria
MDELIMSRRIENLKKKMLSEKRYASIEQALIITETYKENEDKPVIIKRALALKNSLSKLEIGVDDEELIV
GNRTKGVRYGVVFPESGSSWIDKEFESLPTRPQDKFNVNLNDIETFRKVIKPYWDGHSLEDVIRQRYGKE
IDEIAKVVKINQKDHAQGHICPNCREWLALGPEGIKQRAIEKMKNSTKESKEFYESVIIVMEGAQEFMMR
YHDLMKEKAESICEEELVADMLQVAEICKNISRRPAQTFHEAVQAIWFLFVILHMESNASSFSPGRMDEF
LYPYYKRDIHLGNIDDKKALEIIECLWLKFNEIVYLRNSHSAKFFAGFPIGFNIAIGGQDEKSNDFSNEL
SFLFLKAQEHLGLPQPNLSVRLHKNTSEKLLKESIKVVAKGSGMPQFFNDESVVPSMIDLGIKEKDARDY
AIVGCVELTTQGNNLGWSDAAMFNLNKVLEITLNGGKCLISGDSLSQDLGNLTTYEKYEDLEEAFAKQID
YFIDRMILACEQVEKAHIDVLPSPFLSSVIDDCIEKGVDVTAGGAVYNLSGIQMIQVANLADSLAAIKLL
VYDEKRISKEELLKALQNNFEGYEVIRAMLLNRAPKYGNDIQWVDEIGAKWARYFNGKLKSYTNYRGGKY
HTGMYTVSAHVPMGENVGASADGRYAKAPLADGGMSPVYGRDIAGPTAVLKSVSKLDNVLTTNGGLLNMK
FLPEFFKHEIGRDKFARFLRTFVDLEIPHIQFNVLRKEDLLAAQKYPENYRSLTVRVAGYTAYFTELAGE
LQNEIIARTSYGDI

>OOM47177.1_bss_benzylsuccinate_synthase_alpha_subunit_Clostridium_beijerinckii_bacteria
MISKGFSKPTERVERLKRMIVDAIPYVESERAVLVTESYKETEGLSPILRRAKAVEKIFNNLPITIREDE
LVVGAITKNPRSTEICPEFSYDWVAKEFDTMGARVADPFQIPKETAAELSEAFKYWDGKTTSALADSYMS
QEAKDCMANGVFTVGNYFYGGVGHICVDYGKILRKGFKGIIAEVIEAMSKMDKKDPDYIKKQQFYNAVVI
SYSAAINFAHRYAQKARDMAAAELNPTRKAELLQIAANCERVPENGATNFYEACQSFWFIQIMVQIESNG
HSISPGRFDQYMYPYLKEDKNISKEFAQELVDCIWIKLNDINKTRDEISAQAFAGYAVFQNLCVGGQNEE
GLDATNEISYMCMDATAHVKLPAPSFSIRVWQGTPDEFLLRACEVARLGLGVPAMYNDEVIIPALVNRGV
TLRDARNYCIIGCVEPQCPNKTEGWHDAAFFNVAKVLEITLNNGKVGNKQLGPITGDITTFKSIDDFYAA
FKKQMEYFVYYLVEADNCVDYAHAERAPLPFLSAMVDDCIGRGKSVQEGGAIYNFTGPQAFGIADTGDSV
YAIQKHVFEDKTIEMDQLKAALDANFGHTGVNTVSTSNNNADVTEMQIYEAVKRILSNSGSIDISEIQSR
ISSEFTSPKTTVSGDFDNIRRLLESTPCFGNDIDEVDMVARKCAQIYCFEVEKYTNPRGGQFQAGVYPVS
ANVLFGKDVAALPDGRLAKTPLADGVSPRAGKDCAGPTAAANSVAKLDHFVASNGTLYNQKFLPSAVAGD
TGLQNFASVIRSYFDHKGMHVQFNVIDKQLLLDAQKHPENYKDLVVRVAGYSAQFTVLAKEVQDDIINRT
EHSL

>OOM45067.1_bss_benzylsuccinate_synthase_alpha_subunit_Clostridium_beijerinckii_bacteria
MDELIMSQRIKNLKQKMLSEKRYASIEQALIITETYKENEDKPVIIKRALALKNSLSKLEIGVDDEELIV
GNRTKGVRYGVVFPESGSSWIDKEFESLPTRPQDKFNVNLNDIETFRKVIKPYWDGHSLEDVIRQRYGKE
IDEIAKVVKINQKDHAQGHICPNCREWLALGPEGIKQRAIEKMKNSTKESKEFYESVIIVMEGAQEFMMR
YHDLMKEKAESICEEELVADMLQVAEICKNISRRPAQTFHEAVQAIWFLFVILHMESNASSFSPGRMDEF
LYPYYKRDIHLGNIDDKKALEIIECLWLKFNEIVYLRNSHSAKFFAGFPIGFNIAIGGQDEKSNDFSNEL
SFLFLKAQEHLGLPQPNLSVRLHKNTSEKLLKESIKVVAKGSGMPQFFNDESVVPSMIDLGIKEKDARDY
AIVGCVELTTQGNNLGWSDAAMFNLNKVLEITLNGGKCLISGDSLSQDLGNLTTYEKYEDLEEAFAKQID
YFIDRMILACEQVEKAHIDVLPSPFLSSVIDDCIEKGVDVTAGGAVYNLSGIQMIQVANLADSLAAIKLL
VYDEKRISKEELLKALQNNFEGYEVIRAMLLNRAPKYGNDIQWVDEIGAKWARYFNGKLKSYTNYRGGKY
HTGMYTVSAHVPMGENVGASADGRYAKAPLADGGMSPVYGRDIAGPTAVLKSVSKLDNVLTTNGGLLNMK
FLPEFFKHEIGRDKFARFLRTFVDLEIPHIQFNVLRKEDLLAAQKDPENYRSLTVRVAGYTAYFTELAGE
LQNEIIARTSYGDI

>OOM42055.1_bss_benzylsuccinate_synthase_alpha_subunit_Clostridium_beijerinckii_bacteria
MISKGFSKPTERVERLKRMIVDAIPYVESERAVLVTESYKETEGLSPILRRAKAVEKIFNNLPITIREDE
LVVGAITKNPRSTEICPEFSYDWVAKEFDTMGARVADPFQIPKETAAELSEAFKYWEGKTTSALADSYMS
QEAKDCMANGVFTVGNYFYGGVGHICVDYGKILRKGFKGIIAEVIEAMSKMDKKDPDYIKKQQFYNAVVI
SYSAAINFAHRYAQKARDIAAVELNPTRKAELLQIAANCERVPENGATNFYEACQSFWFIQIMVQIESNG
HSISPGRFDQYMYPCLKEDKNISKEFAQELVDCIWIKLNDINKTRDEISAQAFAGYAVFQNLCVGGQNEE
GLDATNEVSYMCMEATAHVKLPAPSFSIRVWQGTPDEFLLRACEVARLGLGVPAMYNDEVIIPALVNRGV
TLRDARNYCIIGCVEPQCPNKTEGWHDAAFFNVAKVLEITLNNGKVGNKQLGPITGDITTFKSIDDFYVA
FKKQMEYFVYYLVEADNCVDYAHAERAPLPFLSAMVDDCIGRGKSVQEGGAIYNFTGPQAFGIADTGDSV
YAIQKHVFEDKTIAMDQLKAALDANFGHTGVNAVSTSNNSTDVTEMQIYEAVKRILSNSGSIDISEIQSR
ISSEFTSPKTTVLGDFDNIRRLLESTPCFGNDIDEVDMVARKCAQIYCFEVEKYTNPRGGQFQAGVYPVS
ANVLFGKDVGALPDGRLAKTPLADGVSPRAGKDCAGPTAAANSVAKLDHFVASNGTLYNQKFLPSAVAGD
TGLQNFASVIRSYFDHKGMHVQFNVIDKQLLLDAQKHPENYKDLVVRVAGYSAQFTVLAKEVQDDIINRT
EHSL

>OOM39405.1_bss_benzylsuccinate_synthase_alpha_subunit_Clostridium_beijerinckii_bacteria
MDELIMSQRIKNLKQKMLSEKRYVSIEQALIITETYKENEDKPVIIKRALALKSSLSKLEIGVDDEELIV
GNRTKGVRYGVVFPESGSSWIDKEFESLPTRPQDKFNVNLNDIETFRKVIKPYWDGHSLEDVIRQRYGKE
IDEIAKVVKINQKDHAQGHICPNCREWLALGPEGIKQRAIEKMKNATKESKEFYESVIIVVEGAQEFMMR
YHDLMKEKAESICEEELVADMLQVAEICKNISRRPAQTFHEAVQAIWFLFVILHMESNASSFSPGRMDEF
LYPYYKRDIHLGNIDDKKALEIIECLWLKFNEIVYLRNSHSAKFFAGFPIGFNIAIGGQDEKSNDFSNEL
SFLFLKAQEHLGLPQPNLSVRLHKNTSEKLLKESIKVVAKGSGMPQFFNDESVVPSMIDLGIKEKDARDY
AIVGCVELTTQGNNLGWSDAAMFNLNKVLEITLNGGKCLISGDSLSQDLGNLTTYEKYEDLEEAFAKQID
YFIDRMILACEQVEKAHIDVLPSPFLSSVIDDCIEKGVDVTAGGAVYNLSGIQMIQVANLADSLAAIKLL
VYDEKRISKEDLLKALQNNFDGYEVIRAMLLNRAPKYGNDIEWVDEIGAKWAKYFNGKLKSYTNYRGGKY
HTGMYTVSAHVPMGENVGASADGRCAKAPLADGGMSPVYGRDISGPTAVLKSVSKLDNALTTNGGLLNMK
FLPEFFKNEVGRDKFARFLRTFVDLEIPHIQFNVLRKEDLLAAQKDPENYRSLTVRVAGYTAYFTELAGE
LQNEIIARTSYGDI

>OOM34669.1_bss_benzylsuccinate_synthase_alpha_subunit_Clostridium_beijerinckii_bacteria
MISKGFSKPTERVERLKRMIVDAIPYVESERAVLVTESYKETEGLSPILRRAKAVEKIFNNLPITIREDE
LVVGAITKNPRSTEICPEFSYDWVAKEFDTMGARVADPFQIPKETAAELSEAFKYWEGKTTSALADSYMS
QEAKDCMANGVFTVGNYFYGGVGHICVDYGKILRKGFKGIIAEVIEAMSKMDKKDPDYIKKQQFYNAVVI
SYSAAINFAHRYAQKARDIAAVELNPTRKAELLQIAANCERVPENGATNFYEACQSFWFIQIMVQIESNG
HSISPGRFDQYMYPCLKEDKNISKEFAQELVDCIWIKLNDINKTRDEISAQAFAGYAVFQNLCVGGQNEE
GLDATNEVSYMCMEATAHVKLPAPSFSIRVWQGTPDEFLLRACEVARLGLGVPAMYNDEVIIPALVNRGV
TLRDARNYCIIGCVEPQCPNKTEGWHDAAFFNVAKVLEITLNNGKVGNKQLGPITGDITTFKSIDDFYVA
FKKQMEYFVYYLVEADNCVDYAHAERAPLPFLSAMVDDCIGRGKSVQEGGAIYNFTGPQAFGIADTGDSV
YAIQKHVFEDKTIAMDQLKAALDANFGHTGVNAVSTSNNSTDVTEMQIYEAVKRILSNSGSIDISEIQSR
ISSEFTSPKTTVLGDFDNIRRLLESTPCFGNDIDEVDMVARKCAQIYCFEVEKYTNPRGGQFQAGVYPVS
ANVLFGKDVGALPDGRLAKTPLADGVSPRAGKDCAGPTAAANSVAKLDHFVASNGTLYNQKFLPSAVAGD
TGLQNFASVIRSYFDHKGMHVQFNVIDKQLLLDAQKHPENYKDLVVRVAGYSAQFTVLAKEVQDDIINRT
EHSL

>OOM32540.1_bss_benzylsuccinate_synthase_alpha_subunit_Clostridium_beijerinckii_bacteria
MDELIMSQRIKNLKQKMLSEKRYVSIEQALIITETYKENEDKPVIIKRALALKSSLSKLEIGVDDEELIV
GNRTKGVRYGVVFPESGSSWIDKEFESLPTRPQDKFNVNLNDIETFRKVIKPYWDGHSLEDVIRQRYGKE
IDEIAKVVKINQKDHAQGHICPNCREWLALGPEGIKQRAIEKMKNATKESKEFYESVIIVVEGAQEFMMR
YHDLMKEKAESICEEELVADMLQVAEICKNISRRPAQTFHEAVQAIWFLFVILHMESNASSFSPGRMDEF
LYPYYKRDIHLGNIDDKKALEIIECLWLKFNEIVYLRNSHSAKFFAGFPIGFNIAIGGQDEKSNDFSNEL
SFLFLKAQEHLGLPQPNLSVRLHKNTSEKLLKESIKVVAKGSGMPQFFNDESVVPSMIDLGIKEKDARDY
AIVGCVELTTQGNNLGWSDAAMFNLNKVLEITLNGGKCLISGDSLSQDLGNLTTYEKYEDLEEAFAKQID
YFIDRMILACEQVEKAHIDVLPSPFLSSVIDDCIEKGVDVTAGGAVYNLSGIQMIQVANLADSLAAIKLL
VYDEKRISKEDLLKALQNNFDGYEVIRAMLLNRAPKYGNDIEWVDEIGAKWAKYFNGKLKSYTNYRGGKY
HTGMYTVSAHVPMGENVGASADGRCAKAPLADGGMSPVYGRDISGPTAVLKSVSKLDNALTTNGGLLNMK
FLPEFFKNEVGRDKFARFLRTFVDLEIPHIQFNVLRKEDLLAAQKDPENYRSLTVRVAGYTAYFTELAGE
LQNEIIARTSYGDI

>OOM31670.1_bss_benzylsuccinate_synthase_alpha_subunit_Clostridium_beijerinckii_bacteria
MDELIMSQRIKNLKQKMLSEKRYASIEQALIITETYKENEDKPVIIKRALALKNSLSKLEIGVDDEELIV
GNRTKGVRYGVVFPESGSSWIDKEFESLPTRPQDKFNVNLNDIETFRKVIKPYWDGHSLEDVIRQRYGKE
IDEIAKVVKINQKDHAQGHICPNCREWLALGPEGIKQRAIEKMKNSTKESKEFYESVIIVMEGAQEFMMR
YHDLMKEKAESICEEELVADMLQVAEICKNISRRPAQTFHEAVQAIWFLFVILHMESNASSFSPGRMDEF
LYPYYKRDIHLGNIDDKKALEIIECLWLKFNEIVYLRNSHSAKFFAGFPIGFNIAIGGQDEKSNDFSNEL
SFLFLKAQEHLGLPQPNLSVRLHKNTSEKLLKESIKVVAKGSGMPQFFNDESVVPSMIDLGIKEKDARDY
AIVGCVELTTQGNNLGWSDAAMFNLNKVLEITLNGGKCLISGDSLSQDLGNLTTYEKYEDLEEAFAKQID
YFIDRMILACEQVEKAHIDVLPSPFLSSVIDDCIEKGVDVTAGGAVYNLSGIQMIQVANLADSLAAIKLL
VYDEKRISKEELLKALQNNFEGYEVIRAMLLNRAPKYGNDIQWVDEIGAKWARYFNGKLKSYTNYRGGKY
HTGMYTVSAHVPMGENVGASADGRYAKAPLADGGMSPVYGRDIAGPTAVLKSVSKLDNVLTTNGGLLNMK
FLPEFFKHEIGRDKFARFLRTFVDLEIPHIQFNVLRKEDLLSAQKYPENYRSLTVRVAGYTAYFTELAGE
LQNEIIARTSYGDI

>OOM30982.1_bss_benzylsuccinate_synthase_alpha_subunit_Clostridium_beijerinckii_bacteria
MISKGFSKPTERVERLKRMIVDAIPYVESERAVLVTESYKETEGLSPILRRAKAVEKIFNNLPITIREDE
LVVGAITKNPRSTEICPEFSYDWVAKEFDTMGARVADPFQIPKETAAELSEAFKYWEGKTTSALADSYMS
QEAKDCMANGVFTVGNYFYGGVGHICVDYGKILRKGFKGIIAEVIEAMSKMDKKDPDYIKKQQFYNAVVI
SYSAAINFAHRYAQKARDMAAAELNPTRKAELLQIAANCERVPENGATNFYEACQSFWFIQIMVQIESNG
HSISPGRFDQYMYPYLKEDKNISKEFAQELVDCIWIKLNDINKTRDEISAQAFAGYAVFQNLCVGGQNEE
GLDATNEISYMCMDATAHVKLPAPSFSIRVWQGTPDEFLLRACEVARLGLGVPAMYNDEVIIPALVNRGV
TLRDARNYCIIGCVEPQCPNKTEGWHDAAFFNVAKVLEITLNNGKVGNKQLGPITGDITTFKSIDDFYAA
FKKQMEYFVYYLVEADNCVDYAHAERAPLPFLSAMVDDCIGRGKSVQEGGAIYNFTGPQAFGIADTGDSV
YAIQKHVFEDKTIEMDQLKAALDANFGHTGVNTVSTSNNNADVTEMQIYEAVKRILSNSGSIDISEIQSR
ISSEFTSPKTTVSGDFDNIRRLLESTPCFGNDIDEVDMVARKCAQIYCFEVEKYTNPRGGQFQAGVYPVS
ANVLFGKDVAALPDGRLAKTPLADGVSPRAGKDCAGPTAAANSVAKLDHFVASNGTLYNQKFLPSAVAGD
TGLQNFASVIRSYFDHKGMHVQFNVIDKQLLLDAQKHPENYKDLVVRVAGYSAQFTVLAKEVQDDIINRT
EHSL

>OOM20918.1_bss_benzylsuccinate_synthase_alpha_subunit_Clostridium_beijerinckii_bacteria
MDELIMSRRIENLKKKMLSEKRYASIEQALIITETYKENEDKPVIIKRALALKNSLSKLEIGVDDEELIV
GNRTKGVRYGVVFPESGSSWIDKEFESLPTRPQDKFNVNLNDIETFRKVIKPYWDGHSLENVIRQRYGKE
IDEIAKVVKINQKDHAQGHICPNCREWLALGPEGIKQRAIEKMKNSTKESKEFYESVIIVMEGAQEFMMR
YHDLMKEKAESICEEELVADMLQVAEICKNISRRPAQTFHEAVQAIWFLFVILHMESNASSFSPGRMDEF
LYPYYKRDIHLGNIDDKKALEIIECLWLKFNEIVYLRNSHSAKFFAGFPIGFNIAIGGQDEKSNDFSNEL
SFLFLKAQEHLGLPQPNLSVRLHKNTSEKLLKESIKVVAKGSGMPQFFNDESVVPSMIDLGIKEKDARDY
AIVGCVELTTQGNNLGWSDAAMFNLNKVLEITLNGGKCLISGDSLSQDLGNLTTYEKYEDLEEAFAKQID
YFIDRMILACEQVEKAHIDVLPSPFLSSVIDDCIEKGVDVTAGGAVYNLSGIQMIQVANLADSLAAIKLL
VYDENRISKEELLKALQNNFEGYEVIRAMLLNRAPKYGNDIQWVDEIGANWARYFNGKLKSYTNYRGGKY
HTGMYTVSAHVPMGENVGASADGRYAKAPLADGGMSPVYGRDIAGPTAVLKSVSKLDNVLTTNGGLLNMK
FLPEFFKHEIGRDKFARFLRTFVDLEIPHIQFNVLRKEDLLAAQKYPENYRSLTVRVAGYTAYFTELAGE
LQNEIIARTSYGDI

>AQS06890.1_bss_benzylsuccinate_synthase_alpha_subunit_Clostridium_beijerinckii_bacteria
MISKGFSKPTERVERLKRMIVDAIPYVESERAVLVTESYKETEGLSPILRRAKAVEKIFNNLPITIREDE
LVVGAITKNPRSTEICPEFSYDWVAKEFDTMGARVADPFQIPKETAAELSEAFKYWEGKTTSALADSYMS
QEAKDCMANGVFTVGNYFYGGVGHICVDYGKILRKGFKGIIAEVIEAMSKMDKKDPDYIKKQQFYNAVVI
SYSAAINFAHRYAQKARDIAAVELNPTRKAELLQIAANCERVPENGATNFYEACQSFWFIQIMVQIESNG
HSISPGRFDQYMYPCLKEDKNISKEFAQELVDCIWIKLNDINKTRDEISAQAFAGYAVFQNLCVGGQNEE
GLDATNEVSYMCMEATAHVKLPAPSFSIRVWQGTPDEFLLRACEVARLGLGVPAMYNDEVIIPALVNRGV
TLRDARNYCIIGCVEPQCPNKTEGWHDAAFFNVAKVLEITLNNGKVGNKQLGPITGDITTFKSIDDFYVA
FKKQMEYFVYYLVEADNCVDYAHAERAPLPFLSAMVDDCIGRGKSVQEGGAIYNFTGPQAFGIADTGDSV
YAIQKHVFEDKTIAMDQLKAALDANFGHTGVNAVSTSNNSTDVTEMQIYEAVKRILSNSGSIDISEIQSR
ISSEFTSPKTTVLGDFDNIRRLLESTPCFGNDIDEVDMVARKCAQIYCFEVEKYTNPRGGQFQAGVYPVS
ANVLFGKDVGALPDGRLAKTPLADGVSPRAGKDCAGPTAAANSVAKLDHFVASNGTLYNQKFLPSAVAGD
TGLQNFASVIRSYFDHKGMHVQFNVIDKQLLLDAQKHPENYKDLVVRVAGYSAQFTVLAKEVQDDIINRT
EHSL

>AQS02948.1_bss_benzylsuccinate_synthase_alpha_subunit_Clostridium_beijerinckii_bacteria
MDELIMSQRIKNLKQKMLSEKRYVSIEQALIITETYKENEDKPVIIKRALALKSSLSKLEIGVDDEELIV
GNRTKGVRYGVVFPESGSSWIDKEFESLPTRPQDKFNVNLNDIETFRKVIKPYWDGHSLEDVIRQRYGKE
IDEIAKVVKINQKDHAQGHICPNCREWLALGPEGIKQRAIEKMKNATKESKEFYESVIIVVEGAQEFMMR
YHDLMKEKAESICEEELVADMLQVAEICKNISRRPAQTFHEAVQAIWFLFVILHMESNASSFSPGRMDEF
LYPYYKRDIHLGNIDDKKALEIIECLWLKFNEIVYLRNSHSAKFFAGFPIGFNIAIGGQDEKSNDFSNEL
SFLFLKAQEHLGLPQPNLSVRLHKNTSEKLLKESIKVVAKGSGMPQFFNDESVVPSMIDLGIKEKDARDY
AIVGCVELTTQGNNLGWSDAAMFNLNKVLEITLNGGKCLISGDSLSQDLGNLTTYEKYEDLEEAFAKQID
YFIDRMILACEQVEKAHIDVLPSPFLSSVIDDCIEKGVDVTAGGAVYNLSGIQMIQVANLADSLAAIKLL
VYDEKRISKEDLLKALQNNFDGYEVIRAMLLNRAPKYGNDIEWVDEIGAKWAKYFNGKLKSYTNYRGGKY
HTGMYTVSAHVPMGENVGASADGRCAKAPLADGGMSPVYGRDISGPTAVLKSVSKLDNALTTNGGLLNMK
FLPEFFKNEVGRDKFARFLRTFVDLEIPHIQFNVLRKEDLLAAQKDPENYRSLTVRVAGYTAYFTELAGE
LQNEIIARTSYGDI

>AQQ71943.1_bss_Benzylsuccinate_synthase_alpha_subunit_Limihaloglobus_sulfuriphilus_bacteria
MHNTANNADSVFSDKVAGLPNEMTDRIYNLKENIFNNEPEWITERGRLITEAYQKYEPEHLYVKRAKAFA
HILKNRTIYIQDGELIIGNYAAKHSCYEMYPEYSLQDLPARYVNFKMETLLSEDSFAAESDKQIFRQIKD
FWQGRNMRDISDSAMPEDLVKLRDRDFCCNPYGRDEGQGHIVVQYDRVVKEGIRAIIDEAQARLDETRLN
DPKGYHFLKAVIISLEAVVDFAHRLAFKAEEMIKETDDESRKKELKTIAYNLKVVPEFPAQNFWQGLQAA
WLIHLLMHIEQNGFSISVGRIDQYLYPLYKKDLEQGLIDEKFAFELIQNFYVKCMELTIGGLKISLTQTV
TLGGRDKDGNDMSNDLSLMCIKADRATQMVQPQTTLRWHRNINPKLVDEILEGTYQGQATYAIVNDEVLI
PGMMEWEVKEEDAVDYALIGCNETEIPGKMLGGGLCRPIVVSRVLDLTLHGGEYRYADVLAELAPEYDHQ
WRMQKDKKNPVFTRRGKKLGEFSGIDDILEEFRKHVAVCAEKLVAAANIMDDLHAHYRPLPFASSLMSGC
IQRGRDLMVETDYFHWAVGLYDVVSVVNSLAAIEKCVFEDKIATQQELLDAIDNNWQGYEDLHTYFRKAP
KFGNDNDYADKYLDIVSSICIEELGKYRSLRSNGTIWLEAIARAAHVFTGSHTKASPDGRRDWEAMPPSI
SAQSGTDTSGPTALLNSYAKTRADQYVGGVISNIRFHPDLLDNSENRKKVLELINAYFKKGGVHIQINCV
NKETLLKAQKEPEKYRDLLVRVSGYVDYWNNLDRRTQEEIIQRTVMMG

>SJN55162.1_bss_Benzylsuccinate_synthase_alpha_subunit_Vibrio_gazogenes_bacteria
MVTLNLKQVSERIRAHKNALIHIVQPAVCTERAVHYTEIYQQHADKPVPVRRALALAHHLEQRTIWIKHD
EMIIGNQASQVRAAPIFPEYTVNWILAEIDELAERPGAGFSVTQENKDTIHRVLPWWQGQTVQDRCYGIF
SQEHKDILATGMIKAEGNMTSGDAHLAVDYALLLEKGLDWLRDKVTQRQARMNLTVLDDLHGNQFLTAVE
ITLAAVSQHIHRYAELARREAAKAETVQRRSELLAIAENCDVIAHQPPQTFWQGVQLAYFIQLFLQIESN
GHSVSFGRMDQFLYPLYHQDVEQEKTLSREDAIELLQCCWLKLLEVNKIRSGTHSKASAGSPLYQNVTIG
GQKLIEGQAVDAVNSLSYAILESCGRLRSTQPNLSVRYHAGMSDDFLDACVQVIRCGFGMPAFNNDEIVI
PEFIRLGVMPEDAYEYAAIGCIETAVAGKWGYRCTGMSFINFARVMLAALEGGQDATSGQTFLPQEQALS
QGNFSSFDDVMLAWDRQIRYYTRKSIEIEYVVDTMLEENAHDLLCSSLVDDCIERAKTIKQGGAKYDWVS
GLQVGIANLGNSLAAVKTLIFEQGLVRQQELAQALSDDFSGLAHEQLRQRLVHRAPKYGNDDESVDQLLV
RAYQSYIDELKQYHNPRYGRGPIGGDYYAGTSSISANVPFGAATMATPDGRKAGMPLAEGASPASGTDHL
GPTAVMNSVSALPTGAILGGVLLNQKLNPSMLDDDSDRRKLMSLLRTFFDIHRGWHVQYNVVSRNTLIEA
KKHPEQYRDLVVRVAGYSAFFTALSPETQDDIIARTEHVL

>ONH63695.1_bss_Benzylsuccinate_synthase_alpha_subunit_Streptococcus_parauberis_bacteria
MTLTNSRFGQLTERMSTYREAVLDKKPYIDAERAILVTETYKEHQDKPANLKRAYMLQNILEHMSIYIED
ESLIAGNQASSNKDAPIFPEYTLEFVINELDLFEKRDGDVFYIKEETKEQLRSIAPFWENNNLRARAGAL
LPKEVDVYMETGFFGMEGKMNSGDAHLAVNYQKVLEFGLKDFEARAHAAKDALDLTVPENIDKYHLYDSI
FIVIDAIKTYSRRYAELARQMAEKASADRKAELLEIARICDKVPYEPAATFAEAVQSVWFIQCILQIESN
GHSLSYGRFDQYMYPYAKADLEAGRETEESIVERLTNLWIKTLTINKVRSQSHTFSSAGSPMYQNVTIGG
QTRDKKDAVNPMSYMVLRSVAQTKLPQPNLTVRYHKGLDNDFMNECIEVMKLGFGMPAINNDEIIIPSFI
KKGVLEEDAYDYSAIGCVETAVPGKWGYRCTGMSYINFPKILLITMNNGIDPSSGKRFAKGHGYFTDMTS
YEELKVAWDKTLREITRMSVVVENAIDLGLERECPDILCSALTDDCIGRGKTLKEGGAVYDFISGLQVGI
ANLADSLAVLKKLVFEEHKLTPQELWHALESDFAGDRGEEIRQMLINDAPKYGNDDDYVDQLVVDAYDTY
IDEIAKYPNTRYGRGPIGGTRYSGTSSISANVGQGKGTLATPDGRHAGTPLAEGCSPEHSMDKKGPTSVL
KSVSKLRTDEIVGGVLLNQKVNPQTLAKEEDKLKLMALLRTFFNRLHGYHIQYNVVSRETLIDAQLHPEE
HRDLIVRVAGYSAFFNVLSKATQDDIIERTEHTF

>APU36299.1_bss_Benzylsuccinate_synthase_alpha_subunit_Klebsiella_pneumoniae_bacteria
MTTLKLNTLSARIQAHKMALVHIVKPPVCTERARHYTEMYQQHLDKPIPVRRALALAHHLAERTIWIKHD
ELIVGNQASEVRAAPIFPEYTVSWIEKEIDDLADRPGAGFSVSEENKRVLHEVCPWWRGQTVQDRCYGMF
TDEQKALLATGIIKAEGNMTSGDAHLAVNYPLLLEKGLDGMRAKVAERRSRINLTVLEDLHGEQFLKAID
IVLEAVSDHSKRFAALAREMATAESRESRRHELLTIAENCDVIAHEPPKTFWQALQLCYFIQLILQIESN
GHSVSFGRMDQYLYPYYRRDVELQQLLDREQAIELLHSCWLKLLEVNKIRSGSHSKASAGSPLYQNVTIG
GQNLVDGKPQDAVNPLSYAILESCGRLRSTQPNLSVRYHAGMSNDFLDACVQVIRCGFGMPAFNNDEIVI
PEFIKLGIEPQDAYDYAAIGCIETAVGGKWGYRCTGMSFINFARVMLATLEGGRDATSGQVFLPQEHALS
KGNFANFDQVLADWDRQIRYYTRKSIEIEYVVDTMLEENVHDILCSALVDDCIERAKSIKQGGAKYDWVS
GLQVGIANLGNSLAAVKKLVFDQGAIGQQELAKALAEDFDGLTHEQLRQRLINGAPKYGNDDDSVDELLA
RAYQTYIDELKQYHNPRYGRGPIGGNYYAGTSSISANVPFGAQTMATPDGRKAHTPLAEGASPASGTDHL
GPTAVISSVGKLPTGAILGGVLLNQKLNPSTLENESDKQKLMVLLRTFFEVHKGWHIQYNIVSRDTLLEA
KKHPDQYRDLVVRVAGYSAFFTALSPDTQDDIIARTEHTL

>OLS56103.1_bss_benzylsuccinate_synthase_alpha_subunit_Sporomusa_sphaeroides_DSM_2875_bacteria
MTTGVSVNDRVTKLKEQSLNTVPRLSIERARLITEAYQKYAGKVSIPVLRALAFKHLMENKTICINEGEL
IVGERGTGPQEAPTYPELCCHTVEDFEIIDQRDKIFFRVDEETKRIQKDEIIPFWQGKAIRDLIFAQMTP
AWQDSYEAGIFTEFMEQRSPGHTVADGKIYQYGFLDFKNRIERKLQELDFHQDPLSYDKQEQLTAMAICC
EAIIAFANRHAAKAKELAGKEQEPVRKRELEEIADICSHVPAYAPRTFREALQAYWFVHLGVITELNTWD
SFCPGKLDIHLYPFYEKETQAGTLTREAAKELLQCFWVKFNNQPAPPKVGITLQESGTYTDFCNINIGGI
KPDGTNGVNDVSYLLLDIIEEMRILQPSTNVQISRKNPDQFVIRAAEVIREGMGFPSVFNTDAVLEELLR
QGKSLEDARGGGTSGCVEVGCFGKEAYILTGYLNLVKILEITLHNGVDSRTGKKIGIETGDATTFASLDE
LLAAFKEQVKHFVDIKIRGNNVIERLYAQYMPAPFMSIIIDDCIETAKDYNAGGARYNSRYIQGVGIGSI
TDCLAAIEYHVYDHKKLSMGELLDVLQADFQGYEKVRQQFLHKTPKYGNDDDYADNIMLKVFEIFHDVVN
GRKTPNGGTYRIEMLPTTCHVYFGSVIGATPDGRHAGRTLSEGISPVQGADTNGPTAVIKSAAKMDQLRT
GGALLNQKFTPQVVQGEEGLRKLKDLIRAYFKMDGHHIQFNIVDADTLRDAQKNPENYNNLIVRVAGYSD
YFNNLTKSLQDEIIDRTEHTGF

>OLS55162.1_bss_benzylsuccinate_synthase_alpha_subunit_Sporomusa_sphaeroides_DSM_2875_bacteria
MTDPILSPQEQRIQAEIAGEQVLHTRQKTNAILHTFKNTRPRIDIERAKYFTQSFRRTEGEPLLLRWAKA
LKHIAENITVYIDDHQLLVGRSGSQGRYGILYPELDGDFLGLAIEQIPNRVESPFNISEDDSRTIIEEIA
PYWQGKTFHENLAKTLPAETLKYTYDPKDPLKSRFIVNETASFRSSIQWVHDYEKVLKRGFKAIKNEAEQ
KLAQLDPLSSVDTMERAPFLQAIIIICDAIVLWANRHARLAEALAEKAENLSRREELLKIAEICRRVPEH
PARNFHEAMQAQWFTQMFSRMEQKTGTIISNGRMDQYLFLYYQQDLAAGIITEADALQLFECMWLAMAQF
TDLYLSPTGGAFNEGYAHWEAVTIGGQTPDGLDATNELTYLTLRSKREFPLHYPDLAARIHGRVPARYLY
EVAETIKEGSGFPKLINDEEVVPLLLAKGASFAEAYDYAVSGCSECRMPNRDTYTSPCAYINFPAAVEMT
LYNGKMKLYGNEQIGLETGDPRTFAHWEEFWQAYMAQHINFLKHAFIQQHVIINLRAKHFAWPLGSALHD
LCMKTYKDIHSPVIEGGIDLGYFEFMGYGTVVDSLAAIKKLVYEEKKLTILELLEAVEHNFEGYEATRQL
LLHAPKYGNNDAYADTIAKELDRQCLEFTRKYSKELGVHLDLRLVPFTSHVPFGKVVSATPNGRKAYTPL
SDGSSSSQGADTSGPTAVLLSNYASKNFGYRERAARLLNVKLSPACIAGEEGTDKLAAFIRTWCDLKLWH
LQFNVINRETLLAAKKEPDKYRNLIVRIAGYSAYFTDLSPDLQDDLIARTEHTSL

>OLS55146.1_bss_benzylsuccinate_synthase_alpha_subunit_Sporomusa_sphaeroides_DSM_2875_bacteria
MGVSNAVLSPQEQRVKEELAGKISAYDRQRPSEIFNSFKGAQPKIDIERARFFTESFKTTEGQPLILRWA
KALKHIAENITVYIDDKQLLAGRAGCPGRYGVIYPELDGCFLEKMAEELPKRIESPFYIAAEDIAYIKQE
IAPYWQGKTFYENLAKSLPEDVLRVTYDPANVSKSRFIVNETATMRSALQWVHDFEKVLTKGFKGIKQEA
EEQLAALDPFDPNDALEKKPFLEAVILVAEAIVIWARRHARLAAELAATENDEIRKRELLAIAGICEWVP
ENPARTFYEAVQAQWFTQMFSRLEQKTGATISNGRMDQYLYSFYRTDLTAGRIDRERAKELLECMWVGMA
QYIDLYVSPAGACFNEAYAHWEAVTIGGQDENGQDATNELTYLFLESKREFPINYPDLAARVHARSPERY
LYEIAETIKDGSGFPKLINDEEVIPLLVAKGASFKEANTYAVSGCTEVRMPNRDTYTSPCAYVNIAAALE
LVLYNGRMKIYQDELLTLETGNPGDFATWEEFWQAYLTQQTNLLKQAFKQQVIANRLREKHFAAPLGSAL
HEQCLKTCKDLHSERIDGGIDLGYFDIIGYATVVDSLAAIKKYVYDEQQITIDELITVLADDFQGHEDIR
QLLLNAPRFGNNDPAADAIAQNIDLEALRFTHKYSKAIGVSLDVRYVPVTSHVPFGKVVGATANGRKAGS
ALSDGSSASHGADVNGPTAVLMSNANSKNLGFQERASRLLNIKISPSCVQGEAGTQKIISLIRSWCDLKL
WHLQFNIINKETLLAAQQEPDKYRNLLVRVAGYSAYFIDLSPDLQNDVIARTEHSF

>OLL08485.1_bss_benzylsuccinate_synthase_alpha_subunit_Klebsiella_pneumoniae_subsp._pneumoniae_bacteria
MTTLKLNTLSARIQAHKMALVHIVKPPVCTERARHYTEMYQRHLDKPIPVRRALALAHHLAERTIWIKHD
ELIVGNQASEVRAAPIFPEYTVSWIEKEIDDLADRPGAGFSVSEENKRVLHAVCPWWRGQTVQDRCYGMF
TDEQKALLATGIIKAEGNMTSGDAHLAVNYPLLLEKGLDGMRAKVAERRSRINLTVLEDLHGEQFLKAID
IVLEAVSDHSKRFAALAREMATAESRETRRHELLTIAENCDVIAHEPPKTFWQALQLCYFIQLILQIESN
GHSVSFGRMDQYLYPYYRRDVELQQSLDREQAIELLHSCWLKLLEVNKIRSGSHSKASAGSPLYQNVTIG
GQNLVDGKPQDAVNPLSYAILESCGRLRSTQPNLSVRYHAGMSNDFLDACVQVIRCGFGMPAFNNDEIVI
PEFIKLGIEPQDAYDYAAIGCIETAVGGKWGYRCTGMSFINFARVMLATLEGGRDATSGQVFLPQEHALS
KGNFANFDQVLADWDRQIRYYTRKSIEIEYVVDTMLEENVHDILCSALVDDCIERAKSIKQGGAKYDWVS
GLQVGIANLGNSLAAVKKLVFDQGAIGQQELAKALAEDFDGLTHEQLRQRLINGAPKYGNDDDSVDQLLA
RAYQTYIDELKQYHNPRYGRGPIGGNYYAGTSSISANVPFGAQTMATPDGRKAHTPLAEGASPASGTDHL
GPTAVISSVGKLPTGAILGGVLLNQKLNPSTLENESDKQKLMVLLRTFFEVHKGWHIQYNIVSRDTLLEA
KKHPDQYRDLVVRVAGYSAFFTALSPDTQDDIIARTEHTL

>APQ22266.1_bss_Benzylsuccinate_synthase_alpha_subunit_Escherichia_coli_bacteria
MTTLKLDTLSDRIKAHKNALVHIVKPPVCTERAQHYTEMYQQHLDKPIPVRRALALAHHLANRTIWIKHD
ELIIGNQASEVRAAPIFPEYTVSWIEKEIDDLADRPGAGFAVSEENKRVLHEVCPWWRGQTVQDRCYGMF
TDEQKGLLATGIIKAEGNMTSGDAHLAVNFPLLLEKGLDGLREEVAERRSRINLTVLEDLHGEQFLKAID
IVLVAVSEHIERFAALAREMAATETRESRRDELLAMAENCDLIAHQPPQTFWQALQLCYFIQLILQIESN
GHSVSFGRMDQYLYPYYRRDVELNQTLDREHAIEMLHSCWLKLLEVNKIRSGSHSKASAGSPLYQNVTIG
GQNLVDGQPMDAVNPLSYAILESCGRLRSTQPNLSVRYHAGMSNDFLDACVQVIRCGFGMPAFNNDEIVI
PEFIKLGIEPQDAYDYAAIGCIETAVGGKWGYRCTGMSFINFARVMLAALEGGHDATSGKVFLPQEKALS
AGNFNNFDEVMDAWDTQIRYYTRKSIEIEYVVDTMLEENVHDILCSALVDDCIERAKSIKQGGAKYDWVS
GLQVGIANLGNSLAAVKKLVFEQGAIGQQQLAAALADDFDGLTHEQLRQRLINGAPKYGNDDDTVDTLLA
RAYQTYIDELKQYHNPRYGRGPVGGNYYAGTSSISANVPFGAQTMATPDGRKAHTPLAEGASPASGTDHL
GPTAVIGSVGKLPTAAILGGVLLNQKLNPATLENESDKQKLMILLRTFFEVHKGWHIQYNIVSRETLLDA
KKHPDQYRDLVVRVAGYSAFFTALSPDAQDDIIARTEHML

>APR04264.1_bss_benzylsuccinate_synthase_alpha_subunit_BssA_Thauera_chlorobenzoica_bacteria
MSDVQTLEYKGKVVQFAPENPREAEIPADELHEHLQNPSTERTRRLKARCRWKHAAAGEFCEKGVTAGIE
RMRLLTESHWATRGEPEPIRRAHGLKNILDKSTLVLQTDEFIVGYHAEDPNMFPLYPELSYMAVQDYLKS
KYSPQPAKEAQEIVDYWKPFSLQARCEPYFDPVDLRRGYQVSTIEGPVFASGYNSVIPPYETVLEDGLQA
RIALAEEKIEHARAEMEKFPWHAPSGLEWIDKIDNWKAMVIACKAVIAWARRHARLCKIVAEHFETDPKR
KAELLEIADICQRMPAEPARGLKDAMQSKWFTFLICHAIERYASGFAQKEDSLLWPYYKASVIDKTFQPM
EHKDAVELIEMERLKISEHGAGKSRAYREIFPGSNDLFILTLGGTNGDGSDACNDMTDAILEATKRIRTT
EPSIVFRYSKKNRAKTLRWVFECIRDGLGYPSIKHNELGVQQMLEMAKYSRNGNGATPEEAHYWVNVLCM
APGLAGRRKAQKTRSEGGSAIFPAKLLEITLNNGYDWSYADMQMGPETGYAKDFKTFDELWEAFRKQYQY
AIALAIRCKDVSRTMECRFLQMPFVSALDDGCMELGMDANALSEQPNGWHNPITSIVAGNSLVAIKKLIY
DEKKYTMAQLMDALQANWEGYEEMRRDFKNAPKWGNDDDDADVLISRFYEEILGGEMMKNINYSGGPVKP
TGQAVGLYMEVGSRTGPTPDGRFGGEAADDGGISPYSGTDKKGPTAVLRSVSKVQKNQKANLLNQRLSVP
IMRSKHGFDIWHAYMDTWHELNIDHVQFNVVSTEEMKAAQREPEKHQDLIVRVSGFSARFVDIPTYGQNT
IIARNEQNFNAQDLEFLNVEL

>APR04261.1_bss_benzylsuccinate_synthase_accessory_protein_BssF_Thauera_chlorobenzoica_bacteria
MSPAPATPVIERFVIPDTDGYSEFWRRDKSPVEPLELAKLLHALRKVAAFVGRNAGEVVWSGMAQDDATI
AIDPSPILGCYPVPAARTDLVVGLTVHQAYLRTEWSARVRELALARLQPPPQYAYKFGLFLDLCESVYVD
NLANRSVLGHYAEIARRWRVENNACRLLSPPTLSEALHLWWIFATDRDPDRYRTRWLDPWLEDLLDRAAF
DKFYQAPFEQLAALVPALRTQCPAITGIAERVEFRVERYLALWKTLLPRIRFWIGDSGDRFMMPSEYDEN
IATEDAERKAVKATIVSYAKLIERALPAKNRDLTEQVLDNVMNAEGVVRVEGSDILMPAQDLVDAALRRK
LERVVRHAAQRTSAFNRGLTSGKIHSRRLYRAHTTGTVFQEKKNEYDLRNDVVLLVDATGSMADPARWSR
AETVFQTLFTAIHAYAKNARLFAYNETRSACRISELFRDGRMHTVLPQGKTASGEAIIATALSTRSAARR
RIIIHLTDGASNWGCGVAEAIAFCRRRNIGLLTLGIGCSPAAKQSLRDEYGKLVQFIDDLQQLPPLLGSL
LNYDARH

>APQ65645.1_bss_Benzylsuccinate_synthase_alpha_subunit_Salmonella_enterica_subsp._enterica_serovar_Newport_bacteria
MTQLKLDTLSDRIKAHKTALVHIVKPPVCTERAQHYTEMYQQHLDKPIPVRRALALAHHLAERTIWIKHD
ELIVGNQASEVRAAPIFPEYTVSWIEKEIDDLADRPGAGFSVSEENKRILHDVCPWWRGQTVQDRCYGMF
TDEQKGLLATGIIKAEGNMTSGDAHLAVNFPLLLEKGLDGLRDKVAERRSRINLTVLEDLHGEQFLKAID
IVLDAVSQHIMRFAALARQMAGEESRESRRKELLTIAENCEVIAHEPPQTFWQALQLCYFIQLILQIESN
GHSVSFGRMDQYLYPYYRRDVELNQTLDREHAIELLHSCWLKLLEVNKIRSGSHSKASAGSPLYQNVTIG
GQNLINGQPMDAVNPLSYAILESCGRLRSTQPNLSVRYHAGMSNDFLDACVQVIRCGFGMPAFNNDEIVI
PEFIKLGIEPQDAYDYAAIGCIETAVGGKWGYRCTGMSFINFARVMLAALEGGRDATSGKVFLPQEKALS
AGNFNNFDEVMAAWDTQIRYYTRKSIEIEYVVDTMLEENVHDILCSALVDDCIERAKSIKQGGAKYDWVS
GLQVGIANLGNSLAAVKKLVFEQGVIGQQQLAAALADDFDGLTHEQLRQRLINGAPKYGNDDDSVDTLLA
RAYQTYIDELKQYHNPRYGRGPVGGNYYAGTSSISANVPFGAATMATPDGRKAHTPLAEGASPASGTDHL
GPTAVIGSVGKLPTGSILGGVLLNQKLNPTTLENESDKQKLMVLLRTFFEVHKGWHIQYNIVSRETLLDA
KKHPDQYRDLVVRVAGYSAFFTALSPDAQDDIIARTEHML

>APQ27326.1_bss_Benzylsuccinate_synthase_alpha_subunit_Klebsiella_pneumoniae_bacteria
MTTLKLNTLSARIQAHKMALVHIVKPPVCTERARHYTEMYQRHLDKPIPVRRALALAHHLAERTIWIKHD
ELIVGNQASEVRAAPIFPEYTVSWIEKEIDDLADRPGAGFSVSEENKRVLHAVCPWWRGQTVQDRCYGMF
TDEQKALLATGIIKAEGNMTSGDAHLAVNYPLLLEKGLDGMRAKVAERRSRINLTVLEDLHGEQFLKAID
IVLEAVSDHSKRFAALAREMATAESRESRRHELLTIAENCDVIAHEPPKTFWQALQLCYFIQLILQIESN
GHSVSFGRMDQYLYPYYRRDVELQQSLDREQAIELLHSCWLKLLEVNKIRSGSHSKASAGSPLYQNVTIG
GQNLVDGKPQDAVNPLSYAILESCGRLRSTQPNLSVRYHAGMSNDFLDACVQVIRCGFGMPAFNNDEIVI
PEFIKLGIEPQDAYDYAAIGCIETAVGGKWGYRCTGMSFINFARVMLATLEGGRDATSGQVFLPQEHALS
KGNFANFDQVLTDWDNQIRYYTRKSIEIEYVVDTMLEENVHDILCSALVDDCIERAKSIKQGGAKYDWVS
GLQVGIANLGNSLAAVKKLVFDQGAIGQQELAKALAEDFDGLTHEQLRQRLINGAPKYGNDDDSVDELLA
RAYQTYIDELKQYHNPRYGRGPIGGNYYAGTSSISANVPFGAQTMATPDGRKAHTPLAEGASPASGTDHL
GPTAVISSVGKLPTGAILGGVLLNQKLNPSTLENESDKQKLMVLLRTFFEVHKGWHIQYNIVSRDTLLEA
KKHPDQYRDLVVRVAGYSAFFTALSPDTQDDIIARTEHTL

>SIO95229.1_bss_Benzylsuccinate_synthase_alpha_subunit_Vibrio_spartinae_bacteria
MVTLNLKQASERIQAHKNALIHIVQPAVCTERAVHYTESYQQHADKPVSVRRALALAHHLEQRTIWIKHD
EMIIGNQASQVRAAPVFPEYTVNWILAEIDELAERPGAGFSVTQENKDTIHRVLPWWQGQTVQDRCYGIF
SQEHKDILATGMIKAEGNMTSGDAHLAVDYALLLEKGLDWLRDKVTQRQARINLTVLDDLHGNQFLRAVA
ITLAAVSQHIHRYAELARREAAKAGTEQRRGELLAIAENCDVIAHQPPQTFWQGVQLAYFIQLFLQIESN
GHSVSFGRMDQFLYPLYHQDVEQEKTLSREDAIELLQCCWLKLLEVNKIRSGTHSKASAGSPLYQNVTIG
GQKLIEGQAVDAVNSLSYAILESCGRLRSTQPNLSVRYHAGMSDDFLDACVQVIRCGFGMPAFNNDEIVI
PEFIRLGVTPEDAYEYAAVGCIETAVAGKWGYRCTGMSFINFARVMLAALEGGQDATSGQIFLPQEQALS
QGNFSSFDDVMLAWDRQIRYYTRKSIEIEYVVDTMLEENAHDLLCSSLVDDCIERARTIKQGGAKYDWVS
GLQVGIANLGNSLAAVKTLIFEQGLVRQQELAQALSDDFSGLTHEQLRQRLVNRAPKYGNDDESVDQLLV
RAYQSYIDELKQYHNPRYGRGPVGGNYYAGTSSISANVPFGAATMATPDGRKAGMPLAEGASPASGTDHL
GPTAVMNSVSALPTGSILGGVLLNQKLNPSMLDDDSDRHKLMSLLRTFFDIHRGWHIQYNVVSRNTLIEA
KKHPEQHRDLVVRVAGYSAFFTALSPETQDDIIARTEHVL

>APJ31787.1_bss_Benzylsuccinate_synthase_alpha_subunit_Streptococcus_pneumoniae_bacteria
MVNTEVARTTIKTEYFGSLTERMNKYREDVLNKKPYIDAERAVLATRAYERYKEQPNVLKRAYMLKEILE
NMSIYIEEESMIAGNQASSNKDAPIFPEYTLEFVLNELDLFEKRDGDVFYITEETKEQLRSIAPFWENNN
LRARAGALLPEEVSVYMETGFFGMEGKMNSGDAHLAVNYQKLLQFGLRGFEERARKAKVALDLTDPASID
KYHFYDSIFIVIDAIKVYAKRFVALAKSLAENANPKRKKELLEIADICSRVPYEPATTFAEAIQSVWFIQ
CILQIESNGHSLSYGRFDQYMYPYMKADLESGKETEDSIVERLTNLWIKTITINKVRSQSHTFSSAGSPL
YQNVTIGGQTRDKKDAVNPLSYLVLKSVAQTHLPQPNLTVRYHAGLDARFMNECIEVMKLGFGMPAFNND
EIIIPSFIAKGVLEDDAYDYSAIGCVETAVPGKWGYRCTGMSYMNFPKVLLITMNDGIDPASGKRFAPSF
GHFKDMKNFSELENAWDKTLRYLTRMSVIVENSIDLSLEREVPDILCSALTDDCIGRGKHLKEGGAVYDY
ISGLQVGIANLSDSLAAIKKLVFEEERISPSQLWHALETDYAGEEGKVIQEMLIHDAPKYGNDDDYADKL
VTAAYDIYVDEIAKYPNTRYGRGPIGGIRYSGTSSISANVGQGRGTLATPDGRNAGTPLAEGCSPSHNMD
QHGPTSVLKSVSKLPTDEIVGGVLLNQKVNPQTLAKEEDKLKLIALLRTFFNRLHGYHIQYNVVSRETLI
DAQKHPEKHRDLIVRVAGYSAFFNVLSKATQDDIIGRTEHTL

>APD45415.1_bss_Benzylsuccinate_synthase_alpha_subunit_Klebsiella_pneumoniae_bacteria
MTTLKLNTLSARIQAHKMALVHIVKPPVCTERARHYTEMYQQHLDKPIPVRRALALAHHLAERTIWIKHD
ELIVGNQASEVRAAPIFPEYTVSWIEKEIDDLADRPGAGFSVSEENKRVLHEVCPWWRGQTVQDRCYGMF
TDEQKALLATGIIKAEGNMTSGDAHLAVNYPLLLEKGLDGMRAKVAERRSRINLTVLEDLHGEQFLKAID
IVLEAVSDHSKRFAALAREMATAESRESRRHELLTIAENCDVIAHEPPKTFWQALQLCYFIQLILQIESN
GHSVSFGRMDQYLYPYYRRDVELQQLLDREQAIELLHSCWLKLLEVNKIRSGSHSKASAGSPLYQNVTIG
GQNLVDGKPQDAVNPLSYAILESCGRLRSTQPNLSVRYHAGMSNDFLDACVQVIRCGFGMPAFNNDEIVI
PEFIKLGIEPQDAYDYAAIGCIETAVGGKWGYRCTGMSFINFARVMLATLEGGRDATSGQVFLPQEHALS
KGNFANFDQVLADWDRQIRYYTRKSIEIEYVVDTMLEENVHDILCSALVDDCIERAKSIKQGGAKYDWVS
GLQVGIANLGNSLAAVKKLVFDQGAIGQQELAKALAEDFDGLTHEQLRQRLINGAPKYGNDDDSVDELLA
RAYQTYIDELKQYHNPRYGRGPIGGNYYAGTSSISANVPFGAQTMATPDGRKAHTPLAEGASPASGTDHL
GPTAVISSVGKLPTGAILGGVLLNQKLNPSTLENESDKQKLMVLLRTFFEVHKGWHIQYNIVSRDTLLEA
KKHPDQYRDLVVRVAGYSAFFTALSPDTQDDIIARTEHTL

>OIQ61588.1_bss_benzylsuccinate_synthase_alpha_subunit_Moorella_thermoacetica_bacteria
MFILIKKGHVIAPCEVYFSEGVDPMSTVLQDEPLHFQLALQPVRTNRIDSMLNYINAIEPGICIERARYL
TESYKETEHLPYIIRRARALENILKKMSIYILPGSLLVGNQSSKPCFAPLFPEFTVDFLEEEILQGKPMY
PYERPSDKFNVDKEIVPELQDIINWWKGRTHKERVYANLPEEAILAQDAVGAVNIVNFLHGGDGHLAPPY
KWLFDHGVGHIIALCRQKLAEIDLTTPEGLESKRFYEAVIISCQALIDWAHRYAELAEAEAARETEESRR
SELRKLAEICRRVPEHPARTFHEALQFMTFVQVAIQIEDNAQGICPGRFDQVLWEHYQRDVSRGILNRDQ
ALELVQNFFVVLSTIERIRSWNDTDYFRGKPIFQNLTIGGINPETGEDASNELTYIVLDAIANTRTLQPS
HYARWHKKAPEKYKMKVAETIRLGTGFPAIANDELYIPAMMNRGYDLKDASDYCIVGCAEPGVAGLRGGR
TGAAWFCLAKILEVTLYGGRDPRTGVMLHPNCNGKDLSSFESYDEVWEAFVDQVKYYIRLHVLMDNITDK
LWEEYIEEPLTSALGCPTTCLERGRSIKKGGAKYDFTGNETIGLANVANSLYAIKYVVFDQKLITGTQLL
HALKTNFEDMTTDPTGPEIQQMCLLAPKYGNDQDEVDFVARDVLALVCEELPKYKNTRYGRGPIGGVFQA
STTTVSSNTAFGRMVGALPDGRQTGTPLSDGQSPMRGTDTLGPTAAVRSVAKLRNVLLSEGSLYNLKLLP
QDLKD

>OIN97194.1_bss_benzylsuccinate_synthase_subunit_alpha_Deltaproteobacteria_bacterium_CG1_02_45_11_bacteria
MAITERTQRLKDACRYKHTREGEYVEEGIETCIERARLWTASFQATEGEPNAIRRAKALKHVLENMTIYI
KEDEMIVGCQASEPHRLNLHPELCYYPLLDVLHSKYCPPEQKQELSEVLEYWQPRSLQKVCESVIPEEIR
NIAVTNTIIEPPMYLWAYNSPNPDYEALLRDGLNLRIEKIKEKLAEARKKVFSDAPKKEHLDLIEKRNEW
RAMLIAAEAVILWARRFSRLARILAEEFEADSKRRAELMKISEICYKVPAEPCDHLWEALQAHWFAFTIC
HSLERYAGGASFRYDVTFWPYYKKDVIDNTLLTRKDAQELAECHRLKYNEWGRIGSRALREAMAGANELL
ITTIGGVMPDGSDACSEWTDVLLDAAHSIRVNEPSLGFRWHPDSRPETIKRVHKCIASGLGYPSIKNDHV
NTEQLTRWGASLEQARSWALVLCMSPGCTGSQGTRVRNPWSIIVPKCFELALSDGFDYSYSSMQLGPHSG
DPKAFQSFDDVREAFRKQLRFAVELGQRLRNISRYYEARMIQQPFLSCLYDGCVERGLDAVAWDELPNPW
FNIVSPIDAVDSLAAIKKLVFDEKKYTMPELVDALRADWEDCEEMRNDFWNAPKFGNDDDYVDDEARWAY
NMFYEEGQRVENYSGGKPLPLGQSIAYFWVYGPRVGALPSGRYHGNALSDGGISPYIGCDTKGPTAVLKS
VSKIDARTLKGNLLNQRLAPDIIAGEKGFQIWEAYMKTWFDLGIDHVQFNVVDNKTLRAAQKEPEKHTDV
IVRVAGYSAMFVNLNSYSQESIISRTEHTL

>OIN96540.1_bss_benzylsuccinate_synthase_subunit_alpha_Deltaproteobacteria_bacterium_CG1_02_45_11_bacteria
MGIERGRLLTESYKATRGEPEIIRRAKALDHILKNYPIFINDGEFVVGDAAETPDTLCIYPEMGFFPTID
IVEDPDLMDDDIRDEAREIAEWWKPLGLQDKCMAYYDQHEIDIATPWTIVDVPPFIANYMSVVPPYMSVF
EDGLSGRIRWCEENINKAFEKLRAYPWNGEENLPLLDKIDVWRAMIIADKGVIKWARRYSRLAKIIAENF
DLSDSVMGAEHRKNELLEMSDICRRVPAEPATGFKDAMQSKWFVYVICHSLERYSSGYAHLEDRLMWPYY
KASVIDRSFQPMTREEAIELVECERLKVCERGVAKGRAHREGQPGANDLHIITLGGLDKNGKDATNDLTN
VILEASLKIKTPEPSLAFRYSPKINEKTRRLVFENIAQGFGFPSIKHEEKNTRQMIEYYKVPPDEAADWA
LVLCMAPGVNKRRGLQKTRTEGGGLIWIDKCCELAFHDGFDYSFAKIQTGPRTGDATKFKNFEELFEAFA
KQVEFATALHYRNRDVTRRAERQYCEAPFVASLDDACVEQGVGAFSEKNYPNPWSNTPGEQAAADSLAAV
KKLVFDEKKYTMEEVVKALRANFEGYEEMRRDMLAAPKWGNDDPYVDELGRQIFTMVADKLLQQTTYSGM
HPLGNPQTVSTFATRAPRIGALPFGKKHGEVLHDGGSSPYVGMDKKGPTAVLKSVSRIPHDRYKGVQFNQ
RLPVSLMRSDKGFEIWTSYMKAWHDLNIDHVQFNVVETKDMLEAQKEPEKWEPLIVRIAGYSARFVSLPK
NAQDAIISRTEQQIG

>OIN95641.1_bss_benzylsuccinate_synthase_subunit_alpha_Deltaproteobacteria_bacterium_CG1_02_45_11_bacteria
MPGSTDRTQFLYSRCRWKHVAGGEYVRPEIKIGLERLRLYTDAHRTTAGEPEIIRRAKCLNHFLENCGIY
IQDGELVVGDHCEQPDILCFYPEMGYFPTIDLVESDIMPDELRDEARDLAEYWKPYGLQDKCMPYYSQHE
IDISTPWTIVDVPPFIANYMSTAPPYMSVLEDGLLKRIKWCEDLIAKAFAKLRSYPWNGEENLPLLDKID
VWNSMIIAQKAVIKWARRYSRLAKIIAENFDVDPQRREELLEIFDICRRVPAEPAKGFKDAMQSKWFLFE
ICHSIERYSSGYSHLEDRLMWPYYKASVIDRSFQPMSREEAIELVECERLKVCERGIAKGRAHREGQPGA
NDLHIITLGGLDENGNDATNDLTNVILEASLHIRTPEPSLAFRYSPKINEKTRRLVFENIAQGFGFPSIK
HEEKNTRQMIEYYKIPPDEAAHWALVLCMAPGVNKRRGTQKTRTEGGGVLWICKAIELALSDGFDYSLIN
MQTGPRTGDPAKFKSFEEVFDAFEKQVEFAVALHFRARDITRRAEIRYCESPFVGSMDDICVEEGIGAFA
SKTYANPWSDSPGVVDAADSLAAIKKLVFEEKKYTMEELVKALRSNWGAEYAEMRRNFIAAPKWGNDDPY
IDEIAARIYTMVADKYVEQTTYSGMHPLPNPQTVSTFSTRAPRVGAHASGRKHGEVLADGGCSPYVGMDK
KGPTAVLKSVSRIPHDMYKGVQFNQRLPASIMKSDKGFEIWTSYMKAWHDLNIDHVQFNVVNTEDMLAAQ
KEPEKWEPLIVRIAGYSARFVSLPKNAQDAIISRTEQPLA

>SCQ06644.1_bss_Benzylsuccinate_synthase_alpha_subunit_Escherichia_coli_bacteria
MTTLKLDTLSDRIKAHKNALVHIVKPPVCTERAQHYTEMYQQHLDKPIPVRRALALAHHLANRTIWIKHD
ELIIGNQASEVRAAPIFPEYTVSWIEKEIDDLADRPGAGFAVSEENKRVLHEVCPWWRGQTVQDRCYGMF
TDEQKGLLATGIIKAEGNMTSGDAHLAVNFPLLLEKGLDGLREEVAERRSRINLTVLEDLHGEQFLKAID
IVLVAVSEHIERFAALAREMAATETRESRRDELLAMAENCDLIAHQPPQTFWQALQLCYFIQLILQIESN
GHSVSFGRMDQYLYPYYRRDVELNQTLDREHAIEMLHSCWLKLLEVNKIRSGSHSKASAGSPLYQNVTIG
GQNLVDGQPMDAVNPLSYAILESCGRLRSTQPNLSVRYHAGMSNDFLDACVQVIRCGFGMPAFNNDEIVI
PEFIKLGIEPQDAYDYAAIGCIETAVGGKWGYRCTGMSFINFARVMLAALEGGHDATSGKVFLPQEKALS
AGNFNNFDEVMDAWDTQIRYYTRKSIEIEYVVDTMLEENVHDILCSALVDDCIERAKSIKQGGAKYDWVS
GLQVGIANLGNSLAAVKKLVFEQGAIGQQQLAAALADDFDGLTHEQLRQRLINGAPKYGNDDDTVDTLLA
RAYQTYIDELKQYHNPRYGRGPVGGNYYAGTSSISANVPFGAQTMATPDGRKAHTPLAEGASPASGTDHL
GPTAVIGSVGKLPTAAILGGVLLNQKLNPATLENESDKQKLMILLRTFFEVHKGWHIQYNIVSRETLLDA
KKHPDQYRDLVVRVAGYSAFFTALSPDAQDDIIARTEHML

>SCQ09005.1_bss_Benzylsuccinate_synthase_alpha_subunit_Streptococcus_anginosus_bacteria
MANVKEIEKTTIQTNYFGSLTDRMNKYREDVLDKKPYIDAERAVLATRAYQEHKEKPNVLKRAYMLKEIL
ENMTLYIEDETMIVGNQASSNKDAPIFPEYTLEFVLNELDLFEKRDGDVFYITEETKEQIRNIAPFWENN
NLRARAGALLPEEVQVYMETGFFGMEGKMNSGDAHLAANYQKLLQYGLKGFEEKARAAKEALDLTDPASI
DKYHFYDSIFIVVDAVKAYANRFVKLAQDMAESASPERRQELLEIVRICSKVPYEPAETFAEAIQSVWFI
QCILQIESNGHSLSYGRFDQYMYPYVKSDLEAGRETEESIVERLTNLWIKTITINKVRSQAHTFSSAGSP
LYQNVTIGGQTRDKKDAVNPLSYLVLRSVAQTHLPQPNLTVRYHAGLDARFMNECIEVMKLGFGMPAFNN
DEIIIPSFIAKGVLEEDAYDYSAIGCVETAVPGKWGYRCTGMSYMNFPKVLLITMNDGIDPASGKRFAPS
FGHFKDMKSFAELQTAWDKTLRHLTRMSVIVENAIDLSLEREVPDILCSALTDDCIGRGKHLKEGGAVYD
YISGLQVGIANLSDSLAAIKKLVFEEGKLTPAELWHALETDYAGERGKEIQEMLISDAPKYGNDDDYADK
LVTDAYDIYVDEIAKYPNTRYGRGPIGGIRYSGTSSISANVGQGRGTLATPDGRNAGTPLAEGCSPSHNM
DKNGPTSVLKSVSKLPTDEIVGGVLLNQKVNPQTLSKEEDKIKLIALLRTFFNRLHGYHIQYNVVSRETL
IDAQKHPEKHRDLIVRVAGYSAFFNVLSKATQDDIIGRTEHTL

>AOR57029.1_bss_putative_benzylsuccinate_synthase_alpha_subunit,_partial_Magnetospirillum_sp._bacteria
YPGLSYMAVQDYLLSDYAPQPTSEAAEINDYWKPYSLQAKCSPYFDPTDLGRMFQVSSMEAPSFASGYNS
IVPPYETVLEDGLLARVKLAKSHIEQAQAEMGAFPWNGSKGLEWIEKIDNWQAMIIACEAVISWARRHAR
MCKIVAEKFEADPKRRAELLEIADICQRVPAEPCKGLKDAFQAKWFTYLICHAIDRYASGYAHKEDTLLW
PYYKASVVDKSFQPMTYENAVEWVEMERLKISEHGAGKSRAYREIFPGSNDLFILTVGGTLGDGSDACTD
MTDAILEGAKRIRTTEPSIVFRYSKKSRAKTLRWVFECVRDGLGYPSIKHDEIGTAQMLEYGAYSLTGNG
ATPEEAHNWVNVLCMSPGLAGRRKTQKTRSEGGGSIFPAKLLEITLNDGYDWSYADMQLGPKTGQATQFK
TFEDLWEAFRKQYQYAIALCIRAKDVSRYFEGRILQMPFVSAIDDGCMELGVDANVLSEQPNGWHNPITT
IVAGNSLVAIKKLIFDDKKYTMEQLVEALKANWEGHEEMRLDFKNAPKWGNDDAYCDEIIKNFYEDIVGG
EMSKITNYSGGPVRPTGQAVGLYMEVGSRTGPTPDGRLGGEAADDGGISPYMAPIRRGPT

>WP_014956012.1_bss_benzylsuccinate_synthase_subunit_alpha_Desulfobacula_toluolica_bacteria
MPTVATPTTERTARLKNRCRFKHVAGGEYVHAGVRAGVERARLITQSHKENVGEPNCIARARGLEKILKN
ITIHIQDDELIVGANTEHPDYFPMYPELSYFATVDMVESQYCDHKDEMREIAEYWRPYTIQTKGEKYFTP
EEIGVMYSATTVQPPMFVTAFSSIVPTYEAVLEDGLIKRIEEVEKKIADANAEMRKSPWNGQENLHYLDK
IDQWNAMLIAMKAVVAWAQRYARLAKIMAENFLTDPKRKEELLEIADICRHVPAYPARGLKDAMQSKWFT
YLLCHSIERYSSGYGQKEDKMLWPYFQKSVIEKTEQPMTREEAVELFECERLKVSEHGSTKGRQLREFFA
GSNDLFILTLGGINPDGSDASNDCTNCILEAASSIVTTEPSISFRWNEIGNIETKKRVFDCVKKGFGFPS
IKNDELNTQQLVKYFNVPEEVARDWALVLCMSPGITGRRGTQKTRSEGGSDVYPAKVMEIALTNGFDEFF
TNIQLGPETGNGEDFKSFDEVWNAVKLQLRYAIELSLRSKDVGRIMESKYLCCPFISSIDDGCVEKGMDA
NELAEVANPWHNVIGGSVVVIDSMAAIKKLVFEDKKYTMAELMDALRNNWEGKEEMRLDFWNAPKFGNDD
AYADEIASKYYDLIADEWKRNTTYSGTYPLPLAQSVAGYIVNGPKTAATANGRHAGEALDDGGCSPYMGC
DKSGPTAVLKSVSKIDASKHKGILLNQRLSTVLMNSDAGFDLWHAYMKTWHSLGIDHVQFNVISQEDMKA
AQIEPEKYTDTLVRIAGYSAKFIDLARYSQDTIIARTEQDMAG

>WP_006966105.1_bss_MULTISPECIES:_benzylsuccinate_synthase_subunit_alpha_Desulfotignum_bacteria
MPTTERTARLKNRCRFKHVAGGEYVDPSVKAGVERARLITQAHKENIGEPNCILRARGLENILKNITIHI
QDEELIVGGNTEHPDYFPIYPELSYFSTVDMVESHYCEHKEEMREIAEYWRPYTIQRKAEKYFTPEEIGV
LYSATIVQPPMFVTAFSSIVPNYESVIEDGLLKRIEVVEQKIADAETEIRESPWNAPKKLHYLDKIDQWQ
AMLIAMKAVVGWAQRHARLAKIIAENFLTDPKRKEELLEISEICRHVPAYPARGLKDAMQSKWFTFLLCH
SIERYSSGYGHKEDKLLWPYFQKSVIDKTEQPMTREEAVELFECERLKVSEHGSTRGRQLREFFAGSNDL
FILTLGGINPDGSDASNDCTNAILEAAESIITTEPSIGFRWNEKGNVETKKKVFNCIKKGFGFPSIKNDE
MNTQQLIKYFNVPEEVARDWALVLCMSPGITGRRGTQKTRSEGGSDVYPAKAMEIALTNGFDEFFTNMQL
GPETGNAEDFASFGQVWEAVKLQLRYAIELSLRSKDVGRIMESKYLCCPFISSIDDGCVEKGMDGNELAE
VANPWHNLIGGSVVVVDSMAAIKKLVFDEKKYTMTELMDALRNNWEDKEEMRLDFWNAPKFGNDNPYVDE
IATKYYDLVADEWKRNTTYSGTFPLPLAQSVAGYIVNGPKTAATANGRYAGEALDDGGISPYMGCDKNGP
TSVLKSVSKINASKHKGILLNQRLSTVLMNSDAGFDIWHAYMKTWHELDIDHVQFNVISTEDMKAAQIEP
EKHTDMLVRIAGYSAKFIDLARYSQDTIMARTEQDIAAG

>WP_006524672.1_bss_benzylsuccinate_synthase_subunit_alpha_Desulfallas_gibsoniae_bacteria
MPITERTKRLKARCRWKHTSAGEFVDESIRTGLERARLITESHKQTTGEPRVIRRAKGFANILNNITVII
QEDELIVGDHVEHPEAIPLYPELSYFVTLDLVRSKYCPEELKEEAMEIAKYWEPYTMQRKGEAYYTPDEL
ERAYQFSTVEAPAFVTGFNSIVPPYETVQEDGLLKRIEIIQGKIDEAMAQLKKTPWNATENLPLMDKINN
WRAMIIADEAVIAWARRHARLARIIAENFETDPVRKKELMEISDICHRIPAEPAKGLRDAVQCKWFVFLI
AHGLERYASGYAQQEDKLLYPYYKISVIDKSFQPMTRDEAQELVECERLKISEHGSCKDRGHREAFPGSN
DLFILTIGGIKPDGSDACNDMTDIILDAALSVRTTEPSIAFRWHPKGRLETKKRVFDCIAAGLGYPSIKH
EDINYSQLIKWGATPEQARDWLLVLCMSPGVAGRRATQKCRTEGGGCVFVAKCFEIALYNGYDATFANIQ
QGPETGNAEEFETFDQLFEAFRKQIQYAISLAIKGKDISRMIEQHYLQIPFISSIDDGCVEAGQDASGYV
ELPNPWHNIILNTVASDSLVAMKKLIFDEKKYTMQELITALKANWQGYEEMRRDFWNVTKWGNDDPYADE
ITVKFYDMLAEEFSKVIMYSGVAPMPLGQSVGHYVTVGSKVGPTPNGRLHGEAADDGGISPYMGADKKGP
TAVLKSVSKVNARKFKGMLLNQRLSAEQMRSERGFDLWMDYMDTWYDLEIDHVQFNVASTKELRAAQEEP
EKYPDLIVRVAGFSARFVDLSRYAQDTIIARTEQSFGVAQ

>WP_004511527.1_bss_benzylsuccinate_synthase_subunit_alpha_Geobacter_metallireducens_bacteria
MSTVAASIKYNDKVVDFPLANQEENAIADEVLHENLARPTTERTKRLKARCRWKHAAAGEFVDAEVRAGI
ERMRFITEAHKASAGQPEVIRRALGLANILNKSTLVLQQDEFIIGYHAEDPEMFPLYPELAYMAVQDYLM
SDYSPQPKEEAAEINEYWKKYSMQAKGERYFTQEELLQMYQVSTMEAPGFATGYNSISPPYETVLQDGLL
KRIEMAHEKIEHAKREMQKIPWDATTGLDWIAKIDVWKAMIIADEAVINWARRHARLAKIVAENFETNPA
RKEELLEIAEISHRVPAEPCKGLKDAFQAKWYTYLICHAIDRYASGYAQKEDEMLEPYYNISVKEKSFQP
MTHTDVVEMVEMERLKISEHGAGKSRAYREIFPGSNDLFILTIGGTKPGYVDACSDMTDAILEGARNIRT
TEPSIVFRWHPVGREKTKRLVFECIRDGLGYPSIKHDVIGTEQLKYYSQFSKNNNGATDDEAHYWGLVLC
MSPGVCGRRKTHKTRSEGGGSIFPAKMMEIVLADGFDWSYSGMQLGPHTGDPTTFKTFEQLWEAFRSQYA
YATSKVIRAKDIMRYYESKFLQMPFVSSIDDGCMELGIDSMELSEQPNGWHNPITTVVAANSLVAIKKLI
YDEKKYTMAQLVTALRANWHGYEDMRQDFLNAPKWGNDDEYADTIIKKFYEDIIGGEMAKITNYSGGPVL
PVGQAVGLYMEIGSRTGPTPDGRFGGDAGDDGGISPYMGTDKKGPTAVLKSVSKVQKNQKANLLNQRLSV
PIMRSVHGFTIWKSYMDAWEKLNIDHVQFNCVSTAEMKAAQKEPEKHQDLIVRVSGFSARFVDIPTYGQN
TIIARNEQAFGADDLEYLNTQL

>ODS33052.1_bss_Benzylsuccinate_synthase_alpha_subunit_Candidatus_Scalindua_rubra_bacteria
MTDQQPSSGGIHVNLEDNTSSNSANHVTGNGPLPIINETPEKIRTLSDLALCNLTIDQFPVVKEWRRKLF
DPDFVPEVCDELPGLLTEYMVKTESANLHPYTRRAKALNHIFSNKKAIVKETDLLPGQTTTSFVGPVVYP
DTIGYCIWPELKTLNDRLANPFKIRPEVAERLNKEIFPYWLNRKVVQEVARYSDYDTAKYKNNDKVNGGK
LPDGTPSIDPPLKKKAGETPRCQELLERVAFYLSDKATCVSHTTPDFENMLKYGLNGLIERMQQDISSGK
AKTDEQKIFLEGVIAVFEGANKYAEHLAEAAAKAGNKDLERICRKVPSKPAETMHEALAAIWICYHLLLQ
ENTNFGLSFGRLDQLLNPYYLRDWKKLSTAQEKSDYTTKAVELVCHFFLHSCDHVPLSTEGAETLFAGSG
SNQALTVGGTRLENGEVVDAVNDMTYIILKATELLSVRDPNVHVRYHKEIHNGNGHGNLKYSPYLMRISQ
VNILTRATPAIHGDVPVIKSMADYYRQHEGVSEEEALADAYDYSSIGCIEQNSTGKHYGNSGSTLFVIPA
VLELALFGGKHRSSGVDDNGPNLFTGETKYTTNPLTKMKSMKEFIDAFRFQLDEMARHAVQNNNYYGRSM
EKVRPSPFLSGLYVGPINTSESNGASLRDVSSGGAKYNSSGVAVIGLADVIDSFCVIDSLVFGGQVTKEE
LIAAMEANFEEKNLSSVSGKVTLTADRLKEIKEKIRLAPKYGAGVESNGKYNNKMAVNYTNELTKMIQEV
FYKYRNHRGGRYLVGYWSMTNHAGFGMLAQATPNGRKSGIAFASGITPCSGIVKRDGSKVHALDHIRSVA
SVDANTVQNGYTYNLSLTTQDKSHFKEDTEKFAGYMKSFMDEDGVLVQLCVASIKDLEAAHNAANLAAKS
EISAAERAAAIEPFKDLMIRVAGYSAYFVTLNSQMRQEIIARSNFALKNGEEQHPIQ

>AOM69129.1_bss_Benzylsuccinate_synthase_alpha_subunit_Escherichia_coli_bacteria
MTTLKLDTLSDRIKAHKNALVHIVKPPVCTERAQHYTEMYQQHLDKPIPVRRALALAHHLANRTIWIKHD
ELIIGNQASEVRAAPIFPEYTVSWIEKEIDDLADRPGAGFAVSEENKRVLHEVCPWWRGQTVQDRCYGMF
TDEQKGLLATGIIKAEGNMTSGDAHLAVNFPLLLEKGLDGLREKVAERRSRINLTVLEDLHGEQFLKAID
IVLVAVSEHIERFAALAREMATTETRESRRDELLAMAENCDLIAHQPPQTFWQALQLCYFIQLILQIESN
GHSVSFGRMDQYLYPYYRRDVELNQTLDREHAIEMLHSCWLKLLEVNKIRSGSHSKASAGSPLYQNVTIG
GQNLVDGQPMDAVNPLSYAILESCGRLRSTQPNLSVRYHAGMSNDFLDACVQVIRCGFGMPAFNNDEIVI
PEFIKLGIEPQDAYDYAAIGCIETAVGGKWGYRCTGMSFINFARVMLAALEGGRDATSGKVFLPQEKALS
AGNFNNFDEVMDAWDTQIRYYTRKSIEIEYVVDTMLEENVHDILCSALVDDCIERAKSIKQGGAKYDWVS
GLQVGIANLGNSLAAVKKLVFEQGAIGQQQLAAALADDFDGLTHEQLRQRLINGAPKYGNDDDTVDTLLA
RAYQTYIDELKQYHNPRYGRGPVGGNYYAGTSSISANVPFGAQTMATPDGRKAHTPLAEGASPASGTDHL
GPTAVIGSVGKLPTAAILGGVLLNQKLNPATLENESDKQKLMILLRTFFEVHKGWHIQYNIVSRETLLEA
KKHPDQYRDLVVRVAGYSAFFTALSPDAQDDIIARTEHML

>AOL15236.1_bss_Benzylsuccinate_synthase_alpha_subunit_Enterobacter_sp._HK169_bacteria
MTTLNLNTLSERIKAHKTALVHIVKPPVCTERAQHYTEMYKQHMDKPIPVRRALALAHHLAERTIWIKHD
ELIIGNQASEVRAAPIFPEYTVSWIEKEIDDLADRPGAGFAVSEENKRVLHDICPWWRGQTVQDRCYGMF
TDEQKGLLETGIIKAEGNMTSGDAHLAVNFPLVLEKGLDGLRAKVAERRTRINLTVLEDLHGDQFLKAID
IVLEAVSLHIKRFANLAREMASTETRESRRDELLAMAENCDIIAHEPPKTFWQALQLCYFIQLILQIESN
GHSVSFARMDQYLYPYYRRDVELNQSLDREHAIELLHSCWLKLLEVNKIRSGSHSKASAGSPLYQNVTIG
GQKLVNGEPMDAVNPLSYAILESCGRLRSTQPNLSVRYHAGMSNDFLDACVQVIRCGFGMPAFNNDEIVI
PEFIKLGVERDDAYDYAAIGCIETAVGGKWGYRCTGMSFINFARVMLAALEGGRDATSGKVFLPQEKALS
AGNFENFDEVMAAWDSQIRYYTRKSIEIEYVVDTMLEENVHDILCSALVDDCIERAKSIKQGGAKYDWVS
GLQVGIANLGNSLAAVKKLVFEQGTIGQQQLAAALADDFDGLTHEQLRQRLINGAPKYGNDDDSVDMLLT
RAYQTYIEELKQYHNPRHGRGPIGGNYYAGTSSISANVPFGAATMATPDGRKAHTPLAEGASPASGTDHL
GPTAVIGSVGKLPTEAILGGVLLNQKLNPSTLENDSDRQKLMVLLRTFFEVHKGWHIQYNIVSRETLLEA
KKHPDQYRDLVVRVAGYSAFFTALSPDAQDDIIARTEHTL

>ODM12792.1_bss_Benzylsuccinate_synthase_alpha_subunit_Eisenbergiella_tayi_bacteria
MGMKTFDIEQYSRRIVESKPSQRVSWLIDATRENMLVKNEKAPDPPSVLNEKTGKLPVIIRKAMAERAKL
SCAPVGIWDKQVFAGCFTLREERIVNTYALPEFAYPEEQKEGEKYGFGIYSMFGHISPDYKRLLKLGTDG
IRKMAAEQLKTAEDETARAFLQAVLISLEGLEIYASRHVDMLLAKSEAEEDPVRRQELLRTAAALGRVPR
YPASSFFEACQSAWLLHLALQLTDNYLALGRPDQYLYPYLEKDLKENRLTVEEAQELTDLYMLKFNERSQ
DNEVAAEMMDLEMEQQKQEKKWEERKLYDIGQQRYNVRDTIDAINHWNQNVMIGGCIPETGEDATNLMTV
MMLESFRRMRMTNPVLSVRLSGQTPDYLKRQTAITLKTGGGLPALYNDETVIKGYQKFGVDLEDARDYAN
NGCWECILPGKTDFYFIKLNALKCMEWALNHGRCHIDGKQEVPDQGDVSEITDFEALYKRVLDNFKIVME
GAAAHMVETQHLRSIVAPVPLLSAFLEGPVEKGKDMTQMGARFILGGTIAEGISHVIDSLCAIRRVVFQE
KYCTMTELADAIDHNFEGNEKLRNKLDSCPKYGANEEEADEIGVRLTHDYAELMMEIDGKYPEMKFMPGI
GTFSWYIAVGNGTGASADGRLAAEPVASNFSPSKGAMTKGITGALLSFSKMNLDVMPLGSPLDLGMAGQY
VQGEEGTKRLVGLMDTFTQLGGNLLTISVADSETLRDAQKHPENYKDLRVRMGGWSAYFTMLSKEQQEHH
IKKSESGFF

>ODM11830.1_bss_Benzylsuccinate_synthase_alpha_subunit_Eisenbergiella_tayi_bacteria
MATIADRCDFTLELEFTRIYRENAAAHRAVREAKCLAWQLPRIILDIDEDDLVPGGCHYGAVGFSSQIGG
FLYYAHDNKIREEIDRNRDRPEYCRQLEQMRSFWQEEDCKHRLRQRYSLRQLLAMPTDDWEGEKAITYPL
YRIAGGILDFQKLLSLGLPGLKATAEKKYSKARPGSEEAGVYEGMLLCLETLRGIMGIYEKRAAQKADLI
GQREDTPENRSAFLRMKAIQEAMASIQSKRPEHLLEAAELFWMYVLVSEVRNYGRIDSYLGRFYADDIDS
GYLMQEEADAIIQKLWERMGKRRTITDGRIFIGGRGREQEEKADRLAKACIRATRKLKNPDPQLSLRFYK
GMDPEILQMAYDAIGEGCTYPVLYRDETVVRDVCRAFELPEETAVHYVPYGCGEYVIDHAGFGTPSGVIN
LMKGLELFLYTPGVQKEPDAEYLQGEEGEKRLTLLRREAGITRWAEEYETFEQFYEAYKKWISFHIEVMA
EQERMEYDFAGEVCGLSYLSMLYDDCMERGKGIFSGGIRYLGGTLESYGNVNTADSLTAIRKLVYEQKLV
GWRELLTALEADFKGYDLLQKRLKRCPKFGNDQEEADGMLKSLHRFVCLTAKAQAKRVGLDSYLIVVINN
SANTSLGLLTGAGADGRHAFVSMANANSPQAGADENGITAVLNSMLQADTDIHAGAVQNIKFSKETFNES
RAAAVKVMESYFERGGAQLMVTVVGREDLENARKRPQDYTGLLVRVGGFSARFVELSEEVQEDILSRSCY

>ODM11750.1_bss_Benzylsuccinate_synthase_alpha_subunit_Eisenbergiella_tayi_bacteria
MDNLNLWMQKIERCVNACRELIHAYEVEIPEKGLLAGFHEPVFNKDTYRMLFDADNMHYPLGDAFLEYGI
PGILRMTEKKQPLDTEETAAYRHGIYLIYREVYCFIQKHAAKAGQLAENENDKENKDRLFRIADICRKLT
QSRPETFMEALQLFWFLYLLRGGFGGGCIGRLDQKLYPFYAAEVGNHTWKREEALAAIIQFYEKLNKMSA
GDTLRNMMLSGKNEEGNDETNELTYLFLEAYEQTGDAEPHLNVRIHKNTPEKLKETCIRIIAEGKGQPTL
YYDDFIIPSMEHAGISHKDACRYANDGCTETLIDGRSAISFWQHEMVKTVELTFFNGEDNPFVHPVEMKK
NSRYGPSFIPHTGLKTGFRSGETARMHCFEDFLTAFFRQQEFQVGEWIKKIDRKIEEDENDTLTSPLVGG
[truncated: 104,123 more chars]
